# Supplementary material for: Fourier Transform Infrared with Attenuated Total Reflectance Applied to the Discrimination of Freshwater Planktonic Coccoid Green Microalgae
Source: PLoS One. 2014 Dec 26;9(12):e114458. doi: 10.1371/journal.pone.0114458 (PMC4277285; doi:10.1371/journal.pone.0114458)
Supplement: S1 Data — Raw data and its 9-point first derivative presented in .xlsx file for strain Ankistrodesmus densus (003). (XLSX) [file pone.0114458.s003.xlsx]

## Sheet: FTIR raw
	003_1.1	003_1.2	003_1.3	003_1.4	003_2.1	003_2.2	003_2.3	003_2.4	003_3.1	003_3.2	003_3.3	003_3.4
599.862	0.729479	0.712044	0.710104	0.7191	0.557385	0.553864	0.56577	0.550374	0.564662	0.446181	0.504359	0.441166
601.791	0.749845	0.646663	0.644348	0.702794	0.53866	0.55594	0.584989	0.495023	0.58147	0.469054	0.487819	0.421306
603.719	0.716363	0.652899	0.623182	0.70106	0.52974	0.588459	0.597375	0.48782	0.6155	0.48497	0.492644	0.444337
605.648	0.640911	0.731101	0.689173	0.662426	0.495626	0.55971	0.570105	0.552361	0.597629	0.474363	0.453315	0.444744
607.577	0.662234	0.679742	0.675444	0.626719	0.494132	0.526714	0.562816	0.569967	0.582237	0.488969	0.447323	0.458384
609.506	0.682064	0.591203	0.568578	0.593382	0.521031	0.539047	0.558401	0.475562	0.559537	0.474246	0.370847	0.532038
611.435	0.689314	0.564987	0.542451	0.585822	0.517729	0.514992	0.548553	0.439649	0.470204	0.406423	0.296315	0.487613
613.363	0.696948	0.574875	0.525932	0.550801	0.461669	0.473408	0.478589	0.403155	0.469442	0.391006	0.313275	0.443788
615.292	0.624981	0.605675	0.546159	0.571674	0.472443	0.540958	0.471049	0.400708	0.484239	0.376202	0.349099	0.464944
617.221	0.627285	0.650738	0.576863	0.603381	0.577939	0.621303	0.55629	0.474805	0.49396	0.382644	0.430807	0.45547
619.15	0.655541	0.637742	0.588926	0.601406	0.586634	0.595335	0.615703	0.531997	0.553673	0.457911	0.473516	0.516929
621.079	0.662763	0.695624	0.637928	0.64227	0.582577	0.615165	0.624587	0.581408	0.594997	0.510889	0.494754	0.546915
623.008	0.70801	0.734863	0.692461	0.70658	0.643902	0.660314	0.632887	0.630276	0.619024	0.553198	0.51689	0.537279
624.936	0.765993	0.702763	0.711393	0.745094	0.672402	0.648415	0.66742	0.652011	0.661761	0.604372	0.559686	0.55934
626.865	0.758798	0.74149	0.741521	0.748572	0.69962	0.666156	0.686714	0.632829	0.7027	0.627076	0.611731	0.588619
628.794	0.764847	0.786825	0.757853	0.778015	0.723936	0.706089	0.707241	0.662085	0.729911	0.636919	0.622003	0.634125
630.723	0.788845	0.788465	0.743208	0.782932	0.709396	0.702311	0.692133	0.701403	0.722972	0.651637	0.634667	0.652417
632.652	0.798237	0.792564	0.740239	0.763885	0.713164	0.712849	0.692518	0.707967	0.714933	0.668608	0.645934	0.650785
634.58	0.784529	0.774579	0.739248	0.775606	0.734042	0.721602	0.724011	0.711433	0.729497	0.655503	0.639266	0.659445
636.509	0.779812	0.774229	0.74218	0.792482	0.754406	0.713792	0.726003	0.720689	0.730809	0.646896	0.64321	0.667773
638.438	0.79529	0.805235	0.758337	0.77265	0.758671	0.716586	0.732814	0.734815	0.736843	0.665531	0.666508	0.669609
640.367	0.804654	0.811502	0.770551	0.76838	0.751031	0.734496	0.747658	0.733085	0.740157	0.671679	0.672642	0.680133
642.296	0.803713	0.811202	0.766187	0.776095	0.758484	0.738864	0.744967	0.720542	0.744758	0.679659	0.67901	0.686364
644.225	0.814271	0.811605	0.775847	0.781567	0.769437	0.731526	0.749943	0.720306	0.759376	0.693322	0.683668	0.685311
646.153	0.818394	0.818296	0.789746	0.789122	0.772456	0.741457	0.752862	0.724158	0.76395	0.697438	0.683009	0.691464
648.082	0.814006	0.831526	0.798045	0.787778	0.77832	0.745204	0.747879	0.725111	0.765611	0.699543	0.692494	0.69461
650.011	0.813252	0.829486	0.799525	0.788482	0.77794	0.750986	0.754448	0.728871	0.766901	0.704509	0.696414	0.695562
651.94	0.820077	0.827126	0.802059	0.798086	0.782367	0.757591	0.76014	0.732854	0.767316	0.708915	0.701404	0.699921
653.869	0.827594	0.82746	0.805201	0.800635	0.792061	0.757172	0.763826	0.733466	0.771724	0.708655	0.70598	0.706155
655.797	0.828895	0.825714	0.801447	0.795071	0.795549	0.758171	0.766758	0.734163	0.776215	0.711157	0.707823	0.710555
657.726	0.829906	0.833113	0.804733	0.797043	0.801211	0.763218	0.768259	0.740366	0.780241	0.716319	0.71318	0.71478
659.655	0.831119	0.838216	0.806418	0.800936	0.803896	0.769946	0.774002	0.745715	0.784566	0.720521	0.715669	0.718494
661.584	0.832213	0.840323	0.806816	0.803787	0.805762	0.77301	0.776526	0.747559	0.785969	0.724643	0.716239	0.719806
663.513	0.835397	0.843695	0.81246	0.809622	0.807181	0.773397	0.77892	0.751352	0.785176	0.724831	0.718823	0.721348
665.442	0.840444	0.848848	0.817935	0.813043	0.811454	0.779453	0.78438	0.758707	0.789114	0.730301	0.72632	0.726382
667.37	0.837891	0.850294	0.817465	0.810983	0.815119	0.782015	0.782146	0.756429	0.78897	0.733491	0.727894	0.725767
669.299	0.833003	0.84407	0.815199	0.805705	0.809277	0.771711	0.776742	0.745689	0.784174	0.726401	0.719399	0.718228
671.228	0.834594	0.843131	0.816676	0.807695	0.807856	0.772844	0.7805	0.751621	0.786963	0.727705	0.722761	0.723243
673.157	0.832821	0.839961	0.81305	0.807658	0.806669	0.77192	0.779672	0.75453	0.784551	0.727392	0.722598	0.723128
675.086	0.828208	0.835535	0.806646	0.803197	0.804369	0.769467	0.776037	0.751756	0.780291	0.723987	0.718322	0.718951
677.014	0.822643	0.832431	0.801474	0.797443	0.799202	0.765949	0.772475	0.745861	0.774026	0.719354	0.713773	0.715216
678.943	0.818149	0.827275	0.798203	0.791239	0.793752	0.760228	0.768725	0.739494	0.767723	0.715338	0.708755	0.710075
680.872	0.81193	0.819517	0.792876	0.784564	0.788586	0.755426	0.763513	0.735826	0.763375	0.710822	0.704543	0.705219
682.801	0.806744	0.813045	0.787376	0.780245	0.783318	0.75236	0.759105	0.732853	0.759144	0.706068	0.702234	0.702233
684.73	0.803216	0.808602	0.784365	0.777187	0.779814	0.750384	0.756514	0.72909	0.75632	0.703738	0.699176	0.699052
686.658	0.79969	0.80643	0.781662	0.774502	0.778051	0.747263	0.753906	0.72688	0.753828	0.702449	0.696139	0.696182
688.587	0.798297	0.804598	0.778566	0.772144	0.777293	0.745579	0.752451	0.72645	0.75229	0.700986	0.695111	0.695048
690.516	0.79771	0.803762	0.77733	0.771195	0.777223	0.746357	0.753271	0.726644	0.751787	0.700241	0.695128	0.69526
692.445	0.798771	0.805045	0.777912	0.770881	0.778939	0.748372	0.755521	0.728691	0.751794	0.701815	0.696204	0.697348
694.374	0.802246	0.807644	0.779722	0.772714	0.78201	0.751626	0.758942	0.732107	0.753759	0.704078	0.69842	0.699627
696.303	0.804575	0.809343	0.782175	0.776252	0.785748	0.755583	0.762169	0.735453	0.757419	0.705858	0.70116	0.701922
698.231	0.80449	0.809808	0.783371	0.776924	0.787139	0.756866	0.762511	0.736768	0.757372	0.707286	0.702708	0.703526
700.16	0.80214	0.807802	0.78089	0.774123	0.784734	0.754195	0.760945	0.735422	0.754881	0.705631	0.70142	0.702203
702.089	0.796494	0.802444	0.77555	0.768477	0.779948	0.749515	0.756653	0.731517	0.751088	0.70132	0.697063	0.697802
704.018	0.788984	0.795324	0.768737	0.761022	0.772446	0.742989	0.750101	0.724843	0.744095	0.695216	0.690466	0.691853
705.947	0.780943	0.786528	0.761295	0.753036	0.764228	0.736064	0.743851	0.717872	0.736402	0.688119	0.683576	0.685833
707.875	0.772964	0.778177	0.754212	0.745953	0.756728	0.729381	0.736935	0.711235	0.729476	0.681667	0.677632	0.680162
709.804	0.766584	0.771642	0.747541	0.739689	0.750893	0.724007	0.731438	0.705919	0.723479	0.676712	0.672966	0.675359
711.733	0.761173	0.766142	0.742184	0.735256	0.746841	0.719419	0.727631	0.702595	0.718409	0.672967	0.669798	0.671323
713.662	0.757384	0.762921	0.738598	0.731809	0.743274	0.71607	0.724868	0.699843	0.715791	0.671053	0.667492	0.668936
715.591	0.756679	0.762442	0.736539	0.730428	0.742245	0.715747	0.724638	0.698832	0.715558	0.670936	0.667096	0.668854
717.52	0.75916	0.764942	0.73844	0.732337	0.74457	0.718264	0.727139	0.700969	0.717729	0.672993	0.670576	0.671626
719.448	0.760705	0.765464	0.740105	0.733392	0.745591	0.719301	0.728183	0.702239	0.718109	0.675212	0.672623	0.673078
721.377	0.754112	0.758423	0.733733	0.727435	0.739318	0.713466	0.722147	0.697261	0.711508	0.67025	0.666931	0.668118
723.306	0.742357	0.747349	0.722667	0.716225	0.728099	0.703264	0.711988	0.687924	0.701279	0.659773	0.657001	0.658523
725.235	0.729793	0.734928	0.710314	0.704458	0.716505	0.691053	0.701	0.677173	0.689602	0.648456	0.645442	0.64714
727.164	0.717805	0.723298	0.698931	0.692505	0.704765	0.679558	0.689697	0.666126	0.678006	0.636652	0.634796	0.636076
729.092	0.707173	0.712296	0.688594	0.680814	0.693649	0.669753	0.678716	0.655004	0.666883	0.625777	0.624209	0.624981
731.021	0.696282	0.7008	0.67738	0.670493	0.683723	0.660421	0.669378	0.645895	0.656518	0.616722	0.613966	0.614845
732.95	0.688119	0.692115	0.669668	0.663044	0.676313	0.653066	0.662815	0.639918	0.64867	0.609911	0.607194	0.607502
734.879	0.684171	0.688039	0.665726	0.658944	0.672711	0.649548	0.659162	0.636471	0.644522	0.605981	0.603503	0.603924
736.808	0.681575	0.686081	0.66375	0.657116	0.671085	0.648075	0.65675	0.634416	0.642762	0.60366	0.601297	0.602053
738.737	0.67965	0.683833	0.662356	0.655206	0.669247	0.646368	0.654463	0.632294	0.640628	0.60179	0.598959	0.599306
740.665	0.676812	0.679974	0.658627	0.651365	0.665558	0.643138	0.651126	0.629184	0.637272	0.598424	0.59552	0.59565
742.594	0.670805	0.674447	0.653093	0.646032	0.659983	0.637815	0.645819	0.624321	0.632435	0.593082	0.58987	0.590549
744.523	0.66327	0.667665	0.646126	0.639558	0.652731	0.631251	0.639015	0.617795	0.62568	0.586444	0.583121	0.583796
746.452	0.654834	0.65903	0.637769	0.631522	0.644284	0.622973	0.631025	0.610177	0.617307	0.578444	0.575832	0.575924
748.381	0.646173	0.649852	0.629528	0.622813	0.635505	0.614924	0.622845	0.602284	0.608673	0.570992	0.568191	0.568332
750.309	0.637929	0.641259	0.621578	0.61524	0.627572	0.607133	0.614652	0.594715	0.600696	0.564123	0.56102	0.561307
752.238	0.630411	0.633365	0.613637	0.608439	0.620809	0.600107	0.607426	0.587938	0.594116	0.557521	0.554844	0.554659
754.167	0.623606	0.627283	0.607815	0.601924	0.614335	0.594055	0.601361	0.581841	0.588471	0.55173	0.549427	0.548724
756.096	0.617615	0.621598	0.60234	0.596217	0.608383	0.588192	0.595831	0.57649	0.583234	0.546803	0.544477	0.544039
758.025	0.611319	0.614871	0.595567	0.590021	0.602619	0.582138	0.590061	0.570959	0.577753	0.541737	0.539274	0.539553
759.954	0.604915	0.608134	0.589313	0.583755	0.596359	0.576299	0.584087	0.5656	0.572091	0.53663	0.534297	0.534408
761.882	0.599711	0.60264	0.584173	0.578648	0.590681	0.571687	0.578971	0.561467	0.567374	0.53248	0.529841	0.530114
763.811	0.595332	0.598563	0.580056	0.574758	0.587176	0.567434	0.575205	0.557983	0.563619	0.529095	0.526251	0.526888
765.74	0.590949	0.594188	0.575813	0.570749	0.583487	0.563314	0.571634	0.554281	0.559675	0.525552	0.523476	0.523715
767.669	0.585772	0.589198	0.571063	0.566187	0.579017	0.559199	0.567671	0.550054	0.554908	0.521344	0.520089	0.520354
769.598	0.580408	0.584064	0.566318	0.561689	0.574826	0.555236	0.563851	0.545823	0.550195	0.517515	0.516221	0.516913
771.526	0.576115	0.579641	0.562455	0.557657	0.570751	0.552026	0.560159	0.542594	0.546032	0.514179	0.512983	0.513702
773.455	0.572541	0.575972	0.559451	0.554245	0.567348	0.549369	0.557025	0.539915	0.542598	0.511109	0.510224	0.510809
775.384	0.569795	0.573259	0.557027	0.551602	0.565084	0.547239	0.554911	0.537562	0.540607	0.50894	0.50798	0.508658
777.313	0.56884	0.571996	0.555777	0.550532	0.564029	0.546466	0.554136	0.53671	0.539743	0.508171	0.507612	0.508097
779.242	0.568102	0.571015	0.554833	0.549929	0.563405	0.546383	0.553762	0.536452	0.538946	0.508161	0.507499	0.508212
781.17	0.56631	0.569123	0.553201	0.548261	0.562239	0.54509	0.552582	0.535513	0.537524	0.507463	0.506068	0.50716
783.099	0.564007	0.566531	0.551132	0.5464	0.560257	0.542912	0.551065	0.53404	0.535599	0.506114	0.504349	0.505236
785.028	0.561714	0.56421	0.548796	0.544469	0.557988	0.54124	0.54891	0.532008	0.533514	0.504385	0.502963	0.502969
786.957	0.560029	0.562426	0.546409	0.54261	0.55616	0.539922	0.546618	0.530278	0.532012	0.502709	0.501565	0.50096
788.886	0.558698	0.560937	0.544991	0.541311	0.555203	0.538539	0.545353	0.529048	0.53112	0.501718	0.500167	0.499998
790.815	0.558155	0.560121	0.544322	0.5401	0.554956	0.537777	0.544888	0.52815	0.531044	0.501684	0.499693	0.499289
792.743	0.558938	0.560299	0.544218	0.539826	0.555097	0.538251	0.545374	0.528376	0.532098	0.502317	0.499889	0.4991
794.672	0.559649	0.560633	0.54442	0.540358	0.555492	0.538789	0.545831	0.528849	0.53309	0.502905	0.500224	0.499513
796.601	0.558881	0.559858	0.543925	0.540077	0.554823	0.538453	0.545298	0.528369	0.532616	0.502618	0.500105	0.499398
798.53	0.557084	0.557927	0.542597	0.538826	0.553012	0.537403	0.54369	0.527149	0.531203	0.501619	0.499026	0.498231
800.459	0.555345	0.556023	0.540906	0.537475	0.551605	0.535996	0.542071	0.525851	0.529653	0.500718	0.497648	0.497135
802.387	0.554168	0.555277	0.540222	0.537119	0.550852	0.535278	0.541762	0.525467	0.528652	0.50027	0.497498	0.497373
804.316	0.554568	0.555951	0.541292	0.538225	0.550463	0.535628	0.542488	0.526212	0.528683	0.500897	0.49843	0.498324
806.245	0.556395	0.557594	0.543237	0.540112	0.551156	0.537142	0.543786	0.527799	0.529879	0.502533	0.499905	0.499999
808.174	0.558775	0.55971	0.54517	0.542358	0.552519	0.539083	0.54565	0.529652	0.531531	0.504464	0.501625	0.502168
810.103	0.560622	0.561481	0.546762	0.544383	0.553857	0.540355	0.547193	0.531064	0.53244	0.505809	0.503245	0.503491
812.032	0.560161	0.56101	0.546586	0.544244	0.553605	0.539848	0.546767	0.530488	0.53191	0.505616	0.503077	0.503083
813.96	0.556328	0.557488	0.543267	0.540687	0.550038	0.53629	0.543417	0.527183	0.528542	0.502656	0.49977	0.499957
815.889	0.548906	0.550301	0.536113	0.533358	0.542626	0.529623	0.53689	0.520692	0.521384	0.496011	0.493552	0.493506
817.818	0.538427	0.53972	0.525865	0.523129	0.532448	0.520185	0.527514	0.510947	0.511055	0.486824	0.484582	0.484382
819.747	0.526235	0.527507	0.514146	0.5114	0.520932	0.508662	0.51638	0.499825	0.499106	0.476139	0.474315	0.474066
821.676	0.513893	0.515124	0.502209	0.499291	0.509119	0.497233	0.505323	0.488596	0.487098	0.465218	0.463743	0.463841
823.604	0.502509	0.503591	0.49125	0.488482	0.498329	0.487046	0.495108	0.478511	0.47634	0.455444	0.453834	0.454349
825.533	0.492974	0.493484	0.481982	0.479559	0.489365	0.478434	0.486335	0.470317	0.467064	0.447129	0.445582	0.446324
827.462	0.484733	0.485475	0.474239	0.471931	0.482262	0.471372	0.479427	0.463624	0.459464	0.440618	0.439033	0.43991
829.391	0.47784	0.479291	0.467965	0.465598	0.476367	0.465771	0.473853	0.458427	0.4538	0.435619	0.433811	0.434811
831.32	0.47257	0.473923	0.463053	0.460587	0.47142	0.461398	0.469098	0.454027	0.449086	0.431615	0.42974	0.430397
833.249	0.468521	0.469305	0.458814	0.456638	0.467557	0.457838	0.46523	0.450428	0.445155	0.428405	0.426344	0.427009
835.177	0.464924	0.465726	0.455114	0.453309	0.464316	0.454866	0.462175	0.447542	0.441932	0.425502	0.423705	0.424505
837.106	0.461384	0.462944	0.452209	0.450497	0.461475	0.45248	0.45983	0.445107	0.43909	0.423168	0.421735	0.422274
839.035	0.459087	0.460413	0.450032	0.448564	0.459746	0.450997	0.458364	0.443745	0.436882	0.421719	0.42036	0.421044
840.964	0.458132	0.45881	0.449036	0.447936	0.458998	0.450687	0.457911	0.443731	0.435726	0.421479	0.419876	0.421076
842.893	0.458196	0.458995	0.449548	0.448729	0.459402	0.451505	0.458907	0.44498	0.436061	0.42238	0.420502	0.42224
844.821	0.459348	0.460503	0.450968	0.450441	0.461022	0.453365	0.460671	0.446767	0.437562	0.423929	0.422377	0.423959
846.75	0.461108	0.46259	0.452671	0.452274	0.462948	0.455548	0.462399	0.448645	0.439666	0.426024	0.42461	0.42585
848.679	0.463116	0.464451	0.454865	0.454297	0.464933	0.457372	0.464371	0.450813	0.441782	0.428274	0.426641	0.42791
850.608	0.464593	0.46589	0.456578	0.456155	0.466553	0.458984	0.466231	0.452481	0.44332	0.429996	0.428063	0.429517
852.537	0.46525	0.466848	0.457119	0.456703	0.467131	0.459784	0.467001	0.452975	0.44412	0.430796	0.428615	0.430122
854.465	0.465625	0.467217	0.457497	0.456982	0.46738	0.459926	0.466949	0.453106	0.444616	0.431117	0.429065	0.430435
856.394	0.466751	0.468021	0.458541	0.45831	0.468353	0.460729	0.467491	0.454021	0.445766	0.432424	0.430132	0.431465
858.323	0.469088	0.470016	0.460737	0.460454	0.470417	0.462902	0.469568	0.456169	0.448226	0.43503	0.43244	0.433336
860.252	0.472754	0.473587	0.464378	0.464262	0.474193	0.466848	0.473365	0.459951	0.452099	0.438704	0.435978	0.436691
862.181	0.477862	0.478647	0.469369	0.469608	0.479306	0.472068	0.478435	0.46504	0.456861	0.443416	0.440799	0.441549
864.11	0.48365	0.484546	0.47519	0.475398	0.484951	0.477956	0.484234	0.470762	0.46241	0.448809	0.446758	0.446932
866.038	0.489722	0.490401	0.480926	0.481555	0.490667	0.483924	0.490194	0.476492	0.468094	0.454546	0.452516	0.452521
867.967	0.495338	0.495837	0.486474	0.487445	0.495743	0.489044	0.495586	0.482037	0.473294	0.459875	0.45774	0.457936
869.896	0.499713	0.500559	0.491234	0.49237	0.499866	0.493375	0.500235	0.486642	0.47772	0.464105	0.461855	0.462318
871.825	0.503011	0.503568	0.494122	0.495504	0.502787	0.49632	0.503336	0.489569	0.480322	0.466824	0.464329	0.464989
873.754	0.504017	0.50444	0.495322	0.496407	0.503866	0.497407	0.504299	0.490825	0.480888	0.467783	0.46517	0.466118
875.682	0.50254	0.503678	0.494721	0.49575	0.503306	0.497001	0.503924	0.490185	0.479992	0.467058	0.464515	0.465637
877.611	0.500162	0.501337	0.492346	0.493942	0.501281	0.495254	0.502365	0.488392	0.477942	0.465292	0.462812	0.4637
879.54	0.497351	0.498101	0.489215	0.490994	0.498301	0.492684	0.499828	0.486119	0.475078	0.462851	0.460387	0.461459
881.469	0.49416	0.494893	0.485997	0.487556	0.495258	0.489998	0.497178	0.483649	0.4719	0.460373	0.458097	0.459611
883.398	0.490927	0.491791	0.483121	0.484785	0.492779	0.487808	0.495469	0.481606	0.469213	0.458487	0.456366	0.458159
885.327	0.48864	0.489525	0.481333	0.483307	0.491401	0.486794	0.494809	0.480825	0.467606	0.457528	0.45566	0.457435
887.255	0.487797	0.488858	0.480819	0.482907	0.491459	0.487331	0.494949	0.481445	0.467207	0.457689	0.456039	0.457931
889.184	0.487982	0.489312	0.481291	0.483495	0.492405	0.488691	0.495957	0.482899	0.46762	0.458764	0.457288	0.459294
891.113	0.488784	0.490314	0.482203	0.484997	0.49347	0.49043	0.497842	0.484488	0.468309	0.460461	0.459131	0.461124
893.042	0.489858	0.491558	0.483235	0.486424	0.494993	0.49227	0.49971	0.486245	0.469392	0.46199	0.460855	0.463243
894.971	0.490748	0.492308	0.484366	0.48739	0.496151	0.493433	0.501137	0.48791	0.47007	0.463128	0.462197	0.464765
896.899	0.490787	0.49224	0.484873	0.48781	0.496261	0.493896	0.50208	0.488679	0.469976	0.463567	0.462715	0.465395
898.828	0.489917	0.491474	0.484301	0.487254	0.495733	0.493858	0.501872	0.488426	0.469483	0.463279	0.462541	0.465386
900.757	0.488568	0.490029	0.482993	0.486154	0.494879	0.492846	0.500939	0.487684	0.468587	0.462559	0.461982	0.464543
902.686	0.487053	0.48837	0.481656	0.485022	0.493845	0.49167	0.50002	0.486655	0.467495	0.461713	0.461045	0.463228
904.615	0.485912	0.487265	0.480644	0.484175	0.492976	0.491205	0.499327	0.485927	0.466649	0.461561	0.460469	0.462704
906.544	0.486101	0.487227	0.480457	0.484214	0.493314	0.49155	0.499358	0.486319	0.466872	0.46204	0.460748	0.463076
908.472	0.487672	0.488428	0.481813	0.485256	0.494653	0.49292	0.500672	0.487431	0.468245	0.463167	0.461786	0.464196
910.401	0.489657	0.490618	0.483877	0.487046	0.496597	0.494801	0.50266	0.488861	0.470332	0.464857	0.463771	0.465756
912.33	0.491532	0.49267	0.485816	0.489147	0.49862	0.496551	0.50433	0.490389	0.472312	0.466583	0.465506	0.467075
914.259	0.49317	0.494071	0.487186	0.490455	0.500139	0.497588	0.505299	0.491482	0.473765	0.467871	0.466463	0.468113
916.188	0.494213	0.494808	0.487735	0.490931	0.501024	0.498255	0.505693	0.491888	0.474819	0.468468	0.466855	0.468371
918.116	0.494427	0.494708	0.487493	0.490759	0.501041	0.498023	0.505467	0.49171	0.474731	0.468405	0.466502	0.46792
920.045	0.49357	0.493872	0.486752	0.49012	0.500207	0.496792	0.50452	0.490966	0.47359	0.467479	0.4657	0.46717
921.974	0.491817	0.492346	0.485617	0.489113	0.498841	0.495342	0.503052	0.48972	0.472061	0.466065	0.464411	0.465933
923.903	0.490579	0.491122	0.484535	0.48804	0.497797	0.494253	0.501795	0.488814	0.47093	0.465038	0.463371	0.464883
925.832	0.490694	0.491322	0.484924	0.48822	0.497895	0.494592	0.502087	0.489197	0.470965	0.465121	0.463486	0.465168
927.76	0.492447	0.493194	0.486836	0.489993	0.499554	0.496353	0.504102	0.491094	0.472546	0.466868	0.465185	0.466925
929.689	0.495774	0.496322	0.489822	0.493192	0.502452	0.49945	0.507245	0.494234	0.475449	0.469912	0.468421	0.470006
931.618	0.500138	0.500202	0.493569	0.497162	0.506682	0.503828	0.511396	0.498131	0.479212	0.473885	0.472419	0.473544
933.547	0.504332	0.504419	0.497571	0.501435	0.511111	0.508381	0.515799	0.502424	0.483405	0.478004	0.476408	0.47714
935.476	0.508307	0.508589	0.501827	0.505479	0.515097	0.51244	0.519954	0.506556	0.487408	0.48169	0.480023	0.481027
937.405	0.512181	0.511812	0.505463	0.508905	0.518402	0.516067	0.523654	0.5101	0.490925	0.4851	0.483288	0.484281
939.333	0.514669	0.514008	0.507651	0.511447	0.520968	0.519044	0.526466	0.512924	0.493541	0.487592	0.485744	0.486527
941.262	0.516238	0.515309	0.508899	0.51278	0.52263	0.520592	0.528495	0.514785	0.494875	0.488701	0.487033	0.488012
943.191	0.517215	0.515987	0.50981	0.513793	0.523322	0.521874	0.530185	0.516501	0.495708	0.489585	0.488146	0.48956
945.12	0.518002	0.517099	0.510945	0.515135	0.524744	0.523774	0.531971	0.518378	0.496717	0.490745	0.489526	0.491458
947.049	0.519535	0.518515	0.512898	0.517151	0.527158	0.526009	0.534649	0.521009	0.498458	0.49257	0.491855	0.493852
948.977	0.52182	0.520682	0.51552	0.519895	0.530002	0.52905	0.538194	0.524669	0.501245	0.495626	0.495154	0.497129
950.906	0.525322	0.5244	0.519084	0.523764	0.534287	0.533581	0.542884	0.529408	0.505044	0.500093	0.499394	0.501474
952.835	0.530595	0.529899	0.524652	0.529704	0.540406	0.539865	0.549287	0.535841	0.510609	0.506242	0.505356	0.50764
954.764	0.538226	0.537901	0.532547	0.537784	0.548343	0.548342	0.557826	0.544338	0.518406	0.51426	0.513437	0.515826
956.693	0.547946	0.548077	0.542554	0.547992	0.558344	0.558558	0.568175	0.554624	0.527991	0.524017	0.523268	0.525661
958.622	0.559753	0.559918	0.5544	0.559931	0.569978	0.570032	0.579682	0.565815	0.538971	0.53532	0.534296	0.536641
960.55	0.572605	0.572382	0.566977	0.572068	0.582199	0.582485	0.592297	0.577812	0.551013	0.547112	0.54593	0.548277
962.479	0.584445	0.584066	0.578446	0.5834	0.593646	0.594321	0.604063	0.589368	0.562278	0.558203	0.557097	0.559385
964.408	0.593067	0.592954	0.586725	0.592102	0.602324	0.603202	0.612887	0.597988	0.570626	0.566506	0.565578	0.567798
966.337	0.598103	0.597804	0.591527	0.597469	0.607814	0.608672	0.618387	0.603435	0.575608	0.571377	0.570488	0.573147
968.266	0.60073	0.600255	0.594342	0.600516	0.611554	0.612277	0.621821	0.607428	0.578532	0.574484	0.573682	0.576675
970.194	0.602428	0.602036	0.596574	0.602845	0.61463	0.615269	0.624798	0.610866	0.581249	0.577124	0.576577	0.579557
972.123	0.604626	0.604178	0.598739	0.606038	0.61796	0.618493	0.628187	0.614383	0.584269	0.579966	0.57956	0.582783
974.052	0.607711	0.60755	0.602019	0.609893	0.621966	0.622547	0.63274	0.618969	0.587773	0.58363	0.583372	0.586822
975.981	0.612203	0.612164	0.607084	0.614882	0.627427	0.628171	0.638519	0.624903	0.592603	0.588721	0.588669	0.592014
977.91	0.618927	0.619081	0.614106	0.621893	0.634987	0.635832	0.646404	0.633016	0.599718	0.595711	0.595707	0.59924
979.839	0.629159	0.629298	0.624218	0.632203	0.645538	0.646582	0.6572	0.64407	0.609997	0.605709	0.605515	0.609366
981.767	0.643103	0.642832	0.63763	0.646267	0.659586	0.660747	0.671361	0.65805	0.62374	0.618993	0.61893	0.622449
983.696	0.660403	0.659762	0.654146	0.663035	0.676477	0.677644	0.688664	0.67468	0.640543	0.635378	0.63544	0.63836
985.625	0.680454	0.679353	0.673532	0.682786	0.696088	0.696899	0.707978	0.693932	0.660062	0.654215	0.653958	0.657002
987.554	0.702489	0.701011	0.695337	0.704967	0.717596	0.718124	0.72899	0.715099	0.681757	0.674972	0.674365	0.677338
989.483	0.726723	0.724869	0.718863	0.729053	0.740184	0.741041	0.75149	0.737401	0.705207	0.697411	0.695996	0.698938
991.411	0.751962	0.749807	0.742924	0.753611	0.763328	0.764342	0.774529	0.760253	0.729455	0.7203	0.718163	0.721244
993.34	0.776327	0.773832	0.766438	0.7768	0.785997	0.786359	0.797029	0.782409	0.753135	0.742092	0.740039	0.742532
995.269	0.798004	0.795303	0.787671	0.79833	0.807486	0.806477	0.817327	0.802866	0.775134	0.762432	0.76032	0.762561
997.198	0.817299	0.814882	0.80674	0.817845	0.826996	0.825131	0.835355	0.821264	0.795001	0.781678	0.779732	0.78192
999.127	0.835882	0.834023	0.825226	0.836384	0.84555	0.843216	0.853458	0.839296	0.814361	0.801086	0.799498	0.801411
1001.06	0.85483	0.853348	0.844787	0.856401	0.865255	0.862302	0.872275	0.858658	0.834171	0.821381	0.819988	0.821963
1002.98	0.874698	0.873675	0.865591	0.87762	0.885791	0.882308	0.891965	0.878919	0.854417	0.842392	0.841475	0.843635
1004.91	0.895562	0.895032	0.887284	0.899436	0.906998	0.90294	0.912675	0.899959	0.875543	0.864174	0.863801	0.86594
1006.84	0.917255	0.917532	0.910293	0.922046	0.929227	0.924274	0.933856	0.921628	0.897392	0.886867	0.886251	0.888651
1008.77	0.939599	0.941359	0.933416	0.945292	0.952096	0.94645	0.955809	0.943529	0.920155	0.909721	0.909489	0.912173
1010.7	0.962749	0.965239	0.956843	0.969181	0.975204	0.968565	0.97745	0.965516	0.942569	0.932387	0.933341	0.935503
1012.63	0.986442	0.988968	0.980898	0.993097	0.998404	0.990305	0.99817	0.987207	0.964886	0.955569	0.957015	0.958678
1014.56	1.01037	1.01351	1.00455	1.01744	1.02159	1.01235	1.01947	1.00884	0.989049	0.978486	0.980106	0.981927
1016.49	1.03408	1.03857	1.02851	1.04127	1.04422	1.03367	1.04094	1.03062	1.01342	1.00107	1.00328	1.00453
1018.41	1.05737	1.06278	1.05214	1.06454	1.06611	1.05426	1.06109	1.05134	1.03607	1.02368	1.02626	1.02658
1020.34	1.08008	1.08641	1.07506	1.08778	1.08791	1.07434	1.07966	1.07128	1.05738	1.04532	1.04784	1.04824
1022.27	1.10114	1.10831	1.09721	1.10847	1.10708	1.09245	1.09681	1.08943	1.0774	1.06485	1.06791	1.06854
1024.2	1.11986	1.12678	1.11748	1.12811	1.12367	1.10845	1.11355	1.10552	1.09604	1.08316	1.08635	1.0868
1026.13	1.13705	1.1433	1.1353	1.14644	1.13929	1.12275	1.12835	1.12023	1.11235	1.09936	1.10237	1.10307
1028.06	1.15177	1.15812	1.14989	1.1616	1.15271	1.13478	1.14002	1.13335	1.12648	1.11304	1.11644	1.11679
1029.99	1.16281	1.16989	1.16183	1.17318	1.16285	1.14505	1.14992	1.14441	1.13687	1.12324	1.12733	1.12772
1031.92	1.17115	1.17911	1.17036	1.18132	1.17	1.15251	1.15735	1.15133	1.14366	1.13059	1.13428	1.13548
1033.85	1.17704	1.18571	1.17585	1.18626	1.17484	1.15613	1.1618	1.15483	1.14862	1.13568	1.13921	1.13971
1035.77	1.17957	1.1883	1.17929	1.18811	1.17805	1.15781	1.16336	1.15709	1.15103	1.13828	1.14233	1.14219
1037.7	1.17963	1.18832	1.17976	1.18876	1.17852	1.15865	1.1635	1.15779	1.1513	1.1382	1.14257	1.14272
1039.63	1.17864	1.18692	1.17811	1.18837	1.17648	1.15784	1.16323	1.15643	1.14959	1.13614	1.14056	1.14123
1041.56	1.17768	1.18531	1.17595	1.18741	1.17465	1.1569	1.16185	1.15468	1.14675	1.13423	1.13851	1.13931
1043.49	1.17707	1.18424	1.1755	1.1868	1.17427	1.15638	1.16	1.15349	1.14572	1.13318	1.13775	1.1381
1045.42	1.178	1.18529	1.17789	1.18781	1.17488	1.15682	1.16031	1.15383	1.14665	1.13433	1.13865	1.13942
1047.35	1.18137	1.1889	1.18171	1.19107	1.1766	1.15978	1.16379	1.15693	1.14921	1.13706	1.1414	1.14252
1049.28	1.18625	1.19358	1.18748	1.19624	1.18107	1.16384	1.16806	1.16106	1.15366	1.14103	1.14579	1.14686
1051.2	1.19224	1.19933	1.19384	1.202	1.18613	1.16828	1.17249	1.16541	1.15806	1.14534	1.15067	1.15222
1053.13	1.19745	1.20499	1.19939	1.20833	1.19055	1.17271	1.17725	1.17077	1.16208	1.15044	1.15568	1.15758
1055.06	1.2013	1.20876	1.20306	1.21361	1.19404	1.17547	1.17991	1.17379	1.16542	1.15446	1.15922	1.16128
1056.99	1.20486	1.21261	1.20507	1.21616	1.19619	1.17739	1.18146	1.17605	1.16773	1.1559	1.16124	1.1631
1058.92	1.20579	1.21489	1.20625	1.21648	1.19657	1.17862	1.18197	1.1768	1.16823	1.15644	1.16173	1.16323
1060.85	1.20473	1.21325	1.20562	1.21594	1.19612	1.17824	1.18074	1.17571	1.16681	1.1557	1.16067	1.16311
1062.78	1.20185	1.21058	1.20345	1.21424	1.19429	1.17559	1.17857	1.17361	1.16362	1.15317	1.15859	1.16077
1064.71	1.19786	1.20764	1.20057	1.21135	1.19088	1.17184	1.17591	1.17038	1.16057	1.15003	1.15554	1.15688
1066.64	1.19495	1.20312	1.19622	1.20758	1.18666	1.16696	1.17205	1.16616	1.15641	1.14573	1.15151	1.15366
1068.56	1.19049	1.19735	1.19122	1.20226	1.18167	1.16209	1.16669	1.16057	1.15133	1.14057	1.14631	1.14908
1070.49	1.1836	1.19121	1.18531	1.19592	1.17446	1.15606	1.16011	1.15338	1.14496	1.13474	1.1398	1.14278
1072.42	1.17654	1.18466	1.17805	1.18818	1.16676	1.14869	1.15305	1.14585	1.13737	1.12756	1.13318	1.13606
1074.35	1.16854	1.17616	1.16941	1.1787	1.15847	1.1402	1.14505	1.13785	1.12901	1.11899	1.12516	1.12758
1076.28	1.1594	1.1671	1.15991	1.16973	1.14937	1.13064	1.13574	1.1283	1.11956	1.10977	1.11528	1.11729
1078.21	1.14932	1.15634	1.14938	1.15929	1.13976	1.12079	1.12546	1.11873	1.10955	1.09966	1.10446	1.10611
1080.14	1.13886	1.14481	1.13848	1.14825	1.12901	1.1103	1.11485	1.10765	1.09885	1.08828	1.09302	1.09437
1082.07	1.12688	1.1333	1.12709	1.13585	1.11686	1.09862	1.10365	1.09552	1.0871	1.07633	1.08061	1.08188
1083.99	1.11443	1.12146	1.11466	1.12313	1.10409	1.08653	1.09214	1.08399	1.07372	1.06396	1.06814	1.06893
1085.92	1.10246	1.10863	1.10127	1.11143	1.09144	1.07459	1.08068	1.07209	1.061	1.05125	1.0553	1.05658
1087.85	1.08959	1.09489	1.08813	1.09882	1.07892	1.06251	1.06875	1.05935	1.04824	1.03853	1.04208	1.04378
1089.78	1.07597	1.08119	1.07472	1.08446	1.06599	1.04951	1.05567	1.04578	1.03362	1.02584	1.02884	1.03016
1091.71	1.06121	1.06621	1.05934	1.06902	1.05195	1.0356	1.04203	1.03176	1.01855	1.01175	1.01477	1.01589
1093.64	1.0446	1.04989	1.04256	1.05311	1.03642	1.02161	1.02784	1.01715	1.00331	0.996276	0.999826	1.00104
1095.57	1.02752	1.03289	1.02518	1.03671	1.02035	1.00687	1.0128	1.00204	0.987119	0.980917	0.983755	0.98539
1097.5	1.00969	1.01441	1.00757	1.01904	1.00384	0.991113	0.997322	0.986304	0.969607	0.96477	0.966926	0.968727
1099.43	0.991139	0.995497	0.989608	1.00083	0.986857	0.974523	0.981451	0.97044	0.951943	0.948305	0.950232	0.952672
1101.35	0.973421	0.977431	0.971786	0.983766	0.970975	0.958651	0.965688	0.954841	0.93491	0.932645	0.934218	0.937386
1103.28	0.957202	0.961113	0.955273	0.967529	0.955665	0.944396	0.951437	0.940081	0.918943	0.917877	0.919445	0.92225
1105.21	0.942466	0.946552	0.941332	0.952724	0.941355	0.930861	0.938107	0.92675	0.904947	0.904402	0.905767	0.90869
1107.14	0.92963	0.933697	0.929228	0.940208	0.928978	0.918549	0.925682	0.91472	0.892904	0.892275	0.89389	0.896975
1109.07	0.918618	0.922688	0.917946	0.92939	0.917917	0.908023	0.915002	0.904192	0.881811	0.881456	0.883365	0.886536
1111	0.908773	0.912623	0.907961	0.919098	0.907772	0.898207	0.905094	0.894576	0.871911	0.871641	0.873537	0.876657
1112.93	0.898965	0.902898	0.89807	0.908787	0.898172	0.888101	0.895112	0.884563	0.862181	0.86163	0.863748	0.8664
1114.86	0.889478	0.892986	0.887861	0.89895	0.888103	0.878198	0.884933	0.874381	0.851713	0.851861	0.853402	0.856252
1116.78	0.879726	0.882761	0.877858	0.888677	0.877432	0.867842	0.874106	0.863927	0.841384	0.841561	0.842816	0.845587
1118.71	0.869169	0.872271	0.867197	0.877755	0.866609	0.856743	0.863373	0.852705	0.83128	0.830626	0.831915	0.83435
1120.64	0.858044	0.861017	0.855464	0.866201	0.855154	0.84514	0.852284	0.840898	0.820596	0.819618	0.820882	0.822924
1122.57	0.84611	0.849161	0.843455	0.853609	0.843229	0.833325	0.840229	0.82887	0.809205	0.808238	0.809315	0.811327
1124.5	0.833455	0.836084	0.830508	0.840541	0.830425	0.821208	0.827628	0.816255	0.796994	0.796237	0.797008	0.798833
1126.43	0.819801	0.822179	0.816862	0.827229	0.817155	0.808249	0.814399	0.803321	0.784065	0.783645	0.784335	0.785927
1128.36	0.805796	0.808393	0.803393	0.813427	0.803725	0.794823	0.801262	0.790011	0.771094	0.771108	0.771839	0.773496
1130.29	0.792853	0.795472	0.790369	0.80035	0.790983	0.78244	0.789197	0.777483	0.758858	0.759267	0.759921	0.761729
1132.21	0.781554	0.784004	0.778951	0.789	0.779779	0.771451	0.778302	0.766765	0.74791	0.748541	0.749012	0.751284
1134.14	0.772376	0.774612	0.76995	0.780096	0.770578	0.762745	0.769405	0.758194	0.739258	0.740117	0.740566	0.743131
1136.07	0.765842	0.768343	0.763603	0.773539	0.764094	0.756795	0.763324	0.752124	0.733282	0.734259	0.73462	0.737155
1138	0.763126	0.765836	0.760695	0.770546	0.760835	0.753964	0.760412	0.749172	0.730653	0.731581	0.731628	0.734116
1139.93	0.764313	0.766756	0.761759	0.771522	0.761304	0.7544	0.761052	0.749535	0.731663	0.732387	0.732518	0.734561
1141.86	0.768672	0.770795	0.765919	0.775163	0.765039	0.757745	0.764781	0.752704	0.735364	0.735649	0.735802	0.737485
1143.79	0.77502	0.776993	0.771599	0.780835	0.770152	0.763134	0.770022	0.757773	0.741071	0.740561	0.740434	0.742091
1145.72	0.781837	0.783435	0.777903	0.786981	0.775611	0.768965	0.775915	0.763197	0.747295	0.745914	0.745597	0.74685
1147.65	0.787453	0.789067	0.783374	0.791878	0.780548	0.773958	0.781133	0.767889	0.752301	0.750121	0.749745	0.750785
1149.57	0.790628	0.792496	0.786621	0.794857	0.783316	0.776704	0.783885	0.770844	0.754759	0.752179	0.752117	0.753182
1151.5	0.790955	0.79235	0.786483	0.794857	0.78322	0.776849	0.784344	0.77105	0.753963	0.751603	0.751389	0.752844
1153.43	0.78792	0.789027	0.782903	0.791599	0.780293	0.774482	0.782187	0.768253	0.750262	0.74823	0.74789	0.749568
1155.36	0.782196	0.783165	0.777148	0.786199	0.774894	0.770004	0.77761	0.76361	0.743958	0.742611	0.742738	0.74428
1157.29	0.774966	0.77593	0.769869	0.779005	0.767734	0.7639	0.771703	0.757545	0.736011	0.735435	0.73588	0.737956
1159.22	0.767018	0.76814	0.762193	0.771018	0.75993	0.757	0.764778	0.750348	0.727623	0.727385	0.728034	0.730499
1161.15	0.758892	0.75997	0.754176	0.762877	0.751841	0.749254	0.757257	0.742674	0.71878	0.719072	0.719818	0.722303
1163.08	0.750772	0.751693	0.745617	0.754604	0.743393	0.740691	0.749161	0.734464	0.709727	0.710371	0.711152	0.714
1165	0.742211	0.742779	0.737075	0.745767	0.734293	0.731756	0.7403	0.725575	0.700746	0.701236	0.701885	0.704977
1166.93	0.732931	0.733253	0.727723	0.736249	0.72436	0.722134	0.730684	0.715872	0.691211	0.691743	0.69215	0.695076
1168.86	0.722689	0.722769	0.717235	0.725556	0.713642	0.711595	0.720254	0.705394	0.680757	0.681282	0.681792	0.684541
1170.79	0.710344	0.710481	0.705239	0.712835	0.701521	0.699567	0.708307	0.693555	0.668616	0.669418	0.670097	0.672486
1172.72	0.695883	0.696251	0.690813	0.698642	0.687409	0.685812	0.694389	0.679599	0.65483	0.65588	0.65662	0.658637
1174.65	0.679904	0.680168	0.675167	0.68294	0.67196	0.670611	0.679171	0.664345	0.640064	0.641091	0.641704	0.643778
1176.58	0.664027	0.664139	0.659733	0.66746	0.656822	0.65553	0.664328	0.649673	0.625289	0.626717	0.627124	0.629459
1178.51	0.65027	0.650305	0.646002	0.653804	0.643507	0.642519	0.651342	0.636792	0.612464	0.614117	0.614541	0.61703
1180.44	0.638839	0.638669	0.634704	0.642221	0.632504	0.631833	0.64057	0.625909	0.601901	0.603754	0.604041	0.606659
1182.36	0.629925	0.62953	0.62563	0.633286	0.623978	0.623391	0.632044	0.617238	0.59349	0.595857	0.595601	0.598297
1184.29	0.623772	0.623565	0.619479	0.627058	0.617767	0.617317	0.62609	0.611185	0.587665	0.590363	0.58994	0.592536
1186.22	0.619651	0.619703	0.615658	0.622886	0.613594	0.613423	0.622492	0.607179	0.583901	0.586797	0.58649	0.58918
1188.15	0.616766	0.616756	0.612947	0.620282	0.611169	0.611048	0.620182	0.604713	0.581112	0.584537	0.584226	0.587127
1190.08	0.615003	0.614909	0.611132	0.618701	0.609951	0.609839	0.61895	0.603464	0.5794	0.58329	0.583021	0.586053
1192.01	0.614347	0.614346	0.610644	0.618057	0.60961	0.609532	0.618774	0.603189	0.578909	0.58302	0.582777	0.585826
1193.94	0.615052	0.615253	0.611662	0.61887	0.610592	0.610611	0.619731	0.604267	0.579581	0.583942	0.583759	0.586727
1195.87	0.617478	0.617713	0.61416	0.621197	0.61328	0.61337	0.622277	0.606714	0.581692	0.586123	0.585998	0.589148
1197.79	0.621385	0.621493	0.618066	0.625018	0.617176	0.617156	0.625985	0.610331	0.585254	0.589543	0.589495	0.592638
1199.72	0.626411	0.626502	0.622861	0.629967	0.622048	0.621802	0.630618	0.61485	0.589957	0.593993	0.594174	0.59698
1201.65	0.632038	0.632382	0.628459	0.635511	0.627522	0.626952	0.635733	0.619926	0.595347	0.598917	0.599135	0.602071
1203.58	0.63785	0.638387	0.634238	0.64107	0.633168	0.632315	0.64088	0.625045	0.600907	0.604033	0.604052	0.607021
1205.51	0.643462	0.644019	0.639639	0.646504	0.63845	0.637512	0.646084	0.629976	0.605774	0.608965	0.608819	0.611685
1207.44	0.648658	0.649181	0.644932	0.651791	0.643429	0.642435	0.651116	0.634959	0.610305	0.613455	0.613462	0.616389
1209.37	0.653883	0.654268	0.650052	0.657141	0.64855	0.647676	0.656051	0.64022	0.614933	0.618138	0.618291	0.621281
1211.3	0.65972	0.660214	0.655773	0.66309	0.654103	0.653467	0.661674	0.646066	0.619994	0.623683	0.623731	0.626989
1213.23	0.665624	0.66656	0.66231	0.669619	0.660274	0.659737	0.668142	0.652288	0.625581	0.629582	0.629661	0.633025
1215.15	0.671839	0.673015	0.669087	0.676631	0.666784	0.666473	0.674896	0.65909	0.63158	0.635658	0.636057	0.639204
1217.08	0.678635	0.679933	0.676059	0.683783	0.673442	0.67331	0.681558	0.666054	0.637762	0.641945	0.642652	0.645825
1219.01	0.685474	0.686863	0.682921	0.690493	0.679952	0.679625	0.688223	0.672621	0.64384	0.648226	0.649024	0.652506
1220.94	0.69188	0.693268	0.689202	0.696808	0.686143	0.685557	0.694598	0.678795	0.649552	0.654375	0.655146	0.658632
1222.87	0.697733	0.698886	0.694903	0.702669	0.692012	0.691272	0.700278	0.684302	0.655201	0.659899	0.660782	0.664196
1224.8	0.703133	0.704298	0.700419	0.708028	0.697433	0.696441	0.705383	0.689181	0.660617	0.664818	0.665787	0.669356
1226.73	0.707847	0.709187	0.705311	0.712995	0.702143	0.701193	0.709758	0.693653	0.665579	0.669511	0.670063	0.673672
1228.66	0.712505	0.713836	0.709802	0.717501	0.706388	0.705361	0.713876	0.697814	0.670323	0.673896	0.674142	0.677646
1230.58	0.716992	0.718563	0.713978	0.721717	0.710718	0.708964	0.717781	0.70144	0.6746	0.677846	0.67805	0.681379
1232.51	0.721142	0.722856	0.718188	0.72601	0.714812	0.712399	0.721183	0.705033	0.678652	0.681366	0.681617	0.684888
1234.44	0.72532	0.726752	0.722372	0.729682	0.718322	0.715398	0.724041	0.708206	0.682596	0.684527	0.684814	0.6879
1236.37	0.728903	0.730204	0.725734	0.732614	0.721351	0.717823	0.726314	0.710635	0.685922	0.687352	0.687322	0.690338
1238.3	0.731501	0.73274	0.7281	0.734733	0.723333	0.719206	0.727724	0.71203	0.688105	0.689035	0.688839	0.69189
1240.23	0.732769	0.733717	0.728777	0.735324	0.723898	0.719487	0.727987	0.712272	0.688844	0.689299	0.688986	0.692096
1242.16	0.732203	0.733237	0.72807	0.734548	0.723276	0.718626	0.726907	0.71132	0.688254	0.688428	0.687995	0.690944
1244.09	0.730081	0.731082	0.725992	0.732475	0.721167	0.716087	0.72445	0.708837	0.68657	0.686132	0.685828	0.688465
1246.02	0.727016	0.727751	0.722763	0.729074	0.717781	0.712575	0.720927	0.705622	0.683648	0.682791	0.682397	0.685159
1247.94	0.723223	0.723818	0.718848	0.724831	0.713713	0.70856	0.716832	0.701725	0.679723	0.678876	0.678326	0.681091
1249.87	0.718386	0.718978	0.714232	0.720228	0.709216	0.703988	0.712231	0.697185	0.675246	0.674273	0.673784	0.676472
1251.8	0.71321	0.713742	0.709338	0.715349	0.70458	0.699225	0.707369	0.692419	0.67064	0.669479	0.668872	0.671614
1253.73	0.708078	0.70856	0.704209	0.710094	0.699566	0.694289	0.702577	0.687563	0.665763	0.664616	0.664026	0.666735
1255.66	0.702479	0.703248	0.698574	0.704697	0.694193	0.688977	0.697381	0.682436	0.660561	0.659614	0.659162	0.661665
1257.59	0.69721	0.698161	0.693167	0.6995	0.689329	0.683977	0.692288	0.677286	0.655731	0.654665	0.654391	0.656827
1259.52	0.692257	0.692953	0.687943	0.693932	0.684353	0.678993	0.687145	0.672283	0.651051	0.649447	0.649497	0.651851
1261.45	0.686588	0.687044	0.682311	0.688178	0.678658	0.673621	0.681564	0.666857	0.64555	0.644065	0.644192	0.646372
1263.37	0.681165	0.681869	0.67708	0.682991	0.673523	0.668648	0.676484	0.661692	0.640143	0.639259	0.639259	0.641718
1265.3	0.676498	0.677198	0.672256	0.678045	0.668719	0.66374	0.671789	0.656749	0.63549	0.634745	0.634547	0.637363
1267.23	0.671942	0.672535	0.667651	0.673238	0.664008	0.658841	0.66714	0.651878	0.631209	0.630289	0.630116	0.632876
1269.16	0.667681	0.668275	0.663423	0.668975	0.659824	0.654574	0.66267	0.647475	0.62725	0.626191	0.626202	0.628714
1271.09	0.663441	0.6638	0.658933	0.664521	0.655562	0.650262	0.658112	0.643128	0.623112	0.622012	0.622144	0.624488
1273.02	0.658961	0.659425	0.654712	0.659941	0.651278	0.645978	0.653925	0.638967	0.618861	0.617858	0.617953	0.620402
1274.95	0.655248	0.655651	0.651256	0.656296	0.647841	0.642568	0.65055	0.63558	0.615446	0.614598	0.614623	0.617108
1276.88	0.652163	0.652425	0.648085	0.653092	0.644949	0.639518	0.647504	0.632553	0.612605	0.611769	0.611726	0.613986
1278.81	0.649721	0.65008	0.64536	0.650351	0.642471	0.636866	0.644874	0.629633	0.610253	0.609135	0.60891	0.611065
1280.73	0.64766	0.64793	0.643089	0.647919	0.640449	0.634553	0.642534	0.62702	0.608413	0.606952	0.606502	0.608654
1282.66	0.646098	0.645881	0.641192	0.645891	0.638886	0.632613	0.640501	0.625108	0.607027	0.605277	0.604649	0.606585
1284.59	0.645376	0.644769	0.639792	0.644636	0.637894	0.631336	0.639002	0.623653	0.606049	0.604102	0.603394	0.605178
1286.52	0.644831	0.644195	0.639071	0.643758	0.636942	0.630165	0.638047	0.622542	0.605334	0.603122	0.602604	0.604331
1288.45	0.643156	0.642593	0.637789	0.642402	0.635133	0.628405	0.6365	0.621058	0.603495	0.601345	0.600939	0.602689
1290.38	0.640778	0.640705	0.636282	0.641109	0.633231	0.62666	0.634863	0.619639	0.601006	0.599463	0.599116	0.601391
1292.31	0.639284	0.639737	0.635513	0.640505	0.63214	0.625653	0.633794	0.619011	0.599418	0.598271	0.598428	0.601011
1294.24	0.639161	0.639868	0.635678	0.641158	0.632046	0.625716	0.633742	0.619303	0.598945	0.598049	0.598781	0.601591
1296.16	0.640044	0.640908	0.636783	0.642304	0.632801	0.626439	0.634453	0.620327	0.599541	0.598674	0.599589	0.602705
1298.09	0.641479	0.642192	0.638187	0.643566	0.63397	0.627431	0.635477	0.621647	0.60057	0.599708	0.600687	0.603851
1300.02	0.64325	0.643666	0.639783	0.64542	0.635301	0.628657	0.636917	0.623033	0.60182	0.600892	0.60222	0.605207
1301.95	0.644414	0.64497	0.641215	0.646943	0.636566	0.629905	0.638185	0.62426	0.60302	0.601986	0.603394	0.606277
1303.88	0.644653	0.645587	0.641814	0.647531	0.637211	0.63033	0.638582	0.624859	0.603454	0.602373	0.603764	0.606845
1305.81	0.644351	0.645522	0.641679	0.647384	0.636983	0.630036	0.638334	0.624633	0.603033	0.602024	0.603744	0.606888
1307.74	0.643039	0.64405	0.640426	0.646191	0.635576	0.628704	0.636982	0.623427	0.601793	0.600737	0.602657	0.605724
1309.67	0.640827	0.641863	0.638376	0.644233	0.6338	0.62672	0.634947	0.621855	0.600031	0.598699	0.600933	0.604043
1311.59	0.639297	0.640347	0.636839	0.642668	0.632329	0.625147	0.633507	0.62029	0.598857	0.597361	0.599674	0.602824
1313.52	0.636541	0.637229	0.634105	0.63965	0.629362	0.622159	0.630541	0.617251	0.596249	0.59477	0.596855	0.599936
1315.45	0.633002	0.633714	0.630872	0.636625	0.626408	0.61927	0.627737	0.614717	0.593149	0.5919	0.594161	0.597463
1317.38	0.63031	0.631016	0.628221	0.634175	0.624236	0.616912	0.625636	0.612381	0.591079	0.58991	0.592407	0.595713
1319.31	0.625908	0.626745	0.623863	0.629915	0.620557	0.613008	0.621568	0.608317	0.587319	0.586284	0.58863	0.591855
1321.24	0.621218	0.622402	0.619691	0.62616	0.617131	0.60954	0.618028	0.605235	0.583115	0.582665	0.584902	0.588439
1323.17	0.618328	0.619692	0.617351	0.623751	0.615026	0.607292	0.616183	0.603408	0.580596	0.580507	0.583	0.586546
1325.1	0.616082	0.617833	0.615704	0.621827	0.613416	0.605692	0.614705	0.601926	0.578962	0.578927	0.5817	0.585301
1327.03	0.614567	0.616594	0.614534	0.620819	0.612314	0.604889	0.613649	0.6011	0.57774	0.577984	0.58085	0.584779
1328.95	0.613805	0.615743	0.613917	0.620475	0.611894	0.604401	0.613098	0.600597	0.577176	0.577567	0.580581	0.584612
1330.88	0.613225	0.615101	0.61386	0.620228	0.611848	0.604176	0.612988	0.600501	0.5767	0.577345	0.5807	0.584708
1332.81	0.613244	0.615315	0.614389	0.620771	0.612167	0.604903	0.613646	0.601289	0.576667	0.577833	0.581416	0.585565
1334.74	0.61498	0.617198	0.616188	0.622855	0.614009	0.606926	0.61574	0.603345	0.578486	0.579772	0.583378	0.587625
1336.67	0.619256	0.620997	0.619877	0.626604	0.617533	0.610552	0.619288	0.606659	0.582655	0.583437	0.587101	0.591547
1338.6	0.624187	0.624489	0.623045	0.629567	0.620622	0.61351	0.621911	0.609003	0.586997	0.58637	0.590388	0.594586
1340.53	0.622236	0.622633	0.621287	0.627912	0.619274	0.611738	0.620221	0.607525	0.584858	0.584043	0.588163	0.591908
1342.46	0.619019	0.621469	0.620888	0.628087	0.619117	0.611761	0.620625	0.608617	0.582239	0.583312	0.587681	0.59229
1344.38	0.619164	0.622646	0.622509	0.630059	0.620575	0.613523	0.622576	0.611018	0.582456	0.584699	0.589575	0.594708
1346.31	0.618714	0.622416	0.622746	0.630623	0.62045	0.613672	0.622907	0.611681	0.581739	0.584953	0.58998	0.595303
1348.24	0.618208	0.621898	0.622628	0.630847	0.620226	0.613534	0.623087	0.612081	0.58118	0.585188	0.59026	0.595953
1350.17	0.616769	0.620796	0.621678	0.630052	0.61947	0.612699	0.622459	0.611582	0.58025	0.584527	0.589685	0.595687
1352.1	0.616857	0.621303	0.622239	0.630821	0.620217	0.61361	0.623329	0.612746	0.58095	0.585395	0.590851	0.597002
1354.03	0.619577	0.62352	0.62451	0.633079	0.622528	0.616012	0.625576	0.614993	0.583737	0.587834	0.593598	0.599527
1355.96	0.622937	0.626785	0.628053	0.636318	0.625693	0.619289	0.62876	0.617984	0.587142	0.591177	0.596816	0.602747
1357.89	0.628271	0.632356	0.633521	0.642007	0.631084	0.624831	0.634253	0.623496	0.592387	0.596636	0.602145	0.6081
1359.82	0.638278	0.641793	0.642683	0.651628	0.640224	0.634178	0.64362	0.63244	0.601937	0.605674	0.6116	0.617285
1361.74	0.65076	0.652443	0.65323	0.661915	0.650081	0.643955	0.6536	0.641672	0.613584	0.615552	0.621766	0.626703
1363.67	0.658665	0.660502	0.661527	0.669616	0.657617	0.650816	0.660396	0.648361	0.620537	0.622343	0.62793	0.632564
1365.6	0.668012	0.672029	0.673021	0.681533	0.669135	0.662218	0.671735	0.6598	0.629323	0.632717	0.638317	0.643735
1367.53	0.680649	0.684476	0.68512	0.6937	0.68086	0.67392	0.683504	0.67151	0.640831	0.644107	0.650108	0.655331
1369.46	0.686599	0.690017	0.690566	0.698874	0.685632	0.678469	0.687772	0.67581	0.645886	0.648622	0.654431	0.659294
1371.39	0.693111	0.696685	0.697041	0.705914	0.692162	0.684986	0.694388	0.682295	0.652204	0.655052	0.660807	0.66611
1373.32	0.702943	0.70479	0.704497	0.713293	0.69952	0.69189	0.701394	0.689103	0.661294	0.662401	0.668228	0.673097
1375.25	0.707727	0.709937	0.709363	0.717216	0.703757	0.695377	0.704648	0.692261	0.665315	0.665996	0.671244	0.675605
1377.17	0.713658	0.717299	0.717161	0.725351	0.711124	0.702576	0.71205	0.699406	0.670853	0.672881	0.67822	0.682885
1379.1	0.719067	0.722996	0.723092	0.731836	0.716704	0.708131	0.717421	0.705062	0.675886	0.678291	0.683387	0.68828
1381.03	0.722421	0.726793	0.727095	0.73578	0.720229	0.711613	0.720975	0.708905	0.678886	0.681637	0.686734	0.691709
1382.96	0.726984	0.731654	0.73237	0.740887	0.724952	0.716119	0.725579	0.713663	0.682848	0.685671	0.691686	0.696519
1384.89	0.734562	0.739316	0.739696	0.748477	0.732249	0.723345	0.732503	0.720904	0.689908	0.692783	0.699389	0.704383
1386.82	0.738752	0.742586	0.742561	0.750991	0.734922	0.725449	0.734104	0.722733	0.693901	0.695196	0.702038	0.706791
1388.75	0.735306	0.739823	0.740256	0.748466	0.73219	0.722276	0.730638	0.719805	0.690371	0.691876	0.698723	0.703152
1390.68	0.737802	0.743712	0.74457	0.753183	0.736276	0.7264	0.735213	0.724535	0.69274	0.695833	0.70307	0.707775
1392.61	0.746014	0.7515	0.752463	0.761309	0.74418	0.734094	0.743264	0.732138	0.700651	0.703528	0.711111	0.716023
1394.53	0.751147	0.754565	0.755012	0.763475	0.746378	0.73554	0.744833	0.733912	0.704847	0.705604	0.713453	0.717489
1396.46	0.753075	0.756429	0.756656	0.76457	0.747372	0.736242	0.745199	0.734674	0.70643	0.706114	0.714055	0.717631
1398.39	0.754449	0.758722	0.759247	0.767059	0.749867	0.738685	0.747242	0.736725	0.707809	0.70775	0.715763	0.719775
1400.32	0.74815	0.753352	0.754484	0.761935	0.744388	0.732885	0.741222	0.731106	0.701083	0.701611	0.709099	0.713482
1402.25	0.748236	0.754644	0.755882	0.763994	0.745761	0.734602	0.743422	0.733385	0.700903	0.702966	0.71087	0.716123
1404.18	0.747307	0.752481	0.753379	0.761432	0.743466	0.732186	0.741295	0.73113	0.699894	0.700724	0.709377	0.713962
1406.11	0.738721	0.743736	0.74436	0.751979	0.734558	0.72292	0.731913	0.721561	0.691879	0.69193	0.699947	0.704203
1408.04	0.734024	0.740141	0.740764	0.748756	0.731277	0.719718	0.728973	0.718489	0.687802	0.688995	0.696662	0.701638
1409.96	0.730175	0.735927	0.736342	0.744164	0.727219	0.715418	0.72482	0.713992	0.684369	0.685413	0.692869	0.697663
1411.89	0.72315	0.728482	0.728368	0.735767	0.719944	0.707843	0.717202	0.70598	0.678343	0.678741	0.6853	0.689827
1413.82	0.717219	0.722084	0.72195	0.729212	0.713673	0.701908	0.71131	0.699953	0.673134	0.673172	0.679556	0.684199
1415.75	0.715658	0.719195	0.718432	0.72551	0.710544	0.699246	0.708523	0.696365	0.671994	0.671136	0.677481	0.681992
1417.68	0.714547	0.715745	0.713652	0.720563	0.706712	0.695816	0.705052	0.691837	0.671549	0.668849	0.675156	0.678475
1419.61	0.694834	0.695345	0.693125	0.69871	0.686579	0.675245	0.684128	0.671059	0.653543	0.649227	0.654509	0.656581
1421.54	0.685619	0.687852	0.686106	0.692052	0.679909	0.669057	0.678124	0.665153	0.645068	0.643008	0.647885	0.65109
1423.47	0.683035	0.684413	0.68245	0.688685	0.676957	0.66632	0.675813	0.662527	0.642569	0.640821	0.645651	0.64872
1425.4	0.674059	0.675543	0.673924	0.679696	0.668546	0.658327	0.667417	0.653876	0.634071	0.632659	0.636759	0.639949
1427.32	0.674997	0.677278	0.675633	0.681699	0.670431	0.661079	0.670214	0.656326	0.635101	0.635251	0.639184	0.643176
1429.25	0.679565	0.680667	0.678716	0.684666	0.672972	0.664081	0.673554	0.658973	0.638823	0.638796	0.642627	0.646162
1431.18	0.682557	0.683457	0.681395	0.687064	0.674765	0.66606	0.675608	0.660667	0.640891	0.640835	0.644348	0.647442
1433.11	0.69139	0.693036	0.690322	0.696384	0.683336	0.675018	0.68439	0.668991	0.648549	0.649278	0.652757	0.656081
1435.04	0.704412	0.704941	0.701624	0.707853	0.69491	0.686746	0.696118	0.679822	0.660261	0.660342	0.664488	0.667591
1436.97	0.706404	0.705681	0.703205	0.708135	0.694217	0.68559	0.695288	0.678783	0.660497	0.659099	0.662857	0.665063
1438.9	0.70685	0.708122	0.706112	0.711193	0.69591	0.687542	0.697203	0.681274	0.659761	0.660205	0.663361	0.666458
1440.83	0.713396	0.715623	0.713229	0.719152	0.703472	0.695131	0.704929	0.689164	0.665186	0.667081	0.670474	0.674289
1442.75	0.717501	0.719679	0.717417	0.723337	0.706777	0.698359	0.708054	0.692282	0.668161	0.670138	0.67352	0.677339
1444.68	0.723508	0.725827	0.723543	0.729547	0.712222	0.703956	0.713556	0.697755	0.6735	0.675601	0.678934	0.683014
1446.61	0.730864	0.731979	0.729042	0.73526	0.717474	0.709236	0.719047	0.703175	0.679904	0.681073	0.684649	0.688507
1448.54	0.731932	0.7325	0.72979	0.735392	0.717073	0.708941	0.718309	0.702721	0.68054	0.680679	0.684025	0.687457
1450.47	0.735298	0.736704	0.73468	0.740372	0.721249	0.713493	0.722653	0.70721	0.683622	0.684554	0.688067	0.691977
1452.4	0.742782	0.743894	0.741675	0.747671	0.727711	0.720121	0.729555	0.713909	0.690193	0.691203	0.695014	0.699472
1454.33	0.75385	0.754192	0.750356	0.757124	0.737387	0.729822	0.739634	0.722803	0.700947	0.70141	0.705781	0.710236
1456.26	0.75548	0.752769	0.748248	0.755229	0.736094	0.728578	0.738848	0.721587	0.702972	0.701497	0.707457	0.710225
1458.18	0.729849	0.725089	0.722908	0.726952	0.708888	0.700954	0.711017	0.694792	0.678331	0.675264	0.680181	0.681048
1460.11	0.717138	0.716962	0.715637	0.719802	0.701531	0.693723	0.703856	0.688186	0.667069	0.667657	0.671782	0.674828
1462.04	0.716377	0.718905	0.717288	0.722693	0.704262	0.696518	0.707055	0.691361	0.66746	0.670558	0.675035	0.6799
1463.97	0.713406	0.715267	0.71351	0.718869	0.701035	0.693097	0.704134	0.68858	0.665611	0.668305	0.673579	0.678374
1465.9	0.696804	0.698659	0.697688	0.702513	0.684615	0.676921	0.68802	0.672852	0.650495	0.653471	0.658106	0.662486
1467.83	0.677983	0.681068	0.680963	0.686489	0.66814	0.66062	0.671678	0.656918	0.632744	0.637283	0.641914	0.646991
1469.76	0.657711	0.660628	0.660394	0.66649	0.649416	0.641466	0.652224	0.638114	0.614457	0.618732	0.624218	0.629687
1471.69	0.631073	0.631692	0.631005	0.636185	0.621381	0.612323	0.622828	0.608847	0.590394	0.591649	0.597554	0.60234
1473.62	0.584894	0.584277	0.584264	0.587678	0.576952	0.566981	0.576319	0.563037	0.548274	0.547491	0.552189	0.555266
1475.54	0.559488	0.55982	0.56085	0.564921	0.555217	0.545477	0.554903	0.542602	0.524629	0.525677	0.530648	0.534307
1477.47	0.536991	0.538722	0.540778	0.545244	0.536642	0.527276	0.536756	0.525065	0.503876	0.50681	0.511603	0.515761
1479.4	0.528783	0.531438	0.534235	0.53952	0.530845	0.522464	0.531992	0.520494	0.495762	0.50078	0.505836	0.510823
1481.33	0.525016	0.526809	0.529887	0.535352	0.527211	0.519395	0.529031	0.517518	0.491626	0.496704	0.502125	0.507015
1483.26	0.523652	0.526107	0.529411	0.535144	0.527099	0.520081	0.52952	0.518042	0.489885	0.495972	0.501262	0.50656
1485.19	0.531419	0.533677	0.536624	0.542914	0.534787	0.528776	0.538197	0.526186	0.496931	0.503501	0.508983	0.51464
1487.12	0.546161	0.546353	0.549069	0.55536	0.546766	0.541769	0.551114	0.538303	0.510132	0.515794	0.52159	0.526483
1489.05	0.562765	0.560446	0.562401	0.568504	0.559842	0.554822	0.564166	0.551069	0.524853	0.528457	0.534366	0.538759
1490.97	0.571315	0.569993	0.57285	0.57865	0.569262	0.563667	0.573339	0.560607	0.531813	0.536008	0.541216	0.546079
1492.9	0.583208	0.585236	0.588697	0.595794	0.585295	0.580623	0.59057	0.577773	0.542345	0.550491	0.55574	0.561948
1494.83	0.606445	0.608481	0.610818	0.619011	0.60825	0.604202	0.614486	0.601147	0.56357	0.572557	0.578482	0.585047
1496.76	0.629503	0.630017	0.632454	0.63994	0.627999	0.623919	0.634345	0.620332	0.583655	0.591487	0.597679	0.603142
1498.69	0.64629	0.646827	0.649931	0.65736	0.643568	0.639952	0.650265	0.636031	0.597965	0.606417	0.612561	0.617368
1500.62	0.664411	0.665962	0.668766	0.676814	0.661407	0.657928	0.668025	0.653805	0.613954	0.623346	0.629044	0.634268
1502.55	0.687898	0.690444	0.692237	0.700896	0.6846	0.681355	0.691274	0.676284	0.635587	0.645545	0.650776	0.656437
1504.48	0.71979	0.721129	0.721055	0.730515	0.714808	0.711806	0.722216	0.705885	0.666039	0.675256	0.680745	0.686626
1506.41	0.757141	0.752295	0.750882	0.757883	0.741947	0.738103	0.74908	0.731411	0.700122	0.703203	0.70822	0.71165
1508.33	0.780989	0.77465	0.77434	0.779141	0.758268	0.753028	0.761808	0.744601	0.718696	0.71754	0.720248	0.721521
1510.26	0.804288	0.802523	0.802338	0.80895	0.785826	0.77988	0.788565	0.77182	0.739894	0.742188	0.745058	0.748271
1512.19	0.830299	0.83097	0.830696	0.837422	0.812143	0.805826	0.814732	0.798343	0.762837	0.766795	0.769327	0.773169
1514.12	0.863175	0.863315	0.861756	0.868974	0.841925	0.834811	0.84399	0.826986	0.791731	0.795016	0.798247	0.802279
1516.05	0.890204	0.887703	0.885058	0.89087	0.864132	0.855563	0.865209	0.847115	0.815966	0.815958	0.819966	0.822119
1517.98	0.903419	0.901324	0.899064	0.902178	0.873802	0.864482	0.873285	0.855041	0.82746	0.824933	0.82783	0.828348
1519.91	0.923891	0.922776	0.918738	0.923119	0.893918	0.884272	0.893571	0.875037	0.84661	0.844192	0.84827	0.849911
1521.84	0.929903	0.927347	0.921826	0.92385	0.894614	0.884387	0.892967	0.874277	0.851649	0.844761	0.847012	0.847657
1523.76	0.941573	0.940282	0.935664	0.937013	0.905104	0.89439	0.902209	0.883707	0.861214	0.854512	0.855702	0.856251
1525.69	0.961123	0.959523	0.954309	0.956325	0.922422	0.91061	0.9189	0.901269	0.878877	0.870909	0.873052	0.873587
1527.62	0.971097	0.969581	0.963401	0.964738	0.929583	0.916365	0.924399	0.906929	0.888395	0.876846	0.878064	0.878454
1529.55	0.986885	0.987289	0.980634	0.982229	0.945229	0.930842	0.93852	0.920652	0.903091	0.891202	0.891781	0.892931
1531.48	1.01248	1.01252	1.00484	1.0072	0.969446	0.953655	0.962305	0.943722	0.926967	0.914504	0.916513	0.916844
1533.41	1.02249	1.02052	1.01199	1.01206	0.974466	0.957889	0.966734	0.948665	0.937069	0.920217	0.922038	0.920737
1535.34	1.03521	1.03456	1.02533	1.02371	0.98404	0.966834	0.97431	0.956539	0.948143	0.92959	0.929239	0.928217
1537.27	1.06377	1.06426	1.05313	1.05259	1.01426	0.995741	1.00366	0.985039	0.976062	0.958196	0.958637	0.957458
1539.2	1.06662	1.06505	1.05452	1.05259	1.01658	0.997422	1.00601	0.988228	0.982018	0.960534	0.961827	0.959565
1541.12	1.04218	1.03793	1.025	1.01971	0.984401	0.963661	0.970727	0.952946	0.956034	0.928101	0.926826	0.922872
1543.05	1.04514	1.04236	1.0281	1.0234	0.985357	0.963142	0.969497	0.951847	0.954825	0.926655	0.926329	0.922682
1544.98	1.02961	1.02718	1.01453	1.00876	0.970322	0.946845	0.952333	0.93563	0.939569	0.909629	0.908277	0.904136
1546.91	1.02097	1.02189	1.01008	1.00589	0.964892	0.940605	0.946628	0.930909	0.930096	0.903054	0.901944	0.899798
1548.84	1.01482	1.01635	1.00487	1.00179	0.960376	0.936117	0.94273	0.927534	0.924326	0.89848	0.899119	0.897735
1550.77	0.9867	0.987392	0.97646	0.971838	0.934215	0.909492	0.915378	0.900269	0.899108	0.872358	0.872336	0.870532
1552.7	0.970922	0.973316	0.963285	0.959981	0.923249	0.89816	0.904932	0.889852	0.88475	0.861323	0.862768	0.862012
1554.63	0.943275	0.945071	0.935022	0.933032	0.898196	0.874171	0.881132	0.866446	0.860581	0.837811	0.840883	0.840249
1556.55	0.9296	0.931339	0.92158	0.920703	0.8888	0.865817	0.872621	0.857512	0.850106	0.829353	0.833748	0.833734
1558.48	0.897777	0.896947	0.889694	0.890013	0.862668	0.839182	0.848487	0.835218	0.824653	0.805095	0.812647	0.812223
1560.41	0.822813	0.82432	0.819742	0.816947	0.793301	0.768536	0.776235	0.764315	0.757024	0.736123	0.740561	0.739626
1562.34	0.818294	0.824636	0.821627	0.821325	0.794795	0.771358	0.779456	0.76753	0.752084	0.737584	0.744025	0.746389
1564.27	0.804404	0.810978	0.808894	0.810337	0.784175	0.761065	0.769784	0.758693	0.740324	0.728491	0.735952	0.739351
1566.2	0.786606	0.794131	0.792588	0.794778	0.769398	0.746134	0.754952	0.744172	0.725472	0.715113	0.722474	0.726671
1568.13	0.78087	0.788836	0.787805	0.790997	0.765878	0.743027	0.752918	0.741941	0.72141	0.713158	0.721473	0.726615
1570.06	0.757604	0.764773	0.764905	0.766438	0.743731	0.72018	0.729852	0.720198	0.701676	0.693002	0.701074	0.70536
1571.99	0.74445	0.754239	0.755115	0.75725	0.73398	0.710544	0.719591	0.710762	0.690817	0.683971	0.692461	0.697939
1573.91	0.747994	0.758446	0.759182	0.763191	0.739689	0.716959	0.726647	0.717525	0.695594	0.690633	0.70056	0.707381
1575.84	0.739279	0.747629	0.748709	0.75158	0.729828	0.706339	0.716433	0.707762	0.688209	0.681567	0.692328	0.69816
1577.77	0.722255	0.731444	0.73303	0.735172	0.714005	0.689924	0.698914	0.690975	0.672587	0.665172	0.675113	0.680557
1579.7	0.720509	0.73199	0.733653	0.737337	0.715037	0.691905	0.70072	0.692952	0.670988	0.665659	0.676146	0.68269
1581.63	0.720079	0.732014	0.733986	0.737936	0.715097	0.692522	0.701525	0.694051	0.670039	0.665498	0.67648	0.6834
1583.56	0.7205	0.732194	0.734633	0.738283	0.715269	0.692757	0.701949	0.694429	0.670049	0.665477	0.676196	0.683601
1585.49	0.723091	0.734798	0.737458	0.74107	0.717879	0.695071	0.704627	0.696736	0.672231	0.667491	0.678324	0.686101
1587.42	0.727459	0.739254	0.741678	0.745428	0.721855	0.698977	0.708556	0.700792	0.675947	0.670862	0.682139	0.689921
1589.34	0.734288	0.746069	0.748166	0.751561	0.727549	0.704866	0.714236	0.706522	0.681851	0.676084	0.687582	0.695502
1591.27	0.741844	0.753695	0.755819	0.758581	0.734145	0.711101	0.720621	0.712566	0.68862	0.68195	0.693271	0.701517
1593.2	0.752096	0.763732	0.765452	0.768214	0.743418	0.719784	0.729375	0.721045	0.697919	0.690309	0.701454	0.70996
1595.13	0.762079	0.773142	0.774539	0.776793	0.751821	0.727286	0.73658	0.72824	0.706436	0.697635	0.708641	0.716724
1597.06	0.772903	0.78393	0.785304	0.786926	0.761197	0.735928	0.745188	0.736946	0.715747	0.705777	0.716765	0.724523
1598.99	0.78637	0.797556	0.798511	0.799863	0.773156	0.74748	0.756633	0.748081	0.727766	0.716377	0.727175	0.735021
1600.92	0.803781	0.814668	0.815054	0.815604	0.788008	0.761562	0.770521	0.761451	0.743079	0.729745	0.740217	0.747953
1602.85	0.822077	0.832471	0.832028	0.831652	0.803176	0.77582	0.784607	0.774856	0.75868	0.743252	0.753115	0.760481
1604.77	0.844132	0.85426	0.853344	0.852279	0.822254	0.793885	0.802494	0.792091	0.777366	0.759911	0.769201	0.776554
1606.7	0.869121	0.879428	0.877529	0.875717	0.844173	0.81469	0.823315	0.812075	0.799368	0.779348	0.788096	0.795521
1608.63	0.896964	0.907492	0.904559	0.901144	0.867766	0.836773	0.845494	0.83352	0.823324	0.799988	0.808151	0.814907
1610.56	0.925049	0.935446	0.93214	0.927234	0.891639	0.859142	0.867859	0.85549	0.846845	0.820495	0.828164	0.83455
1612.49	0.960057	0.970503	0.966888	0.960755	0.922269	0.88799	0.896562	0.883489	0.876756	0.847054	0.853986	0.860739
1614.42	0.999408	1.009	1.00483	0.997749	0.957886	0.922187	0.931096	0.916749	0.911862	0.87892	0.885951	0.893167
1616.35	1.0306	1.03824	1.03373	1.02474	0.983561	0.946745	0.95588	0.941764	0.938994	0.901779	0.908465	0.914545
1618.28	1.05827	1.06685	1.06199	1.05019	1.00439	0.965225	0.973329	0.959161	0.9614	0.918558	0.923636	0.928114
1620.21	1.10096	1.11163	1.10559	1.09395	1.04415	1.0035	1.0116	0.996102	0.999265	0.954448	0.959905	0.965354
1622.13	1.13388	1.1433	1.1355	1.12429	1.07306	1.03161	1.04067	1.02535	1.0291	0.982457	0.988223	0.993443
1624.06	1.14862	1.15781	1.1485	1.13479	1.08238	1.03931	1.04758	1.03269	1.04236	0.991331	0.994907	0.998513
1625.99	1.16954	1.17995	1.17124	1.15559	1.10117	1.05671	1.06417	1.04931	1.06122	1.00803	1.01163	1.01535
1627.92	1.17884	1.1888	1.17871	1.16167	1.10776	1.06103	1.06785	1.05395	1.07056	1.01375	1.01699	1.01996
1629.85	1.18229	1.19257	1.18115	1.16291	1.1079	1.05889	1.06419	1.05045	1.07333	1.01311	1.01397	1.01642
1631.78	1.19982	1.2105	1.1978	1.17891	1.12307	1.07184	1.0761	1.0619	1.08989	1.02628	1.02634	1.02842
1633.71	1.21598	1.22699	1.21149	1.19333	1.13909	1.08666	1.09161	1.07657	1.10761	1.04174	1.04212	1.04339
1635.64	1.20008	1.20813	1.19109	1.17098	1.1206	1.06921	1.07494	1.05943	1.09523	1.02673	1.02494	1.02583
1637.56	1.19109	1.19795	1.18095	1.15692	1.10664	1.05412	1.05758	1.04234	1.08583	1.0131	1.00847	1.00846
1639.49	1.20748	1.21505	1.1985	1.17614	1.12139	1.06831	1.07086	1.05637	1.09966	1.02665	1.02316	1.02229
1641.42	1.21361	1.22141	1.20451	1.18273	1.12686	1.07394	1.07625	1.06222	1.10582	1.03274	1.02949	1.02832
1643.35	1.22729	1.23464	1.21758	1.19554	1.13998	1.08665	1.08928	1.07388	1.11973	1.04594	1.04195	1.04143
1645.28	1.23723	1.24211	1.22553	1.20452	1.15095	1.09918	1.10217	1.08563	1.13173	1.05891	1.05509	1.05479
1647.21	1.21236	1.21349	1.19556	1.17315	1.12294	1.07519	1.07748	1.06147	1.11015	1.03663	1.03172	1.02777
1649.14	1.21859	1.22132	1.20343	1.18048	1.12615	1.07821	1.07929	1.06304	1.11349	1.04005	1.03372	1.03013
1651.07	1.24704	1.25216	1.23308	1.21387	1.15978	1.1111	1.11365	1.09632	1.14137	1.0726	1.06745	1.06557
1653	1.18736	1.19017	1.17138	1.15671	1.10963	1.0675	1.07289	1.05704	1.09401	1.03245	1.02778	1.02288
1654.92	1.15633	1.15775	1.14223	1.12326	1.07273	1.03174	1.03409	1.01852	1.06065	0.99815	0.991173	0.986389
1656.85	1.16451	1.16746	1.15382	1.13609	1.0823	1.04226	1.04462	1.02888	1.0653	1.00745	1.00221	1
1658.78	1.14582	1.15036	1.13862	1.12226	1.06812	1.03038	1.03428	1.01856	1.04855	0.996331	0.992265	0.991175
1660.71	1.12047	1.12523	1.11484	1.10058	1.0492	1.01317	1.01812	1.00224	1.02647	0.980114	0.977001	0.976531
1662.64	1.07243	1.07557	1.06589	1.05334	1.00693	0.974083	0.979152	0.963567	0.983255	0.941348	0.938613	0.93792
1664.57	1.02954	1.03289	1.02387	1.01315	0.968562	0.937961	0.943294	0.92772	0.943958	0.906253	0.903491	0.903088
1666.5	1.0142	1.018	1.01007	1.00164	0.957799	0.928944	0.93522	0.918748	0.93029	0.89743	0.895969	0.896521
1668.43	0.980692	0.981674	0.974642	0.96726	0.928257	0.901601	0.908989	0.892236	0.901397	0.87105	0.870717	0.870658
1670.35	0.92857	0.927356	0.921272	0.913411	0.878568	0.853538	0.860706	0.844744	0.854209	0.824759	0.823191	0.822191
1672.28	0.900468	0.901627	0.896119	0.889602	0.855627	0.832148	0.839444	0.822725	0.828233	0.803511	0.801934	0.801978
1674.21	0.878095	0.879631	0.874521	0.87026	0.837856	0.815722	0.823974	0.807658	0.807715	0.786953	0.787073	0.787475
1676.14	0.829232	0.830452	0.826373	0.822427	0.791719	0.771631	0.779542	0.764361	0.762875	0.743808	0.743555	0.743903
1678.07	0.812829	0.814882	0.811713	0.808899	0.777726	0.759049	0.767524	0.751631	0.747029	0.731265	0.731959	0.733542
1680	0.789394	0.789724	0.786912	0.784944	0.755414	0.738706	0.747208	0.730748	0.725492	0.711518	0.712455	0.71391
1681.93	0.770863	0.770246	0.766914	0.765808	0.739081	0.723812	0.732555	0.715412	0.709824	0.697327	0.698604	0.699954
1683.86	0.730388	0.72742	0.724365	0.722617	0.699847	0.686247	0.69584	0.679415	0.674131	0.661581	0.66358	0.663889
1685.79	0.679468	0.677851	0.676918	0.674629	0.652302	0.640429	0.649466	0.633698	0.625591	0.616231	0.61683	0.61761
1687.71	0.665191	0.665518	0.665587	0.665291	0.641868	0.631331	0.641151	0.625267	0.611304	0.606789	0.608761	0.611373
1689.64	0.634684	0.634905	0.635987	0.636092	0.614008	0.604799	0.615241	0.599569	0.583155	0.580771	0.583186	0.586083
1691.57	0.603808	0.605436	0.607897	0.608943	0.586898	0.579301	0.590213	0.57473	0.554359	0.555264	0.557965	0.562103
1693.5	0.586077	0.587848	0.590356	0.592608	0.571686	0.565271	0.576956	0.561102	0.538195	0.541533	0.545389	0.550507
1695.43	0.556974	0.555536	0.55868	0.56018	0.540452	0.535199	0.547563	0.531631	0.511086	0.51358	0.518256	0.522851
1697.36	0.520097	0.51694	0.51953	0.520857	0.503447	0.498735	0.510357	0.493973	0.477281	0.47915	0.48256	0.486922
1699.29	0.502017	0.49886	0.500943	0.5026	0.486796	0.48156	0.493776	0.477859	0.461621	0.46338	0.467704	0.472246
1701.22	0.455856	0.453444	0.45668	0.455803	0.440603	0.435147	0.446959	0.431871	0.419157	0.420084	0.422969	0.42676
1703.14	0.444972	0.444815	0.44767	0.447665	0.431881	0.4266	0.43819	0.422798	0.408462	0.412201	0.414722	0.420071
1705.07	0.434363	0.434077	0.436362	0.436065	0.420756	0.415252	0.4273	0.41187	0.39893	0.40268	0.405424	0.41092
1707	0.419885	0.42037	0.423336	0.422494	0.406931	0.401434	0.413251	0.397998	0.385488	0.390043	0.392398	0.397909
1708.93	0.412053	0.413142	0.416643	0.416552	0.400184	0.394737	0.406776	0.391752	0.378027	0.384011	0.386582	0.392763
1710.86	0.403478	0.40462	0.408243	0.40833	0.3921	0.386683	0.398815	0.383832	0.370454	0.376977	0.379172	0.385791
1712.79	0.396712	0.397145	0.40051	0.400721	0.384975	0.379812	0.391941	0.376808	0.364523	0.370962	0.372967	0.37958
1714.72	0.38831	0.385874	0.388708	0.388715	0.374178	0.369476	0.381339	0.365708	0.357404	0.36167	0.363445	0.368983
1716.65	0.375758	0.371092	0.373531	0.372805	0.360659	0.355419	0.367235	0.351686	0.347352	0.348569	0.350496	0.354573
1718.58	0.351241	0.347588	0.351	0.349567	0.33971	0.333433	0.345224	0.330566	0.326254	0.326452	0.3279	0.331487
1720.5	0.336022	0.335129	0.339595	0.339066	0.329156	0.323023	0.334352	0.320499	0.312139	0.314982	0.316063	0.320928
1722.43	0.328899	0.328035	0.332671	0.332591	0.323131	0.317113	0.32826	0.314894	0.305701	0.309007	0.310229	0.315243
1724.36	0.32015	0.318986	0.32385	0.323618	0.31502	0.30896	0.320035	0.306831	0.298263	0.30111	0.302234	0.306873
1726.29	0.314343	0.313802	0.318695	0.318758	0.310699	0.304864	0.315827	0.302623	0.29366	0.296981	0.298036	0.302942
1728.22	0.314031	0.312287	0.316706	0.316761	0.309454	0.303717	0.314682	0.30114	0.293874	0.296442	0.297421	0.302195
1730.15	0.315711	0.312065	0.315977	0.315821	0.308993	0.303433	0.314273	0.299895	0.295635	0.296924	0.297719	0.301912
1732.08	0.317225	0.312905	0.315695	0.315772	0.309948	0.304501	0.315113	0.300174	0.298024	0.298289	0.299093	0.303188
1734.01	0.313245	0.307835	0.310608	0.309443	0.304604	0.299021	0.310105	0.295009	0.294866	0.293744	0.294812	0.297826
1735.93	0.302049	0.298487	0.303117	0.3022	0.29633	0.291387	0.302208	0.287348	0.283723	0.285261	0.285668	0.289582
1737.86	0.298221	0.295357	0.299602	0.29945	0.294015	0.28889	0.299711	0.285175	0.280294	0.282363	0.283095	0.287775
1739.79	0.285712	0.282147	0.28653	0.28594	0.281425	0.276071	0.286934	0.272606	0.269037	0.270047	0.270722	0.274786
1741.72	0.273115	0.269399	0.274218	0.273954	0.26927	0.263788	0.274536	0.260409	0.257173	0.258082	0.25857	0.262698
1743.65	0.259672	0.254959	0.259613	0.25953	0.255136	0.249208	0.259841	0.245931	0.244674	0.244334	0.244921	0.24864
1745.58	0.243598	0.239125	0.243839	0.243683	0.240065	0.233703	0.243969	0.230505	0.230214	0.229352	0.229717	0.233534
1747.51	0.229511	0.224021	0.228788	0.228232	0.225551	0.218571	0.228731	0.215467	0.217344	0.215526	0.215675	0.219277
1749.44	0.212757	0.206359	0.211196	0.210107	0.208846	0.200987	0.210924	0.197851	0.202406	0.199474	0.199142	0.202136
1751.36	0.192458	0.187387	0.192914	0.191418	0.191174	0.182464	0.192216	0.179852	0.184242	0.181657	0.181289	0.183929
1753.29	0.173347	0.170304	0.176709	0.175553	0.175749	0.166792	0.176047	0.16466	0.166866	0.165808	0.165273	0.168566
1755.22	0.163393	0.160807	0.167124	0.16613	0.166752	0.157361	0.16647	0.155707	0.157827	0.15692	0.15651	0.160172
1757.15	0.15308	0.149683	0.156125	0.154485	0.15584	0.1457	0.154745	0.143865	0.148398	0.14692	0.146245	0.149121
1759.08	0.143569	0.140954	0.147463	0.145941	0.147695	0.13726	0.145875	0.135308	0.139884	0.138703	0.13789	0.140945
1761.01	0.137927	0.135075	0.141181	0.139328	0.141784	0.130815	0.13947	0.129192	0.134901	0.133071	0.132501	0.13511
1762.94	0.129763	0.126841	0.133551	0.131298	0.133998	0.122595	0.131404	0.121122	0.127289	0.125693	0.124926	0.127111
1764.87	0.123729	0.121743	0.128653	0.12676	0.1293	0.117928	0.126406	0.116513	0.121703	0.120635	0.119697	0.122514
1766.8	0.122671	0.120011	0.126405	0.124138	0.127144	0.115397	0.123738	0.113938	0.120693	0.118687	0.117671	0.120179
1768.72	0.121072	0.117555	0.123799	0.121105	0.124427	0.112617	0.1206	0.110666	0.119068	0.116428	0.115044	0.117231
1770.65	0.120916	0.116295	0.122093	0.119143	0.12293	0.111136	0.119117	0.109191	0.118915	0.115305	0.114181	0.116014
1772.58	0.119039	0.11294	0.118957	0.115625	0.119705	0.107337	0.115869	0.10568	0.117087	0.112605	0.112009	0.11283
1774.51	0.113792	0.109067	0.115728	0.11274	0.116431	0.103983	0.112203	0.1023	0.112205	0.108766	0.107799	0.109058
1776.44	0.110548	0.106972	0.113806	0.111021	0.114626	0.102187	0.110037	0.100615	0.109171	0.106523	0.105275	0.107021
1778.37	0.109341	0.106125	0.112744	0.110047	0.113663	0.101161	0.108816	0.099538	0.108224	0.105433	0.10411	0.106078
1780.3	0.109228	0.105577	0.112011	0.109004	0.112882	0.100119	0.107925	0.098491	0.108162	0.10484	0.103505	0.10508
1782.23	0.106825	0.10345	0.110242	0.107232	0.111113	0.098312	0.106055	0.096721	0.105883	0.102896	0.101444	0.103147
1784.15	0.105825	0.102527	0.109264	0.106202	0.110238	0.097372	0.10496	0.095739	0.104872	0.10187	0.100451	0.10215
1786.08	0.104139	0.100783	0.107558	0.104494	0.108711	0.0957	0.103233	0.093996	0.103324	0.100292	0.098839	0.100309
1788.01	0.102797	0.099766	0.106346	0.103496	0.107901	0.094873	0.102077	0.093044	0.102332	0.099138	0.097546	0.099293
1789.94	0.105331	0.101254	0.106957	0.10369	0.108767	0.095543	0.102448	0.09323	0.104889	0.100219	0.09855	0.100002
1791.87	0.107029	0.101086	0.106514	0.102509	0.108256	0.094534	0.101767	0.091933	0.106528	0.100498	0.099039	0.099426
1793.8	0.103682	0.098157	0.104191	0.100149	0.105902	0.091946	0.099184	0.089294	0.103393	0.098167	0.096451	0.096759
1795.73	0.101889	0.097184	0.103224	0.099346	0.105138	0.091084	0.097975	0.088294	0.101695	0.09693	0.094896	0.095673
1797.66	0.100331	0.095832	0.101942	0.098079	0.104124	0.090082	0.096891	0.087278	0.100324	0.095735	0.093538	0.094477
1799.59	0.100108	0.095189	0.101239	0.097188	0.103517	0.089368	0.09637	0.086583	0.100236	0.095359	0.093025	0.093831
1801.51	0.099321	0.094425	0.100307	0.095977	0.102729	0.088147	0.095157	0.085247	0.099725	0.094581	0.092253	0.09284
1803.44	0.095877	0.091869	0.098194	0.094045	0.10079	0.086205	0.093172	0.08358	0.096511	0.09233	0.090019	0.090855
1805.37	0.093959	0.090129	0.096685	0.092767	0.099395	0.084852	0.091971	0.082531	0.094691	0.090853	0.088597	0.089641
1807.3	0.093751	0.089752	0.096171	0.09221	0.098911	0.0844	0.091466	0.081882	0.094555	0.090494	0.088147	0.089248
1809.23	0.093785	0.089295	0.095546	0.0915	0.098432	0.083827	0.090988	0.081317	0.094745	0.090189	0.087929	0.088859
1811.16	0.093303	0.088426	0.094774	0.090549	0.097631	0.082855	0.090196	0.080382	0.094377	0.089628	0.087549	0.088138
1813.09	0.090644	0.086397	0.093229	0.089079	0.09599	0.081368	0.088696	0.078964	0.091811	0.087985	0.08574	0.086673
1815.02	0.088909	0.085105	0.092098	0.088123	0.095067	0.080468	0.087763	0.07831	0.090279	0.086819	0.084532	0.085824
1816.94	0.088777	0.084677	0.091645	0.087675	0.094614	0.079953	0.087258	0.077809	0.090057	0.086535	0.084296	0.085452
1818.87	0.087816	0.0839	0.090839	0.086869	0.093892	0.079164	0.086519	0.07713	0.08922	0.085786	0.083593	0.084818
1820.8	0.087223	0.083418	0.090265	0.086282	0.093425	0.078747	0.086	0.07664	0.088739	0.085283	0.083067	0.084348
1822.73	0.088447	0.084088	0.090582	0.0866	0.093797	0.079234	0.086252	0.076915	0.089851	0.085754	0.083545	0.084733
1824.66	0.089751	0.08453	0.090618	0.086348	0.094107	0.079085	0.086272	0.076733	0.091369	0.086148	0.084165	0.085057
1826.59	0.088573	0.083686	0.089993	0.085784	0.093478	0.078694	0.08571	0.076067	0.090298	0.085645	0.083326	0.084484
1828.52	0.090258	0.084147	0.090356	0.086131	0.093654	0.079099	0.086209	0.076723	0.09155	0.086298	0.084111	0.084932
1830.45	0.090044	0.083276	0.0898	0.085271	0.092845	0.078014	0.085526	0.075898	0.091286	0.085914	0.083959	0.084333
1832.38	0.086208	0.081507	0.088456	0.084204	0.091659	0.076909	0.084063	0.074759	0.087866	0.083993	0.081799	0.082847
1834.3	0.08541	0.081246	0.088089	0.084001	0.091539	0.076772	0.08372	0.074673	0.087182	0.083452	0.081303	0.082594
1836.23	0.085764	0.081338	0.088144	0.083912	0.091516	0.076773	0.083712	0.074483	0.087458	0.083574	0.081377	0.082584
1838.16	0.085381	0.080958	0.087847	0.083557	0.091212	0.076329	0.083443	0.074135	0.087135	0.083312	0.081117	0.082241
1840.09	0.084768	0.08067	0.087535	0.083436	0.091079	0.076249	0.083176	0.0739	0.086734	0.083061	0.080608	0.082082
1842.02	0.087017	0.082308	0.08858	0.084353	0.092306	0.077494	0.084153	0.074799	0.088994	0.084342	0.08184	0.083229
1843.95	0.088903	0.08318	0.08923	0.08438	0.092791	0.07764	0.084694	0.074868	0.090761	0.085462	0.083266	0.083772
1845.88	0.087301	0.081658	0.088495	0.083741	0.091752	0.076642	0.083859	0.07374	0.088998	0.084542	0.082184	0.082742
1847.81	0.085884	0.08057	0.087698	0.083272	0.091071	0.075969	0.08318	0.073306	0.087658	0.083521	0.081105	0.081967
1849.73	0.08378	0.079262	0.086576	0.08228	0.090178	0.075014	0.082246	0.072676	0.085905	0.08232	0.079953	0.081142
1851.66	0.082515	0.078546	0.085975	0.081693	0.0897	0.074496	0.081746	0.072352	0.084818	0.081559	0.079267	0.080649
1853.59	0.082308	0.078393	0.085844	0.081554	0.089639	0.074273	0.081642	0.07228	0.08468	0.081499	0.079153	0.080491
1855.52	0.082169	0.078265	0.085762	0.081535	0.089561	0.07413	0.081568	0.072207	0.084636	0.081452	0.07904	0.080399
1857.45	0.082603	0.078513	0.085937	0.081646	0.089693	0.074314	0.081734	0.072216	0.085006	0.081581	0.079263	0.080533
1859.38	0.082848	0.078645	0.086054	0.081715	0.089846	0.074366	0.081809	0.072144	0.085155	0.081668	0.079394	0.080648
1861.31	0.082743	0.078526	0.086008	0.081628	0.089813	0.074259	0.081723	0.072068	0.085085	0.081565	0.079362	0.08064
1863.24	0.082576	0.078468	0.085876	0.081508	0.089789	0.074316	0.081721	0.072101	0.085073	0.081462	0.079232	0.080556
1865.17	0.084092	0.079481	0.086595	0.082166	0.090546	0.075208	0.08239	0.072748	0.086426	0.082409	0.079953	0.081161
1867.09	0.087602	0.081454	0.088009	0.083369	0.091937	0.076487	0.083639	0.073745	0.089572	0.084246	0.081936	0.082686
1869.02	0.088008	0.081649	0.088133	0.083167	0.091965	0.076245	0.083688	0.07347	0.090093	0.084642	0.08252	0.082808
1870.95	0.084395	0.07948	0.086777	0.082058	0.090521	0.074916	0.082348	0.072435	0.086705	0.082778	0.080512	0.081287
1872.88	0.082496	0.078367	0.085951	0.081574	0.089892	0.074291	0.081747	0.072266	0.084897	0.081571	0.079296	0.080664
1874.81	0.08226	0.078272	0.085846	0.081483	0.089849	0.074224	0.081666	0.072302	0.084679	0.081462	0.079067	0.080631
1876.74	0.082364	0.078379	0.085992	0.081589	0.089972	0.074289	0.081747	0.072343	0.084792	0.081536	0.079189	0.080745
1878.67	0.08253	0.078595	0.086129	0.081709	0.090074	0.074412	0.081865	0.07242	0.084995	0.081653	0.079397	0.080822
1880.6	0.082461	0.078608	0.086124	0.081702	0.089982	0.074439	0.081853	0.072478	0.084937	0.081672	0.079428	0.080781
1882.52	0.082593	0.078636	0.086189	0.081742	0.090069	0.074514	0.081891	0.072583	0.08505	0.081706	0.079489	0.080845
1884.45	0.083046	0.078805	0.0864	0.081861	0.090258	0.074695	0.082017	0.072646	0.085411	0.081947	0.079749	0.080977
1886.38	0.083007	0.078875	0.086482	0.081986	0.090438	0.074967	0.0821	0.072716	0.085463	0.082039	0.079684	0.081007
1888.31	0.084632	0.07962	0.087161	0.082541	0.09108	0.075532	0.082697	0.073166	0.086936	0.082832	0.080459	0.081584
1890.24	0.084818	0.079424	0.087109	0.082295	0.090872	0.075196	0.082547	0.072746	0.087074	0.082965	0.080581	0.081511
1892.17	0.083111	0.078794	0.086501	0.08191	0.090492	0.074795	0.082082	0.072436	0.085639	0.08223	0.0797	0.081076
1894.1	0.083726	0.079252	0.086683	0.082105	0.090854	0.074898	0.082354	0.072622	0.086221	0.082485	0.0801	0.081403
1896.03	0.083464	0.078999	0.086561	0.081884	0.090699	0.074606	0.082219	0.072291	0.085984	0.082382	0.079973	0.081243
1897.95	0.082329	0.078222	0.086163	0.081506	0.090251	0.074203	0.08181	0.071993	0.0849	0.081749	0.079233	0.08077
1899.88	0.082106	0.078026	0.086048	0.081403	0.090193	0.074139	0.081767	0.071934	0.08481	0.081564	0.079092	0.08062
1901.81	0.082123	0.078046	0.086081	0.081367	0.090239	0.074156	0.08184	0.071879	0.084886	0.081616	0.079137	0.080594
1903.74	0.082217	0.078044	0.086058	0.081298	0.090226	0.074102	0.081808	0.071819	0.084875	0.081653	0.079163	0.080673
1905.67	0.082388	0.078217	0.086155	0.081395	0.090428	0.074202	0.081883	0.07192	0.085149	0.081832	0.079292	0.080772
1907.6	0.083375	0.07893	0.086716	0.081866	0.090996	0.074654	0.082243	0.072244	0.086125	0.082509	0.079929	0.081238
1909.53	0.083844	0.079151	0.086873	0.081841	0.091069	0.074717	0.082262	0.072152	0.086554	0.082703	0.080175	0.08136
1911.46	0.082722	0.078334	0.08631	0.081353	0.090553	0.074169	0.081902	0.071852	0.085571	0.081949	0.079511	0.080707
1913.39	0.08214	0.077912	0.086044	0.081267	0.09033	0.073904	0.081703	0.071802	0.084996	0.081639	0.079171	0.080475
1915.31	0.082848	0.078435	0.086356	0.081684	0.090711	0.07441	0.082017	0.072131	0.085616	0.082047	0.07943	0.080887
1917.24	0.084651	0.079297	0.086928	0.082164	0.09134	0.074786	0.082624	0.072626	0.087341	0.082869	0.080598	0.081526
1919.17	0.084093	0.078979	0.086842	0.081973	0.091083	0.07454	0.082271	0.072298	0.086869	0.082763	0.080437	0.081409
1921.1	0.084485	0.079541	0.087276	0.082443	0.091482	0.075075	0.082508	0.0726	0.087102	0.083028	0.080522	0.081738
1923.03	0.085543	0.080007	0.08763	0.082689	0.091755	0.075181	0.082836	0.072766	0.088046	0.083536	0.081201	0.082085
1924.96	0.083274	0.078681	0.086681	0.08182	0.09083	0.074349	0.082076	0.072202	0.085939	0.082361	0.079958	0.081129
1926.89	0.082499	0.078353	0.086392	0.081639	0.090642	0.074149	0.08188	0.07215	0.085118	0.081854	0.07952	0.080856
1928.82	0.082594	0.07843	0.086524	0.081704	0.090668	0.074265	0.081898	0.072171	0.085245	0.081928	0.079539	0.080941
1930.74	0.082661	0.0785	0.086667	0.081806	0.090787	0.074463	0.081964	0.072313	0.085326	0.082003	0.079567	0.081016
1932.67	0.082923	0.078675	0.086821	0.08198	0.091008	0.074623	0.082121	0.072384	0.085603	0.082204	0.079782	0.081196
1934.6	0.082795	0.078607	0.086803	0.081947	0.091079	0.07462	0.082183	0.072364	0.08558	0.082233	0.079813	0.081183
1936.53	0.082859	0.078651	0.086897	0.081968	0.091181	0.074607	0.082254	0.072441	0.085646	0.082329	0.079964	0.081211
1938.46	0.083002	0.078881	0.087072	0.082212	0.091376	0.074825	0.082338	0.072602	0.085836	0.082486	0.080011	0.081396
1940.39	0.084346	0.0799	0.087796	0.082903	0.092138	0.075584	0.083018	0.073107	0.087149	0.08326	0.080723	0.082059
1942.32	0.086153	0.08082	0.088613	0.083356	0.092825	0.076006	0.08365	0.073309	0.088645	0.084306	0.081755	0.08261
1944.25	0.085	0.0799	0.08804	0.082881	0.0923	0.075314	0.083119	0.072837	0.087609	0.083643	0.08109	0.082094
1946.18	0.083814	0.079259	0.087546	0.082484	0.091943	0.074867	0.082825	0.072673	0.086672	0.082985	0.080509	0.08176
1948.1	0.083266	0.078912	0.087347	0.082248	0.091715	0.07464	0.08257	0.072504	0.086138	0.082733	0.080166	0.081549
1950.03	0.082932	0.078687	0.08725	0.082179	0.091621	0.074558	0.08246	0.072463	0.085834	0.082521	0.080004	0.08141
1951.96	0.082972	0.078738	0.087314	0.08223	0.091742	0.074583	0.082601	0.072418	0.085937	0.082572	0.080055	0.08144
1953.89	0.083248	0.078988	0.087462	0.082385	0.09189	0.074679	0.082716	0.072472	0.08621	0.082799	0.080199	0.081625
1955.82	0.083321	0.079013	0.087528	0.082431	0.091947	0.074682	0.082785	0.072542	0.086313	0.08284	0.080315	0.081663
1957.75	0.082983	0.078764	0.087396	0.082331	0.091841	0.074524	0.082717	0.072438	0.086059	0.082637	0.080167	0.081542
1959.68	0.082982	0.07881	0.087443	0.082358	0.091886	0.074546	0.082774	0.072435	0.086088	0.082646	0.08017	0.081573
1961.61	0.083186	0.078941	0.087582	0.082421	0.092045	0.074618	0.082861	0.072443	0.086255	0.082763	0.080228	0.081652
1963.53	0.083344	0.079053	0.087686	0.082499	0.092169	0.074741	0.082896	0.072534	0.08643	0.082864	0.080253	0.081787
1965.46	0.084494	0.079958	0.088293	0.083052	0.09272	0.075256	0.083321	0.073026	0.087551	0.083448	0.080927	0.082363
1967.39	0.085085	0.080327	0.088486	0.08314	0.092911	0.075337	0.083418	0.073042	0.088029	0.083754	0.081237	0.082469
1969.32	0.083812	0.079406	0.08788	0.082691	0.09234	0.074811	0.082923	0.072638	0.086806	0.08302	0.0805	0.081813
1971.25	0.083309	0.079132	0.087666	0.082618	0.092167	0.074701	0.082764	0.072605	0.086377	0.082704	0.080259	0.081711
1973.18	0.083343	0.079198	0.087697	0.082596	0.092211	0.074722	0.08282	0.072654	0.086473	0.082763	0.080282	0.081805
1975.11	0.083367	0.0792	0.087804	0.082593	0.092248	0.074698	0.082837	0.072644	0.086541	0.082766	0.080322	0.081813
1977.04	0.083429	0.079228	0.087851	0.082625	0.092312	0.07479	0.082837	0.07265	0.086632	0.08276	0.080282	0.081801
1978.97	0.083517	0.079264	0.087832	0.082662	0.092333	0.074826	0.082808	0.072686	0.086629	0.082739	0.080274	0.081727
1980.89	0.083546	0.079311	0.087909	0.08271	0.092294	0.07482	0.082772	0.07266	0.086614	0.0828	0.080404	0.081755
1982.82	0.083576	0.079312	0.08795	0.082719	0.092273	0.074816	0.082745	0.072522	0.086729	0.082886	0.080398	0.081843
1984.75	0.083668	0.079353	0.088016	0.082775	0.092401	0.07485	0.082763	0.072533	0.086821	0.082886	0.080283	0.081912
1986.68	0.084251	0.079792	0.088374	0.08304	0.092788	0.075034	0.083	0.072667	0.087304	0.083183	0.080624	0.082123
1988.61	0.084673	0.080136	0.088632	0.083243	0.093036	0.075268	0.083209	0.072686	0.087695	0.083519	0.080932	0.082295
1990.54	0.085456	0.080437	0.089003	0.083492	0.09329	0.075552	0.083495	0.072896	0.088422	0.084	0.081338	0.082498
1992.47	0.085795	0.080426	0.089114	0.083466	0.093331	0.075392	0.083487	0.072714	0.088731	0.084167	0.081553	0.082483
1994.4	0.084087	0.07945	0.088359	0.082791	0.092756	0.074675	0.082873	0.072239	0.08729	0.083212	0.080651	0.081906
1996.32	0.083438	0.079122	0.088047	0.082545	0.092605	0.074382	0.08274	0.072205	0.086788	0.082849	0.080311	0.081653
1998.25	0.083485	0.07918	0.088057	0.082564	0.092633	0.074319	0.082782	0.072112	0.086925	0.082882	0.080324	0.08161
2000.18	0.083345	0.079053	0.088025	0.082541	0.092541	0.07428	0.082739	0.072043	0.086882	0.082805	0.080203	0.081576
2002.11	0.083316	0.078995	0.087982	0.082546	0.092489	0.074211	0.082744	0.072044	0.086848	0.082832	0.080201	0.081547
2004.04	0.083367	0.079	0.08799	0.08259	0.09257	0.074176	0.082773	0.072084	0.086874	0.082896	0.080242	0.081625
2005.97	0.083507	0.079135	0.088191	0.082655	0.092721	0.074242	0.082866	0.072121	0.087034	0.082962	0.080384	0.081722
2007.9	0.083624	0.079285	0.088369	0.082731	0.092857	0.074357	0.082931	0.072146	0.08718	0.083025	0.080547	0.081801
2009.83	0.083643	0.079348	0.088383	0.082789	0.092971	0.074414	0.082879	0.072174	0.087237	0.082995	0.080513	0.081832
2011.76	0.083748	0.079497	0.088462	0.082928	0.0931	0.074532	0.082897	0.072289	0.087353	0.083104	0.080584	0.08192
2013.68	0.084088	0.079817	0.088658	0.083159	0.093314	0.074822	0.083132	0.072552	0.087624	0.083348	0.080805	0.082131
2015.61	0.085143	0.080576	0.089279	0.083679	0.093817	0.075338	0.083696	0.072915	0.088551	0.083934	0.081401	0.082652
2017.54	0.085798	0.080944	0.08965	0.084049	0.094008	0.075543	0.083911	0.072993	0.089079	0.084359	0.081855	0.082952
2019.47	0.085057	0.080506	0.08933	0.083842	0.093772	0.075314	0.083596	0.072878	0.088445	0.084	0.081446	0.082675
2021.4	0.084719	0.080391	0.089215	0.083736	0.093759	0.075251	0.083506	0.072959	0.088222	0.083807	0.081167	0.082594
2023.33	0.084853	0.080527	0.08933	0.083805	0.093821	0.075276	0.083561	0.073014	0.08839	0.083823	0.081272	0.082654
2025.26	0.084862	0.080584	0.089366	0.083809	0.093889	0.075285	0.083617	0.073005	0.088399	0.083845	0.08134	0.082711
2027.19	0.084914	0.080635	0.0894	0.08385	0.093983	0.075311	0.083671	0.072974	0.088409	0.08391	0.081369	0.082811
2029.11	0.084944	0.080623	0.089481	0.083887	0.093982	0.075335	0.083564	0.072928	0.088432	0.083913	0.08135	0.082826
2031.04	0.085008	0.080667	0.089557	0.083916	0.094067	0.075324	0.083524	0.072962	0.088524	0.083949	0.081381	0.082809
2032.97	0.085103	0.080681	0.089609	0.083909	0.094262	0.075298	0.083616	0.072943	0.088605	0.083922	0.081449	0.08279
2034.9	0.085141	0.080676	0.08968	0.083905	0.094326	0.075326	0.083677	0.072902	0.088708	0.083974	0.081475	0.082761
2036.83	0.0851	0.08069	0.089686	0.083903	0.094311	0.075305	0.083661	0.072846	0.08875	0.084025	0.081462	0.082714
2038.76	0.085297	0.080883	0.089797	0.084028	0.094451	0.075325	0.083755	0.072862	0.088858	0.084133	0.081495	0.082819
2040.69	0.085711	0.081142	0.090066	0.084221	0.094662	0.075369	0.08395	0.072904	0.089271	0.084467	0.081739	0.083083
2042.62	0.085493	0.080932	0.089964	0.084094	0.094514	0.075263	0.083838	0.072728	0.089115	0.0844	0.081605	0.083027
2044.54	0.085057	0.080663	0.089741	0.083908	0.094312	0.075125	0.083702	0.072571	0.088755	0.084145	0.081296	0.08277
2046.47	0.084913	0.080553	0.089722	0.083809	0.094305	0.07499	0.083666	0.072524	0.088734	0.084043	0.081315	0.082638
2048.4	0.084772	0.080431	0.089667	0.083712	0.094281	0.074851	0.083637	0.072432	0.088631	0.083924	0.081211	0.082588
2050.33	0.084718	0.080372	0.089593	0.083669	0.094292	0.074749	0.083633	0.072373	0.088614	0.083847	0.081137	0.082572
2052.26	0.084731	0.080375	0.089584	0.083643	0.094266	0.074641	0.083533	0.072309	0.088621	0.083816	0.081192	0.082553
2054.19	0.084767	0.080406	0.089637	0.083676	0.094302	0.07462	0.083541	0.07225	0.088641	0.083854	0.081141	0.082527
2056.12	0.08479	0.080372	0.089644	0.083676	0.094361	0.074607	0.083528	0.072257	0.088695	0.083809	0.08107	0.08245
2058.05	0.084833	0.080436	0.089645	0.083682	0.094369	0.074591	0.083534	0.072259	0.088732	0.083746	0.081044	0.082524
2059.98	0.084921	0.080533	0.089659	0.083697	0.094405	0.074588	0.083566	0.072249	0.088785	0.083758	0.081121	0.082554
2061.9	0.085006	0.080619	0.089724	0.083735	0.094455	0.074704	0.083522	0.072284	0.08885	0.083846	0.081208	0.082527
2063.83	0.085573	0.081006	0.090062	0.083983	0.094642	0.075026	0.083684	0.072427	0.089292	0.084199	0.081437	0.082708
2065.76	0.085764	0.081063	0.090136	0.08402	0.094676	0.075011	0.083621	0.072394	0.089436	0.084257	0.081495	0.082727
2067.69	0.085194	0.080708	0.089784	0.083757	0.094418	0.074733	0.083359	0.072261	0.088966	0.083891	0.081174	0.082507
2069.62	0.084996	0.080659	0.089754	0.083646	0.094352	0.074658	0.083311	0.072262	0.088873	0.083787	0.081052	0.082469
2071.55	0.085026	0.080633	0.089784	0.083631	0.094392	0.07457	0.083283	0.072209	0.088884	0.083791	0.081035	0.082443
2073.48	0.085087	0.080575	0.089794	0.083682	0.094418	0.074529	0.083276	0.072159	0.088865	0.08379	0.081038	0.08235
2075.41	0.085045	0.080565	0.089814	0.083636	0.094389	0.074534	0.083177	0.072128	0.088881	0.083755	0.08104	0.082276
2077.33	0.085029	0.080578	0.089785	0.083573	0.094358	0.074459	0.083091	0.072052	0.088931	0.083737	0.081033	0.08226
2079.26	0.085035	0.080544	0.089704	0.083599	0.094352	0.074314	0.083091	0.071902	0.088956	0.083766	0.080945	0.082212
2081.19	0.085006	0.080537	0.08966	0.083548	0.094388	0.074302	0.083037	0.07183	0.088919	0.083644	0.080865	0.082166
2083.12	0.084923	0.080503	0.089679	0.083434	0.09444	0.074327	0.08296	0.071748	0.088857	0.083592	0.080763	0.082139
2085.05	0.084861	0.080438	0.089699	0.083402	0.094424	0.07418	0.082946	0.071657	0.088884	0.083666	0.080724	0.082076
2086.98	0.084902	0.080401	0.08971	0.083433	0.094457	0.074131	0.082978	0.071557	0.088935	0.083623	0.080724	0.082087
2088.91	0.085047	0.080482	0.089778	0.083514	0.094525	0.074163	0.083028	0.071487	0.089008	0.083682	0.080754	0.082114
2090.84	0.084877	0.080325	0.089707	0.083369	0.09444	0.073906	0.082949	0.071327	0.088897	0.083589	0.080701	0.08198
2092.77	0.084536	0.080037	0.089469	0.083148	0.09431	0.073671	0.082836	0.071133	0.088617	0.083395	0.080514	0.081818
2094.69	0.084488	0.079932	0.089391	0.083102	0.094276	0.073659	0.082846	0.071153	0.088583	0.083404	0.080446	0.081822
2096.62	0.084417	0.079887	0.089432	0.083093	0.094295	0.073696	0.082895	0.071212	0.088639	0.083439	0.080426	0.081855
2098.55	0.084319	0.07994	0.089479	0.083041	0.094286	0.073654	0.082894	0.071152	0.088578	0.083461	0.080537	0.081812
2100.48	0.08434	0.079962	0.089457	0.083004	0.094328	0.073565	0.082843	0.07106	0.088534	0.083461	0.080686	0.081788
2102.41	0.084286	0.079893	0.089394	0.082987	0.094296	0.073514	0.082769	0.071013	0.088526	0.083323	0.08062	0.081799
2104.34	0.084184	0.079854	0.089346	0.082929	0.0943	0.073467	0.082699	0.07105	0.08849	0.083258	0.08054	0.081748
2106.27	0.084173	0.079816	0.089336	0.082848	0.094313	0.07344	0.082615	0.071013	0.088424	0.083306	0.080527	0.081664
2108.2	0.084166	0.079805	0.089309	0.082834	0.094181	0.073416	0.08253	0.070915	0.088348	0.083331	0.080428	0.081646
2110.12	0.084154	0.079838	0.089251	0.082877	0.09412	0.073417	0.082453	0.07093	0.088359	0.08325	0.080443	0.081706
2112.05	0.084208	0.079899	0.089204	0.082913	0.094182	0.073448	0.082437	0.070947	0.088359	0.083176	0.080467	0.081691
2113.98	0.084354	0.079964	0.089245	0.082952	0.094248	0.073429	0.082398	0.070967	0.088504	0.083283	0.080417	0.081645
2115.91	0.084308	0.079837	0.089186	0.082835	0.094189	0.07332	0.082257	0.070842	0.088498	0.083262	0.080374	0.081564
2117.84	0.084119	0.079706	0.089018	0.082661	0.094064	0.073198	0.082191	0.070677	0.088382	0.083138	0.08027	0.081377
2119.77	0.084029	0.079636	0.088949	0.082567	0.093939	0.073109	0.082107	0.070659	0.088345	0.083039	0.080182	0.081315
2121.7	0.083973	0.079563	0.088942	0.082469	0.093881	0.07305	0.08197	0.070566	0.088241	0.082902	0.080049	0.081324
2123.63	0.083964	0.079504	0.088881	0.082406	0.093841	0.072993	0.081978	0.070425	0.088196	0.082873	0.079984	0.081354
2125.56	0.083981	0.079403	0.088782	0.082351	0.093765	0.072811	0.081924	0.070297	0.088219	0.082917	0.07987	0.081306
2127.48	0.083903	0.079339	0.088763	0.0823	0.093794	0.072702	0.081829	0.07021	0.088233	0.082882	0.079843	0.081189
2129.41	0.083803	0.079265	0.088672	0.082236	0.093859	0.072692	0.081824	0.070044	0.088205	0.082802	0.079844	0.081108
2131.34	0.0838	0.079171	0.088647	0.08215	0.09375	0.072598	0.081781	0.069888	0.088175	0.082751	0.079719	0.080987
2133.27	0.083754	0.079058	0.088603	0.082065	0.093595	0.072529	0.081739	0.069776	0.088106	0.082732	0.079605	0.080825
2135.2	0.083723	0.079013	0.088562	0.08202	0.093629	0.072494	0.081672	0.069665	0.08804	0.082739	0.079605	0.080772
2137.13	0.083635	0.07891	0.08852	0.081907	0.093678	0.072394	0.081625	0.069584	0.087952	0.082654	0.079576	0.080695
2139.06	0.083426	0.078777	0.088412	0.081872	0.093655	0.072263	0.081683	0.069548	0.087905	0.082593	0.079521	0.080704
2140.99	0.083272	0.078694	0.088378	0.081815	0.093647	0.072191	0.08166	0.069505	0.087824	0.082585	0.079506	0.080744
2142.91	0.083243	0.078643	0.088379	0.081689	0.093699	0.072183	0.081642	0.069433	0.087776	0.082595	0.079474	0.08078
2144.84	0.083201	0.078609	0.088326	0.08163	0.093701	0.072136	0.081658	0.069424	0.087737	0.082529	0.07948	0.080783
2146.77	0.08314	0.078518	0.088265	0.081649	0.093699	0.072066	0.081638	0.069457	0.08773	0.082422	0.079561	0.080703
2148.7	0.083068	0.078449	0.088225	0.081691	0.09362	0.072016	0.081592	0.069453	0.087697	0.08247	0.079604	0.080655
2150.63	0.08304	0.078414	0.088217	0.081651	0.093608	0.071991	0.081573	0.069412	0.087643	0.082555	0.079565	0.080652
2152.56	0.08306	0.078379	0.088205	0.081608	0.093642	0.071994	0.081531	0.069445	0.087643	0.082522	0.079456	0.080616
2154.49	0.083075	0.078358	0.088172	0.081573	0.093571	0.072014	0.081521	0.069502	0.087638	0.082522	0.079381	0.08056
2156.42	0.083076	0.078354	0.088158	0.081563	0.093513	0.072019	0.081515	0.069411	0.087646	0.082563	0.079453	0.080631
2158.35	0.083122	0.078421	0.088222	0.081608	0.093509	0.07213	0.08146	0.06944	0.087679	0.082597	0.079532	0.080704
2160.27	0.083244	0.078482	0.088264	0.081684	0.093614	0.072244	0.08151	0.069484	0.087706	0.082636	0.07962	0.080759
2162.2	0.083263	0.078431	0.088268	0.081734	0.093642	0.072226	0.081521	0.069389	0.087744	0.082611	0.079566	0.080806
2164.13	0.08315	0.078344	0.08822	0.081651	0.093581	0.072164	0.081453	0.069358	0.087733	0.082625	0.079417	0.080799
2166.06	0.083102	0.078298	0.088087	0.081567	0.09354	0.072106	0.08143	0.069367	0.087647	0.082606	0.079341	0.080752
2167.99	0.083053	0.078238	0.088029	0.081492	0.093535	0.072057	0.081337	0.069336	0.087609	0.082506	0.079303	0.080725
2169.92	0.083005	0.07817	0.088047	0.081445	0.093538	0.072009	0.081315	0.06931	0.087555	0.08249	0.079327	0.080742
2171.85	0.082983	0.078101	0.088024	0.081445	0.093465	0.072017	0.081323	0.069328	0.087522	0.082456	0.079333	0.080759
2173.78	0.082951	0.078083	0.087976	0.081445	0.093441	0.072	0.081324	0.069289	0.087494	0.082439	0.079321	0.080741
2175.7	0.082882	0.078055	0.087948	0.081405	0.093443	0.071902	0.081388	0.069176	0.08744	0.082502	0.079297	0.080685
2177.63	0.082808	0.077945	0.0879	0.081357	0.093454	0.071921	0.08138	0.069097	0.087407	0.082545	0.079274	0.080632
2179.56	0.082778	0.077816	0.087837	0.081233	0.093382	0.071773	0.081308	0.068929	0.087343	0.082485	0.079221	0.080581
2181.49	0.08268	0.077642	0.087797	0.08109	0.09329	0.071569	0.081297	0.06877	0.08727	0.082371	0.079175	0.080488
2183.42	0.082512	0.077532	0.087722	0.081045	0.09334	0.071538	0.081273	0.068723	0.087141	0.082317	0.079185	0.080412
2185.35	0.082372	0.077414	0.087634	0.081039	0.093393	0.071456	0.081227	0.068649	0.087062	0.08229	0.079186	0.080408
2187.28	0.082241	0.077292	0.087591	0.081042	0.093402	0.071417	0.081223	0.06859	0.08701	0.082224	0.079097	0.080371
2189.21	0.082212	0.077222	0.087584	0.080997	0.093416	0.071425	0.081244	0.068637	0.086935	0.082223	0.078983	0.080311
2191.13	0.082176	0.077088	0.087526	0.080901	0.093413	0.071373	0.081229	0.068547	0.086888	0.082257	0.078949	0.080266
2193.06	0.08208	0.077025	0.087487	0.080818	0.093326	0.071251	0.081207	0.06846	0.086833	0.08224	0.078944	0.080236
2194.99	0.082017	0.07697	0.087393	0.080747	0.093235	0.071172	0.08114	0.068497	0.086772	0.082156	0.078881	0.080232
2196.92	0.08192	0.076879	0.087317	0.08064	0.093214	0.071107	0.081056	0.068514	0.08665	0.082067	0.078787	0.080332
2198.85	0.081774	0.076794	0.08727	0.080592	0.093174	0.071044	0.081041	0.068456	0.086543	0.082062	0.078782	0.08036
2200.78	0.081654	0.076752	0.08717	0.080629	0.093145	0.071135	0.081009	0.068406	0.086529	0.082068	0.078755	0.080269
2202.71	0.081701	0.076762	0.087134	0.080634	0.093078	0.071135	0.080994	0.068459	0.086484	0.082025	0.078778	0.080188
2204.64	0.081822	0.076772	0.087184	0.080655	0.093023	0.0711	0.081084	0.068523	0.086406	0.082112	0.07889	0.080266
2206.57	0.081816	0.076809	0.087171	0.080704	0.093025	0.071121	0.081094	0.068561	0.086352	0.082123	0.078903	0.080334
2208.49	0.081799	0.076832	0.087138	0.080714	0.0931	0.071156	0.081067	0.068604	0.086371	0.082083	0.078931	0.080474
2210.42	0.081776	0.076793	0.087175	0.080692	0.093101	0.071208	0.081119	0.068582	0.086387	0.082101	0.078924	0.0805
2212.35	0.081683	0.076709	0.08712	0.080699	0.093067	0.071237	0.081138	0.068551	0.086385	0.082088	0.078882	0.080382
2214.28	0.081601	0.076606	0.087033	0.080688	0.093097	0.071272	0.08112	0.068495	0.086395	0.082155	0.078898	0.080497
2216.21	0.08157	0.076586	0.087077	0.080645	0.093082	0.07132	0.081083	0.068445	0.08638	0.082215	0.078985	0.08053
2218.14	0.081599	0.076596	0.087113	0.080602	0.093123	0.071318	0.081048	0.068522	0.086346	0.082166	0.079078	0.080499
2220.07	0.081624	0.076598	0.087077	0.080641	0.093203	0.07127	0.081127	0.068535	0.086328	0.082132	0.079096	0.080552
2222	0.08159	0.076576	0.087066	0.080647	0.093234	0.071258	0.081205	0.068421	0.086374	0.082258	0.079067	0.080659
2223.92	0.081507	0.07654	0.08709	0.080596	0.093255	0.071236	0.081176	0.068434	0.086414	0.08237	0.079091	0.08075
2225.85	0.081418	0.076457	0.08711	0.080644	0.093282	0.071276	0.081226	0.068482	0.086346	0.082411	0.079164	0.080718
2227.78	0.081407	0.076318	0.087097	0.080666	0.093265	0.071272	0.081277	0.068444	0.086283	0.082379	0.079213	0.080707
2229.71	0.081355	0.076254	0.087084	0.080596	0.093315	0.071159	0.081253	0.068368	0.086262	0.082338	0.079192	0.080788
2231.64	0.081263	0.076225	0.087107	0.080583	0.093394	0.071112	0.081369	0.068336	0.086219	0.082378	0.07925	0.080879
2233.57	0.081179	0.076184	0.087129	0.080612	0.093426	0.071159	0.081502	0.068332	0.086099	0.082436	0.079354	0.08086
2235.5	0.081159	0.076176	0.087143	0.080627	0.093539	0.071259	0.081584	0.068316	0.086069	0.082538	0.079361	0.08079
2237.43	0.081205	0.076157	0.087209	0.080701	0.093614	0.071298	0.081684	0.068392	0.086187	0.08265	0.07943	0.080921
2239.36	0.081288	0.076236	0.087328	0.080806	0.093743	0.071387	0.081783	0.068554	0.086269	0.082772	0.079567	0.08112
2241.28	0.081311	0.076295	0.087367	0.08093	0.093872	0.071464	0.081862	0.068629	0.086244	0.082835	0.079664	0.081186
2243.21	0.081297	0.076282	0.087368	0.081069	0.093949	0.071561	0.081939	0.068661	0.086288	0.0829	0.079773	0.081255
2245.14	0.08138	0.076287	0.087468	0.081122	0.093987	0.071625	0.082085	0.06874	0.086418	0.083055	0.079887	0.081284
2247.07	0.081414	0.076344	0.087587	0.081166	0.094047	0.07173	0.082198	0.068723	0.086478	0.083142	0.080056	0.081386
2249	0.08143	0.076463	0.087674	0.081245	0.094188	0.071799	0.08225	0.068797	0.086507	0.083135	0.080131	0.081544
2250.93	0.081583	0.076557	0.087757	0.081389	0.09434	0.071819	0.082397	0.068968	0.086554	0.083263	0.080246	0.081644
2252.86	0.0817	0.076677	0.087918	0.081522	0.094478	0.071985	0.082538	0.06907	0.086626	0.083471	0.080476	0.081808
2254.79	0.081757	0.076848	0.088078	0.081701	0.094618	0.0722	0.082648	0.069179	0.086744	0.083668	0.080649	0.081941
2256.71	0.081856	0.076986	0.088136	0.081853	0.094763	0.072348	0.082735	0.069339	0.086863	0.083921	0.080904	0.082034
2258.64	0.081974	0.077097	0.088309	0.081973	0.094892	0.072515	0.082783	0.069458	0.087051	0.08415	0.0811	0.082228
2260.57	0.082107	0.077195	0.088593	0.082157	0.094989	0.072681	0.082876	0.069521	0.087105	0.084266	0.081146	0.082406
2262.5	0.08223	0.077327	0.088692	0.082231	0.095052	0.072803	0.082969	0.069537	0.087064	0.084395	0.081335	0.082509
2264.43	0.082258	0.077413	0.088704	0.08226	0.095152	0.072873	0.083147	0.069565	0.087116	0.08461	0.081463	0.082653
2266.36	0.082293	0.077419	0.088822	0.082441	0.095289	0.072932	0.083369	0.069645	0.087085	0.084712	0.081596	0.082726
2268.29	0.082347	0.077438	0.088979	0.08265	0.095442	0.073027	0.083513	0.069812	0.087054	0.084821	0.081832	0.082858
2270.22	0.082457	0.077525	0.089108	0.082726	0.095661	0.073196	0.083662	0.069975	0.08725	0.084995	0.081966	0.083166
2272.15	0.082649	0.077619	0.089242	0.082782	0.09584	0.073366	0.08383	0.069985	0.087527	0.085159	0.082096	0.08335
2274.07	0.082778	0.077736	0.08943	0.082925	0.09604	0.073469	0.084061	0.070105	0.087714	0.085434	0.082212	0.083462
2276	0.082915	0.077853	0.089574	0.083126	0.096306	0.073652	0.084301	0.070291	0.087782	0.085646	0.082407	0.083682
2277.93	0.083059	0.07793	0.089742	0.083356	0.096511	0.073876	0.084482	0.070425	0.087853	0.085726	0.082662	0.083818
2279.86	0.083149	0.078025	0.089883	0.083558	0.096595	0.07411	0.084643	0.070528	0.088104	0.085862	0.0828	0.083953
2281.79	0.083265	0.078123	0.090015	0.083762	0.096723	0.07428	0.08489	0.070665	0.088346	0.086087	0.082975	0.084274
2283.72	0.083412	0.078285	0.090225	0.083963	0.097042	0.074393	0.085045	0.070836	0.088497	0.086306	0.083233	0.084418
2285.65	0.083606	0.07847	0.090501	0.084144	0.097386	0.074539	0.085246	0.070975	0.08863	0.086659	0.083607	0.084401
2287.58	0.083844	0.078755	0.0909	0.084362	0.097697	0.074741	0.085553	0.071019	0.088808	0.087093	0.084068	0.084554
2289.5	0.084124	0.079073	0.091308	0.084662	0.098033	0.075037	0.085701	0.071017	0.089047	0.087504	0.084376	0.084779
2291.43	0.084403	0.079296	0.091709	0.085056	0.098382	0.075283	0.085874	0.071049	0.089292	0.087914	0.084831	0.084984
2293.36	0.08475	0.079597	0.092113	0.085373	0.098732	0.075519	0.086126	0.071009	0.089515	0.088333	0.085421	0.085194
2295.29	0.085126	0.079929	0.09248	0.085651	0.099107	0.075811	0.086281	0.070877	0.089843	0.088797	0.085948	0.085318
2297.22	0.085422	0.080321	0.092931	0.086007	0.099503	0.076028	0.086446	0.070745	0.090175	0.089305	0.086449	0.085488
2299.15	0.085927	0.080796	0.093465	0.086347	0.099929	0.076346	0.086646	0.070659	0.090316	0.089851	0.086947	0.085605
2301.08	0.086417	0.081252	0.094014	0.086663	0.10042	0.076666	0.086856	0.07064	0.09062	0.090456	0.087536	0.085746
2303.01	0.086764	0.081698	0.094577	0.087031	0.100804	0.076923	0.087081	0.070497	0.090944	0.091079	0.088074	0.085942
2304.94	0.087329	0.082178	0.095261	0.087496	0.101287	0.077328	0.087323	0.070278	0.091193	0.091814	0.088807	0.08605
2306.86	0.087848	0.08261	0.095969	0.087863	0.101927	0.077699	0.087511	0.069946	0.091568	0.092669	0.089642	0.086224
2308.79	0.088223	0.0829	0.096685	0.088275	0.102383	0.077971	0.087606	0.069485	0.091835	0.093495	0.090435	0.086299
2310.72	0.088522	0.083109	0.097314	0.088657	0.102758	0.078009	0.087737	0.068987	0.091871	0.094175	0.091131	0.086101
2312.65	0.08853	0.083206	0.097708	0.088692	0.103088	0.077958	0.087832	0.068659	0.09158	0.094617	0.091593	0.086032
2314.58	0.088179	0.083257	0.097933	0.088655	0.103372	0.078001	0.087903	0.068416	0.091205	0.094846	0.091863	0.08614
2316.51	0.087727	0.083456	0.098278	0.088858	0.103835	0.077992	0.088003	0.067906	0.091057	0.095184	0.092583	0.086105
2318.44	0.087509	0.083545	0.098849	0.089104	0.10432	0.077913	0.087922	0.067098	0.091178	0.095945	0.093748	0.085888
2320.37	0.087547	0.083351	0.099485	0.089337	0.104784	0.077836	0.087912	0.066208	0.091108	0.096983	0.094812	0.085617
2322.29	0.087342	0.083062	0.100021	0.089428	0.104922	0.077792	0.087816	0.06544	0.090663	0.097756	0.095488	0.085405
2324.22	0.08692	0.082646	0.100274	0.089393	0.104854	0.077723	0.087851	0.064883	0.090263	0.098104	0.09553	0.085082
2326.15	0.086497	0.082355	0.10047	0.089111	0.104915	0.077786	0.087994	0.064475	0.089365	0.098331	0.09565	0.084763
2328.08	0.085896	0.082459	0.100789	0.088927	0.10527	0.077811	0.087739	0.064023	0.088546	0.098645	0.096257	0.084685
2330.01	0.085064	0.082275	0.100978	0.089008	0.105609	0.077312	0.087649	0.063381	0.088115	0.098872	0.097076	0.084446
2331.94	0.084547	0.08175	0.101051	0.088915	0.105377	0.077024	0.087853	0.063123	0.087631	0.09895	0.097264	0.084212
2333.87	0.084096	0.081454	0.100965	0.088859	0.105355	0.077231	0.088	0.063454	0.087247	0.09894	0.096976	0.084241
2335.8	0.083543	0.08148	0.101008	0.088774	0.105514	0.077264	0.088064	0.063404	0.086873	0.099262	0.097262	0.084158
2337.72	0.083464	0.081487	0.10146	0.088948	0.105522	0.077299	0.088043	0.063236	0.086655	0.099603	0.097908	0.08429
2339.65	0.083637	0.081705	0.101829	0.089369	0.105943	0.077543	0.088084	0.063047	0.086801	0.099957	0.098556	0.084691
2341.58	0.083915	0.082122	0.102122	0.089648	0.106472	0.077585	0.088415	0.063139	0.087242	0.100375	0.099254	0.084787
2343.51	0.085088	0.082636	0.102686	0.090159	0.106802	0.077984	0.088852	0.063786	0.088063	0.100639	0.099589	0.085063
2345.44	0.086405	0.083124	0.102518	0.090543	0.106746	0.078346	0.089132	0.064602	0.089322	0.100456	0.099379	0.085952
2347.37	0.08805	0.084158	0.102325	0.091304	0.106954	0.07977	0.090132	0.067146	0.091116	0.100146	0.098224	0.087679
2349.3	0.089296	0.085365	0.103168	0.092466	0.108007	0.081191	0.091141	0.068641	0.092474	0.100697	0.098399	0.08852
2351.23	0.088457	0.08551	0.104139	0.092699	0.108914	0.080928	0.091012	0.067174	0.091659	0.101817	0.100071	0.087886
2353.16	0.086848	0.08501	0.104878	0.092497	0.109222	0.08031	0.090532	0.065172	0.090096	0.103073	0.101498	0.086908
2355.08	0.085897	0.084711	0.105694	0.092375	0.10997	0.080081	0.090227	0.063448	0.088912	0.104248	0.103022	0.086169
2357.01	0.085563	0.084268	0.106213	0.09213	0.110484	0.079981	0.09017	0.06212	0.087941	0.105214	0.1044	0.085746
2358.94	0.08543	0.084432	0.106532	0.09221	0.110633	0.080007	0.090353	0.061588	0.087653	0.105934	0.105143	0.086116
2360.87	0.085926	0.084336	0.106974	0.092519	0.110423	0.080153	0.090762	0.061795	0.087929	0.106341	0.105293	0.08614
2362.8	0.085937	0.084587	0.106924	0.092738	0.110731	0.080331	0.091074	0.062662	0.088748	0.105861	0.105299	0.086322
2364.73	0.086694	0.085292	0.107215	0.092733	0.111045	0.08106	0.091542	0.063658	0.089078	0.105666	0.104369	0.08743
2366.66	0.088574	0.085268	0.107282	0.093682	0.110764	0.081335	0.092559	0.065621	0.091117	0.105691	0.103924	0.088393
2368.59	0.089132	0.086267	0.106563	0.094521	0.111124	0.081544	0.093232	0.067719	0.093068	0.104825	0.103857	0.089737
2370.51	0.090084	0.087761	0.10616	0.094843	0.111463	0.082654	0.093936	0.069657	0.093783	0.104154	0.103012	0.091225
2372.44	0.091915	0.088629	0.106159	0.095262	0.111506	0.08391	0.094834	0.071872	0.094731	0.103945	0.101858	0.092616
2374.37	0.093629	0.089209	0.106205	0.095897	0.111379	0.085059	0.095939	0.074169	0.096176	0.10377	0.100854	0.093834
2376.3	0.094854	0.089762	0.106048	0.096683	0.111417	0.085801	0.09692	0.076258	0.097653	0.10336	0.100321	0.09489
2378.23	0.095611	0.090288	0.105664	0.09736	0.111633	0.086293	0.097575	0.078125	0.098909	0.102838	0.099845	0.09609
2380.16	0.095889	0.090541	0.105149	0.097818	0.111728	0.086738	0.098166	0.07994	0.099843	0.102313	0.0993	0.097059
2382.09	0.095968	0.090523	0.104783	0.098153	0.111687	0.087271	0.098951	0.081646	0.100394	0.101674	0.0987	0.09787
2384.02	0.095868	0.0905	0.104462	0.09841	0.111638	0.087748	0.099606	0.083103	0.100574	0.101051	0.098167	0.098692
2385.95	0.095765	0.090642	0.104322	0.098597	0.111674	0.088203	0.100019	0.084243	0.10064	0.100721	0.097905	0.099308
2387.87	0.095977	0.090898	0.104415	0.098863	0.11192	0.088656	0.10047	0.085079	0.100866	0.100733	0.097903	0.099853
2389.8	0.09627	0.091276	0.104681	0.099293	0.112282	0.089104	0.100918	0.085736	0.101211	0.100947	0.098197	0.100373
2391.73	0.096635	0.09171	0.10509	0.09978	0.112724	0.089563	0.101402	0.086301	0.101576	0.101249	0.09862	0.100859
2393.66	0.097095	0.092161	0.105443	0.100104	0.113184	0.089952	0.101889	0.086818	0.101928	0.101647	0.099041	0.101352
2395.59	0.097536	0.092605	0.105855	0.100572	0.113598	0.090412	0.102291	0.087298	0.102286	0.102136	0.09942	0.101813
2397.52	0.097974	0.092997	0.1063	0.101175	0.113966	0.090856	0.102713	0.087803	0.10268	0.102497	0.099775	0.102253
2399.45	0.098411	0.093369	0.106716	0.101536	0.114302	0.091273	0.103193	0.08815	0.103014	0.102753	0.100255	0.102763
2401.38	0.098829	0.093758	0.107147	0.101945	0.114708	0.091737	0.103644	0.088529	0.10334	0.103198	0.100723	0.103243
2403.3	0.099225	0.094254	0.107565	0.102502	0.115172	0.092139	0.104078	0.088951	0.103657	0.103697	0.101135	0.103698
2405.23	0.099686	0.094727	0.10804	0.102999	0.115706	0.092566	0.104495	0.089447	0.104124	0.104179	0.101609	0.104236
2407.16	0.100132	0.095195	0.108549	0.103422	0.116243	0.09308	0.104988	0.09002	0.10458	0.104687	0.102081	0.104661
2409.09	0.100583	0.095743	0.109097	0.103964	0.11676	0.093554	0.105493	0.090523	0.105003	0.105132	0.102586	0.105039
2411.02	0.101125	0.096206	0.109614	0.10454	0.117182	0.094108	0.105984	0.091012	0.105428	0.105573	0.103019	0.105542
2412.95	0.101603	0.096586	0.110106	0.105038	0.117694	0.094636	0.106569	0.091414	0.105764	0.106011	0.10346	0.106067
2414.88	0.101982	0.096935	0.110591	0.105484	0.118191	0.094962	0.107048	0.091807	0.106259	0.106547	0.103968	0.106561
2416.81	0.102395	0.097319	0.111019	0.105898	0.118605	0.09539	0.107625	0.092294	0.106766	0.107067	0.104495	0.107076
2418.74	0.102758	0.097729	0.111442	0.106466	0.119151	0.095809	0.108217	0.092836	0.107141	0.107504	0.104949	0.107553
2420.66	0.103115	0.09817	0.11202	0.10703	0.119797	0.096214	0.108697	0.093266	0.107518	0.108024	0.105335	0.108012
2422.59	0.103644	0.098646	0.112582	0.107466	0.120417	0.096748	0.109264	0.093684	0.107983	0.108519	0.105867	0.108513
2424.52	0.104186	0.099115	0.113054	0.107998	0.120829	0.097324	0.109921	0.094183	0.108451	0.109045	0.106506	0.109146
2426.45	0.104658	0.099683	0.113616	0.108619	0.121293	0.097908	0.110589	0.094728	0.108982	0.109704	0.107036	0.109696
2428.38	0.10515	0.100294	0.114266	0.10927	0.122032	0.098517	0.111137	0.095335	0.109488	0.110286	0.107625	0.110194
2430.31	0.105662	0.100798	0.114788	0.109857	0.122725	0.099052	0.111635	0.095957	0.109928	0.110744	0.108279	0.110839
2432.24	0.10623	0.101302	0.115277	0.110382	0.123156	0.099511	0.112237	0.096537	0.110333	0.111178	0.108744	0.111495
2434.17	0.106716	0.101816	0.115875	0.110954	0.123638	0.100014	0.112767	0.097119	0.110827	0.111687	0.109213	0.112044
2436.09	0.107276	0.102391	0.116496	0.111539	0.124258	0.100573	0.113247	0.09759	0.111333	0.112254	0.109812	0.112564
2438.02	0.107865	0.10299	0.11704	0.112149	0.124782	0.101202	0.113841	0.098073	0.111805	0.112873	0.110491	0.113104
2439.95	0.108393	0.103613	0.117643	0.11274	0.125383	0.101773	0.114449	0.098821	0.112437	0.113432	0.111145	0.113681
2441.88	0.109	0.104264	0.118329	0.113397	0.126077	0.10247	0.115037	0.09947	0.112997	0.113967	0.11169	0.114301
2443.81	0.10968	0.104842	0.118953	0.114105	0.126692	0.103247	0.115667	0.100041	0.113547	0.114585	0.112286	0.114965
2445.74	0.110387	0.105546	0.119602	0.114765	0.127323	0.103862	0.116321	0.100693	0.114121	0.115144	0.112905	0.115738
2447.67	0.110984	0.106199	0.120227	0.115475	0.127933	0.104526	0.116985	0.101345	0.114626	0.115716	0.11349	0.11643
2449.6	0.111573	0.10672	0.120847	0.1161	0.128458	0.105176	0.117554	0.101989	0.115186	0.116339	0.114107	0.116965
2451.53	0.112157	0.107318	0.121452	0.11669	0.129092	0.105721	0.118167	0.102594	0.115668	0.116919	0.114696	0.117492
2453.45	0.11272	0.107924	0.122009	0.117362	0.12971	0.106249	0.118831	0.103112	0.116115	0.117514	0.115343	0.118094
2455.38	0.113356	0.108448	0.122677	0.117956	0.130274	0.10685	0.119369	0.103676	0.116652	0.118101	0.115936	0.118768
2457.31	0.11396	0.109035	0.123405	0.11855	0.130887	0.107461	0.119996	0.104378	0.117203	0.11867	0.116452	0.119428
2459.24	0.114572	0.109709	0.124099	0.119293	0.131471	0.108069	0.120706	0.104951	0.117766	0.119291	0.117154	0.120056
2461.17	0.115235	0.110385	0.12473	0.120001	0.132211	0.108677	0.121413	0.105464	0.118363	0.119844	0.117869	0.120559
2463.1	0.115823	0.110981	0.125358	0.120658	0.132988	0.109262	0.122123	0.106076	0.119034	0.120553	0.118449	0.121153
2465.03	0.116341	0.111547	0.126012	0.121331	0.13366	0.109823	0.122745	0.106712	0.119588	0.121293	0.118986	0.121959
2466.96	0.11688	0.112139	0.126646	0.121961	0.134345	0.110393	0.123382	0.107323	0.120063	0.121887	0.119672	0.122584
2468.88	0.117451	0.112674	0.127256	0.122598	0.134925	0.111085	0.124022	0.107894	0.120682	0.122474	0.120374	0.12311
2470.81	0.118041	0.113274	0.127882	0.123253	0.135483	0.11167	0.124635	0.108477	0.121294	0.123055	0.120946	0.123854
2472.74	0.11864	0.113831	0.128521	0.123887	0.136237	0.112221	0.125394	0.109065	0.121819	0.123607	0.12162	0.124554
2474.67	0.119245	0.114471	0.129187	0.124608	0.136969	0.112882	0.12614	0.109742	0.122351	0.124281	0.122308	0.125155
2476.6	0.119935	0.115215	0.129968	0.125363	0.137629	0.113545	0.126817	0.110453	0.122937	0.125046	0.122933	0.125784
2478.53	0.120659	0.115969	0.130754	0.126119	0.138374	0.114294	0.127531	0.111159	0.123566	0.125659	0.123629	0.126533
2480.46	0.121323	0.116738	0.131433	0.126926	0.139077	0.115083	0.128303	0.11192	0.124216	0.12624	0.124305	0.127339
2482.39	0.122065	0.117433	0.13211	0.127685	0.13971	0.115811	0.129012	0.112642	0.12481	0.126974	0.12499	0.127977
2484.32	0.122697	0.118102	0.13284	0.128296	0.140368	0.116489	0.129587	0.113292	0.125348	0.127718	0.125703	0.128565
2486.24	0.12326	0.118706	0.133455	0.128946	0.141015	0.117156	0.13026	0.113854	0.125893	0.128275	0.126333	0.12921
2488.17	0.123922	0.11932	0.134041	0.129695	0.141572	0.117726	0.130992	0.114416	0.126448	0.12871	0.126894	0.12989
2490.1	0.124601	0.119979	0.134707	0.130399	0.14216	0.118325	0.131638	0.115163	0.12706	0.129273	0.127549	0.130574
2492.03	0.125248	0.120681	0.135467	0.131101	0.142875	0.11895	0.132197	0.115915	0.127653	0.129905	0.128301	0.131177
2493.96	0.125924	0.121422	0.136197	0.131815	0.143608	0.119569	0.132829	0.116571	0.128321	0.130635	0.128992	0.131899
2495.89	0.126628	0.122158	0.136871	0.132569	0.144279	0.120252	0.133607	0.117283	0.12888	0.131315	0.129602	0.13268
2497.82	0.12732	0.122848	0.137633	0.13328	0.144885	0.120922	0.13428	0.117899	0.129414	0.13185	0.130181	0.133248
2499.75	0.12794	0.123463	0.138321	0.133898	0.145601	0.121578	0.134855	0.118443	0.129968	0.13248	0.130758	0.133881
2501.67	0.128515	0.124091	0.138908	0.134477	0.146265	0.122243	0.135477	0.118944	0.130398	0.133079	0.131335	0.134509
2503.6	0.129088	0.124682	0.139474	0.135099	0.146777	0.122731	0.135983	0.119511	0.130902	0.133652	0.131828	0.135042
2505.53	0.129576	0.125197	0.140088	0.135786	0.147334	0.123131	0.136467	0.120087	0.13148	0.134155	0.13236	0.135623
2507.46	0.130114	0.125649	0.1407	0.136365	0.147825	0.123726	0.137067	0.120617	0.13193	0.13467	0.132997	0.136199
2509.39	0.130681	0.126085	0.14132	0.136953	0.148455	0.124276	0.137639	0.121199	0.132396	0.135235	0.133653	0.136763
2511.32	0.131201	0.126631	0.141923	0.137591	0.14909	0.124762	0.138242	0.12174	0.132943	0.135822	0.134272	0.137393
2513.25	0.131734	0.127248	0.142419	0.138142	0.149678	0.125439	0.13893	0.122215	0.133391	0.136506	0.134743	0.137965
2515.18	0.132239	0.127837	0.142961	0.138753	0.150367	0.125978	0.139581	0.122723	0.133866	0.137038	0.135249	0.138477
2517.1	0.13272	0.128409	0.143634	0.13935	0.151048	0.126472	0.140145	0.123289	0.134389	0.137407	0.135835	0.139102
2519.03	0.133243	0.128873	0.144197	0.139795	0.151583	0.126947	0.140678	0.123774	0.134876	0.13787	0.136357	0.139556
2520.96	0.13377	0.129342	0.144726	0.140364	0.151941	0.127446	0.141149	0.124304	0.135368	0.138369	0.136774	0.140067
2522.89	0.134259	0.12985	0.145215	0.140999	0.15238	0.127977	0.141704	0.124862	0.135794	0.138829	0.137318	0.14072
2524.82	0.13471	0.130365	0.145722	0.141578	0.152903	0.1284	0.142331	0.125339	0.13625	0.139411	0.137944	0.141253
2526.75	0.135181	0.130893	0.146358	0.142166	0.153397	0.128847	0.142906	0.125851	0.136772	0.13992	0.138486	0.141773
2528.68	0.135808	0.131449	0.146926	0.142722	0.154025	0.129391	0.143544	0.126365	0.137243	0.140437	0.138957	0.142355
2530.61	0.136401	0.13207	0.147527	0.143302	0.154679	0.130068	0.14407	0.126895	0.137698	0.141033	0.139484	0.14291
2532.54	0.136962	0.13266	0.148147	0.143917	0.155219	0.130669	0.144577	0.127491	0.138151	0.141519	0.140161	0.143456
2534.46	0.137575	0.133269	0.148745	0.144557	0.155771	0.13115	0.145092	0.128074	0.138726	0.142074	0.140659	0.144087
2536.39	0.138155	0.1338	0.149244	0.145165	0.156311	0.131659	0.145562	0.128617	0.139324	0.142617	0.141096	0.144629
2538.32	0.138638	0.134264	0.149699	0.145628	0.156733	0.132112	0.146033	0.129058	0.139756	0.143048	0.141587	0.145177
2540.25	0.139106	0.134766	0.150188	0.146143	0.157178	0.132546	0.146405	0.129556	0.140142	0.143452	0.142053	0.145676
2542.18	0.139648	0.135309	0.150702	0.14667	0.15753	0.133114	0.14674	0.129966	0.140591	0.143962	0.14257	0.146032
2544.11	0.140183	0.135858	0.151285	0.147201	0.15794	0.133564	0.147216	0.13032	0.140969	0.144536	0.143096	0.146468
2546.04	0.140706	0.136342	0.151845	0.147837	0.158592	0.134063	0.147848	0.130925	0.141455	0.144994	0.143557	0.146977
2547.97	0.141186	0.136874	0.152401	0.148388	0.159248	0.13464	0.148519	0.131591	0.142102	0.145491	0.144039	0.147598
2549.89	0.141651	0.137457	0.152985	0.148905	0.159843	0.135121	0.149114	0.132141	0.142505	0.146075	0.144695	0.14823
2551.82	0.142186	0.138036	0.153562	0.149479	0.160342	0.135609	0.149649	0.13264	0.142963	0.146616	0.145244	0.148755
2553.75	0.142775	0.138534	0.154137	0.150059	0.16089	0.136151	0.150136	0.133019	0.143417	0.147086	0.145744	0.149238
2555.68	0.143357	0.139003	0.154674	0.150528	0.161444	0.136642	0.150598	0.13336	0.143714	0.147478	0.146277	0.149677
2557.61	0.143755	0.13946	0.155016	0.150927	0.161887	0.136977	0.150986	0.133772	0.144145	0.147895	0.146625	0.150058
2559.54	0.144025	0.139841	0.155381	0.151313	0.162364	0.137331	0.151343	0.134132	0.144656	0.148395	0.147072	0.150586
2561.47	0.144399	0.140186	0.155917	0.151801	0.162879	0.13774	0.151931	0.134636	0.145075	0.148863	0.147635	0.151195
2563.4	0.144838	0.14064	0.156525	0.152411	0.163401	0.138217	0.152565	0.135189	0.145482	0.149386	0.148141	0.151605
2565.33	0.145293	0.141099	0.157089	0.153006	0.163914	0.138739	0.153114	0.135714	0.146019	0.149966	0.148608	0.15204
2567.25	0.145847	0.141573	0.157692	0.153578	0.164549	0.139408	0.153658	0.136259	0.146496	0.150537	0.14911	0.152645
2569.18	0.14646	0.142179	0.158256	0.154177	0.165165	0.14007	0.154217	0.136803	0.146956	0.150917	0.149682	0.153255
2571.11	0.146989	0.14279	0.158901	0.154805	0.165736	0.140576	0.154884	0.137426	0.147517	0.151458	0.150269	0.153866
2573.04	0.147552	0.143351	0.159596	0.155412	0.166263	0.141089	0.155522	0.137967	0.148091	0.152052	0.150836	0.154439
2574.97	0.148122	0.14396	0.160112	0.156001	0.166871	0.141545	0.156022	0.138535	0.14854	0.152544	0.151324	0.155008
2576.9	0.148588	0.144561	0.160642	0.15658	0.167547	0.142089	0.156486	0.139107	0.148915	0.153167	0.151945	0.155642
2578.83	0.149129	0.145169	0.161214	0.157277	0.168186	0.142753	0.157155	0.139697	0.14951	0.153806	0.152681	0.156267
2580.76	0.149896	0.145867	0.161881	0.157983	0.168894	0.143388	0.157915	0.140362	0.150205	0.154389	0.153318	0.156763
2582.68	0.150658	0.146537	0.162607	0.158772	0.169552	0.144092	0.158592	0.14109	0.150768	0.155008	0.153956	0.157505
2584.61	0.151374	0.147302	0.163396	0.159593	0.170161	0.144841	0.159229	0.141941	0.151405	0.15566	0.154779	0.158303
2586.54	0.152094	0.148107	0.164185	0.160272	0.170794	0.145556	0.160009	0.142717	0.152153	0.15634	0.155582	0.159024
2588.47	0.152826	0.148887	0.164926	0.161082	0.171608	0.146284	0.160878	0.143364	0.152838	0.157134	0.156134	0.159747
2590.4	0.153598	0.149631	0.165692	0.161892	0.172289	0.146977	0.161501	0.144171	0.15351	0.15785	0.156819	0.160312
2592.33	0.154329	0.150326	0.166432	0.16255	0.172911	0.147634	0.162057	0.144886	0.154144	0.158468	0.157516	0.160892
2594.26	0.154977	0.151056	0.167194	0.163292	0.173632	0.148305	0.162746	0.145396	0.154682	0.158974	0.158175	0.161613
2596.19	0.155638	0.151676	0.167929	0.164141	0.17423	0.148965	0.163447	0.146062	0.155283	0.159599	0.158912	0.162395
2598.12	0.156313	0.152422	0.168663	0.164932	0.174915	0.149641	0.164077	0.146681	0.156022	0.160415	0.159565	0.163067
2600.04	0.15697	0.153185	0.169458	0.16562	0.175769	0.150317	0.164814	0.147275	0.156721	0.161207	0.160198	0.163771
2601.97	0.157776	0.153911	0.17024	0.16642	0.17659	0.151033	0.165771	0.148042	0.157423	0.162035	0.160987	0.164569
2603.9	0.158568	0.154723	0.171094	0.167307	0.177375	0.15183	0.166606	0.148771	0.158166	0.162815	0.161897	0.165338
2605.83	0.159353	0.155428	0.171975	0.168133	0.178237	0.152574	0.167387	0.149557	0.158906	0.163574	0.162694	0.16608
2607.76	0.160149	0.15615	0.172744	0.168913	0.179147	0.153236	0.168133	0.150372	0.159591	0.164187	0.163397	0.166845
2609.69	0.160859	0.156906	0.17341	0.169603	0.179931	0.153947	0.168781	0.151101	0.160213	0.164747	0.164154	0.167469
2611.62	0.161511	0.157626	0.174182	0.170377	0.180613	0.154597	0.169519	0.151786	0.160841	0.165591	0.164927	0.168215
2613.55	0.162162	0.158295	0.174932	0.171204	0.181334	0.155219	0.170293	0.152408	0.161439	0.16628	0.165596	0.168983
2615.47	0.162812	0.159006	0.175627	0.171915	0.182072	0.15593	0.171146	0.153112	0.162133	0.166898	0.166219	0.169669
2617.4	0.163526	0.159758	0.176523	0.172781	0.182754	0.156699	0.171878	0.153822	0.162913	0.167651	0.167102	0.170452
2619.33	0.164346	0.160584	0.177477	0.173685	0.18361	0.157485	0.17266	0.154535	0.163705	0.168438	0.167933	0.171214
2621.26	0.165181	0.161515	0.178338	0.174558	0.184584	0.158294	0.17359	0.155419	0.164507	0.169202	0.16858	0.172062
2623.19	0.166079	0.162428	0.179134	0.175473	0.185481	0.159048	0.174384	0.156322	0.165298	0.169986	0.169425	0.172972
2625.12	0.166875	0.163261	0.180084	0.176295	0.186459	0.159812	0.175104	0.157068	0.166127	0.170842	0.170319	0.173804
2627.05	0.167682	0.164125	0.18105	0.177099	0.187312	0.160694	0.175975	0.157793	0.166882	0.171624	0.171069	0.174636
2628.98	0.168526	0.165002	0.181862	0.178019	0.187939	0.161588	0.17679	0.158623	0.167579	0.172376	0.171796	0.175458
2630.91	0.169294	0.165797	0.182654	0.178946	0.188624	0.162385	0.177405	0.159523	0.168375	0.173063	0.172553	0.176232
2632.83	0.170143	0.166638	0.183399	0.179626	0.189364	0.163016	0.178085	0.160206	0.169123	0.173799	0.17339	0.176957
2634.76	0.170977	0.167431	0.184167	0.180427	0.190053	0.163587	0.178897	0.160775	0.169792	0.174512	0.174201	0.177652
2636.69	0.171821	0.168095	0.184962	0.181374	0.19091	0.164337	0.179644	0.161583	0.170491	0.175259	0.174953	0.178472
2638.62	0.172591	0.168895	0.18583	0.182168	0.191762	0.165211	0.180344	0.162417	0.171269	0.176162	0.175659	0.179237
2640.55	0.173369	0.169893	0.186808	0.183009	0.192542	0.166107	0.181167	0.163198	0.172111	0.176976	0.176513	0.179993
2642.48	0.174252	0.170799	0.187763	0.183959	0.193382	0.16691	0.182105	0.163847	0.172914	0.177678	0.17747	0.180963
2644.41	0.175131	0.171557	0.188585	0.18484	0.194187	0.167605	0.182931	0.164509	0.173708	0.178496	0.178174	0.181684
2646.34	0.17591	0.172323	0.189306	0.185555	0.194919	0.168283	0.183502	0.165307	0.174552	0.179295	0.178823	0.182304
2648.26	0.176564	0.173114	0.189938	0.18624	0.195546	0.168895	0.184152	0.166059	0.17519	0.179985	0.179452	0.183102
2650.19	0.177164	0.173764	0.190576	0.187119	0.196285	0.169589	0.184842	0.166674	0.175697	0.180516	0.180265	0.183784
2652.12	0.177902	0.174432	0.191367	0.18793	0.196974	0.170268	0.185659	0.167304	0.176384	0.18115	0.181084	0.184462
2654.05	0.17872	0.175199	0.192168	0.188577	0.197775	0.170884	0.1865	0.168048	0.177182	0.182038	0.181823	0.185131
2655.98	0.179411	0.175933	0.193019	0.189317	0.198758	0.171591	0.187219	0.168781	0.177999	0.182797	0.182563	0.185795
2657.91	0.18022	0.176669	0.19391	0.190147	0.199634	0.172415	0.188097	0.169534	0.178798	0.183485	0.183332	0.186637
2659.84	0.181121	0.177546	0.194715	0.191057	0.200538	0.173233	0.188946	0.170258	0.179625	0.18432	0.184298	0.187592
2661.77	0.181855	0.178419	0.19568	0.19194	0.201411	0.174003	0.189707	0.170967	0.180361	0.185262	0.185117	0.188533
2663.69	0.182673	0.179299	0.19665	0.192849	0.202328	0.174788	0.19058	0.171817	0.181109	0.185961	0.185778	0.189324
2665.62	0.18353	0.180191	0.197414	0.19377	0.203166	0.175641	0.191492	0.172669	0.182002	0.186501	0.186501	0.190058
2667.55	0.184311	0.180934	0.198176	0.194599	0.203957	0.176427	0.192169	0.173425	0.182764	0.187248	0.187372	0.190853
2669.48	0.185082	0.181741	0.198937	0.195441	0.204703	0.17709	0.19286	0.174271	0.183406	0.18808	0.188222	0.191585
2671.41	0.18584	0.182476	0.199795	0.196279	0.205507	0.177816	0.193694	0.175011	0.184199	0.188952	0.188993	0.192413
2673.34	0.186685	0.183252	0.200676	0.197043	0.206347	0.178562	0.194401	0.175703	0.185015	0.189668	0.189714	0.193275
2675.27	0.187523	0.184216	0.201465	0.197904	0.20715	0.179361	0.195172	0.176561	0.185712	0.190319	0.190575	0.194163
2677.2	0.188327	0.18512	0.202216	0.19876	0.208015	0.180052	0.195994	0.177352	0.186423	0.19124	0.191402	0.194829
2679.13	0.189175	0.185933	0.203099	0.199645	0.208789	0.180762	0.196789	0.178225	0.187131	0.192104	0.19218	0.19548
2681.05	0.190113	0.186747	0.204094	0.200521	0.209582	0.181672	0.197581	0.179021	0.187897	0.192822	0.192908	0.196247
2682.98	0.191057	0.187566	0.204899	0.201391	0.210353	0.182512	0.198379	0.179685	0.188821	0.1936	0.193547	0.19681
2684.91	0.191855	0.188271	0.205709	0.202177	0.211043	0.183191	0.198998	0.180304	0.189613	0.194196	0.194299	0.197429
2686.84	0.192497	0.188967	0.206506	0.202904	0.211821	0.183841	0.199504	0.180967	0.190123	0.19477	0.195011	0.19819
2688.77	0.193079	0.18975	0.2071	0.20363	0.212506	0.184405	0.20008	0.181699	0.190607	0.195395	0.19557	0.199038
2690.7	0.19377	0.190463	0.207757	0.204324	0.213185	0.185057	0.200866	0.182414	0.191223	0.196031	0.196123	0.199694
2692.63	0.194509	0.191214	0.208539	0.20508	0.213932	0.18583	0.201735	0.183126	0.191926	0.196727	0.196834	0.200372
2694.56	0.195346	0.191984	0.209401	0.205868	0.214748	0.186549	0.202482	0.183774	0.192709	0.197538	0.197731	0.201357
2696.48	0.196246	0.192833	0.210357	0.206864	0.215622	0.187381	0.203325	0.184598	0.19355	0.198468	0.198651	0.202208
2698.41	0.197087	0.193818	0.211224	0.207801	0.21648	0.188265	0.204174	0.18552	0.194443	0.19934	0.199436	0.203044
2700.34	0.198012	0.194721	0.212106	0.208688	0.217456	0.18901	0.204924	0.186347	0.195347	0.200096	0.200134	0.203898
2702.27	0.198915	0.195554	0.213113	0.209717	0.21842	0.189821	0.205853	0.187167	0.196184	0.200897	0.200969	0.204557
2704.2	0.199772	0.196286	0.214045	0.210653	0.219297	0.190731	0.206856	0.187927	0.196973	0.201798	0.201909	0.205322
2706.13	0.200664	0.19721	0.214991	0.211507	0.220199	0.191472	0.207722	0.188737	0.197755	0.2027	0.202818	0.206269
2708.06	0.201432	0.198195	0.216045	0.21242	0.221122	0.19231	0.20863	0.189765	0.198673	0.203658	0.203755	0.207296
2709.99	0.202363	0.199196	0.2171	0.213542	0.222144	0.193446	0.209595	0.190863	0.199658	0.204602	0.204729	0.20825
2711.92	0.203553	0.200407	0.218312	0.21487	0.22337	0.194457	0.210775	0.192008	0.200616	0.205628	0.205808	0.209272
2713.84	0.20473	0.201603	0.219654	0.216173	0.224582	0.195455	0.212052	0.19307	0.201659	0.206688	0.206934	0.210445
2715.77	0.205955	0.202929	0.220876	0.217468	0.225935	0.196638	0.213169	0.194152	0.202781	0.207712	0.208003	0.21154
2717.7	0.207243	0.204211	0.222196	0.218831	0.227164	0.197849	0.214467	0.195403	0.203944	0.208843	0.209021	0.212676
2719.63	0.208461	0.205381	0.223423	0.220133	0.228137	0.199026	0.215614	0.196512	0.204984	0.210025	0.210202	0.213802
2721.56	0.209708	0.206586	0.224529	0.221125	0.229189	0.200036	0.216539	0.197473	0.205993	0.210993	0.211275	0.214677
2723.49	0.210918	0.20779	0.22558	0.222092	0.230344	0.200987	0.217703	0.19831	0.206942	0.211785	0.21217	0.215581
2725.42	0.211888	0.208741	0.226627	0.223246	0.231331	0.201868	0.218726	0.199297	0.207715	0.212657	0.213012	0.216683
2727.35	0.212999	0.20979	0.227889	0.224473	0.232301	0.202808	0.219736	0.200446	0.20876	0.213829	0.213887	0.217757
2729.27	0.214366	0.211191	0.229066	0.225717	0.233421	0.204038	0.220802	0.201436	0.209954	0.214887	0.215057	0.218733
2731.2	0.215584	0.212495	0.230244	0.226943	0.234433	0.205251	0.221721	0.202413	0.210966	0.215837	0.216313	0.219651
2733.13	0.216643	0.213687	0.231463	0.228111	0.235551	0.206312	0.222844	0.203584	0.211897	0.216882	0.217362	0.220631
2735.06	0.217761	0.214664	0.232537	0.229083	0.236656	0.207374	0.22379	0.20461	0.212873	0.217698	0.218247	0.221651
2736.99	0.218812	0.215566	0.233467	0.230094	0.237513	0.208183	0.224519	0.205413	0.213855	0.218535	0.21903	0.22252
2738.92	0.219659	0.21663	0.234435	0.231119	0.238481	0.208883	0.225449	0.20629	0.214762	0.219376	0.219809	0.22334
2740.85	0.22054	0.217632	0.235546	0.232072	0.239508	0.209754	0.226213	0.207066	0.215591	0.220192	0.220693	0.224169
2742.78	0.221509	0.21845	0.236425	0.232939	0.240267	0.210552	0.226903	0.207844	0.216365	0.221052	0.221583	0.225045
2744.71	0.222475	0.219272	0.237176	0.233858	0.241078	0.211235	0.227849	0.208596	0.217229	0.222066	0.222505	0.225935
2746.63	0.22333	0.220067	0.238158	0.2349	0.241959	0.211974	0.22872	0.209238	0.218067	0.222894	0.223425	0.226742
2748.56	0.224313	0.221079	0.239297	0.235877	0.242883	0.212988	0.22965	0.210221	0.218892	0.223692	0.224381	0.227754
2750.49	0.225556	0.222293	0.240489	0.236914	0.244091	0.214104	0.230796	0.211319	0.219898	0.224767	0.225311	0.228875
2752.42	0.226722	0.223573	0.241776	0.238262	0.24544	0.215162	0.231968	0.212462	0.221083	0.225805	0.226397	0.229974
2754.35	0.227749	0.224838	0.243074	0.239534	0.246588	0.216236	0.233157	0.213618	0.222192	0.226907	0.227638	0.231
2756.28	0.228809	0.225933	0.244293	0.240711	0.247656	0.217243	0.234358	0.214704	0.223275	0.227945	0.22863	0.232004
2758.21	0.229975	0.227164	0.245432	0.241948	0.248877	0.218385	0.235501	0.215806	0.224478	0.229013	0.229552	0.233074
2760.14	0.231246	0.228413	0.246689	0.243195	0.25001	0.219537	0.236654	0.216921	0.225543	0.230252	0.230674	0.234267
2762.06	0.232547	0.229678	0.248073	0.244526	0.251332	0.220654	0.237848	0.218091	0.226588	0.23144	0.231866	0.235465
2763.99	0.233834	0.231023	0.249486	0.245918	0.252665	0.222065	0.239073	0.219162	0.22778	0.232521	0.233128	0.236572
2765.92	0.235224	0.232451	0.250896	0.247372	0.253936	0.223428	0.240529	0.220462	0.228998	0.233826	0.234544	0.23771
2767.85	0.236838	0.234093	0.252374	0.248902	0.255493	0.224731	0.241961	0.22202	0.230314	0.235208	0.235938	0.239105
2769.78	0.238505	0.235725	0.254062	0.250597	0.257054	0.226114	0.243409	0.223571	0.231875	0.236546	0.237394	0.240705
2771.71	0.240147	0.237382	0.255688	0.252134	0.258552	0.227609	0.244944	0.225126	0.233344	0.23804	0.238809	0.242334
2773.64	0.241795	0.239092	0.257267	0.253713	0.260086	0.229105	0.246343	0.226574	0.234744	0.239559	0.240141	0.243801
2775.57	0.243534	0.240888	0.259028	0.255422	0.261659	0.230655	0.247822	0.228149	0.236326	0.241112	0.241615	0.245121
2777.5	0.245363	0.242769	0.260839	0.257186	0.263404	0.23244	0.249546	0.229854	0.237964	0.242725	0.243312	0.246735
2779.42	0.247199	0.244659	0.262637	0.25914	0.265219	0.234264	0.251341	0.231536	0.239596	0.244335	0.2451	0.248391
2781.35	0.249089	0.246456	0.264604	0.261038	0.266949	0.23594	0.253043	0.233362	0.241266	0.246003	0.246878	0.250294
2783.28	0.251115	0.24843	0.266651	0.262948	0.268887	0.23768	0.254876	0.235243	0.2431	0.247855	0.248646	0.252381
2785.21	0.253301	0.250618	0.268704	0.265074	0.270782	0.239624	0.256877	0.237074	0.245137	0.249842	0.250531	0.254355
2787.14	0.255334	0.252587	0.27081	0.267264	0.272541	0.241535	0.258832	0.238868	0.247073	0.251788	0.252548	0.25642
2789.07	0.25737	0.254578	0.273163	0.26941	0.274517	0.24349	0.26073	0.240755	0.248943	0.253792	0.254678	0.258528
2791	0.259679	0.257029	0.275646	0.271734	0.276811	0.24566	0.263108	0.242928	0.251089	0.255964	0.256914	0.260669
2792.93	0.262168	0.259645	0.278024	0.274314	0.279319	0.248155	0.265732	0.245445	0.253194	0.258218	0.259237	0.262842
2794.85	0.264538	0.261998	0.280466	0.276902	0.28168	0.250331	0.268058	0.24776	0.255355	0.260476	0.26152	0.265006
2796.78	0.266835	0.264342	0.282978	0.279351	0.283878	0.252377	0.270342	0.249838	0.257686	0.262721	0.263725	0.267283
2798.71	0.269433	0.266961	0.285626	0.281984	0.286467	0.254978	0.272961	0.252376	0.260027	0.265149	0.266078	0.269847
2800.64	0.272206	0.269878	0.288575	0.28498	0.289502	0.257694	0.275698	0.255279	0.26261	0.26785	0.268872	0.272645
2802.57	0.275199	0.272966	0.29168	0.28816	0.292449	0.260598	0.278493	0.258123	0.26549	0.270577	0.271995	0.275633
2804.5	0.278538	0.276195	0.294955	0.291521	0.295506	0.263729	0.281776	0.261131	0.268566	0.273553	0.275022	0.278797
2806.43	0.282023	0.279592	0.298519	0.295066	0.298978	0.266917	0.285159	0.26442	0.271687	0.277025	0.278398	0.282006
2808.36	0.285521	0.283204	0.302147	0.298641	0.302464	0.270254	0.28878	0.26779	0.27502	0.280469	0.281894	0.28554
2810.28	0.289251	0.28704	0.305989	0.30242	0.305886	0.273887	0.292502	0.271334	0.278462	0.283852	0.285235	0.289161
2812.21	0.293298	0.291106	0.310047	0.306573	0.30961	0.277947	0.296104	0.275103	0.281768	0.2876	0.288807	0.292669
2814.14	0.29738	0.295289	0.314041	0.310831	0.313579	0.281926	0.300141	0.278883	0.285354	0.291252	0.292537	0.296621
2816.07	0.30149	0.299533	0.318091	0.315093	0.317597	0.285641	0.304339	0.28282	0.289233	0.295175	0.296448	0.300652
2818	0.305868	0.303932	0.32263	0.319513	0.32181	0.289839	0.30859	0.287273	0.293278	0.299449	0.30073	0.30462
2819.93	0.310785	0.308768	0.327639	0.32438	0.326341	0.294546	0.313062	0.291825	0.297671	0.303863	0.305308	0.309189
2821.86	0.316097	0.314098	0.332901	0.32974	0.331293	0.299551	0.317867	0.296565	0.302511	0.308889	0.310352	0.314248
2823.79	0.321986	0.320088	0.338867	0.335809	0.336823	0.305129	0.323406	0.302232	0.307813	0.314332	0.315949	0.319578
2825.72	0.328701	0.326842	0.345706	0.342561	0.34287	0.311468	0.32987	0.308477	0.313858	0.320491	0.322052	0.325758
2827.64	0.336007	0.334197	0.353081	0.34998	0.349608	0.318581	0.337119	0.315313	0.320594	0.327452	0.329112	0.332905
2829.57	0.344182	0.342499	0.361186	0.358314	0.357427	0.326379	0.344975	0.323188	0.327883	0.33502	0.336919	0.340856
2831.5	0.353455	0.351772	0.370535	0.367664	0.366088	0.33492	0.353776	0.331955	0.336111	0.343702	0.345523	0.349846
2833.43	0.364124	0.362475	0.381465	0.378472	0.376072	0.34495	0.36408	0.341958	0.345959	0.353834	0.355734	0.359891
2835.36	0.376777	0.375309	0.394199	0.391498	0.387947	0.357305	0.376577	0.354094	0.357762	0.365839	0.367819	0.372113
2837.29	0.392657	0.391236	0.409947	0.407646	0.402529	0.372447	0.392215	0.369264	0.37239	0.380887	0.383029	0.387705
2839.22	0.413567	0.412322	0.430902	0.428477	0.421887	0.392317	0.412377	0.388996	0.391411	0.400694	0.403131	0.407738
2841.15	0.441504	0.440551	0.459082	0.456396	0.447534	0.418998	0.439446	0.41528	0.417148	0.427336	0.429594	0.434559
2843.07	0.479057	0.477985	0.496415	0.493458	0.481383	0.453837	0.475032	0.450025	0.451274	0.46225	0.464737	0.470002
2845	0.526825	0.525913	0.544203	0.541009	0.52486	0.497695	0.519727	0.493806	0.494627	0.506599	0.509301	0.515357
2846.93	0.581082	0.581065	0.598551	0.59527	0.573533	0.546698	0.570003	0.542513	0.544193	0.556751	0.55948	0.566347
2848.86	0.625567	0.626082	0.643146	0.640035	0.611855	0.586258	0.610394	0.582037	0.583163	0.596915	0.600446	0.607055
2850.79	0.640635	0.641255	0.65938	0.656907	0.62467	0.60065	0.624465	0.596041	0.595326	0.610711	0.614934	0.621384
2852.72	0.63162	0.631439	0.650405	0.648504	0.616547	0.59299	0.616374	0.587991	0.58579	0.601717	0.605836	0.612365
2854.65	0.611282	0.610528	0.629836	0.628172	0.598886	0.574587	0.597548	0.569391	0.566321	0.582186	0.585807	0.592795
2856.58	0.586045	0.585861	0.604813	0.603446	0.577286	0.551821	0.574376	0.546452	0.543825	0.558786	0.562314	0.568982
2858.51	0.560961	0.560914	0.579652	0.578533	0.555243	0.528637	0.551088	0.5235	0.521702	0.535537	0.538863	0.545135
2860.43	0.539355	0.538941	0.557869	0.556732	0.536429	0.508614	0.530639	0.503761	0.502391	0.515373	0.518312	0.52458
2862.36	0.523585	0.522982	0.541918	0.540805	0.522611	0.494095	0.515253	0.489209	0.488218	0.500515	0.502846	0.508937
2864.29	0.513983	0.51354	0.532207	0.531176	0.514159	0.48502	0.505461	0.479867	0.479435	0.49131	0.493119	0.499031
2866.22	0.510046	0.509525	0.528008	0.526925	0.510491	0.480882	0.501149	0.475584	0.475688	0.486802	0.488718	0.494266
2868.15	0.509798	0.509438	0.527598	0.526574	0.510043	0.480211	0.500553	0.47523	0.475461	0.485973	0.487948	0.493445
2870.08	0.510793	0.510571	0.528687	0.527284	0.511236	0.480661	0.500955	0.476221	0.476367	0.486585	0.488582	0.493893
2872.01	0.511	0.510687	0.529229	0.527284	0.511777	0.480279	0.500361	0.476065	0.476644	0.486636	0.488741	0.493519
2873.94	0.509504	0.509112	0.527562	0.525805	0.510376	0.47863	0.498827	0.474305	0.475489	0.485319	0.48734	0.492174
2875.86	0.50717	0.506913	0.525057	0.523456	0.50822	0.476473	0.496702	0.471877	0.473617	0.483246	0.485217	0.490282
2877.79	0.505297	0.505273	0.523663	0.521865	0.506789	0.474853	0.494859	0.470011	0.472386	0.481907	0.483688	0.488971
2879.72	0.505042	0.504998	0.523546	0.521644	0.506668	0.474578	0.494828	0.469972	0.472612	0.482016	0.483532	0.489065
2881.65	0.507045	0.507102	0.525212	0.523359	0.508671	0.476328	0.496543	0.471862	0.474736	0.483913	0.485574	0.490852
2883.58	0.51139	0.511241	0.529167	0.527526	0.512625	0.479975	0.500273	0.475577	0.478661	0.487818	0.489603	0.494602
2885.51	0.517507	0.517024	0.53529	0.533677	0.518043	0.48545	0.506128	0.481143	0.48396	0.493501	0.495375	0.500195
2887.44	0.524911	0.524642	0.542907	0.541142	0.524959	0.492584	0.513589	0.488059	0.490812	0.500661	0.502684	0.507741
2889.37	0.533408	0.533605	0.551644	0.549837	0.53303	0.500825	0.521866	0.496227	0.499196	0.508799	0.51112	0.516304
2891.3	0.542809	0.543504	0.561581	0.559469	0.542118	0.51017	0.53103	0.505191	0.508482	0.517865	0.520484	0.525485
2893.22	0.553506	0.5543	0.572333	0.569938	0.551853	0.51996	0.541138	0.514698	0.518094	0.527874	0.530403	0.535852
2895.15	0.565034	0.565406	0.583582	0.58128	0.561843	0.53029	0.551711	0.52492	0.528161	0.538323	0.540765	0.546496
2897.08	0.577321	0.577106	0.595566	0.593445	0.572352	0.541499	0.562914	0.536028	0.538715	0.549705	0.552077	0.557966
2899.01	0.590591	0.589964	0.608557	0.606627	0.583938	0.553418	0.575454	0.548096	0.550308	0.561979	0.564325	0.570421
2900.94	0.604551	0.604438	0.622525	0.620921	0.596711	0.566457	0.588852	0.561048	0.563039	0.574835	0.577449	0.583534
2902.87	0.620126	0.620697	0.638195	0.636878	0.611045	0.580936	0.60327	0.57529	0.576908	0.589198	0.592181	0.598112
2904.8	0.638412	0.639177	0.65693	0.655436	0.62768	0.597334	0.620436	0.592064	0.593439	0.606301	0.609037	0.615392
2906.73	0.660975	0.661397	0.67927	0.677372	0.647533	0.617436	0.641142	0.612046	0.613443	0.627145	0.629374	0.636243
2908.65	0.689045	0.689187	0.706685	0.704587	0.672287	0.642238	0.666195	0.636405	0.638261	0.652042	0.655013	0.661582
2910.58	0.723773	0.724772	0.74191	0.739386	0.70349	0.67319	0.697485	0.666915	0.67013	0.682915	0.686932	0.693702
2912.51	0.767319	0.768477	0.785391	0.781992	0.740937	0.71165	0.736458	0.704399	0.709207	0.722021	0.725696	0.732937
2914.44	0.814977	0.814571	0.831401	0.82767	0.780669	0.751833	0.777335	0.744516	0.750594	0.763349	0.766827	0.774278
2916.37	0.849535	0.849162	0.865532	0.862024	0.809983	0.781368	0.807438	0.774984	0.781289	0.793769	0.797432	0.805259
2918.3	0.862648	0.863515	0.879822	0.875638	0.820936	0.793791	0.819925	0.787771	0.792642	0.80612	0.809741	0.8182
2920.23	0.862948	0.863542	0.880232	0.876547	0.821024	0.794441	0.820184	0.787684	0.791257	0.805571	0.809358	0.818358
2922.16	0.856155	0.855958	0.872902	0.869484	0.814678	0.788136	0.813784	0.781599	0.783698	0.798583	0.802068	0.811022
2924.09	0.842702	0.842076	0.859785	0.856285	0.802957	0.776556	0.801532	0.769458	0.77125	0.785886	0.789147	0.798237
2926.01	0.823097	0.823287	0.840356	0.837991	0.78682	0.759988	0.78425	0.752109	0.754329	0.768025	0.771303	0.779745
2927.94	0.799738	0.800505	0.816937	0.81466	0.766466	0.738869	0.763328	0.731382	0.733876	0.746846	0.749827	0.757836
2929.87	0.773848	0.77404	0.791671	0.788643	0.743976	0.715171	0.739471	0.708076	0.711365	0.723219	0.72619	0.733393
2931.8	0.746164	0.746375	0.76417	0.761143	0.720174	0.690098	0.714019	0.683435	0.686964	0.698228	0.700869	0.707143
2933.73	0.717509	0.717851	0.735097	0.732251	0.695209	0.664081	0.687567	0.657156	0.661529	0.672045	0.674776	0.68136
2935.66	0.688941	0.688835	0.706909	0.703533	0.670093	0.63761	0.660996	0.630748	0.636466	0.64551	0.648836	0.655109
2937.59	0.661055	0.66114	0.679671	0.676113	0.645536	0.612217	0.635303	0.605727	0.611824	0.620218	0.623558	0.62918
2939.52	0.635375	0.635891	0.654262	0.650413	0.622636	0.588787	0.6114	0.582834	0.588919	0.596918	0.60007	0.605733
2941.44	0.612944	0.613513	0.631646	0.627584	0.602583	0.567858	0.590227	0.562304	0.56918	0.57613	0.579182	0.585005
2943.37	0.594111	0.594937	0.612166	0.608624	0.586293	0.550694	0.572819	0.544789	0.552367	0.558523	0.561679	0.567312
2945.3	0.579689	0.580583	0.597606	0.594124	0.57389	0.537544	0.559446	0.531883	0.539114	0.544925	0.547917	0.553363
2947.23	0.570217	0.570665	0.587905	0.584163	0.565458	0.528631	0.550569	0.523121	0.53017	0.535517	0.538438	0.543361
2949.16	0.564713	0.56505	0.582328	0.578385	0.560413	0.523594	0.545598	0.517945	0.525068	0.530059	0.532746	0.537755
2951.09	0.562016	0.562561	0.579862	0.575719	0.557939	0.52108	0.54321	0.515714	0.522583	0.527395	0.529961	0.5352
2953.02	0.56079	0.561423	0.578979	0.574345	0.556955	0.519778	0.541983	0.514528	0.521291	0.525698	0.528756	0.533404
2954.95	0.55898	0.559698	0.577337	0.572254	0.555517	0.518038	0.539829	0.512876	0.519668	0.523802	0.526643	0.531253
2956.87	0.555413	0.556067	0.573399	0.568467	0.552444	0.514505	0.536169	0.509583	0.5161	0.520187	0.522537	0.527429
2958.8	0.548986	0.549962	0.567123	0.561829	0.546716	0.508602	0.530058	0.503593	0.510318	0.514087	0.516496	0.521199
2960.73	0.539918	0.541176	0.558271	0.552644	0.5386	0.500306	0.521634	0.495048	0.502444	0.50598	0.508043	0.512896
2962.66	0.528655	0.529958	0.546796	0.541278	0.528153	0.48968	0.510725	0.484509	0.492236	0.495403	0.497651	0.502448
2964.59	0.514861	0.516561	0.533351	0.527572	0.515589	0.476991	0.497684	0.472012	0.480061	0.482823	0.485417	0.489996
2966.52	0.499942	0.501439	0.518399	0.512577	0.502119	0.462681	0.483649	0.45816	0.466939	0.469262	0.471811	0.475895
2968.45	0.484813	0.485884	0.502977	0.497283	0.488131	0.448285	0.469145	0.444129	0.453755	0.455399	0.457924	0.461874
2970.38	0.469837	0.470777	0.488258	0.482552	0.474618	0.434741	0.455488	0.430442	0.440503	0.441937	0.44436	0.448466
2972.31	0.455989	0.456951	0.474288	0.468485	0.462042	0.421827	0.442349	0.41754	0.427823	0.429143	0.431869	0.43565
2974.23	0.443064	0.444251	0.461248	0.455255	0.4502	0.409569	0.430053	0.405678	0.416364	0.416924	0.420187	0.423614
2976.16	0.431367	0.432334	0.449886	0.443539	0.439623	0.398396	0.419285	0.394943	0.406187	0.405914	0.40949	0.412984
2978.09	0.420868	0.421657	0.439882	0.432988	0.430003	0.388474	0.409202	0.384947	0.396992	0.396251	0.399669	0.40348
2980.02	0.411421	0.412184	0.430491	0.423261	0.421115	0.379421	0.399926	0.376027	0.388414	0.387495	0.390505	0.394327
2981.95	0.403022	0.40366	0.421777	0.414489	0.413305	0.371257	0.391958	0.36845	0.380741	0.379752	0.382464	0.386277
2983.88	0.395346	0.396199	0.414108	0.406743	0.406541	0.364229	0.384951	0.36121	0.373998	0.37277	0.37543	0.378899
2985.81	0.388689	0.389588	0.407414	0.399996	0.400408	0.357981	0.378327	0.354841	0.368081	0.36642	0.36931	0.37248
2987.74	0.383031	0.383822	0.401463	0.39401	0.395136	0.35255	0.372807	0.349488	0.362876	0.361125	0.364102	0.367158
2989.66	0.378196	0.37885	0.396668	0.388905	0.390897	0.348048	0.368432	0.344921	0.358763	0.356819	0.359648	0.362808
2991.59	0.374349	0.375229	0.393282	0.385417	0.387689	0.344418	0.364925	0.3416	0.355976	0.353488	0.356367	0.359924
2993.52	0.372029	0.373382	0.391201	0.383352	0.385718	0.342437	0.362662	0.339431	0.354162	0.351601	0.354437	0.357986
2995.45	0.371269	0.372755	0.390216	0.382201	0.385006	0.341769	0.361757	0.338524	0.353619	0.350849	0.353441	0.357013
2997.38	0.371742	0.37331	0.390767	0.382439	0.38552	0.342018	0.36228	0.338899	0.354222	0.351081	0.353754	0.357305
2999.31	0.373497	0.374783	0.392393	0.383996	0.387205	0.343697	0.363832	0.340224	0.35572	0.352496	0.355279	0.358586
3001.24	0.375834	0.377219	0.394751	0.386305	0.389839	0.345837	0.366018	0.342218	0.357844	0.354722	0.35751	0.360717
3003.17	0.378758	0.38033	0.39762	0.388922	0.392655	0.348044	0.368639	0.344525	0.360256	0.35728	0.360083	0.363239
3005.1	0.381644	0.383123	0.400409	0.391471	0.395352	0.350343	0.3711	0.346656	0.362834	0.359753	0.362485	0.365512
3007.02	0.383892	0.385679	0.40288	0.393697	0.397649	0.35241	0.373085	0.348714	0.365104	0.362063	0.364783	0.367668
3008.95	0.385732	0.387468	0.40462	0.395206	0.399497	0.353833	0.374317	0.350224	0.366948	0.363852	0.366471	0.369669
3010.88	0.386516	0.388233	0.40529	0.395592	0.400198	0.353906	0.374428	0.350441	0.367948	0.364288	0.366928	0.370452
3012.81	0.386257	0.388016	0.40465	0.394997	0.399554	0.353204	0.373444	0.349711	0.367705	0.363344	0.366127	0.369437
3014.74	0.385225	0.386744	0.403553	0.394012	0.398428	0.351938	0.371969	0.348604	0.366588	0.36167	0.364555	0.36776
3016.67	0.383769	0.385236	0.402439	0.392541	0.397004	0.350074	0.370497	0.347074	0.365224	0.359715	0.362499	0.365687
3018.6	0.382671	0.383959	0.401344	0.391391	0.39568	0.34847	0.369238	0.34563	0.363983	0.358116	0.360761	0.363641
3020.53	0.382196	0.383411	0.400671	0.391076	0.395008	0.347525	0.368167	0.344804	0.363119	0.356942	0.359762	0.362576
3022.45	0.382272	0.383754	0.400558	0.390868	0.394984	0.34734	0.367528	0.344374	0.36289	0.356365	0.359239	0.362081
3024.38	0.383124	0.384571	0.401126	0.39108	0.395473	0.347497	0.367832	0.34469	0.363486	0.356331	0.359194	0.362173
3026.31	0.38435	0.385588	0.402227	0.392212	0.396493	0.348042	0.368415	0.345434	0.364597	0.356586	0.359555	0.362798
3028.24	0.385976	0.387136	0.403937	0.393977	0.398112	0.349222	0.36963	0.346633	0.366319	0.357907	0.360759	0.363999
3030.17	0.387793	0.388959	0.405803	0.395485	0.399729	0.350411	0.370977	0.348051	0.3682	0.359458	0.362402	0.36551
3032.1	0.389083	0.390549	0.407275	0.396686	0.400757	0.351197	0.371675	0.348968	0.369605	0.360268	0.363543	0.366524
3034.03	0.390656	0.392165	0.409051	0.398414	0.4025	0.352372	0.373032	0.350092	0.371042	0.361445	0.364816	0.367611
3035.96	0.392964	0.394284	0.41122	0.400712	0.404974	0.354332	0.374814	0.351862	0.372846	0.363481	0.366418	0.369361
3037.89	0.395433	0.397006	0.413664	0.403234	0.407361	0.356261	0.376692	0.353967	0.37513	0.365684	0.368377	0.371349
3039.81	0.39762	0.39933	0.416201	0.405472	0.40976	0.357974	0.378739	0.35575	0.377603	0.367516	0.370418	0.373452
3041.74	0.400098	0.401785	0.41866	0.40758	0.41217	0.359981	0.380749	0.357681	0.379899	0.36938	0.37223	0.375485
3043.67	0.402739	0.404801	0.421137	0.409931	0.414442	0.36205	0.382734	0.359948	0.382187	0.371169	0.374078	0.376948
3045.6	0.405579	0.407678	0.423997	0.412766	0.416926	0.364431	0.38529	0.362418	0.384768	0.373267	0.376238	0.378963
3047.53	0.40852	0.41053	0.426943	0.415559	0.419675	0.366992	0.387805	0.364845	0.387689	0.375764	0.378679	0.381683
3049.46	0.411209	0.41355	0.429665	0.418012	0.422332	0.369134	0.39004	0.366795	0.390365	0.378051	0.381032	0.383966
3051.39	0.41438	0.416725	0.432621	0.421058	0.425115	0.371643	0.392407	0.369155	0.393107	0.380391	0.383451	0.38609
3053.32	0.417889	0.420171	0.436148	0.424429	0.428164	0.374565	0.394999	0.371884	0.396287	0.382899	0.386172	0.388719
3055.24	0.421242	0.423727	0.439596	0.427605	0.431345	0.377278	0.397808	0.374536	0.399164	0.385572	0.388894	0.391123
3057.17	0.424275	0.426721	0.442512	0.43055	0.434357	0.379578	0.400027	0.376963	0.40185	0.387899	0.390934	0.393162
3059.1	0.427268	0.429744	0.445488	0.433259	0.4369	0.382107	0.402584	0.379572	0.404662	0.390219	0.392847	0.395717
3061.03	0.430008	0.432693	0.448507	0.435882	0.439441	0.384711	0.405093	0.38229	0.407415	0.392388	0.395259	0.398176
3062.96	0.432618	0.435306	0.450818	0.438103	0.441702	0.386785	0.406945	0.384083	0.409565	0.39446	0.397545	0.400509
3064.89	0.434634	0.437112	0.452438	0.439581	0.443346	0.387901	0.408229	0.385054	0.411104	0.396033	0.399063	0.402008
3066.82	0.435787	0.438397	0.453986	0.440916	0.444644	0.388699	0.409109	0.386002	0.412574	0.39683	0.400107	0.402953
3068.75	0.437315	0.44019	0.455728	0.442398	0.446174	0.390035	0.410239	0.387244	0.414042	0.397707	0.40129	0.404038
3070.68	0.439401	0.442034	0.457716	0.444209	0.448305	0.391423	0.411758	0.388567	0.415748	0.399176	0.402603	0.405149
3072.6	0.441168	0.443886	0.459471	0.445897	0.45002	0.39259	0.413255	0.389941	0.417515	0.400802	0.404002	0.406184
3074.53	0.442718	0.445679	0.460992	0.447341	0.451537	0.393678	0.414511	0.391424	0.419275	0.402069	0.405363	0.407346
3076.46	0.444312	0.44697	0.462316	0.448786	0.452996	0.394791	0.415519	0.392299	0.42086	0.403145	0.406843	0.408812
3078.39	0.445499	0.447847	0.463529	0.44991	0.454135	0.395385	0.416234	0.392854	0.422305	0.40397	0.408086	0.409712
3080.32	0.446559	0.449093	0.464493	0.450819	0.454695	0.395907	0.417077	0.393607	0.423613	0.404745	0.408507	0.410477
3082.25	0.447809	0.450329	0.465677	0.451556	0.455603	0.396548	0.417808	0.394247	0.424349	0.405473	0.408757	0.41134
3084.18	0.448857	0.451373	0.467046	0.452415	0.457286	0.397375	0.418523	0.394991	0.4251	0.406043	0.409586	0.411948
3086.11	0.449459	0.452543	0.468026	0.453306	0.458429	0.398143	0.419137	0.395726	0.426202	0.406904	0.410512	0.412417
3088.03	0.450178	0.453406	0.468835	0.454029	0.458914	0.398407	0.419423	0.396298	0.427263	0.407673	0.411073	0.412745
3089.96	0.451032	0.454215	0.469473	0.454713	0.459546	0.399045	0.419898	0.396775	0.428174	0.408044	0.411642	0.413247
3091.89	0.451924	0.455395	0.470401	0.455524	0.460721	0.400001	0.42079	0.397377	0.429272	0.408692	0.412196	0.414315
3093.82	0.45347	0.456854	0.47194	0.456547	0.462047	0.401103	0.421892	0.398284	0.430558	0.409724	0.413103	0.415288
3095.75	0.454691	0.457767	0.472823	0.457068	0.462751	0.401778	0.4221	0.398768	0.431555	0.41032	0.413395	0.415853
3097.68	0.455208	0.458435	0.473386	0.457755	0.463501	0.402109	0.422266	0.39903	0.432521	0.410522	0.413675	0.416155
3099.61	0.455963	0.459395	0.474354	0.45895	0.464437	0.402511	0.423089	0.399628	0.433376	0.411182	0.414768	0.416644
3101.54	0.456813	0.460014	0.475206	0.459561	0.465213	0.402522	0.423772	0.4	0.434229	0.411861	0.415243	0.417197
3103.46	0.458011	0.460951	0.476177	0.460444	0.465937	0.403282	0.424262	0.40048	0.435676	0.412377	0.415451	0.417701
3105.39	0.45969	0.462713	0.477225	0.461529	0.466783	0.40447	0.424906	0.401364	0.437236	0.413417	0.416515	0.418921
3107.32	0.461107	0.46431	0.478358	0.462265	0.468154	0.405184	0.425571	0.401951	0.438276	0.414247	0.417653	0.419683
3109.25	0.462365	0.465572	0.480018	0.463625	0.469815	0.40598	0.426412	0.402801	0.43948	0.415094	0.41862	0.420166
3111.18	0.464211	0.467838	0.481873	0.465017	0.471425	0.407158	0.427661	0.404438	0.44132	0.416603	0.419798	0.4216
3113.11	0.46633	0.470016	0.483512	0.466643	0.472885	0.408614	0.428947	0.405953	0.443091	0.418039	0.421185	0.423078
3115.04	0.4681	0.471584	0.485202	0.468623	0.474276	0.409863	0.430302	0.406856	0.445017	0.41971	0.422828	0.424305
3116.97	0.469773	0.473338	0.486917	0.470022	0.476034	0.411062	0.431396	0.407705	0.447047	0.420826	0.423825	0.425451
3118.9	0.47171	0.475393	0.488846	0.471766	0.477975	0.412426	0.432519	0.408966	0.448796	0.421718	0.424909	0.426602
3120.82	0.473899	0.477888	0.49087	0.474022	0.480288	0.413863	0.434266	0.410748	0.450836	0.423338	0.426719	0.427998
3122.75	0.476452	0.480001	0.492813	0.475959	0.482222	0.415205	0.435767	0.412278	0.452958	0.424706	0.42811	0.42928
3124.68	0.479214	0.482556	0.495194	0.477965	0.484082	0.416958	0.437466	0.413826	0.454893	0.426299	0.429541	0.430763
3126.61	0.481779	0.484942	0.49767	0.480098	0.486516	0.418768	0.439607	0.415792	0.457343	0.428235	0.431367	0.432688
3128.54	0.484058	0.487168	0.499825	0.48233	0.488539	0.420225	0.44103	0.417468	0.460002	0.430068	0.433207	0.434706
3130.47	0.486971	0.490224	0.502861	0.485055	0.49126	0.42259	0.443035	0.419859	0.463048	0.432635	0.435394	0.437065
3132.4	0.490355	0.493536	0.506203	0.487731	0.494325	0.425041	0.445489	0.422201	0.466089	0.43505	0.437565	0.439324
3134.33	0.493253	0.496674	0.509323	0.490583	0.49707	0.427185	0.447662	0.423893	0.46861	0.436895	0.439554	0.441301
3136.25	0.496143	0.499841	0.512437	0.4937	0.499858	0.429502	0.450057	0.426162	0.471555	0.43905	0.441889	0.443518
3138.18	0.498989	0.503319	0.515239	0.496515	0.502373	0.431307	0.452095	0.428212	0.474527	0.441252	0.444095	0.445551
3140.11	0.502089	0.506444	0.518592	0.499511	0.50519	0.433731	0.454271	0.429991	0.477575	0.443323	0.445933	0.447277
3142.04	0.505772	0.509557	0.521841	0.502332	0.508453	0.436381	0.456826	0.432369	0.480439	0.445609	0.448271	0.449111
3143.97	0.509203	0.512797	0.524631	0.504938	0.511435	0.438429	0.459176	0.435069	0.483441	0.448202	0.4507	0.451502
3145.9	0.512889	0.516099	0.527677	0.508181	0.513902	0.440958	0.461554	0.437758	0.487021	0.450819	0.453383	0.454442
3147.83	0.516614	0.519697	0.531062	0.511642	0.51694	0.443528	0.464412	0.440551	0.490461	0.453405	0.456478	0.456908
3149.76	0.520296	0.52368	0.53491	0.515141	0.520364	0.445968	0.467062	0.443137	0.493783	0.456137	0.459011	0.45936
3151.69	0.52416	0.527836	0.538521	0.51861	0.523499	0.448765	0.469604	0.445597	0.497457	0.458857	0.461389	0.462151
3153.61	0.528017	0.531565	0.542057	0.522147	0.52674	0.451873	0.472618	0.448528	0.500566	0.461453	0.46413	0.464678
3155.54	0.531969	0.535378	0.54605	0.525184	0.53002	0.454962	0.475469	0.451482	0.503691	0.464027	0.467249	0.467195
3157.47	0.535721	0.53941	0.54984	0.528322	0.533232	0.457845	0.478184	0.45375	0.507711	0.466728	0.469763	0.469473
3159.4	0.539742	0.543244	0.553527	0.532177	0.536684	0.460349	0.481041	0.456076	0.511046	0.469854	0.47193	0.471761
3161.33	0.543692	0.547108	0.557006	0.535691	0.540552	0.463141	0.48374	0.458989	0.514636	0.472821	0.474604	0.474502
3163.26	0.547385	0.551078	0.560607	0.53869	0.543975	0.466044	0.486478	0.461863	0.518303	0.475406	0.477455	0.477268
3165.19	0.551413	0.555022	0.564418	0.541906	0.546991	0.468776	0.48942	0.464803	0.521695	0.478344	0.4803	0.480006
3167.12	0.555344	0.559033	0.568411	0.54579	0.550529	0.471957	0.49235	0.467608	0.525367	0.481327	0.483199	0.482675
3169.04	0.559133	0.563245	0.572605	0.54963	0.554118	0.474925	0.495378	0.470439	0.529136	0.484255	0.486096	0.485476
3170.97	0.563748	0.567365	0.576546	0.553349	0.557779	0.478018	0.498513	0.473402	0.533252	0.487406	0.489268	0.488584
3172.9	0.568441	0.571596	0.580419	0.557295	0.56147	0.481373	0.501694	0.476098	0.537449	0.490315	0.492372	0.491584
3174.83	0.572907	0.576018	0.584602	0.561411	0.564948	0.484616	0.505001	0.479137	0.541236	0.493493	0.495453	0.494425
3176.76	0.577237	0.58012	0.589097	0.564857	0.568318	0.487274	0.508034	0.482426	0.544856	0.496673	0.498277	0.49741
3178.69	0.580632	0.583917	0.592601	0.567782	0.571025	0.489077	0.510186	0.484879	0.548301	0.498848	0.500116	0.500134
3180.62	0.583894	0.587601	0.596021	0.571529	0.57454	0.491783	0.512746	0.487329	0.551492	0.501493	0.502734	0.502885
3182.55	0.587556	0.590851	0.599812	0.575029	0.578714	0.495128	0.516099	0.489988	0.555168	0.504704	0.506084	0.505827
3184.48	0.590796	0.594598	0.603232	0.577901	0.581889	0.49803	0.518999	0.49264	0.558831	0.50746	0.508777	0.508251
3186.4	0.594522	0.598455	0.606784	0.58127	0.584949	0.500905	0.521342	0.495736	0.562038	0.510088	0.511173	0.51057
3188.33	0.599004	0.602166	0.610464	0.585097	0.588731	0.503875	0.524124	0.498702	0.565815	0.512934	0.513927	0.513233
3190.26	0.603268	0.606079	0.614166	0.588685	0.592289	0.506856	0.527342	0.501339	0.569547	0.515885	0.516701	0.516071
3192.19	0.607136	0.609282	0.617702	0.592155	0.595674	0.509786	0.529893	0.504367	0.573477	0.518477	0.51933	0.518902
3194.12	0.610169	0.613263	0.621184	0.595847	0.599011	0.512916	0.532662	0.50731	0.577165	0.521369	0.522695	0.52128
3196.05	0.613604	0.617794	0.624805	0.598796	0.601816	0.51547	0.535658	0.5097	0.580244	0.524239	0.525779	0.523622
3197.98	0.617459	0.621195	0.628188	0.601042	0.604688	0.517292	0.537767	0.511492	0.583185	0.526521	0.527692	0.52573
3199.91	0.620422	0.62424	0.631349	0.60424	0.607728	0.519249	0.540347	0.51343	0.585786	0.52883	0.529769	0.528042
3201.83	0.623495	0.627388	0.634327	0.607484	0.610462	0.521591	0.542778	0.51578	0.58875	0.5313	0.532046	0.530942
3203.76	0.627173	0.630348	0.637592	0.610404	0.613563	0.524344	0.544977	0.518364	0.591947	0.533592	0.534365	0.533493
3205.69	0.630442	0.633622	0.640787	0.613706	0.617074	0.526872	0.547921	0.520591	0.595019	0.535669	0.536854	0.535732
3207.62	0.633859	0.637817	0.644227	0.617037	0.619989	0.529882	0.550879	0.523025	0.598288	0.538643	0.539891	0.538299
3209.55	0.636976	0.641319	0.647214	0.619603	0.622096	0.532907	0.553245	0.525627	0.601437	0.541263	0.542362	0.540674
3211.48	0.640245	0.644744	0.650334	0.622592	0.625143	0.535466	0.555501	0.528387	0.604747	0.543887	0.544785	0.543158
3213.41	0.643845	0.64798	0.65349	0.625985	0.628398	0.538042	0.557904	0.531056	0.607986	0.546716	0.547478	0.545665
3215.34	0.646873	0.650424	0.655983	0.628626	0.630827	0.5403	0.560418	0.533043	0.610671	0.548658	0.549621	0.547809
3217.27	0.650519	0.653502	0.659686	0.631553	0.633684	0.542889	0.562967	0.535705	0.61416	0.551354	0.55218	0.550551
3219.19	0.653945	0.65672	0.662242	0.633973	0.636368	0.545039	0.565154	0.537538	0.617467	0.55363	0.554559	0.552525
3221.12	0.656404	0.660224	0.664588	0.636182	0.63885	0.546408	0.567849	0.539363	0.619807	0.555469	0.556543	0.554064
3223.05	0.659406	0.663288	0.668261	0.638971	0.642075	0.548394	0.570748	0.542117	0.622436	0.558195	0.558797	0.556718
3224.98	0.662984	0.666488	0.671432	0.642553	0.645449	0.551547	0.573403	0.54491	0.626237	0.560945	0.56152	0.559569
3226.91	0.666327	0.670125	0.675191	0.646128	0.648633	0.555064	0.576069	0.547896	0.629921	0.563754	0.564574	0.561953
3228.84	0.670075	0.67383	0.679151	0.64954	0.651851	0.557979	0.579086	0.550595	0.633153	0.566781	0.567549	0.564855
3230.77	0.673991	0.678017	0.682709	0.65327	0.654893	0.560956	0.582086	0.553428	0.636794	0.569692	0.570307	0.567973
3232.7	0.677749	0.681777	0.686268	0.656907	0.658485	0.563857	0.584742	0.556296	0.640378	0.572775	0.573045	0.571092
3234.62	0.68195	0.685322	0.690424	0.660855	0.662104	0.566898	0.588322	0.559566	0.644433	0.576159	0.576306	0.574009
3236.55	0.686732	0.689937	0.695393	0.664913	0.665691	0.570527	0.592267	0.563177	0.648401	0.579579	0.57944	0.577128
3238.48	0.691753	0.694867	0.699541	0.668707	0.670144	0.574262	0.595704	0.566582	0.651866	0.58252	0.582593	0.580738
3240.41	0.696592	0.699115	0.704026	0.6727	0.674981	0.578444	0.599313	0.569734	0.656054	0.585377	0.586148	0.583879
3242.34	0.701728	0.704303	0.709763	0.678015	0.680018	0.582996	0.604285	0.574214	0.661284	0.590043	0.590774	0.587683
3244.27	0.707267	0.710062	0.714747	0.683372	0.683846	0.586773	0.60839	0.578934	0.666212	0.594756	0.594842	0.592034
3246.2	0.712429	0.715812	0.719887	0.688225	0.687804	0.590611	0.612229	0.582644	0.670808	0.598402	0.5985	0.596389
3248.13	0.718677	0.721957	0.726456	0.694042	0.693952	0.596031	0.617519	0.587434	0.675986	0.603303	0.604054	0.600975
3250.05	0.72633	0.728816	0.733028	0.700363	0.700513	0.601601	0.622854	0.592561	0.682499	0.608726	0.609087	0.605876
3251.98	0.733577	0.736177	0.739897	0.707278	0.70641	0.606955	0.628841	0.59811	0.689445	0.614261	0.614164	0.611204
3253.91	0.740271	0.74225	0.746437	0.713829	0.71113	0.612124	0.633965	0.603106	0.69483	0.619098	0.61928	0.615945
3255.84	0.74687	0.748636	0.752071	0.719881	0.716656	0.617492	0.63881	0.607682	0.700073	0.623587	0.623457	0.620995
3257.77	0.753605	0.755851	0.758639	0.726002	0.722786	0.623171	0.644249	0.612645	0.706097	0.628771	0.628138	0.625819
3259.7	0.760278	0.762866	0.765767	0.73221	0.728251	0.628459	0.649659	0.618034	0.711858	0.633876	0.633555	0.630674
3261.63	0.76668	0.769263	0.772774	0.739188	0.734067	0.633639	0.655952	0.623668	0.71761	0.639221	0.639182	0.636054
3263.56	0.773371	0.775786	0.779641	0.745397	0.740263	0.639458	0.661619	0.628957	0.723718	0.644844	0.644597	0.641537
3265.49	0.780415	0.782477	0.785989	0.751035	0.746101	0.645265	0.66645	0.634082	0.72966	0.650262	0.650004	0.646555
3267.41	0.78671	0.788776	0.791962	0.757246	0.751324	0.650379	0.671439	0.6397	0.735196	0.655431	0.655043	0.651409
3269.34	0.792642	0.795126	0.79743	0.762825	0.756039	0.655413	0.676107	0.644938	0.740554	0.660375	0.659545	0.656438
3271.27	0.79812	0.800769	0.80269	0.768184	0.760474	0.659883	0.680717	0.648655	0.745461	0.66458	0.663978	0.660715
3273.2	0.802941	0.805737	0.807194	0.772689	0.764428	0.663209	0.684675	0.651463	0.74943	0.667786	0.66741	0.664
3275.13	0.807629	0.809578	0.8102	0.776287	0.767585	0.666107	0.687662	0.653405	0.752787	0.67069	0.669572	0.666652
3277.06	0.81085	0.812582	0.813193	0.779841	0.770244	0.668246	0.689807	0.655241	0.755343	0.673005	0.671528	0.668526
3278.99	0.8124	0.814794	0.816003	0.78205	0.772748	0.669606	0.691643	0.657555	0.757465	0.67459	0.673103	0.670023
3280.92	0.813524	0.816034	0.817484	0.783503	0.774303	0.671299	0.693376	0.659077	0.759506	0.676023	0.674258	0.671736
3282.84	0.814572	0.817049	0.818885	0.784116	0.774577	0.672331	0.693974	0.659865	0.76095	0.67709	0.675098	0.672694
3284.77	0.816032	0.817849	0.820055	0.78464	0.775341	0.672759	0.694071	0.660591	0.761366	0.677523	0.676204	0.673604
3286.7	0.816264	0.817748	0.820054	0.785181	0.775959	0.672604	0.694023	0.660538	0.761191	0.678177	0.676789	0.674474
3288.63	0.815378	0.816938	0.81923	0.784157	0.775556	0.67208	0.693533	0.65978	0.761117	0.678652	0.676517	0.674599
3290.56	0.814524	0.815808	0.817253	0.78323	0.774828	0.671522	0.692752	0.658762	0.760887	0.677947	0.67611	0.674398
3292.49	0.812891	0.814328	0.81521	0.781501	0.772861	0.669625	0.69064	0.656858	0.760251	0.676469	0.674319	0.672351
3294.42	0.810709	0.812273	0.813541	0.779063	0.771057	0.667997	0.688866	0.655056	0.758618	0.675046	0.67264	0.669749
3296.35	0.808034	0.809609	0.8117	0.776851	0.768822	0.666427	0.687507	0.652685	0.755876	0.673566	0.671074	0.668497
3298.28	0.805187	0.806614	0.80858	0.773293	0.765938	0.663644	0.685071	0.649962	0.752865	0.67129	0.668315	0.665614
3300.2	0.801865	0.802851	0.804335	0.769851	0.763654	0.660579	0.682611	0.647754	0.750587	0.66865	0.665967	0.662963
3302.13	0.797756	0.799376	0.80061	0.766479	0.760308	0.657456	0.679117	0.645165	0.748035	0.665607	0.663803	0.66143
3304.06	0.793919	0.795545	0.797545	0.762707	0.757039	0.654203	0.675582	0.641687	0.74489	0.663038	0.661268	0.65879
3305.99	0.790082	0.791093	0.794276	0.759854	0.75411	0.651319	0.673429	0.639196	0.742065	0.661377	0.658924	0.65622
3307.92	0.786763	0.787067	0.7902	0.75597	0.750728	0.648335	0.670334	0.636698	0.738428	0.658232	0.655783	0.653344
3309.85	0.783175	0.782956	0.785886	0.751043	0.747281	0.645111	0.66601	0.633005	0.734873	0.654452	0.6522	0.649206
3311.78	0.778761	0.779626	0.781245	0.747218	0.743888	0.642139	0.662637	0.630171	0.731948	0.65188	0.649417	0.646183
3313.71	0.774049	0.775465	0.776262	0.743164	0.739758	0.63862	0.659073	0.625752	0.728317	0.648394	0.645818	0.642339
3315.63	0.76971	0.771374	0.772471	0.738624	0.736157	0.635115	0.655706	0.621618	0.724718	0.644543	0.642461	0.638614
3317.56	0.765086	0.766892	0.768177	0.734354	0.732943	0.631046	0.652724	0.618313	0.720887	0.641174	0.639005	0.635794
3319.49	0.759802	0.761624	0.762706	0.730081	0.729369	0.626656	0.64894	0.61435	0.717321	0.637859	0.634922	0.632404
3321.42	0.755375	0.756891	0.758097	0.72555	0.725167	0.623039	0.645307	0.610529	0.713654	0.634521	0.632296	0.628745
3323.35	0.750864	0.751765	0.754419	0.721117	0.721328	0.619467	0.641862	0.606986	0.709236	0.630926	0.629687	0.625301
3325.28	0.746105	0.747655	0.75014	0.716968	0.717937	0.615521	0.638043	0.603359	0.705558	0.627863	0.625941	0.622791
3327.21	0.742053	0.744475	0.745241	0.712791	0.714555	0.612271	0.634504	0.599971	0.702999	0.624849	0.622231	0.619648
3329.14	0.738385	0.740545	0.741862	0.709526	0.711226	0.609793	0.631607	0.597005	0.700368	0.621803	0.619532	0.616628
3331.07	0.734887	0.736562	0.739003	0.706634	0.70757	0.606808	0.62865	0.594066	0.696257	0.618933	0.61712	0.613433
3332.99	0.73203	0.732825	0.735755	0.702768	0.704615	0.603655	0.625716	0.591493	0.692611	0.615731	0.614429	0.610271
3334.92	0.72776	0.728348	0.731738	0.698412	0.700997	0.600105	0.622119	0.588592	0.689484	0.612792	0.611116	0.607813
3336.85	0.722692	0.7234	0.726842	0.693264	0.696843	0.595788	0.618418	0.584234	0.685499	0.609102	0.606789	0.604161
3338.78	0.718895	0.718953	0.722895	0.689495	0.693455	0.592611	0.614889	0.580335	0.682414	0.605399	0.60328	0.600492
3340.71	0.714922	0.715545	0.719369	0.686163	0.690152	0.589794	0.611474	0.577625	0.679821	0.602481	0.600386	0.597539
3342.64	0.71098	0.711823	0.715835	0.682284	0.687293	0.586064	0.609029	0.574476	0.676393	0.599568	0.597545	0.594487
3344.57	0.707357	0.708871	0.712184	0.679663	0.684776	0.582944	0.60602	0.571592	0.673206	0.596851	0.594779	0.591967
3346.5	0.703497	0.706157	0.708864	0.676481	0.681145	0.580303	0.602777	0.568508	0.6702	0.594395	0.592038	0.589588
3348.42	0.700198	0.702187	0.70596	0.672667	0.677329	0.577643	0.600218	0.565192	0.666898	0.591818	0.589309	0.586976
3350.35	0.696943	0.698261	0.701998	0.669235	0.674526	0.574414	0.597596	0.56261	0.664281	0.588454	0.58613	0.583949
3352.28	0.693069	0.694845	0.698016	0.665885	0.67163	0.571399	0.594811	0.560113	0.66143	0.585133	0.583538	0.580578
3354.21	0.68951	0.691742	0.694706	0.662252	0.669153	0.568962	0.591692	0.556864	0.657993	0.582785	0.581397	0.577825
3356.14	0.686104	0.687422	0.690598	0.658441	0.665999	0.565391	0.588281	0.552846	0.65436	0.579883	0.578128	0.574301
3358.07	0.682155	0.683068	0.6862	0.65478	0.662003	0.56191	0.584896	0.549625	0.651134	0.576555	0.574316	0.571253
3360	0.678258	0.679835	0.682884	0.650981	0.658672	0.558847	0.581415	0.54672	0.64788	0.573986	0.571516	0.568967
3361.93	0.674562	0.675664	0.679562	0.646837	0.655296	0.554928	0.57809	0.542874	0.643737	0.571016	0.568708	0.565536
3363.86	0.671238	0.67106	0.67553	0.64327	0.652446	0.552309	0.575322	0.540072	0.640748	0.567934	0.565963	0.562896
3365.78	0.667028	0.66746	0.671614	0.639555	0.64931	0.549375	0.572043	0.537221	0.638	0.564564	0.563251	0.559961
3367.71	0.662403	0.663804	0.667819	0.635321	0.645351	0.545626	0.568512	0.533891	0.634703	0.561129	0.559291	0.555964
3369.64	0.658717	0.660039	0.664372	0.6318	0.641742	0.542447	0.565703	0.53108	0.631238	0.558544	0.556077	0.552797
3371.57	0.655369	0.656027	0.661041	0.628604	0.638181	0.53942	0.562867	0.528089	0.627969	0.555522	0.553607	0.55006
3373.5	0.651986	0.652069	0.65711	0.624985	0.634779	0.536907	0.559813	0.524524	0.624707	0.552098	0.550103	0.547225
3375.43	0.648028	0.64812	0.652821	0.621501	0.63179	0.533363	0.556324	0.521067	0.62086	0.549492	0.546743	0.544589
3377.36	0.644174	0.644164	0.649511	0.617805	0.628529	0.530089	0.553123	0.518162	0.61725	0.546862	0.544299	0.541429
3379.29	0.640177	0.64033	0.646121	0.613732	0.62511	0.527106	0.550308	0.514936	0.614386	0.543624	0.541529	0.537881
3381.21	0.636594	0.636557	0.642417	0.61046	0.622235	0.524187	0.5471	0.511917	0.612086	0.540726	0.538311	0.535508
3383.14	0.633515	0.633002	0.63898	0.607337	0.61902	0.521142	0.544294	0.509035	0.609609	0.538099	0.535833	0.533063
3385.07	0.629683	0.629614	0.635053	0.603356	0.615289	0.517457	0.541181	0.506059	0.606232	0.535104	0.532995	0.529504
3387	0.626013	0.626495	0.63187	0.599807	0.612478	0.514488	0.538464	0.503583	0.602625	0.532378	0.52977	0.526401
3388.93	0.623051	0.623501	0.628928	0.597211	0.609792	0.511839	0.536326	0.501134	0.599426	0.530443	0.52679	0.523827
3390.86	0.619551	0.620396	0.626329	0.594251	0.606731	0.509238	0.533741	0.498625	0.596933	0.528104	0.524849	0.522322
3392.79	0.615274	0.615816	0.62251	0.589209	0.603309	0.505834	0.529698	0.495114	0.593768	0.524021	0.521581	0.518748
3394.72	0.612311	0.612088	0.618227	0.58536	0.599818	0.50314	0.526821	0.492166	0.590422	0.521041	0.518208	0.515335
3396.64	0.609191	0.60859	0.614354	0.582452	0.596162	0.49964	0.524434	0.488778	0.58666	0.518433	0.515413	0.512679
3398.57	0.604692	0.603674	0.610172	0.577991	0.592473	0.495805	0.520579	0.484644	0.582663	0.514701	0.511478	0.508412
3400.5	0.600556	0.599803	0.606416	0.574098	0.589247	0.493307	0.517218	0.481814	0.579798	0.51235	0.508572	0.505945
3402.43	0.596618	0.596114	0.602142	0.570347	0.585615	0.489583	0.514209	0.478614	0.576457	0.50955	0.505623	0.50308
3404.36	0.592404	0.59179	0.598375	0.566508	0.581911	0.485775	0.511064	0.47527	0.573162	0.50618	0.502827	0.499608
3406.29	0.588327	0.587627	0.594871	0.56253	0.578784	0.48315	0.507778	0.472346	0.569854	0.503117	0.499974	0.496385
3408.22	0.585007	0.583603	0.59081	0.559061	0.575634	0.48079	0.504713	0.469392	0.565606	0.49993	0.496758	0.493331
3410.15	0.581268	0.579836	0.586746	0.555488	0.571939	0.477316	0.501395	0.465968	0.561498	0.497349	0.493472	0.490781
3412.08	0.577093	0.576192	0.582762	0.551615	0.56795	0.473671	0.498231	0.462311	0.558254	0.4939	0.489917	0.487448
3414	0.57294	0.572566	0.578623	0.547602	0.564068	0.470336	0.49482	0.458818	0.554389	0.490004	0.486713	0.483706
3415.93	0.568736	0.568354	0.57473	0.543142	0.560109	0.466866	0.491243	0.455424	0.550728	0.486828	0.48375	0.480044
3417.86	0.564838	0.563707	0.571009	0.539322	0.556568	0.463839	0.488009	0.452343	0.54808	0.484286	0.480981	0.47715
3419.79	0.560136	0.558837	0.566275	0.535016	0.552303	0.459793	0.483795	0.448357	0.544509	0.480646	0.477288	0.473746
3421.72	0.555225	0.553341	0.560336	0.529301	0.546672	0.454875	0.479001	0.443432	0.539287	0.475809	0.472492	0.468747
3423.65	0.550405	0.548638	0.555221	0.524375	0.542211	0.451243	0.475205	0.440037	0.534595	0.472508	0.468458	0.46476
3425.58	0.54582	0.54458	0.551332	0.520397	0.538738	0.447832	0.472125	0.436882	0.530655	0.469293	0.465102	0.461676
3427.51	0.541298	0.540204	0.547192	0.51628	0.535134	0.444397	0.468547	0.43288	0.526306	0.465346	0.461609	0.458024
3429.43	0.536542	0.535256	0.542645	0.511734	0.5313	0.440189	0.464691	0.429288	0.521969	0.461789	0.457682	0.454595
3431.36	0.531749	0.529468	0.537591	0.506736	0.526665	0.436024	0.461158	0.42502	0.517583	0.457944	0.453946	0.450887
3433.29	0.52613	0.524182	0.532617	0.501806	0.521967	0.432424	0.457096	0.420313	0.512947	0.453841	0.450166	0.446924
3435.22	0.520994	0.519637	0.528078	0.497227	0.517802	0.428194	0.452867	0.416669	0.508666	0.450231	0.446156	0.442847
3437.15	0.516502	0.514642	0.52312	0.492149	0.513194	0.423553	0.448733	0.41243	0.504654	0.446289	0.442227	0.438644
3439.08	0.511649	0.509683	0.518249	0.486995	0.508652	0.419485	0.444641	0.408163	0.500394	0.442343	0.438249	0.434993
3441.01	0.506497	0.504382	0.512996	0.48252	0.503874	0.415903	0.440748	0.404542	0.495903	0.438805	0.434263	0.431395
3442.94	0.501411	0.498869	0.507329	0.477822	0.498626	0.41118	0.436246	0.399504	0.491552	0.434539	0.429782	0.427066
3444.87	0.497567	0.494448	0.503178	0.473252	0.49521	0.40786	0.432722	0.396417	0.487754	0.431256	0.426996	0.424207
3446.79	0.49218	0.488451	0.497199	0.466373	0.490229	0.402857	0.427269	0.391395	0.482299	0.426268	0.42233	0.419675
3448.72	0.485215	0.481669	0.49061	0.459979	0.484065	0.396993	0.421622	0.384629	0.475924	0.420318	0.415994	0.413145
3450.65	0.479921	0.47686	0.486015	0.456118	0.479727	0.393569	0.418652	0.38164	0.471087	0.416803	0.412317	0.408999
3452.58	0.474674	0.471715	0.4807	0.45112	0.47521	0.388955	0.414392	0.377877	0.466095	0.412655	0.408075	0.405061
3454.51	0.469332	0.46634	0.47528	0.445706	0.470523	0.384231	0.409626	0.373364	0.461291	0.408357	0.403625	0.400748
3456.44	0.463687	0.460538	0.469696	0.440593	0.465326	0.379785	0.40495	0.368583	0.456548	0.404181	0.39925	0.396063
3458.37	0.458353	0.45484	0.464346	0.435648	0.460571	0.3754	0.400636	0.36392	0.45203	0.399756	0.394873	0.39154
3460.3	0.453226	0.449349	0.459034	0.430028	0.455727	0.371192	0.396053	0.359709	0.447386	0.395119	0.39089	0.387412
3462.22	0.447557	0.442997	0.453161	0.424112	0.449949	0.366293	0.390759	0.354323	0.441827	0.390589	0.386022	0.382352
3464.15	0.441792	0.437341	0.447563	0.418606	0.444764	0.361654	0.38646	0.349589	0.436734	0.386046	0.3811	0.377231
3466.08	0.436117	0.432119	0.442242	0.413034	0.439969	0.356832	0.381879	0.345444	0.432009	0.381559	0.376554	0.373189
3468.01	0.430527	0.426538	0.436875	0.407401	0.434779	0.351816	0.376714	0.340285	0.426935	0.376863	0.371596	0.368734
3469.94	0.4251	0.420929	0.431562	0.402376	0.430097	0.347655	0.37251	0.335818	0.421809	0.372417	0.367344	0.364239
3471.87	0.41932	0.415351	0.425803	0.39703	0.425569	0.343219	0.368283	0.331701	0.416258	0.367935	0.362972	0.35967
3473.8	0.413544	0.409908	0.420154	0.39114	0.420288	0.33821	0.363623	0.326886	0.410879	0.363343	0.358288	0.355187
3475.73	0.407547	0.403886	0.41415	0.385283	0.414398	0.332824	0.358276	0.321259	0.40576	0.358562	0.353287	0.350185
3477.66	0.402278	0.398783	0.409119	0.380561	0.409536	0.328579	0.353871	0.316782	0.400806	0.354273	0.348727	0.346258
3479.58	0.398165	0.393841	0.404317	0.375645	0.405143	0.324563	0.350317	0.313078	0.396222	0.350403	0.344948	0.342728
3481.51	0.392749	0.387189	0.39796	0.369141	0.399681	0.31892	0.34488	0.307662	0.391107	0.345258	0.339792	0.337017
3483.44	0.386198	0.380695	0.391909	0.363125	0.394078	0.313479	0.339031	0.301961	0.385561	0.339872	0.334371	0.331142
3485.37	0.38097	0.375669	0.387224	0.358749	0.389387	0.309158	0.335434	0.298118	0.380768	0.336026	0.330644	0.327245
3487.3	0.37558	0.370623	0.381798	0.353465	0.384257	0.304246	0.330824	0.293331	0.375624	0.331404	0.326076	0.322627
3489.23	0.369239	0.364899	0.375918	0.347327	0.378898	0.299498	0.325494	0.288263	0.369802	0.326175	0.320681	0.316994
3491.16	0.363386	0.359227	0.370814	0.342226	0.373761	0.295223	0.321254	0.283972	0.364625	0.321808	0.315826	0.31285
3493.09	0.358505	0.35383	0.365439	0.337712	0.368718	0.290848	0.317186	0.279822	0.360174	0.317624	0.311503	0.309263
3495.01	0.353539	0.348416	0.359849	0.332243	0.363809	0.286052	0.3124	0.275368	0.355731	0.313126	0.307172	0.30468
3496.94	0.347663	0.342675	0.354317	0.326298	0.358403	0.280947	0.30702	0.269976	0.350512	0.308026	0.301602	0.299328
3498.87	0.342868	0.337395	0.349431	0.322125	0.353597	0.277131	0.303123	0.265881	0.345547	0.304219	0.297561	0.295784
3500.8	0.339554	0.333307	0.345009	0.318537	0.349812	0.273839	0.299954	0.262292	0.341947	0.301519	0.295365	0.293051
3502.73	0.334375	0.327455	0.33913	0.311996	0.344515	0.268135	0.294461	0.256425	0.33709	0.296659	0.290605	0.287137
3504.66	0.326845	0.320647	0.332658	0.304848	0.338122	0.261839	0.288018	0.250206	0.330264	0.290403	0.284175	0.280501
3506.59	0.32111	0.315562	0.328245	0.30077	0.334002	0.258231	0.284373	0.247077	0.325262	0.286465	0.280017	0.277185
3508.52	0.316662	0.310604	0.323474	0.296052	0.329442	0.254061	0.28051	0.24296	0.321137	0.282505	0.276361	0.273669
3510.45	0.310764	0.30445	0.316871	0.289643	0.323123	0.247979	0.274535	0.236662	0.315354	0.276528	0.270204	0.267551
3512.37	0.304703	0.29856	0.311368	0.284452	0.317919	0.243471	0.269658	0.232294	0.309621	0.271468	0.264743	0.262657
3514.3	0.299058	0.293283	0.306209	0.279395	0.312966	0.23949	0.265402	0.228144	0.304497	0.267297	0.260649	0.258366
3516.23	0.293782	0.288151	0.301309	0.274512	0.308104	0.235071	0.261115	0.223879	0.299861	0.263153	0.256695	0.254493
3518.16	0.288948	0.282757	0.296308	0.269401	0.303165	0.230655	0.256616	0.219256	0.295198	0.258777	0.252507	0.250317
3520.09	0.284702	0.277796	0.291598	0.265115	0.299098	0.226894	0.252927	0.215159	0.290923	0.255084	0.248574	0.24624
3522.02	0.281581	0.273807	0.287494	0.26146	0.295677	0.223417	0.249737	0.211726	0.28795	0.25215	0.245651	0.243209
3523.95	0.277159	0.268819	0.282292	0.255964	0.290747	0.218462	0.244667	0.206419	0.283691	0.247813	0.241098	0.23842
3525.88	0.271339	0.2634	0.277116	0.250552	0.285676	0.213771	0.240083	0.201929	0.278342	0.242926	0.236551	0.234064
3527.8	0.265338	0.257514	0.271445	0.244416	0.280311	0.208333	0.234889	0.196837	0.27287	0.237903	0.231708	0.228955
3529.73	0.258735	0.251042	0.265231	0.23832	0.274552	0.202837	0.229518	0.191361	0.266627	0.232743	0.226128	0.223141
3531.66	0.252455	0.245135	0.259564	0.233662	0.2692	0.198575	0.225221	0.187328	0.260845	0.228056	0.221132	0.218939
3533.59	0.247463	0.240223	0.254996	0.229583	0.26477	0.194642	0.221773	0.183739	0.256194	0.224066	0.217322	0.215506
3535.52	0.24327	0.235672	0.25043	0.224885	0.260423	0.190296	0.217525	0.179667	0.251739	0.219831	0.213656	0.211588
3537.45	0.237214	0.229842	0.244505	0.219282	0.255131	0.185042	0.211909	0.17421	0.246118	0.214733	0.208248	0.206483
3539.38	0.231654	0.224514	0.239481	0.21451	0.250338	0.181034	0.207771	0.169946	0.24114	0.210503	0.203731	0.202574
3541.31	0.22804	0.220393	0.235701	0.210678	0.246514	0.178304	0.204795	0.166753	0.237686	0.207334	0.200717	0.199714
3543.23	0.2255	0.216929	0.232245	0.207517	0.243722	0.175262	0.2022	0.163465	0.23526	0.204869	0.198512	0.196945
3545.16	0.221968	0.212579	0.227502	0.202525	0.239482	0.170147	0.197637	0.158752	0.231665	0.201139	0.194521	0.192322
3547.09	0.215103	0.20625	0.221144	0.195966	0.233007	0.164394	0.191304	0.15305	0.225335	0.195459	0.188361	0.186294
3549.02	0.208291	0.200155	0.215871	0.191157	0.22777	0.160748	0.187153	0.149065	0.21927	0.190646	0.183584	0.18224
3550.95	0.204199	0.195472	0.21145	0.187153	0.223822	0.157157	0.184037	0.14579	0.215162	0.187015	0.180424	0.179323
3552.88	0.199182	0.190164	0.205996	0.181677	0.218565	0.151749	0.178589	0.140469	0.21036	0.182266	0.175653	0.174218
3554.81	0.192447	0.184539	0.200846	0.176717	0.21367	0.147135	0.173978	0.135879	0.204709	0.177639	0.170926	0.1697
3556.74	0.187132	0.179688	0.196179	0.172614	0.209755	0.143367	0.170526	0.132468	0.199779	0.173769	0.167307	0.166518
3558.67	0.183713	0.17577	0.19228	0.16891	0.205888	0.139913	0.167353	0.129048	0.196442	0.170678	0.164165	0.163271
3560.59	0.180482	0.171879	0.188519	0.16519	0.202142	0.136495	0.163984	0.125427	0.193535	0.168073	0.161014	0.160199
3562.52	0.177584	0.168116	0.18511	0.161867	0.19904	0.133842	0.161095	0.122051	0.190575	0.165705	0.158169	0.157781
3564.45	0.177074	0.165771	0.182942	0.159281	0.196831	0.132043	0.159625	0.120002	0.189657	0.164332	0.157235	0.156356
3566.38	0.175171	0.162052	0.178475	0.154047	0.192362	0.127214	0.154893	0.115428	0.187588	0.160652	0.154668	0.152537
3568.31	0.165323	0.153706	0.170628	0.146112	0.184953	0.119842	0.147373	0.108052	0.178947	0.152967	0.146605	0.144553
3570.24	0.15642	0.147122	0.165269	0.141763	0.179989	0.116124	0.143788	0.104503	0.170979	0.147895	0.141022	0.139929
3572.17	0.151113	0.142562	0.160749	0.138098	0.176166	0.113154	0.140709	0.101926	0.165849	0.144093	0.137601	0.137114
3574.1	0.147146	0.138443	0.156381	0.134023	0.172368	0.109498	0.137014	0.098657	0.161824	0.14049	0.134089	0.1339
3576.02	0.142923	0.134112	0.152205	0.130013	0.168428	0.105836	0.13344	0.094987	0.157919	0.137082	0.130505	0.130308
3577.95	0.138632	0.129786	0.148167	0.126203	0.164442	0.102555	0.130123	0.091584	0.15401	0.133986	0.127292	0.126995
3579.88	0.13451	0.125609	0.144262	0.122482	0.160726	0.099218	0.126861	0.088144	0.150473	0.130706	0.12401	0.123851
3581.81	0.130771	0.121849	0.140706	0.11894	0.157576	0.0965	0.123885	0.084725	0.147063	0.127632	0.120548	0.12115
3583.74	0.12856	0.119068	0.137786	0.116413	0.155074	0.094512	0.121805	0.082201	0.144604	0.125894	0.118494	0.119277
3585.67	0.128487	0.117107	0.135462	0.114218	0.152986	0.092024	0.120123	0.08053	0.14412	0.124822	0.118315	0.117559
3587.6	0.125631	0.112797	0.131186	0.109024	0.148457	0.087625	0.115859	0.075908	0.141282	0.121421	0.115278	0.113637
3589.53	0.117064	0.106321	0.125809	0.103947	0.143284	0.083418	0.111008	0.070773	0.133818	0.11593	0.109388	0.108713
3591.46	0.111959	0.102337	0.122323	0.101403	0.140352	0.081013	0.108408	0.068986	0.12936	0.11278	0.106695	0.106192
3593.38	0.110072	0.099505	0.119179	0.098522	0.137612	0.078408	0.105872	0.06685	0.127505	0.110751	0.105013	0.104141
3595.31	0.107003	0.095838	0.115593	0.094918	0.134132	0.074877	0.102637	0.063279	0.12443	0.107978	0.101836	0.101432
3597.24	0.102597	0.091565	0.111944	0.091459	0.130245	0.071416	0.099589	0.060268	0.12019	0.104742	0.098427	0.098573
3599.17	0.098836	0.087669	0.108437	0.087911	0.126984	0.068728	0.096894	0.057817	0.116586	0.101954	0.095937	0.096015
3601.1	0.094643	0.083802	0.10485	0.084076	0.123933	0.065887	0.093916	0.054485	0.113087	0.098996	0.092742	0.093049
3603.03	0.089853	0.079969	0.101582	0.081265	0.120914	0.063243	0.091397	0.051454	0.109056	0.09589	0.089353	0.090337
3604.96	0.087471	0.077432	0.098997	0.079415	0.118762	0.061469	0.089763	0.049784	0.107035	0.093951	0.087466	0.088523
3606.89	0.087547	0.075906	0.096848	0.07714	0.11694	0.059477	0.088118	0.048365	0.106859	0.093108	0.086804	0.087093
3608.81	0.085046	0.072845	0.09387	0.073957	0.113956	0.056993	0.085044	0.045442	0.104412	0.091379	0.084662	0.085295
3610.74	0.081098	0.069357	0.09086	0.071378	0.11087	0.054738	0.083009	0.043046	0.100905	0.088493	0.081841	0.08237
3612.67	0.079902	0.0671	0.088472	0.069035	0.108563	0.052561	0.08129	0.041213	0.09954	0.086573	0.080512	0.080541
3614.6	0.076879	0.063925	0.085575	0.066345	0.106136	0.050696	0.078534	0.038119	0.096776	0.084553	0.078288	0.078856
3616.53	0.073352	0.060707	0.082673	0.063815	0.10358	0.048619	0.076679	0.036261	0.093455	0.082341	0.07621	0.076891
3618.46	0.071392	0.057891	0.07944	0.06039	0.100363	0.045408	0.074412	0.034408	0.091536	0.08041	0.074699	0.075074
3620.39	0.066252	0.053674	0.07582	0.056876	0.096784	0.041997	0.071181	0.030592	0.086892	0.077044	0.071213	0.07134
3622.32	0.060268	0.049478	0.072444	0.054483	0.094169	0.039521	0.068343	0.027989	0.081343	0.073672	0.067587	0.068139
3624.25	0.057665	0.047213	0.070246	0.052845	0.092736	0.038932	0.066684	0.026827	0.079154	0.072212	0.06582	0.066947
3626.17	0.057976	0.046171	0.069081	0.051667	0.091613	0.03826	0.066035	0.025963	0.079539	0.071474	0.065644	0.066204
3628.1	0.059501	0.045362	0.06739	0.049362	0.089252	0.035323	0.06461	0.025118	0.081	0.071179	0.066568	0.065984
3630.03	0.054804	0.041298	0.064305	0.045884	0.085616	0.032574	0.061033	0.020787	0.076885	0.069055	0.063269	0.063598
3631.96	0.048759	0.036878	0.060828	0.043482	0.082865	0.030425	0.05897	0.018583	0.070908	0.064987	0.059105	0.060312
3633.89	0.04532	0.033859	0.057603	0.040929	0.080207	0.02824	0.057075	0.017335	0.067724	0.062518	0.056662	0.058594
3635.82	0.041567	0.030791	0.055146	0.038766	0.077987	0.026269	0.055061	0.015579	0.064455	0.060144	0.054209	0.056655
3637.75	0.039115	0.028307	0.052928	0.036827	0.07622	0.024863	0.053508	0.014501	0.061834	0.058451	0.052495	0.05527
3639.68	0.037263	0.026362	0.051089	0.035157	0.07464	0.023583	0.052347	0.013036	0.05984	0.057335	0.05089	0.053925
3641.6	0.036344	0.025063	0.049642	0.033904	0.073271	0.022484	0.051485	0.011691	0.058998	0.056205	0.050017	0.053009
3643.53	0.035459	0.023844	0.048273	0.032899	0.072367	0.022175	0.05063	0.010309	0.058111	0.055518	0.049086	0.052186
3645.46	0.036732	0.023592	0.047452	0.032189	0.07209	0.021977	0.050283	0.010204	0.05916	0.055784	0.049173	0.051988
3647.39	0.040974	0.024562	0.047757	0.031201	0.071635	0.021524	0.050352	0.010289	0.06324	0.057932	0.051923	0.053201
3649.32	0.039607	0.022536	0.045806	0.028556	0.069661	0.018447	0.048873	0.00852	0.06251	0.056429	0.051873	0.051491
3651.25	0.032611	0.017679	0.042116	0.026173	0.066473	0.016831	0.045814	0.005653	0.05646	0.053265	0.047683	0.049349
3653.18	0.025933	0.013461	0.039231	0.024309	0.063559	0.015155	0.043744	0.003723	0.049886	0.049323	0.043177	0.045831
3655.11	0.024195	0.011659	0.036802	0.022368	0.06121	0.012878	0.042408	0.003215	0.04765	0.047149	0.042117	0.044539
3657.04	0.021917	0.009604	0.035149	0.020874	0.059427	0.011791	0.040872	0.001596	0.045949	0.046477	0.041392	0.044306
3658.96	0.01801	0.006711	0.033297	0.019393	0.057981	0.010514	0.039621	0.000172	0.042604	0.044311	0.038666	0.042039
3660.89	0.015843	0.004676	0.031368	0.017991	0.05659	0.009247	0.038483	-0.000718	0.040238	0.042855	0.037051	0.040992
3662.82	0.014144	0.00314	0.030089	0.016966	0.055489	0.008227	0.037369	-0.001852	0.038717	0.041902	0.036051	0.040334
3664.75	0.013322	0.00202	0.029096	0.016234	0.05476	0.007967	0.036938	-0.002692	0.038346	0.041406	0.035288	0.0396
3666.68	0.01395	0.0018	0.028724	0.015737	0.05461	0.007897	0.036868	-0.00324	0.03874	0.0413	0.034957	0.038874
3668.61	0.017529	0.002925	0.028641	0.015057	0.0547	0.006891	0.036792	-0.003001	0.04125	0.041843	0.036733	0.039359
3670.54	0.018783	0.003031	0.028454	0.014911	0.054226	0.007966	0.036814	-0.003605	0.042395	0.044036	0.038389	0.041188
3672.47	0.014831	0.000473	0.027182	0.013971	0.052934	0.00717	0.036076	-0.005207	0.039224	0.041773	0.035676	0.03853
3674.39	0.01677	0.000366	0.02593	0.01269	0.051875	0.005295	0.035977	-0.004282	0.041394	0.041175	0.036761	0.038444
3676.32	0.016297	-0.000724	0.025501	0.01237	0.050669	0.005277	0.035733	-0.005377	0.040885	0.042492	0.038055	0.039656
3678.25	0.010653	-0.004004	0.023781	0.01089	0.048844	0.003358	0.033546	-0.007593	0.03525	0.039064	0.034178	0.036461
3680.18	0.006992	-0.006181	0.021652	0.009288	0.047243	0.001955	0.03166	-0.008481	0.031961	0.037186	0.031741	0.034905
3682.11	0.004239	-0.007827	0.020267	0.008292	0.046355	0.00128	0.030654	-0.009615	0.029486	0.0357	0.029997	0.033781
3684.04	0.003753	-0.00836	0.019732	0.007868	0.045982	0.001048	0.030318	-0.010079	0.028954	0.035389	0.029579	0.033819
3685.97	0.004593	-0.008225	0.019567	0.007711	0.045989	0.000795	0.030663	-0.009811	0.029597	0.035524	0.030042	0.033946
3687.9	0.007335	-0.007479	0.019489	0.007279	0.045894	0.000492	0.031181	-0.009129	0.031816	0.036436	0.031613	0.03475
3689.83	0.008666	-0.007339	0.019984	0.007357	0.045776	0.000723	0.031396	-0.00942	0.032996	0.037999	0.033428	0.035412
3691.75	0.004985	-0.009537	0.019039	0.006843	0.044622	3.5e-05	0.030255	-0.010895	0.029765	0.036705	0.03157	0.034201
3693.68	0.001198	-0.011745	0.017432	0.005784	0.043712	-0.001227	0.028755	-0.012124	0.026273	0.034576	0.0287	0.032126
3695.61	-5e-06	-0.012525	0.016594	0.005036	0.04303	-0.00197	0.028217	-0.012437	0.025181	0.03359	0.027417	0.031244
3697.54	-0.000463	-0.013096	0.016285	0.004704	0.042474	-0.00169	0.028041	-0.012745	0.024722	0.033705	0.027127	0.031578
3699.47	-0.000412	-0.013596	0.015978	0.004405	0.042362	-0.002313	0.027657	-0.013085	0.024785	0.033042	0.027096	0.031022
3701.4	0.000907	-0.012972	0.015776	0.00427	0.042307	-0.002488	0.027734	-0.012831	0.025922	0.033722	0.028442	0.031723
3703.33	-0.000475	-0.013699	0.015403	0.004126	0.042016	-0.002195	0.027479	-0.013365	0.024611	0.033844	0.028135	0.031221
3705.26	-0.001649	-0.014608	0.015108	0.003802	0.041902	-0.002367	0.027354	-0.013798	0.0235	0.03307	0.026626	0.030374
3707.18	-0.000629	-0.014201	0.015253	0.003813	0.042259	-0.002122	0.027702	-0.013356	0.024601	0.033307	0.026919	0.03104
3709.11	0.002414	-0.012736	0.016086	0.004173	0.042961	-0.0018	0.028592	-0.012688	0.027485	0.034343	0.029142	0.032294
3711.04	0.005324	-0.011191	0.016852	0.004352	0.043229	-0.00149	0.029489	-0.011991	0.030222	0.035962	0.031371	0.033363
3712.97	0.003129	-0.012322	0.016019	0.004316	0.042371	-0.001617	0.029043	-0.012383	0.028276	0.035594	0.030216	0.032771
3714.9	-0.000755	-0.014443	0.014846	0.003622	0.041696	-0.002502	0.028096	-0.013279	0.024604	0.033473	0.027689	0.031272
3716.83	-0.002085	-0.015424	0.01411	0.002764	0.04116	-0.003306	0.027397	-0.013885	0.023444	0.032282	0.026627	0.030661
3718.76	-0.001054	-0.015143	0.01432	0.003009	0.041333	-0.003016	0.027192	-0.014286	0.024388	0.032858	0.026901	0.031096
3720.69	0.000179	-0.014386	0.014863	0.003547	0.041973	-0.002752	0.027507	-0.014096	0.025659	0.033508	0.027888	0.031193
3722.61	0.001669	-0.013433	0.015539	0.003919	0.042268	-0.002056	0.028347	-0.013764	0.02727	0.034732	0.029476	0.032094
3724.54	0.002023	-0.01329	0.015798	0.003926	0.042533	-0.002193	0.028402	-0.01408	0.027482	0.034727	0.029656	0.031802
3726.47	0.001649	-0.013655	0.015363	0.003663	0.042321	-0.002417	0.028048	-0.01432	0.02694	0.03465	0.029393	0.031607
3728.4	-0.000998	-0.015367	0.014545	0.003127	0.041543	-0.002524	0.027488	-0.015235	0.024754	0.033834	0.027858	0.030803
3730.33	-0.001149	-0.015455	0.014009	0.002515	0.04147	-0.003217	0.026806	-0.015025	0.024972	0.033192	0.02697	0.030442
3732.26	0.003493	-0.012836	0.015149	0.003251	0.043058	-0.001952	0.02811	-0.013834	0.02898	0.035898	0.029474	0.032758
3734.19	0.008384	-0.010579	0.016851	0.004494	0.044517	-0.000944	0.030141	-0.012823	0.032915	0.038147	0.032527	0.033456
3736.12	0.008318	-0.010864	0.017138	0.004758	0.043926	-0.000707	0.030179	-0.012359	0.033317	0.038754	0.033178	0.034054
3738.05	0.0028	-0.013907	0.015413	0.003356	0.042258	-0.001332	0.029106	-0.013932	0.028531	0.035859	0.030108	0.032491
3739.97	0.000829	-0.014645	0.014496	0.002744	0.041848	-0.001005	0.028374	-0.01426	0.026665	0.034898	0.028536	0.031864
3741.9	0.001108	-0.014607	0.01428	0.002477	0.042069	-0.001678	0.028215	-0.013996	0.026675	0.03366	0.027892	0.031047
3743.83	0.003977	-0.013608	0.014143	0.002283	0.042203	-0.002106	0.02884	-0.012681	0.029653	0.03431	0.029785	0.031895
3745.76	0.004949	-0.013036	0.015203	0.003657	0.043232	0.000385	0.030334	-0.012778	0.031113	0.037798	0.0314	0.033966
3747.69	0.003678	-0.013924	0.014613	0.002967	0.04297	-0.000923	0.029777	-0.013445	0.029699	0.035688	0.029713	0.032707
3749.62	0.005703	-0.013226	0.014628	0.002292	0.042979	-0.00217	0.029625	-0.011944	0.031603	0.035637	0.031299	0.033428
3751.55	0.005605	-0.013238	0.01518	0.002817	0.043052	-0.001838	0.029905	-0.011785	0.031557	0.036747	0.032455	0.033396
3753.48	0.000943	-0.015581	0.013853	0.002496	0.042173	-0.001837	0.028342	-0.013499	0.02749	0.03539	0.029628	0.032102
3755.4	-0.001881	-0.017112	0.012993	0.001542	0.041257	-0.00275	0.026926	-0.014388	0.024864	0.033337	0.027106	0.031141
3757.33	-0.001559	-0.016953	0.012918	0.000906	0.0407	-0.003702	0.027083	-0.014466	0.024779	0.032593	0.026963	0.031081
3759.26	-0.001483	-0.016927	0.012544	0.000981	0.040393	-0.004131	0.027483	-0.014642	0.025061	0.032656	0.027731	0.031355
3761.19	-0.004133	-0.018531	0.011809	0.000631	0.039565	-0.004201	0.026641	-0.015416	0.023068	0.032044	0.026347	0.030708
3763.12	-0.005423	-0.019251	0.011464	0.00012	0.039378	-0.005075	0.026278	-0.015569	0.021714	0.030754	0.024845	0.029538
3765.05	-0.003929	-0.01835	0.011644	0.00054	0.039963	-0.004657	0.026564	-0.014871	0.023086	0.031606	0.025767	0.030498
3766.98	-0.004102	-0.018749	0.011832	0.000611	0.04022	-0.004179	0.02679	-0.015088	0.022718	0.031905	0.025912	0.030621
3768.91	-0.003995	-0.018883	0.011458	2e-06	0.03987	-0.005108	0.026492	-0.015158	0.022719	0.031172	0.026203	0.030409
3770.84	-0.004494	-0.018938	0.011416	7.8e-05	0.039446	-0.005108	0.026249	-0.015353	0.022663	0.03175	0.026724	0.030967
3772.76	-0.007211	-0.02034	0.010811	-0.000407	0.039004	-0.00567	0.025739	-0.016032	0.020309	0.030192	0.024864	0.029304
3774.69	-0.007755	-0.020717	0.010232	-0.000616	0.038896	-0.005731	0.02542	-0.016088	0.01958	0.03	0.024136	0.028723
3776.62	-0.00716	-0.02059	0.010273	-0.000639	0.038746	-0.005726	0.025536	-0.015876	0.019895	0.030251	0.024159	0.028787
3778.55	-0.005623	-0.019924	0.010522	-0.00077	0.038837	-0.005527	0.025613	-0.015189	0.021892	0.030607	0.025432	0.029536
3780.48	-0.005638	-0.019816	0.010867	-0.000274	0.039288	-0.004703	0.025929	-0.015511	0.022146	0.031645	0.026071	0.030225
3782.41	-0.006764	-0.020519	0.01063	-0.000584	0.039269	-0.005349	0.026103	-0.016189	0.020781	0.030762	0.025193	0.029541
3784.34	-0.005766	-0.020083	0.010852	-0.000568	0.039426	-0.005341	0.026415	-0.015838	0.021565	0.030929	0.025956	0.030168
3786.27	-0.006391	-0.020309	0.010812	-0.000384	0.039403	-0.005183	0.026204	-0.015885	0.020874	0.03077	0.025649	0.030129
3788.19	-0.007803	-0.021287	0.009999	-0.000929	0.039014	-0.006074	0.025498	-0.016151	0.019414	0.029757	0.024415	0.029238
3790.12	-0.008282	-0.021608	0.009677	-0.001191	0.038731	-0.006243	0.02541	-0.016298	0.019286	0.029795	0.024186	0.029174
3792.05	-0.008599	-0.021577	0.009736	-0.001074	0.038802	-0.005538	0.02565	-0.016321	0.019596	0.030281	0.024128	0.029339
3793.98	-0.007794	-0.021059	0.009997	-0.000803	0.03922	-0.00527	0.026056	-0.015865	0.020389	0.030186	0.024281	0.029112
3795.91	-0.004849	-0.019507	0.010685	-0.000438	0.040127	-0.004455	0.026735	-0.014938	0.023298	0.031671	0.026143	0.030488
3797.84	-0.003459	-0.018938	0.011551	0.000317	0.041212	-0.003176	0.027368	-0.015004	0.024627	0.033446	0.02718	0.031635
3799.77	-0.002677	-0.01925	0.011351	-0.000278	0.04106	-0.004596	0.027424	-0.015078	0.024996	0.032313	0.027075	0.030543
3801.7	1.9e-05	-0.01812	0.011896	-0.000235	0.040716	-0.003984	0.028178	-0.014302	0.027552	0.034802	0.030132	0.032955
3803.63	-0.003727	-0.019528	0.012013	-5.4e-05	0.040547	-0.003792	0.027932	-0.015317	0.024312	0.033934	0.02808	0.031594
3805.55	-0.005308	-0.020375	0.010674	-0.001316	0.039774	-0.005704	0.026741	-0.015431	0.023063	0.031187	0.025963	0.029695
3807.48	-0.005118	-0.020319	0.010307	-0.0011	0.039636	-0.005322	0.026676	-0.015246	0.023449	0.03229	0.026955	0.031075
3809.41	-0.007699	-0.021652	0.010154	-0.000967	0.039412	-0.005359	0.026557	-0.016189	0.02078	0.031416	0.025373	0.029972
3811.34	-0.008394	-0.022068	0.009668	-0.001254	0.03927	-0.005285	0.026297	-0.016555	0.020508	0.030645	0.024345	0.029553
3813.27	-0.007303	-0.02163	0.009707	-0.001271	0.039903	-0.005434	0.026615	-0.01622	0.021271	0.030478	0.024525	0.029341
3815.2	-0.004082	-0.019998	0.009994	-0.001132	0.040533	-0.005078	0.027223	-0.01496	0.023671	0.031815	0.026619	0.030576
3817.13	-0.002484	-0.018896	0.011352	0.000298	0.04154	-0.003087	0.028148	-0.014715	0.025655	0.034651	0.028568	0.032652
3819.06	-0.002289	-0.018858	0.01177	2.3e-05	0.041546	-0.004523	0.028294	-0.01486	0.026049	0.033352	0.028178	0.031172
3820.98	-4.8e-05	-0.017933	0.011791	-0.000251	0.041536	-0.003918	0.028764	-0.013877	0.028539	0.035157	0.030779	0.033202
3822.91	-0.003518	-0.019538	0.011878	0.000265	0.041542	-0.002963	0.028253	-0.015125	0.025528	0.034912	0.029012	0.032578
3824.84	-0.005571	-0.020571	0.010962	-0.000553	0.040985	-0.004569	0.027219	-0.015655	0.023146	0.03204	0.02694	0.030527
3826.77	-0.005191	-0.020396	0.010599	-0.00082	0.040724	-0.004345	0.027179	-0.015518	0.023396	0.032611	0.027689	0.031375
3828.7	-0.006497	-0.021089	0.010363	-0.000716	0.040834	-0.004447	0.026969	-0.016144	0.022336	0.032171	0.02646	0.03058
3830.63	-0.006197	-0.020936	0.010075	-0.000887	0.041276	-0.004931	0.026812	-0.015658	0.02281	0.031626	0.026051	0.030044
3832.56	-0.004883	-0.020231	0.010704	-0.000671	0.041582	-0.004154	0.027499	-0.015132	0.024328	0.033119	0.027169	0.031167
3834.49	-0.004129	-0.01998	0.011055	-0.000557	0.041979	-0.003639	0.027849	-0.015511	0.024899	0.03355	0.027621	0.031529
3836.42	-0.001816	-0.019196	0.01148	-0.000426	0.042547	-0.003579	0.02873	-0.014873	0.02693	0.034513	0.029147	0.032318
3838.34	0.00053	-0.017844	0.012605	0.000236	0.042863	-0.003062	0.0301	-0.014104	0.029436	0.036341	0.031227	0.033844
3840.27	-0.000523	-0.017833	0.012875	0.000572	0.042806	-0.00266	0.029766	-0.014463	0.028278	0.036278	0.03108	0.03391
3842.2	-0.003474	-0.019688	0.011742	-0.000273	0.041909	-0.004117	0.028942	-0.015245	0.025195	0.034086	0.029046	0.032246
3844.13	-0.005296	-0.020732	0.010802	-0.000674	0.040981	-0.004947	0.028127	-0.01544	0.023595	0.033092	0.027784	0.031733
3846.06	-0.007563	-0.021687	0.010091	-0.000893	0.040364	-0.005123	0.026973	-0.016036	0.021452	0.032288	0.026156	0.030793
3847.99	-0.007134	-0.02132	0.010161	-0.001027	0.041092	-0.004264	0.026999	-0.016121	0.02191	0.032156	0.025958	0.030959
3849.92	-0.004056	-0.019871	0.011157	-0.000542	0.042713	-0.003052	0.028115	-0.01529	0.024585	0.033245	0.027588	0.032219
3851.85	0.000531	-0.018196	0.011835	-0.000545	0.043507	-0.003125	0.029342	-0.013623	0.028758	0.034608	0.030564	0.033731
3853.77	0.002161	-0.017674	0.012458	-1.4e-05	0.0432	-0.002394	0.030372	-0.012701	0.031166	0.037331	0.033796	0.035932
3855.7	-0.002089	-0.019249	0.012386	0.000331	0.042792	-0.002671	0.029742	-0.014697	0.02737	0.036168	0.031043	0.033906
3857.63	-0.00509	-0.020492	0.011304	-0.000113	0.042118	-0.003535	0.028493	-0.015981	0.024438	0.034128	0.028221	0.032222
3859.56	-0.006565	-0.021334	0.010378	-0.000805	0.041671	-0.004247	0.027524	-0.016005	0.023088	0.032719	0.026656	0.031434
3861.49	-0.004755	-0.020735	0.011022	-0.000729	0.042425	-0.00398	0.0279	-0.015074	0.024808	0.033338	0.027458	0.03214
3863.42	-0.002241	-0.019588	0.011823	-0.000257	0.043393	-0.003686	0.02889	-0.014362	0.027303	0.034709	0.029134	0.033181
3865.35	-0.002414	-0.019205	0.012072	0.000287	0.043412	-0.002581	0.029247	-0.01468	0.026981	0.035834	0.029557	0.034028
3867.28	-0.004493	-0.020004	0.011698	-4.7e-05	0.042809	-0.003392	0.029037	-0.015557	0.025033	0.034254	0.02803	0.032315
3869.2	-0.001726	-0.01847	0.011769	2.6e-05	0.043213	-0.003447	0.029483	-0.014515	0.028049	0.035289	0.029578	0.033636
3871.13	-0.001487	-0.018658	0.012405	0.00102	0.043448	-0.002655	0.029869	-0.014736	0.027999	0.036738	0.030749	0.034435
3873.06	-0.003715	-0.020171	0.011445	-3.2e-05	0.042606	-0.004499	0.029059	-0.015321	0.025631	0.033938	0.029127	0.032365
3874.99	-0.005204	-0.020827	0.011032	-0.000513	0.042181	-0.004259	0.028484	-0.015268	0.024535	0.034111	0.028724	0.032976
3876.92	-0.008022	-0.022271	0.010802	-0.000755	0.041933	-0.00467	0.027831	-0.016219	0.022024	0.033041	0.026632	0.031191
3878.85	-0.005925	-0.021266	0.010961	-0.001039	0.042131	-0.005251	0.028226	-0.015523	0.023869	0.032811	0.027257	0.031272
3880.78	-0.002594	-0.019336	0.012222	-3e-06	0.043331	-0.003201	0.02986	-0.01472	0.027132	0.035961	0.03006	0.034061
3882.71	-0.003991	-0.020289	0.012143	6.4e-05	0.043368	-0.003512	0.029589	-0.015463	0.025605	0.035044	0.029007	0.03277
3884.64	-0.003865	-0.020344	0.011372	-0.000547	0.042961	-0.004718	0.029162	-0.014869	0.025785	0.033739	0.029258	0.032483
3886.56	-0.004966	-0.020699	0.011173	-0.000204	0.042627	-0.003654	0.029278	-0.015426	0.025131	0.035011	0.029594	0.033601
3888.49	-0.007361	-0.022118	0.01073	-0.000591	0.042288	-0.004357	0.028405	-0.016576	0.022556	0.033423	0.027339	0.031628
3890.42	-0.005405	-0.021194	0.01066	-0.000816	0.042614	-0.004848	0.028288	-0.015476	0.024596	0.033343	0.028293	0.032115
3892.35	-0.004336	-0.020469	0.011543	-0.000139	0.042737	-0.00412	0.029202	-0.014769	0.02614	0.035075	0.030192	0.033516
3894.28	-0.006773	-0.021543	0.011153	-0.000366	0.042718	-0.003998	0.028944	-0.015659	0.023625	0.034459	0.028295	0.032447
3896.21	-0.007279	-0.021749	0.010822	-0.000646	0.043064	-0.004252	0.028933	-0.015732	0.022863	0.03354	0.027102	0.031971
3898.14	-0.004322	-0.020194	0.011616	-0.000123	0.044063	-0.003499	0.029681	-0.014777	0.025808	0.034651	0.028837	0.032824
3900.07	-0.001517	-0.018764	0.012944	0.000929	0.044867	-0.002256	0.030531	-0.014121	0.028364	0.037472	0.031231	0.034449
3901.99	-0.000927	-0.018297	0.013547	0.001221	0.044892	-0.002764	0.031171	-0.014062	0.028669	0.037822	0.031987	0.03488
3903.92	-0.001159	-0.018371	0.013417	0.001269	0.044714	-0.002763	0.031125	-0.013915	0.029015	0.037536	0.032343	0.035089
3905.85	-0.004759	-0.020432	0.012471	0.000552	0.043548	-0.003094	0.029948	-0.014976	0.026102	0.035917	0.03055	0.034282
3907.78	-0.008805	-0.022581	0.010811	-0.000853	0.04218	-0.004454	0.028784	-0.015973	0.022556	0.033303	0.027922	0.032504
3909.71	-0.010225	-0.023582	0.009913	-0.001474	0.041777	-0.005374	0.028185	-0.015976	0.021031	0.03226	0.027001	0.031694
3911.64	-0.009883	-0.023416	0.010013	-0.001393	0.042357	-0.005376	0.028262	-0.015838	0.021145	0.032883	0.027125	0.03219
3913.57	-0.009305	-0.022893	0.010437	-0.00107	0.04294	-0.005221	0.02887	-0.015661	0.0218	0.033252	0.026974	0.032268
3915.5	-0.006938	-0.021569	0.011233	-0.000367	0.043657	-0.004668	0.02938	-0.015185	0.023772	0.033986	0.028159	0.032905
3917.43	-0.005432	-0.02063	0.012105	0.00017	0.043923	-0.003724	0.029875	-0.014765	0.025489	0.03507	0.029725	0.033816
3919.35	-0.006335	-0.021154	0.011889	3.9e-05	0.043782	-0.003661	0.030018	-0.015264	0.024956	0.034914	0.029782	0.03375
3921.28	-0.007283	-0.021677	0.01144	-0.000135	0.043798	-0.003832	0.029861	-0.01564	0.024047	0.034792	0.029133	0.03366
3923.21	-0.006224	-0.020981	0.011815	8.3e-05	0.044316	-0.003796	0.029935	-0.014908	0.024782	0.034738	0.029291	0.033952
3925.14	-0.005502	-0.020782	0.012108	0.000402	0.044821	-0.003241	0.030232	-0.014603	0.02514	0.03526	0.029861	0.034546
3927.07	-0.007635	-0.022014	0.011499	-1e-06	0.043945	-0.003494	0.029866	-0.015443	0.023417	0.034746	0.029141	0.033701
3929	-0.007041	-0.021556	0.011475	8.7e-05	0.043728	-0.003468	0.030045	-0.015376	0.024129	0.0345	0.029447	0.033412
3930.93	-0.005243	-0.02066	0.012119	0.00053	0.044612	-0.003136	0.030561	-0.014436	0.025938	0.035267	0.030457	0.033999
3932.86	-0.005713	-0.020917	0.012273	0.00054	0.044667	-0.003405	0.030553	-0.014491	0.025467	0.035518	0.030645	0.034458
3934.78	-0.008014	-0.022325	0.011513	-3.4e-05	0.043831	-0.004095	0.030067	-0.015587	0.022853	0.034416	0.028952	0.033364
3936.71	-0.00904	-0.02293	0.010985	-0.000579	0.043449	-0.004625	0.029437	-0.015795	0.022045	0.0338	0.028146	0.032831
3938.64	-0.008813	-0.022656	0.011151	-0.000372	0.043748	-0.00418	0.029661	-0.015492	0.022529	0.034107	0.028638	0.033599
3940.57	-0.007829	-0.022394	0.011443	-0.000203	0.044208	-0.003869	0.029764	-0.015166	0.023156	0.034017	0.028836	0.033729
3942.5	-0.005935	-0.021453	0.011986	0.000296	0.044852	-0.003218	0.030401	-0.014555	0.024814	0.035652	0.030134	0.034823
3944.43	-0.006917	-0.021793	0.011863	0.000378	0.0448	-0.003318	0.030685	-0.014815	0.024306	0.036095	0.030209	0.034833
3946.36	-0.007405	-0.021896	0.01174	2.1e-05	0.044571	-0.003681	0.030248	-0.014887	0.024026	0.035131	0.029481	0.033958
3948.29	-0.006115	-0.020949	0.012305	0.000289	0.045057	-0.003342	0.0307	-0.014539	0.025262	0.035639	0.029887	0.034655
3950.22	-0.007056	-0.021534	0.0119	0.000152	0.044905	-0.003853	0.03093	-0.014977	0.024026	0.035423	0.029665	0.034312
3952.14	-0.008593	-0.022659	0.011147	-0.000291	0.04435	-0.004651	0.030261	-0.015205	0.022037	0.034499	0.029188	0.033449
3954.07	-0.008979	-0.022992	0.011057	-0.000406	0.044097	-0.004948	0.02963	-0.015179	0.021499	0.034048	0.029006	0.033224
3956	-0.008778	-0.022845	0.011132	-0.000387	0.044104	-0.004559	0.029791	-0.015473	0.022009	0.03406	0.028994	0.033647
3957.93	-0.008765	-0.022534	0.011402	-0.000194	0.044449	-0.004331	0.03007	-0.015522	0.022479	0.034444	0.028922	0.034232
3959.86	-0.008687	-0.022492	0.011529	-4.2e-05	0.044301	-0.00434	0.030039	-0.015326	0.022494	0.034685	0.028957	0.034098
3961.79	-0.008529	-0.022671	0.0116	-6.9e-05	0.044159	-0.004098	0.029938	-0.015308	0.022978	0.034823	0.029214	0.033974
3963.72	-0.009314	-0.023088	0.01132	-0.000343	0.044398	-0.004422	0.029732	-0.015633	0.022536	0.034455	0.029039	0.03366
3965.65	-0.009835	-0.023439	0.010839	-0.000698	0.044331	-0.004874	0.029701	-0.015816	0.021691	0.034122	0.028758	0.033291
3967.57	-0.009576	-0.023311	0.01095	-0.000486	0.043938	-0.004472	0.029836	-0.015689	0.022028	0.03447	0.02882	0.033431
3969.5	-0.009127	-0.023056	0.011192	-0.000191	0.04375	-0.004012	0.03028	-0.015551	0.0226	0.034722	0.029086	0.033789
3971.43	-0.009069	-0.022951	0.011088	-0.000335	0.044164	-0.004221	0.030455	-0.015357	0.022803	0.034682	0.029287	0.034096
3973.36	-0.009154	-0.023012	0.011239	-0.000378	0.044607	-0.004152	0.030129	-0.01519	0.02287	0.034901	0.029471	0.034399
3975.29	-0.009019	-0.023034	0.011548	-0.000177	0.044746	-0.00399	0.030059	-0.015156	0.022849	0.035023	0.029662	0.034407
3977.22	-0.00961	-0.023367	0.011236	-0.000404	0.044878	-0.004297	0.030024	-0.01538	0.022158	0.03471	0.029462	0.033886
3979.15	-0.010108	-0.023701	0.010986	-0.000768	0.044772	-0.004713	0.030045	-0.015486	0.02151	0.034777	0.028996	0.033645
3981.08	-0.009917	-0.023616	0.011035	-0.000775	0.044655	-0.004575	0.030212	-0.015427	0.021985	0.034856	0.029018	0.033996
3983.01	-0.00998	-0.023621	0.010836	-0.000804	0.044372	-0.004454	0.030235	-0.015523	0.022306	0.034619	0.029036	0.034082
3984.93	-0.010195	-0.023783	0.010778	-0.000841	0.044292	-0.004627	0.030292	-0.015554	0.021905	0.034666	0.028835	0.034149
3986.86	-0.01035	-0.023889	0.010857	-0.000968	0.04464	-0.004448	0.030212	-0.015612	0.021761	0.034839	0.028691	0.034054
3988.79	-0.009889	-0.023526	0.011105	-0.000812	0.044499	-0.004081	0.030226	-0.015475	0.022226	0.035196	0.029322	0.034003
3990.72	-0.009488	-0.023354	0.01154	-0.000372	0.044656	-0.004124	0.030627	-0.015243	0.022538	0.03554	0.029944	0.034482
3992.65	-0.009884	-0.023742	0.01144	-0.000673	0.04481	-0.004562	0.030617	-0.015258	0.022144	0.03516	0.029683	0.034556
3994.58	-0.009985	-0.023632	0.011371	-0.000869	0.044566	-0.004389	0.030392	-0.015482	0.021938	0.035057	0.029593	0.034515
3996.51	-0.010516	-0.023604	0.011324	-0.000767	0.04456	-0.004289	0.030512	-0.015694	0.021884	0.034914	0.029311	0.034328
3998.44	-0.010929	-0.02406	0.010855	-0.000969	0.044809	-0.004586	0.030496	-0.01569	0.021873	0.03455	0.029112	0.034246
4000.36	-0.010861	-0.024369	0.010632	-0.001027	0.044807	-0.004751	0.030503	-0.015668	0.021977	0.034452	0.029151	0.034264

## Sheet: FTIR 1º derivative
	003_1.1	003_1.2	003_1.3	003_1.4	003_2.1	003_2.2	003_2.3	003_2.4	003_3.1	003_3.2	003_3.3	003_3.4
599.862	-0.00295	-0.006183	-0.010933	-0.002461	-0.004811	0.004409	0.004098	-0.008925	0.006589	0.004665	-0.002919	-0.001249
601.791	-0.010569	0.000886	-0.003379	-0.006772	-0.009277	0.001268	0.002197	0.00075	0.006854	0.006105	-0.003467	-0.001868
603.719	-0.013085	-4.7e-05	-0.002933	-0.012789	-0.008458	-0.001539	-0.000878	0.004323	0.005596	0.007127	-0.007167	0.006627
605.648	-0.009953	-0.00716	-0.006985	-0.015246	-0.002308	-0.004207	-0.001935	0.001542	-0.005956	0.000264	-0.018065	0.012879
607.577	0.000629	-0.015554	-0.014616	-0.017389	-0.001198	-0.011954	-0.007794	-0.008356	-0.018256	-0.008832	-0.02606	0.008946
609.506	0.005146	-0.022548	-0.023303	-0.015938	-0.006587	-0.01331	-0.015244	-0.024372	-0.021807	-0.015057	-0.026854	0.001522
611.435	-0.000881	-0.011547	-0.018909	-0.006897	-0.002125	0.001149	-0.013662	-0.024702	-0.017312	-0.018743	-0.012116	-0.00636
613.363	-0.009386	0.005981	-0.002537	-0.000748	0.004772	0.010527	-0.003207	-0.005648	-0.006423	-0.012673	0.008021	-0.007902
615.292	-0.009589	0.014702	0.010374	0.004236	0.01039	0.014602	0.0114	0.016014	0.009195	0.003737	0.026455	0.001072
617.221	-0.00319	0.018274	0.015721	0.011128	0.018601	0.019831	0.021386	0.027424	0.019779	0.018802	0.028708	0.013598
619.15	0.010615	0.01465	0.019702	0.019433	0.020929	0.014887	0.023903	0.033369	0.0201	0.026901	0.021081	0.014491
621.079	0.020312	0.010184	0.020426	0.020154	0.01534	0.004882	0.015088	0.024996	0.021489	0.030232	0.017928	0.010388
623.008	0.016748	0.010704	0.020713	0.020943	0.01461	0.006992	0.009393	0.012695	0.021885	0.024809	0.016343	0.010757
624.936	0.013236	0.012063	0.016228	0.018968	0.017502	0.011173	0.009545	0.008683	0.018163	0.01595	0.017845	0.011234
626.865	0.0103	0.010009	0.007527	0.00924	0.01091	0.008023	0.007325	0.007653	0.013336	0.012439	0.016494	0.014898
628.794	0.004717	0.009658	0.001509	0.002112	0.003108	0.007512	0.004253	0.008286	0.007342	0.007996	0.010538	0.014245
630.723	0.001584	0.00489	-0.001725	0.001957	0.003081	0.006981	0.002212	0.009476	0.00129	0.002556	0.003196	0.008635
632.652	0.001834	-0.001955	-0.002716	0.001434	0.00463	0.001604	0.003179	0.008765	-0.000392	0.00091	0.001194	0.003706
634.58	0.000311	-0.000683	0.001242	-0.000924	0.005888	0.000286	0.005586	0.004622	0.001098	0.000157	0.003145	0.001565
636.509	0.000199	0.00376	0.004351	-0.000341	0.005878	0.002858	0.0068	0.002402	0.002773	0.00043	0.004181	0.003213
638.438	0.002866	0.005195	0.004289	-0.000421	0.002994	0.002281	0.004235	0.001359	0.003016	0.00321	0.00549	0.003621
640.367	0.004872	0.004723	0.004227	-0.000789	0.001191	0.002735	0.002395	-0.000672	0.003074	0.006125	0.005058	0.002738
642.296	0.003516	0.002596	0.004136	0.001338	0.002008	0.002775	0.002028	-0.001981	0.004093	0.005301	0.002905	0.002433
644.225	0.001197	0.001594	0.003916	0.003121	0.003211	0.001532	0.000512	-0.001298	0.003692	0.003412	0.001561	0.001902
646.153	0.000532	0.00277	0.004222	0.002175	0.002816	0.001681	0.000295	0.001002	0.002582	0.003124	0.002252	0.001141
648.082	0.000776	0.002397	0.004004	0.001875	0.001801	0.002965	0.001398	0.002076	0.001149	0.002017	0.002582	0.001541
650.011	0.001032	0.000582	0.001662	0.001587	0.001888	0.002742	0.001766	0.001324	0.00046	0.001189	0.002639	0.002027
651.94	0.002124	-0.000681	0.00038	0.001046	0.002716	0.001339	0.002157	0.001066	0.001223	0.001355	0.002486	0.002125
653.869	0.002429	-0.000184	0.000283	0.00082	0.00302	0.001411	0.002258	0.001439	0.001961	0.001397	0.001954	0.00262
655.797	0.001429	0.00146	0.000252	0.000171	0.002957	0.00168	0.001614	0.001636	0.002369	0.001698	0.001838	0.002537
657.726	0.00044	0.002071	0.000363	0.000381	0.001893	0.001892	0.001508	0.001849	0.001932	0.00188	0.001252	0.001758
659.655	0.000802	0.002367	0.001253	0.001881	0.001203	0.002285	0.001927	0.002523	0.001335	0.002028	0.001361	0.001469
661.584	0.001477	0.002526	0.002062	0.002621	0.00161	0.002489	0.002097	0.002776	0.001104	0.002133	0.00202	0.001624
663.513	0.001001	0.001511	0.001619	0.001418	0.001296	0.001347	0.001128	0.00119	0.000384	0.001407	0.001409	0.000712
665.442	0.00031	0.000726	0.001305	0.000257	0.000773	0.000218	0.00017	-4.4e-05	4.4e-05	0.000654	0.000851	9.1e-05
667.37	-0.00033	-0.000232	0.000582	-0.000411	-2.4e-05	-0.000522	-0.000168	-0.000488	-4.9e-05	6.8e-05	0.000246	-0.0001
669.299	-0.00091	-0.001352	-0.000615	-0.000794	-0.00073	-0.001117	-0.000514	-0.000527	-0.000349	-0.000417	-0.000534	-0.000389
671.228	-0.001281	-0.00187	-0.001514	-0.000825	-0.001304	-0.001388	-0.000709	-0.000259	-0.00099	-0.001068	-0.00103	-0.000574
673.157	-0.001377	-0.001724	-0.001961	-0.001098	-0.001506	-0.001119	-0.000653	-0.000169	-0.001572	-0.001192	-0.001087	-0.000668
675.086	-0.002082	-0.001873	-0.002446	-0.002104	-0.001687	-0.001287	-0.001343	-0.001224	-0.002369	-0.00142	-0.001623	-0.001467
677.014	-0.002921	-0.002709	-0.002822	-0.003233	-0.002522	-0.002366	-0.00233	-0.00279	-0.003153	-0.002362	-0.00256	-0.002579
678.943	-0.002922	-0.00317	-0.002559	-0.003284	-0.002902	-0.002394	-0.002356	-0.002792	-0.002873	-0.002496	-0.002315	-0.002434
680.872	-0.002735	-0.003266	-0.00229	-0.002756	-0.002735	-0.002131	-0.002223	-0.002265	-0.002392	-0.002169	-0.001931	-0.00215
682.801	-0.002398	-0.002888	-0.002181	-0.002182	-0.002144	-0.001764	-0.002019	-0.001693	-0.001835	-0.001722	-0.001644	-0.00187
684.73	-0.001907	-0.00205	-0.001929	-0.001607	-0.001505	-0.00131	-0.001539	-0.00127	-0.001379	-0.001305	-0.001315	-0.001437
686.658	-0.00125	-0.001162	-0.001399	-0.001192	-0.000809	-0.000884	-0.000843	-0.000833	-0.001035	-0.000778	-0.000951	-0.000903
688.587	-0.000486	-0.000399	-0.000854	-0.000868	-9.4e-05	-0.000271	-7.8e-05	-7.9e-05	-0.000604	-0.00022	-0.000415	-0.000232
690.516	0.00041	0.000294	-0.000185	-0.000153	0.000648	0.000674	0.000816	0.000811	0.000101	0.000268	0.000357	0.000546
692.445	0.001116	0.000853	0.000672	0.000695	0.001354	0.001584	0.001497	0.001434	0.000814	0.00085	0.001013	0.001156
694.374	0.001248	0.001094	0.001117	0.001127	0.0016	0.001731	0.001567	0.001607	0.001043	0.001146	0.001267	0.00133
696.303	0.000681	0.000618	0.00071	0.000754	0.001121	0.001071	0.000951	0.001185	0.000723	0.000781	0.000969	0.000901
698.231	-0.000596	-0.000478	-0.000389	-0.000403	-0.000144	-0.000201	-0.000243	3.9e-05	-0.000264	-0.000199	-2.2e-05	-0.000125
700.16	-0.002104	-0.001886	-0.001814	-0.002031	-0.001784	-0.001717	-0.001576	-0.001409	-0.001706	-0.001457	-0.001434	-0.001373
702.089	-0.003327	-0.003227	-0.003053	-0.003371	-0.003236	-0.002955	-0.002699	-0.002691	-0.002954	-0.002659	-0.002717	-0.002497
704.018	-0.004033	-0.004114	-0.00375	-0.003991	-0.004009	-0.003509	-0.003355	-0.003466	-0.003583	-0.003405	-0.003411	-0.003112
705.947	-0.004171	-0.004359	-0.003876	-0.003969	-0.004013	-0.003521	-0.003499	-0.003553	-0.003829	-0.003482	-0.003373	-0.003149
707.875	-0.003849	-0.004023	-0.003618	-0.003537	-0.003568	-0.003278	-0.003182	-0.003121	-0.003586	-0.003075	-0.002869	-0.002842
709.804	-0.003233	-0.00328	-0.003176	-0.002916	-0.002852	-0.002747	-0.002581	-0.002459	-0.002861	-0.002357	-0.00224	-0.002352
711.733	-0.002166	-0.002022	-0.002322	-0.001987	-0.001849	-0.001799	-0.00161	-0.001578	-0.001777	-0.001402	-0.001324	-0.001481
713.662	-0.000625	-0.000501	-0.000917	-0.000702	-0.000541	-0.000462	-0.000255	-0.000408	-0.000411	-0.000154	-3.6e-05	-0.000224
715.591	0.000434	0.000392	0.000144	0.000228	0.000323	0.000438	0.000532	0.00037	0.000398	0.000717	0.000808	0.000659
717.52	0.00016	1e-06	-2.6e-05	-6.3e-05	-2e-05	0.000212	0.000139	0.00014	-1.1e-05	0.00041	0.000497	0.000429
719.448	-0.001566	-0.001756	-0.001557	-0.001556	-0.00156	-0.001369	-0.001395	-0.001159	-0.001651	-0.001128	-0.001104	-0.001091
721.377	-0.004007	-0.00405	-0.003782	-0.003728	-0.003786	-0.003678	-0.003525	-0.003135	-0.003786	-0.003341	-0.003353	-0.003244
723.306	-0.005906	-0.005792	-0.005624	-0.005651	-0.005652	-0.00551	-0.005331	-0.005008	-0.005517	-0.005337	-0.005247	-0.005134
725.235	-0.00663	-0.006482	-0.006413	-0.006528	-0.006402	-0.006187	-0.006114	-0.005958	-0.006263	-0.006274	-0.006076	-0.00607
727.164	-0.006342	-0.006369	-0.006187	-0.006348	-0.006164	-0.005905	-0.005901	-0.005844	-0.006152	-0.006014	-0.0059	-0.006058
729.092	-0.005577	-0.005803	-0.005511	-0.005609	-0.005414	-0.005126	-0.005153	-0.00508	-0.005566	-0.005177	-0.005219	-0.00541
731.021	-0.004515	-0.004723	-0.004459	-0.004447	-0.004259	-0.003973	-0.004029	-0.003889	-0.004448	-0.004056	-0.004129	-0.004241
732.95	-0.003198	-0.003293	-0.00306	-0.00295	-0.002795	-0.002682	-0.002723	-0.002548	-0.003044	-0.002736	-0.002852	-0.002878
734.879	-0.001878	-0.00193	-0.001728	-0.001694	-0.001567	-0.001541	-0.001653	-0.001479	-0.001788	-0.001661	-0.00168	-0.001717
736.808	-0.001132	-0.001212	-0.001026	-0.001157	-0.001032	-0.000967	-0.001213	-0.001074	-0.00112	-0.001187	-0.001184	-0.001212
738.737	-0.001372	-0.001428	-0.001318	-0.001397	-0.001357	-0.001206	-0.001469	-0.001341	-0.001273	-0.001392	-0.001527	-0.001487
740.665	-0.002272	-0.002279	-0.00222	-0.002173	-0.002285	-0.002103	-0.002213	-0.002055	-0.002075	-0.002175	-0.002282	-0.002284
742.594	-0.003293	-0.003255	-0.003222	-0.00313	-0.003319	-0.003087	-0.003071	-0.002913	-0.003069	-0.003079	-0.003087	-0.003112
744.523	-0.004124	-0.004045	-0.00394	-0.003853	-0.00409	-0.003824	-0.003811	-0.003628	-0.003889	-0.003718	-0.003681	-0.003681
746.452	-0.004481	-0.004541	-0.004308	-0.004175	-0.004389	-0.004185	-0.004229	-0.004009	-0.004325	-0.003945	-0.003913	-0.003955
748.381	-0.0044	-0.004598	-0.00432	-0.00418	-0.004291	-0.004144	-0.004241	-0.00402	-0.004268	-0.003849	-0.003787	-0.003913
750.309	-0.004094	-0.004199	-0.003951	-0.003867	-0.003926	-0.003829	-0.00393	-0.003732	-0.003807	-0.00352	-0.003454	-0.003593
752.238	-0.003699	-0.003651	-0.00353	-0.00345	-0.003479	-0.003439	-0.003483	-0.003352	-0.003255	-0.003124	-0.003068	-0.003138
754.167	-0.003433	-0.003338	-0.003293	-0.003232	-0.003199	-0.003229	-0.003157	-0.003076	-0.002924	-0.002879	-0.002776	-0.002799
756.096	-0.003283	-0.003276	-0.003183	-0.003198	-0.003176	-0.003075	-0.00301	-0.002877	-0.002818	-0.002698	-0.002647	-0.002588
758.025	-0.003122	-0.003206	-0.003071	-0.003063	-0.003083	-0.002918	-0.002914	-0.002654	-0.00274	-0.002495	-0.002572	-0.002407
759.954	-0.002863	-0.003006	-0.002889	-0.002779	-0.002786	-0.002693	-0.002697	-0.002367	-0.002536	-0.002265	-0.002358	-0.002226
761.882	-0.002595	-0.002654	-0.002554	-0.002469	-0.002453	-0.002413	-0.002378	-0.00211	-0.002307	-0.002071	-0.002038	-0.002021
763.811	-0.002452	-0.002394	-0.002312	-0.002223	-0.002166	-0.00221	-0.002071	-0.00199	-0.002182	-0.001945	-0.001793	-0.0018
765.74	-0.002481	-0.002385	-0.002307	-0.002174	-0.002047	-0.002113	-0.001931	-0.002014	-0.002222	-0.001929	-0.001717	-0.001676
767.669	-0.002564	-0.002494	-0.002325	-0.002244	-0.002132	-0.002034	-0.00196	-0.002045	-0.002356	-0.001983	-0.001744	-0.001715
769.598	-0.002505	-0.002478	-0.002213	-0.002239	-0.002183	-0.001874	-0.001969	-0.001957	-0.002315	-0.001947	-0.001805	-0.001756
771.526	-0.002126	-0.002129	-0.001855	-0.001959	-0.001898	-0.001584	-0.00173	-0.001658	-0.001931	-0.001688	-0.001629	-0.001588
773.455	-0.001492	-0.001553	-0.001343	-0.001436	-0.001391	-0.001112	-0.001254	-0.001183	-0.001336	-0.001213	-0.001127	-0.001151
775.384	-0.000935	-0.00102	-0.000909	-0.000945	-0.000877	-0.000652	-0.000773	-0.000731	-0.000814	-0.00072	-0.000644	-0.000649
777.313	-0.000667	-0.000768	-0.000691	-0.000647	-0.000541	-0.000447	-0.00044	-0.000443	-0.000539	-0.000357	-0.000414	-0.000333
779.242	-0.000694	-0.000807	-0.000696	-0.000604	-0.000537	-0.00049	-0.000404	-0.00039	-0.000581	-0.000263	-0.000412	-0.000347
781.17	-0.000911	-0.001009	-0.000907	-0.000776	-0.000779	-0.000678	-0.000664	-0.000572	-0.000811	-0.000465	-0.000585	-0.000667
783.099	-0.001124	-0.001186	-0.001143	-0.000965	-0.001011	-0.000892	-0.000972	-0.000834	-0.00098	-0.000756	-0.000821	-0.000992
785.028	-0.001105	-0.001151	-0.001169	-0.001001	-0.001006	-0.000941	-0.001074	-0.000953	-0.000939	-0.000853	-0.000844	-0.001054
786.957	-0.000798	-0.000877	-0.000949	-0.000868	-0.000745	-0.00072	-0.000865	-0.000816	-0.000632	-0.000641	-0.000656	-0.000837
788.886	-0.000328	-0.000474	-0.000568	-0.000596	-0.000327	-0.000376	-0.000444	-0.000477	-0.000144	-0.000247	-0.000394	-0.000481
790.815	6.5e-05	-0.000133	-0.000192	-0.000259	1.4e-05	-7.7e-05	-1.2e-05	-0.000124	0.000254	0.000109	-0.000105	-0.00013
792.743	0.000154	-3.4e-05	-2.5e-05	-6.2e-05	4.2e-05	8.9e-05	0.000123	1.8e-05	0.000333	0.000213	6.6e-05	1.2e-05
794.672	-8.1e-05	-0.000245	-0.000182	-0.000125	-0.000203	-4e-06	-0.000126	-0.000102	7.7e-05	4.1e-05	-4.8e-05	-0.000116
796.601	-0.000536	-0.000622	-0.000494	-0.000351	-0.000507	-0.000312	-0.000482	-0.000366	-0.000367	-0.000262	-0.000326	-0.000292
798.53	-0.000861	-0.000837	-0.00066	-0.000516	-0.000712	-0.00057	-0.000658	-0.000544	-0.000705	-0.000446	-0.000463	-0.000379
800.459	-0.000719	-0.000641	-0.000461	-0.00036	-0.000658	-0.000488	-0.00048	-0.000387	-0.000649	-0.000323	-0.00031	-0.000223
802.387	-0.000144	-7.3e-05	6.4e-05	0.00014	-0.000301	-6.2e-05	2e-06	7.1e-05	-0.000208	9.2e-05	9.8e-05	0.000237
804.316	0.000583	0.000615	0.000683	0.000764	0.000192	0.000493	0.000575	0.000611	0.000329	0.000587	0.000617	0.000756
806.245	0.001102	0.001055	0.001091	0.001189	0.000602	0.000898	0.000933	0.000947	0.000715	0.000927	0.000968	0.00103
808.174	0.001079	0.000992	0.001008	0.001117	0.0007	0.000834	0.000845	0.00084	0.000716	0.000902	0.00087	0.000889
810.103	0.00031	0.000296	0.000298	0.000376	0.000171	0.000165	0.000218	0.000197	0.000116	0.000276	0.000251	0.000236
812.032	-0.001117	-0.001052	-0.001013	-0.001007	-0.001094	-0.001059	-0.000974	-0.001022	-0.001125	-0.00093	-0.000916	-0.000981
813.96	-0.00291	-0.002823	-0.002719	-0.002775	-0.002787	-0.002649	-0.002571	-0.00261	-0.002784	-0.002482	-0.002431	-0.002521
815.889	-0.004626	-0.004565	-0.004426	-0.004504	-0.004458	-0.004232	-0.004132	-0.004188	-0.004463	-0.004029	-0.003912	-0.003963
817.818	-0.005855	-0.005828	-0.005664	-0.005717	-0.005644	-0.00539	-0.005254	-0.005339	-0.005706	-0.005153	-0.00498	-0.004985
819.747	-0.006352	-0.006418	-0.006162	-0.006165	-0.006096	-0.005864	-0.005749	-0.005796	-0.006202	-0.005606	-0.005446	-0.00538
821.676	-0.006164	-0.006292	-0.005963	-0.005918	-0.005847	-0.005668	-0.005588	-0.00555	-0.005989	-0.005398	-0.005314	-0.005166
823.604	-0.005535	-0.005608	-0.00532	-0.005243	-0.005146	-0.004986	-0.004938	-0.004807	-0.005275	-0.004743	-0.004722	-0.004543
825.533	-0.004716	-0.004692	-0.004469	-0.004401	-0.004275	-0.004101	-0.004105	-0.003926	-0.004359	-0.003875	-0.003911	-0.003792
827.462	-0.003864	-0.0038	-0.003619	-0.00358	-0.003432	-0.003279	-0.003327	-0.003119	-0.003478	-0.003021	-0.003095	-0.003073
829.391	-0.003087	-0.00306	-0.002929	-0.002903	-0.002753	-0.002598	-0.002679	-0.00249	-0.002746	-0.002349	-0.002422	-0.002439
831.32	-0.002509	-0.002484	-0.002412	-0.002364	-0.002276	-0.002082	-0.002191	-0.002052	-0.002205	-0.001889	-0.001923	-0.001967
833.249	-0.002088	-0.002079	-0.002027	-0.001933	-0.001901	-0.0017	-0.0018	-0.001713	-0.001856	-0.001593	-0.001541	-0.001602
835.177	-0.001753	-0.001763	-0.001706	-0.001574	-0.001536	-0.00136	-0.001419	-0.00137	-0.001603	-0.001313	-0.001212	-0.001236
837.106	-0.001393	-0.001396	-0.001302	-0.00116	-0.001141	-0.000962	-0.000963	-0.000896	-0.00127	-0.000925	-0.000872	-0.000788
839.035	-0.000884	-0.000914	-0.00074	-0.000599	-0.000637	-0.000439	-0.000412	-0.000316	-0.000796	-0.000423	-0.000425	-0.000275
840.964	-0.000254	-0.000296	-0.000134	2.8e-05	-4.3e-05	0.000162	0.000147	0.000262	-0.000188	0.000138	0.000107	0.000257
842.893	0.000357	0.000364	0.000438	0.000579	0.000511	0.000679	0.000621	0.000748	0.00045	0.000645	0.000636	0.000724
844.821	0.000776	0.000866	0.000884	0.000968	0.000904	0.001006	0.000954	0.001044	0.000919	0.000999	0.001015	0.001005
846.75	0.000942	0.001041	0.001027	0.001065	0.001035	0.001079	0.001061	0.001076	0.001073	0.001105	0.001086	0.001038
848.679	0.000826	0.00088	0.000869	0.000863	0.000856	0.000875	0.000883	0.000851	0.000907	0.000928	0.000861	0.000839
850.608	0.000548	0.000574	0.00058	0.000576	0.000535	0.00053	0.00055	0.000524	0.000597	0.000619	0.000516	0.000557
852.537	0.000354	0.000343	0.000357	0.000372	0.000302	0.000284	0.00027	0.000276	0.000392	0.000415	0.000324	0.000336
854.465	0.00043	0.000375	0.000391	0.000417	0.000352	0.000349	0.000264	0.000319	0.000498	0.000507	0.000423	0.00035
856.394	0.000874	0.000758	0.000819	0.000869	0.000801	0.000797	0.000691	0.000786	0.000935	0.000942	0.00084	0.000744
858.323	0.001558	0.001446	0.001527	0.001596	0.001525	0.001549	0.001459	0.001532	0.001583	0.001576	0.001516	0.001402
860.252	0.00227	0.002215	0.002227	0.002312	0.002256	0.002344	0.002265	0.002256	0.002237	0.002202	0.00222	0.002079
862.181	0.002829	0.002792	0.00276	0.002867	0.002775	0.002881	0.002827	0.002784	0.002704	0.002663	0.002764	0.002623
864.11	0.003091	0.003079	0.003051	0.003191	0.002972	0.003074	0.003073	0.003044	0.002934	0.002906	0.003017	0.002931
866.038	0.003047	0.003032	0.003007	0.003166	0.002842	0.002936	0.003014	0.002974	0.002878	0.002864	0.002906	0.002878
867.967	0.002683	0.00263	0.002631	0.002767	0.002437	0.002505	0.002617	0.002605	0.00248	0.002489	0.002433	0.002496
869.896	0.00196	0.001942	0.001981	0.002042	0.001812	0.001846	0.001936	0.001949	0.001762	0.001807	0.001702	0.001861
871.825	0.000976	0.001043	0.001101	0.001104	0.001014	0.001041	0.001095	0.001077	0.000873	0.000946	0.000879	0.001005
873.754	-3e-05	4.3e-05	0.000106	0.000141	0.000134	0.000193	0.000213	0.000166	-3.2e-05	7.9e-05	4.5e-05	0.000104
875.682	-0.000867	-0.00083	-0.000776	-0.000714	-0.000694	-0.000587	-0.000587	-0.000594	-0.000811	-0.000651	-0.000643	-0.000606
877.611	-0.001449	-0.001427	-0.001398	-0.001331	-0.001303	-0.001142	-0.001109	-0.001103	-0.001336	-0.001125	-0.001084	-0.001018
879.54	-0.00169	-0.001728	-0.001694	-0.001614	-0.001565	-0.001384	-0.001271	-0.001298	-0.001571	-0.001285	-0.001224	-0.001128
881.469	-0.001636	-0.001693	-0.001598	-0.001549	-0.00144	-0.001253	-0.001119	-0.00113	-0.001487	-0.001136	-0.001053	-0.000931
883.398	-0.001347	-0.001317	-0.001179	-0.001159	-0.000969	-0.000787	-0.00071	-0.000676	-0.0011	-0.000748	-0.000641	-0.00052
885.327	-0.000837	-0.000747	-0.000615	-0.000535	-0.000376	-0.000164	-0.000155	-9.2e-05	-0.000569	-0.000204	-9.1e-05	-4.3e-05
887.255	-0.000235	-0.000125	-6.9e-05	9.3e-05	0.000178	0.000438	0.000371	0.000451	-4.3e-05	0.000324	0.000425	0.000453
889.184	0.000272	0.000383	0.000356	0.000529	0.000584	0.000834	0.000739	0.000826	0.000336	0.000696	0.000796	0.000857
891.113	0.000523	0.000594	0.000581	0.000725	0.000728	0.000924	0.000938	0.000959	0.000475	0.00083	0.00092	0.001015
893.042	0.000478	0.000499	0.000574	0.000658	0.000607	0.000781	0.000896	0.00085	0.0004	0.000709	0.000791	0.000909
894.971	0.000211	0.000198	0.000341	0.000352	0.000324	0.000473	0.000588	0.000566	0.00018	0.000408	0.000492	0.000604
896.899	-0.000184	-0.000218	-3.4e-05	-5.4e-05	-3.1e-05	5.4e-05	0.000152	0.00017	-0.000114	2.9e-05	0.000113	0.000146
898.828	-0.000577	-0.000603	-0.000427	-0.0004	-0.000389	-0.000314	-0.000237	-0.000249	-0.000409	-0.00026	-0.000222	-0.000283
900.757	-0.000774	-0.000787	-0.00069	-0.000582	-0.000544	-0.000488	-0.00048	-0.000472	-0.000545	-0.000367	-0.000396	-0.000486
902.686	-0.00062	-0.000683	-0.000624	-0.00051	-0.000425	-0.000396	-0.000445	-0.000387	-0.000444	-0.000249	-0.000351	-0.000407
904.615	-0.000172	-0.000267	-0.000227	-0.000183	-8.3e-05	-4.2e-05	-9.5e-05	-7.7e-05	-9.8e-05	5.4e-05	-6.1e-05	-7.8e-05
906.544	0.000378	0.000319	0.000318	0.000295	0.00039	0.000448	0.000378	0.000321	0.000397	0.00043	0.000373	0.00035
908.472	0.000836	0.000816	0.000788	0.000732	0.000815	0.000793	0.000752	0.000657	0.000822	0.000738	0.000743	0.000675
910.401	0.001045	0.001039	0.001007	0.000943	0.001022	0.000907	0.000892	0.000777	0.001039	0.000856	0.000877	0.000758
912.33	0.000973	0.000943	0.000888	0.000848	0.000939	0.000794	0.000752	0.000665	0.000969	0.000785	0.000735	0.000614
914.259	0.0007	0.000607	0.000523	0.000528	0.000643	0.000463	0.000411	0.000414	0.000645	0.000519	0.000409	0.000331
916.188	0.000266	0.000142	0.000102	0.000122	0.000204	2.8e-05	7e-06	6.3e-05	0.000167	0.000109	-1e-06	-1.8e-05
918.116	-0.000247	-0.000319	-0.000305	-0.00027	-0.000254	-0.000404	-0.000389	-0.000309	-0.00032	-0.000312	-0.000358	-0.000363
920.045	-0.000637	-0.00063	-0.000551	-0.000504	-0.000567	-0.000663	-0.000652	-0.000536	-0.000657	-0.000599	-0.000581	-0.00058
921.974	-0.000686	-0.000621	-0.000493	-0.000489	-0.000575	-0.000616	-0.000606	-0.000483	-0.000667	-0.000587	-0.000559	-0.000518
923.903	-0.000295	-0.000216	-0.000106	-0.000143	-0.000232	-0.000199	-0.000192	-9.6e-05	-0.000269	-0.000213	-0.000184	-0.000128
925.832	0.000471	0.000477	0.000525	0.000487	0.000424	0.000509	0.000518	0.000547	0.000397	0.000461	0.000482	0.000504
927.76	0.001307	0.001235	0.001205	0.001229	0.0012	0.001294	0.001303	0.001264	0.001128	0.001215	0.001239	0.00117
929.689	0.001906	0.00184	0.001762	0.001845	0.001843	0.001922	0.001908	0.001836	0.001727	0.001788	0.00181	0.001684
931.618	0.002234	0.002153	0.002094	0.002161	0.002186	0.002246	0.002216	0.002143	0.002078	0.002085	0.002076	0.001952
933.547	0.002249	0.002155	0.002162	0.002189	0.002205	0.002303	0.002247	0.002192	0.002158	0.002108	0.002061	0.001971
935.476	0.001994	0.001891	0.00194	0.001935	0.001963	0.002057	0.002039	0.001988	0.001955	0.001856	0.001792	0.001753
937.405	0.001577	0.001414	0.001488	0.001491	0.001488	0.001597	0.001664	0.001623	0.001527	0.001417	0.001392	0.001406
939.333	0.001092	0.000914	0.000965	0.001012	0.001002	0.001165	0.001257	0.001225	0.001019	0.000951	0.000974	0.001049
941.262	0.00067	0.000559	0.000593	0.000684	0.000702	0.00087	0.000975	0.000955	0.000622	0.000598	0.000687	0.000816
943.191	0.000466	0.000434	0.00053	0.000605	0.000636	0.000773	0.000921	0.000924	0.000493	0.000493	0.00066	0.000835
945.12	0.000567	0.000557	0.000716	0.000767	0.000831	0.000947	0.001118	0.001136	0.000662	0.000729	0.000906	0.001053
947.049	0.000898	0.000913	0.001075	0.001162	0.001287	0.001371	0.001523	0.001559	0.001077	0.00124	0.001353	0.001432
948.977	0.001491	0.00153	0.00164	0.001756	0.001921	0.001987	0.002135	0.002163	0.001696	0.001923	0.001955	0.001997
950.906	0.002316	0.002411	0.002442	0.002582	0.002688	0.002824	0.002948	0.002975	0.002509	0.002756	0.002738	0.002781
952.835	0.003353	0.003541	0.003486	0.003652	0.003657	0.003822	0.003873	0.00389	0.00346	0.003704	0.003653	0.003712
954.764	0.004565	0.004735	0.004688	0.004799	0.004732	0.004846	0.004886	0.004827	0.004502	0.004672	0.004623	0.004663
956.693	0.005712	0.005774	0.005773	0.005772	0.005674	0.005763	0.005812	0.00568	0.005477	0.005541	0.005497	0.005504
958.622	0.006389	0.006377	0.006337	0.006267	0.006205	0.006295	0.006328	0.006141	0.006032	0.00603	0.005987	0.00595
960.55	0.006236	0.006179	0.006082	0.006047	0.006021	0.006117	0.006137	0.005923	0.005868	0.005815	0.005788	0.005761
962.479	0.005217	0.005149	0.005019	0.005076	0.005103	0.005211	0.005203	0.005053	0.004938	0.004871	0.004883	0.004918
964.408	0.003637	0.003608	0.003529	0.003651	0.003781	0.003852	0.003818	0.003817	0.003559	0.003521	0.003581	0.003664
966.337	0.00212	0.002098	0.002127	0.00233	0.00254	0.002524	0.00247	0.002601	0.002262	0.002255	0.002329	0.002442
968.266	0.001167	0.00114	0.001245	0.001504	0.001749	0.001685	0.001684	0.001856	0.001478	0.001464	0.001537	0.001673
970.194	0.000915	0.000913	0.001049	0.001317	0.001548	0.0015	0.001558	0.001721	0.001297	0.001302	0.00139	0.001492
972.123	0.001193	0.001261	0.001365	0.001606	0.001802	0.001794	0.001916	0.002021	0.00156	0.001594	0.0017	0.001748
974.052	0.001879	0.001985	0.002057	0.002223	0.002398	0.002436	0.002592	0.002665	0.002157	0.002195	0.002267	0.002341
975.981	0.002964	0.003045	0.00311	0.003208	0.003388	0.003461	0.003572	0.003673	0.00313	0.003142	0.003171	0.003265
977.91	0.004441	0.004457	0.004487	0.004548	0.004734	0.004832	0.004906	0.004965	0.004515	0.004453	0.00448	0.004492
979.839	0.006224	0.00613	0.006064	0.0062	0.006338	0.006405	0.006475	0.006435	0.00618	0.006019	0.006032	0.00598
981.767	0.008029	0.007854	0.007735	0.007935	0.007999	0.007979	0.008066	0.007959	0.00788	0.007634	0.007635	0.007539
983.696	0.009665	0.009438	0.009358	0.009571	0.009495	0.009423	0.009468	0.009344	0.009442	0.009135	0.00908	0.008953
985.625	0.01106	0.010838	0.010746	0.010988	0.010681	0.010637	0.010584	0.010499	0.010773	0.010389	0.010195	0.010141
987.554	0.012175	0.011975	0.011818	0.012027	0.011495	0.011513	0.011403	0.011345	0.011792	0.011274	0.010974	0.010979
989.483	0.012785	0.012583	0.012369	0.012538	0.011923	0.011891	0.011823	0.011753	0.012375	0.011662	0.011362	0.01133
991.411	0.012667	0.012493	0.012227	0.012353	0.011857	0.011666	0.011653	0.01158	0.012339	0.011503	0.011299	0.011197
993.34	0.011883	0.011796	0.011484	0.011566	0.01132	0.010944	0.010964	0.010921	0.011758	0.010956	0.010894	0.010759
995.269	0.010797	0.010832	0.010562	0.010641	0.010618	0.010128	0.010124	0.01016	0.010965	0.01038	0.010445	0.010301
997.198	0.009964	0.010116	0.009945	0.010087	0.010097	0.009651	0.009553	0.009678	0.010333	0.010111	0.010232	0.010143
999.127	0.009709	0.009932	0.009862	0.010077	0.009971	0.009653	0.009504	0.00969	0.010114	0.010232	0.01041	0.010395
1001.06	0.009988	0.010218	0.010336	0.010483	0.010262	0.009995	0.009892	0.01012	0.010294	0.01064	0.010833	0.010846
1002.98	0.010489	0.010786	0.011003	0.011067	0.010801	0.010497	0.010448	0.010678	0.01074	0.011134	0.011263	0.011347
1004.91	0.010994	0.011422	0.011543	0.011582	0.011304	0.010964	0.010912	0.011091	0.011174	0.011497	0.011641	0.011749
1006.84	0.011445	0.011928	0.011927	0.011909	0.011655	0.011242	0.011143	0.011293	0.011422	0.011742	0.011963	0.011977
1008.77	0.011836	0.012249	0.01216	0.012207	0.011925	0.011421	0.01117	0.011359	0.011625	0.011891	0.012152	0.012105
1010.7	0.012147	0.012499	0.0123	0.012437	0.012061	0.011477	0.011142	0.011373	0.011906	0.011917	0.012227	0.012136
1012.63	0.012335	0.01266	0.012376	0.012499	0.012002	0.011376	0.011098	0.011326	0.01218	0.011909	0.01224	0.012037
1014.56	0.012394	0.012772	0.012407	0.012514	0.011917	0.011215	0.010956	0.011235	0.012292	0.011915	0.012126	0.011873
1016.49	0.012282	0.012824	0.012338	0.012336	0.01172	0.010979	0.010629	0.011017	0.01213	0.011744	0.01189	0.011689
1018.41	0.011901	0.012473	0.01213	0.01194	0.011208	0.010517	0.01013	0.010549	0.011614	0.011348	0.011517	0.011349
1020.34	0.011277	0.011628	0.011732	0.011401	0.010448	0.009818	0.009503	0.009821	0.010808	0.010759	0.01088	0.01081
1022.27	0.01047	0.010541	0.010956	0.010728	0.009552	0.00893	0.008773	0.008963	0.010009	0.009961	0.010015	0.010048
1024.2	0.009402	0.009326	0.009871	0.009781	0.008504	0.007923	0.007954	0.008159	0.009101	0.00891	0.009019	0.009026
1026.13	0.008101	0.008041	0.008488	0.008519	0.007301	0.006899	0.006964	0.007238	0.007806	0.007642	0.007777	0.007795
1028.06	0.006706	0.006842	0.006875	0.007007	0.006013	0.00575	0.005762	0.00602	0.006258	0.006208	0.006282	0.00634
1029.99	0.005189	0.005536	0.005274	0.005143	0.004633	0.004361	0.004354	0.004533	0.004634	0.004687	0.004752	0.004762
1031.92	0.003557	0.003945	0.003727	0.003313	0.003243	0.00292	0.002932	0.002989	0.003118	0.003229	0.003291	0.003213
1033.85	0.00202	0.002266	0.002225	0.001807	0.001909	0.001584	0.001655	0.00158	0.001762	0.001806	0.001865	0.001787
1035.77	0.000746	0.000777	0.000781	0.000668	0.000671	0.000511	0.000578	0.000472	0.000536	0.000531	0.000607	0.000568
1037.7	-0.000201	-0.000369	-0.000341	-9.8e-05	-0.000289	-0.000135	-0.000229	-0.000268	-0.000477	-0.000496	-0.000366	-0.000363
1039.63	-0.000642	-0.000902	-0.000829	-0.000454	-0.000777	-0.000447	-0.000708	-0.000746	-0.001029	-0.000975	-0.000911	-0.000814
1041.56	-0.000458	-0.000661	-0.000588	-0.000358	-0.000753	-0.000402	-0.000654	-0.000738	-0.000907	-0.000765	-0.000789	-0.000699
1043.49	0.000183	7.7e-05	0.000342	0.000191	-0.000124	8.8e-05	-9.7e-05	-0.000114	-0.000155	-6e-06	-3.5e-05	-6e-06
1045.42	0.001132	0.001096	0.001551	0.001089	0.000815	0.00089	0.00079	0.000796	0.000895	0.000897	0.000949	0.001003
1047.35	0.002106	0.002127	0.002589	0.002093	0.001666	0.001706	0.001807	0.001747	0.001782	0.00171	0.001844	0.001979
1049.28	0.002716	0.002728	0.003093	0.002912	0.002262	0.00222	0.002402	0.002349	0.002221	0.002318	0.002422	0.002606
1051.2	0.002881	0.002843	0.002984	0.003206	0.002474	0.002249	0.002348	0.002456	0.002291	0.002446	0.002544	0.002693
1053.13	0.002576	0.002683	0.002468	0.002834	0.002149	0.0019	0.001896	0.002133	0.002012	0.002153	0.002204	0.00226
1055.06	0.001926	0.002135	0.001665	0.002	0.001458	0.001428	0.001261	0.001531	0.001441	0.00154	0.001513	0.001553
1056.99	0.00102	0.001202	0.000805	0.00099	0.000745	0.000792	0.00049	0.00074	0.000638	0.000699	0.000682	0.000727
1058.92	-3.7e-05	0.00021	4.7e-05	1.9e-05	1.8e-05	5.2e-05	-0.000218	-8.6e-05	-0.000234	-0.000161	-0.000125	-0.00014
1060.85	-0.000939	-0.000719	-0.00065	-0.000674	-0.000697	-0.000763	-0.000744	-0.000743	-0.001012	-0.000845	-0.000779	-0.000813
1062.78	-0.001517	-0.001588	-0.001315	-0.001199	-0.001287	-0.001554	-0.001274	-0.001382	-0.001588	-0.001424	-0.001339	-0.001323
1064.71	-0.001891	-0.002168	-0.001894	-0.001743	-0.001901	-0.002156	-0.001831	-0.002002	-0.002003	-0.001965	-0.001904	-0.001824
1066.64	-0.002292	-0.002516	-0.002368	-0.002346	-0.002566	-0.00257	-0.002393	-0.002631	-0.002432	-0.002411	-0.002421	-0.002281
1068.56	-0.002783	-0.002991	-0.002891	-0.003061	-0.003168	-0.002955	-0.002971	-0.003205	-0.002954	-0.002892	-0.002895	-0.002688
1070.49	-0.003404	-0.003444	-0.003472	-0.003723	-0.003721	-0.003486	-0.00352	-0.003742	-0.003587	-0.003455	-0.003405	-0.003315
1072.42	-0.004061	-0.003916	-0.004084	-0.004311	-0.004185	-0.004072	-0.00403	-0.004158	-0.004141	-0.003998	-0.003987	-0.004115
1074.35	-0.004475	-0.004538	-0.004698	-0.004754	-0.004522	-0.004608	-0.004515	-0.004513	-0.004614	-0.004568	-0.004602	-0.004818
1076.28	-0.004891	-0.005187	-0.005169	-0.005183	-0.004866	-0.005025	-0.004996	-0.00498	-0.004988	-0.005115	-0.005255	-0.005459
1078.21	-0.005442	-0.005653	-0.005517	-0.005651	-0.005391	-0.005415	-0.005429	-0.005483	-0.005463	-0.005582	-0.005835	-0.006034
1080.14	-0.005854	-0.005927	-0.005885	-0.006029	-0.00593	-0.005766	-0.005697	-0.005836	-0.005964	-0.005998	-0.006192	-0.006341
1082.07	-0.006142	-0.006213	-0.006256	-0.00627	-0.006335	-0.006016	-0.005817	-0.006047	-0.00631	-0.006334	-0.00643	-0.006468
1083.99	-0.006353	-0.006431	-0.006512	-0.006364	-0.006533	-0.006197	-0.005954	-0.006254	-0.006612	-0.006465	-0.006596	-0.006553
1085.92	-0.006535	-0.006725	-0.006765	-0.00659	-0.006566	-0.006364	-0.006176	-0.006435	-0.006895	-0.006513	-0.006715	-0.00666
1087.85	-0.006858	-0.007131	-0.007105	-0.006982	-0.006699	-0.006559	-0.006464	-0.006739	-0.007152	-0.006725	-0.006856	-0.006841
1089.78	-0.007421	-0.007551	-0.007588	-0.007522	-0.007065	-0.006844	-0.006847	-0.007124	-0.007449	-0.007062	-0.007137	-0.007143
1091.71	-0.008074	-0.008055	-0.008184	-0.00809	-0.007588	-0.00719	-0.007255	-0.007456	-0.007908	-0.007497	-0.007559	-0.0076
1093.64	-0.008693	-0.008692	-0.00878	-0.008568	-0.008156	-0.0076	-0.007616	-0.007753	-0.008355	-0.00798	-0.008068	-0.008024
1095.57	-0.009208	-0.009316	-0.00919	-0.00893	-0.008536	-0.008019	-0.007954	-0.00802	-0.008727	-0.008323	-0.008506	-0.008289
1097.5	-0.009431	-0.009619	-0.00936	-0.009159	-0.008643	-0.00828	-0.00816	-0.0082	-0.009038	-0.008412	-0.008657	-0.008404
1099.43	-0.009308	-0.009509	-0.009245	-0.009153	-0.008531	-0.008278	-0.008101	-0.008158	-0.00903	-0.008286	-0.008507	-0.008301
1101.35	-0.008866	-0.008979	-0.008736	-0.008753	-0.008193	-0.007942	-0.007802	-0.007857	-0.008539	-0.007942	-0.008042	-0.007911
1103.28	-0.00807	-0.008074	-0.007915	-0.007954	-0.007603	-0.007313	-0.007273	-0.007293	-0.007737	-0.007334	-0.007352	-0.007282
1105.21	-0.007081	-0.007069	-0.006917	-0.007009	-0.006872	-0.006549	-0.006581	-0.006543	-0.006832	-0.006599	-0.006569	-0.006543
1107.14	-0.006189	-0.006168	-0.00602	-0.006185	-0.006128	-0.005903	-0.005925	-0.005823	-0.005979	-0.005937	-0.005831	-0.005839
1109.07	-0.005491	-0.005504	-0.005465	-0.005543	-0.005479	-0.005414	-0.005438	-0.00532	-0.005412	-0.00541	-0.005321	-0.005324
1111	-0.005047	-0.005136	-0.005205	-0.005208	-0.005147	-0.00511	-0.005187	-0.005091	-0.005198	-0.005114	-0.005105	-0.005149
1112.93	-0.004915	-0.005039	-0.005103	-0.00516	-0.005121	-0.005097	-0.005193	-0.005123	-0.005169	-0.005086	-0.005177	-0.005233
1114.86	-0.005013	-0.005155	-0.005198	-0.005254	-0.005279	-0.005305	-0.005349	-0.005362	-0.005218	-0.005236	-0.005355	-0.005435
1116.78	-0.00525	-0.005349	-0.005441	-0.005476	-0.005521	-0.005561	-0.005533	-0.005641	-0.005329	-0.005437	-0.005531	-0.005623
1118.71	-0.005565	-0.005633	-0.005739	-0.005836	-0.005802	-0.005797	-0.005743	-0.005908	-0.005466	-0.005631	-0.005707	-0.005812
1120.64	-0.005986	-0.006043	-0.00614	-0.006248	-0.006097	-0.006049	-0.006036	-0.006181	-0.005726	-0.005879	-0.005932	-0.006075
1122.57	-0.006465	-0.006539	-0.006567	-0.006629	-0.006448	-0.006331	-0.006402	-0.006458	-0.006145	-0.006133	-0.00621	-0.006323
1124.5	-0.006892	-0.006969	-0.006897	-0.006951	-0.006787	-0.006604	-0.006719	-0.006706	-0.006531	-0.006369	-0.006445	-0.006521
1126.43	-0.007114	-0.007152	-0.007054	-0.007096	-0.006935	-0.006775	-0.006806	-0.006818	-0.006715	-0.006514	-0.00657	-0.006587
1128.36	-0.006962	-0.006997	-0.006907	-0.006897	-0.006789	-0.006668	-0.006591	-0.006637	-0.006578	-0.006376	-0.006408	-0.006343
1130.29	-0.006403	-0.006418	-0.006335	-0.006348	-0.006258	-0.006131	-0.006042	-0.006062	-0.006049	-0.005871	-0.005892	-0.00575
1132.21	-0.005408	-0.00541	-0.005375	-0.005396	-0.005356	-0.005143	-0.005131	-0.005103	-0.005121	-0.004987	-0.005045	-0.004882
1134.14	-0.00402	-0.004009	-0.004011	-0.004003	-0.004075	-0.003814	-0.003878	-0.003798	-0.003796	-0.003715	-0.00379	-0.003697
1136.07	-0.002304	-0.002286	-0.002279	-0.002335	-0.00244	-0.00226	-0.002288	-0.002273	-0.002171	-0.002147	-0.002197	-0.002228
1138	-0.000388	-0.000391	-0.000429	-0.000531	-0.00064	-0.000563	-0.000529	-0.000626	-0.000407	-0.000473	-0.000511	-0.000629
1139.93	0.001443	0.001358	0.001287	0.001187	0.001024	0.001033	0.001102	0.000938	0.001248	0.001055	0.001003	0.00085
1141.86	0.002819	0.002658	0.00259	0.002479	0.002273	0.002284	0.002359	0.002137	0.002516	0.002187	0.002116	0.001954
1143.79	0.003435	0.003325	0.003227	0.003071	0.002878	0.002921	0.002969	0.002756	0.003112	0.002684	0.00263	0.002474
1145.72	0.003253	0.003207	0.00309	0.002922	0.002739	0.002813	0.002846	0.002701	0.002897	0.002484	0.002445	0.002353
1147.65	0.002347	0.002306	0.002208	0.002082	0.00196	0.002032	0.002102	0.001974	0.001958	0.00167	0.001647	0.001638
1149.57	0.000913	0.000841	0.000788	0.000741	0.000734	0.000818	0.000915	0.00078	0.000496	0.000412	0.000423	0.00046
1151.5	-0.000717	-0.000821	-0.000874	-0.000783	-0.000747	-0.000539	-0.000454	-0.000575	-0.001145	-0.001005	-0.000959	-0.000863
1153.43	-0.002206	-0.002317	-0.002346	-0.002199	-0.002156	-0.001766	-0.00171	-0.001846	-0.002588	-0.002306	-0.002221	-0.002089
1155.36	-0.003318	-0.003372	-0.003356	-0.003283	-0.003208	-0.002706	-0.002675	-0.002824	-0.003634	-0.003303	-0.003181	-0.003054
1157.29	-0.003953	-0.003927	-0.003915	-0.003906	-0.003847	-0.003394	-0.00335	-0.003452	-0.004264	-0.003936	-0.003781	-0.003652
1159.22	-0.004186	-0.004176	-0.004153	-0.004189	-0.004169	-0.003868	-0.003772	-0.003846	-0.004544	-0.004281	-0.004171	-0.004006
1161.15	-0.004257	-0.004303	-0.004272	-0.004319	-0.004356	-0.00421	-0.004087	-0.004165	-0.004614	-0.004456	-0.004446	-0.004294
1163.08	-0.004331	-0.00445	-0.004407	-0.004428	-0.004559	-0.004497	-0.004391	-0.004447	-0.004655	-0.004592	-0.004634	-0.004552
1165	-0.004574	-0.00473	-0.004658	-0.004742	-0.004869	-0.004821	-0.00473	-0.004756	-0.004831	-0.004814	-0.004863	-0.004839
1166.93	-0.005114	-0.005218	-0.005152	-0.005304	-0.005353	-0.005262	-0.005226	-0.005236	-0.005239	-0.005224	-0.005239	-0.005311
1168.86	-0.005975	-0.006007	-0.005954	-0.006117	-0.006065	-0.005936	-0.005947	-0.005954	-0.005918	-0.005875	-0.00585	-0.006012
1170.79	-0.007013	-0.006998	-0.006934	-0.00704	-0.006908	-0.006797	-0.006798	-0.006796	-0.006759	-0.006668	-0.00664	-0.006786
1172.72	-0.007858	-0.007838	-0.007719	-0.00776	-0.007601	-0.007498	-0.007486	-0.007459	-0.007412	-0.007305	-0.007303	-0.007364
1174.65	-0.008142	-0.008153	-0.007981	-0.007986	-0.007829	-0.007707	-0.007687	-0.00765	-0.007573	-0.007467	-0.007496	-0.007469
1176.58	-0.007705	-0.007785	-0.007594	-0.007587	-0.007396	-0.007273	-0.007255	-0.007231	-0.007137	-0.00702	-0.007091	-0.006993
1178.51	-0.006659	-0.006763	-0.006607	-0.00663	-0.006394	-0.006292	-0.006288	-0.006272	-0.006192	-0.006032	-0.006147	-0.006054
1180.44	-0.005274	-0.005323	-0.005276	-0.005312	-0.005119	-0.005008	-0.005009	-0.005049	-0.004926	-0.004753	-0.004878	-0.00484
1182.36	-0.0039	-0.003895	-0.003889	-0.003951	-0.003832	-0.003725	-0.003702	-0.003805	-0.003649	-0.003482	-0.003594	-0.003579
1184.29	-0.002745	-0.002711	-0.002699	-0.002741	-0.002676	-0.002598	-0.00254	-0.002659	-0.002587	-0.002387	-0.002459	-0.002428
1186.22	-0.001838	-0.001798	-0.001782	-0.001787	-0.001728	-0.001671	-0.001592	-0.001703	-0.001738	-0.001531	-0.001536	-0.001482
1188.15	-0.001169	-0.001138	-0.001088	-0.001093	-0.000995	-0.000952	-0.000887	-0.000961	-0.001088	-0.000888	-0.000851	-0.000797
1190.08	-0.00059	-0.000568	-0.000509	-0.000514	-0.000361	-0.000331	-0.000319	-0.000347	-0.000546	-0.00035	-0.000325	-0.000276
1192.01	7.1e-05	0.0001	0.000154	0.000109	0.000274	0.000301	0.000266	0.00027	5.7e-05	0.000203	0.000217	0.000255
1193.94	0.000843	0.000868	0.000911	0.000831	0.000962	0.000986	0.000935	0.000922	0.000765	0.000828	0.000864	0.000864
1195.87	0.001629	0.001638	0.001656	0.001603	0.001673	0.001656	0.001605	0.001573	0.001488	0.001469	0.00153	0.00151
1197.79	0.00231	0.002323	0.002285	0.002266	0.002298	0.002213	0.002158	0.002126	0.002156	0.002033	0.002095	0.002074
1199.72	0.002775	0.002815	0.002709	0.002697	0.002701	0.002566	0.002522	0.002472	0.002618	0.002432	0.002452	0.002424
1201.65	0.002963	0.003037	0.002909	0.00288	0.002847	0.002703	0.002681	0.002616	0.002777	0.002598	0.002577	0.002548
1203.58	0.00293	0.002986	0.002894	0.002861	0.002814	0.002705	0.00268	0.002622	0.002689	0.002554	0.002525	0.002518
1205.51	0.002838	0.002835	0.002786	0.00279	0.002704	0.002666	0.002617	0.002614	0.002514	0.002474	0.002455	0.002477
1207.44	0.002791	0.002774	0.002749	0.002802	0.002669	0.002696	0.002646	0.002679	0.002423	0.002496	0.002498	0.002543
1209.37	0.002832	0.002867	0.002879	0.00296	0.002785	0.002855	0.002827	0.002869	0.00251	0.002644	0.00267	0.002732
1211.3	0.00299	0.00309	0.003138	0.003234	0.003024	0.003131	0.003089	0.003146	0.002748	0.002885	0.002937	0.002976
1213.23	0.003215	0.003352	0.003417	0.003499	0.003267	0.003376	0.003354	0.003394	0.002995	0.003114	0.003195	0.003215
1215.15	0.003397	0.003531	0.003593	0.003636	0.003407	0.003464	0.003518	0.003532	0.003139	0.003249	0.003353	0.003373
1217.08	0.003468	0.00353	0.00356	0.003595	0.003418	0.00341	0.003502	0.003508	0.00316	0.003272	0.003373	0.00339
1219.01	0.003427	0.003413	0.003399	0.003416	0.003323	0.003245	0.003358	0.003324	0.003098	0.003189	0.003269	0.003309
1220.94	0.003209	0.003181	0.003173	0.003168	0.003144	0.003028	0.003114	0.003023	0.002977	0.003003	0.003033	0.003086
1222.87	0.002907	0.002878	0.002909	0.00291	0.002883	0.002807	0.0028	0.002721	0.002843	0.002764	0.002733	0.002762
1224.8	0.002651	0.002652	0.002651	0.002661	0.002616	0.002565	0.002489	0.002439	0.002692	0.002529	0.002447	0.002446
1226.73	0.002455	0.002518	0.002438	0.002464	0.002404	0.002301	0.002244	0.002209	0.002516	0.002321	0.002211	0.002202
1228.66	0.00234	0.002419	0.002304	0.002324	0.002244	0.002055	0.002054	0.00205	0.002348	0.002141	0.002054	0.002011
1230.58	0.002276	0.00231	0.002221	0.002194	0.002133	0.00186	0.001872	0.001912	0.002224	0.001978	0.001935	0.001857
1232.51	0.002193	0.002184	0.002151	0.002034	0.001998	0.001655	0.001657	0.001724	0.00209	0.001792	0.001775	0.001703
1234.44	0.001991	0.001928	0.001926	0.001755	0.001714	0.001382	0.00135	0.001433	0.001834	0.001516	0.001469	0.001432
1236.37	0.001602	0.001506	0.001472	0.001295	0.001264	0.001003	0.000944	0.001018	0.001398	0.001113	0.00102	0.001013
1238.3	0.00097	0.000904	0.000801	0.000683	0.000686	0.000456	0.000418	0.000431	0.000788	0.000545	0.000457	0.000433
1240.23	0.000165	0.000127	1.9e-05	-1.5e-05	-1.1e-05	-0.000209	-0.000231	-0.000226	8.8e-05	-0.00015	-0.000199	-0.000237
1242.16	-0.000617	-0.000669	-0.000724	-0.000761	-0.000749	-0.000891	-0.000911	-0.000867	-0.000609	-0.000841	-0.00086	-0.000911
1244.09	-0.001313	-0.00137	-0.001372	-0.001436	-0.001405	-0.001498	-0.001517	-0.001438	-0.001245	-0.001432	-0.001446	-0.001498
1246.02	-0.001874	-0.001931	-0.001866	-0.00194	-0.001899	-0.001967	-0.001989	-0.001894	-0.001762	-0.001903	-0.001925	-0.00195
1247.94	-0.002254	-0.002328	-0.002217	-0.002295	-0.002223	-0.002255	-0.002276	-0.002199	-0.002136	-0.002232	-0.002268	-0.002255
1249.87	-0.002543	-0.002579	-0.002475	-0.002526	-0.002434	-0.002433	-0.002444	-0.002392	-0.002397	-0.002424	-0.002458	-0.002453
1251.8	-0.002741	-0.002708	-0.002665	-0.002639	-0.002556	-0.002563	-0.002544	-0.002538	-0.002532	-0.00252	-0.002523	-0.002553
1253.73	-0.002775	-0.002715	-0.002763	-0.002712	-0.002597	-0.002619	-0.002591	-0.002595	-0.002545	-0.002564	-0.00252	-0.002558
1255.66	-0.002754	-0.002727	-0.00282	-0.002802	-0.002652	-0.002655	-0.002655	-0.002638	-0.002556	-0.00262	-0.002529	-0.002597
1257.59	-0.002786	-0.002785	-0.002853	-0.00286	-0.002707	-0.002674	-0.002729	-0.002689	-0.002623	-0.002679	-0.002565	-0.00264
1259.52	-0.002787	-0.002809	-0.002823	-0.002856	-0.002717	-0.002659	-0.002748	-0.002709	-0.002676	-0.002678	-0.002609	-0.002621
1261.45	-0.002731	-0.002766	-0.002744	-0.002815	-0.00271	-0.00265	-0.002689	-0.002701	-0.002678	-0.002613	-0.002615	-0.002554
1263.37	-0.002631	-0.002633	-0.002617	-0.002684	-0.002639	-0.00261	-0.002584	-0.002647	-0.002584	-0.002479	-0.00252	-0.00244
1265.3	-0.00245	-0.002447	-0.002464	-0.002492	-0.002466	-0.002498	-0.002465	-0.002541	-0.00238	-0.002317	-0.002345	-0.002302
1267.23	-0.002301	-0.002324	-0.002348	-0.002392	-0.002328	-0.002399	-0.002388	-0.002424	-0.002205	-0.002239	-0.002218	-0.002232
1269.16	-0.002259	-0.002303	-0.002273	-0.002342	-0.00226	-0.002304	-0.00233	-0.00231	-0.00214	-0.002194	-0.002144	-0.002199
1271.09	-0.002213	-0.002251	-0.002167	-0.002245	-0.002139	-0.002152	-0.002197	-0.002137	-0.002085	-0.002073	-0.002034	-0.002083
1273.02	-0.002052	-0.002076	-0.002001	-0.002078	-0.001951	-0.001958	-0.001975	-0.001935	-0.001937	-0.00189	-0.001894	-0.00192
1274.95	-0.0018	-0.001801	-0.001775	-0.001849	-0.001708	-0.00174	-0.001716	-0.001752	-0.001687	-0.001673	-0.001722	-0.00174
1276.88	-0.001493	-0.001503	-0.001516	-0.001581	-0.001418	-0.001497	-0.001475	-0.001556	-0.001367	-0.001427	-0.001507	-0.001548
1278.81	-0.001162	-0.001242	-0.001301	-0.00133	-0.001132	-0.001265	-0.001291	-0.001363	-0.001066	-0.001193	-0.001296	-0.001366
1280.73	-0.000823	-0.000954	-0.001048	-0.001076	-0.000861	-0.001032	-0.001077	-0.001134	-0.00078	-0.000949	-0.001042	-0.001115
1282.66	-0.000553	-0.000718	-0.000787	-0.000828	-0.000666	-0.000833	-0.000862	-0.000896	-0.000567	-0.000741	-0.000788	-0.000869
1284.59	-0.00052	-0.000647	-0.000654	-0.000682	-0.000646	-0.000764	-0.000749	-0.000754	-0.000585	-0.000684	-0.000689	-0.000739
1286.52	-0.000693	-0.00068	-0.00063	-0.00064	-0.000752	-0.000796	-0.000736	-0.000712	-0.000781	-0.000763	-0.000721	-0.000692
1288.45	-0.00088	-0.000725	-0.000619	-0.000576	-0.000825	-0.000794	-0.000729	-0.000659	-0.000964	-0.00083	-0.000714	-0.000599
1290.38	-0.000848	-0.000622	-0.000485	-0.00038	-0.000708	-0.000635	-0.000605	-0.000462	-0.000923	-0.000724	-0.000547	-0.000374
1292.31	-0.000479	-0.000271	-0.000172	-4.7e-05	-0.000348	-0.000286	-0.000315	-0.000112	-0.000583	-0.000394	-0.000207	-1.8e-05
1294.24	0.000122	0.000227	0.000273	0.000373	0.000123	0.000133	0.000109	0.000299	-4.7e-05	5.7e-05	0.000246	0.000383
1296.16	0.000631	0.000611	0.000652	0.000715	0.000501	0.000476	0.000486	0.000611	0.000418	0.00043	0.000583	0.000624
1298.09	0.000817	0.000763	0.000819	0.000858	0.000692	0.000638	0.000676	0.000741	0.000643	0.000612	0.00069	0.000687
1300.02	0.00073	0.000735	0.000778	0.000798	0.000691	0.000617	0.000662	0.00069	0.000628	0.000591	0.000649	0.000633
1301.95	0.000442	0.000506	0.00053	0.000563	0.000465	0.000414	0.000444	0.000448	0.000396	0.00038	0.000452	0.000441
1303.88	-3.4e-05	6.3e-05	8.9e-05	0.000117	5.3e-05	1.6e-05	1.6e-05	6.8e-05	-9e-06	-2.4e-05	6.8e-05	8.5e-05
1305.81	-0.000451	-0.000366	-0.000345	-0.000325	-0.000334	-0.000377	-0.000387	-0.000286	-0.000365	-0.0004	-0.000282	-0.000251
1307.74	-0.000748	-0.000749	-0.000707	-0.000705	-0.000699	-0.000747	-0.000743	-0.00066	-0.000646	-0.000715	-0.000602	-0.000597
1309.67	-0.001056	-0.001114	-0.001026	-0.001042	-0.001027	-0.001057	-0.001048	-0.000977	-0.000923	-0.000992	-0.000927	-0.00093
1311.59	-0.001248	-0.001317	-0.0012	-0.001215	-0.001181	-0.001209	-0.001169	-0.001125	-0.001071	-0.001107	-0.001074	-0.001052
1313.52	-0.001425	-0.001483	-0.001385	-0.001392	-0.001317	-0.001353	-0.001295	-0.001313	-0.001217	-0.00121	-0.001183	-0.001163
1315.45	-0.001758	-0.001779	-0.001708	-0.001653	-0.001535	-0.001572	-0.001543	-0.001555	-0.001509	-0.001435	-0.00143	-0.001403
1317.38	-0.002051	-0.00201	-0.001956	-0.001837	-0.001659	-0.001724	-0.001707	-0.001662	-0.001768	-0.001631	-0.001622	-0.001582
1319.31	-0.002076	-0.001965	-0.001911	-0.001809	-0.001586	-0.001674	-0.001628	-0.001575	-0.001774	-0.001612	-0.001585	-0.001549
1321.24	-0.001904	-0.001753	-0.001667	-0.001639	-0.001433	-0.001484	-0.001435	-0.001369	-0.001629	-0.001459	-0.001425	-0.00138
1323.17	-0.001518	-0.001354	-0.001253	-0.001238	-0.001117	-0.001104	-0.001073	-0.000987	-0.001279	-0.001123	-0.001059	-0.000978
1325.1	-0.000977	-0.000863	-0.000742	-0.000737	-0.000677	-0.000662	-0.000636	-0.000586	-0.000774	-0.000669	-0.000561	-0.000481
1327.03	-0.000639	-0.000582	-0.000433	-0.00044	-0.000413	-0.000392	-0.00041	-0.000376	-0.000494	-0.000396	-0.000274	-0.000212
1328.95	-0.000447	-0.000396	-0.000227	-0.000194	-0.000209	-0.000166	-0.0002	-0.000144	-0.000364	-0.000202	-9.1e-05	-3.1e-05
1330.88	-1.9e-05	4.3e-05	0.00021	0.000265	0.000203	0.000267	0.000275	0.000311	2.4e-05	0.000225	0.000316	0.000377
1332.81	0.000921	0.000867	0.000948	0.000974	0.000889	0.000977	0.000978	0.000947	0.000912	0.000956	0.001045	0.001104
1334.74	0.001609	0.001347	0.001294	0.001295	0.001236	0.001293	0.001241	0.001159	0.001504	0.00127	0.001342	0.001331
1336.67	0.001422	0.001153	0.001071	0.001098	0.001087	0.001065	0.001011	0.000948	0.001303	0.000988	0.001049	0.001008
1338.6	0.000665	0.000629	0.000643	0.000698	0.000724	0.00065	0.000644	0.000675	0.000607	0.000471	0.000578	0.000582
1340.53	-0.000247	4.9e-05	0.0002	0.000313	0.00027	0.000248	0.000296	0.000458	-0.000246	-1.7e-05	0.000137	0.000226
1342.46	-0.000762	-0.000253	6e-06	0.0002	1.9e-05	8e-05	0.000197	0.000445	-0.000733	-0.000153	2e-06	0.000185
1344.38	-0.000726	-0.00025	4.2e-05	0.000258	-1.9e-05	9.1e-05	0.000249	0.000484	-0.000691	-1e-06	0.000119	0.00037
1346.31	-0.000402	-0.000144	7.7e-05	0.000257	-3e-06	0.000102	0.000238	0.000407	-0.000358	0.000158	0.000253	0.000485
1348.24	-0.000293	-0.000231	-0.000111	2.7e-05	-0.000114	-6.6e-05	2.5e-05	0.000143	-0.000202	4.8e-05	0.000133	0.000256
1350.17	-0.000115	-9.2e-05	-3e-06	7.1e-05	4.3e-05	6.8e-05	0.00011	0.000189	6.5e-05	0.000156	0.000243	0.000318
1352.1	0.000428	0.000459	0.000523	0.000523	0.00055	0.000583	0.000562	0.000613	0.000623	0.000623	0.000695	0.000729
1354.03	0.001344	0.001381	0.001416	0.001423	0.001407	0.001477	0.001413	0.001428	0.001454	0.001459	0.001507	0.001505
1355.96	0.00287	0.002724	0.002713	0.002763	0.002649	0.002755	0.002716	0.002629	0.002832	0.00272	0.002792	0.002728
1357.89	0.004138	0.003768	0.003731	0.003743	0.003573	0.003619	0.003625	0.003439	0.003939	0.003613	0.003658	0.003489
1359.82	0.004853	0.004579	0.004549	0.004542	0.004346	0.004307	0.00433	0.004129	0.004556	0.004243	0.004247	0.004085
1361.74	0.005529	0.00545	0.00542	0.005405	0.005212	0.005105	0.005138	0.004968	0.005128	0.004954	0.004964	0.004857
1363.67	0.005498	0.005622	0.005609	0.005534	0.005356	0.00521	0.00521	0.005116	0.005015	0.005005	0.004992	0.004935
1365.6	0.004823	0.005166	0.005147	0.005126	0.004923	0.004809	0.004775	0.004775	0.004365	0.004574	0.00454	0.004583
1367.53	0.004551	0.004723	0.00463	0.004733	0.004496	0.004445	0.004416	0.004433	0.004156	0.004269	0.004296	0.004367
1369.46	0.004307	0.00406	0.003872	0.003916	0.003749	0.003669	0.003645	0.003615	0.003944	0.003656	0.003673	0.003624
1371.39	0.003741	0.003417	0.003233	0.003154	0.003077	0.002895	0.002888	0.002805	0.003406	0.00299	0.00293	0.002802
1373.32	0.003421	0.003358	0.003241	0.003179	0.003088	0.002868	0.002863	0.002772	0.003136	0.002927	0.002823	0.00275
1375.25	0.003256	0.003412	0.003381	0.003362	0.003194	0.003007	0.003004	0.002953	0.002988	0.00302	0.002893	0.002868
1377.17	0.002563	0.002888	0.003004	0.003004	0.002739	0.002608	0.002606	0.002623	0.00231	0.002536	0.002453	0.002457
1379.1	0.00235	0.002768	0.002957	0.003056	0.002709	0.002675	0.002691	0.002778	0.002127	0.002515	0.002574	0.002659
1381.03	0.002904	0.003039	0.003123	0.003219	0.002938	0.002912	0.002899	0.00302	0.002668	0.002785	0.003003	0.003068
1382.96	0.002538	0.002467	0.002443	0.002394	0.00228	0.00216	0.002044	0.002201	0.002304	0.002094	0.002343	0.002305
1384.89	0.001679	0.001699	0.001675	0.001597	0.001528	0.00136	0.001214	0.001395	0.001501	0.001323	0.001564	0.001493
1386.82	0.00121	0.00139	0.001432	0.00143	0.001321	0.001172	0.001061	0.001212	0.00112	0.001138	0.001304	0.001291
1388.75	0.001259	0.001396	0.001479	0.001521	0.001388	0.001237	0.001251	0.001333	0.001171	0.001257	0.001368	0.001361
1390.68	0.001749	0.001696	0.001762	0.001773	0.001626	0.001452	0.001572	0.001607	0.001574	0.001515	0.001648	0.001557
1392.61	0.002693	0.002469	0.002435	0.002413	0.002305	0.002141	0.002242	0.002252	0.002461	0.002183	0.002348	0.002217
1394.53	0.00223	0.001921	0.001849	0.001695	0.001669	0.001467	0.001426	0.001467	0.001988	0.001458	0.001543	0.001389
1396.46	0.000558	0.000587	0.000612	0.000433	0.000374	0.000207	6.9e-05	0.000191	0.000348	6.6e-05	4.1e-05	2.3e-05
1398.39	-0.00047	-0.000103	1.8e-05	-4.8e-05	-0.000196	-0.000251	-0.000336	-0.000191	-0.000641	-0.000497	-0.00048	-0.000337
1400.32	-0.001147	-0.000802	-0.000682	-0.000674	-0.000803	-0.000809	-0.000803	-0.000735	-0.001252	-0.001019	-0.000958	-0.000793
1402.25	-0.001765	-0.00162	-0.001599	-0.001553	-0.001619	-0.001635	-0.001542	-0.001531	-0.001793	-0.001684	-0.001622	-0.001532
1404.18	-0.002094	-0.002076	-0.002147	-0.002108	-0.002094	-0.002127	-0.002003	-0.002045	-0.002013	-0.002026	-0.001988	-0.00198
1406.11	-0.002404	-0.002421	-0.002558	-0.002568	-0.002388	-0.002473	-0.002384	-0.002505	-0.002165	-0.002243	-0.002331	-0.002363
1408.04	-0.003207	-0.003187	-0.003297	-0.00338	-0.003103	-0.003226	-0.003182	-0.003302	-0.002857	-0.002912	-0.003171	-0.003189
1409.96	-0.003106	-0.003068	-0.00315	-0.003228	-0.002957	-0.003008	-0.002973	-0.003103	-0.002726	-0.002697	-0.002978	-0.002903
1411.89	-0.001788	-0.002116	-0.002314	-0.002373	-0.002082	-0.00201	-0.001984	-0.002223	-0.001469	-0.001675	-0.001825	-0.001836
1413.82	-0.002164	-0.002889	-0.003223	-0.003404	-0.002963	-0.002858	-0.002903	-0.003217	-0.001795	-0.002442	-0.00258	-0.002846
1415.75	-0.003379	-0.004027	-0.004349	-0.004572	-0.004086	-0.00395	-0.004028	-0.004314	-0.002914	-0.003543	-0.003708	-0.004015
1417.68	-0.004186	-0.004659	-0.004913	-0.005102	-0.004623	-0.004517	-0.004547	-0.004759	-0.003708	-0.004115	-0.004282	-0.004567
1419.61	-0.005206	-0.005426	-0.005542	-0.005709	-0.005241	-0.00519	-0.005192	-0.005309	-0.004732	-0.004853	-0.005102	-0.005299
1421.54	-0.005166	-0.00503	-0.004963	-0.005036	-0.004702	-0.004594	-0.004584	-0.00461	-0.004759	-0.004444	-0.004708	-0.004655
1423.47	-0.003232	-0.003031	-0.002918	-0.002894	-0.002733	-0.002504	-0.002477	-0.002558	-0.003019	-0.002471	-0.002675	-0.002447
1425.4	-0.000844	-0.000882	-0.000849	-0.000821	-0.000798	-0.000496	-0.000445	-0.000648	-0.000857	-0.000447	-0.000588	-0.000446
1427.32	0.000261	0.000162	0.000117	6.2e-05	-4.1e-05	0.000232	0.000258	3.3e-05	8.4e-05	0.00031	0.00014	0.00013
1429.25	0.00242	0.002416	0.002245	0.002285	0.00206	0.002325	0.00234	0.002072	0.002055	0.002313	0.002237	0.002238
1431.18	0.004238	0.003988	0.003754	0.003765	0.003511	0.003656	0.003702	0.00337	0.003646	0.003601	0.003641	0.003492
1433.11	0.00396	0.003695	0.003589	0.003467	0.003165	0.003208	0.003223	0.002943	0.003251	0.003037	0.003044	0.002854
1435.04	0.003373	0.003348	0.003361	0.003253	0.002905	0.002916	0.002942	0.002796	0.002639	0.002615	0.002594	0.002556
1436.97	0.002504	0.002627	0.002726	0.002665	0.002262	0.002243	0.002299	0.002283	0.001762	0.001927	0.001875	0.001941
1438.9	0.001664	0.001999	0.002152	0.002156	0.001696	0.001676	0.001713	0.001807	0.001005	0.001385	0.001289	0.001456
1440.83	0.002144	0.002527	0.002552	0.002706	0.002246	0.002262	0.002283	0.002385	0.001574	0.002042	0.001989	0.002229
1442.75	0.003001	0.00304	0.002905	0.003067	0.002725	0.002756	0.002745	0.002773	0.002519	0.002655	0.002685	0.002809
1444.68	0.002694	0.002435	0.002361	0.002348	0.002047	0.002073	0.002023	0.00203	0.002303	0.002051	0.002077	0.002013
1446.61	0.002019	0.001824	0.0019	0.0018	0.001431	0.001511	0.001425	0.001505	0.001693	0.001442	0.001434	0.001395
1448.54	0.00254	0.002526	0.002564	0.002547	0.002185	0.00229	0.00223	0.002257	0.002224	0.002152	0.002154	0.002267
1450.47	0.004051	0.003964	0.003774	0.003973	0.003662	0.003777	0.003809	0.003651	0.003748	0.003704	0.003902	0.004038
1452.4	0.00318	0.002575	0.002333	0.002443	0.002359	0.002423	0.00253	0.002286	0.002986	0.002618	0.002939	0.002767
1454.33	-0.000134	-0.000962	-0.001066	-0.001209	-0.001047	-0.001057	-0.000915	-0.001081	-0.000111	-0.000629	-0.000378	-0.000789
1456.26	-0.003957	-0.004325	-0.004169	-0.004482	-0.004223	-0.004268	-0.004173	-0.004158	-0.003633	-0.003824	-0.00378	-0.004088
1458.18	-0.00564	-0.005287	-0.004935	-0.005212	-0.004969	-0.005024	-0.004944	-0.004765	-0.005075	-0.004712	-0.004755	-0.004702
1460.11	-0.005388	-0.004582	-0.00422	-0.004385	-0.004242	-0.004277	-0.004168	-0.003925	-0.004715	-0.004001	-0.004098	-0.003735
1462.04	-0.004183	-0.003251	-0.003034	-0.002968	-0.002981	-0.002954	-0.002804	-0.002655	-0.003531	-0.002676	-0.002761	-0.002264
1463.97	-0.004175	-0.003587	-0.003472	-0.003195	-0.003273	-0.003189	-0.003046	-0.002932	-0.003557	-0.002878	-0.00279	-0.002436
1465.9	-0.006782	-0.006788	-0.006623	-0.006469	-0.006444	-0.006439	-0.006369	-0.006198	-0.006142	-0.005986	-0.005818	-0.005726
1467.83	-0.011315	-0.011576	-0.011434	-0.011499	-0.011043	-0.011217	-0.011328	-0.011114	-0.010357	-0.010665	-0.010583	-0.010657
1469.76	-0.014811	-0.01522	-0.015136	-0.015319	-0.014385	-0.014712	-0.014951	-0.014698	-0.013536	-0.014129	-0.014084	-0.014254
1471.69	-0.016959	-0.017423	-0.017298	-0.017588	-0.016278	-0.016663	-0.016923	-0.016607	-0.015457	-0.016119	-0.016115	-0.016387
1473.62	-0.016903	-0.017043	-0.016727	-0.016965	-0.015737	-0.015943	-0.01615	-0.015789	-0.015456	-0.01563	-0.015743	-0.01594
1475.54	-0.01368	-0.013426	-0.012941	-0.012922	-0.012122	-0.012042	-0.012125	-0.011791	-0.012662	-0.012149	-0.012244	-0.012212
1477.47	-0.008649	-0.00818	-0.007694	-0.007428	-0.00707	-0.00676	-0.006745	-0.006476	-0.008176	-0.007251	-0.007223	-0.006973
1479.4	-0.003804	-0.003427	-0.003124	-0.002793	-0.002699	-0.002292	-0.002234	-0.00212	-0.003769	-0.002937	-0.002823	-0.002489
1481.33	-0.000747	-0.000658	-0.000525	-0.00031	-0.000244	0.000222	0.000207	0.000142	-0.000928	-0.000441	-0.000365	-0.000194
1483.26	0.002969	0.002598	0.00251	0.002676	0.002668	0.003166	0.003121	0.002912	0.002532	0.002592	0.002718	0.002722
1485.19	0.005318	0.00459	0.004414	0.004432	0.004385	0.004728	0.004689	0.004448	0.004702	0.004308	0.004369	0.00422
1487.12	0.006429	0.005897	0.005846	0.005834	0.005623	0.00583	0.005836	0.00566	0.005665	0.005384	0.005357	0.005273
1489.05	0.006954	0.006874	0.006889	0.007007	0.006737	0.006861	0.006946	0.006863	0.00613	0.006258	0.006216	0.006318
1490.97	0.007677	0.008035	0.008062	0.008288	0.007983	0.008074	0.008216	0.008168	0.006781	0.0073	0.007286	0.007534
1492.9	0.008767	0.009238	0.009279	0.009532	0.009131	0.009286	0.009445	0.00933	0.00775	0.008437	0.008513	0.008708
1494.83	0.00984	0.010065	0.010117	0.010307	0.009728	0.009957	0.010062	0.009881	0.008656	0.009195	0.009334	0.009311
1496.76	0.010362	0.010342	0.010339	0.010428	0.009684	0.009878	0.009868	0.00968	0.009055	0.009277	0.009344	0.009158
1498.69	0.01027	0.010459	0.010375	0.010546	0.009813	0.009951	0.009882	0.009698	0.00908	0.009356	0.009293	0.009237
1500.62	0.011808	0.011876	0.011501	0.011747	0.011361	0.011506	0.01157	0.01123	0.010851	0.011034	0.010963	0.011036
1502.55	0.014344	0.013597	0.012983	0.012917	0.012631	0.012637	0.012668	0.012193	0.013219	0.012451	0.012244	0.01203
1504.48	0.015882	0.014662	0.014121	0.013735	0.013216	0.012975	0.012878	0.012413	0.014441	0.012938	0.012609	0.012116
1506.41	0.015309	0.014484	0.014288	0.013786	0.012812	0.012417	0.012192	0.011966	0.013635	0.012276	0.011838	0.011321
1508.33	0.014288	0.014404	0.014452	0.014194	0.012752	0.012308	0.012027	0.012093	0.012435	0.011887	0.01146	0.011291
1510.26	0.014114	0.014856	0.014838	0.014944	0.013536	0.013084	0.012934	0.013048	0.012233	0.012428	0.012264	0.012418
1512.19	0.013842	0.014532	0.014356	0.014424	0.01345	0.013016	0.013023	0.012981	0.012157	0.012398	0.012448	0.012546
1514.12	0.014015	0.014051	0.013669	0.013485	0.012945	0.012504	0.012676	0.012412	0.012537	0.012208	0.012481	0.012288
1516.05	0.011853	0.011342	0.010817	0.010239	0.009871	0.00941	0.009451	0.009131	0.010597	0.00938	0.00951	0.009
1517.98	0.008482	0.008204	0.007713	0.007036	0.00671	0.006336	0.006214	0.00595	0.007612	0.006347	0.006213	0.005796
1519.91	0.006568	0.006619	0.006269	0.005713	0.005176	0.004913	0.004725	0.004668	0.005829	0.00491	0.004619	0.004404
1521.84	0.006202	0.006286	0.005977	0.005652	0.004889	0.004605	0.004437	0.004562	0.005443	0.004603	0.004308	0.004248
1523.76	0.006276	0.006354	0.006107	0.005886	0.005007	0.004576	0.004421	0.00461	0.005537	0.004596	0.004281	0.004277
1525.69	0.007444	0.007748	0.007576	0.007528	0.006512	0.005915	0.005809	0.005925	0.006693	0.005921	0.005694	0.005715
1527.62	0.008949	0.009189	0.008861	0.009027	0.008239	0.007561	0.007682	0.007672	0.008353	0.00764	0.007762	0.007757
1529.55	0.008222	0.008202	0.007765	0.00757	0.006977	0.006343	0.006427	0.006372	0.00774	0.006619	0.006608	0.006421
1531.48	0.009025	0.009108	0.008603	0.008235	0.007702	0.007147	0.007112	0.006987	0.008389	0.007468	0.007295	0.00704
1533.41	0.010603	0.010669	0.010226	0.0099	0.009681	0.009223	0.009259	0.009226	0.010217	0.009512	0.009503	0.009237
1535.34	0.007477	0.007237	0.006768	0.006174	0.006492	0.006046	0.006015	0.006064	0.007569	0.006383	0.006189	0.005813
1537.27	0.003806	0.003496	0.002871	0.002241	0.00267	0.002155	0.002007	0.002044	0.003817	0.002427	0.002184	0.001845
1539.2	-0.000228	-0.000729	-0.001352	-0.001989	-0.001617	-0.00227	-0.002521	-0.002487	-0.000501	-0.002129	-0.0023	-0.002757
1541.12	-0.004653	-0.004999	-0.005381	-0.006016	-0.006075	-0.006812	-0.007146	-0.006957	-0.005209	-0.006782	-0.007025	-0.007417
1543.05	-0.005749	-0.005425	-0.005475	-0.005737	-0.006596	-0.007253	-0.007578	-0.007232	-0.006644	-0.00741	-0.007616	-0.0076
1544.98	-0.005101	-0.004343	-0.004152	-0.004001	-0.004837	-0.005346	-0.005527	-0.00517	-0.005741	-0.005621	-0.005622	-0.005311
1546.91	-0.005521	-0.004727	-0.00422	-0.003941	-0.004201	-0.004542	-0.004477	-0.004129	-0.005391	-0.004719	-0.004482	-0.004038
1548.84	-0.008915	-0.008463	-0.008051	-0.007865	-0.007465	-0.007653	-0.007505	-0.007251	-0.008186	-0.007556	-0.007263	-0.00692
1550.77	-0.009625	-0.009318	-0.009174	-0.008886	-0.008106	-0.008052	-0.007993	-0.007965	-0.00869	-0.007951	-0.007494	-0.007197
1552.7	-0.009438	-0.009616	-0.009444	-0.008945	-0.0077	-0.007456	-0.007261	-0.007258	-0.008053	-0.007281	-0.006475	-0.006309
1554.63	-0.014054	-0.014423	-0.014001	-0.01358	-0.01189	-0.011733	-0.011454	-0.01124	-0.011863	-0.011274	-0.010522	-0.010507
1556.55	-0.017516	-0.017574	-0.016822	-0.016555	-0.014926	-0.014832	-0.014567	-0.01418	-0.014939	-0.014316	-0.013673	-0.013598
1558.48	-0.019208	-0.018835	-0.017817	-0.017742	-0.016393	-0.016374	-0.016218	-0.015725	-0.01669	-0.015898	-0.015516	-0.015282
1560.41	-0.017491	-0.016544	-0.015475	-0.015298	-0.01462	-0.014665	-0.014572	-0.014071	-0.015479	-0.01425	-0.014045	-0.013526
1562.34	-0.012624	-0.011458	-0.010681	-0.01017	-0.010178	-0.010078	-0.009973	-0.009651	-0.011283	-0.009764	-0.009559	-0.008796
1564.27	-0.007013	-0.00621	-0.005772	-0.005169	-0.005266	-0.005083	-0.00492	-0.004789	-0.006105	-0.00466	-0.004404	-0.003706
1566.2	-0.00564	-0.005404	-0.005044	-0.004626	-0.004368	-0.004309	-0.004043	-0.003809	-0.004545	-0.003534	-0.003188	-0.002805
1568.13	-0.007866	-0.007617	-0.007256	-0.007179	-0.006672	-0.006719	-0.006636	-0.006332	-0.006396	-0.005828	-0.005723	-0.005521
1570.06	-0.005686	-0.005336	-0.005016	-0.004924	-0.004592	-0.004578	-0.0045	-0.004242	-0.004445	-0.003857	-0.003558	-0.003283
1571.99	-0.004871	-0.004739	-0.004475	-0.004453	-0.004097	-0.004155	-0.00413	-0.003855	-0.003806	-0.003528	-0.003173	-0.003017
1573.91	-0.004505	-0.004362	-0.004193	-0.004137	-0.003845	-0.003935	-0.004009	-0.003781	-0.003638	-0.003558	-0.003277	-0.003175
1575.84	-0.003492	-0.003263	-0.003166	-0.003006	-0.002883	-0.002884	-0.002957	-0.002797	-0.002968	-0.002857	-0.002598	-0.002506
1577.77	-0.003572	-0.003327	-0.003189	-0.003134	-0.003074	-0.003012	-0.003127	-0.002923	-0.003281	-0.00318	-0.003072	-0.003036
1579.7	-0.002607	-0.002172	-0.001975	-0.001895	-0.002063	-0.001923	-0.002027	-0.001868	-0.002559	-0.002279	-0.002274	-0.002088
1581.63	-0.000148	0.000239	0.000405	0.000604	0.000301	0.000478	0.000527	0.000547	-0.000326	6.8e-05	0.000129	0.000452
1583.56	0.0014	0.001444	0.001538	0.001607	0.001405	0.001483	0.001623	0.001591	0.001097	0.00121	0.001343	0.001558
1585.49	0.001782	0.001705	0.001739	0.001617	0.001491	0.001451	0.001524	0.001487	0.001461	0.001254	0.001334	0.00143
1587.42	0.002837	0.002852	0.002789	0.002682	0.002496	0.002445	0.002481	0.002414	0.00249	0.002197	0.002275	0.002395
1589.34	0.003828	0.00382	0.003682	0.003557	0.003362	0.003259	0.003255	0.00318	0.0034	0.003013	0.003059	0.003156
1591.27	0.00451	0.004417	0.004286	0.004088	0.003908	0.003683	0.003654	0.003589	0.003982	0.003499	0.003464	0.003504
1593.2	0.004987	0.004874	0.004767	0.004556	0.004353	0.004016	0.003991	0.003926	0.004387	0.003848	0.003771	0.003754
1595.13	0.00565	0.005557	0.005442	0.005239	0.004958	0.004581	0.004536	0.00449	0.004967	0.004359	0.004295	0.004225
1597.06	0.006538	0.006454	0.006271	0.006008	0.005652	0.005299	0.005221	0.005143	0.005733	0.005005	0.004929	0.004818
1598.99	0.007678	0.007578	0.007357	0.007011	0.006556	0.006202	0.006115	0.005942	0.00667	0.005818	0.005675	0.005573
1600.92	0.009159	0.009035	0.008735	0.008394	0.00785	0.007466	0.007382	0.007091	0.007942	0.006985	0.006762	0.006727
1602.85	0.01076	0.010639	0.010236	0.009838	0.009221	0.008739	0.008663	0.008284	0.009313	0.00819	0.007902	0.007847
1604.77	0.012005	0.011943	0.011507	0.010997	0.010269	0.009685	0.009655	0.009273	0.010333	0.009051	0.008754	0.008621
1606.7	0.013267	0.013322	0.012914	0.012306	0.011341	0.010654	0.010639	0.010302	0.011328	0.009879	0.009554	0.009401
1608.63	0.015316	0.015419	0.015068	0.014413	0.013282	0.012491	0.012494	0.012111	0.013122	0.011553	0.011262	0.011207
1610.56	0.017134	0.016983	0.016698	0.016042	0.015019	0.014235	0.014309	0.013922	0.014821	0.013187	0.012993	0.013004
1612.49	0.017427	0.017012	0.016841	0.016029	0.014996	0.014191	0.014223	0.013944	0.015031	0.013112	0.012869	0.012746
1614.42	0.017805	0.01754	0.017388	0.016494	0.015207	0.014357	0.014281	0.014007	0.015352	0.013218	0.01293	0.012734
1616.35	0.018601	0.018553	0.018272	0.017545	0.01601	0.015182	0.015136	0.014868	0.016116	0.014081	0.013903	0.013689
1618.28	0.017705	0.017778	0.017238	0.016679	0.01509	0.014299	0.014284	0.014107	0.015405	0.013519	0.01329	0.012992
1620.21	0.01643	0.016676	0.016071	0.015585	0.014017	0.013289	0.013245	0.013115	0.014411	0.012801	0.012503	0.012261
1622.13	0.014315	0.014506	0.013929	0.013409	0.012321	0.011626	0.011574	0.011539	0.01287	0.011467	0.011257	0.011077
1624.06	0.009854	0.009841	0.009351	0.008623	0.008083	0.007336	0.007149	0.007339	0.009044	0.007588	0.007269	0.007002
1625.99	0.005947	0.005971	0.00561	0.004623	0.004166	0.00317	0.002654	0.002955	0.005404	0.003643	0.003053	0.002696
1627.92	0.006381	0.006696	0.006198	0.005506	0.00502	0.003805	0.003183	0.003321	0.005933	0.004184	0.003675	0.003404
1629.85	0.006108	0.006222	0.005372	0.005145	0.005144	0.004125	0.003825	0.003752	0.006118	0.004571	0.004183	0.003957
1631.78	0.002769	0.002488	0.001436	0.000988	0.001671	0.000967	0.000823	0.000576	0.003338	0.001656	0.000961	0.000659
1633.71	0.000877	0.000394	-0.000408	-0.001062	-0.000362	-0.000742	-0.000888	-0.001154	0.001477	-0.000104	-0.000828	-0.001155
1635.64	-0.000602	-0.001146	-0.001631	-0.002278	-0.00196	-0.002115	-0.00237	-0.002367	-0.000207	-0.001535	-0.002093	-0.002506
1637.56	-0.000153	-0.000453	-0.00062	-0.001141	-0.001554	-0.001716	-0.002127	-0.001955	-0.00025	-0.001263	-0.001737	-0.002099
1639.49	0.004376	0.004347	0.004481	0.004396	0.003485	0.003208	0.002838	0.002887	0.003896	0.003373	0.003191	0.003136
1641.42	0.005638	0.005341	0.005384	0.005692	0.005385	0.005491	0.005388	0.005243	0.005673	0.005596	0.005696	0.005572
1643.35	0.001652	0.000803	0.000725	0.000797	0.001194	0.001888	0.001875	0.001615	0.00229	0.002229	0.002098	0.001768
1645.28	0.00219	0.001421	0.001201	0.000926	0.001271	0.001879	0.001684	0.001312	0.002397	0.002226	0.001813	0.001542
1647.21	0.000932	0.000547	0.000148	0.000595	0.001063	0.001881	0.001966	0.001748	0.001553	0.00226	0.002067	0.001687
1649.14	-0.004849	-0.004989	-0.005265	-0.004516	-0.00395	-0.002906	-0.00271	-0.002671	-0.003601	-0.002263	-0.002459	-0.002958
1651.07	-0.007886	-0.007871	-0.007735	-0.007	-0.006695	-0.005664	-0.005509	-0.005388	-0.006686	-0.004987	-0.005153	-0.005393
1653	-0.009284	-0.009253	-0.00855	-0.007975	-0.00806	-0.006941	-0.006818	-0.006685	-0.008364	-0.00638	-0.006362	-0.006222
1654.92	-0.01061	-0.010601	-0.009545	-0.009305	-0.009638	-0.008423	-0.008341	-0.008192	-0.010026	-0.007937	-0.007759	-0.007473
1656.85	-0.009937	-0.009747	-0.008582	-0.00845	-0.008901	-0.007878	-0.007834	-0.007762	-0.009789	-0.00762	-0.007314	-0.006783
1658.78	-0.01053	-0.010202	-0.009344	-0.008772	-0.008523	-0.007647	-0.007419	-0.007443	-0.010031	-0.007533	-0.00708	-0.006452
1660.71	-0.016456	-0.016282	-0.015751	-0.014571	-0.013259	-0.012025	-0.011541	-0.011542	-0.01466	-0.011731	-0.01127	-0.010947
1662.64	-0.01893	-0.019092	-0.018641	-0.017553	-0.015985	-0.014708	-0.014355	-0.01445	-0.016908	-0.014337	-0.013997	-0.013864
1664.57	-0.018528	-0.019099	-0.018675	-0.017764	-0.016128	-0.014953	-0.014663	-0.014763	-0.016593	-0.014579	-0.014258	-0.014234
1666.5	-0.018388	-0.018996	-0.01853	-0.017926	-0.016381	-0.015314	-0.015043	-0.015168	-0.016455	-0.014842	-0.014672	-0.014703
1668.43	-0.016692	-0.017119	-0.016675	-0.016163	-0.014682	-0.013807	-0.013507	-0.013647	-0.014916	-0.013349	-0.013185	-0.013196
1670.35	-0.018545	-0.018817	-0.018434	-0.01798	-0.016453	-0.015592	-0.015399	-0.015348	-0.016703	-0.015201	-0.015109	-0.015155
1672.28	-0.018998	-0.018822	-0.018458	-0.017951	-0.016898	-0.016077	-0.015955	-0.015773	-0.017381	-0.015785	-0.01569	-0.015585
1674.21	-0.016388	-0.015984	-0.015571	-0.014944	-0.01451	-0.013682	-0.013561	-0.013428	-0.015248	-0.013534	-0.013294	-0.012996
1676.14	-0.013323	-0.013179	-0.012824	-0.012154	-0.011819	-0.010943	-0.010815	-0.010855	-0.012408	-0.010846	-0.010514	-0.010198
1678.07	-0.012413	-0.012884	-0.012706	-0.012245	-0.011477	-0.010595	-0.010449	-0.010578	-0.01127	-0.010294	-0.00999	-0.0099
1680	-0.014112	-0.014775	-0.014648	-0.014481	-0.013339	-0.012455	-0.012345	-0.012516	-0.012665	-0.011988	-0.01187	-0.011959
1681.93	-0.015507	-0.016004	-0.015804	-0.015686	-0.014504	-0.013654	-0.01351	-0.013566	-0.014017	-0.013188	-0.013085	-0.01317
1683.86	-0.018066	-0.01825	-0.017858	-0.017788	-0.016794	-0.015969	-0.015833	-0.015684	-0.016579	-0.01553	-0.015484	-0.015479
1685.79	-0.018045	-0.017703	-0.017045	-0.016867	-0.016433	-0.015649	-0.015465	-0.015252	-0.016891	-0.015392	-0.015307	-0.015017
1687.71	-0.015852	-0.01515	-0.014436	-0.013991	-0.013925	-0.013154	-0.012928	-0.012783	-0.01501	-0.01313	-0.012952	-0.012397
1689.64	-0.012576	-0.012029	-0.011446	-0.01088	-0.010847	-0.010104	-0.009758	-0.009741	-0.011869	-0.010108	-0.009708	-0.009106
1691.57	-0.013093	-0.013245	-0.012882	-0.012516	-0.012098	-0.011369	-0.011025	-0.011096	-0.012128	-0.011065	-0.010671	-0.010318
1693.5	-0.013946	-0.014585	-0.014452	-0.014256	-0.013531	-0.012935	-0.012712	-0.012824	-0.012825	-0.012377	-0.012124	-0.011969
1695.43	-0.015019	-0.015838	-0.015836	-0.015907	-0.015048	-0.014721	-0.014596	-0.014644	-0.013711	-0.013824	-0.013703	-0.013758
1697.36	-0.016315	-0.016853	-0.016871	-0.017176	-0.016345	-0.016258	-0.016274	-0.016212	-0.014873	-0.015171	-0.015296	-0.015433
1699.29	-0.015465	-0.015401	-0.015422	-0.015757	-0.015199	-0.015265	-0.015331	-0.015196	-0.014132	-0.01419	-0.014457	-0.014453
1701.22	-0.012322	-0.01177	-0.011802	-0.012087	-0.011822	-0.011943	-0.011988	-0.011868	-0.011294	-0.010999	-0.011249	-0.011093
1703.14	-0.009034	-0.008444	-0.008384	-0.008597	-0.008649	-0.008713	-0.0087	-0.008614	-0.008397	-0.007903	-0.008035	-0.007823
1705.07	-0.006544	-0.006083	-0.005988	-0.006023	-0.006198	-0.006204	-0.006196	-0.006172	-0.006145	-0.005551	-0.005665	-0.005411
1707	-0.004119	-0.003785	-0.003674	-0.003525	-0.003702	-0.003713	-0.003635	-0.003591	-0.003825	-0.00322	-0.003216	-0.002934
1708.93	-0.004579	-0.004539	-0.004383	-0.004294	-0.004405	-0.004344	-0.004303	-0.004261	-0.004194	-0.003837	-0.003919	-0.003763
1710.86	-0.003617	-0.004039	-0.004069	-0.003954	-0.00386	-0.003724	-0.003737	-0.003809	-0.003219	-0.003242	-0.003333	-0.003328
1712.79	-0.004454	-0.005369	-0.005556	-0.005642	-0.005042	-0.00501	-0.005019	-0.005121	-0.003715	-0.004476	-0.004547	-0.00488
1714.72	-0.006849	-0.007605	-0.007677	-0.007912	-0.007006	-0.007106	-0.007171	-0.007164	-0.005756	-0.006723	-0.00684	-0.007298
1716.65	-0.008323	-0.008541	-0.008405	-0.008551	-0.007674	-0.007857	-0.007953	-0.00776	-0.007144	-0.007752	-0.007854	-0.00815
1718.58	-0.008588	-0.008284	-0.007976	-0.007999	-0.007312	-0.007512	-0.00762	-0.007283	-0.007515	-0.007609	-0.007714	-0.007773
1720.5	-0.007393	-0.006745	-0.006386	-0.00626	-0.005855	-0.005959	-0.006068	-0.005709	-0.006563	-0.006169	-0.006255	-0.006099
1722.43	-0.005081	-0.004607	-0.004379	-0.004182	-0.003948	-0.003905	-0.004003	-0.003767	-0.004504	-0.004045	-0.004098	-0.003906
1724.36	-0.002658	-0.002724	-0.002696	-0.00259	-0.002343	-0.002248	-0.002302	-0.002273	-0.002247	-0.002166	-0.002182	-0.002158
1726.29	-0.001186	-0.001599	-0.001764	-0.001727	-0.00137	-0.001297	-0.001347	-0.001501	-0.000786	-0.001081	-0.001128	-0.001216
1728.22	0.000134	-0.000484	-0.000835	-0.000873	-0.000437	-0.000388	-0.000419	-0.000699	0.000483	-7.1e-05	-9.7e-05	-0.00027
1730.15	0.000113	-0.000512	-0.00078	-0.000922	-0.000552	-0.000479	-0.000491	-0.000786	0.000382	-0.000153	-0.000188	-0.000417
1732.08	-0.000851	-0.001155	-0.001222	-0.00136	-0.00112	-0.001037	-0.001036	-0.001227	-0.000629	-0.000857	-0.000893	-0.001023
1734.01	-0.002515	-0.002401	-0.002272	-0.002354	-0.002192	-0.002118	-0.002106	-0.002129	-0.002248	-0.002119	-0.002143	-0.002127
1735.93	-0.00408	-0.003769	-0.003507	-0.003509	-0.003408	-0.003363	-0.003349	-0.003238	-0.00378	-0.003456	-0.003489	-0.003365
1737.86	-0.005138	-0.004989	-0.004745	-0.004661	-0.004605	-0.004619	-0.004622	-0.004482	-0.004833	-0.004648	-0.004679	-0.004586
1739.79	-0.005974	-0.006016	-0.005936	-0.005786	-0.005662	-0.005756	-0.005809	-0.005668	-0.005539	-0.005667	-0.005684	-0.005662
1741.72	-0.006756	-0.007037	-0.007052	-0.007005	-0.006782	-0.006958	-0.007016	-0.006879	-0.006201	-0.006662	-0.006662	-0.006772
1743.65	-0.00754	-0.007906	-0.007876	-0.007904	-0.007643	-0.007857	-0.007957	-0.007834	-0.006929	-0.00742	-0.007508	-0.007621
1745.58	-0.007835	-0.00819	-0.008192	-0.008306	-0.00787	-0.008193	-0.008297	-0.008169	-0.007113	-0.007624	-0.007734	-0.007872
1747.51	-0.008949	-0.00908	-0.008974	-0.009184	-0.008596	-0.008976	-0.009095	-0.008907	-0.008042	-0.008394	-0.008536	-0.008709
1749.44	-0.009416	-0.009153	-0.008926	-0.009067	-0.008527	-0.008881	-0.009019	-0.008721	-0.008455	-0.00846	-0.008582	-0.008635
1751.36	-0.008988	-0.008571	-0.008317	-0.008395	-0.007959	-0.008288	-0.008414	-0.008076	-0.008104	-0.007931	-0.008001	-0.008013
1753.29	-0.007984	-0.007478	-0.007243	-0.007258	-0.006944	-0.007214	-0.00736	-0.00704	-0.007224	-0.006934	-0.00699	-0.006932
1755.22	-0.006126	-0.005815	-0.005725	-0.005737	-0.005477	-0.005714	-0.00585	-0.005609	-0.005555	-0.0054	-0.005425	-0.005384
1757.15	-0.004617	-0.004635	-0.004654	-0.004759	-0.004466	-0.004728	-0.00481	-0.004696	-0.004179	-0.004268	-0.004295	-0.004408
1759.08	-0.004121	-0.004145	-0.004131	-0.004266	-0.004007	-0.004258	-0.0043	-0.00423	-0.003728	-0.003828	-0.003853	-0.004016
1761.01	-0.003793	-0.003678	-0.003616	-0.003699	-0.003517	-0.003713	-0.00375	-0.003646	-0.003448	-0.003445	-0.003471	-0.003553
1762.94	-0.00293	-0.002817	-0.002776	-0.002833	-0.002719	-0.002865	-0.002922	-0.002809	-0.002699	-0.002698	-0.002752	-0.002761
1764.87	-0.001936	-0.002	-0.002034	-0.002131	-0.002017	-0.002108	-0.00221	-0.002141	-0.001821	-0.001949	-0.002054	-0.00207
1766.8	-0.000944	-0.001293	-0.001418	-0.001558	-0.001395	-0.001463	-0.001553	-0.001545	-0.000915	-0.001251	-0.001301	-0.001409
1768.72	-0.000454	-0.000992	-0.001131	-0.0013	-0.001109	-0.001205	-0.001227	-0.001267	-0.000456	-0.000915	-0.000879	-0.001109
1770.65	-0.00091	-0.001313	-0.001305	-0.001439	-0.001308	-0.001423	-0.001398	-0.00143	-0.000885	-0.00116	-0.001111	-0.001349
1772.58	-0.00156	-0.001543	-0.001414	-0.001408	-0.001402	-0.001486	-0.001501	-0.001441	-0.001467	-0.001422	-0.001406	-0.001462
1774.51	-0.001581	-0.001306	-0.001195	-0.001135	-0.001174	-0.001257	-0.00131	-0.0012	-0.001456	-0.001291	-0.001325	-0.00127
1776.44	-0.001372	-0.001014	-0.000938	-0.000884	-0.000927	-0.000986	-0.001078	-0.00097	-0.001245	-0.00106	-0.001161	-0.001048
1778.37	-0.000849	-0.000613	-0.000616	-0.000609	-0.000597	-0.00063	-0.000714	-0.000632	-0.00076	-0.000689	-0.000773	-0.000677
1780.3	-0.000525	-0.00054	-0.000553	-0.000617	-0.000545	-0.000608	-0.000618	-0.000606	-0.000487	-0.000551	-0.000565	-0.000606
1782.23	-0.000788	-0.000771	-0.000721	-0.000748	-0.000692	-0.000747	-0.00076	-0.000747	-0.000743	-0.000733	-0.000744	-0.000786
1784.15	-0.000806	-0.000717	-0.00071	-0.000689	-0.000616	-0.000646	-0.000732	-0.000674	-0.000739	-0.00072	-0.000756	-0.000735
1786.08	-0.000216	-0.000316	-0.000457	-0.000478	-0.000322	-0.000371	-0.000482	-0.000464	-0.000143	-0.000372	-0.000393	-0.000423
1788.01	0.000248	-0.000109	-0.00031	-0.000432	-0.000196	-0.000303	-0.000364	-0.00044	0.000314	-0.000116	-0.000121	-0.000289
1789.94	0.000194	-0.000194	-0.000337	-0.000502	-0.000271	-0.000416	-0.000447	-0.000564	0.000248	-0.000142	-0.000167	-0.000368
1791.87	-0.000189	-0.000419	-0.000462	-0.000603	-0.000422	-0.000565	-0.000596	-0.000689	-0.000148	-0.000337	-0.000388	-0.000532
1793.8	-0.00069	-0.000716	-0.000648	-0.000718	-0.00061	-0.000707	-0.000727	-0.000773	-0.000645	-0.000594	-0.000683	-0.00073
1795.73	-0.00088	-0.000751	-0.000674	-0.000685	-0.000604	-0.000671	-0.000698	-0.000701	-0.0008	-0.000661	-0.000774	-0.000724
1797.66	-0.00073	-0.000578	-0.000566	-0.000585	-0.000467	-0.000529	-0.000567	-0.000551	-0.000627	-0.000543	-0.000642	-0.000574
1799.59	-0.000666	-0.000597	-0.000591	-0.000633	-0.000495	-0.000577	-0.00056	-0.000551	-0.000559	-0.000529	-0.000559	-0.000555
1801.51	-0.000902	-0.000791	-0.000723	-0.000738	-0.000654	-0.000724	-0.000686	-0.000663	-0.000797	-0.000677	-0.00068	-0.000673
1803.44	-0.000914	-0.000771	-0.000705	-0.000673	-0.000642	-0.000678	-0.000662	-0.000618	-0.000826	-0.000684	-0.000684	-0.000627
1805.37	-0.000641	-0.000614	-0.000586	-0.000552	-0.000525	-0.00054	-0.00052	-0.000497	-0.000571	-0.000535	-0.000514	-0.000484
1807.3	-0.000344	-0.000455	-0.000446	-0.000451	-0.000419	-0.000425	-0.000382	-0.000415	-0.000294	-0.000352	-0.00033	-0.000354
1809.23	-0.00034	-0.000441	-0.000421	-0.000457	-0.000407	-0.000426	-0.000384	-0.00043	-0.000276	-0.000329	-0.000315	-0.000346
1811.16	-0.000599	-0.00059	-0.000507	-0.000524	-0.000495	-0.000506	-0.00048	-0.000481	-0.000535	-0.000453	-0.00045	-0.000442
1813.09	-0.000778	-0.000682	-0.000565	-0.000543	-0.00055	-0.000553	-0.00053	-0.000483	-0.000727	-0.000545	-0.000547	-0.00049
1815.02	-0.000772	-0.000627	-0.000536	-0.0005	-0.000509	-0.00051	-0.000502	-0.000441	-0.000726	-0.000529	-0.000541	-0.000457
1816.94	-0.000498	-0.000407	-0.000394	-0.000356	-0.000356	-0.000339	-0.000363	-0.000303	-0.000471	-0.000373	-0.000384	-0.000319
1818.87	-2e-06	-9.3e-05	-0.000186	-0.000195	-0.000133	-0.000156	-0.000178	-0.000158	1.7e-05	-0.000123	-9e-05	-0.000116
1820.8	0.00011	-6e-06	-0.000123	-0.000161	-5.9e-05	-9.4e-05	-0.000132	-0.000157	0.000156	-4.4e-05	-2.7e-05	-5.6e-05
1822.73	0.000252	7.9e-05	-4.6e-05	-7.6e-05	2.7e-05	1.8e-05	-3.4e-05	-6.1e-05	0.00029	5.5e-05	4.8e-05	3.5e-05
1824.66	0.000497	0.00012	3.1e-05	-2.6e-05	4.8e-05	4.3e-05	4.6e-05	-2e-06	0.000472	0.000183	0.000192	0.000103
1826.59	0.00019	-0.000108	-8.9e-05	-0.000145	-0.000126	-0.000126	-8e-05	-0.000111	0.000153	2.9e-05	3.9e-05	-5e-05
1828.52	-0.000351	-0.000375	-0.000268	-0.000281	-0.000309	-0.000299	-0.000267	-0.000234	-0.000358	-0.000245	-0.00024	-0.000261
1830.45	-0.000621	-0.000431	-0.000315	-0.000293	-0.000337	-0.000317	-0.000339	-0.00026	-0.000606	-0.000379	-0.000379	-0.000334
1832.38	-0.000644	-0.000372	-0.000298	-0.000285	-0.000279	-0.000304	-0.000334	-0.000269	-0.000592	-0.000394	-0.00038	-0.000321
1834.3	-0.000699	-0.000368	-0.000303	-0.000274	-0.000261	-0.000281	-0.000324	-0.000291	-0.000621	-0.000394	-0.000424	-0.00032
1836.23	-0.00026	-0.00011	-0.000124	-8e-05	-6.8e-05	-5.7e-05	-0.000118	-0.0001	-0.00021	-0.000152	-0.00021	-0.000109
1838.16	0.000351	0.000217	0.000105	7.2e-05	0.000152	0.000129	0.000109	6.6e-05	0.000378	0.000189	0.00016	0.000143
1840.09	0.000484	0.00029	0.000185	0.000102	0.000203	0.000164	0.000163	6.6e-05	0.000501	0.000301	0.000279	0.000197
1842.02	0.000458	0.000224	0.000177	9.2e-05	0.000163	0.000119	0.000141	2.2e-05	0.000439	0.000275	0.00027	0.000151
1843.95	0.000132	-4.4e-05	1.2e-05	-4.3e-05	-2.7e-05	-6.6e-05	-1.6e-05	-0.000119	0.000101	6.4e-05	6.8e-05	-3.2e-05
1845.88	-0.000463	-0.000435	-0.000274	-0.000268	-0.0003	-0.000332	-0.000265	-0.000291	-0.000457	-0.000302	-0.000287	-0.000298
1847.81	-0.000926	-0.000674	-0.000483	-0.000409	-0.000455	-0.000474	-0.000432	-0.000363	-0.000859	-0.000567	-0.000567	-0.000458
1849.73	-0.000857	-0.000548	-0.000434	-0.000346	-0.000355	-0.000379	-0.000368	-0.000243	-0.00075	-0.000509	-0.000522	-0.00037
1851.66	-0.000458	-0.000267	-0.000243	-0.000216	-0.000174	-0.000217	-0.000192	-0.000107	-0.000359	-0.00026	-0.000254	-0.000188
1853.59	-0.000135	-8e-05	-7.4e-05	-7.9e-05	-5.2e-05	-8.9e-05	-5.8e-05	-5.6e-05	-9.4e-05	-7.1e-05	-7.1e-05	-6.8e-05
1855.52	0.000104	4.8e-05	4.5e-05	3.3e-05	4.1e-05	7e-06	3.3e-05	-1.4e-05	9.2e-05	4.4e-05	5e-05	2.4e-05
1857.45	6.6e-05	1.9e-05	2.3e-05	9e-06	2.2e-05	-7e-06	1.3e-05	-4e-05	5.9e-05	8e-06	3.5e-05	2e-05
1859.38	-3.8e-05	-2.4e-05	-1.6e-05	-2.8e-05	-2e-06	-4e-06	-1.2e-05	-4e-05	-2.9e-05	-4.4e-05	-2.9e-05	-1.6e-05
1861.31	0.000233	0.000147	9.9e-05	8.6e-05	0.000129	0.000145	0.000102	9.3e-05	0.000218	0.000114	0.000102	0.000103
1863.24	0.000726	0.000438	0.000295	0.000244	0.000321	0.000321	0.000283	0.000241	0.000683	0.000403	0.000393	0.000308
1865.17	0.00082	0.000484	0.000341	0.000256	0.000334	0.000322	0.000304	0.000225	0.000769	0.000481	0.000483	0.000334
1867.09	0.000375	0.000209	0.000165	0.000107	0.000144	0.000115	0.000131	7.4e-05	0.000345	0.000242	0.000257	0.000154
1869.02	-0.000316	-0.000209	-0.000123	-0.000122	-0.000135	-0.00017	-0.000129	-0.00011	-0.0003	-0.00015	-0.000137	-0.000118
1870.95	-0.000858	-0.000522	-0.000349	-0.00029	-0.000336	-0.000359	-0.000318	-0.000225	-0.000796	-0.000465	-0.000472	-0.000327
1872.88	-0.000846	-0.000486	-0.00033	-0.00025	-0.000299	-0.000302	-0.000291	-0.000174	-0.000786	-0.000467	-0.000498	-0.000311
1874.81	-0.00032	-0.000157	-0.000109	-5.8e-05	-8.6e-05	-8e-05	-8.9e-05	-1.5e-05	-0.0003	-0.000185	-0.0002	-9.1e-05
1876.74	8.6e-05	9.3e-05	5.9e-05	5.3e-05	5.6e-05	5.6e-05	5.4e-05	6.4e-05	9.4e-05	5.4e-05	7e-05	6.2e-05
1878.67	0.00012	9.3e-05	7.5e-05	4.8e-05	4.5e-05	5.6e-05	5.1e-05	4.4e-05	0.000118	7.9e-05	0.000108	5e-05
1880.6	2.7e-05	2.8e-05	3.2e-05	2e-05	1.6e-05	3.9e-05	1.6e-05	2.6e-05	2.7e-05	2.6e-05	4.7e-05	1e-05
1882.52	0.000117	6.8e-05	7e-05	6.1e-05	7.6e-05	0.000101	5.5e-05	6.9e-05	0.000108	7.2e-05	6.4e-05	4.5e-05
1884.45	0.000319	0.000134	0.000145	0.000108	0.000143	0.000147	0.000112	8.2e-05	0.000288	0.000171	0.000152	0.000107
1886.38	0.00027	9.8e-05	0.000122	8.2e-05	0.000115	0.000107	8.8e-05	3.2e-05	0.000252	0.000158	0.000121	8.6e-05
1888.31	0.000138	5.3e-05	5.7e-05	3.7e-05	6.5e-05	3.9e-05	4.5e-05	-7e-06	0.000141	9.6e-05	6.3e-05	5.3e-05
1890.24	1.3e-05	1.4e-05	-8e-06	-1.5e-05	2.3e-05	-4e-05	3e-06	-4.8e-05	3.4e-05	3e-05	1.7e-05	2.5e-05
1892.17	-0.000165	-7.3e-05	-8.1e-05	-7.8e-05	-4.2e-05	-0.000121	-5.9e-05	-9.9e-05	-0.000139	-6.8e-05	-7.1e-05	-3.6e-05
1894.1	-0.000314	-0.000158	-0.00013	-0.000115	-8.8e-05	-0.00015	-0.000102	-0.000116	-0.000274	-0.000157	-0.000163	-9.8e-05
1896.03	-0.000238	-0.000148	-8.9e-05	-8.6e-05	-6.6e-05	-0.000104	-6.7e-05	-8e-05	-0.000201	-0.000136	-0.00014	-9.6e-05
1897.95	-0.000174	-0.000156	-7.1e-05	-9.3e-05	-8e-05	-9.4e-05	-6e-05	-8.9e-05	-0.000152	-0.000112	-0.000114	-0.0001
1899.88	-0.000209	-0.000159	-8.8e-05	-9.9e-05	-8.6e-05	-8.3e-05	-6.8e-05	-8.2e-05	-0.000179	-0.00012	-0.000132	-0.000103
1901.81	1e-06	0	2e-06	-6e-06	2.7e-05	8e-06	1.3e-05	2e-06	2.1e-05	1.2e-05	3e-06	4e-06
1903.74	0.000243	0.000168	0.000114	8.1e-05	0.000134	9.4e-05	8.2e-05	5.5e-05	0.000243	0.000167	0.000155	0.000118
1905.67	0.000254	0.000173	0.000123	7.7e-05	0.000132	9.1e-05	7.2e-05	4.8e-05	0.000253	0.000167	0.000158	0.000112
1907.6	9.6e-05	5.2e-05	4.7e-05	1.2e-05	4.9e-05	8e-06	1.1e-05	3e-06	0.000112	5.6e-05	6.7e-05	1.8e-05
1909.53	-0.000113	-8.1e-05	-4.5e-05	-4.5e-05	-4.4e-05	-5.6e-05	-5e-05	-4e-05	-9e-05	-7e-05	-7.2e-05	-7.6e-05
1911.46	-6.8e-05	-7.8e-05	-5.7e-05	-2.5e-05	-4e-05	-4.5e-05	-2.1e-05	-3e-06	-6.7e-05	-7.5e-05	-6.4e-05	-5.9e-05
1913.39	4.1e-05	-2.9e-05	-2.7e-05	1.3e-05	-3e-06	-2.1e-05	1.5e-05	3.3e-05	4.2e-05	-1e-05	1.6e-05	-2e-06
1915.31	0.000212	0.000114	8.4e-05	0.000108	9.7e-05	8.2e-05	7.5e-05	9.1e-05	0.0002	0.000118	0.00013	0.000109
1917.24	0.000462	0.000288	0.000219	0.000198	0.000201	0.000182	0.000147	0.000131	0.000423	0.000268	0.000282	0.000229
1919.17	0.000296	0.000193	0.000163	0.000124	0.000123	0.000109	8.7e-05	6.6e-05	0.000267	0.000183	0.000193	0.000147
1921.1	-7.5e-05	-2e-05	7e-06	-9e-06	-2.3e-05	-3.1e-05	-3.1e-05	-2.3e-05	-9.4e-05	-2.3e-05	-2e-05	-1.6e-05
1923.03	-0.000321	-0.000156	-0.000107	-9.5e-05	-0.000118	-0.000107	-0.0001	-6.9e-05	-0.00033	-0.00017	-0.000179	-0.000121
1924.96	-0.000351	-0.000191	-0.000138	-0.000123	-0.000136	-0.000124	-0.000104	-6e-05	-0.000348	-0.000207	-0.000199	-0.000147
1926.89	-0.000328	-0.00018	-0.000116	-0.000108	-0.00012	-9.6e-05	-0.000104	-5.6e-05	-0.000312	-0.000184	-0.000183	-0.000126
1928.82	-0.00013	-4.6e-05	-1e-05	-6e-06	-8e-06	2.3e-05	-2.2e-05	5e-06	-0.000115	-6e-05	-7.7e-05	-2.2e-05
1930.74	0.000113	7.5e-05	8.5e-05	6.8e-05	9.1e-05	8.9e-05	6.8e-05	5.1e-05	0.000123	8.4e-05	8.3e-05	7.3e-05
1932.67	2.1e-05	1.1e-05	3.9e-05	2.5e-05	5.6e-05	3.3e-05	3.5e-05	2e-05	4.7e-05	5.2e-05	5.1e-05	3e-05
1934.6	-3e-06	2.9e-05	3.4e-05	4.3e-05	6.8e-05	4.2e-05	4.2e-05	4.2e-05	3.1e-05	3.8e-05	3.7e-05	3.6e-05
1936.53	0.000257	0.000207	0.000161	0.000144	0.000177	0.000148	0.000143	0.000111	0.000261	0.000181	0.000167	0.00014
1938.46	0.00045	0.000302	0.000244	0.0002	0.000236	0.000198	0.000195	0.000131	0.000415	0.000278	0.000251	0.000195
1940.39	0.000404	0.000243	0.000207	0.000163	0.000201	0.000139	0.000168	8.7e-05	0.000367	0.000237	0.000219	0.000164
1942.32	0.000124	4.5e-05	6.4e-05	3e-05	6.9e-05	-7e-06	5.6e-05	-9e-06	0.000117	7.7e-05	6.7e-05	4.5e-05
1944.25	-0.000228	-0.000184	-0.000101	-0.000115	-9e-05	-0.000158	-8.9e-05	-9.4e-05	-0.000205	-0.000124	-0.000119	-9.7e-05
1946.18	-0.000461	-0.00031	-0.000197	-0.000182	-0.000177	-0.000216	-0.00017	-0.000127	-0.000407	-0.000255	-0.000247	-0.000178
1948.1	-0.000361	-0.00021	-0.000139	-0.000114	-0.000116	-0.000127	-0.000113	-7.8e-05	-0.000306	-0.000193	-0.000196	-0.000121
1950.03	-4.9e-05	-1e-05	5e-06	1e-06	1.2e-05	-3e-06	7e-06	-7e-06	-3.3e-05	-1.2e-05	-2.1e-05	-4e-06
1951.96	4.6e-05	3.5e-05	4e-05	3.7e-05	4.4e-05	1.8e-05	3.8e-05	4e-06	5.4e-05	4e-05	3.7e-05	2.7e-05
1953.89	3e-05	2.7e-05	2.9e-05	3.3e-05	3.7e-05	6e-06	4.3e-05	9e-06	5.2e-05	2.7e-05	3.9e-05	2.9e-05
1955.82	-1e-06	4e-06	1.5e-05	1.3e-05	1.9e-05	-1.2e-05	2.7e-05	-3e-06	2e-05	7e-06	1.9e-05	1.3e-05
1957.75	-5.9e-05	-4.3e-05	-1.1e-05	-1.7e-05	-5e-06	-2.9e-05	-2e-06	-2.2e-05	-4.3e-05	-3e-05	-2.8e-05	-1.7e-05
1959.68	1.1e-05	1.4e-05	3.1e-05	1.8e-05	3.7e-05	1.8e-05	2.4e-05	1.1e-05	2.5e-05	5e-06	-1e-06	2.4e-05
1961.61	0.000235	0.00018	0.000133	0.000101	0.000132	0.000108	8.9e-05	8e-05	0.000229	0.000129	0.000114	0.000124
1963.53	0.000301	0.000219	0.000152	0.000116	0.000146	0.000119	9.3e-05	9.3e-05	0.000279	0.00016	0.000151	0.00013
1965.46	0.000155	0.000113	7.2e-05	6.4e-05	6.9e-05	5.1e-05	3e-05	4.7e-05	0.000137	7e-05	7.8e-05	5e-05
1967.39	-4.5e-05	-2.2e-05	-3.1e-05	-8e-06	-2.4e-05	-2.7e-05	-3.8e-05	-1e-05	-4.9e-05	-4.1e-05	-2.5e-05	-3.6e-05
1969.32	-0.000202	-0.000131	-9.8e-05	-6.9e-05	-8.9e-05	-8.9e-05	-8.1e-05	-5.6e-05	-0.000189	-0.000121	-0.000106	-9.3e-05
1971.25	-0.000243	-0.000159	-0.0001	-8.4e-05	-9.4e-05	-9.1e-05	-8.1e-05	-6.2e-05	-0.000208	-0.000135	-0.00013	-8.8e-05
1973.18	-9.1e-05	-5.3e-05	-2.1e-05	-2.4e-05	-1.8e-05	-1.7e-05	-2e-05	-5e-06	-5.7e-05	-5.7e-05	-5.5e-05	-1.9e-05
1975.11	6.2e-05	4.5e-05	4.4e-05	2.2e-05	4.1e-05	3.4e-05	2.1e-05	2.8e-05	6.7e-05	2.2e-05	2.7e-05	2.1e-05
1977.04	4.7e-05	2.6e-05	3.2e-05	1.6e-05	1.6e-05	2.1e-05	-1e-06	2e-06	3.8e-05	1.8e-05	2.4e-05	-4e-06
1978.97	9e-06	-1e-06	9e-06	1e-05	-1e-05	7e-06	-2.4e-05	-2e-05	2e-06	2e-06	-1e-06	-9e-06
1980.89	2.8e-05	1.5e-05	2.1e-05	1.9e-05	7e-06	5e-06	-1.4e-05	-1.9e-05	2.3e-05	1.6e-05	1e-06	1.7e-05
1982.82	6.7e-05	5.7e-05	5.5e-05	4e-05	5e-05	1.7e-05	1.4e-05	-1.6e-05	6.4e-05	4.3e-05	2.5e-05	4.7e-05
1984.75	0.000163	0.000124	0.000109	8.3e-05	0.000112	7.2e-05	6.9e-05	2.1e-05	0.000155	0.000102	7.5e-05	8.3e-05
1986.68	0.000332	0.0002	0.000177	0.000133	0.000169	0.000126	0.00013	6e-05	0.000297	0.000196	0.000172	0.000115
1988.61	0.000281	0.000141	0.000147	9.4e-05	0.000124	8.2e-05	9.7e-05	2.7e-05	0.000251	0.000171	0.000165	7.6e-05
1990.54	3.7e-05	-2.2e-05	2.3e-05	-1.7e-05	1.3e-05	-3.4e-05	2e-06	-3.9e-05	4.6e-05	3.6e-05	4.1e-05	-1.5e-05
1992.47	-0.000215	-0.000166	-0.000105	-0.000118	-8.1e-05	-0.000146	-8.6e-05	-9.3e-05	-0.000164	-0.000115	-0.000106	-0.000106
1994.4	-0.000343	-0.000215	-0.000161	-0.000154	-0.000115	-0.00019	-0.000121	-0.00011	-0.000266	-0.000198	-0.000183	-0.000143
1996.32	-0.000323	-0.000177	-0.000147	-0.000125	-0.000105	-0.000155	-9.8e-05	-9.4e-05	-0.000243	-0.000182	-0.000176	-0.000126
1998.25	-0.000147	-8.2e-05	-7.2e-05	-4.4e-05	-5.2e-05	-7.1e-05	-3.2e-05	-3.5e-05	-9.5e-05	-7.4e-05	-8.9e-05	-5.9e-05
2000.18	3e-05	3e-06	9e-06	2.2e-05	5e-06	-1.1e-05	2.1e-05	0	4.5e-05	2.9e-05	9e-06	8e-06
2002.11	3.1e-05	7e-06	2.8e-05	2.2e-05	1.7e-05	-4e-06	2.1e-05	2e-06	3.5e-05	3.1e-05	2.7e-05	2.4e-05
2004.04	3.2e-05	2.4e-05	4.5e-05	2.2e-05	4.2e-05	9e-06	2.3e-05	1.4e-05	3.3e-05	2.3e-05	4e-05	3.2e-05
2005.97	4.4e-05	4.9e-05	5.9e-05	3e-05	6.5e-05	2.4e-05	1.7e-05	1.3e-05	5.3e-05	2.2e-05	4.9e-05	3.5e-05
2007.9	2e-05	4.7e-05	4.5e-05	3.1e-05	6.2e-05	3.8e-05	-1e-06	1.9e-05	3.7e-05	9e-06	2.8e-05	2.7e-05
2009.83	7.3e-05	9.4e-05	6.2e-05	6.4e-05	8.4e-05	8e-05	3.4e-05	6e-05	7.9e-05	4.4e-05	4.7e-05	5.2e-05
2011.76	0.000231	0.00019	0.000132	0.00014	0.000134	0.000143	0.000112	0.00011	0.000205	0.000141	0.000134	0.000125
2013.68	0.000301	0.000222	0.000173	0.000176	0.000145	0.000161	0.000148	0.000117	0.000255	0.000189	0.000184	0.000156
2015.61	0.000225	0.000165	0.000143	0.000144	0.000107	0.000123	0.000117	9e-05	0.000188	0.000151	0.000144	0.000124
2017.54	7.1e-05	6.2e-05	6.7e-05	7.4e-05	4.5e-05	4.8e-05	3.9e-05	4.6e-05	6.5e-05	5.5e-05	4.4e-05	5.3e-05
2019.47	-7.9e-05	-3e-05	-1.1e-05	-1e-06	-1.1e-05	-2.2e-05	-3.3e-05	9e-06	-5.2e-05	-3.9e-05	-4.5e-05	-1.7e-05
2021.4	-0.000136	-5.6e-05	-4.7e-05	-3.9e-05	-2.2e-05	-4.5e-05	-4.4e-05	-2e-06	-0.0001	-7.6e-05	-7.5e-05	-3.8e-05
2023.33	-5.2e-05	-2e-06	-7e-06	-1.4e-05	1.4e-05	-1.1e-05	-3e-06	5e-06	-3.2e-05	-3.4e-05	-2.7e-05	4e-06
2025.26	4.5e-05	4.5e-05	4.2e-05	2.5e-05	3.6e-05	1.9e-05	1.8e-05	2e-06	4.1e-05	2.7e-05	3.2e-05	4.3e-05
2027.19	3.8e-05	2.6e-05	3.7e-05	2.2e-05	3.6e-05	9e-06	-2e-06	-1.1e-05	2.7e-05	2.2e-05	2.6e-05	2.8e-05
2029.11	2.9e-05	8e-06	3.3e-05	1.2e-05	4.7e-05	3e-06	-7e-06	-9e-06	2.4e-05	1e-05	1.1e-05	9e-06
2031.04	2.6e-05	0	3.3e-05	3e-06	4.7e-05	-1e-06	-1e-06	-9e-06	3.9e-05	5e-06	1.4e-05	-1.2e-05
2032.97	1.2e-05	1e-06	2.2e-05	-4e-06	4.2e-05	-5e-06	9e-06	-1.3e-05	3.2e-05	1e-06	7e-06	-2.5e-05
2034.9	5e-05	4e-05	4e-05	2.1e-05	5.7e-05	4e-06	4e-05	-6e-06	6.2e-05	3.7e-05	2.6e-05	4e-06
2036.83	8.6e-05	6.5e-05	6e-05	4.3e-05	5.6e-05	1e-05	4.7e-05	-7e-06	8.9e-05	7.4e-05	4.1e-05	4.3e-05
2038.76	6.4e-05	5e-05	4.7e-05	3.7e-05	2.9e-05	0	2.9e-05	-1.8e-05	6.4e-05	7e-05	1.9e-05	4.8e-05
2040.69	5e-06	2e-06	1.4e-05	6e-06	2e-06	-2.3e-05	7e-06	-3.5e-05	1.5e-05	2.9e-05	-9e-06	1.6e-05
2042.62	-7.3e-05	-5.9e-05	-2.2e-05	-3.9e-05	-3.2e-05	-4.8e-05	-2.1e-05	-5.3e-05	-4.3e-05	-2.7e-05	-4.2e-05	-3.3e-05
2044.54	-0.000133	-0.0001	-5.6e-05	-7.1e-05	-5.2e-05	-6.9e-05	-3.8e-05	-6.1e-05	-8.5e-05	-7.5e-05	-7.3e-05	-7.2e-05
2046.47	-0.000122	-9e-05	-5.9e-05	-6.9e-05	-3.9e-05	-7.7e-05	-3.9e-05	-5.1e-05	-8.1e-05	-8.8e-05	-6.5e-05	-7e-05
2048.4	-4.9e-05	-3.8e-05	-2.5e-05	-3.5e-05	-6e-06	-6.5e-05	-1.9e-05	-3.6e-05	-2.6e-05	-4.8e-05	-2.2e-05	-2.9e-05
2050.33	-6e-06	-1.5e-05	-6e-06	-1.4e-05	7e-06	-5e-05	-1.6e-05	-3.2e-05	2e-06	-1.8e-05	-9e-06	-1.2e-05
2052.26	4e-06	-5e-06	-1e-06	-3e-06	8e-06	-3.2e-05	-1.7e-05	-2.6e-05	6e-06	-1.3e-05	-2.2e-05	-1.3e-05
2054.19	1.9e-05	9e-06	7e-06	5e-06	1.4e-05	-2.1e-05	-8e-06	-1.5e-05	1.9e-05	-1.2e-05	-1.6e-05	-8e-06
2056.12	8e-06	9e-06	0	-1e-06	1.2e-05	-1.5e-05	-6e-06	-1e-05	9e-06	-2.1e-05	-1.5e-05	-7e-06
2058.05	4e-05	4e-05	1.7e-05	1.4e-05	2.4e-05	2e-05	1e-05	9e-06	3.3e-05	5e-06	1e-05	1e-05
2059.98	0.00012	9.2e-05	6.3e-05	4.6e-05	4.6e-05	6.2e-05	2.4e-05	2.6e-05	9.3e-05	6.1e-05	6.3e-05	3.6e-05
2061.9	0.000131	9e-05	6.8e-05	5e-05	4.1e-05	6.6e-05	1.2e-05	2.1e-05	9.5e-05	7.5e-05	6.5e-05	3.1e-05
2063.83	6.6e-05	4.3e-05	3.5e-05	2e-05	1.1e-05	3.5e-05	-1.7e-05	9e-06	4.9e-05	3.7e-05	2.2e-05	4e-06
2065.76	-2.5e-05	-1.2e-05	-1.1e-05	-2.4e-05	-2.4e-05	-1.9e-05	-4.3e-05	-1e-05	-1.5e-05	-2.2e-05	-3.3e-05	-1.6e-05
2067.69	-8.8e-05	-5.8e-05	-4.6e-05	-5.1e-05	-4.1e-05	-6.7e-05	-5.1e-05	-2.9e-05	-6.8e-05	-6.4e-05	-6.6e-05	-3.7e-05
2069.62	-0.0001	-7.1e-05	-4.6e-05	-5.1e-05	-3.5e-05	-7.1e-05	-4.8e-05	-3.2e-05	-8.1e-05	-6.8e-05	-6.4e-05	-5.2e-05
2071.55	-3.3e-05	-2.9e-05	-4e-06	-2.1e-05	-8e-06	-3.1e-05	-2.8e-05	-1.8e-05	-2.6e-05	-2.7e-05	-2.2e-05	-3.6e-05
2073.48	2.2e-05	-1e-06	1.7e-05	2e-06	7e-06	-1.8e-05	-1.9e-05	-2.3e-05	2.4e-05	9e-06	8e-06	-2.4e-05
2075.41	8e-06	-7e-06	-9e-06	-3e-06	-5e-06	-3.2e-05	-2.8e-05	-3.9e-05	1.7e-05	-3e-06	-4e-06	-2.9e-05
2077.33	-9e-06	-4e-06	-2.2e-05	-1.6e-05	-4e-06	-2.8e-05	-3.1e-05	-4.6e-05	7e-06	-2e-05	-2.4e-05	-2.3e-05
2079.26	-2.1e-05	-7e-06	-2.1e-05	-2.8e-05	4e-06	-3.1e-05	-3e-05	-5.1e-05	-3e-06	-2e-05	-4e-05	-2e-05
2081.19	-2.8e-05	-2.1e-05	-1.5e-05	-3e-05	1.1e-05	-3.4e-05	-2.2e-05	-5.2e-05	-1.1e-05	-2e-05	-4.5e-05	-2.2e-05
2083.12	-1.2e-05	-1.4e-05	6e-06	-1.6e-05	1.9e-05	-1.7e-05	-1e-05	-4.3e-05	1e-06	-8e-06	-3.1e-05	-1.3e-05
2085.05	1.1e-05	-3e-06	2.4e-05	-1e-06	2e-05	-1.8e-05	1e-06	-4.1e-05	2e-05	7e-06	-7e-06	-5e-06
2086.98	-2e-06	-2.1e-05	7e-06	-5e-06	4e-06	-5.1e-05	0	-6e-05	5e-06	-1e-06	-7e-06	-1.8e-05
2088.91	-3.4e-05	-4.9e-05	-2.9e-05	-2.8e-05	-1.7e-05	-7.4e-05	-1.3e-05	-7e-05	-3.1e-05	-2.9e-05	-2.2e-05	-3.6e-05
2090.84	-6.8e-05	-7.7e-05	-5.3e-05	-5.2e-05	-2.9e-05	-7.1e-05	-2.2e-05	-5.9e-05	-5.6e-05	-4.3e-05	-4.7e-05	-4e-05
2092.77	-9.1e-05	-8.3e-05	-5.2e-05	-5.9e-05	-3.5e-05	-5.9e-05	-1.8e-05	-3.6e-05	-5.7e-05	-3.3e-05	-5.2e-05	-3.7e-05
2094.69	-7.4e-05	-5.4e-05	-2.9e-05	-4.6e-05	-2e-05	-3.4e-05	-5e-06	-1.6e-05	-4e-05	-1.1e-05	-1.9e-05	-2.1e-05
2096.62	-3e-05	-9e-06	1e-06	-1.7e-05	2e-06	-7e-06	4e-06	-9e-06	-1.1e-05	8e-06	2.2e-05	-1e-06
2098.55	-1.7e-05	9e-06	8e-06	-9e-06	8e-06	-1.5e-05	-5e-06	-1.3e-05	-1e-06	-3e-06	3.7e-05	2e-06
2100.48	-2.7e-05	-4e-06	-9e-06	-2.1e-05	8e-06	-3.1e-05	-2.6e-05	-2.2e-05	-1.5e-05	-2.6e-05	2.2e-05	-1.3e-05
2102.41	-2.4e-05	-1.8e-05	-2.1e-05	-2.8e-05	0	-3.2e-05	-3.9e-05	-2.2e-05	-2.5e-05	-2.5e-05	-9e-06	-2.3e-05
2104.34	-2.3e-05	-2.4e-05	-2.1e-05	-2.5e-05	-1.8e-05	-2.2e-05	-4.5e-05	-1.6e-05	-2.4e-05	-1.5e-05	-3.4e-05	-2e-05
2106.27	-2.2e-05	-1.2e-05	-2.1e-05	-1.7e-05	-2.9e-05	-1e-05	-4.3e-05	-1.5e-05	-3e-05	-1.3e-05	-3e-05	-1.3e-05
2108.2	6e-06	1.4e-05	-1.6e-05	4e-06	-1.8e-05	1e-06	-3.2e-05	-8e-06	-1.5e-05	-5e-06	-1.2e-05	-4e-06
2110.12	3.1e-05	2.4e-05	-9e-06	1.9e-05	-4e-06	4e-06	-2.9e-05	-2e-06	1.3e-05	-3e-06	-4e-06	5e-06
2112.05	2.5e-05	1.1e-05	-1.5e-05	6e-06	6e-06	-9e-06	-3e-05	-1e-05	2.4e-05	-6e-06	-8e-06	-1.2e-05
2113.98	2e-06	-1.6e-05	-2.8e-05	-2.5e-05	-3e-06	-3e-05	-3.4e-05	-2.6e-05	1.6e-05	-8e-06	-1.7e-05	-4.2e-05
2115.91	-3.2e-05	-4.2e-05	-3.7e-05	-5.4e-05	-3.3e-05	-4.8e-05	-4.8e-05	-4.4e-05	-1e-05	-2.4e-05	-4e-05	-5.9e-05
2117.84	-5.6e-05	-5.3e-05	-4.1e-05	-6.7e-05	-5.2e-05	-4.9e-05	-5.3e-05	-5.2e-05	-3.5e-05	-5.1e-05	-5e-05	-4.7e-05
2119.77	-4.9e-05	-5e-05	-4.2e-05	-6.1e-05	-5.5e-05	-4.6e-05	-4.2e-05	-5.5e-05	-4.6e-05	-5.7e-05	-5.6e-05	-2.3e-05
2121.7	-2e-05	-3.7e-05	-2.8e-05	-4.1e-05	-4e-05	-5e-05	-3.5e-05	-4.9e-05	-2.7e-05	-3.3e-05	-5.6e-05	-7e-06
2123.63	-1.1e-05	-3.6e-05	-2.6e-05	-3e-05	-1.5e-05	-5.2e-05	-3.1e-05	-5.6e-05	-1e-05	-1.4e-05	-4e-05	-7e-06
2125.56	-1.8e-05	-3.9e-05	-3.2e-05	-2.9e-05	1e-06	-5.3e-05	-2.4e-05	-7e-05	-1e-06	-1.1e-05	-2.9e-05	-2.7e-05
2127.48	-2.6e-05	-4.4e-05	-3.2e-05	-3.2e-05	-9e-06	-4.9e-05	-2e-05	-7.1e-05	1e-06	-1.6e-05	-3e-05	-5.2e-05
2129.41	-2.7e-05	-4.4e-05	-2.5e-05	-3.5e-05	-2.2e-05	-3.6e-05	-2.4e-05	-7.2e-05	-1.2e-05	-2.2e-05	-3.5e-05	-6.4e-05
2131.34	-1.9e-05	-4.2e-05	-1.9e-05	-4e-05	-2.7e-05	-2.5e-05	-2.5e-05	-7.2e-05	-2.7e-05	-2.2e-05	-3.4e-05	-6.4e-05
2133.27	-2.1e-05	-4.7e-05	-2.4e-05	-4.1e-05	-2.6e-05	-3.5e-05	-2.2e-05	-6.2e-05	-3.4e-05	-1.9e-05	-3.5e-05	-5.6e-05
2135.2	-4.6e-05	-5.1e-05	-2.8e-05	-3.5e-05	-1.3e-05	-4.7e-05	-1.8e-05	-4.3e-05	-3.8e-05	-2e-05	-2.5e-05	-3.8e-05
2137.13	-6.9e-05	-5.2e-05	-3.1e-05	-3.5e-05	9e-06	-4.6e-05	-9e-06	-3.4e-05	-3.8e-05	-2e-05	-1.4e-05	-1.1e-05
2139.06	-7e-05	-4.6e-05	-2.6e-05	-4.1e-05	1.3e-05	-4.2e-05	0	-2.9e-05	-3.5e-05	-1.6e-05	-1.7e-05	1.2e-05
2140.99	-5.7e-05	-4.1e-05	-2.2e-05	-4.2e-05	8e-06	-3.3e-05	4e-06	-2.1e-05	-2.9e-05	-2e-05	-1.3e-05	1.4e-05
2142.91	-3.7e-05	-3.3e-05	-2.1e-05	-2.9e-05	4e-06	-2.4e-05	-2e-06	-1.1e-05	-2e-05	-2.2e-05	5e-06	4e-06
2144.84	-2.5e-05	-3e-05	-1.9e-05	-1.5e-05	-4e-06	-2.3e-05	-9e-06	-6e-06	-1.8e-05	-1.7e-05	2e-05	-1.2e-05
2146.77	-2.4e-05	-3.2e-05	-2.1e-05	-2e-06	-9e-06	-2.6e-05	-1.1e-05	-2e-06	-1.5e-05	-8e-06	1.7e-05	-2e-05
2148.7	-2e-05	-3e-05	-1.7e-05	0	-1.3e-05	-2e-05	-1.6e-05	7e-06	-1.5e-05	3e-06	-6e-06	-2.6e-05
2150.63	-9e-06	-2.5e-05	-1.4e-05	-1.2e-05	-1.4e-05	-1.1e-05	-1.5e-05	2e-06	-1.3e-05	1.3e-05	-2.7e-05	-2.1e-05
2152.56	0	-1.2e-05	-9e-06	-1.9e-05	-2e-05	1e-06	-1.5e-05	-2e-06	-7e-06	1.3e-05	-3e-05	-6e-06
2154.49	1.4e-05	4e-06	0	-1e-05	-1.4e-05	2.1e-05	-1.1e-05	5e-06	3e-06	9e-06	-2e-06	8e-06
2156.42	2.9e-05	1.7e-05	1.1e-05	1.5e-05	-2e-06	3.6e-05	-3e-06	2e-06	1.2e-05	1.1e-05	2.9e-05	2.4e-05
2158.35	2.8e-05	1.5e-05	2e-05	2.6e-05	1e-05	3.6e-05	0	-9e-06	1.8e-05	1.6e-05	3.1e-05	3.5e-05
2160.27	1.6e-05	1e-06	9e-06	1.8e-05	1.5e-05	2.1e-05	0	-1.1e-05	1.3e-05	1.2e-05	2e-06	2.8e-05
2162.2	-6e-06	-1.8e-05	-1.7e-05	-5e-06	3e-06	-4e-06	-9e-06	-1e-05	0	-2e-06	-3.4e-05	5e-06
2164.13	-2.9e-05	-3.4e-05	-3.6e-05	-3.1e-05	-9e-06	-3e-05	-2.1e-05	-1.9e-05	-1.7e-05	-1.4e-05	-4.7e-05	-8e-06
2166.06	-3.7e-05	-3.9e-05	-3.5e-05	-4.2e-05	-1.8e-05	-3.3e-05	-3e-05	-1.2e-05	-2.7e-05	-2.2e-05	-3.6e-05	-1.1e-05
2167.99	-2.5e-05	-3.3e-05	-2.5e-05	-3.2e-05	-1.6e-05	-1.9e-05	-2.5e-05	0	-2.8e-05	-2.6e-05	-1.1e-05	-5e-06
2169.92	-1.6e-05	-2.5e-05	-1.3e-05	-1.4e-05	-1.4e-05	-1.6e-05	-8e-06	-7e-06	-2.3e-05	-2.2e-05	3e-06	0
2171.85	-2.2e-05	-2.2e-05	-8e-06	-5e-06	-1.1e-05	-1e-05	7e-06	-1.5e-05	-1.8e-05	-2e-06	2e-06	-3e-06
2173.78	-2.3e-05	-2.3e-05	-1.8e-05	-8e-06	-8e-06	-1.1e-05	1.2e-05	-2.9e-05	-1.9e-05	1.5e-05	-5e-06	-1.2e-05
2175.7	-2.5e-05	-3.8e-05	-2.4e-05	-2.8e-05	-1.4e-05	-3.3e-05	3e-06	-5.5e-05	-2e-05	8e-06	-1.7e-05	-2.5e-05
2177.63	-3.4e-05	-5.7e-05	-2.4e-05	-4.9e-05	-1.8e-05	-5.2e-05	-6e-06	-7e-05	-2.9e-05	-8e-06	-2e-05	-3.6e-05
2179.56	-4.6e-05	-7.2e-05	-3e-05	-5.5e-05	-1.8e-05	-6.1e-05	-1.6e-05	-6.8e-05	-4e-05	-2.6e-05	-1.4e-05	-3.7e-05
2181.49	-6.3e-05	-7.5e-05	-3.6e-05	-4.3e-05	-9e-06	-6.1e-05	-2.2e-05	-6.1e-05	-4.6e-05	-4e-05	-9e-06	-3.1e-05
2183.42	-7.3e-05	-6.5e-05	-3.3e-05	-2.2e-05	6e-06	-4.7e-05	-1.4e-05	-4e-05	-4.8e-05	-3.7e-05	-1.5e-05	-2.6e-05
2185.35	-6.4e-05	-5.9e-05	-2.9e-05	-8e-06	2.1e-05	-1.8e-05	-6e-06	-1.8e-05	-4.2e-05	-2e-05	-2.5e-05	-2.2e-05
2187.28	-4.6e-05	-5.4e-05	-2.2e-05	-1.3e-05	1.5e-05	-1.3e-05	-2e-06	-1.8e-05	-3.4e-05	-4e-06	-3.3e-05	-2e-05
2189.21	-3e-05	-5e-05	-1.8e-05	-2.8e-05	-9e-06	-2.5e-05	-1e-06	-2.3e-05	-2.6e-05	-1e-06	-3.3e-05	-2.6e-05
2191.13	-2.6e-05	-4.3e-05	-2.5e-05	-4.2e-05	-2.4e-05	-3.3e-05	-1.1e-05	-1.6e-05	-2.9e-05	-9e-06	-3e-05	-1.9e-05
2193.06	-3.5e-05	-4.1e-05	-3.2e-05	-5.1e-05	-3.2e-05	-4.9e-05	-2.4e-05	-1.2e-05	-3.9e-05	-2e-05	-2.4e-05	4e-06
2194.99	-5.7e-05	-4.2e-05	-3.9e-05	-4.3e-05	-3.1e-05	-4.3e-05	-3e-05	-1.4e-05	-4.4e-05	-2.8e-05	-2.5e-05	1.7e-05
2196.92	-6.4e-05	-3.6e-05	-4.3e-05	-2.8e-05	-2.5e-05	-1.9e-05	-3.1e-05	-8e-06	-4.3e-05	-3e-05	-2.8e-05	7e-06
2198.85	-4.4e-05	-3e-05	-3.5e-05	-1.3e-05	-2.1e-05	-2e-06	-1.8e-05	-6e-06	-3.7e-05	-1.4e-05	-1.2e-05	-8e-06
2200.78	-1.4e-05	-1.4e-05	-1.9e-05	5e-06	-2.6e-05	5e-06	2e-06	-1e-06	-3.3e-05	6e-06	1e-05	-1.8e-05
2202.71	1.4e-05	6e-06	-1.1e-05	1.8e-05	-2.1e-05	6e-06	1e-05	1.8e-05	-2.6e-05	1.1e-05	2.5e-05	-4e-06
2204.64	2.8e-05	1.6e-05	1e-06	1.5e-05	-6e-06	6e-06	1.2e-05	2.9e-05	-2e-05	8e-06	2.7e-05	3.2e-05
2206.57	1.3e-05	1e-05	7e-06	9e-06	4e-06	7e-06	1.5e-05	2.2e-05	-1.3e-05	3e-06	1.8e-05	4e-05
2208.49	-1.7e-05	-1e-05	-8e-06	6e-06	1.1e-05	1.8e-05	1.1e-05	4e-06	0	-1e-06	-1e-06	2.8e-05
2210.42	-3.6e-05	-2.9e-05	-1.8e-05	-2e-06	6e-06	2.4e-05	4e-06	-1.6e-05	8e-06	4e-06	-9e-06	1.3e-05
2212.35	-3.5e-05	-3.8e-05	-1.3e-05	-1.2e-05	-2e-06	2.3e-05	-3e-06	-2.1e-05	4e-06	1.6e-05	6e-06	4e-06
2214.28	-2.3e-05	-2.9e-05	-7e-06	-1.3e-05	1e-06	1.6e-05	-9e-06	-1e-05	-7e-06	1e-05	2.3e-05	1e-06
2216.21	-6e-06	-1.2e-05	-4e-06	-8e-06	1.5e-05	5e-06	-4e-06	-3e-06	-1e-05	3e-06	3.1e-05	1.4e-05
2218.14	5e-06	0	3e-06	-8e-06	2.3e-05	-7e-06	8e-06	-5e-06	-1e-06	1e-05	2.4e-05	2.9e-05
2220.07	-7e-06	0	4e-06	-3e-06	2.5e-05	-1.1e-05	1.8e-05	-3e-06	5e-06	2.3e-05	1.2e-05	2.9e-05
2222	-2.3e-05	-1.8e-05	0	6e-06	1.9e-05	-4e-06	2.5e-05	-4e-06	4e-06	3.7e-05	1e-05	2.9e-05
2223.92	-3.1e-05	-3.8e-05	1e-06	4e-06	8e-06	-1e-06	1.6e-05	-1e-05	-5e-06	3.4e-05	1.2e-05	2.1e-05
2225.85	-3.2e-05	-4.7e-05	3e-06	-4e-06	8e-06	-1e-05	8e-06	-9e-06	-1.4e-05	1.2e-05	1.6e-05	1.5e-05
2227.78	-3.2e-05	-4.6e-05	1e-06	-5e-06	1.3e-05	-2.3e-05	1.9e-05	-1.2e-05	-2.8e-05	-8e-06	2.3e-05	1.8e-05
2229.71	-3.5e-05	-3.5e-05	0	-7e-06	2.2e-05	-1.9e-05	3.6e-05	-2.5e-05	-3.9e-05	-2e-06	2.1e-05	1.4e-05
2231.64	-3.6e-05	-2.3e-05	4e-06	-7e-06	3.1e-05	-6e-06	4.5e-05	-2.3e-05	-3.1e-05	1.9e-05	2e-05	1e-05
2233.57	-2.2e-05	-1e-05	1.7e-05	9e-06	4.1e-05	2e-05	5.6e-05	2e-06	-1.2e-05	4.4e-05	2.9e-05	1.4e-05
2235.5	5e-06	3e-06	3e-05	2.9e-05	4.9e-05	3.9e-05	5.8e-05	3e-05	8e-06	5.6e-05	3.9e-05	2.8e-05
2237.43	1.9e-05	1.5e-05	3.2e-05	4.7e-05	5.8e-05	4.3e-05	4.5e-05	4.4e-05	2.2e-05	5.2e-05	4.4e-05	5e-05
2239.36	2.4e-05	1.8e-05	3.1e-05	6e-05	5.9e-05	4e-05	4.5e-05	5.3e-05	3.2e-05	5e-05	5e-05	6.1e-05
2241.28	2.2e-05	1.3e-05	3.1e-05	6e-05	4.6e-05	4.2e-05	5.2e-05	4.3e-05	3e-05	5.2e-05	6.4e-05	4.9e-05
2243.21	1.2e-05	1.3e-05	3.3e-05	4.6e-05	3.7e-05	4.8e-05	5.2e-05	2.1e-05	2.9e-05	4.6e-05	6.4e-05	3.4e-05
2245.14	1.6e-05	1.8e-05	3.8e-05	3.7e-05	3.7e-05	3.8e-05	5.3e-05	1.8e-05	3.4e-05	3.8e-05	5.8e-05	3.7e-05
2247.07	3.3e-05	3.4e-05	5e-05	3.7e-05	4.9e-05	3.3e-05	5.7e-05	3.3e-05	3.3e-05	4.1e-05	6.3e-05	5.5e-05
2249	4.4e-05	5.4e-05	6.2e-05	5e-05	6.6e-05	4.2e-05	6e-05	4.7e-05	2.7e-05	4.9e-05	6.8e-05	6.9e-05
2250.93	4.8e-05	6.7e-05	6.1e-05	7.2e-05	7.7e-05	5.9e-05	6.2e-05	6.1e-05	2.8e-05	6.9e-05	8.2e-05	7.1e-05
2252.86	5.3e-05	7.3e-05	5.9e-05	7.9e-05	7.9e-05	7.6e-05	6.1e-05	7.3e-05	5e-05	0.000105	0.000105	6.8e-05
2254.79	5.3e-05	7.1e-05	7.4e-05	8.4e-05	7.4e-05	9.3e-05	5.3e-05	7e-05	7e-05	0.000123	0.00011	7.3e-05
2256.71	5.5e-05	6.9e-05	8.9e-05	8.3e-05	6.6e-05	9.7e-05	3.8e-05	6e-05	6.6e-05	0.000108	9.9e-05	7.8e-05
2258.64	6.2e-05	6.5e-05	8.6e-05	6.8e-05	5.5e-05	8.2e-05	3.6e-05	4.5e-05	5.1e-05	9.6e-05	8.2e-05	8e-05
2260.57	5.7e-05	5.5e-05	7.5e-05	5.2e-05	4.7e-05	6.6e-05	5.3e-05	2.4e-05	2.7e-05	8.6e-05	6.8e-05	7.7e-05
2262.5	3.9e-05	4.2e-05	6.3e-05	5.6e-05	4.5e-05	5e-05	7.4e-05	1.8e-05	-4e-06	7.2e-05	6.7e-05	6.1e-05
2264.43	2.4e-05	2.8e-05	4.8e-05	6.5e-05	5.8e-05	4e-05	8.9e-05	3.8e-05	-1.6e-05	7e-05	8.1e-05	5.9e-05
2266.36	2.7e-05	2e-05	4.8e-05	6.6e-05	7.7e-05	4.8e-05	9e-05	5.5e-05	1.4e-05	6.9e-05	9.1e-05	7.9e-05
2268.29	4.6e-05	2.4e-05	7e-05	6.6e-05	9e-05	6.1e-05	8.8e-05	6e-05	5.9e-05	7.4e-05	8.1e-05	9.4e-05
2270.22	6.7e-05	4.1e-05	8e-05	5.9e-05	0.000102	7.2e-05	9e-05	6e-05	9.1e-05	9.4e-05	7.5e-05	0.000104
2272.15	8e-05	5.5e-05	8.1e-05	5.9e-05	0.000115	8e-05	0.000101	6e-05	9.7e-05	0.00011	7.8e-05	0.000104
2274.07	7.9e-05	5.7e-05	8.3e-05	7.9e-05	0.000115	9e-05	0.000108	6.1e-05	8.2e-05	0.000101	8.4e-05	8.3e-05
2276	6.8e-05	5e-05	8.1e-05	0.000104	9.5e-05	0.000101	0.00011	6.8e-05	7e-05	8.7e-05	9.4e-05	8e-05
2277.93	5.8e-05	4.8e-05	7.5e-05	0.000114	8.3e-05	0.000107	0.000105	7.5e-05	7.9e-05	7.5e-05	9.5e-05	0.000103
2279.86	6e-05	5e-05	7.4e-05	0.000109	8.7e-05	9.9e-05	9.4e-05	7.4e-05	9.6e-05	7.9e-05	9.9e-05	0.0001
2281.79	6.8e-05	6.5e-05	9.4e-05	0.0001	0.00011	8e-05	0.000103	7.4e-05	0.000101	0.000115	0.000125	7.9e-05
2283.72	8.7e-05	9.7e-05	0.000129	9.7e-05	0.000146	7.8e-05	0.000113	6.7e-05	9.2e-05	0.00016	0.000157	6.8e-05
2285.65	0.00011	0.000122	0.00017	0.000115	0.000174	9.4e-05	0.000111	5e-05	8.7e-05	0.000192	0.000186	6.2e-05
2287.58	0.00013	0.000138	0.000202	0.000142	0.000179	0.000115	0.00011	2.9e-05	9.7e-05	0.000211	0.00021	7.4e-05
2289.5	0.000152	0.000144	0.000211	0.000162	0.000175	0.000135	0.00011	4e-06	0.000116	0.00022	0.000233	0.000101
2291.43	0.000161	0.000148	0.000206	0.000174	0.00018	0.000136	9.9e-05	-2e-05	0.00014	0.00022	0.000252	0.00011
2293.36	0.000173	0.000162	0.000206	0.000174	0.000188	0.000132	9.2e-05	-4.2e-05	0.000144	0.000229	0.000267	9.3e-05
2295.29	0.000198	0.000191	0.000223	0.000167	0.000204	0.000137	9.7e-05	-5.1e-05	0.00014	0.00025	0.00028	7.6e-05
2297.22	0.00021	0.000219	0.000244	0.000163	0.000215	0.000142	9.5e-05	-5e-05	0.000141	0.000271	0.000268	7.4e-05
2299.15	0.000223	0.000236	0.000271	0.000179	0.000219	0.00015	0.000103	-4.2e-05	0.000136	0.000293	0.000268	7.3e-05
2301.08	0.000245	0.000248	0.000302	0.000191	0.000236	0.000166	0.000118	-4.9e-05	0.00014	0.000325	0.000301	8.1e-05
2303.01	0.000258	0.000244	0.000331	0.000201	0.000257	0.000188	0.000116	-8.7e-05	0.000164	0.00037	0.000349	9e-05
2304.94	0.000256	0.000224	0.000361	0.000224	0.000268	0.000183	0.000103	-0.000153	0.00018	0.000412	0.000397	7.2e-05
2306.86	0.000244	0.000187	0.00037	0.000219	0.000261	0.000145	8.4e-05	-0.000209	0.000139	0.000424	0.000414	2.5e-05
2308.79	0.000177	0.000128	0.000328	0.000163	0.000228	8.7e-05	6.3e-05	-0.000215	4.9e-05	0.000375	0.000362	-9e-06
2310.72	4.2e-05	8.1e-05	0.000248	9.6e-05	0.000186	2.9e-05	5.6e-05	-0.000194	-6.2e-05	0.000271	0.000272	-1.6e-05
2312.65	-9e-05	6.9e-05	0.000188	5.7e-05	0.000173	-4e-06	4.6e-05	-0.000188	-0.000123	0.000188	0.00025	-1.9e-05
2314.58	-0.000152	6.1e-05	0.000182	5.4e-05	0.000209	-1.8e-05	3.2e-05	-0.000234	-9.8e-05	0.000205	0.000327	-2.5e-05
2316.51	-0.000144	3.5e-05	0.000233	8.5e-05	0.000236	-1.9e-05	3e-06	-0.000326	-5.7e-05	0.000309	0.000454	-4.6e-05
2318.44	-0.000104	-2.9e-05	0.000283	0.000118	0.000211	-3.2e-05	-2.1e-05	-0.000409	-3e-05	0.000404	0.000502	-9.7e-05
2320.37	-8.3e-05	-0.000123	0.000274	8.2e-05	0.000133	-3.7e-05	-1e-05	-0.000416	-9.5e-05	0.00041	0.000403	-0.000148
2322.29	-0.000116	-0.000164	0.000221	-5e-06	5.9e-05	-2e-06	-4e-06	-0.000346	-0.000239	0.000326	0.000232	-0.000149
2324.22	-0.000218	-0.000129	0.000162	-6e-05	6.3e-05	-3e-06	-1.6e-05	-0.000288	-0.000348	0.000212	0.000161	-0.000132
2326.15	-0.000306	-9.7e-05	0.000127	-7.8e-05	7.9e-05	-6e-05	-2.7e-05	-0.000275	-0.000377	0.000133	0.000204	-0.000128
2328.08	-0.00033	-0.000109	9.5e-05	-6e-05	8.2e-05	-9.8e-05	-1.3e-05	-0.000226	-0.000343	8.9e-05	0.000225	-0.000108
2330.01	-0.00034	-0.000128	4.8e-05	-4.2e-05	6.1e-05	-0.0001	1.1e-05	-0.000144	-0.000288	7e-05	0.000184	-8.5e-05
2331.94	-0.000316	-0.000146	2.1e-05	-3e-05	3e-06	-7.4e-05	4.1e-05	-5.6e-05	-0.000226	6.5e-05	0.000105	-7e-05
2333.87	-0.000233	-0.000119	4.1e-05	-6e-06	-1.7e-05	3e-06	5e-05	-7e-06	-0.000193	8.3e-05	7.7e-05	-1.7e-05
2335.8	-0.000152	-1.8e-05	9.2e-05	3.7e-05	5.3e-05	5.8e-05	2.8e-05	-2.5e-05	-0.000138	0.00014	0.00017	5e-05
2337.72	-2.7e-05	9.2e-05	0.000186	0.000119	0.000163	6.6e-05	4.2e-05	-5.1e-05	-2.3e-05	0.000204	0.000321	7.1e-05
2339.65	0.000167	0.000145	0.000226	0.00017	0.000188	4.2e-05	7.1e-05	-5.3e-05	0.00013	0.000207	0.000383	7.9e-05
2341.58	0.000412	0.000208	0.000135	0.000199	0.00014	0.000119	0.000144	0.000193	0.000361	9.8e-05	0.000187	0.000218
2343.51	0.000686	0.000351	5.2e-05	0.000283	0.000127	0.000333	0.000293	0.000619	0.000659	-8e-06	-9.6e-05	0.000438
2345.44	0.000788	0.00046	8.3e-05	0.000374	0.000183	0.000499	0.000388	0.000831	0.000781	-1.5e-05	-0.000188	0.000558
2347.37	0.00054	0.000431	0.000184	0.000383	0.000266	0.000478	0.000343	0.000618	0.000574	0.000119	-4.2e-05	0.000455
2349.3	4.8e-05	0.000281	0.000331	0.000285	0.000362	0.000269	0.000186	6.7e-05	0.000121	0.000354	0.0003	0.000124
2351.23	-0.000381	3e-05	0.000462	0.000113	0.000409	3e-06	-1.7e-05	-0.000573	-0.000387	0.000572	0.000677	-0.000268
2353.16	-0.0006	-0.000165	0.000436	-6.4e-05	0.000357	-0.000202	-0.000172	-0.000993	-0.000695	0.000652	0.000874	-0.000432
2355.08	-0.000455	-0.000211	0.000338	-0.000112	0.000222	-0.000181	-0.000134	-0.000894	-0.000649	0.0006	0.000748	-0.00031
2357.01	-0.000162	-0.000127	0.000243	-1.5e-05	0.000136	-4.9e-05	1.5e-05	-0.000479	-0.000305	0.000432	0.000536	-0.000124
2358.94	9e-06	2e-05	0.000172	3e-05	0.000104	6.2e-05	0.000108	-0.00012	-5.7e-05	0.000213	0.000274	4.8e-05
2360.87	0.000203	8.2e-05	0.000141	8.5e-05	3e-05	0.00014	0.000198	0.000228	0.000181	5.8e-05	-2.7e-05	0.000185
2362.8	0.000371	0.000132	8.1e-05	0.000191	2.9e-05	0.000162	0.000279	0.000556	0.00049	-7.8e-05	-0.000187	0.00032
2364.73	0.000465	0.000243	-3.6e-05	0.000266	7.4e-05	0.000189	0.000337	0.000796	0.000688	-0.0002	-0.000233	0.000476
2366.66	0.000547	0.000408	-0.000139	0.000307	0.000105	0.000265	0.000377	0.000965	0.000745	-0.000257	-0.000273	0.000651
2368.59	0.000664	0.000501	-0.000161	0.000316	8e-05	0.000394	0.000423	0.001084	0.000718	-0.000247	-0.000351	0.00073
2370.51	0.000721	0.000525	-0.000138	0.000299	6.2e-05	0.000514	0.000462	0.001149	0.000668	-0.00024	-0.000415	0.000712
2372.44	0.000768	0.000488	-6.4e-05	0.000277	4.8e-05	0.000585	0.000483	0.001131	0.000597	-0.000195	-0.000479	0.000693
2374.37	0.000768	0.000343	-4.2e-05	0.000327	1.2e-05	0.00051	0.000487	0.00111	0.000664	-0.000148	-0.000437	0.000633
2376.3	0.000556	0.000233	-0.000121	0.000355	2.7e-05	0.000359	0.000442	0.001063	0.000709	-0.000201	-0.000325	0.000574
2378.23	0.000286	0.000161	-0.000205	0.000307	4.3e-05	0.000267	0.00039	0.000981	0.00058	-0.000285	-0.000275	0.000532
2380.16	8.5e-05	7.9e-05	-0.000233	0.000221	2.4e-05	0.000234	0.000343	0.000899	0.000374	-0.000327	-0.000279	0.000486
2382.09	-1.8e-05	2e-05	-0.000195	0.000144	-4e-06	0.000242	0.000318	0.000802	0.000196	-0.000305	-0.000276	0.000423
2384.02	-3e-05	2.5e-05	-0.000112	0.000116	7e-06	0.000246	0.000292	0.00067	9.5e-05	-0.000223	-0.0002	0.000356
2385.95	2.2e-05	8.8e-05	-7e-06	0.000139	6.9e-05	0.000242	0.000252	0.000521	7.9e-05	-0.0001	-6.9e-05	0.000313
2387.87	0.0001	0.000161	8.7e-05	0.000171	0.000147	0.000231	0.000228	0.000396	0.000119	3.4e-05	7.1e-05	0.000278
2389.8	0.000176	0.00021	0.000161	0.000198	0.000207	0.000228	0.000234	0.000313	0.000168	0.000143	0.000172	0.000256
2391.73	0.000218	0.000231	0.000201	0.000231	0.000233	0.000227	0.000239	0.000278	0.000194	0.000203	0.000212	0.000249
2393.66	0.000229	0.00023	0.000215	0.000242	0.000224	0.000224	0.000233	0.000258	0.000195	0.000212	0.000217	0.000243
2395.59	0.000235	0.000214	0.000219	0.000235	0.000204	0.000226	0.00023	0.000238	0.00019	0.000202	0.000213	0.000243
2397.52	0.000227	0.000205	0.000218	0.000238	0.00019	0.000227	0.000229	0.000216	0.000179	0.000195	0.000216	0.000242
2399.45	0.000219	0.000209	0.000222	0.000248	0.000198	0.000224	0.000229	0.000202	0.000175	0.000198	0.000226	0.000249
2401.38	0.000219	0.00022	0.000223	0.000239	0.000224	0.000222	0.000231	0.000212	0.000184	0.000221	0.000235	0.000257
2403.3	0.000219	0.000242	0.000236	0.000241	0.000257	0.000226	0.000232	0.000237	0.000201	0.000251	0.000242	0.000247
2405.23	0.00023	0.00026	0.000255	0.000262	0.00027	0.000239	0.000234	0.000269	0.000225	0.00026	0.000242	0.000233
2407.16	0.000247	0.000262	0.000269	0.000268	0.000266	0.000261	0.000252	0.000274	0.000226	0.000242	0.000243	0.000232
2409.09	0.000253	0.000245	0.000275	0.00027	0.00026	0.000269	0.000264	0.000256	0.000217	0.000234	0.000241	0.000236
2411.02	0.000247	0.000223	0.000267	0.000264	0.000246	0.000255	0.000271	0.00023	0.000216	0.000241	0.000243	0.000248
2412.95	0.000234	0.000201	0.000245	0.000252	0.000238	0.000234	0.00028	0.000224	0.000226	0.000247	0.000251	0.000265
2414.88	0.000206	0.000189	0.000234	0.000248	0.000247	0.000212	0.000284	0.000234	0.000228	0.000256	0.000248	0.000265
2416.81	0.000191	0.000202	0.000243	0.000252	0.000278	0.000202	0.000281	0.000241	0.000225	0.000258	0.000241	0.000248
2418.74	0.000207	0.000217	0.000255	0.000259	0.000293	0.00022	0.00028	0.000244	0.00022	0.000252	0.000244	0.000251
2420.66	0.000232	0.000233	0.000265	0.000267	0.000286	0.000251	0.000299	0.00024	0.000217	0.000258	0.000254	0.000266
2422.59	0.000252	0.000256	0.000284	0.000279	0.000279	0.000278	0.000313	0.000243	0.000237	0.000283	0.000272	0.000275
2424.52	0.000263	0.000277	0.000293	0.000294	0.000287	0.000304	0.000317	0.000266	0.00026	0.000302	0.000304	0.000287
2426.45	0.000267	0.000287	0.000288	0.000311	0.0003	0.000306	0.000315	0.000297	0.000257	0.000294	0.000316	0.000301
2428.38	0.000261	0.000284	0.000288	0.000316	0.000307	0.000286	0.000299	0.000316	0.000244	0.000274	0.000296	0.000309
2430.31	0.000266	0.000275	0.000292	0.000302	0.000308	0.000266	0.000278	0.000314	0.000237	0.000252	0.000276	0.000309
2432.24	0.000278	0.000269	0.000287	0.000292	0.000283	0.000263	0.000272	0.000287	0.00023	0.000249	0.000275	0.000307
2434.17	0.000281	0.000278	0.000289	0.000292	0.000262	0.00027	0.00028	0.000274	0.000245	0.000273	0.000288	0.000293
2436.09	0.000282	0.000303	0.000307	0.000302	0.000283	0.00029	0.000286	0.000286	0.000269	0.000293	0.000309	0.000278
2438.02	0.00029	0.000314	0.000317	0.000318	0.000314	0.000324	0.000294	0.000305	0.000285	0.000303	0.000328	0.000283
2439.95	0.000314	0.000324	0.000323	0.00033	0.000325	0.000345	0.000312	0.000324	0.000295	0.0003	0.000325	0.000312
2441.88	0.000331	0.000335	0.000332	0.000346	0.000333	0.000356	0.000328	0.000338	0.000297	0.000295	0.00031	0.000347
2443.81	0.000341	0.000335	0.000338	0.000357	0.00033	0.000361	0.00033	0.000335	0.000293	0.000297	0.000305	0.000365
2445.74	0.000339	0.000326	0.000332	0.000352	0.000314	0.000353	0.000328	0.000329	0.000282	0.000304	0.000308	0.000354
2447.67	0.000318	0.000318	0.000318	0.000341	0.000306	0.000324	0.000329	0.00033	0.000272	0.000307	0.000316	0.000325
2449.6	0.000303	0.000306	0.00031	0.000331	0.000306	0.000303	0.00032	0.000314	0.00026	0.000307	0.000319	0.0003
2451.53	0.000301	0.000289	0.000313	0.000318	0.000307	0.000297	0.00031	0.000302	0.000254	0.000307	0.000311	0.000297
2453.45	0.000307	0.000293	0.00033	0.000316	0.000305	0.000293	0.000311	0.000305	0.000259	0.000306	0.000306	0.000321
2455.38	0.000317	0.00031	0.000348	0.000332	0.000308	0.000304	0.000324	0.000306	0.000268	0.000299	0.000315	0.000335
2457.31	0.000327	0.000322	0.000356	0.000345	0.000323	0.000317	0.000341	0.000307	0.000294	0.000301	0.000329	0.000318
2459.24	0.000325	0.000331	0.000352	0.000355	0.000349	0.000316	0.000357	0.000307	0.000315	0.000319	0.000328	0.000311
2461.17	0.00031	0.000332	0.000338	0.000361	0.000374	0.000303	0.000363	0.000305	0.000311	0.000339	0.000327	0.000322
2463.1	0.000296	0.000313	0.000328	0.00035	0.000377	0.000302	0.000351	0.000306	0.000302	0.000348	0.000328	0.000327
2465.03	0.000284	0.000297	0.000326	0.000335	0.000351	0.000309	0.00033	0.000316	0.000297	0.000343	0.000319	0.000337
2466.96	0.000283	0.00029	0.000325	0.00033	0.000323	0.000311	0.000324	0.00031	0.000293	0.000322	0.000326	0.000347
2468.88	0.000293	0.00029	0.00032	0.00033	0.000323	0.000314	0.000338	0.000302	0.00029	0.000295	0.000341	0.00034
2470.81	0.000306	0.0003	0.000326	0.000339	0.000337	0.000314	0.000357	0.000309	0.000293	0.000305	0.000341	0.000331
2472.74	0.000323	0.000322	0.000351	0.000355	0.000356	0.000318	0.000367	0.000327	0.000291	0.000332	0.000336	0.00034
2474.67	0.000337	0.000356	0.000375	0.000376	0.000376	0.000338	0.000376	0.000352	0.000294	0.000341	0.000342	0.000353
2476.6	0.000356	0.000381	0.000384	0.0004	0.000374	0.000373	0.000384	0.000374	0.000311	0.000344	0.000349	0.000361
2478.53	0.000369	0.000394	0.000385	0.000405	0.000359	0.00039	0.000372	0.000385	0.000323	0.000351	0.000352	0.000371
2480.46	0.00036	0.00038	0.000374	0.000384	0.000355	0.00039	0.00036	0.000375	0.000317	0.000353	0.00036	0.000365
2482.39	0.000341	0.000353	0.00035	0.000365	0.000343	0.000373	0.000353	0.000345	0.000299	0.000341	0.000353	0.000344
2484.32	0.00033	0.000331	0.000332	0.000352	0.00032	0.000343	0.000348	0.00032	0.000287	0.000321	0.000333	0.000331
2486.24	0.000327	0.000321	0.00033	0.00035	0.000312	0.000321	0.000341	0.000319	0.000285	0.000288	0.000327	0.000328
2488.17	0.000329	0.000331	0.000339	0.00036	0.00032	0.00031	0.000333	0.000335	0.000301	0.000275	0.000335	0.000338
2490.1	0.000344	0.000352	0.000352	0.000374	0.000338	0.000312	0.000334	0.000361	0.000317	0.000304	0.000348	0.000355
2492.03	0.000355	0.000374	0.000373	0.000378	0.000351	0.000324	0.000337	0.000376	0.000319	0.000337	0.000356	0.000359
2493.96	0.000357	0.000377	0.000384	0.000376	0.000359	0.000338	0.000344	0.000364	0.000315	0.000348	0.000345	0.000356
2495.89	0.000352	0.000366	0.000376	0.000366	0.000359	0.000351	0.000354	0.000329	0.000295	0.000334	0.000322	0.000352
2497.82	0.000342	0.000349	0.000354	0.000343	0.000344	0.000352	0.000345	0.000302	0.00027	0.000319	0.000299	0.000336
2499.75	0.000317	0.000328	0.000334	0.000327	0.000331	0.000323	0.000309	0.000286	0.00026	0.000304	0.000283	0.00031
2501.67	0.000291	0.000306	0.000315	0.00032	0.000309	0.000288	0.00028	0.000276	0.000261	0.000294	0.000278	0.000299
2503.6	0.000278	0.000278	0.000304	0.000319	0.000287	0.000268	0.000275	0.000283	0.000257	0.000284	0.000285	0.000297
2505.53	0.000275	0.000252	0.000314	0.000324	0.000278	0.000254	0.000277	0.000293	0.00026	0.00027	0.000306	0.000294
2507.46	0.000277	0.000245	0.000317	0.000319	0.000289	0.000267	0.000291	0.000291	0.000261	0.000283	0.00032	0.000302
2509.39	0.000279	0.00026	0.000302	0.000309	0.00031	0.000294	0.00032	0.000277	0.000251	0.000309	0.000314	0.000303
2511.32	0.000276	0.00029	0.000293	0.000311	0.000331	0.000302	0.000335	0.000272	0.000249	0.000313	0.000295	0.000304
2513.25	0.000265	0.000306	0.000295	0.000307	0.000349	0.00029	0.000333	0.000267	0.000255	0.00029	0.00028	0.000298
2515.18	0.000262	0.000297	0.0003	0.00029	0.00033	0.000278	0.000315	0.000264	0.000257	0.00026	0.000267	0.00028
2517.1	0.000265	0.000272	0.000301	0.000282	0.000294	0.000267	0.000286	0.000272	0.000254	0.000232	0.00026	0.000274
2519.03	0.000263	0.000254	0.000288	0.000286	0.000257	0.000252	0.00027	0.000275	0.00025	0.00023	0.000266	0.000281
2520.96	0.000253	0.00025	0.000273	0.000293	0.000225	0.000248	0.000273	0.000271	0.000243	0.000253	0.000273	0.000285
2522.89	0.00025	0.000256	0.000269	0.000305	0.000228	0.00024	0.000295	0.000266	0.000241	0.000268	0.000278	0.000287
2524.82	0.000259	0.000273	0.000285	0.000309	0.000267	0.000247	0.000312	0.000264	0.000245	0.000276	0.00028	0.000295
2526.75	0.000276	0.000287	0.000302	0.000298	0.000301	0.000272	0.000313	0.000264	0.000243	0.000279	0.000287	0.000285
2528.68	0.000298	0.000303	0.000318	0.0003	0.000312	0.000297	0.000298	0.000276	0.000244	0.00028	0.000286	0.000285
2530.61	0.000314	0.000314	0.000318	0.000316	0.000313	0.000311	0.000279	0.000295	0.000256	0.000281	0.000284	0.000297
2532.54	0.000311	0.000308	0.000302	0.000318	0.000299	0.000297	0.000267	0.000295	0.000271	0.000283	0.000283	0.000301
2534.46	0.000291	0.000287	0.000282	0.000307	0.000273	0.000262	0.000253	0.000287	0.000274	0.000265	0.000267	0.000301
2536.39	0.000276	0.000267	0.000258	0.000287	0.000248	0.000243	0.000233	0.00027	0.000264	0.000244	0.000246	0.000286
2538.32	0.000265	0.000263	0.000249	0.000265	0.000218	0.000244	0.000207	0.000235	0.000236	0.000243	0.000243	0.000255
2540.25	0.000262	0.000263	0.000259	0.000264	0.000205	0.000247	0.000201	0.000216	0.000205	0.000244	0.000256	0.000226
2542.18	0.000268	0.000268	0.000278	0.000281	0.000228	0.000256	0.00023	0.000231	0.000219	0.000251	0.000254	0.000224
2544.11	0.000269	0.000273	0.000291	0.000294	0.000274	0.000267	0.000277	0.000264	0.000246	0.000266	0.000259	0.000248
2546.04	0.000259	0.000279	0.000296	0.000294	0.000307	0.000266	0.000319	0.000295	0.000261	0.000275	0.000273	0.000286
2547.97	0.000255	0.000286	0.000299	0.000296	0.000319	0.000265	0.000328	0.000309	0.000267	0.000277	0.000282	0.00031
2549.89	0.000272	0.000288	0.000305	0.000294	0.000307	0.000275	0.000305	0.00028	0.000249	0.000273	0.000295	0.000302
2551.82	0.000289	0.000282	0.000298	0.000281	0.000281	0.000264	0.000271	0.000231	0.000214	0.000258	0.000287	0.000267
2553.75	0.000279	0.000262	0.000264	0.00026	0.000265	0.000242	0.000232	0.000195	0.000202	0.000236	0.000254	0.000232
2555.68	0.000242	0.000231	0.000228	0.000231	0.000257	0.000219	0.000212	0.000187	0.000215	0.000221	0.000231	0.000233
2557.61	0.000201	0.00021	0.000218	0.000218	0.000255	0.000198	0.000223	0.000203	0.000216	0.000226	0.000236	0.000248
2559.54	0.000179	0.000204	0.000233	0.000235	0.000249	0.000192	0.000252	0.000233	0.000229	0.000245	0.000245	0.000253
2561.47	0.00019	0.000204	0.00027	0.00027	0.00026	0.000221	0.000283	0.000259	0.000243	0.000275	0.000254	0.000256
2563.4	0.000234	0.000223	0.000301	0.000298	0.000283	0.000274	0.000299	0.000274	0.000238	0.000279	0.000265	0.000261
2565.33	0.00027	0.000256	0.000307	0.000312	0.0003	0.000308	0.000302	0.000288	0.000243	0.00027	0.000266	0.000269
2567.25	0.000287	0.000282	0.000315	0.000314	0.000306	0.000321	0.000303	0.000289	0.000264	0.000269	0.000277	0.000292
2569.18	0.000299	0.000298	0.000323	0.000313	0.000303	0.000305	0.000313	0.000294	0.000276	0.00026	0.000287	0.000313
2571.11	0.000295	0.00031	0.000322	0.000311	0.000302	0.000273	0.000308	0.000297	0.000263	0.000264	0.000286	0.000312
2573.04	0.000272	0.000309	0.000306	0.000311	0.000302	0.000256	0.00029	0.000294	0.000251	0.000286	0.000293	0.000311
2574.97	0.00027	0.000309	0.000293	0.000313	0.00032	0.000268	0.000288	0.000293	0.000254	0.000306	0.000308	0.000303
2576.9	0.000296	0.000318	0.00029	0.000329	0.000343	0.000299	0.000306	0.0003	0.000266	0.000308	0.000321	0.000301
2578.83	0.000331	0.000334	0.000315	0.000364	0.000352	0.000332	0.000332	0.000332	0.00029	0.000315	0.000342	0.000318
2580.76	0.000367	0.000355	0.000361	0.000388	0.000338	0.000359	0.000356	0.000372	0.000325	0.000321	0.000374	0.000342
2582.68	0.000388	0.000382	0.00039	0.000399	0.000338	0.000372	0.000379	0.000394	0.000345	0.00033	0.000378	0.000372
2584.61	0.000387	0.000401	0.000403	0.000405	0.00035	0.000378	0.000388	0.000403	0.00035	0.000356	0.000374	0.000389
2586.54	0.000383	0.000403	0.000402	0.000402	0.000355	0.000377	0.000383	0.000404	0.00036	0.000379	0.00037	0.000371
2588.47	0.000384	0.0004	0.000396	0.000387	0.000366	0.000365	0.00037	0.000381	0.000357	0.00037	0.00035	0.000332
2590.4	0.000377	0.000378	0.00039	0.000386	0.000362	0.000353	0.000351	0.000355	0.000328	0.000336	0.00034	0.000326
2592.33	0.000364	0.00036	0.000385	0.000397	0.00034	0.000346	0.000327	0.00034	0.000311	0.000314	0.000352	0.00034
2594.26	0.000344	0.000358	0.000386	0.000394	0.000334	0.000342	0.000321	0.000319	0.000317	0.000317	0.000357	0.000356
2596.19	0.000339	0.000362	0.000386	0.000396	0.000361	0.000343	0.000355	0.000309	0.000333	0.000356	0.000344	0.000376
2598.12	0.000356	0.000378	0.000394	0.000405	0.000387	0.000354	0.000391	0.000328	0.000357	0.000401	0.000359	0.000384
2600.04	0.00038	0.000391	0.000413	0.00041	0.000408	0.000372	0.000419	0.000355	0.000377	0.00043	0.000389	0.000384
2601.97	0.000403	0.000395	0.000434	0.000421	0.000436	0.000383	0.000441	0.000377	0.000382	0.000422	0.00041	0.000396
2603.9	0.000416	0.000388	0.000432	0.000427	0.000446	0.000386	0.000432	0.000403	0.000374	0.000379	0.000422	0.000396
2605.83	0.000408	0.000386	0.000415	0.000416	0.000438	0.000379	0.000396	0.00041	0.000365	0.000355	0.000416	0.00038
2607.76	0.000383	0.000379	0.000398	0.0004	0.000423	0.000357	0.000365	0.00039	0.000343	0.000348	0.000395	0.000371
2609.69	0.000359	0.000369	0.000373	0.000386	0.000401	0.000339	0.000373	0.00037	0.000322	0.000347	0.000367	0.000367
2611.62	0.000338	0.000365	0.000369	0.000389	0.000369	0.00034	0.000388	0.000351	0.000322	0.000354	0.000364	0.000371
2613.55	0.000338	0.000362	0.000396	0.000407	0.000356	0.000354	0.000398	0.00034	0.000343	0.000369	0.00038	0.000377
2615.47	0.000359	0.00038	0.000431	0.000426	0.000381	0.000376	0.000415	0.000354	0.000374	0.000374	0.000384	0.000388
2617.4	0.000396	0.000417	0.000445	0.000445	0.000415	0.0004	0.000425	0.000389	0.000399	0.000374	0.000393	0.000401
2619.33	0.000427	0.000449	0.000457	0.000461	0.000454	0.000406	0.000423	0.000422	0.000418	0.000402	0.000413	0.000425
2621.26	0.00044	0.000462	0.000467	0.00046	0.000492	0.000404	0.000422	0.000429	0.000422	0.000418	0.000421	0.000444
2623.19	0.000441	0.000464	0.000464	0.000444	0.00049	0.000414	0.000432	0.000422	0.000412	0.00042	0.000413	0.000448
2625.12	0.000428	0.000452	0.000465	0.00045	0.000446	0.000435	0.000418	0.00042	0.000402	0.000413	0.000412	0.000444
2627.05	0.00042	0.00044	0.000457	0.000448	0.000401	0.000442	0.000392	0.000418	0.000397	0.0004	0.000408	0.000427
2628.98	0.000418	0.000439	0.000431	0.000433	0.000363	0.000417	0.000382	0.000404	0.000388	0.000381	0.000397	0.000403
2630.91	0.000428	0.000425	0.000398	0.000432	0.000349	0.000371	0.000375	0.000389	0.000376	0.000363	0.000405	0.000391
2632.83	0.000431	0.000397	0.000388	0.000426	0.000376	0.000341	0.000366	0.000375	0.00037	0.000374	0.000408	0.000385
2634.76	0.000424	0.000394	0.000408	0.000419	0.000407	0.000357	0.000374	0.000376	0.000373	0.000399	0.0004	0.00038
2636.69	0.00042	0.000419	0.000443	0.000435	0.000422	0.000404	0.0004	0.000389	0.000384	0.000415	0.000409	0.000402
2638.62	0.000422	0.000442	0.000476	0.000462	0.000433	0.00044	0.000425	0.000397	0.000404	0.000418	0.000422	0.000428
2640.55	0.000435	0.000456	0.000484	0.00046	0.000435	0.000439	0.000431	0.000386	0.000429	0.00042	0.00043	0.000423
2642.48	0.000438	0.000454	0.000458	0.000436	0.00041	0.000398	0.000419	0.000371	0.000434	0.000415	0.000409	0.000408
2644.41	0.000415	0.000419	0.000402	0.000421	0.00039	0.000359	0.000381	0.00037	0.000403	0.000391	0.000377	0.000393
2646.34	0.000375	0.00038	0.000356	0.000407	0.000368	0.000341	0.000345	0.000367	0.000359	0.000359	0.000358	0.000371
2648.26	0.000353	0.000367	0.000344	0.000396	0.000349	0.000337	0.000349	0.000361	0.000332	0.000342	0.000367	0.000356
2650.19	0.000352	0.000366	0.000364	0.000393	0.000368	0.000335	0.000376	0.000351	0.000332	0.000344	0.000394	0.000355
2652.12	0.000368	0.000361	0.000402	0.000391	0.000406	0.000343	0.000409	0.000351	0.000359	0.000362	0.000397	0.000348
2654.05	0.0004	0.000373	0.000428	0.00039	0.000446	0.000365	0.000424	0.00037	0.000407	0.000385	0.000404	0.000358
2655.98	0.000415	0.000399	0.000442	0.0004	0.000465	0.000386	0.000425	0.00038	0.000429	0.000416	0.000417	0.000407
2657.91	0.000415	0.00042	0.00046	0.000434	0.000478	0.000406	0.00042	0.000382	0.000413	0.000429	0.00043	0.000451
2659.84	0.000422	0.000445	0.000473	0.000468	0.000471	0.00042	0.000437	0.000391	0.000407	0.000412	0.000423	0.000467
2661.77	0.000429	0.000457	0.000467	0.000473	0.000458	0.000424	0.000444	0.000404	0.000413	0.000393	0.000406	0.000455
2663.69	0.000421	0.000452	0.000444	0.000466	0.000445	0.000415	0.000422	0.00042	0.000407	0.000369	0.000397	0.000417
2665.62	0.000412	0.000428	0.000419	0.000456	0.000423	0.000403	0.000411	0.00043	0.000398	0.000363	0.000401	0.000391
2667.55	0.000411	0.000402	0.000405	0.00044	0.00041	0.000387	0.000395	0.000414	0.000397	0.000387	0.000415	0.000391
2669.48	0.000407	0.000396	0.000417	0.000425	0.000404	0.000379	0.000377	0.000397	0.00039	0.000406	0.000421	0.00042
2671.41	0.000412	0.000416	0.000428	0.00042	0.000417	0.000377	0.000384	0.000393	0.000385	0.000409	0.000415	0.000436
2673.34	0.00042	0.000444	0.000422	0.000428	0.000428	0.000377	0.000403	0.000404	0.000387	0.000405	0.000412	0.000424
2675.27	0.00043	0.000455	0.00043	0.000438	0.00043	0.000386	0.000408	0.000421	0.000375	0.000407	0.00042	0.000409
2677.2	0.000449	0.000459	0.00044	0.000453	0.000425	0.000401	0.000417	0.000434	0.000374	0.000422	0.000411	0.000376
2679.13	0.000466	0.000439	0.000453	0.00046	0.00041	0.000415	0.000424	0.000417	0.000406	0.000426	0.000391	0.000342
2681.05	0.000469	0.000406	0.000464	0.000446	0.000399	0.000419	0.000396	0.000377	0.000425	0.000392	0.000374	0.000325
2682.98	0.000436	0.000392	0.000442	0.000426	0.000387	0.000399	0.000346	0.000351	0.000399	0.000343	0.000365	0.000347
2684.91	0.000382	0.000382	0.000393	0.000398	0.000377	0.000353	0.00031	0.000339	0.000347	0.000319	0.000345	0.000364
2686.84	0.000337	0.000375	0.000356	0.000376	0.000365	0.000322	0.000313	0.000353	0.000297	0.000309	0.000322	0.000366
2688.77	0.000329	0.000376	0.000351	0.000362	0.000364	0.000325	0.000344	0.000361	0.000284	0.000315	0.000318	0.000389
2690.7	0.000364	0.000383	0.000374	0.000379	0.000379	0.00035	0.000392	0.000362	0.000323	0.000356	0.000347	0.000402
2692.63	0.000407	0.000402	0.000417	0.000416	0.000396	0.000388	0.000429	0.000374	0.000382	0.000403	0.000403	0.000416
2694.56	0.00044	0.000432	0.000454	0.000449	0.00043	0.000416	0.000428	0.000398	0.000427	0.000436	0.000438	0.000445
2696.48	0.000458	0.000466	0.000472	0.000481	0.000462	0.00042	0.000416	0.000428	0.000452	0.000444	0.000434	0.000455
2698.41	0.000465	0.000466	0.000479	0.0005	0.000479	0.000428	0.000432	0.000442	0.000459	0.000436	0.000417	0.000422
2700.34	0.000467	0.000448	0.000479	0.000498	0.000484	0.00043	0.000456	0.000429	0.000443	0.000426	0.000414	0.00039
2702.27	0.000456	0.000433	0.000487	0.000476	0.000478	0.000411	0.000467	0.000412	0.000425	0.000433	0.000436	0.000407
2704.2	0.000437	0.000433	0.000501	0.000468	0.000467	0.000424	0.000471	0.000427	0.000424	0.000456	0.000466	0.000438
2706.13	0.000438	0.000472	0.000514	0.000488	0.000476	0.00046	0.00048	0.00048	0.000442	0.000481	0.000488	0.000475
2708.06	0.000474	0.000523	0.000552	0.000538	0.000514	0.000485	0.000508	0.000534	0.000472	0.0005	0.000508	0.00052
2709.99	0.00053	0.000578	0.0006	0.000608	0.000576	0.000518	0.000551	0.000565	0.000504	0.000513	0.000535	0.000541
2711.92	0.000593	0.000624	0.000642	0.000668	0.000639	0.000559	0.000607	0.000582	0.000539	0.000528	0.000552	0.000557
2713.84	0.000639	0.000655	0.000669	0.000705	0.000661	0.000586	0.000644	0.000591	0.000562	0.000555	0.000564	0.000585
2715.77	0.000651	0.00066	0.000673	0.000696	0.000634	0.000599	0.00063	0.000597	0.000576	0.00058	0.000575	0.000592
2717.7	0.000656	0.000654	0.000643	0.000647	0.000596	0.000606	0.000599	0.000575	0.000576	0.000569	0.00057	0.000555
2719.63	0.000643	0.00063	0.000597	0.000594	0.000566	0.000571	0.000573	0.000533	0.000533	0.000523	0.000548	0.000519
2721.56	0.000601	0.000579	0.000573	0.000555	0.000535	0.000507	0.000552	0.000503	0.000484	0.000489	0.000504	0.00051
2723.49	0.000582	0.000563	0.000566	0.000553	0.000537	0.00048	0.000539	0.000495	0.000478	0.000481	0.000468	0.000514
2725.42	0.000595	0.000583	0.000584	0.000591	0.000539	0.000505	0.000535	0.00051	0.000506	0.000499	0.000479	0.000525
2727.35	0.00061	0.000623	0.000615	0.000641	0.000534	0.000554	0.000536	0.000538	0.000532	0.000541	0.000537	0.00053
2729.27	0.000625	0.000654	0.000632	0.000642	0.000551	0.000599	0.000534	0.000562	0.000546	0.00055	0.000585	0.000519
2731.2	0.000627	0.000639	0.000615	0.000606	0.000562	0.000605	0.000522	0.000548	0.00054	0.000515	0.00058	0.000503
2733.13	0.000582	0.000578	0.000568	0.000567	0.000543	0.000546	0.0005	0.000526	0.00051	0.00047	0.00052	0.000494
2735.06	0.000526	0.000526	0.000544	0.000537	0.000527	0.000472	0.000472	0.000498	0.000491	0.000447	0.000446	0.000478
2736.99	0.000495	0.000506	0.000527	0.000512	0.000508	0.000431	0.000432	0.000453	0.000476	0.000425	0.000413	0.000455
2738.92	0.000481	0.000494	0.000499	0.000491	0.000474	0.000407	0.000403	0.000418	0.000453	0.00043	0.000424	0.000439
2740.85	0.000467	0.00047	0.000476	0.000486	0.000452	0.000383	0.000411	0.000391	0.000432	0.000456	0.000448	0.00043
2742.78	0.000464	0.000435	0.000466	0.000481	0.000433	0.000387	0.000421	0.000379	0.000417	0.000454	0.000471	0.000437
2744.71	0.000486	0.00043	0.000475	0.000481	0.000427	0.000412	0.000441	0.000389	0.000419	0.000457	0.000476	0.000459
2746.63	0.000521	0.000483	0.000521	0.000514	0.000485	0.000455	0.000494	0.000441	0.000451	0.000468	0.000477	0.000495
2748.56	0.000556	0.000569	0.000599	0.000566	0.000571	0.000519	0.000543	0.000511	0.000498	0.00049	0.000509	0.000532
2750.49	0.000579	0.000625	0.000653	0.000608	0.000615	0.000557	0.000582	0.000572	0.000538	0.00052	0.000546	0.000555
2752.42	0.000582	0.000646	0.000657	0.000638	0.000633	0.000561	0.000616	0.000598	0.000581	0.000548	0.000559	0.000554
2754.35	0.000571	0.000634	0.000641	0.000651	0.000615	0.000555	0.000619	0.000584	0.000599	0.000561	0.000553	0.000542
2756.28	0.000579	0.00062	0.000631	0.000643	0.000592	0.000552	0.000607	0.00058	0.000582	0.000572	0.000543	0.000553
2758.21	0.000616	0.000624	0.00064	0.000639	0.000607	0.000576	0.000596	0.000571	0.000568	0.000585	0.000539	0.000578
2760.14	0.000648	0.000644	0.00067	0.000667	0.000635	0.000617	0.000608	0.000567	0.000571	0.000595	0.000576	0.000589
2762.06	0.000678	0.000686	0.000702	0.000699	0.000665	0.000657	0.000643	0.000595	0.000576	0.000618	0.000642	0.000593
2763.99	0.000721	0.000732	0.000741	0.000744	0.000703	0.00068	0.000687	0.00065	0.000615	0.000637	0.000695	0.000616
2765.92	0.000775	0.000786	0.000777	0.000788	0.000746	0.000704	0.000734	0.000723	0.000683	0.000665	0.000727	0.000678
2767.85	0.000824	0.000831	0.000803	0.000811	0.000772	0.000721	0.00076	0.000778	0.000728	0.00071	0.000737	0.000759
2769.78	0.000856	0.00086	0.000831	0.000826	0.00079	0.000726	0.000757	0.000801	0.000753	0.000747	0.000726	0.000797
2771.71	0.000872	0.000885	0.000859	0.000832	0.000802	0.000764	0.000753	0.000799	0.000776	0.000771	0.000723	0.000793
2773.64	0.000886	0.000915	0.000876	0.000857	0.00082	0.000821	0.000787	0.000801	0.000792	0.000798	0.000758	0.000764
2775.57	0.00091	0.000942	0.000899	0.000901	0.000855	0.000867	0.000827	0.000831	0.000806	0.000816	0.000815	0.000767
2777.5	0.00094	0.000953	0.000946	0.000948	0.000899	0.000891	0.000868	0.000878	0.000836	0.000829	0.000876	0.000837
2779.42	0.000986	0.000982	0.00099	0.000982	0.000941	0.000913	0.000918	0.000925	0.000881	0.000869	0.000917	0.000933
2781.35	0.001031	0.001012	0.001017	0.001018	0.000956	0.000927	0.000954	0.000944	0.00093	0.00092	0.000935	0.001009
2783.28	0.001055	0.001023	0.001054	0.001051	0.000948	0.000937	0.000961	0.000943	0.000969	0.000967	0.000958	0.001047
2785.21	0.001072	0.001046	0.001111	0.00108	0.00096	0.000964	0.000987	0.000943	0.001006	0.001012	0.001006	0.001072
2787.14	0.001105	0.001108	0.001165	0.001134	0.001022	0.001039	0.001064	0.00099	0.00103	0.001051	0.001074	0.001081
2789.07	0.001152	0.001174	0.001217	0.001202	0.001111	0.001112	0.001149	0.001086	0.001043	0.00109	0.001139	0.001093
2791	0.00119	0.001226	0.001253	0.001252	0.001186	0.001139	0.001208	0.001155	0.001074	0.001124	0.00117	0.001106
2792.93	0.001229	0.001264	0.001264	0.001287	0.001217	0.00116	0.001251	0.001185	0.001118	0.001152	0.001165	0.001121
2794.85	0.001252	0.001278	0.001285	0.001321	0.001245	0.001182	0.001273	0.001215	0.001156	0.001187	0.001168	0.001171
2796.78	0.001282	0.001311	0.001348	0.001366	0.001302	0.001225	0.001272	0.001259	0.001206	0.001232	0.001233	0.001259
2798.71	0.001369	0.001407	0.001443	0.001448	0.001387	0.001324	0.00134	0.001337	0.001304	0.001293	0.001337	0.001378
2800.64	0.00151	0.001535	0.001555	0.001577	0.001512	0.001464	0.001462	0.001461	0.00141	0.001401	0.001473	0.00149
2802.57	0.001639	0.00164	0.001667	0.001699	0.001627	0.001561	0.001587	0.001564	0.001517	0.001536	0.001612	0.001587
2804.5	0.001732	0.001727	0.001765	0.001775	0.001688	0.001617	0.001713	0.001627	0.001625	0.001643	0.001695	0.001681
2806.43	0.001826	0.001823	0.001865	0.001848	0.001743	0.001722	0.00181	0.001713	0.001684	0.001743	0.001735	0.001746
2808.36	0.001916	0.001936	0.00196	0.001947	0.001823	0.001854	0.001877	0.00181	0.001716	0.001814	0.001775	0.001811
2810.28	0.001992	0.002041	0.002014	0.002048	0.00189	0.001948	0.001933	0.00187	0.00176	0.001847	0.00182	0.001889
2812.21	0.002059	0.002115	0.002053	0.00213	0.001955	0.002002	0.002008	0.001945	0.001822	0.001898	0.001875	0.001944
2814.14	0.002137	0.002175	0.002133	0.002202	0.002047	0.002047	0.002085	0.00205	0.001905	0.001984	0.001977	0.001997
2816.07	0.002235	0.002255	0.002244	0.002275	0.002147	0.002115	0.002165	0.002141	0.002035	0.002101	0.002119	0.002108
2818	0.002385	0.002394	0.002409	0.002409	0.002271	0.002248	0.002262	0.002272	0.002195	0.002245	0.002288	0.002248
2819.93	0.002627	0.002628	0.002662	0.002644	0.002455	0.002481	0.002419	0.002471	0.002382	0.002449	0.002488	0.002419
2821.86	0.002922	0.002928	0.00296	0.00295	0.002688	0.002777	0.00271	0.002709	0.002638	0.002706	0.00274	0.00269
2823.79	0.003241	0.003272	0.003268	0.003293	0.002984	0.003095	0.003086	0.003015	0.00294	0.003008	0.003049	0.00303
2825.72	0.003594	0.003636	0.003614	0.003655	0.003331	0.003433	0.003478	0.003396	0.003245	0.00335	0.003389	0.003419
2827.64	0.004001	0.00403	0.00403	0.00405	0.003728	0.003787	0.003869	0.003788	0.003592	0.003732	0.003775	0.003846
2829.57	0.004465	0.004495	0.004509	0.004524	0.004197	0.004216	0.004302	0.004221	0.00403	0.004192	0.004226	0.004305
2831.5	0.005057	0.00509	0.005105	0.005161	0.004759	0.004789	0.004898	0.004809	0.004614	0.004769	0.004801	0.004879
2833.43	0.005938	0.005973	0.005976	0.006058	0.005552	0.005645	0.005784	0.005656	0.005451	0.005609	0.005661	0.005724
2835.36	0.007294	0.007361	0.007338	0.00742	0.006793	0.00701	0.007161	0.006957	0.006738	0.00695	0.007006	0.007067
2837.29	0.009469	0.009549	0.009488	0.009535	0.008746	0.009102	0.009272	0.009008	0.008725	0.009014	0.009081	0.009145
2839.22	0.01284	0.012883	0.012838	0.012798	0.011779	0.012208	0.01242	0.012118	0.011741	0.012145	0.01221	0.01233
2841.15	0.01775	0.017811	0.017753	0.017617	0.016227	0.016612	0.016927	0.016511	0.016238	0.016681	0.016716	0.016936
2843.07	0.023331	0.023479	0.0233	0.023141	0.021112	0.021447	0.021908	0.021353	0.021274	0.021699	0.02175	0.02204
2845	0.026216	0.026467	0.026253	0.026182	0.023441	0.023827	0.024351	0.023753	0.02372	0.024206	0.024363	0.024635
2846.93	0.0234	0.02365	0.023557	0.023622	0.020683	0.021177	0.021586	0.021083	0.020888	0.021465	0.021728	0.021866
2848.86	0.01487	0.014958	0.015089	0.015272	0.012946	0.013491	0.013663	0.01335	0.012865	0.013478	0.013702	0.013761
2850.79	0.003472	0.003379	0.003666	0.003913	0.00287	0.003266	0.003181	0.003096	0.002414	0.00289	0.003017	0.003023
2852.72	-0.00666	-0.006815	-0.006537	-0.006289	-0.005897	-0.005863	-0.006095	-0.006014	-0.006593	-0.006424	-0.006429	-0.00644
2854.65	-0.012401	-0.012493	-0.012381	-0.012197	-0.010769	-0.011167	-0.011377	-0.011244	-0.011413	-0.011635	-0.011765	-0.011764
2856.58	-0.013604	-0.013624	-0.013669	-0.013568	-0.011806	-0.012437	-0.012606	-0.012404	-0.012222	-0.012703	-0.012871	-0.012929
2858.51	-0.012343	-0.012316	-0.012381	-0.01232	-0.010731	-0.011351	-0.011582	-0.01128	-0.010957	-0.011458	-0.011655	-0.011757
2860.43	-0.009826	-0.009857	-0.009892	-0.00986	-0.008592	-0.0091	-0.009402	-0.009075	-0.00874	-0.009176	-0.009401	-0.009525
2862.36	-0.006637	-0.00671	-0.00675	-0.006729	-0.005871	-0.006232	-0.00654	-0.006267	-0.005998	-0.006352	-0.006568	-0.006658
2864.29	-0.003526	-0.003523	-0.003636	-0.003621	-0.003157	-0.003407	-0.003638	-0.00344	-0.003245	-0.003556	-0.003689	-0.003772
2866.22	-0.001134	-0.001078	-0.001188	-0.001238	-0.001028	-0.001275	-0.001389	-0.001219	-0.001078	-0.001363	-0.001384	-0.001512
2868.15	0.000125	0.00016	0.000128	1.1e-05	0.000141	-0.000164	-0.000184	-1.2e-05	9.3e-05	-0.000141	-9.5e-05	-0.000236
2870.08	0.000285	0.000288	0.000294	0.000177	0.000311	7e-06	1.6e-05	0.000164	0.000282	0.00011	0.000157	3.5e-05
2872.01	-0.000251	-0.000236	-0.00022	-0.0003	-0.000149	-0.000408	-0.000432	-0.000362	-0.000152	-0.000254	-0.00025	-0.000315
2873.94	-0.000856	-0.000838	-0.000799	-0.000838	-0.000711	-0.000877	-0.000897	-0.000939	-0.000643	-0.000717	-0.000762	-0.000736
2875.86	-0.001025	-0.000973	-0.000967	-0.000971	-0.000883	-0.000947	-0.000947	-0.001032	-0.000731	-0.000812	-0.000888	-0.000783
2877.79	-0.000552	-0.000482	-0.000533	-0.000531	-0.000432	-0.000497	-0.000495	-0.000525	-0.000279	-0.000372	-0.000443	-0.000348
2879.72	0.000425	0.000432	0.000397	0.000393	0.000455	0.000337	0.000349	0.000387	0.000547	0.000476	0.000448	0.000431
2881.65	0.00158	0.001512	0.001491	0.001512	0.001463	0.001355	0.00143	0.001426	0.001483	0.001494	0.001508	0.001426
2883.58	0.002653	0.002583	0.002548	0.002591	0.00241	0.002363	0.002493	0.002408	0.002393	0.002465	0.002528	0.002459
2885.51	0.003495	0.003515	0.003512	0.003519	0.003235	0.003269	0.003372	0.003244	0.003236	0.003299	0.003408	0.003364
2887.44	0.004148	0.004287	0.004296	0.004227	0.003913	0.004002	0.004085	0.003916	0.003952	0.003983	0.004097	0.00412
2889.37	0.004703	0.004906	0.004878	0.004763	0.004451	0.004546	0.004604	0.004418	0.004513	0.004502	0.004604	0.004676
2891.3	0.005219	0.00534	0.005319	0.005221	0.004831	0.004945	0.004968	0.0048	0.004889	0.004921	0.004977	0.005074
2893.22	0.005724	0.005636	0.005704	0.005656	0.005099	0.005262	0.005324	0.005159	0.00513	0.005318	0.005304	0.005421
2895.15	0.006169	0.005952	0.00605	0.006077	0.005365	0.005578	0.005724	0.00553	0.005382	0.005685	0.005636	0.005775
2897.08	0.006555	0.006395	0.006397	0.006522	0.005712	0.005951	0.006102	0.005925	0.005707	0.006017	0.006026	0.006114
2899.01	0.006964	0.006995	0.006908	0.007067	0.006226	0.006407	0.00655	0.006402	0.006173	0.006426	0.006512	0.006526
2900.94	0.007628	0.007804	0.007686	0.007786	0.006941	0.007027	0.007223	0.007046	0.006847	0.007108	0.007144	0.007202
2902.87	0.008756	0.008891	0.008792	0.00881	0.007936	0.007969	0.008199	0.007983	0.00783	0.008134	0.008109	0.008192
2904.8	0.010485	0.010548	0.010487	0.010424	0.009453	0.009426	0.009646	0.009412	0.009371	0.009617	0.00966	0.009743
2906.73	0.013179	0.013252	0.013201	0.013022	0.011793	0.01179	0.012022	0.011667	0.011858	0.011972	0.012095	0.012199
2908.65	0.017191	0.017205	0.017117	0.016844	0.015124	0.015219	0.015453	0.014936	0.01544	0.015389	0.015557	0.015655
2910.58	0.021256	0.021161	0.021	0.020757	0.018408	0.018553	0.018792	0.018257	0.018997	0.018796	0.018973	0.019056
2912.51	0.022603	0.022517	0.022347	0.022103	0.019331	0.019574	0.01987	0.019487	0.020152	0.019972	0.020048	0.02019
2914.44	0.019669	0.019625	0.01951	0.019323	0.016633	0.017017	0.017279	0.017072	0.017374	0.017402	0.017372	0.017619
2916.37	0.013113	0.01309	0.013022	0.01297	0.010946	0.011362	0.011522	0.011507	0.01127	0.011534	0.011507	0.011751
2918.3	0.00515	0.00514	0.005219	0.005224	0.004187	0.004541	0.004547	0.004656	0.004021	0.00438	0.004389	0.004632
2920.23	-0.001646	-0.001674	-0.001494	-0.001408	-0.001513	-0.001232	-0.001415	-0.001347	-0.002032	-0.00172	-0.001748	-0.001582
2922.16	-0.005987	-0.006063	-0.005969	-0.005755	-0.005187	-0.005088	-0.005343	-0.00534	-0.005793	-0.005693	-0.005774	-0.00575
2924.09	-0.008765	-0.008793	-0.008779	-0.008549	-0.007526	-0.007675	-0.007892	-0.007866	-0.007945	-0.008178	-0.008259	-0.00839
2926.01	-0.011085	-0.010979	-0.010959	-0.010868	-0.009493	-0.009816	-0.009971	-0.009844	-0.00969	-0.010114	-0.010211	-0.010516
2927.94	-0.0129	-0.01277	-0.012765	-0.012738	-0.011067	-0.011548	-0.01168	-0.011488	-0.011223	-0.011681	-0.01178	-0.01213
2929.87	-0.014045	-0.014042	-0.013989	-0.014057	-0.012147	-0.012768	-0.012865	-0.012629	-0.012298	-0.012762	-0.012818	-0.013119
2931.8	-0.014691	-0.014805	-0.014622	-0.014766	-0.012786	-0.013448	-0.013567	-0.013343	-0.012933	-0.013417	-0.013393	-0.013619
2933.73	-0.014945	-0.015001	-0.01483	-0.014927	-0.013044	-0.013647	-0.013822	-0.0136	-0.013195	-0.013663	-0.013575	-0.013756
2935.66	-0.014689	-0.014657	-0.014536	-0.014661	-0.012947	-0.013452	-0.013616	-0.013332	-0.01299	-0.01343	-0.013355	-0.013456
2937.59	-0.013888	-0.013823	-0.013744	-0.013888	-0.012324	-0.012762	-0.012919	-0.012603	-0.012269	-0.012717	-0.012668	-0.012739
2939.52	-0.01257	-0.012439	-0.012525	-0.01258	-0.011131	-0.011541	-0.011711	-0.011374	-0.01113	-0.011522	-0.011546	-0.011609
2941.44	-0.010745	-0.010625	-0.010868	-0.010826	-0.009458	-0.009865	-0.010026	-0.009757	-0.0096	-0.00994	-0.009993	-0.010034
2943.37	-0.008523	-0.00852	-0.008725	-0.008679	-0.00746	-0.007852	-0.007954	-0.007825	-0.007704	-0.008042	-0.008076	-0.008159
2945.3	-0.006159	-0.006218	-0.00632	-0.006298	-0.005382	-0.005668	-0.005706	-0.005664	-0.005649	-0.005906	-0.005976	-0.006073
2947.23	-0.003892	-0.00395	-0.003938	-0.004003	-0.003438	-0.003586	-0.003559	-0.00355	-0.00365	-0.00382	-0.003875	-0.003965
2949.16	-0.002061	-0.002087	-0.001984	-0.002165	-0.001865	-0.001933	-0.001891	-0.001868	-0.001953	-0.002118	-0.002125	-0.002203
2951.09	-0.000973	-0.000954	-0.000884	-0.001059	-0.000871	-0.00095	-0.000941	-0.000887	-0.00094	-0.001092	-0.00109	-0.001135
2953.02	-0.000773	-0.000718	-0.000702	-0.000853	-0.000641	-0.000776	-0.000832	-0.000688	-0.00077	-0.000895	-0.000905	-0.000941
2954.95	-0.00137	-0.001307	-0.001328	-0.001479	-0.001145	-0.001322	-0.001417	-0.001263	-0.001297	-0.001411	-0.001476	-0.001513
2956.87	-0.002504	-0.002441	-0.002517	-0.002628	-0.002194	-0.002356	-0.002466	-0.002361	-0.002293	-0.002405	-0.002528	-0.002517
2958.8	-0.003923	-0.00381	-0.003925	-0.004008	-0.003535	-0.003629	-0.00376	-0.003663	-0.003528	-0.003648	-0.003742	-0.00369
2960.73	-0.005341	-0.005203	-0.005291	-0.00538	-0.004851	-0.004947	-0.005052	-0.004962	-0.004763	-0.004916	-0.004902	-0.00493
2962.66	-0.006538	-0.006452	-0.006495	-0.006572	-0.005971	-0.006127	-0.006214	-0.006056	-0.005777	-0.005991	-0.005924	-0.00603
2964.59	-0.007393	-0.007412	-0.007386	-0.007401	-0.006757	-0.006965	-0.00701	-0.006816	-0.006505	-0.006752	-0.00671	-0.00682
2966.52	-0.007832	-0.007924	-0.007832	-0.007827	-0.007141	-0.007352	-0.007382	-0.007215	-0.006902	-0.007126	-0.007106	-0.007218
2968.45	-0.007844	-0.007933	-0.007866	-0.007864	-0.007138	-0.007322	-0.007367	-0.00724	-0.006943	-0.007132	-0.007121	-0.007221
2970.38	-0.007504	-0.007563	-0.007551	-0.007555	-0.006832	-0.007	-0.007036	-0.006922	-0.006689	-0.006897	-0.006809	-0.006904
2972.31	-0.006992	-0.006996	-0.006962	-0.007045	-0.006352	-0.006523	-0.006543	-0.006439	-0.006229	-0.00649	-0.006317	-0.006381
2974.23	-0.006389	-0.006388	-0.006282	-0.006452	-0.00581	-0.006022	-0.006015	-0.005928	-0.005669	-0.005974	-0.005819	-0.005858
2976.16	-0.005757	-0.005806	-0.005648	-0.005853	-0.005295	-0.005511	-0.005497	-0.005366	-0.005095	-0.005397	-0.005352	-0.005327
2978.09	-0.005182	-0.005245	-0.005086	-0.005276	-0.004779	-0.004959	-0.004934	-0.004829	-0.004595	-0.004803	-0.004902	-0.004836
2980.02	-0.004647	-0.004676	-0.004612	-0.004746	-0.004279	-0.004421	-0.004436	-0.004345	-0.004159	-0.004276	-0.004424	-0.004415
2981.95	-0.004155	-0.004132	-0.004213	-0.004266	-0.003825	-0.003936	-0.003992	-0.003887	-0.00375	-0.003842	-0.003927	-0.004017
2983.88	-0.003684	-0.003672	-0.003788	-0.003811	-0.003372	-0.003473	-0.00352	-0.003462	-0.003332	-0.00343	-0.003434	-0.003576
2985.81	-0.003232	-0.003249	-0.003289	-0.003337	-0.002924	-0.003038	-0.003072	-0.003052	-0.002865	-0.003004	-0.002963	-0.003047
2987.74	-0.002759	-0.002753	-0.002728	-0.002795	-0.002465	-0.002588	-0.002614	-0.002588	-0.002372	-0.002521	-0.002483	-0.002483
2989.66	-0.002199	-0.002151	-0.002132	-0.002192	-0.001938	-0.002051	-0.002076	-0.002028	-0.001819	-0.001951	-0.001963	-0.001888
2991.59	-0.00156	-0.001438	-0.001464	-0.001534	-0.001335	-0.001435	-0.00145	-0.001426	-0.001206	-0.001342	-0.001392	-0.001298
2993.52	-0.000821	-0.000699	-0.000752	-0.000828	-0.000695	-0.000746	-0.000787	-0.000777	-0.000571	-0.000724	-0.000761	-0.000713
2995.45	-7.4e-05	-1.2e-05	-7.3e-05	-0.00014	-2.4e-05	-5.2e-05	-0.000106	-0.000126	2.3e-05	-9.8e-05	-0.000111	-0.000133
2997.38	0.000587	0.00059	0.000547	0.000468	0.000609	0.000531	0.000527	0.000444	0.000538	0.000478	0.000484	0.00042
2999.31	0.001093	0.001064	0.001053	0.000971	0.001105	0.000929	0.001002	0.000869	0.000953	0.000925	0.000949	0.000888
3001.24	0.001391	0.001404	0.001381	0.001299	0.001394	0.001172	0.001272	0.001116	0.001207	0.001229	0.001251	0.001169
3003.17	0.00149	0.001539	0.001487	0.00139	0.001479	0.001258	0.001329	0.001214	0.001316	0.001369	0.001356	0.00129
3005.1	0.001378	0.001439	0.001399	0.00126	0.001367	0.001126	0.001181	0.001132	0.001285	0.001302	0.001271	0.001278
3007.02	0.001084	0.001125	0.001072	0.00093	0.001044	0.000833	0.000819	0.000844	0.001077	0.001006	0.000982	0.001032
3008.95	0.000636	0.000649	0.000569	0.000483	0.000583	0.000406	0.000309	0.000423	0.000682	0.00051	0.000515	0.000577
3010.88	0.000126	0.000115	4.4e-05	-1.1e-05	5.8e-05	-0.000107	-0.000202	-5.3e-05	0.000175	-9.5e-05	-6.3e-05	-9e-06
3012.81	-0.000333	-0.000387	-0.000384	-0.00044	-0.000416	-0.000563	-0.000585	-0.000488	-0.0003	-0.000631	-0.000612	-0.000623
3014.74	-0.000619	-0.000692	-0.000611	-0.000639	-0.000699	-0.000831	-0.000772	-0.000723	-0.000625	-0.000934	-0.000927	-0.00101
3016.67	-0.000648	-0.00071	-0.000619	-0.000612	-0.000706	-0.000838	-0.000779	-0.000745	-0.000713	-0.000943	-0.000948	-0.001042
3018.6	-0.000448	-0.000466	-0.000453	-0.000461	-0.000514	-0.000661	-0.000624	-0.000604	-0.000563	-0.000745	-0.000751	-0.000812
3020.53	-0.00012	-0.000106	-0.000209	-0.000225	-0.000233	-0.000371	-0.000396	-0.000351	-0.000278	-0.000492	-0.00047	-0.000485
3022.45	0.000233	0.000236	0.000108	0.000103	0.000114	-3.3e-05	-0.000104	-2.9e-05	7.9e-05	-0.000191	-0.00016	-0.000113
3024.38	0.000551	0.000525	0.000462	0.000416	0.000454	0.00026	0.000236	0.000291	0.00046	0.000156	0.000164	0.000244
3026.31	0.000749	0.000714	0.000716	0.000632	0.000645	0.000435	0.000464	0.000507	0.00074	0.000428	0.000435	0.000485
3028.24	0.000807	0.000802	0.000845	0.000758	0.000715	0.000498	0.000556	0.000594	0.000854	0.000559	0.000619	0.000604
3030.17	0.000818	0.000846	0.000892	0.000804	0.000776	0.000562	0.00059	0.000605	0.000844	0.000632	0.000701	0.000642
3032.1	0.000889	0.000932	0.000935	0.000871	0.000868	0.000654	0.000653	0.000666	0.000829	0.000723	0.000735	0.000674
3034.03	0.000988	0.001031	0.001022	0.00101	0.001008	0.000759	0.000755	0.000763	0.000887	0.000816	0.000784	0.000757
3035.96	0.001115	0.001138	0.001157	0.001156	0.001184	0.000896	0.00091	0.000881	0.001028	0.000961	0.000884	0.000921
3037.89	0.00123	0.001268	0.001259	0.001206	0.00128	0.000988	0.001014	0.000994	0.001166	0.001048	0.000978	0.001029
3039.81	0.001275	0.00136	0.001298	0.001197	0.001246	0.001009	0.001044	0.001053	0.001221	0.001002	0.000997	0.001001
3041.74	0.001329	0.001404	0.001342	0.001233	0.00123	0.001068	0.001111	0.00112	0.001258	0.000977	0.001015	0.000983
3043.67	0.001393	0.00145	0.001387	0.001287	0.001268	0.001152	0.00118	0.001172	0.001301	0.00104	0.001061	0.001039
3045.6	0.00145	0.001514	0.00142	0.001359	0.001314	0.001203	0.001221	0.001195	0.001351	0.001135	0.001134	0.001106
3047.53	0.001506	0.001551	0.001485	0.001439	0.001377	0.001246	0.001243	0.001191	0.001434	0.0012	0.001224	0.001202
3049.46	0.001598	0.00163	0.001584	0.001518	0.00146	0.001318	0.001281	0.001215	0.001496	0.001263	0.001315	0.001279
3051.39	0.001677	0.00172	0.001656	0.001594	0.001541	0.001351	0.001283	0.001261	0.001507	0.001284	0.001349	0.001232
3053.32	0.001723	0.001746	0.001695	0.001645	0.001578	0.001365	0.001311	0.001319	0.001502	0.001292	0.001297	0.0012
3055.24	0.001697	0.001713	0.001705	0.001626	0.001567	0.001379	0.001348	0.001395	0.001515	0.001289	0.001227	0.001229
3057.17	0.001603	0.001653	0.001638	0.001522	0.001495	0.001354	0.001331	0.001393	0.001481	0.001252	0.001179	0.001265
3059.1	0.001508	0.00154	0.001482	0.001371	0.00136	0.001269	0.001241	0.001281	0.00137	0.001192	0.00114	0.001257
3061.03	0.001339	0.001339	0.001286	0.001178	0.001169	0.001085	0.001059	0.001064	0.001214	0.00106	0.00107	0.001167
3062.96	0.001098	0.001119	0.001071	0.000959	0.000963	0.000848	0.000831	0.000804	0.001002	0.000855	0.000948	0.000968
3064.89	0.000908	0.000919	0.000904	0.000806	0.000848	0.000643	0.000624	0.000593	0.000823	0.000649	0.000763	0.000724
3066.82	0.00083	0.000831	0.000859	0.000761	0.000818	0.000562	0.000574	0.000527	0.00076	0.000566	0.000621	0.000562
3068.75	0.000838	0.000878	0.00091	0.000801	0.000864	0.000594	0.000647	0.000632	0.000812	0.000599	0.000603	0.000497
3070.68	0.000912	0.000957	0.000931	0.000861	0.000924	0.000664	0.000724	0.000725	0.000882	0.000695	0.000678	0.000564
3072.6	0.000926	0.000907	0.000874	0.000846	0.000915	0.000638	0.000706	0.000687	0.000902	0.000732	0.000759	0.000624
3074.53	0.000808	0.000763	0.00075	0.000762	0.000771	0.000524	0.000599	0.000576	0.000887	0.000644	0.000741	0.000613
3076.46	0.000695	0.000652	0.000631	0.000635	0.000572	0.000415	0.000481	0.000449	0.000798	0.000514	0.000599	0.000579
3078.39	0.000651	0.000578	0.000597	0.000529	0.000506	0.000347	0.000413	0.000354	0.000656	0.000409	0.000427	0.000512
3080.32	0.000589	0.000575	0.000601	0.000461	0.000535	0.00034	0.000395	0.000331	0.000533	0.000368	0.000322	0.000422
3082.25	0.000511	0.000599	0.000605	0.000422	0.00057	0.000336	0.000364	0.000365	0.000473	0.000375	0.00029	0.000331
3084.18	0.000453	0.000563	0.00056	0.000411	0.000556	0.00033	0.0003	0.00036	0.000457	0.00037	0.000332	0.000263
3086.11	0.000377	0.000492	0.000469	0.000397	0.000498	0.000306	0.000243	0.000315	0.000482	0.000335	0.000365	0.000233
3088.03	0.00039	0.00051	0.000438	0.000414	0.000448	0.000333	0.000297	0.000315	0.000547	0.00034	0.000368	0.000288
3089.96	0.000518	0.000565	0.000484	0.000411	0.000446	0.000401	0.000362	0.000329	0.000571	0.000369	0.000331	0.000389
3091.89	0.000604	0.000577	0.000529	0.000387	0.000507	0.00045	0.000358	0.000322	0.000574	0.000347	0.000277	0.000429
3093.82	0.000586	0.000577	0.000535	0.000411	0.000532	0.000446	0.000325	0.000312	0.000569	0.00033	0.000289	0.000392
3095.75	0.0005	0.0005	0.000492	0.000415	0.000481	0.000299	0.000273	0.000274	0.000513	0.000314	0.000307	0.000303
3097.68	0.000404	0.000381	0.000426	0.000406	0.000411	0.00016	0.00024	0.000212	0.000466	0.000254	0.000274	0.000201
3099.61	0.000409	0.000384	0.000411	0.000439	0.000377	0.000164	0.000272	0.000217	0.000517	0.000267	0.000266	0.000237
3101.54	0.000554	0.000524	0.000463	0.000456	0.000402	0.000269	0.000332	0.000271	0.000605	0.000351	0.000334	0.000345
3103.46	0.000678	0.000627	0.00052	0.000453	0.000465	0.00037	0.00032	0.000291	0.000643	0.000391	0.000379	0.000384
3105.39	0.000732	0.000741	0.000611	0.000485	0.00059	0.00044	0.000327	0.000355	0.000681	0.000429	0.000435	0.000406
3107.32	0.000804	0.0009	0.000741	0.000576	0.000735	0.000511	0.000419	0.00051	0.000711	0.000511	0.000548	0.000474
3109.25	0.000869	0.000968	0.000843	0.000696	0.000804	0.000545	0.000543	0.000629	0.000758	0.000637	0.000646	0.000555
3111.18	0.000918	0.000973	0.000894	0.000803	0.000806	0.000604	0.00063	0.000661	0.000882	0.000731	0.000675	0.00062
3113.11	0.000962	0.000977	0.000902	0.000857	0.000782	0.000673	0.000644	0.000629	0.000982	0.000744	0.000672	0.000682
3115.04	0.00096	0.000993	0.000904	0.000885	0.000846	0.000691	0.000648	0.000583	0.001	0.000702	0.000685	0.000677
3116.97	0.000962	0.000989	0.000928	0.000934	0.000961	0.00067	0.000657	0.000592	0.001003	0.000638	0.000686	0.000619
3118.9	0.001069	0.001094	0.000989	0.000974	0.001031	0.000685	0.000698	0.000686	0.001007	0.000634	0.000688	0.000619
3120.82	0.001238	0.001214	0.001076	0.001022	0.001082	0.000766	0.000813	0.000819	0.001019	0.000702	0.000735	0.000678
3122.75	0.001317	0.001218	0.001118	0.001065	0.001066	0.000795	0.000892	0.000861	0.001069	0.000799	0.000809	0.000759
3124.68	0.001322	0.001214	0.001166	0.001086	0.001068	0.000837	0.000904	0.00089	0.001182	0.000904	0.00086	0.00088
3126.61	0.001364	0.001286	0.001283	0.001149	0.00116	0.00094	0.000935	0.000988	0.001332	0.001031	0.000938	0.001023
3128.54	0.00143	0.001425	0.001426	0.001263	0.001309	0.001046	0.001009	0.00107	0.001449	0.001145	0.001037	0.001124
3130.47	0.001516	0.001534	0.001559	0.001384	0.001428	0.001147	0.001091	0.001109	0.001507	0.001173	0.001094	0.001159
3132.4	0.001571	0.001664	0.001628	0.00147	0.001463	0.001182	0.001158	0.001117	0.001493	0.001159	0.001133	0.001153
3134.33	0.001547	0.00172	0.001641	0.001524	0.001449	0.001155	0.001189	0.001075	0.00149	0.001115	0.001125	0.001108
3136.25	0.001525	0.001689	0.001614	0.00154	0.001413	0.00113	0.001157	0.001008	0.001491	0.00106	0.001096	0.00102
3138.18	0.001577	0.001671	0.001603	0.001507	0.001462	0.001147	0.001157	0.00105	0.001503	0.001101	0.001095	0.000967
3140.11	0.001704	0.001656	0.001594	0.00146	0.001504	0.001191	0.001179	0.001149	0.001552	0.001184	0.001119	0.001023
3142.04	0.001816	0.001643	0.001573	0.001471	0.001499	0.001235	0.001228	0.001253	0.001602	0.001241	0.001218	0.001133
3143.97	0.001884	0.001687	0.001611	0.001563	0.001517	0.001262	0.001308	0.001381	0.001668	0.001315	0.001362	0.001261
3145.9	0.001909	0.001834	0.001683	0.001669	0.001526	0.001248	0.00133	0.001413	0.001765	0.001377	0.001428	0.001364
3147.83	0.001924	0.001961	0.00179	0.001799	0.001573	0.001309	0.001364	0.001377	0.001819	0.001395	0.001393	0.001384
3149.76	0.001976	0.002029	0.001898	0.001839	0.001664	0.001426	0.001425	0.001399	0.001757	0.001384	0.001394	0.001359
3151.69	0.001987	0.002056	0.001944	0.001752	0.001703	0.001512	0.001447	0.00142	0.001733	0.00136	0.001407	0.00133
3153.61	0.002006	0.002035	0.001963	0.001712	0.001666	0.001551	0.001457	0.001383	0.001755	0.00137	0.001389	0.001297
3155.54	0.002031	0.002003	0.001952	0.001741	0.001704	0.001523	0.001475	0.001352	0.001785	0.001424	0.001377	0.001247
3157.47	0.002019	0.002006	0.001931	0.001765	0.001799	0.00146	0.00145	0.001329	0.001834	0.00147	0.001336	0.001241
3159.4	0.002016	0.002028	0.001884	0.001747	0.001818	0.001402	0.00142	0.001345	0.001873	0.001497	0.001309	0.001305
3161.33	0.002023	0.002023	0.001856	0.001748	0.001803	0.001422	0.001437	0.001426	0.001848	0.0015	0.001355	0.001369
3163.26	0.001997	0.002042	0.001927	0.001752	0.001773	0.001481	0.001466	0.001502	0.001813	0.001479	0.001448	0.001411
3165.19	0.001998	0.002083	0.002022	0.001789	0.00175	0.00153	0.001504	0.001515	0.00187	0.001491	0.00151	0.001434
3167.12	0.002092	0.002111	0.002077	0.001901	0.00179	0.001566	0.001555	0.001476	0.001949	0.001533	0.001532	0.001462
3169.04	0.002219	0.002161	0.002078	0.002025	0.001876	0.001639	0.001609	0.001461	0.002047	0.001568	0.001577	0.001504
3170.97	0.002344	0.002213	0.002122	0.002068	0.001925	0.001703	0.001677	0.001511	0.002103	0.001614	0.001641	0.001546
3172.9	0.002377	0.002216	0.002145	0.001977	0.001827	0.0016	0.001653	0.00155	0.002066	0.001598	0.001572	0.00155
3174.83	0.002231	0.002178	0.002102	0.001891	0.0017	0.001431	0.001517	0.001521	0.001942	0.001504	0.001411	0.001503
3176.76	0.002013	0.002061	0.002046	0.001832	0.00169	0.001315	0.001419	0.001456	0.001815	0.001437	0.00132	0.00148
3178.69	0.00183	0.001919	0.001941	0.001743	0.001747	0.001307	0.001409	0.00137	0.001783	0.00142	0.001335	0.001469
3180.62	0.001715	0.001844	0.001834	0.001684	0.001782	0.001404	0.001419	0.001321	0.001779	0.00141	0.001378	0.001414
3182.55	0.001759	0.001847	0.001806	0.001717	0.001816	0.001534	0.001442	0.001382	0.001797	0.001442	0.001436	0.001342
3184.48	0.001936	0.001924	0.001863	0.001757	0.001829	0.001593	0.001489	0.00147	0.001827	0.001497	0.00146	0.001313
3186.4	0.002107	0.001941	0.001878	0.001771	0.001779	0.00153	0.001448	0.001503	0.001874	0.00145	0.001359	0.001336
3188.33	0.002143	0.001912	0.001869	0.001875	0.001799	0.001531	0.001414	0.00153	0.001931	0.001426	0.001357	0.001379
3190.26	0.002056	0.001937	0.001883	0.001934	0.001826	0.001586	0.00149	0.001537	0.001971	0.001476	0.00151	0.001419
3192.19	0.001919	0.002008	0.001865	0.001784	0.001725	0.001529	0.001481	0.001451	0.001933	0.00147	0.001564	0.001358
3194.12	0.001791	0.002023	0.001832	0.001608	0.001602	0.001368	0.001396	0.001309	0.001756	0.001402	0.001479	0.001226
3196.05	0.001716	0.001959	0.001766	0.001519	0.001522	0.001183	0.001335	0.00115	0.001577	0.001335	0.001338	0.001176
3197.98	0.001719	0.001816	0.0017	0.001471	0.001468	0.001089	0.001272	0.001063	0.001469	0.001283	0.001182	0.001223
3199.91	0.001728	0.001589	0.001634	0.001505	0.001514	0.001094	0.001218	0.001088	0.001467	0.00118	0.001068	0.001286
3201.83	0.001714	0.00157	0.001631	0.001644	0.001624	0.00123	0.001281	0.001176	0.001543	0.001178	0.001161	0.001324
3203.76	0.001723	0.001722	0.001661	0.001677	0.0016	0.001403	0.001384	0.001247	0.001609	0.001243	0.001313	0.00132
3205.69	0.001741	0.001849	0.001677	0.001587	0.001523	0.001484	0.001389	0.001278	0.001661	0.001292	0.001361	0.001272
3207.62	0.001729	0.001929	0.00169	0.001582	0.001496	0.001498	0.001363	0.001332	0.001689	0.001386	0.001392	0.001256
3209.55	0.001687	0.001854	0.001594	0.001566	0.001435	0.001437	0.001294	0.001338	0.001654	0.0014	0.001354	0.001255
3211.48	0.001713	0.00167	0.001581	0.001548	0.001433	0.001376	0.001235	0.001359	0.001631	0.001363	0.001293	0.00128
3213.41	0.001775	0.001512	0.001584	0.001544	0.001486	0.001313	0.001226	0.0013	0.001656	0.001298	0.001263	0.001281
3215.34	0.001766	0.001528	0.001518	0.001469	0.001445	0.001215	0.001251	0.001161	0.001643	0.001222	0.001251	0.001196
3217.27	0.001658	0.001582	0.001481	0.001307	0.001358	0.001067	0.001286	0.001074	0.001535	0.001159	0.001184	0.001098
3219.19	0.001586	0.001647	0.001483	0.001269	0.001406	0.000977	0.001327	0.001092	0.001488	0.001166	0.00114	0.0011
3221.12	0.001571	0.001706	0.001547	0.001402	0.001528	0.00108	0.001362	0.001214	0.001539	0.001241	0.001193	0.001146
3223.05	0.001599	0.001698	0.00167	0.001564	0.001619	0.001287	0.00141	0.001335	0.001599	0.00132	0.001293	0.001226
3224.98	0.001752	0.001781	0.001878	0.001763	0.001673	0.001541	0.001471	0.001476	0.001749	0.00145	0.001438	0.001383
3226.91	0.00189	0.001907	0.001927	0.001864	0.001683	0.001673	0.001445	0.001488	0.001852	0.001516	0.001507	0.001488
3228.84	0.001924	0.001972	0.00188	0.001879	0.001676	0.001602	0.001458	0.001451	0.001859	0.001531	0.001512	0.001508
3230.77	0.001996	0.001985	0.001985	0.001915	0.0017	0.001525	0.001575	0.00151	0.001889	0.001616	0.001508	0.001545
3232.7	0.002155	0.002067	0.002078	0.00198	0.001787	0.001564	0.001698	0.001624	0.001945	0.00168	0.001524	0.001617
3234.62	0.002305	0.002152	0.002164	0.001979	0.001936	0.001707	0.001755	0.001685	0.001953	0.00162	0.001556	0.00162
3236.55	0.002449	0.002254	0.002338	0.002026	0.002188	0.001919	0.001909	0.001742	0.002006	0.001622	0.001693	0.001648
3238.48	0.002595	0.002438	0.002473	0.002202	0.002356	0.002098	0.002066	0.001901	0.002164	0.001773	0.00188	0.001754
3240.41	0.002631	0.002595	0.00251	0.002369	0.002334	0.002111	0.002081	0.002008	0.002316	0.001925	0.001959	0.001903
3242.34	0.002643	0.002718	0.002629	0.002553	0.002285	0.002113	0.00216	0.002124	0.002435	0.002101	0.002113	0.002048
3244.27	0.002833	0.002925	0.002851	0.002731	0.00238	0.002227	0.00228	0.002253	0.00256	0.002292	0.002272	0.002198
3246.2	0.003171	0.003237	0.003066	0.002918	0.002691	0.002422	0.00246	0.0024	0.002781	0.002461	0.002408	0.002396
3248.13	0.003482	0.003408	0.00331	0.00313	0.002963	0.002644	0.002664	0.002527	0.003026	0.002577	0.002576	0.002495
3250.05	0.003672	0.003465	0.003454	0.003346	0.003078	0.002809	0.002839	0.00265	0.00318	0.002679	0.002677	0.002573
3251.98	0.003703	0.003485	0.003381	0.003425	0.002997	0.00284	0.00284	0.002677	0.00318	0.002692	0.002578	0.002613
3253.91	0.00357	0.003491	0.003278	0.003305	0.002829	0.002791	0.002701	0.002575	0.003038	0.002564	0.002417	0.00257
3255.84	0.00343	0.003482	0.003317	0.003248	0.002822	0.002774	0.002715	0.002572	0.002892	0.002515	0.002464	0.002531
3257.77	0.003398	0.003498	0.003447	0.003274	0.002956	0.002791	0.002843	0.002654	0.002921	0.002597	0.002582	0.002579
3259.7	0.003445	0.003543	0.003596	0.003304	0.00309	0.00285	0.002979	0.002757	0.003066	0.002751	0.002758	0.002681
3261.63	0.003481	0.003456	0.003625	0.00331	0.003087	0.002879	0.002968	0.00282	0.003097	0.002837	0.002895	0.002709
3263.56	0.003477	0.003386	0.003437	0.003229	0.003021	0.002893	0.002813	0.002861	0.00306	0.002843	0.00283	0.002731
3265.49	0.003414	0.003369	0.00322	0.00312	0.002893	0.002879	0.002645	0.002823	0.00302	0.002802	0.002701	0.002688
3267.41	0.003227	0.003307	0.003036	0.002989	0.002654	0.002698	0.002493	0.002651	0.002866	0.002607	0.002555	0.00254
3269.34	0.00299	0.003087	0.002753	0.002814	0.002382	0.002387	0.002388	0.002287	0.002615	0.002313	0.002291	0.002319
3271.27	0.00275	0.002737	0.002394	0.002556	0.002108	0.002046	0.002158	0.001751	0.002295	0.001986	0.00192	0.001992
3273.2	0.002406	0.002307	0.002048	0.002197	0.001857	0.001638	0.001777	0.001297	0.001908	0.00162	0.001526	0.001553
3275.13	0.001886	0.001792	0.001684	0.001834	0.001613	0.001257	0.001427	0.001077	0.001544	0.001287	0.001154	0.001182
3277.06	0.001295	0.00131	0.00134	0.001396	0.001265	0.000994	0.001099	0.000977	0.001285	0.00104	0.000835	0.000935
3278.99	0.000862	0.000932	0.001113	0.000963	0.000907	0.000806	0.000811	0.000875	0.001066	0.000798	0.00068	0.000764
3280.92	0.000624	0.000654	0.000895	0.000638	0.000631	0.0006	0.000549	0.000708	0.000781	0.000574	0.000609	0.000662
3282.84	0.000485	0.000385	0.000592	0.000333	0.000385	0.000367	0.000278	0.000415	0.00047	0.000462	0.000481	0.000563
3284.77	0.000304	0.000112	0.000213	0.000125	0.000212	0.000148	5.3e-05	0.00011	0.000177	0.000359	0.000365	0.000467
3286.7	-1.6e-05	-0.000166	-0.000231	-0.000113	7e-06	-0.000149	-0.000198	-0.000181	-1.6e-05	0.000145	0.000124	0.000247
3288.63	-0.000394	-0.000458	-0.000676	-0.000435	-0.000284	-0.000409	-0.000455	-0.00047	-0.000119	-0.000136	-0.000229	-0.000171
3290.56	-0.000748	-0.000724	-0.000901	-0.000738	-0.000641	-0.000589	-0.000666	-0.000741	-0.000301	-0.000411	-0.000534	-0.000572
3292.49	-0.000983	-0.000939	-0.000959	-0.001026	-0.000957	-0.000768	-0.000846	-0.000975	-0.000678	-0.000682	-0.00079	-0.000919
3294.42	-0.001196	-0.001217	-0.001117	-0.001277	-0.001121	-0.000984	-0.000937	-0.001139	-0.001075	-0.000868	-0.001001	-0.001183
3296.35	-0.001466	-0.001493	-0.001406	-0.001532	-0.001262	-0.001202	-0.001056	-0.00121	-0.001318	-0.001044	-0.001132	-0.001228
3298.28	-0.001689	-0.001694	-0.001726	-0.001732	-0.001392	-0.001407	-0.001298	-0.00131	-0.001428	-0.001276	-0.001189	-0.001163
3300.2	-0.001895	-0.001872	-0.001886	-0.001798	-0.001522	-0.001604	-0.001526	-0.001416	-0.001398	-0.001362	-0.001228	-0.001173
3302.13	-0.001994	-0.002006	-0.001873	-0.001767	-0.001589	-0.001651	-0.001574	-0.001404	-0.001413	-0.001321	-0.00123	-0.001189
3304.06	-0.001959	-0.002126	-0.001802	-0.0018	-0.00165	-0.001606	-0.001595	-0.001465	-0.001569	-0.00134	-0.001312	-0.001276
3305.99	-0.001885	-0.002119	-0.001862	-0.001942	-0.001687	-0.001566	-0.001655	-0.00148	-0.001698	-0.001384	-0.00146	-0.001495
3307.92	-0.001919	-0.002089	-0.002147	-0.002062	-0.001725	-0.001569	-0.001731	-0.001532	-0.001737	-0.001482	-0.0016	-0.001717
3309.85	-0.002065	-0.002004	-0.002346	-0.002174	-0.001852	-0.001602	-0.001873	-0.001727	-0.001745	-0.001672	-0.001689	-0.001851
3311.78	-0.002207	-0.00196	-0.002332	-0.00225	-0.001914	-0.001693	-0.001897	-0.001937	-0.001793	-0.001793	-0.001719	-0.001894
3313.71	-0.00239	-0.0021	-0.00232	-0.002195	-0.00187	-0.001853	-0.00177	-0.002017	-0.001817	-0.001776	-0.001787	-0.001812
3315.63	-0.002465	-0.002278	-0.002385	-0.0022	-0.001865	-0.002005	-0.001717	-0.002019	-0.00186	-0.001788	-0.00185	-0.001736
3317.56	-0.002455	-0.002502	-0.002388	-0.002292	-0.001899	-0.002072	-0.001769	-0.002006	-0.001949	-0.001837	-0.001791	-0.001789
3319.49	-0.002475	-0.002606	-0.002342	-0.00229	-0.001928	-0.002069	-0.001821	-0.001915	-0.002026	-0.001771	-0.001656	-0.001724
3321.42	-0.002466	-0.002519	-0.002371	-0.002296	-0.001974	-0.002037	-0.001909	-0.001927	-0.002033	-0.001725	-0.001655	-0.001696
3323.35	-0.002352	-0.002278	-0.002283	-0.002266	-0.001918	-0.00188	-0.001909	-0.001892	-0.001855	-0.001701	-0.001674	-0.001644
3325.28	-0.002219	-0.002052	-0.002124	-0.002075	-0.001834	-0.001713	-0.001802	-0.001775	-0.001706	-0.001623	-0.001666	-0.001549
3327.21	-0.002014	-0.001914	-0.001976	-0.001852	-0.001737	-0.001586	-0.001674	-0.001651	-0.001638	-0.001567	-0.001625	-0.00156
3329.14	-0.001785	-0.001878	-0.001787	-0.00173	-0.001703	-0.001477	-0.001574	-0.001477	-0.001629	-0.001517	-0.001444	-0.001557
3331.07	-0.001804	-0.002054	-0.001734	-0.001865	-0.001767	-0.001577	-0.001571	-0.001446	-0.001801	-0.001554	-0.001413	-0.00157
3332.99	-0.001979	-0.002272	-0.001895	-0.002109	-0.001838	-0.001801	-0.001688	-0.001628	-0.001935	-0.00166	-0.001619	-0.001598
3334.92	-0.002148	-0.002325	-0.002137	-0.002269	-0.001899	-0.001884	-0.001852	-0.0018	-0.001832	-0.001753	-0.001846	-0.001665
3336.85	-0.002246	-0.002316	-0.002188	-0.002277	-0.001897	-0.001857	-0.001853	-0.001882	-0.001678	-0.001786	-0.001898	-0.001723
3338.78	-0.002191	-0.002167	-0.00208	-0.002049	-0.00176	-0.001801	-0.001734	-0.001826	-0.001639	-0.001727	-0.001771	-0.001726
3340.71	-0.002036	-0.001841	-0.001922	-0.001771	-0.001561	-0.001693	-0.001608	-0.001644	-0.001596	-0.001595	-0.001566	-0.001612
3342.64	-0.00195	-0.00163	-0.001755	-0.001635	-0.001548	-0.001573	-0.001528	-0.001533	-0.001599	-0.001394	-0.001401	-0.001394
3344.57	-0.0019	-0.001647	-0.001726	-0.001684	-0.001645	-0.001553	-0.001477	-0.001568	-0.001649	-0.001333	-0.001426	-0.001299
3346.5	-0.001827	-0.001771	-0.001773	-0.001718	-0.001721	-0.001525	-0.001444	-0.001556	-0.00159	-0.001439	-0.001485	-0.001362
3348.42	-0.001813	-0.001805	-0.0018	-0.00176	-0.001689	-0.00144	-0.001433	-0.001453	-0.001502	-0.001506	-0.001437	-0.00143
3350.35	-0.001805	-0.001868	-0.001855	-0.001854	-0.001538	-0.00148	-0.001424	-0.001489	-0.001549	-0.001533	-0.001374	-0.001565
3352.28	-0.001826	-0.001943	-0.002	-0.001851	-0.001456	-0.001567	-0.001515	-0.001593	-0.001633	-0.001564	-0.001427	-0.001677
3354.21	-0.001902	-0.001928	-0.002069	-0.001858	-0.00155	-0.001596	-0.001667	-0.001676	-0.001682	-0.001518	-0.00152	-0.001628
3356.14	-0.001952	-0.001973	-0.00199	-0.001951	-0.001742	-0.001702	-0.001776	-0.001806	-0.00181	-0.001466	-0.001605	-0.001577
3358.07	-0.001921	-0.002089	-0.001953	-0.001996	-0.001812	-0.001785	-0.001772	-0.001804	-0.001852	-0.001485	-0.001663	-0.001524
3360	-0.001912	-0.002125	-0.001932	-0.001974	-0.001754	-0.001732	-0.001696	-0.00168	-0.001789	-0.001539	-0.001548	-0.001458
3361.93	-0.001973	-0.002071	-0.001906	-0.001996	-0.001662	-0.001645	-0.001667	-0.001617	-0.001712	-0.001595	-0.001454	-0.001482
3363.86	-0.002049	-0.00205	-0.001949	-0.002024	-0.001663	-0.00165	-0.001655	-0.001611	-0.001668	-0.00164	-0.00154	-0.001636
3365.78	-0.002106	-0.002027	-0.001965	-0.001972	-0.00178	-0.001684	-0.001626	-0.001546	-0.001627	-0.001651	-0.001632	-0.001724
3367.71	-0.002058	-0.001946	-0.001882	-0.001909	-0.00188	-0.001627	-0.001589	-0.001521	-0.001613	-0.001629	-0.001658	-0.001695
3369.64	-0.001952	-0.001963	-0.001874	-0.001856	-0.001893	-0.001633	-0.001581	-0.001639	-0.001728	-0.001595	-0.001695	-0.001627
3371.57	-0.001831	-0.00205	-0.001928	-0.001778	-0.001787	-0.001587	-0.001584	-0.001678	-0.001821	-0.001519	-0.001643	-0.001474
3373.5	-0.001864	-0.002067	-0.001953	-0.001815	-0.001703	-0.001576	-0.001611	-0.001699	-0.001856	-0.001506	-0.001534	-0.001461
3375.43	-0.001996	-0.002056	-0.001953	-0.00192	-0.001665	-0.001625	-0.00167	-0.001712	-0.001799	-0.00153	-0.001557	-0.001556
3377.36	-0.001993	-0.00202	-0.001873	-0.001901	-0.001619	-0.00161	-0.001632	-0.001641	-0.001618	-0.001481	-0.001515	-0.001535
3379.29	-0.001919	-0.001975	-0.001828	-0.001856	-0.001665	-0.001623	-0.001583	-0.001581	-0.001425	-0.001482	-0.001414	-0.001507
3381.21	-0.001865	-0.001896	-0.001851	-0.001871	-0.001709	-0.001621	-0.001562	-0.00155	-0.001372	-0.001542	-0.001442	-0.001518
3383.14	-0.001813	-0.001787	-0.001887	-0.001817	-0.001667	-0.001658	-0.001516	-0.001491	-0.001519	-0.001471	-0.001546	-0.001552
3385.07	-0.001747	-0.001629	-0.00174	-0.001664	-0.0016	-0.001603	-0.001376	-0.001354	-0.001651	-0.001285	-0.001485	-0.001463
3387	-0.001816	-0.001623	-0.001589	-0.001692	-0.001561	-0.00155	-0.001353	-0.001334	-0.001678	-0.001286	-0.001428	-0.001409
3388.93	-0.001854	-0.001744	-0.001594	-0.001808	-0.001536	-0.001462	-0.001459	-0.001371	-0.001598	-0.001389	-0.001465	-0.001372
3390.86	-0.00177	-0.001838	-0.001703	-0.001851	-0.001612	-0.001439	-0.001493	-0.001448	-0.00154	-0.001463	-0.001436	-0.001329
3392.79	-0.001794	-0.002008	-0.001943	-0.001986	-0.00179	-0.001614	-0.001591	-0.00166	-0.001678	-0.001641	-0.00154	-0.001554
3394.72	-0.001877	-0.002134	-0.002089	-0.002068	-0.001859	-0.001686	-0.001672	-0.001786	-0.001827	-0.001701	-0.001688	-0.001738
3396.64	-0.00193	-0.002126	-0.002151	-0.002007	-0.00185	-0.001698	-0.001657	-0.001803	-0.001886	-0.001571	-0.001758	-0.001743
3398.57	-0.002042	-0.002088	-0.002106	-0.00194	-0.001854	-0.001754	-0.00164	-0.001768	-0.001814	-0.00147	-0.001665	-0.001615
3400.5	-0.002208	-0.002138	-0.002045	-0.002047	-0.001842	-0.001809	-0.001719	-0.001732	-0.001696	-0.001522	-0.00158	-0.001614
3402.43	-0.00216	-0.00213	-0.002008	-0.002048	-0.001782	-0.001679	-0.001684	-0.001614	-0.001663	-0.001572	-0.001513	-0.001639
3404.36	-0.002012	-0.002092	-0.00198	-0.001933	-0.001736	-0.001579	-0.001612	-0.001555	-0.001804	-0.001554	-0.001465	-0.001576
3406.29	-0.001962	-0.002117	-0.001994	-0.001914	-0.001751	-0.001568	-0.001638	-0.001628	-0.001949	-0.001588	-0.001584	-0.0016
3408.22	-0.001951	-0.002021	-0.00203	-0.001889	-0.001794	-0.001541	-0.001659	-0.001679	-0.001992	-0.001605	-0.001685	-0.001561
3410.15	-0.002005	-0.001912	-0.002108	-0.00195	-0.001923	-0.001676	-0.001693	-0.001773	-0.002032	-0.001687	-0.00175	-0.001631
3412.08	-0.002073	-0.00193	-0.002075	-0.002031	-0.002006	-0.001778	-0.001698	-0.001799	-0.001918	-0.001716	-0.001686	-0.001729
3414	-0.002142	-0.002037	-0.001991	-0.002071	-0.001966	-0.001749	-0.001728	-0.001745	-0.001704	-0.001659	-0.001566	-0.001732
3415.93	-0.002189	-0.002279	-0.002108	-0.002174	-0.002042	-0.001808	-0.001871	-0.001826	-0.001717	-0.001736	-0.001617	-0.001808
3417.86	-0.002288	-0.002527	-0.002383	-0.002359	-0.002243	-0.001974	-0.00207	-0.001973	-0.001923	-0.001808	-0.001818	-0.00192
3419.79	-0.00241	-0.002614	-0.002586	-0.002491	-0.00239	-0.002105	-0.002139	-0.002041	-0.002114	-0.001884	-0.002032	-0.00201
3421.72	-0.002471	-0.002516	-0.002621	-0.002498	-0.002374	-0.002079	-0.002086	-0.002048	-0.00231	-0.001983	-0.002106	-0.002069
3423.65	-0.002469	-0.002355	-0.002466	-0.002411	-0.002193	-0.001992	-0.001978	-0.001951	-0.002382	-0.001957	-0.002052	-0.002016
3425.58	-0.002381	-0.002323	-0.002268	-0.002269	-0.001974	-0.001907	-0.001814	-0.001829	-0.002264	-0.001839	-0.001914	-0.001844
3427.51	-0.002416	-0.002463	-0.002247	-0.002248	-0.001955	-0.001907	-0.001789	-0.001926	-0.002198	-0.001859	-0.001845	-0.001751
3429.43	-0.002553	-0.002653	-0.00239	-0.002379	-0.002135	-0.002011	-0.00192	-0.002112	-0.002278	-0.001981	-0.001926	-0.001863
3431.36	-0.002645	-0.002734	-0.002522	-0.002498	-0.002297	-0.002104	-0.002041	-0.002178	-0.00231	-0.002004	-0.001999	-0.00201
3433.29	-0.002641	-0.00266	-0.002522	-0.002566	-0.002345	-0.002177	-0.002104	-0.002197	-0.00225	-0.002011	-0.00202	-0.002076
3435.22	-0.002587	-0.002553	-0.002493	-0.002561	-0.002329	-0.002139	-0.002123	-0.002134	-0.002215	-0.001997	-0.002015	-0.00207
3437.15	-0.002585	-0.00258	-0.002587	-0.002535	-0.00241	-0.002197	-0.002173	-0.002144	-0.002219	-0.002004	-0.00212	-0.002076
3439.08	-0.002485	-0.002617	-0.002613	-0.002419	-0.002418	-0.002131	-0.002077	-0.002098	-0.00216	-0.001944	-0.002066	-0.001964
3441.01	-0.002408	-0.002633	-0.002617	-0.002438	-0.002352	-0.002019	-0.002065	-0.002052	-0.002154	-0.001922	-0.001942	-0.00182
3442.94	-0.002528	-0.002772	-0.002749	-0.002697	-0.002404	-0.002189	-0.0023	-0.002267	-0.002342	-0.002124	-0.002096	-0.001995
3444.87	-0.002696	-0.002909	-0.002848	-0.002902	-0.002497	-0.002358	-0.002426	-0.00247	-0.002561	-0.002332	-0.002274	-0.002294
3446.79	-0.002873	-0.002954	-0.002875	-0.002954	-0.00255	-0.002428	-0.002411	-0.002499	-0.002754	-0.00244	-0.002399	-0.002477
3448.72	-0.002984	-0.002922	-0.002869	-0.002845	-0.002557	-0.002417	-0.002324	-0.002368	-0.002839	-0.00241	-0.002451	-0.002505
3450.65	-0.002988	-0.002859	-0.002853	-0.002669	-0.00257	-0.002408	-0.002268	-0.002279	-0.00276	-0.002302	-0.00242	-0.002449
3452.58	-0.002828	-0.002749	-0.002731	-0.002487	-0.00244	-0.002288	-0.002175	-0.002131	-0.002531	-0.00211	-0.002235	-0.002255
3454.51	-0.002728	-0.002766	-0.002734	-0.002573	-0.002401	-0.002261	-0.002251	-0.002156	-0.00238	-0.002124	-0.002148	-0.002159
3456.44	-0.002786	-0.002951	-0.002846	-0.00276	-0.002559	-0.002346	-0.002448	-0.002427	-0.002427	-0.002288	-0.002249	-0.002296
3458.37	-0.002803	-0.003032	-0.00286	-0.002798	-0.002655	-0.002297	-0.002429	-0.002486	-0.002496	-0.002321	-0.002272	-0.002406
3460.3	-0.002839	-0.00303	-0.002882	-0.00287	-0.002692	-0.002332	-0.002406	-0.002447	-0.002575	-0.002349	-0.002324	-0.002436
3462.22	-0.002896	-0.002977	-0.002886	-0.002963	-0.002714	-0.002449	-0.002464	-0.002457	-0.002625	-0.002376	-0.002433	-0.002429
3464.15	-0.002936	-0.002925	-0.002851	-0.002942	-0.00271	-0.002499	-0.002484	-0.002482	-0.002623	-0.002368	-0.00249	-0.002403
3466.08	-0.00293	-0.002873	-0.002808	-0.002821	-0.002578	-0.002448	-0.002405	-0.002416	-0.002609	-0.002354	-0.002453	-0.002348
3468.01	-0.002892	-0.002812	-0.002781	-0.002767	-0.002447	-0.002358	-0.00231	-0.002293	-0.002641	-0.002345	-0.002341	-0.002258
3469.94	-0.00294	-0.0029	-0.002887	-0.002845	-0.002529	-0.002412	-0.002363	-0.002382	-0.002747	-0.002365	-0.002337	-0.002336
3471.87	-0.003031	-0.002947	-0.002971	-0.002881	-0.002655	-0.002478	-0.002421	-0.0025	-0.002798	-0.002394	-0.002408	-0.002434
3473.8	-0.002947	-0.002836	-0.002887	-0.002804	-0.00267	-0.002444	-0.002367	-0.002445	-0.002714	-0.002321	-0.002372	-0.00229
3475.73	-0.002742	-0.002794	-0.002811	-0.002781	-0.002669	-0.002443	-0.002347	-0.002431	-0.002591	-0.00227	-0.002354	-0.002194
3477.66	-0.002664	-0.002915	-0.002846	-0.002847	-0.002668	-0.002477	-0.002438	-0.002497	-0.002552	-0.002345	-0.002411	-0.00232
3479.58	-0.002699	-0.003034	-0.002876	-0.002867	-0.002618	-0.002498	-0.002456	-0.00247	-0.002576	-0.002392	-0.002413	-0.002453
3481.51	-0.002771	-0.003042	-0.002871	-0.002853	-0.00262	-0.002563	-0.002444	-0.002464	-0.0026	-0.002404	-0.00238	-0.002513
3483.44	-0.00294	-0.003013	-0.002918	-0.002883	-0.002699	-0.002639	-0.00253	-0.002556	-0.002681	-0.00247	-0.002425	-0.002643
3485.37	-0.003077	-0.002889	-0.002849	-0.002831	-0.002703	-0.002546	-0.002508	-0.002525	-0.002774	-0.002469	-0.002473	-0.002618
3487.3	-0.003014	-0.002763	-0.002745	-0.002707	-0.002656	-0.002363	-0.002337	-0.002367	-0.002764	-0.002377	-0.002445	-0.002396
3489.23	-0.002895	-0.002796	-0.002788	-0.002696	-0.002645	-0.002313	-0.002293	-0.002289	-0.002664	-0.002338	-0.002428	-0.002277
3491.16	-0.002885	-0.002899	-0.00287	-0.002788	-0.002683	-0.002392	-0.002422	-0.002367	-0.002578	-0.002407	-0.002515	-0.00234
3493.09	-0.002831	-0.002936	-0.002844	-0.002753	-0.002688	-0.002421	-0.002428	-0.00237	-0.002521	-0.002396	-0.002526	-0.002317
3495.01	-0.002617	-0.00279	-0.002727	-0.002548	-0.002576	-0.002303	-0.002304	-0.00229	-0.002418	-0.002233	-0.002321	-0.002136
3496.94	-0.00239	-0.002643	-0.002633	-0.00245	-0.002436	-0.002188	-0.002215	-0.002277	-0.002318	-0.002062	-0.002081	-0.002078
3498.87	-0.002435	-0.002698	-0.002691	-0.002613	-0.002501	-0.002309	-0.002323	-0.002469	-0.002417	-0.002105	-0.002088	-0.002267
3500.8	-0.00266	-0.002816	-0.002774	-0.00275	-0.002581	-0.002447	-0.002437	-0.002555	-0.002594	-0.002234	-0.002214	-0.002429
3502.73	-0.002847	-0.002872	-0.002762	-0.002827	-0.002561	-0.002489	-0.002457	-0.00247	-0.002656	-0.002315	-0.00227	-0.002453
3504.66	-0.003035	-0.002952	-0.002818	-0.002954	-0.002663	-0.00261	-0.002562	-0.002539	-0.00274	-0.002506	-0.002495	-0.002553
3506.59	-0.003064	-0.002988	-0.002842	-0.002875	-0.002731	-0.002595	-0.002553	-0.002506	-0.002795	-0.002606	-0.00266	-0.002504
3508.52	-0.002905	-0.002894	-0.002819	-0.002698	-0.00269	-0.002431	-0.00243	-0.002392	-0.002724	-0.002521	-0.002581	-0.002368
3510.45	-0.002859	-0.002875	-0.002857	-0.002719	-0.002714	-0.002413	-0.002441	-0.002418	-0.002694	-0.002488	-0.002543	-0.00242
3512.37	-0.002982	-0.00293	-0.002891	-0.002831	-0.002802	-0.002464	-0.002539	-0.002484	-0.002776	-0.002528	-0.002551	-0.002499
3514.3	-0.002935	-0.002866	-0.002731	-0.002693	-0.002663	-0.002298	-0.002388	-0.002325	-0.002706	-0.002364	-0.002365	-0.002325
3516.23	-0.002566	-0.002658	-0.002484	-0.00242	-0.002373	-0.002068	-0.002084	-0.002106	-0.002379	-0.002057	-0.002008	-0.002011
3518.16	-0.002199	-0.002512	-0.00242	-0.002326	-0.00223	-0.002069	-0.002025	-0.002162	-0.002103	-0.001924	-0.001912	-0.001976
3520.09	-0.002045	-0.002432	-0.002391	-0.002284	-0.002153	-0.002072	-0.002028	-0.002178	-0.002002	-0.001907	-0.001944	-0.001986
3522.02	-0.002147	-0.002437	-0.002441	-0.002414	-0.002213	-0.002167	-0.002125	-0.002235	-0.002069	-0.002003	-0.002008	-0.002059
3523.95	-0.002515	-0.002631	-0.002627	-0.002736	-0.002445	-0.002448	-0.002382	-0.002439	-0.002355	-0.00225	-0.002221	-0.002308
3525.88	-0.003016	-0.002967	-0.002906	-0.003039	-0.002765	-0.002694	-0.00265	-0.002634	-0.002791	-0.002552	-0.002541	-0.002596
3527.8	-0.003333	-0.003175	-0.003037	-0.003017	-0.00289	-0.002686	-0.002623	-0.002591	-0.003066	-0.002641	-0.0027	-0.002658
3529.73	-0.003154	-0.003037	-0.002877	-0.002701	-0.002729	-0.002453	-0.002336	-0.002305	-0.002937	-0.00246	-0.002498	-0.002398
3531.66	-0.002885	-0.002851	-0.002747	-0.002508	-0.002589	-0.002346	-0.00225	-0.002214	-0.002753	-0.002346	-0.002356	-0.002246
3533.59	-0.00278	-0.002737	-0.002674	-0.002443	-0.002506	-0.002315	-0.002262	-0.002212	-0.002669	-0.002331	-0.002306	-0.002153
3535.52	-0.002723	-0.002684	-0.002627	-0.002508	-0.002483	-0.002284	-0.002317	-0.002261	-0.002596	-0.002326	-0.002293	-0.002125
3537.45	-0.002565	-0.002588	-0.002504	-0.002439	-0.002355	-0.002103	-0.002196	-0.00222	-0.002415	-0.002173	-0.00216	-0.002032
3539.38	-0.002179	-0.002352	-0.002278	-0.002198	-0.002089	-0.001872	-0.001905	-0.002037	-0.002039	-0.001864	-0.001873	-0.001817
3541.31	-0.001898	-0.002191	-0.002176	-0.002146	-0.001992	-0.001905	-0.001834	-0.002006	-0.001791	-0.001711	-0.001745	-0.001821
3543.23	-0.002054	-0.002299	-0.002307	-0.002337	-0.002168	-0.002112	-0.002058	-0.00215	-0.001953	-0.001869	-0.001916	-0.002069
3545.16	-0.002509	-0.002602	-0.002572	-0.002563	-0.002439	-0.002306	-0.002305	-0.002293	-0.002365	-0.00216	-0.002222	-0.002287
3547.09	-0.002863	-0.002863	-0.002782	-0.002719	-0.002676	-0.002415	-0.002462	-0.002372	-0.0027	-0.002401	-0.002447	-0.002385
3549.02	-0.003032	-0.00296	-0.002807	-0.002721	-0.00275	-0.002379	-0.002467	-0.002362	-0.002824	-0.002482	-0.002481	-0.002351
3550.95	-0.003	-0.002871	-0.002694	-0.002547	-0.002557	-0.002281	-0.002302	-0.002256	-0.002746	-0.002375	-0.002302	-0.002174
3552.88	-0.002817	-0.002686	-0.002567	-0.002411	-0.002355	-0.002269	-0.002175	-0.00218	-0.002576	-0.002232	-0.002135	-0.002074
3554.81	-0.002703	-0.002557	-0.002497	-0.002364	-0.002308	-0.00227	-0.002151	-0.002152	-0.002449	-0.002125	-0.002094	-0.002071
3556.74	-0.002533	-0.002427	-0.002339	-0.002188	-0.002186	-0.002049	-0.001983	-0.002023	-0.002284	-0.001911	-0.001995	-0.001898
3558.67	-0.001898	-0.00207	-0.001938	-0.001804	-0.001817	-0.001595	-0.001526	-0.001681	-0.001782	-0.00144	-0.001595	-0.001453
3560.59	-0.000984	-0.001618	-0.001568	-0.00158	-0.001524	-0.001325	-0.001273	-0.001485	-0.001057	-0.001021	-0.001095	-0.001108
3562.52	-0.000906	-0.001697	-0.001718	-0.001907	-0.001704	-0.001608	-0.001591	-0.001781	-0.000984	-0.001223	-0.001168	-0.001359
3564.45	-0.001749	-0.002246	-0.002216	-0.002424	-0.002159	-0.002107	-0.002081	-0.002202	-0.001697	-0.001848	-0.001725	-0.001949
3566.38	-0.002876	-0.002848	-0.002722	-0.002787	-0.002609	-0.002468	-0.002435	-0.002451	-0.002656	-0.002478	-0.002351	-0.002481
3568.31	-0.003694	-0.003197	-0.003013	-0.002865	-0.002808	-0.002559	-0.00255	-0.00243	-0.003363	-0.002806	-0.002751	-0.002672
3570.24	-0.003796	-0.003125	-0.002922	-0.002602	-0.002629	-0.00231	-0.002333	-0.002156	-0.003485	-0.002684	-0.002726	-0.002438
3572.17	-0.003063	-0.00262	-0.002467	-0.002126	-0.002186	-0.00184	-0.001851	-0.001704	-0.002885	-0.002136	-0.002187	-0.001894
3574.1	-0.002192	-0.002157	-0.002127	-0.001902	-0.001931	-0.00167	-0.001658	-0.001551	-0.002109	-0.001697	-0.001666	-0.001569
3576.02	-0.002076	-0.00217	-0.00213	-0.002045	-0.002004	-0.001821	-0.001819	-0.001805	-0.001918	-0.001725	-0.001732	-0.001712
3577.95	-0.002191	-0.002195	-0.002061	-0.001995	-0.001963	-0.001709	-0.001751	-0.001872	-0.001961	-0.001695	-0.001829	-0.001695
3579.88	-0.001842	-0.001909	-0.001812	-0.001681	-0.001663	-0.001411	-0.001437	-0.001601	-0.001679	-0.001412	-0.001522	-0.001382
3581.81	-0.001124	-0.001543	-0.001581	-0.001515	-0.001422	-0.001296	-0.001234	-0.001394	-0.001136	-0.001085	-0.001076	-0.001134
3583.74	-0.001048	-0.001601	-0.001654	-0.001699	-0.001543	-0.001477	-0.001379	-0.001575	-0.001115	-0.001143	-0.001074	-0.001286
3585.67	-0.001641	-0.001958	-0.001889	-0.001937	-0.001823	-0.001702	-0.001645	-0.00178	-0.001612	-0.001471	-0.001354	-0.001594
3587.6	-0.002277	-0.00227	-0.002091	-0.00206	-0.002013	-0.001818	-0.001837	-0.001824	-0.002085	-0.001787	-0.001615	-0.001801
3589.53	-0.002581	-0.002361	-0.002155	-0.002042	-0.002013	-0.001786	-0.001886	-0.001788	-0.002297	-0.001912	-0.001794	-0.001798
3591.46	-0.002442	-0.002208	-0.002034	-0.001827	-0.001874	-0.001659	-0.001734	-0.00162	-0.002198	-0.001763	-0.001759	-0.001583
3593.38	-0.001881	-0.001907	-0.001799	-0.001585	-0.001681	-0.001538	-0.001471	-0.001342	-0.001785	-0.001443	-0.001429	-0.001288
3595.31	-0.001563	-0.001836	-0.001755	-0.001714	-0.001697	-0.001591	-0.001456	-0.001394	-0.001553	-0.001333	-0.001327	-0.00126
3597.24	-0.002008	-0.002074	-0.001879	-0.001929	-0.001829	-0.00167	-0.00158	-0.00164	-0.001899	-0.001543	-0.00161	-0.001457
3599.17	-0.002366	-0.002139	-0.001865	-0.001829	-0.00175	-0.001525	-0.001495	-0.001598	-0.00211	-0.001637	-0.001705	-0.001489
3601.1	-0.002034	-0.001848	-0.001679	-0.00156	-0.001478	-0.00129	-0.001248	-0.001354	-0.001744	-0.001437	-0.001453	-0.00134
3603.03	-0.001461	-0.001507	-0.00149	-0.001365	-0.001267	-0.00116	-0.001132	-0.001214	-0.001247	-0.001119	-0.001162	-0.001108
3604.96	-0.001183	-0.001363	-0.001393	-0.001262	-0.001244	-0.001116	-0.001101	-0.001132	-0.001048	-0.000947	-0.001022	-0.001
3606.89	-0.00096	-0.00129	-0.001342	-0.001255	-0.00128	-0.001112	-0.001059	-0.00103	-0.000927	-0.000881	-0.000882	-0.00098
3608.81	-0.000997	-0.001358	-0.001375	-0.001355	-0.001345	-0.00114	-0.001145	-0.001157	-0.000983	-0.000953	-0.000924	-0.001037
3610.74	-0.001363	-0.001533	-0.001427	-0.001363	-0.001376	-0.00111	-0.001187	-0.001294	-0.001301	-0.001123	-0.001093	-0.001103
3612.67	-0.001422	-0.001546	-0.001443	-0.001323	-0.001337	-0.001069	-0.001103	-0.001189	-0.001343	-0.00113	-0.001047	-0.001001
3614.6	-0.001318	-0.001513	-0.001483	-0.001421	-0.001368	-0.001183	-0.001095	-0.001155	-0.001252	-0.001072	-0.00095	-0.000969
3616.53	-0.001715	-0.001732	-0.001658	-0.001606	-0.001548	-0.001446	-0.001298	-0.001333	-0.001618	-0.00123	-0.001157	-0.001176
3618.46	-0.0023	-0.001966	-0.001795	-0.001644	-0.00164	-0.001531	-0.001429	-0.001415	-0.002122	-0.001459	-0.001479	-0.001444
3620.39	-0.002339	-0.001884	-0.001662	-0.00142	-0.001429	-0.001263	-0.001324	-0.001297	-0.002137	-0.001456	-0.001526	-0.001457
3622.32	-0.001632	-0.001444	-0.001328	-0.001084	-0.001077	-0.000914	-0.001044	-0.000958	-0.001461	-0.001128	-0.001093	-0.001092
3624.25	-0.0008	-0.001016	-0.001013	-0.000924	-0.000911	-0.000744	-0.000845	-0.000753	-0.000657	-0.000667	-0.000564	-0.000646
3626.17	-0.000465	-0.00093	-0.000952	-0.001015	-0.001018	-0.000856	-0.000836	-0.000804	-0.000371	-0.000521	-0.000396	-0.0005
3628.1	-0.000924	-0.001248	-0.0012	-0.001267	-0.001321	-0.001138	-0.001018	-0.001076	-0.000842	-0.000798	-0.000735	-0.000742
3630.03	-0.00186	-0.001727	-0.001531	-0.001438	-0.001552	-0.001348	-0.001228	-0.001277	-0.001729	-0.001271	-0.00132	-0.001108
3631.96	-0.002435	-0.001961	-0.001682	-0.001421	-0.001521	-0.001255	-0.00126	-0.001186	-0.00227	-0.001538	-0.001659	-0.00125
3633.89	-0.002283	-0.001814	-0.001551	-0.001236	-0.001277	-0.001013	-0.001063	-0.000908	-0.002163	-0.001444	-0.001562	-0.001155
3635.82	-0.001551	-0.001389	-0.001269	-0.001051	-0.001043	-0.000894	-0.000821	-0.000631	-0.001506	-0.001077	-0.001086	-0.000859
3637.75	-0.001139	-0.001128	-0.001039	-0.000932	-0.000911	-0.000746	-0.000733	-0.000731	-0.001117	-0.000775	-0.000834	-0.000688
3639.68	-0.000907	-0.000938	-0.000898	-0.000736	-0.000717	-0.00053	-0.000582	-0.000729	-0.000933	-0.000666	-0.000762	-0.000643
3641.6	-0.000122	-0.000497	-0.000631	-0.000519	-0.000471	-0.000247	-0.00035	-0.000509	-0.0002	-0.000233	-0.000341	-0.00032
3643.53	0.000701	-9.8e-05	-0.000353	-0.000467	-0.000292	-0.000245	-0.000174	-0.000311	0.000637	0.00016	0.000247	-7.7e-05
3645.46	0.000785	-0.000154	-0.000394	-0.000631	-0.000375	-0.00043	-0.000274	-0.000321	0.000817	0.000242	0.000463	-1e-06
3647.39	-0.000236	-0.000744	-0.000718	-0.000881	-0.000728	-0.000697	-0.00059	-0.00061	-6.2e-05	-0.000199	-6.4e-05	-0.000359
3649.32	-0.001526	-0.001407	-0.00117	-0.001104	-0.001174	-0.001007	-0.000911	-0.000862	-0.001312	-0.000954	-0.000846	-0.000878
3651.25	-0.002428	-0.00181	-0.001485	-0.001172	-0.001458	-0.001103	-0.001121	-0.001013	-0.002244	-0.001455	-0.001395	-0.001136
3653.18	-0.002592	-0.001817	-0.001482	-0.001055	-0.001416	-0.000983	-0.001083	-0.000934	-0.002448	-0.001533	-0.001556	-0.001149
3655.11	-0.001916	-0.001439	-0.001199	-0.00088	-0.001146	-0.000788	-0.000836	-0.000695	-0.001843	-0.00115	-0.001181	-0.000867
3657.04	-0.001348	-0.001143	-0.000973	-0.000804	-0.000886	-0.000767	-0.000672	-0.000586	-0.001283	-0.000841	-0.000804	-0.000657
3658.96	-0.001262	-0.001101	-0.000899	-0.000722	-0.000738	-0.000642	-0.000642	-0.000618	-0.001117	-0.000683	-0.000761	-0.000529
3660.89	-0.001256	-0.001051	-0.000789	-0.000588	-0.000607	-0.000446	-0.000538	-0.00062	-0.001082	-0.000641	-0.00086	-0.000598
3662.82	-0.000549	-0.00065	-0.0006	-0.000485	-0.000415	-0.00041	-0.00036	-0.000425	-0.000523	-0.000504	-0.000558	-0.000524
3664.75	0.000445	-0.000106	-0.000306	-0.000333	-0.000197	-0.000201	-0.000164	-0.000247	0.000326	4.1e-05	0.00011	-5.4e-05
3666.68	0.000606	1.8e-05	-0.000146	-0.000235	-0.000107	-1.4e-05	-6.7e-05	-0.000276	0.000452	0.000254	0.000263	4.1e-05
3668.61	0.000539	-3.2e-05	-0.000214	-0.00029	-0.000177	-9.6e-05	-5.9e-05	-0.000208	0.000417	0.00015	0.000228	-3e-05
3670.54	0.000405	-0.000158	-0.000302	-0.000328	-0.000332	-0.000188	-4.6e-05	-0.00016	0.0004	0.000159	0.000336	6.7e-05
3672.47	-0.000181	-0.000506	-0.00043	-0.000388	-0.000544	-0.000338	-0.000143	-0.00029	-6.2e-05	-8.3e-05	0.000107	-9.9e-05
3674.39	-0.000893	-0.000861	-0.000602	-0.000505	-0.00073	-0.00055	-0.000379	-0.000446	-0.000739	-0.000458	-0.000347	-0.000421
3676.32	-0.001381	-0.00105	-0.000757	-0.000634	-0.000807	-0.000741	-0.000644	-0.000565	-0.001288	-0.000777	-0.000725	-0.000665
3678.25	-0.001721	-0.001115	-0.000817	-0.000648	-0.000775	-0.000631	-0.000798	-0.000689	-0.00165	-0.000829	-0.000981	-0.000674
3680.18	-0.001882	-0.001087	-0.000785	-0.000579	-0.000632	-0.000499	-0.000761	-0.000703	-0.001775	-0.000933	-0.001208	-0.000776
3682.11	-0.00094	-0.000605	-0.00061	-0.000461	-0.000377	-0.000391	-0.000427	-0.000314	-0.000888	-0.000653	-0.000741	-0.000462
3684.04	0.00035	-7e-06	-0.000213	-0.000213	-9.7e-05	-0.000116	3.2e-05	2.9e-05	0.000271	7.8e-05	0.000189	0.000136
3685.97	0.0008	0.000172	3.9e-05	-7.1e-05	-2.3e-05	-2.4e-05	0.000203	8.9e-05	0.000654	0.00039	0.000596	0.000308
3687.9	0.000402	-5.5e-05	-2.1e-05	-0.000102	-0.000132	-9.7e-05	4.7e-05	-5.4e-05	0.000311	0.000312	0.000436	0.000148
3689.83	-0.000472	-0.00047	-0.00025	-0.000227	-0.000299	-0.000271	-0.000244	-0.000321	-0.000448	-0.000102	-0.000142	-0.00026
3691.75	-0.001186	-0.000773	-0.000447	-0.000332	-0.000437	-0.000342	-0.000457	-0.000496	-0.001074	-0.000453	-0.000701	-0.000518
3693.68	-0.001385	-0.00085	-0.000521	-0.000372	-0.000446	-0.000364	-0.000503	-0.000497	-0.001247	-0.000676	-0.000979	-0.000633
3695.61	-0.000734	-0.000532	-0.000428	-0.000338	-0.000328	-0.000321	-0.000346	-0.000271	-0.000673	-0.000524	-0.000642	-0.000394
3697.54	2e-06	-0.000147	-0.000216	-0.000197	-0.000171	-0.000147	-0.000137	-8.4e-05	-1.4e-05	-9.4e-05	3e-06	-4.2e-05
3699.47	7e-05	-9.4e-05	-0.00013	-0.00011	-0.000118	-5.3e-05	-7e-05	-9.4e-05	4e-05	5.7e-05	0.000179	1.6e-05
3701.4	-0.000188	-0.0002	-0.000163	-0.000107	-8.7e-05	-3.8e-05	-9.3e-05	-0.00014	-0.000194	-1.8e-05	-3.2e-05	-0.000109
3703.33	-0.000181	-0.000169	-0.00012	-8.3e-05	-8e-06	-2e-06	-3.1e-05	-8.9e-05	-0.000167	-6.3e-05	-0.000138	-0.000108
3705.26	0.000339	0.000112	8.2e-05	-1.4e-05	0.000126	0.00011	0.000161	6.7e-05	0.000335	0.000133	0.000141	0.000138
3707.18	0.000862	0.000386	0.000233	7.2e-05	0.000189	0.000152	0.000302	0.000212	0.000844	0.000348	0.000499	0.000341
3709.11	0.000825	0.000404	0.000193	9.8e-05	0.000116	0.00011	0.000291	0.000239	0.000804	0.00039	0.000588	0.000373
3711.04	2.3e-05	6e-06	-5.9e-05	-3.1e-05	-0.0001	-4.9e-05	7.1e-05	5.2e-05	4.9e-05	7.1e-05	0.00017	6.8e-05
3712.97	-0.000808	-0.000472	-0.000325	-0.000199	-0.000296	-0.000223	-0.000215	-0.000218	-0.000744	-0.000355	-0.000463	-0.00028
3714.9	-0.001049	-0.000634	-0.000405	-0.000241	-0.000288	-0.000283	-0.000375	-0.000348	-0.00097	-0.000549	-0.000748	-0.000415
3716.83	-0.000477	-0.00033	-0.000197	-0.000116	-9.7e-05	-0.000144	-0.000243	-0.000257	-0.000415	-0.0003	-0.000376	-0.000203
3718.76	0.000398	0.000175	0.000142	7e-05	0.000137	6.7e-05	4.2e-05	-7e-05	0.00042	0.000169	0.000259	0.000104
3720.69	0.0008	0.000437	0.000297	0.000195	0.000237	0.000186	0.000204	5.5e-05	0.000775	0.000448	0.000591	0.000246
3722.61	0.000411	0.000227	0.000198	0.00014	0.000146	0.000157	0.000175	-2e-05	0.000383	0.000325	0.00041	0.000117
3724.54	-0.000315	-0.000211	-9.5e-05	-9.8e-05	-9.6e-05	-6.4e-05	-6.9e-05	-0.000174	-0.000266	-9.2e-05	-0.00011	-0.000179
3726.47	-0.000552	-0.00036	-0.000275	-0.000236	-0.000174	-0.000144	-0.000253	-0.000208	-0.000458	-0.000229	-0.000423	-0.000186
3728.4	8.1e-05	-1.6e-05	-0.000133	-0.00013	6.4e-05	-3.2e-05	-8.2e-05	-2.5e-05	8e-05	3.3e-05	-0.000158	-6e-06
3730.33	0.001162	0.000566	0.000246	0.000149	0.000355	0.00022	0.000292	0.000316	0.00105	0.000615	0.000547	0.000388
3732.26	0.001425	0.000683	0.000427	0.000271	0.00039	0.000301	0.000477	0.000394	0.001287	0.000755	0.00084	0.000492
3734.19	0.000732	0.000319	0.000265	0.000174	0.000142	0.000294	0.000356	0.000221	0.000667	0.000485	0.000566	0.000331
3736.12	-0.000578	-0.000349	-0.000102	-7.6e-05	-0.000214	0.000138	2e-06	-0.000129	-0.000514	-0.000199	-0.000227	-0.000132
3738.05	-0.001224	-0.000686	-0.000469	-0.000383	-0.00044	-0.000223	-0.000349	-0.000216	-0.00108	-0.000861	-0.000793	-0.000509
3739.97	-0.000679	-0.000381	-0.000397	-0.000298	-0.000232	-9.3e-05	-0.000212	-4.2e-05	-0.000549	-0.000509	-0.000487	-0.000228
3741.9	0.000167	4e-05	-0.00011	-2.8e-05	0.0001	0.000117	0.000124	8.4e-05	0.000207	3.5e-05	9e-06	4.4e-05
3743.83	0.000733	0.000278	8.5e-05	9.1e-05	0.000236	0.000111	0.000277	0.000237	0.000756	0.000356	0.000393	0.000314
3745.76	0.000736	0.000249	0.000156	5.9e-05	0.000197	-9e-06	0.000294	0.000268	0.00076	0.000374	0.000544	0.000355
3747.69	0.00027	5.3e-05	8.6e-05	1.6e-05	8.6e-05	-6.2e-05	0.000113	0.000157	0.000305	0.000252	0.000381	0.000189
3749.62	-0.000494	-0.000306	-0.000103	-9.3e-05	-9.2e-05	-0.000201	-0.000237	-5.8e-05	-0.000429	-0.000165	-0.00013	-0.000167
3751.55	-0.000928	-0.000516	-0.000261	-0.00023	-0.000278	-0.000313	-0.000461	-0.000196	-0.000854	-0.000472	-0.000509	-0.000363
3753.48	-0.001002	-0.000507	-0.000265	-0.000196	-0.000313	-0.000206	-0.000381	-0.000331	-0.000928	-0.000416	-0.000592	-0.000283
3755.4	-0.001003	-0.000515	-0.00033	-0.000238	-0.000382	-0.000266	-0.000327	-0.000429	-0.000925	-0.000536	-0.000668	-0.000278
3757.33	-0.000728	-0.000419	-0.000315	-0.000289	-0.000382	-0.000382	-0.000223	-0.0003	-0.000652	-0.000539	-0.000506	-0.000235
3759.26	-0.000377	-0.000232	-0.000201	-0.000173	-0.000251	-0.00031	-7.2e-05	-0.000113	-0.000301	-0.000301	-0.000218	-0.000151
3761.19	-0.000369	-0.000223	-0.000149	-4.2e-05	-9.6e-05	-9.8e-05	-4.9e-05	-6.6e-05	-0.000281	-0.000118	-0.000205	-0.000118
3763.12	-0.000262	-0.000195	-0.0001	-3.7e-05	2.4e-05	-2.8e-05	-7.4e-05	-1.4e-05	-0.000241	-0.000116	-0.000218	-0.000108
3765.05	0.00011	0	0	-3.3e-05	7.7e-05	-1.4e-05	-1e-05	6.3e-05	4.5e-05	2.4e-05	6.3e-05	7.7e-05
3766.98	0.000119	2.7e-05	1.1e-05	-3.7e-05	2.2e-05	-5.9e-05	1.5e-05	1.8e-05	9.5e-05	4.5e-05	0.000225	0.000127
3768.91	-0.000329	-0.000192	-0.000112	-0.000107	-0.000122	-0.00012	-0.000111	-0.000127	-0.00025	-0.000107	7e-06	-6e-05
3770.84	-0.000677	-0.000359	-0.00022	-0.000165	-0.000214	-0.000211	-0.000196	-0.000209	-0.000601	-0.000293	-0.000345	-0.000327
[truncated: 119 more rows]
