# Supplementary material for: Fourier Transform Infrared with Attenuated Total Reflectance Applied to the Discrimination of Freshwater Planktonic Coccoid Green Microalgae
Source: PLoS One. 2014 Dec 26;9(12):e114458. doi: 10.1371/journal.pone.0114458 (PMC4277285; doi:10.1371/journal.pone.0114458)
Supplement: S2 Data — Raw data and its 9-point first derivative presented in .xlsx file for strain Ankistrodesmus densus (128). (XLSX) [file pone.0114458.s004.xlsx]

## Sheet: FTIR raw
	128_1.1	128_1.2	128_1.3	128_1.4	128_2.1	128_2.2	128_2.3	128_2.4	128_3.1	128_3.2	128_3.3	128_3.4
628.794	0.789829	0.757865	0.689206	0.74499	0.707137	0.663318	0.693544	0.765256	0.640589	0.686981	0.662729	0.696516
630.723	0.793711	0.786026	0.707578	0.756606	0.717345	0.688791	0.687248	0.749595	0.651351	0.717221	0.674676	0.689349
632.652	0.795488	0.77198	0.719941	0.755738	0.744411	0.701963	0.691555	0.736339	0.673512	0.739146	0.680316	0.678939
634.58	0.812609	0.779685	0.729471	0.738805	0.743592	0.700546	0.697434	0.750486	0.691513	0.727873	0.682517	0.684148
636.509	0.819783	0.791172	0.721377	0.733097	0.732675	0.702718	0.696662	0.75538	0.682711	0.712542	0.698622	0.679368
638.438	0.814507	0.792263	0.728383	0.741713	0.7396	0.711717	0.703635	0.7465	0.683607	0.714528	0.701449	0.677556
640.367	0.820669	0.809989	0.756243	0.746508	0.759441	0.725085	0.705662	0.745224	0.687558	0.716266	0.696892	0.680179
642.296	0.83582	0.816542	0.773975	0.760984	0.772359	0.74202	0.719396	0.742387	0.69806	0.72453	0.703612	0.686978
644.225	0.850659	0.815445	0.795624	0.775702	0.773252	0.744755	0.722961	0.735839	0.705547	0.738449	0.711952	0.694697
646.153	0.848124	0.814076	0.796152	0.77769	0.772746	0.737921	0.721732	0.737592	0.70502	0.73908	0.717174	0.697971
648.082	0.845993	0.822889	0.785455	0.776716	0.775923	0.736949	0.727839	0.74089	0.701882	0.741954	0.717424	0.692452
650.011	0.850713	0.826299	0.787543	0.780244	0.774723	0.737502	0.722031	0.740241	0.702643	0.747245	0.716142	0.689648
651.94	0.858162	0.820128	0.796115	0.781977	0.775591	0.743938	0.720742	0.738015	0.707757	0.746882	0.718437	0.695464
653.869	0.861072	0.81796	0.801818	0.779548	0.778583	0.751498	0.718924	0.738718	0.710418	0.745282	0.720257	0.696221
655.797	0.860396	0.817423	0.799475	0.782453	0.780483	0.750846	0.720309	0.740638	0.712426	0.7472	0.723806	0.694918
657.726	0.864403	0.81692	0.799522	0.784619	0.779567	0.754223	0.728392	0.742508	0.712275	0.74624	0.724996	0.698249
659.655	0.867417	0.818594	0.805729	0.782559	0.779058	0.756639	0.728552	0.744181	0.714738	0.745922	0.726372	0.704403
661.584	0.868994	0.821834	0.812027	0.784639	0.783138	0.755568	0.72782	0.746296	0.717324	0.749784	0.731617	0.705402
663.513	0.869984	0.822893	0.814125	0.788826	0.785031	0.758975	0.729535	0.74693	0.718476	0.751933	0.732837	0.705277
665.442	0.875664	0.826499	0.816849	0.793544	0.788036	0.762662	0.735209	0.749476	0.722869	0.758267	0.735924	0.709287
667.37	0.875996	0.825699	0.813869	0.792171	0.788851	0.759824	0.738337	0.749111	0.72216	0.765292	0.739705	0.709607
669.299	0.870867	0.821573	0.808559	0.786417	0.783325	0.756501	0.731658	0.743288	0.717438	0.757517	0.734773	0.704378
671.228	0.874415	0.824587	0.811489	0.790156	0.783831	0.757067	0.732207	0.74431	0.719386	0.754514	0.733893	0.707515
673.157	0.87374	0.821098	0.812082	0.788779	0.781653	0.755609	0.729887	0.741875	0.71701	0.753011	0.732464	0.707507
675.086	0.86847	0.815973	0.809917	0.784618	0.778131	0.75354	0.725128	0.736992	0.712905	0.748846	0.728928	0.702937
677.014	0.861666	0.813741	0.804088	0.780181	0.773942	0.749403	0.721478	0.732199	0.708655	0.745796	0.724305	0.698273
678.943	0.856921	0.809932	0.799471	0.776044	0.76894	0.744739	0.717295	0.726714	0.704525	0.741197	0.718641	0.693251
680.872	0.853345	0.8045	0.795596	0.772763	0.764218	0.738879	0.713076	0.722803	0.700326	0.735059	0.71392	0.689106
682.801	0.848784	0.799545	0.79036	0.768421	0.760491	0.734743	0.710172	0.719428	0.696739	0.731005	0.710306	0.686045
684.73	0.844677	0.795387	0.786163	0.764102	0.758598	0.733567	0.706139	0.71688	0.694114	0.729077	0.707073	0.682807
686.658	0.84247	0.793939	0.783878	0.762063	0.756607	0.732779	0.704353	0.715644	0.691289	0.727049	0.705128	0.680452
688.587	0.841795	0.793182	0.781946	0.760703	0.754686	0.731495	0.704935	0.713773	0.689481	0.724802	0.704185	0.67945
690.516	0.839492	0.791375	0.781328	0.759608	0.753359	0.729943	0.70305	0.71256	0.68903	0.723966	0.704024	0.678793
692.445	0.838377	0.791018	0.78154	0.759857	0.754647	0.730323	0.702951	0.712507	0.689209	0.723634	0.704901	0.678333
694.374	0.841073	0.791968	0.783043	0.761529	0.757166	0.732422	0.705581	0.714496	0.690596	0.724874	0.706696	0.680414
696.303	0.843433	0.793927	0.787035	0.765059	0.759501	0.734351	0.70845	0.717188	0.693514	0.728002	0.709764	0.68496
698.231	0.84519	0.795099	0.788992	0.767268	0.760794	0.735628	0.709644	0.718608	0.696544	0.729816	0.712554	0.687554
700.16	0.844985	0.794922	0.788318	0.76753	0.759035	0.735913	0.708895	0.718155	0.696449	0.729497	0.712091	0.687606
702.089	0.842842	0.792722	0.786151	0.765341	0.755995	0.733878	0.706367	0.716119	0.694364	0.726636	0.709379	0.684604
704.018	0.838651	0.788242	0.781523	0.759632	0.751294	0.729597	0.702202	0.711621	0.690537	0.721745	0.705293	0.67992
705.947	0.830623	0.782018	0.774293	0.752827	0.745784	0.723518	0.695996	0.705181	0.684928	0.717305	0.700033	0.675181
707.875	0.822767	0.775617	0.767381	0.74625	0.73945	0.71756	0.690273	0.699735	0.679037	0.712265	0.695304	0.670516
709.804	0.816725	0.769626	0.762401	0.740588	0.732702	0.71213	0.685589	0.694618	0.673706	0.706814	0.690712	0.665748
711.733	0.810897	0.763489	0.757085	0.735219	0.727878	0.706466	0.680523	0.68951	0.669178	0.701601	0.685903	0.66114
713.662	0.805672	0.758505	0.7523	0.730547	0.723101	0.702505	0.676375	0.684596	0.6652	0.696927	0.681152	0.657838
715.591	0.802279	0.754949	0.749169	0.727482	0.719072	0.699883	0.673511	0.681182	0.661649	0.693548	0.677937	0.655456
717.52	0.800742	0.754073	0.748039	0.72665	0.717925	0.699103	0.672545	0.680551	0.660793	0.692581	0.677392	0.654335
719.448	0.797954	0.753197	0.746649	0.725237	0.716454	0.697625	0.670844	0.679524	0.660853	0.691908	0.676273	0.653061
721.377	0.790414	0.746599	0.740272	0.718891	0.709842	0.691266	0.665244	0.674363	0.654782	0.685676	0.669989	0.647039
723.306	0.779005	0.735642	0.72954	0.708572	0.700065	0.682298	0.656639	0.664886	0.644548	0.675345	0.659905	0.637761
725.235	0.76575	0.723655	0.717501	0.697261	0.68973	0.67236	0.646598	0.65454	0.633877	0.663842	0.648906	0.628017
727.164	0.753402	0.712003	0.706167	0.686776	0.679502	0.662951	0.637351	0.645184	0.623292	0.653567	0.6385	0.617757
729.092	0.743032	0.701638	0.695933	0.677195	0.670339	0.654217	0.628723	0.635806	0.613433	0.644016	0.628864	0.607942
731.021	0.733693	0.692575	0.686825	0.668752	0.662489	0.64589	0.620953	0.627688	0.604893	0.635075	0.620319	0.599242
732.95	0.725952	0.685781	0.679762	0.662379	0.656831	0.639949	0.615271	0.622325	0.598008	0.627849	0.613591	0.592909
734.879	0.7215	0.681195	0.675878	0.658879	0.653791	0.636679	0.61204	0.619689	0.593681	0.622936	0.609039	0.588901
736.808	0.719046	0.678506	0.673773	0.656648	0.65222	0.6345	0.610821	0.618392	0.590982	0.620511	0.606316	0.585752
738.737	0.715812	0.676085	0.671199	0.654332	0.650732	0.63267	0.609517	0.616805	0.588399	0.618198	0.603627	0.583227
740.665	0.711582	0.6724	0.667415	0.651084	0.648358	0.63005	0.606848	0.614323	0.585439	0.614089	0.599937	0.579769
742.594	0.706124	0.667815	0.663009	0.646753	0.644719	0.626321	0.603651	0.610996	0.580935	0.609145	0.595194	0.575369
744.523	0.700296	0.662422	0.657575	0.641749	0.640026	0.621879	0.599704	0.606105	0.575411	0.603785	0.589886	0.570273
746.452	0.694056	0.656283	0.651387	0.635966	0.634321	0.616515	0.594092	0.60015	0.570376	0.597706	0.584688	0.564655
748.381	0.687249	0.649844	0.645484	0.63001	0.628769	0.611243	0.588546	0.594883	0.56543	0.59201	0.57967	0.559881
750.309	0.681191	0.644848	0.640147	0.624494	0.623631	0.606291	0.583685	0.590255	0.560562	0.587731	0.575003	0.555877
752.238	0.675941	0.641319	0.636334	0.620525	0.619563	0.602618	0.580083	0.586572	0.55712	0.584794	0.57186	0.552656
754.167	0.671978	0.63725	0.632669	0.617288	0.616826	0.599876	0.577471	0.583399	0.554466	0.581785	0.569523	0.549813
756.096	0.668409	0.633155	0.628907	0.613561	0.614119	0.596991	0.574368	0.580573	0.551902	0.579573	0.567204	0.547345
758.025	0.663938	0.629187	0.625277	0.6097	0.610694	0.593324	0.571157	0.577153	0.548621	0.576655	0.564112	0.544751
759.954	0.659517	0.62502	0.621456	0.605456	0.60666	0.589452	0.567568	0.573297	0.544895	0.572877	0.560245	0.541693
761.882	0.654765	0.620815	0.618009	0.60184	0.602659	0.585898	0.564006	0.569687	0.541842	0.569073	0.556822	0.538657
763.811	0.650325	0.616968	0.614313	0.598792	0.59904	0.582348	0.561167	0.566412	0.539517	0.565382	0.553757	0.535837
765.74	0.645867	0.613092	0.609892	0.59504	0.595312	0.578948	0.557577	0.563387	0.536393	0.561993	0.550447	0.532493
767.669	0.640581	0.608234	0.605023	0.590966	0.590757	0.574994	0.553548	0.559776	0.532377	0.557979	0.546113	0.528773
769.598	0.635311	0.603103	0.600498	0.587123	0.586244	0.570822	0.549806	0.556271	0.529062	0.553221	0.541306	0.524684
771.526	0.629861	0.598254	0.596233	0.583444	0.582038	0.567167	0.546291	0.553025	0.525301	0.548163	0.537161	0.520525
773.455	0.625413	0.594421	0.592427	0.580442	0.578604	0.563796	0.543391	0.549669	0.520882	0.543505	0.533012	0.516894
775.384	0.621945	0.590963	0.589186	0.577592	0.575851	0.561366	0.540851	0.546861	0.517144	0.540168	0.529415	0.513702
777.313	0.617641	0.586815	0.585601	0.573853	0.572811	0.558769	0.537992	0.544126	0.514366	0.537349	0.526893	0.510947
779.242	0.613868	0.583499	0.582314	0.571084	0.570324	0.555857	0.535399	0.541712	0.512223	0.535021	0.524763	0.508896
781.17	0.611025	0.58121	0.579432	0.568797	0.56791	0.553753	0.533681	0.539763	0.510482	0.533005	0.522805	0.507163
783.099	0.607708	0.578483	0.576674	0.566203	0.56514	0.551446	0.53141	0.537232	0.508106	0.52999	0.520199	0.504736
785.028	0.604093	0.574984	0.573643	0.563318	0.562231	0.548412	0.528425	0.534338	0.505097	0.527381	0.517254	0.501652
786.957	0.600509	0.571719	0.570504	0.559985	0.559543	0.545615	0.525948	0.531438	0.501669	0.524959	0.514133	0.498394
788.886	0.597612	0.568857	0.567678	0.557027	0.557147	0.543399	0.523568	0.529027	0.498008	0.522145	0.51142	0.495778
790.815	0.595152	0.566433	0.564911	0.55423	0.555238	0.541508	0.521943	0.527202	0.494839	0.520272	0.509231	0.493637
792.743	0.593088	0.564218	0.562319	0.551369	0.554228	0.540311	0.520621	0.525817	0.491835	0.518543	0.506888	0.491401
794.672	0.590953	0.561762	0.559897	0.548774	0.552976	0.539235	0.519065	0.524452	0.48919	0.51639	0.504932	0.488773
796.601	0.588052	0.55974	0.557374	0.5467	0.55091	0.537126	0.517322	0.522784	0.48665	0.514258	0.502285	0.486067
798.53	0.584985	0.557235	0.554905	0.544811	0.548786	0.534754	0.515567	0.520806	0.484525	0.511963	0.499651	0.484249
800.459	0.582411	0.554809	0.552823	0.542794	0.546408	0.532763	0.51379	0.518871	0.483345	0.509735	0.498	0.482859
802.387	0.580971	0.553778	0.552069	0.541906	0.544246	0.531662	0.512634	0.517927	0.482887	0.508536	0.497205	0.482192
804.316	0.580389	0.553736	0.552385	0.54239	0.543374	0.531137	0.512597	0.517609	0.483339	0.508891	0.497728	0.48282
806.245	0.580848	0.554316	0.553066	0.54336	0.543314	0.531135	0.512885	0.518062	0.485001	0.510283	0.499231	0.484247
808.174	0.582006	0.555238	0.554028	0.54423	0.543791	0.532073	0.51358	0.519007	0.486896	0.512305	0.501137	0.486161
810.103	0.582684	0.556024	0.554801	0.544539	0.544125	0.532473	0.514374	0.519965	0.488222	0.514006	0.502719	0.487895
812.032	0.581866	0.55563	0.554504	0.543768	0.543171	0.531657	0.514239	0.519948	0.488446	0.514156	0.503167	0.488563
813.96	0.578491	0.552753	0.551768	0.54134	0.540201	0.529106	0.511617	0.517584	0.486205	0.512043	0.501027	0.486657
815.889	0.57205	0.546439	0.545573	0.536149	0.534828	0.523895	0.506206	0.512684	0.480833	0.506673	0.495749	0.481525
817.818	0.563312	0.537908	0.536755	0.528082	0.527156	0.516682	0.498868	0.505719	0.472946	0.498424	0.487949	0.474098
819.747	0.55305	0.528358	0.527214	0.518665	0.518281	0.508433	0.490755	0.497625	0.463746	0.488414	0.478387	0.465012
821.676	0.542305	0.518382	0.517673	0.509251	0.509479	0.499717	0.482859	0.489044	0.454429	0.477949	0.468752	0.455986
823.604	0.532241	0.509383	0.508855	0.500843	0.501095	0.491674	0.475164	0.481028	0.446154	0.469224	0.460332	0.448055
825.533	0.523955	0.501933	0.501455	0.494235	0.493918	0.485026	0.468767	0.474584	0.439022	0.462693	0.453323	0.441451
827.462	0.517644	0.495664	0.495347	0.489112	0.488827	0.479719	0.463843	0.469662	0.433457	0.457591	0.448226	0.436726
829.391	0.512738	0.491066	0.491022	0.484768	0.485173	0.476109	0.460042	0.465629	0.429791	0.453498	0.445057	0.433325
831.32	0.509111	0.488022	0.488042	0.481551	0.482134	0.473421	0.45747	0.4629	0.427251	0.450876	0.442683	0.430904
833.249	0.506453	0.485788	0.485685	0.4799	0.480408	0.471246	0.456089	0.461314	0.425428	0.449816	0.440927	0.429557
835.177	0.504882	0.484162	0.48401	0.478871	0.479588	0.470193	0.455455	0.460484	0.424371	0.449369	0.440084	0.428814
837.106	0.503784	0.483326	0.483045	0.478317	0.479107	0.470061	0.455253	0.460449	0.424236	0.449284	0.439948	0.428959
839.035	0.503126	0.483261	0.482859	0.478458	0.479296	0.47034	0.455709	0.461148	0.425025	0.449469	0.44051	0.429673
840.964	0.503212	0.483694	0.483464	0.479367	0.479946	0.471194	0.45663	0.462396	0.426443	0.450076	0.441744	0.43073
842.893	0.504031	0.484957	0.484882	0.480821	0.481043	0.472885	0.458262	0.464132	0.427934	0.451486	0.443446	0.432422
844.821	0.505735	0.486946	0.4868	0.482302	0.482848	0.47476	0.460321	0.466287	0.429508	0.45342	0.4452	0.433983
846.75	0.507212	0.488623	0.488537	0.483957	0.485003	0.476857	0.462521	0.468535	0.430913	0.455026	0.446717	0.435274
848.679	0.508698	0.490097	0.4899	0.485467	0.487338	0.479128	0.464675	0.470867	0.431672	0.456521	0.447771	0.436399
850.608	0.50975	0.491144	0.490595	0.486129	0.489025	0.480633	0.4659	0.472035	0.431923	0.45737	0.448121	0.437034
852.537	0.509048	0.490302	0.489867	0.485086	0.489364	0.481018	0.465969	0.47179	0.431586	0.457096	0.448062	0.436975
854.465	0.507923	0.489047	0.488496	0.48343	0.489054	0.480843	0.465519	0.471459	0.431144	0.457104	0.447919	0.436512
856.394	0.507876	0.489089	0.488763	0.483332	0.489495	0.481434	0.46596	0.472034	0.431375	0.45789	0.448603	0.436729
858.323	0.509174	0.490797	0.49079	0.48484	0.491511	0.483383	0.467939	0.473764	0.433073	0.459449	0.450574	0.438509
860.252	0.511751	0.493935	0.493812	0.487582	0.494802	0.486589	0.471227	0.476783	0.436297	0.462639	0.453773	0.441629
862.181	0.51578	0.497934	0.497579	0.491674	0.499198	0.490887	0.475583	0.480844	0.440222	0.46693	0.457708	0.445391
864.11	0.5204	0.502833	0.502132	0.496534	0.503915	0.495759	0.480298	0.485752	0.444794	0.47134	0.462194	0.450137
866.038	0.525204	0.50754	0.507324	0.501639	0.50846	0.500493	0.485295	0.49089	0.449726	0.475849	0.467146	0.455061
867.967	0.53002	0.512164	0.512521	0.506545	0.513209	0.50519	0.489652	0.495207	0.454522	0.479863	0.471289	0.458855
869.896	0.53372	0.515662	0.516138	0.510437	0.5169	0.508862	0.492842	0.498637	0.45797	0.482842	0.474415	0.46206
871.825	0.535713	0.51756	0.518014	0.512592	0.518814	0.510936	0.494959	0.501111	0.459719	0.484334	0.475932	0.463794
873.754	0.53532	0.517938	0.51859	0.513146	0.519506	0.511673	0.495602	0.501902	0.459495	0.484465	0.475775	0.463679
875.682	0.533682	0.516699	0.517005	0.512026	0.518704	0.510981	0.495015	0.501204	0.457989	0.48341	0.474206	0.462461
877.611	0.530795	0.514236	0.514411	0.509921	0.516816	0.509603	0.493791	0.499926	0.456389	0.481185	0.471881	0.460588
879.54	0.526957	0.510932	0.511781	0.507518	0.514767	0.507618	0.492337	0.497973	0.454054	0.478972	0.469838	0.45847
881.469	0.523706	0.508275	0.509163	0.505294	0.512722	0.506068	0.490531	0.496085	0.452214	0.477689	0.468167	0.456879
883.398	0.521826	0.506577	0.507578	0.504066	0.511338	0.505098	0.489231	0.495544	0.451494	0.476833	0.467479	0.456313
885.327	0.521445	0.506433	0.507392	0.504358	0.511289	0.505025	0.489586	0.496433	0.452148	0.477065	0.468127	0.457184
887.255	0.522372	0.507877	0.508668	0.506674	0.512631	0.506677	0.491429	0.498316	0.454991	0.479237	0.470502	0.45953
889.184	0.524477	0.510325	0.511616	0.510457	0.515196	0.508995	0.494147	0.500957	0.458723	0.482344	0.473769	0.46269
891.113	0.527491	0.513667	0.515509	0.514457	0.518389	0.512265	0.497673	0.504427	0.462722	0.485807	0.477378	0.466478
893.042	0.530797	0.517085	0.519237	0.518565	0.521585	0.515655	0.501196	0.50828	0.46693	0.489603	0.481358	0.470269
894.971	0.533367	0.520544	0.522425	0.522368	0.524215	0.518387	0.504134	0.511461	0.470583	0.492801	0.48473	0.473672
896.899	0.535138	0.523053	0.524419	0.524737	0.526178	0.520749	0.5064	0.513743	0.473173	0.494771	0.486857	0.476004
898.828	0.536204	0.523706	0.525338	0.526016	0.52743	0.521887	0.507645	0.515267	0.474589	0.495737	0.487905	0.477028
900.757	0.536264	0.523975	0.525748	0.526385	0.52771	0.522592	0.508248	0.515533	0.474818	0.495705	0.48846	0.477547
902.686	0.536079	0.524076	0.526101	0.526372	0.528144	0.52333	0.509012	0.515974	0.474638	0.495635	0.488583	0.477727
904.615	0.536536	0.524732	0.526782	0.526797	0.529219	0.524346	0.510347	0.51719	0.474719	0.496249	0.488824	0.477688
906.544	0.537736	0.526402	0.52808	0.527956	0.530774	0.52619	0.512413	0.518896	0.475396	0.497606	0.489908	0.478578
908.472	0.54004	0.52865	0.530593	0.530019	0.533606	0.528784	0.515121	0.521767	0.477046	0.499606	0.492018	0.480889
910.401	0.543107	0.531616	0.533688	0.533006	0.537245	0.532669	0.518405	0.525395	0.479539	0.502285	0.49498	0.483647
912.33	0.546583	0.535257	0.537003	0.536097	0.54102	0.536782	0.521998	0.528945	0.481967	0.505306	0.497829	0.486146
914.259	0.550307	0.538821	0.540391	0.539299	0.544763	0.540244	0.525433	0.532443	0.48421	0.508182	0.500443	0.488779
916.188	0.553669	0.541871	0.543565	0.542584	0.548263	0.543751	0.528542	0.535833	0.486395	0.510842	0.503335	0.491436
918.116	0.556433	0.544931	0.546806	0.545353	0.551332	0.547296	0.531234	0.538755	0.488261	0.513158	0.505975	0.493471
920.045	0.558677	0.547617	0.549294	0.547836	0.553734	0.549869	0.533818	0.541006	0.489723	0.514814	0.507181	0.494522
921.974	0.560561	0.549619	0.550742	0.549671	0.555844	0.551396	0.536088	0.54286	0.490677	0.515638	0.507932	0.495462
923.903	0.56233	0.551051	0.552452	0.551098	0.557948	0.55331	0.538055	0.54495	0.491326	0.516324	0.508884	0.496468
925.832	0.564378	0.553194	0.554637	0.553007	0.560545	0.555878	0.540177	0.547242	0.492344	0.517555	0.510145	0.497597
927.76	0.566797	0.555733	0.557126	0.55567	0.563656	0.558922	0.543086	0.550146	0.494015	0.519213	0.51226	0.499609
929.689	0.569733	0.55858	0.560194	0.558851	0.567165	0.562289	0.546476	0.553688	0.496098	0.521538	0.51463	0.50192
931.618	0.573405	0.561692	0.563547	0.561939	0.570956	0.566101	0.550097	0.557224	0.498601	0.524637	0.517265	0.504336
933.547	0.57668	0.564626	0.566313	0.564495	0.574147	0.569733	0.553554	0.560318	0.500822	0.527158	0.519469	0.506793
935.476	0.578833	0.567516	0.568674	0.5667	0.576933	0.572481	0.556202	0.562924	0.502307	0.528737	0.521098	0.508233
937.405	0.579914	0.569068	0.570193	0.568196	0.578834	0.574423	0.557844	0.564727	0.503206	0.529979	0.522074	0.508936
939.333	0.579766	0.568782	0.57015	0.568456	0.579825	0.575162	0.558907	0.565928	0.503303	0.530021	0.521578	0.5089
941.262	0.57843	0.567782	0.569221	0.567897	0.579672	0.574937	0.559132	0.566568	0.502551	0.528411	0.519948	0.507633
943.191	0.576639	0.566595	0.568097	0.567399	0.578968	0.574348	0.5588	0.566519	0.50163	0.526501	0.518085	0.506056
945.12	0.575325	0.565274	0.567265	0.567223	0.578635	0.574244	0.558769	0.566768	0.500914	0.524663	0.516572	0.504982
947.049	0.574522	0.564577	0.566821	0.567678	0.578896	0.575039	0.559629	0.567987	0.501077	0.523656	0.515766	0.504607
948.977	0.57435	0.565009	0.567102	0.569111	0.580144	0.576352	0.56136	0.569976	0.502192	0.524141	0.516064	0.505208
950.906	0.575411	0.566762	0.568946	0.571438	0.582822	0.578959	0.564144	0.572939	0.504736	0.525898	0.517944	0.507351
952.835	0.578507	0.570212	0.572378	0.574921	0.587452	0.583342	0.568843	0.577444	0.509075	0.529954	0.521875	0.511509
954.764	0.584138	0.576052	0.578029	0.580504	0.59396	0.58984	0.575332	0.584413	0.515741	0.536592	0.528562	0.517789
956.693	0.592407	0.584077	0.586223	0.588937	0.602295	0.598501	0.583749	0.593234	0.52453	0.545353	0.537508	0.526135
958.622	0.602564	0.594251	0.596264	0.599148	0.612709	0.609254	0.594177	0.603747	0.534769	0.55604	0.548084	0.536323
960.55	0.614139	0.605849	0.607977	0.61021	0.624586	0.621122	0.605974	0.61548	0.546472	0.567901	0.56008	0.547965
962.479	0.625664	0.617554	0.619897	0.621379	0.636732	0.632836	0.617727	0.627589	0.558679	0.580094	0.572212	0.559622
964.408	0.635941	0.627927	0.630262	0.632055	0.647658	0.64362	0.628632	0.639012	0.569788	0.591134	0.583101	0.57009
966.337	0.644587	0.636581	0.639428	0.642233	0.657015	0.652803	0.638458	0.648307	0.579789	0.600161	0.592241	0.579495
968.266	0.652016	0.644525	0.64785	0.651173	0.665339	0.661165	0.647147	0.657146	0.58935	0.607983	0.600525	0.58804
970.194	0.65987	0.652864	0.655915	0.660332	0.673678	0.66974	0.655603	0.666105	0.599071	0.615835	0.609039	0.596642
972.123	0.668632	0.662055	0.665208	0.67111	0.683112	0.678985	0.664857	0.675858	0.609985	0.624834	0.618927	0.606314
974.052	0.678947	0.673301	0.676936	0.683902	0.693344	0.689073	0.675165	0.686841	0.622639	0.635898	0.630556	0.617519
975.981	0.692457	0.687408	0.691314	0.699059	0.705534	0.700945	0.687394	0.69915	0.637775	0.6495	0.64417	0.631578
977.91	0.709802	0.704762	0.709038	0.717373	0.72067	0.715993	0.702558	0.714254	0.655867	0.666716	0.661694	0.649242
979.839	0.731354	0.726362	0.731398	0.739937	0.739891	0.734688	0.7212	0.733615	0.67833	0.688561	0.683702	0.670575
981.767	0.758146	0.753239	0.75876	0.766756	0.763356	0.757403	0.743879	0.756571	0.705935	0.714971	0.710321	0.696175
983.696	0.788961	0.784265	0.789288	0.796597	0.7904	0.783715	0.76973	0.78233	0.737377	0.74548	0.740744	0.72527
985.625	0.822835	0.817547	0.822064	0.828457	0.819812	0.812456	0.797718	0.810886	0.771154	0.778319	0.773211	0.757177
987.554	0.857969	0.852336	0.856642	0.861698	0.850577	0.842786	0.8273	0.840968	0.806174	0.8126	0.807142	0.790601
989.483	0.89262	0.887273	0.891841	0.895532	0.883031	0.873429	0.857844	0.872444	0.841793	0.847564	0.842099	0.823879
991.411	0.92695	0.921618	0.925954	0.92914	0.9152	0.903495	0.887931	0.903566	0.87598	0.880931	0.875909	0.856315
993.34	0.95938	0.953591	0.957699	0.959841	0.944858	0.932785	0.916235	0.932302	0.907316	0.911833	0.906882	0.886401
995.269	0.988227	0.981527	0.985441	0.986198	0.971774	0.959188	0.941983	0.957617	0.93504	0.939665	0.934615	0.912654
997.198	1.01302	1.00463	1.00875	1.0097	0.995576	0.982443	0.96473	0.980165	0.959946	0.963973	0.959337	0.93654
999.127	1.03442	1.02642	1.03023	1.03129	1.01691	1.00379	0.986164	1.00199	0.983571	0.986334	0.982038	0.959448
1001.06	1.05435	1.04844	1.05055	1.05169	1.0375	1.02389	1.00679	1.02322	1.0064	1.00802	1.00429	0.981853
1002.98	1.07391	1.06788	1.0707	1.07292	1.05734	1.04449	1.02617	1.0434	1.0291	1.02884	1.026	1.00368
1004.91	1.09474	1.08835	1.09067	1.0941	1.07632	1.06485	1.0462	1.06368	1.05186	1.0504	1.04799	1.02522
1006.84	1.11617	1.11021	1.11173	1.11561	1.09586	1.08565	1.06699	1.08508	1.07527	1.07235	1.07105	1.04746
1008.77	1.13865	1.13155	1.13518	1.13786	1.11764	1.10741	1.08975	1.10682	1.09937	1.09451	1.09418	1.07095
1010.7	1.16228	1.15394	1.15798	1.16	1.14045	1.13043	1.1134	1.12895	1.12406	1.11827	1.11817	1.09533
1012.63	1.18551	1.17803	1.18131	1.18269	1.16261	1.15404	1.13618	1.15242	1.14855	1.14284	1.14232	1.12058
1014.56	1.21066	1.20228	1.2047	1.2053	1.18603	1.17624	1.15978	1.17681	1.17246	1.1665	1.16627	1.14469
1016.49	1.23458	1.22402	1.22585	1.22706	1.20992	1.19837	1.18236	1.20021	1.19519	1.18863	1.18924	1.16802
1018.41	1.25465	1.24512	1.24622	1.24587	1.22991	1.21952	1.2032	1.21997	1.21585	1.20926	1.21046	1.18962
1020.34	1.27258	1.26365	1.26402	1.26277	1.24864	1.23744	1.22165	1.23828	1.23475	1.22723	1.22916	1.20755
1022.27	1.28792	1.27715	1.27884	1.27781	1.26482	1.25283	1.23681	1.25426	1.25146	1.2412	1.24426	1.22302
1024.2	1.30177	1.28849	1.29063	1.2892	1.27718	1.26671	1.25019	1.26706	1.26351	1.25199	1.25659	1.23603
1026.13	1.31155	1.29722	1.29935	1.29791	1.28707	1.27671	1.26156	1.27814	1.27241	1.26014	1.26582	1.2454
1028.06	1.31638	1.30315	1.30496	1.30396	1.29196	1.28265	1.26833	1.28496	1.28026	1.26631	1.27204	1.2515
1029.99	1.31979	1.30661	1.3079	1.30634	1.29551	1.2859	1.27208	1.2873	1.2839	1.26966	1.27568	1.25612
1031.92	1.32077	1.30743	1.30882	1.30708	1.29676	1.28758	1.27389	1.2873	1.28344	1.26999	1.27434	1.25727
1033.85	1.31932	1.30504	1.30819	1.30619	1.2951	1.28748	1.27285	1.28809	1.28206	1.26836	1.27271	1.25664
1035.77	1.31733	1.30229	1.30654	1.30353	1.292	1.28482	1.27102	1.28677	1.27961	1.26581	1.27131	1.25407
1037.7	1.31428	1.29892	1.30166	1.30017	1.28802	1.28164	1.26748	1.2815	1.2752	1.26263	1.26637	1.24831
1039.63	1.30953	1.29509	1.29607	1.29621	1.2839	1.27677	1.26181	1.27567	1.26971	1.25633	1.25997	1.24233
1041.56	1.30303	1.29144	1.2919	1.29114	1.27739	1.27059	1.25712	1.27173	1.26342	1.2511	1.25328	1.23727
1043.49	1.29618	1.28577	1.2873	1.28544	1.27035	1.2657	1.25244	1.26801	1.25722	1.24639	1.2465	1.23115
1045.42	1.29158	1.2801	1.28352	1.28211	1.26585	1.26204	1.24766	1.26359	1.25365	1.24072	1.24314	1.22669
1047.35	1.28879	1.27692	1.2815	1.27968	1.26368	1.25759	1.24483	1.26027	1.25065	1.2365	1.24061	1.22383
1049.28	1.28751	1.27566	1.27923	1.27888	1.26337	1.2554	1.2422	1.25867	1.24874	1.23421	1.23735	1.22097
1051.2	1.28566	1.27445	1.27625	1.27744	1.26204	1.25434	1.23987	1.2572	1.24742	1.23368	1.23584	1.21991
1053.13	1.28361	1.27326	1.2731	1.27493	1.25927	1.25189	1.2388	1.25441	1.24483	1.23178	1.23425	1.2182
1055.06	1.28029	1.27056	1.27094	1.27234	1.25454	1.24837	1.23543	1.25145	1.24172	1.22676	1.23045	1.21429
1056.99	1.2754	1.26715	1.2693	1.26871	1.2491	1.24466	1.23123	1.24785	1.23708	1.22199	1.22557	1.20927
1058.92	1.27033	1.26146	1.2633	1.26387	1.24391	1.24033	1.22684	1.24214	1.23069	1.21775	1.22061	1.20323
1060.85	1.26334	1.25394	1.25653	1.25842	1.23742	1.23507	1.22123	1.23615	1.22581	1.21109	1.21413	1.19713
1062.78	1.25559	1.24629	1.25052	1.25277	1.23018	1.22913	1.21358	1.23114	1.22007	1.20359	1.20591	1.19041
1064.71	1.2496	1.23918	1.24462	1.24658	1.22463	1.22209	1.20742	1.22655	1.21289	1.19835	1.20006	1.184
1066.64	1.24504	1.23536	1.23925	1.24064	1.2199	1.21563	1.20433	1.22125	1.20738	1.19222	1.19612	1.17951
1068.56	1.24144	1.23241	1.23494	1.23758	1.21605	1.21217	1.2008	1.21624	1.20315	1.18793	1.19194	1.17681
1070.49	1.23766	1.22878	1.23123	1.2344	1.21283	1.21026	1.19668	1.21227	1.20038	1.185	1.18805	1.17362
1072.42	1.23362	1.22489	1.22706	1.22845	1.21046	1.20726	1.19215	1.20866	1.19789	1.18189	1.18399	1.17019
1074.35	1.22956	1.22018	1.22214	1.2219	1.20688	1.20297	1.18724	1.20395	1.19236	1.17875	1.1789	1.16469
1076.28	1.22388	1.21257	1.21524	1.21389	1.2008	1.19673	1.18131	1.19754	1.18438	1.17196	1.17333	1.15677
1078.21	1.21402	1.2007	1.20424	1.20305	1.19152	1.18731	1.17233	1.18748	1.17296	1.16206	1.16369	1.14702
1080.14	1.2006	1.18729	1.19073	1.18936	1.17957	1.17492	1.16054	1.174	1.15806	1.14883	1.14961	1.13382
1082.07	1.18402	1.17144	1.17604	1.17324	1.16476	1.15937	1.14473	1.15939	1.14166	1.13241	1.13257	1.11766
1083.99	1.16586	1.15456	1.15832	1.15552	1.14694	1.14204	1.12694	1.14272	1.12304	1.11498	1.11465	1.09945
1085.92	1.14705	1.13589	1.13901	1.13656	1.12887	1.12448	1.10915	1.12398	1.10366	1.09693	1.09646	1.08052
1087.85	1.12811	1.11777	1.12064	1.11864	1.11129	1.10689	1.09182	1.10621	1.08529	1.07837	1.07729	1.0617
1089.78	1.11079	1.10083	1.10254	1.1017	1.09464	1.08998	1.07475	1.0899	1.06775	1.06071	1.05924	1.04325
1091.71	1.0945	1.08386	1.08493	1.08511	1.07761	1.07354	1.05828	1.07352	1.05159	1.04343	1.042	1.02665
1093.64	1.07807	1.06815	1.06934	1.06974	1.06189	1.05837	1.04422	1.05789	1.03554	1.02701	1.02621	1.01181
1095.57	1.06215	1.05294	1.05468	1.05523	1.04732	1.04465	1.03025	1.04431	1.01985	1.01249	1.01147	0.997217
1097.5	1.04729	1.03826	1.04032	1.04139	1.03247	1.03066	1.01616	1.03097	1.00556	0.998418	0.997446	0.982791
1099.43	1.03258	1.02374	1.02654	1.02801	1.01887	1.01668	1.00163	1.01734	0.991803	0.984055	0.983893	0.969557
1101.35	1.01861	1.00988	1.01302	1.01502	1.00612	1.00308	0.98843	1.0036	0.978407	0.9708	0.970494	0.956161
1103.28	1.00537	0.997335	0.999955	1.00249	0.993324	0.989925	0.976505	0.989962	0.965473	0.9576	0.958017	0.942296
1105.21	0.9924	0.985504	0.987981	0.990296	0.980543	0.977685	0.963707	0.977541	0.952916	0.944446	0.945379	0.929807
1107.14	0.980484	0.973441	0.97635	0.978681	0.968268	0.966061	0.951787	0.965479	0.94061	0.932404	0.933242	0.918305
1109.07	0.968969	0.960865	0.964884	0.966805	0.956197	0.954196	0.939974	0.953748	0.928809	0.920855	0.921538	0.906731
1111	0.95743	0.949694	0.953662	0.955068	0.94499	0.942727	0.928517	0.942221	0.917008	0.909155	0.909776	0.89516
1112.93	0.946041	0.938378	0.941654	0.94308	0.933309	0.931129	0.91729	0.93033	0.905031	0.897258	0.89794	0.882788
1114.86	0.934687	0.926821	0.929648	0.931455	0.921354	0.918954	0.905245	0.918825	0.892652	0.885941	0.885978	0.870764
1116.78	0.922811	0.915579	0.917899	0.919395	0.909817	0.907685	0.893571	0.906986	0.880031	0.874158	0.874048	0.858988
1118.71	0.911005	0.903773	0.906412	0.907182	0.898395	0.896324	0.882253	0.894803	0.867365	0.862674	0.86199	0.847132
1120.64	0.899227	0.892004	0.89452	0.895141	0.887229	0.884406	0.870574	0.882702	0.854551	0.851352	0.849708	0.835288
1122.57	0.887469	0.879951	0.882539	0.883295	0.875578	0.873149	0.858826	0.871064	0.841941	0.83974	0.83749	0.823432
1124.5	0.875155	0.867805	0.871003	0.871614	0.863318	0.861302	0.847076	0.858892	0.829166	0.827468	0.825244	0.81134
1126.43	0.862521	0.855986	0.858841	0.859472	0.851229	0.849089	0.835404	0.846605	0.816645	0.81463	0.812534	0.799098
1128.36	0.850446	0.844192	0.846249	0.847216	0.839639	0.837083	0.823158	0.834539	0.804131	0.802377	0.80052	0.787311
1130.29	0.839761	0.833279	0.835357	0.836326	0.829109	0.825838	0.812156	0.823787	0.792907	0.791798	0.790502	0.776769
1132.21	0.8309	0.824232	0.826841	0.82788	0.819818	0.816761	0.803631	0.815159	0.78425	0.783623	0.782471	0.768375
1134.14	0.824399	0.818396	0.821121	0.822172	0.812688	0.810492	0.797032	0.808177	0.778739	0.778261	0.776963	0.763136
1136.07	0.821684	0.815338	0.81863	0.819656	0.808272	0.806598	0.792554	0.803725	0.776149	0.775924	0.774593	0.761232
1138	0.822946	0.815937	0.819763	0.820338	0.807336	0.805494	0.791451	0.802706	0.776812	0.77734	0.775747	0.762503
1139.93	0.827055	0.820365	0.823349	0.823471	0.809343	0.807102	0.7935	0.804842	0.780574	0.782159	0.779881	0.766615
1141.86	0.833323	0.826524	0.828866	0.828579	0.813422	0.811174	0.797517	0.808712	0.786568	0.788915	0.786198	0.772773
1143.79	0.840721	0.832966	0.835433	0.834409	0.818908	0.816068	0.802222	0.812814	0.793163	0.796167	0.793366	0.779673
1145.72	0.84763	0.838617	0.841217	0.839617	0.823586	0.820112	0.806129	0.816472	0.798466	0.802429	0.799442	0.785208
1147.65	0.851901	0.842434	0.844838	0.842672	0.826098	0.822742	0.807761	0.818432	0.801214	0.806309	0.802803	0.788358
1149.57	0.85199	0.842977	0.844826	0.842113	0.825321	0.822312	0.80675	0.81741	0.800442	0.806944	0.802502	0.788075
1151.5	0.848004	0.83892	0.840781	0.838041	0.820556	0.817219	0.802096	0.81256	0.79536	0.802727	0.797983	0.783691
1153.43	0.839939	0.829902	0.832369	0.829853	0.811966	0.808035	0.792995	0.803554	0.786046	0.793638	0.78882	0.774825
1155.36	0.827498	0.817422	0.820198	0.817673	0.799719	0.795668	0.780913	0.791548	0.772843	0.781324	0.775775	0.761801
1157.29	0.811769	0.801946	0.805224	0.802703	0.784297	0.780553	0.766387	0.776947	0.756403	0.765524	0.759888	0.74621
1159.22	0.793988	0.78459	0.787951	0.785833	0.76674	0.763985	0.75013	0.760286	0.737961	0.747178	0.741854	0.728533
1161.15	0.775028	0.766381	0.769426	0.768014	0.748206	0.746723	0.732818	0.742876	0.718705	0.728123	0.722474	0.709415
1163.08	0.755964	0.747596	0.750707	0.749902	0.729779	0.728935	0.71522	0.725479	0.699602	0.708623	0.702593	0.690513
1165	0.737034	0.728958	0.732184	0.731656	0.711952	0.711146	0.698211	0.708518	0.680573	0.689263	0.683335	0.67201
1166.93	0.718904	0.710868	0.714253	0.714426	0.694907	0.694221	0.681662	0.692013	0.662189	0.670914	0.665036	0.654113
1168.86	0.701681	0.693502	0.697205	0.698287	0.678561	0.678318	0.665801	0.676325	0.644806	0.653345	0.647587	0.636935
1170.79	0.684804	0.677043	0.681051	0.682119	0.662517	0.662618	0.650537	0.661056	0.627745	0.636411	0.630602	0.620311
1172.72	0.668211	0.660956	0.664986	0.666131	0.646789	0.646909	0.63518	0.645496	0.611035	0.619907	0.614052	0.604269
1174.65	0.651388	0.64414	0.648109	0.65016	0.630917	0.631062	0.619479	0.629592	0.594644	0.60328	0.597711	0.588465
1176.58	0.635507	0.628369	0.632139	0.634577	0.616028	0.616181	0.604867	0.61447	0.579602	0.588198	0.582824	0.57394
1178.51	0.621936	0.615206	0.619078	0.621205	0.603287	0.603477	0.592266	0.601762	0.566795	0.575836	0.570302	0.561711
1180.44	0.610817	0.604526	0.608407	0.61089	0.592457	0.593055	0.581761	0.591432	0.556411	0.565696	0.560192	0.551907
1182.36	0.602239	0.596059	0.599872	0.602724	0.584223	0.585064	0.573647	0.583135	0.548462	0.557983	0.552641	0.544458
1184.29	0.596208	0.589956	0.594057	0.596823	0.578571	0.579365	0.567778	0.577158	0.542919	0.552986	0.547417	0.53951
1186.22	0.592556	0.586224	0.590255	0.593275	0.574697	0.575666	0.563876	0.573322	0.539633	0.550018	0.544308	0.536419
1188.15	0.59058	0.584184	0.588011	0.591191	0.572103	0.573336	0.561307	0.570785	0.538119	0.548413	0.543199	0.535015
1190.08	0.589721	0.583293	0.58727	0.59029	0.570703	0.57207	0.560062	0.569569	0.537983	0.548237	0.543313	0.535081
1192.01	0.589872	0.583368	0.587509	0.590417	0.570321	0.571623	0.559987	0.569577	0.53862	0.549216	0.543833	0.535863
1193.94	0.591056	0.584508	0.588556	0.591234	0.571001	0.571986	0.560598	0.570113	0.540098	0.550781	0.545252	0.537379
1195.87	0.593291	0.586543	0.590543	0.592873	0.572745	0.573649	0.562172	0.571436	0.542343	0.553262	0.547695	0.539541
1197.79	0.596241	0.589295	0.593279	0.595275	0.575303	0.576033	0.564596	0.573688	0.545014	0.556484	0.550819	0.542445
1199.72	0.599921	0.592569	0.596412	0.597903	0.578291	0.578815	0.567214	0.576337	0.548016	0.559916	0.554304	0.545901
1201.65	0.603492	0.595894	0.599748	0.600718	0.58148	0.582044	0.569964	0.578966	0.550988	0.563497	0.557763	0.549276
1203.58	0.606836	0.599153	0.602869	0.603669	0.584745	0.585027	0.57285	0.581616	0.553728	0.566957	0.561121	0.552461
1205.51	0.610108	0.602442	0.605603	0.606539	0.587458	0.587585	0.575493	0.584263	0.556217	0.570096	0.564007	0.55523
1207.44	0.613005	0.605067	0.608361	0.609285	0.589842	0.58996	0.57781	0.586757	0.558566	0.572898	0.566532	0.557735
1209.37	0.616101	0.608172	0.611503	0.612418	0.592216	0.592588	0.580394	0.589374	0.561268	0.57582	0.569574	0.560629
1211.3	0.619854	0.612459	0.615481	0.616072	0.59518	0.595507	0.583684	0.59262	0.564925	0.579422	0.573245	0.564228
1213.23	0.624377	0.616828	0.620094	0.620614	0.598977	0.598908	0.58745	0.596475	0.569467	0.583716	0.577366	0.568461
1215.15	0.629608	0.621918	0.625435	0.62626	0.603261	0.603318	0.59182	0.601184	0.574502	0.588643	0.582446	0.573348
1217.08	0.635554	0.627943	0.631342	0.631923	0.608068	0.608505	0.596964	0.606513	0.580074	0.59425	0.588185	0.579115
1219.01	0.64161	0.634099	0.637249	0.637421	0.613248	0.613878	0.602366	0.611843	0.585936	0.599958	0.594011	0.58488
1220.94	0.647282	0.639658	0.642915	0.642919	0.618348	0.619102	0.607282	0.61698	0.591754	0.605663	0.599744	0.590308
1222.87	0.652728	0.644891	0.648238	0.64815	0.623297	0.624066	0.612079	0.621889	0.597055	0.611214	0.60497	0.595381
1224.8	0.657646	0.649647	0.65274	0.652722	0.628027	0.628259	0.616557	0.626124	0.601624	0.616018	0.609543	0.599922
1226.73	0.661843	0.653632	0.65662	0.656071	0.632048	0.632014	0.620313	0.629661	0.605785	0.62008	0.613559	0.603964
1228.66	0.665955	0.657376	0.660424	0.659086	0.635881	0.635884	0.623528	0.633	0.609324	0.623858	0.617334	0.607517
1230.58	0.669708	0.660433	0.663483	0.661915	0.639502	0.639137	0.626233	0.635837	0.612205	0.627535	0.62077	0.610742
1232.51	0.67306	0.663236	0.666168	0.664341	0.642902	0.641992	0.628746	0.638326	0.614863	0.631067	0.623739	0.613583
1234.44	0.67576	0.666133	0.668664	0.666127	0.645862	0.644688	0.631129	0.640574	0.617316	0.634243	0.626096	0.616178
1236.37	0.677979	0.668338	0.67062	0.667385	0.647926	0.646676	0.633222	0.642212	0.619375	0.636732	0.628317	0.618089
1238.3	0.679779	0.669458	0.671561	0.668217	0.649217	0.647789	0.63436	0.643316	0.620686	0.638194	0.629884	0.619166
1240.23	0.680275	0.669636	0.671692	0.668217	0.649696	0.64818	0.634474	0.643673	0.621067	0.638531	0.629989	0.619567
1242.16	0.679832	0.668879	0.670878	0.667414	0.649515	0.647886	0.633996	0.642882	0.620461	0.638119	0.629114	0.619038
1244.09	0.677922	0.666866	0.668823	0.665365	0.648045	0.64641	0.632206	0.640966	0.618719	0.636329	0.62731	0.617295
1246.02	0.67527	0.663963	0.666066	0.662681	0.64549	0.643952	0.629631	0.638479	0.616334	0.633755	0.624765	0.614751
1247.94	0.672408	0.660676	0.662732	0.659416	0.642764	0.640951	0.626855	0.635325	0.613386	0.63082	0.621849	0.611724
1249.87	0.668652	0.657151	0.6591	0.655561	0.639842	0.63763	0.623437	0.631682	0.609956	0.627363	0.618464	0.608171
1251.8	0.664688	0.653615	0.655478	0.65213	0.636563	0.634286	0.619907	0.628406	0.606434	0.62371	0.614937	0.604684
1253.73	0.660724	0.649952	0.651931	0.648883	0.633253	0.630944	0.616427	0.625195	0.603116	0.619942	0.611178	0.601037
1255.66	0.656781	0.645809	0.648531	0.645201	0.63003	0.627445	0.613073	0.621601	0.599726	0.616026	0.607114	0.597144
1257.59	0.653237	0.64239	0.645163	0.642109	0.627038	0.624054	0.61011	0.618153	0.596315	0.612325	0.603479	0.593451
1259.52	0.649565	0.638839	0.641185	0.638967	0.623776	0.620547	0.606758	0.614785	0.592483	0.60864	0.599439	0.589519
1261.45	0.644831	0.634157	0.636298	0.634285	0.619375	0.616482	0.602338	0.610781	0.588113	0.604277	0.595066	0.585468
1263.37	0.640195	0.629764	0.631598	0.630267	0.615006	0.612481	0.598088	0.606739	0.584384	0.600544	0.591343	0.581781
1265.3	0.635683	0.625042	0.626941	0.625857	0.610579	0.607928	0.593808	0.602091	0.580433	0.596816	0.587543	0.577875
1267.23	0.630607	0.619991	0.621951	0.620707	0.605854	0.603017	0.589181	0.597032	0.576319	0.592543	0.583553	0.573811
1269.16	0.625942	0.615633	0.617537	0.616318	0.601652	0.598567	0.584791	0.592541	0.572591	0.588827	0.579714	0.570112
1271.09	0.621214	0.610859	0.613068	0.611563	0.597384	0.594247	0.580405	0.587985	0.568553	0.585009	0.575845	0.566256
1273.02	0.616383	0.605931	0.608464	0.606612	0.592985	0.590137	0.576252	0.583847	0.564669	0.581	0.572031	0.562645
1274.95	0.612585	0.602208	0.605037	0.602923	0.589482	0.586993	0.573092	0.581053	0.561601	0.577889	0.56906	0.559902
1276.88	0.6095	0.599092	0.601897	0.599936	0.58668	0.584417	0.570627	0.578656	0.558829	0.57516	0.566568	0.557292
1278.81	0.607002	0.596639	0.599098	0.597299	0.584608	0.582153	0.568326	0.57616	0.556208	0.572862	0.564069	0.554939
1280.73	0.604402	0.594276	0.596492	0.594616	0.582963	0.580297	0.566163	0.573905	0.553694	0.57068	0.561704	0.552709
1282.66	0.60208	0.592186	0.594145	0.592196	0.581261	0.578788	0.564266	0.572269	0.551603	0.568997	0.559804	0.550605
1284.59	0.600764	0.590743	0.592808	0.59079	0.580233	0.577967	0.563171	0.571185	0.550172	0.567987	0.558496	0.549354
1286.52	0.600285	0.590091	0.59217	0.590535	0.580232	0.57748	0.562824	0.57053	0.549579	0.567396	0.557716	0.548798
1288.45	0.599139	0.588771	0.590958	0.589724	0.579179	0.576234	0.561856	0.569396	0.548889	0.566177	0.556567	0.547694
1290.38	0.597846	0.58774	0.590458	0.588893	0.577382	0.574955	0.560724	0.56846	0.548876	0.565158	0.555956	0.547237
1292.31	0.597693	0.587916	0.590844	0.589153	0.57618	0.574163	0.560415	0.568339	0.54974	0.564962	0.556446	0.547934
1294.24	0.598485	0.58877	0.591797	0.590462	0.575967	0.57426	0.560986	0.568929	0.551309	0.565487	0.557599	0.54933
1296.16	0.599735	0.590135	0.593176	0.592218	0.576663	0.574938	0.561615	0.569793	0.553033	0.566513	0.558805	0.55058
1298.09	0.600988	0.59137	0.594214	0.593248	0.577307	0.575525	0.562154	0.570806	0.554864	0.567617	0.560024	0.551631
1300.02	0.602059	0.592619	0.595624	0.594652	0.578195	0.576461	0.563303	0.57206	0.556666	0.568858	0.561367	0.553178
1301.95	0.60302	0.593726	0.596984	0.596127	0.579056	0.57733	0.564404	0.572999	0.557957	0.569689	0.562428	0.554426
1303.88	0.603607	0.594133	0.597437	0.596908	0.578918	0.577492	0.56478	0.573369	0.558735	0.569859	0.562633	0.554916
1305.81	0.603709	0.594273	0.597564	0.597602	0.578701	0.577336	0.564752	0.573492	0.559093	0.569732	0.562452	0.554982
1307.74	0.602863	0.59352	0.596746	0.597429	0.577862	0.576479	0.563869	0.572595	0.558458	0.568423	0.561398	0.55391
1309.67	0.601413	0.592288	0.595739	0.596625	0.576405	0.575008	0.562768	0.571324	0.557448	0.566634	0.560093	0.55249
1311.59	0.600888	0.59204	0.595551	0.596893	0.576229	0.574273	0.562342	0.570504	0.557249	0.56571	0.559075	0.551365
1313.52	0.598751	0.589778	0.593118	0.595567	0.574341	0.57244	0.560458	0.568132	0.554935	0.563028	0.556567	0.54899
1315.45	0.596536	0.587641	0.591252	0.594015	0.571987	0.570401	0.55851	0.566482	0.553096	0.56095	0.55496	0.547595
1317.38	0.595506	0.586814	0.590554	0.593511	0.570926	0.569222	0.557571	0.565363	0.55224	0.559555	0.553716	0.546389
1319.31	0.592346	0.58391	0.587292	0.590461	0.56806	0.566789	0.555059	0.562499	0.549482	0.556355	0.551103	0.543737
1321.24	0.589587	0.581301	0.584775	0.587423	0.565302	0.564933	0.553031	0.561178	0.547888	0.554289	0.549706	0.542555
1323.17	0.588521	0.580443	0.584154	0.586531	0.564418	0.56428	0.552545	0.561194	0.547581	0.553799	0.549381	0.542307
1325.1	0.58788	0.579966	0.583881	0.58594	0.564266	0.563944	0.552303	0.560939	0.547413	0.553467	0.548923	0.542044
1327.03	0.587734	0.579828	0.584094	0.585913	0.56437	0.564158	0.552749	0.561159	0.547623	0.553437	0.548918	0.54234
1328.95	0.587963	0.580121	0.58455	0.586694	0.564682	0.564299	0.553291	0.561688	0.548078	0.553494	0.549375	0.542719
1330.88	0.588176	0.580398	0.584905	0.587194	0.564853	0.564455	0.553504	0.562129	0.548608	0.553465	0.549652	0.542992
1332.81	0.588939	0.58131	0.585922	0.588324	0.565279	0.565197	0.554327	0.563083	0.549537	0.553961	0.550341	0.543823
1334.74	0.591081	0.583485	0.587937	0.591089	0.567196	0.566891	0.556256	0.56486	0.551669	0.55546	0.55191	0.54548
1336.67	0.595043	0.587469	0.591738	0.596157	0.571443	0.569889	0.559443	0.567408	0.554971	0.558248	0.554279	0.547549
1338.6	0.598332	0.590555	0.595028	0.601174	0.575375	0.571972	0.562017	0.568977	0.556885	0.560079	0.554959	0.547864
1340.53	0.59468	0.586859	0.591312	0.597355	0.572049	0.56979	0.560066	0.567146	0.553849	0.556908	0.552568	0.545846
1342.46	0.593909	0.586565	0.591498	0.595794	0.570576	0.570377	0.560531	0.568892	0.555105	0.55745	0.554599	0.548378
1344.38	0.596101	0.58884	0.594024	0.59825	0.572438	0.572853	0.562842	0.57172	0.558133	0.559886	0.557486	0.551259
1346.31	0.596773	0.589767	0.594816	0.599689	0.572935	0.573715	0.563765	0.572889	0.559499	0.560658	0.558641	0.55233
1348.24	0.597616	0.590955	0.595997	0.6015	0.573456	0.574291	0.56464	0.573755	0.56105	0.561323	0.55943	0.553273
1350.17	0.597213	0.590459	0.595863	0.601531	0.573006	0.573857	0.564297	0.573667	0.561127	0.560862	0.559346	0.553415
1352.1	0.598395	0.591657	0.597389	0.602853	0.574068	0.574854	0.565323	0.575111	0.562704	0.562148	0.560812	0.555095
1354.03	0.600804	0.594082	0.599678	0.605547	0.57629	0.57686	0.56738	0.576746	0.564838	0.564253	0.562726	0.557054
1355.96	0.603298	0.596662	0.601969	0.607827	0.57878	0.579228	0.569871	0.578828	0.567001	0.566611	0.565242	0.559466
1357.89	0.60801	0.601245	0.606625	0.612162	0.582942	0.583411	0.574047	0.582998	0.571429	0.571131	0.569805	0.563769
1359.82	0.616795	0.609464	0.615403	0.621061	0.59052	0.590165	0.580987	0.589681	0.579053	0.578696	0.576657	0.570509
1361.74	0.625469	0.617836	0.623218	0.630251	0.598703	0.597047	0.58834	0.595799	0.586215	0.585812	0.582718	0.57629
1363.67	0.628977	0.621274	0.625819	0.632278	0.601784	0.601349	0.592166	0.599427	0.589443	0.589573	0.587182	0.580648
1365.6	0.637571	0.630012	0.634991	0.639463	0.609102	0.609563	0.599752	0.608509	0.598474	0.598882	0.596934	0.590434
1367.53	0.647386	0.639601	0.644583	0.649095	0.61805	0.618001	0.608096	0.617225	0.607528	0.607991	0.605408	0.598668
1369.46	0.649742	0.641508	0.646264	0.650911	0.6202	0.620444	0.610088	0.619112	0.608971	0.609492	0.607104	0.600388
1371.39	0.654782	0.646772	0.651849	0.656103	0.624767	0.624669	0.614393	0.623737	0.613866	0.614192	0.611488	0.605013
1373.32	0.660241	0.652056	0.657126	0.662506	0.630149	0.628625	0.619626	0.627338	0.618329	0.618626	0.615052	0.607852
1375.25	0.660115	0.65157	0.656149	0.661204	0.630272	0.629714	0.620505	0.627672	0.617316	0.618381	0.61527	0.607811
1377.17	0.66535	0.656947	0.661626	0.665201	0.635066	0.635431	0.625293	0.633863	0.622272	0.623488	0.620795	0.613619
1379.1	0.669166	0.660349	0.665242	0.668329	0.638872	0.639444	0.628794	0.637777	0.625303	0.626571	0.623914	0.616631
1381.03	0.670334	0.661779	0.66646	0.669211	0.640561	0.641201	0.630633	0.639782	0.626546	0.627794	0.625163	0.618192
1382.96	0.672601	0.664436	0.669362	0.672175	0.643401	0.644181	0.633869	0.643198	0.629345	0.629952	0.627898	0.620976
1384.89	0.678614	0.670042	0.675478	0.679388	0.649736	0.649446	0.639433	0.648771	0.63493	0.634872	0.632834	0.625335
1386.82	0.679926	0.670714	0.675865	0.681949	0.652119	0.650546	0.641054	0.649246	0.635529	0.635157	0.632887	0.624686
1388.75	0.674608	0.665638	0.670551	0.675947	0.647452	0.647822	0.637856	0.646129	0.631341	0.630444	0.629458	0.621925
1390.68	0.677994	0.669356	0.674712	0.679064	0.650676	0.651616	0.641392	0.650342	0.635926	0.6344	0.633734	0.626902
1392.61	0.686015	0.67713	0.682942	0.688132	0.658596	0.658251	0.648322	0.656757	0.643698	0.641744	0.640605	0.633495
1394.53	0.689211	0.680021	0.685722	0.692553	0.661654	0.660491	0.651332	0.657923	0.645747	0.64346	0.641823	0.634133
1396.46	0.690569	0.681514	0.687138	0.69412	0.663252	0.662233	0.653211	0.659177	0.647025	0.644435	0.64282	0.635251
1398.39	0.693554	0.684984	0.690417	0.697533	0.666081	0.665397	0.656495	0.662464	0.650926	0.647992	0.646642	0.638898
1400.32	0.689197	0.680661	0.686131	0.691657	0.661787	0.662823	0.653413	0.660056	0.647444	0.644422	0.644032	0.636809
1402.25	0.693398	0.685046	0.690991	0.69505	0.665631	0.666484	0.656464	0.66444	0.65233	0.648018	0.647954	0.641203
1404.18	0.693687	0.685088	0.690858	0.696209	0.666029	0.666082	0.655989	0.663848	0.652411	0.647374	0.647068	0.640069
1406.11	0.68579	0.677175	0.682704	0.687899	0.659019	0.659327	0.649068	0.656998	0.644515	0.640383	0.640089	0.633185
1408.04	0.684665	0.676432	0.682033	0.686039	0.657852	0.658152	0.647483	0.656261	0.644182	0.640108	0.639302	0.632495
1409.96	0.682506	0.67407	0.679637	0.684116	0.655845	0.655457	0.644761	0.653471	0.641888	0.63782	0.63648	0.629434
1411.89	0.67592	0.666856	0.672581	0.676899	0.649559	0.649102	0.638242	0.646445	0.63461	0.631461	0.62994	0.622952
1413.82	0.671336	0.661966	0.667923	0.671378	0.644383	0.644431	0.63269	0.641131	0.629912	0.627415	0.625581	0.618534
1415.75	0.670318	0.660729	0.666686	0.670507	0.642879	0.64145	0.629795	0.637438	0.627717	0.625615	0.622761	0.615078
1417.68	0.667138	0.657149	0.662671	0.668468	0.639881	0.636545	0.625556	0.631435	0.623178	0.62186	0.617247	0.608947
1419.61	0.64415	0.634299	0.638746	0.644218	0.618076	0.617017	0.605514	0.610657	0.601529	0.602141	0.597912	0.59029
1421.54	0.638543	0.629154	0.634064	0.637316	0.612564	0.611453	0.599445	0.606298	0.596628	0.598399	0.594432	0.58727
1423.47	0.635706	0.626378	0.631092	0.634507	0.61019	0.608321	0.59624	0.603167	0.593821	0.596529	0.591743	0.584562
1425.4	0.625943	0.616297	0.62086	0.623019	0.600404	0.599609	0.587157	0.594235	0.584358	0.588226	0.583722	0.576816
1427.32	0.628376	0.618582	0.623261	0.624803	0.601846	0.600591	0.588196	0.595873	0.586553	0.590645	0.586042	0.578872
1429.25	0.630052	0.620167	0.623908	0.626747	0.60253	0.601092	0.589293	0.595796	0.586769	0.591536	0.5865	0.578798
1431.18	0.629821	0.619634	0.623214	0.62586	0.602108	0.601191	0.589046	0.595623	0.585279	0.591212	0.585968	0.578374
1433.11	0.636927	0.626463	0.630596	0.632287	0.60908	0.607447	0.594864	0.602226	0.591491	0.597708	0.591802	0.584434
1435.04	0.647071	0.636265	0.640656	0.643079	0.619008	0.615666	0.603464	0.610164	0.600372	0.606502	0.599545	0.591736
1436.97	0.643626	0.632175	0.636234	0.63918	0.615321	0.613461	0.601423	0.606659	0.595434	0.602301	0.596007	0.587919
1438.9	0.643799	0.632692	0.636625	0.637152	0.615107	0.614965	0.601968	0.609005	0.59526	0.602989	0.597761	0.589772
1440.83	0.65073	0.639723	0.643751	0.643112	0.621862	0.621375	0.607896	0.616321	0.601697	0.609709	0.604232	0.596255
1442.75	0.653559	0.642438	0.646152	0.645601	0.624211	0.623863	0.610676	0.618963	0.603677	0.612037	0.605957	0.598378
1444.68	0.658766	0.647827	0.651362	0.650935	0.629026	0.628232	0.61531	0.62341	0.607813	0.616431	0.609707	0.60211
1446.61	0.66388	0.652934	0.656356	0.657128	0.634052	0.632386	0.619773	0.627249	0.61193	0.620123	0.612979	0.604916
1448.54	0.66235	0.651364	0.654661	0.656106	0.632875	0.631788	0.618903	0.626345	0.610272	0.61823	0.611514	0.603569
1450.47	0.666814	0.655576	0.659269	0.659809	0.63673	0.635655	0.622738	0.6308	0.614221	0.621873	0.615648	0.607877
1452.4	0.673989	0.662445	0.666162	0.666995	0.642792	0.641106	0.628697	0.63632	0.620091	0.6275	0.620997	0.61299
1454.33	0.683569	0.672036	0.676387	0.678004	0.651576	0.648439	0.63666	0.642901	0.628375	0.635684	0.627734	0.618941
1456.26	0.682274	0.67081	0.676431	0.681477	0.649635	0.645345	0.636137	0.638536	0.626672	0.633439	0.623478	0.613864
1458.18	0.650812	0.638918	0.642312	0.649453	0.619793	0.619255	0.610051	0.611075	0.596532	0.604399	0.596575	0.588023
1460.11	0.644421	0.632704	0.636169	0.638591	0.613617	0.614545	0.6026	0.609023	0.59237	0.600227	0.594308	0.586967
1462.04	0.647249	0.636002	0.640383	0.640682	0.616066	0.616695	0.604071	0.613207	0.596709	0.604064	0.597847	0.591214
1463.97	0.642192	0.631502	0.635513	0.637476	0.611274	0.611423	0.599887	0.608119	0.592581	0.599575	0.592454	0.585507
1465.9	0.623844	0.613075	0.616516	0.618946	0.59446	0.595798	0.584401	0.592262	0.574745	0.581311	0.575376	0.56849
1467.83	0.609057	0.598049	0.602508	0.603332	0.581264	0.583	0.57128	0.579979	0.560611	0.566509	0.561157	0.555139
1469.76	0.592786	0.582046	0.587561	0.589046	0.566978	0.567624	0.556547	0.564736	0.545146	0.550022	0.544185	0.53833
1471.69	0.567766	0.557835	0.563168	0.568433	0.544449	0.543475	0.534643	0.539174	0.52078	0.524105	0.517915	0.511043
1473.62	0.522182	0.512509	0.516434	0.52423	0.504649	0.504531	0.496354	0.498866	0.475875	0.480141	0.475335	0.469296
1475.54	0.502729	0.493828	0.49761	0.504619	0.488128	0.488244	0.47939	0.484307	0.458414	0.463487	0.458947	0.454363
1477.47	0.484502	0.476186	0.480103	0.485372	0.471615	0.473015	0.463741	0.470448	0.442148	0.447851	0.443954	0.440364
1479.4	0.478834	0.471014	0.475806	0.48019	0.466215	0.46807	0.458762	0.466637	0.437549	0.443426	0.439818	0.436611
1481.33	0.473424	0.465807	0.4707	0.47634	0.461475	0.463448	0.454582	0.462072	0.43273	0.438868	0.435336	0.432231
1483.26	0.47108	0.46368	0.468798	0.474037	0.459526	0.461731	0.453184	0.460873	0.43076	0.437182	0.434111	0.431448
1485.19	0.477459	0.470055	0.475664	0.481734	0.465265	0.46695	0.45904	0.466412	0.436493	0.442772	0.439255	0.436381
1487.12	0.487952	0.480528	0.485893	0.494824	0.474529	0.47545	0.468818	0.474079	0.444693	0.450796	0.446766	0.442897
1489.05	0.497913	0.490763	0.495745	0.507069	0.485364	0.484276	0.479102	0.482611	0.453235	0.459549	0.454353	0.449939
1490.97	0.502081	0.494928	0.499768	0.50972	0.489489	0.490468	0.484638	0.489635	0.458282	0.464845	0.460466	0.456631
1492.9	0.514686	0.507779	0.513436	0.520705	0.500613	0.50354	0.496435	0.504577	0.470897	0.477293	0.474281	0.470943
1494.83	0.534648	0.527946	0.533909	0.542258	0.51964	0.521344	0.514795	0.523182	0.48921	0.4954	0.491651	0.487666
1496.76	0.551586	0.544426	0.549784	0.560766	0.534504	0.536345	0.530882	0.536584	0.503762	0.509559	0.505529	0.50035
1498.69	0.564793	0.556708	0.562044	0.572141	0.546102	0.549532	0.543669	0.549058	0.514741	0.521082	0.517456	0.512123
1500.62	0.58021	0.571933	0.577281	0.585625	0.561298	0.564516	0.557947	0.564731	0.528145	0.535459	0.531593	0.526426
1502.55	0.600138	0.591204	0.597163	0.604446	0.580153	0.582472	0.575487	0.58314	0.545543	0.553122	0.54918	0.543794
1504.48	0.626191	0.617009	0.623602	0.632428	0.604842	0.605018	0.599162	0.60604	0.568757	0.575818	0.570732	0.564189
1506.41	0.651598	0.642276	0.646233	0.664534	0.627579	0.624987	0.622374	0.623264	0.589152	0.595401	0.588022	0.578814
1508.33	0.664425	0.65359	0.655648	0.673074	0.641291	0.638193	0.634389	0.633325	0.596156	0.60533	0.598615	0.589181
1510.26	0.688301	0.67653	0.679968	0.691273	0.664299	0.662433	0.655559	0.658955	0.619275	0.6294	0.622327	0.613655
1512.19	0.711956	0.699228	0.703062	0.710373	0.68418	0.685034	0.675985	0.681687	0.64118	0.651674	0.644933	0.636712
1514.12	0.739842	0.726742	0.731643	0.736295	0.710299	0.709415	0.700493	0.706423	0.665939	0.676623	0.668742	0.660222
1516.05	0.760106	0.745133	0.749729	0.75624	0.728327	0.725804	0.718171	0.721057	0.682117	0.693279	0.683353	0.672845
1517.98	0.768477	0.751879	0.755773	0.7609	0.734165	0.732185	0.724023	0.725829	0.686316	0.698453	0.689279	0.679145
1519.91	0.788637	0.77265	0.777486	0.782094	0.753813	0.748371	0.740354	0.743036	0.704166	0.716243	0.705568	0.695384
1521.84	0.786775	0.76884	0.772141	0.781185	0.750066	0.747099	0.738646	0.738527	0.699576	0.714698	0.702971	0.691527
1523.76	0.796672	0.777443	0.780769	0.785334	0.759623	0.756907	0.746425	0.74812	0.70789	0.723974	0.712793	0.701671
1525.69	0.813458	0.794958	0.797428	0.799888	0.77704	0.771903	0.760888	0.76401	0.723009	0.739602	0.727274	0.716169
1527.62	0.818239	0.799434	0.800526	0.801563	0.782051	0.777722	0.76606	0.769282	0.726014	0.745086	0.732251	0.721187
1529.55	0.833418	0.813721	0.814991	0.812133	0.796173	0.79137	0.77826	0.783108	0.739116	0.75946	0.74638	0.735082
1531.48	0.856464	0.83673	0.838308	0.833806	0.81857	0.810785	0.797608	0.803025	0.759608	0.779953	0.765682	0.753261
1533.41	0.859285	0.838947	0.839067	0.837258	0.820884	0.813407	0.801014	0.803254	0.760835	0.782897	0.768392	0.753753
1535.34	0.869889	0.847574	0.847096	0.842925	0.829257	0.823325	0.809045	0.81145	0.766769	0.792511	0.777416	0.763706
1537.27	0.900009	0.876211	0.875962	0.871315	0.856633	0.848397	0.833541	0.836602	0.792184	0.818669	0.800544	0.786984
1539.2	0.902439	0.878445	0.875724	0.882019	0.85611	0.846695	0.833444	0.832245	0.793118	0.816674	0.797682	0.782027
1541.12	0.866738	0.843102	0.83918	0.84522	0.82341	0.815992	0.802695	0.798192	0.757009	0.782788	0.767374	0.751372
1543.05	0.871436	0.847389	0.843812	0.844316	0.829762	0.819434	0.804921	0.803726	0.760305	0.788832	0.770681	0.755825
1544.98	0.856753	0.83022	0.82613	0.822344	0.817896	0.807627	0.791381	0.791373	0.7454	0.775291	0.757223	0.742975
1546.91	0.857453	0.830061	0.827544	0.81707	0.816625	0.806852	0.789107	0.791618	0.746309	0.775522	0.757621	0.744082
1548.84	0.856613	0.830367	0.827366	0.817897	0.815704	0.804823	0.787683	0.791747	0.747178	0.774366	0.755911	0.742505
1550.77	0.830915	0.804931	0.802095	0.794075	0.791813	0.781576	0.764386	0.767564	0.723308	0.748564	0.731293	0.718684
1552.7	0.824198	0.798707	0.797351	0.788025	0.783937	0.773741	0.756276	0.759949	0.717989	0.740856	0.724176	0.712216
1554.63	0.802555	0.778348	0.77689	0.771329	0.762526	0.752554	0.736789	0.739136	0.6997	0.718943	0.703194	0.691686
1556.55	0.792398	0.769013	0.769144	0.765396	0.754184	0.743069	0.728325	0.729454	0.691902	0.709045	0.692919	0.681363
1558.48	0.765354	0.745041	0.745699	0.752182	0.728078	0.720779	0.708582	0.707859	0.67359	0.686895	0.67128	0.659192
1560.41	0.698195	0.677802	0.676154	0.680405	0.664071	0.662813	0.649241	0.650261	0.612297	0.624651	0.616483	0.606589
1562.34	0.705029	0.684846	0.68523	0.683938	0.671972	0.668211	0.653578	0.658506	0.620591	0.630675	0.623235	0.613868
1564.27	0.69618	0.676204	0.677554	0.676712	0.664063	0.660586	0.646598	0.652047	0.614527	0.622665	0.615936	0.606813
1566.2	0.682503	0.662915	0.664635	0.663944	0.651786	0.648156	0.635156	0.640647	0.602952	0.609961	0.60405	0.595499
1568.13	0.680647	0.661903	0.663571	0.664865	0.650272	0.645731	0.633796	0.639037	0.602801	0.607715	0.601875	0.593244
1570.06	0.657881	0.63941	0.640196	0.644488	0.629322	0.627221	0.615686	0.619736	0.58358	0.586582	0.582818	0.574997
1571.99	0.649852	0.631757	0.63354	0.635733	0.623337	0.621481	0.608897	0.615111	0.577415	0.579706	0.576934	0.570547
1573.91	0.656761	0.638981	0.642093	0.645217	0.630429	0.627456	0.615571	0.622317	0.585461	0.585452	0.582562	0.57605
1575.84	0.648473	0.630863	0.63403	0.64098	0.621682	0.619732	0.609896	0.614518	0.579558	0.577146	0.575115	0.567799
1577.77	0.633962	0.61656	0.618991	0.624797	0.609574	0.608713	0.598136	0.603657	0.566564	0.564245	0.563685	0.557371
1579.7	0.637224	0.620015	0.62302	0.627362	0.614228	0.613265	0.601574	0.609261	0.570808	0.567672	0.567509	0.562226
1581.63	0.640309	0.6228	0.626557	0.631042	0.617514	0.616443	0.604903	0.613408	0.574372	0.570285	0.570316	0.565426
1583.56	0.643001	0.624921	0.629218	0.633552	0.619915	0.618628	0.607452	0.616174	0.576768	0.571655	0.572267	0.567469
1585.49	0.647525	0.629062	0.633458	0.637755	0.623923	0.622593	0.611504	0.620356	0.580602	0.574688	0.575772	0.571079
1587.42	0.653138	0.634412	0.638644	0.643637	0.629182	0.627556	0.616533	0.625865	0.585387	0.578847	0.580209	0.575415
1589.34	0.660517	0.64146	0.645387	0.651086	0.636159	0.634225	0.623464	0.632825	0.591676	0.584447	0.585629	0.580824
1591.27	0.668545	0.648798	0.652714	0.658232	0.643322	0.640923	0.630152	0.639258	0.597713	0.590329	0.591351	0.586716
1593.2	0.678995	0.658648	0.662473	0.667789	0.652321	0.649364	0.638539	0.647602	0.605958	0.598309	0.599246	0.594253
1595.13	0.688329	0.667053	0.670524	0.675398	0.660229	0.656481	0.646067	0.654804	0.612511	0.605277	0.605815	0.600407
1597.06	0.69903	0.676171	0.679418	0.683235	0.669315	0.664978	0.654269	0.663436	0.619684	0.61315	0.613553	0.608324
1598.99	0.712409	0.688003	0.691026	0.694336	0.680466	0.675882	0.664601	0.674272	0.62955	0.623173	0.623422	0.618279
1600.92	0.728572	0.702461	0.704951	0.708177	0.693776	0.688345	0.676898	0.686526	0.641111	0.63525	0.634637	0.629373
1602.85	0.744658	0.716497	0.718763	0.721013	0.706639	0.700215	0.688637	0.69816	0.652117	0.646838	0.645502	0.639793
1604.77	0.76466	0.734142	0.736373	0.736986	0.72295	0.715469	0.703618	0.712979	0.666533	0.661695	0.660107	0.653812
1606.7	0.787229	0.755025	0.756829	0.75638	0.741713	0.733138	0.721007	0.729925	0.683659	0.679252	0.676885	0.670038
1608.63	0.811699	0.776938	0.778513	0.776276	0.761057	0.751779	0.738917	0.747386	0.701298	0.697724	0.694836	0.687482
1610.56	0.836988	0.799549	0.80024	0.796021	0.78104	0.770914	0.757502	0.766372	0.719479	0.716929	0.713474	0.706446
1612.49	0.869838	0.829168	0.829663	0.822963	0.807406	0.795684	0.78193	0.791406	0.74419	0.741961	0.73749	0.73087
1614.42	0.906757	0.863142	0.864293	0.85632	0.837809	0.824117	0.810475	0.819695	0.773683	0.770669	0.764988	0.757621
1616.35	0.930795	0.886509	0.885789	0.88123	0.856302	0.842721	0.830897	0.838124	0.793565	0.791778	0.784667	0.776231
1618.28	0.953983	0.904948	0.902158	0.895141	0.872928	0.859159	0.846013	0.853835	0.807373	0.809431	0.801586	0.794338
1620.21	0.998025	0.944757	0.942168	0.93119	0.911611	0.894566	0.879693	0.889233	0.843137	0.844506	0.836282	0.828882
1622.13	1.02452	0.97155	0.968504	0.95936	0.936593	0.918514	0.904823	0.914215	0.868595	0.870127	0.86146	0.852889
1624.06	1.0302	0.974749	0.971377	0.961261	0.941979	0.924952	0.911137	0.919435	0.872323	0.878341	0.869537	0.860974
1625.99	1.0512	0.993442	0.990113	0.976023	0.961318	0.942788	0.928221	0.936614	0.889861	0.896828	0.887545	0.878664
1627.92	1.0549	0.996809	0.992929	0.975881	0.966844	0.948189	0.932631	0.94117	0.892737	0.903353	0.892144	0.882295
1629.85	1.05571	0.993139	0.990306	0.969086	0.967644	0.94878	0.931107	0.939952	0.888955	0.904505	0.891358	0.881044
1631.78	1.07335	1.00826	1.00471	0.982384	0.984142	0.963025	0.944356	0.953022	0.900526	0.917521	0.902741	0.89175
1633.71	1.08798	1.02561	1.01766	0.999985	0.999986	0.977544	0.958908	0.966235	0.913954	0.930543	0.913295	0.90149
1635.64	1.05929	1.00134	0.990889	0.981476	0.976724	0.956633	0.941216	0.944504	0.892322	0.912745	0.894526	0.880748
1637.56	1.04257	0.980326	0.971529	0.955389	0.963366	0.941765	0.924808	0.927142	0.871623	0.898691	0.880433	0.866539
1639.49	1.06197	0.997491	0.988591	0.967105	0.982215	0.958149	0.939473	0.942978	0.887279	0.914561	0.894968	0.881266
1641.42	1.0695	1.00358	0.995427	0.972122	0.988559	0.964737	0.94517	0.9491	0.89306	0.922075	0.901114	0.887213
1643.35	1.08415	1.01731	1.00919	0.985136	1.00188	0.976786	0.956367	0.960942	0.904111	0.933972	0.911776	0.897414
1645.28	1.0947	1.03089	1.02129	1.00191	1.01202	0.985452	0.967643	0.971275	0.91686	0.944192	0.921028	0.904578
1647.21	1.05547	0.993953	0.98176	0.971079	0.976005	0.95625	0.939997	0.938379	0.884479	0.91419	0.892886	0.875704
1649.14	1.06339	0.998906	0.988699	0.970938	0.984287	0.962677	0.944117	0.943179	0.887984	0.920637	0.898813	0.885048
1651.07	1.09936	1.03653	1.0272	1.00826	1.02074	0.994417	0.976702	0.977824	0.924519	0.953696	0.929163	0.916685
1653	1.03394	0.983389	0.972734	0.968279	0.962714	0.947129	0.933535	0.931144	0.882527	0.908794	0.888159	0.873311
1654.92	1.00011	0.946121	0.938364	0.924902	0.931509	0.916563	0.900166	0.899476	0.846976	0.879801	0.860451	0.845808
1656.85	1.01656	0.962169	0.955946	0.935552	0.949584	0.932078	0.913959	0.917221	0.863341	0.894909	0.874604	0.861231
1658.78	1.00765	0.955265	0.950081	0.929032	0.942822	0.92531	0.907904	0.912932	0.859015	0.887559	0.868291	0.855914
1660.71	0.991454	0.942902	0.937855	0.919991	0.929729	0.911688	0.896334	0.902046	0.849151	0.873588	0.855227	0.843039
1662.64	0.944913	0.901703	0.895961	0.884351	0.888535	0.875496	0.860269	0.865701	0.81316	0.835621	0.818997	0.807616
1664.57	0.909645	0.867818	0.864321	0.851979	0.856968	0.846111	0.829884	0.836059	0.783109	0.804712	0.789513	0.779338
1666.5	0.906692	0.866576	0.864007	0.851496	0.854783	0.842407	0.827144	0.834101	0.781842	0.80064	0.784867	0.774902
1668.43	0.879	0.843347	0.83926	0.833742	0.829849	0.818046	0.804971	0.81064	0.7601	0.775983	0.760048	0.749735
1670.35	0.82552	0.792427	0.788343	0.786562	0.781403	0.772627	0.760645	0.764554	0.714443	0.729332	0.715573	0.705712
1672.28	0.806788	0.774284	0.772748	0.767862	0.764682	0.756386	0.743851	0.749076	0.698372	0.712108	0.699225	0.690397
1674.21	0.791765	0.761576	0.760573	0.756484	0.752133	0.743583	0.731367	0.737017	0.687482	0.699311	0.686879	0.678104
1676.14	0.744753	0.71671	0.715795	0.712896	0.708115	0.702377	0.690563	0.695969	0.647135	0.658191	0.648037	0.640054
1678.07	0.736141	0.708693	0.708943	0.704845	0.700122	0.693544	0.681709	0.688529	0.6403	0.65015	0.639674	0.631804
1680	0.716197	0.690311	0.690592	0.68889	0.681514	0.674591	0.663342	0.669161	0.623275	0.631854	0.620808	0.613046
1681.93	0.701237	0.677143	0.677272	0.678965	0.667549	0.659756	0.649739	0.654467	0.610298	0.61775	0.606796	0.598985
1683.86	0.659809	0.639068	0.63754	0.646838	0.627366	0.621414	0.614578	0.617841	0.577174	0.583799	0.573068	0.564883
1685.79	0.611434	0.590918	0.590795	0.596736	0.580989	0.578649	0.570231	0.574525	0.534175	0.541855	0.533203	0.526934
1687.71	0.6066	0.586973	0.588302	0.591408	0.5769	0.573943	0.564349	0.570804	0.531462	0.537448	0.528872	0.523463
1689.64	0.579569	0.561303	0.562371	0.566087	0.5507	0.549526	0.539451	0.546571	0.50898	0.514135	0.506629	0.501857
1691.57	0.556095	0.539275	0.541597	0.543694	0.526441	0.526723	0.517233	0.525274	0.489893	0.494228	0.487992	0.484235
1693.5	0.546627	0.530953	0.534499	0.536956	0.515812	0.515238	0.506999	0.515174	0.482368	0.485328	0.478707	0.475378
1695.43	0.520773	0.50638	0.509111	0.51631	0.488171	0.488028	0.481551	0.487162	0.458356	0.46098	0.453809	0.449739
1697.36	0.48464	0.470741	0.472855	0.482394	0.453585	0.453648	0.447555	0.45124	0.423899	0.427452	0.420742	0.416638
1699.29	0.470989	0.457714	0.458883	0.4694	0.44181	0.441204	0.434371	0.438907	0.412813	0.416716	0.409144	0.404947
1701.22	0.427396	0.413993	0.414303	0.422418	0.399501	0.401765	0.392689	0.397292	0.372236	0.379758	0.372087	0.368424
1703.14	0.423129	0.409388	0.411325	0.416121	0.394382	0.396449	0.386952	0.392632	0.368	0.376469	0.368371	0.365203
1705.07	0.414038	0.40053	0.40183	0.407196	0.384531	0.387087	0.377592	0.382778	0.360481	0.370658	0.361759	0.357814
1707	0.399778	0.386277	0.387452	0.390783	0.370414	0.374651	0.363933	0.369481	0.348662	0.360749	0.352561	0.348956
1708.93	0.394621	0.381458	0.382947	0.384688	0.364948	0.369802	0.358543	0.365301	0.34528	0.357864	0.349886	0.347013
1710.86	0.386788	0.374291	0.375722	0.377593	0.357304	0.362193	0.351271	0.358297	0.339174	0.351995	0.343815	0.341365
1712.79	0.381314	0.36875	0.370416	0.373596	0.351391	0.355933	0.345585	0.351996	0.334126	0.346266	0.337681	0.335115
1714.72	0.371331	0.358598	0.360306	0.367417	0.34185	0.344885	0.336413	0.339654	0.323887	0.334361	0.32541	0.322246
1716.65	0.355771	0.344132	0.34467	0.355276	0.329171	0.330198	0.323129	0.324505	0.309833	0.31923	0.309992	0.306516
1718.58	0.330032	0.319976	0.320147	0.328438	0.307882	0.309819	0.301376	0.304915	0.288756	0.297967	0.29013	0.288045
1720.5	0.320498	0.310822	0.312768	0.317143	0.299887	0.302558	0.292917	0.29948	0.281493	0.290277	0.283101	0.282856
1722.43	0.31575	0.30619	0.30868	0.312621	0.296048	0.298458	0.288629	0.296039	0.277714	0.285967	0.278539	0.278991
1724.36	0.306934	0.297705	0.300186	0.304192	0.288341	0.290889	0.281075	0.288342	0.270213	0.278322	0.271199	0.272049
1726.29	0.302278	0.293574	0.296429	0.299833	0.284504	0.286721	0.27732	0.285122	0.266975	0.27521	0.268088	0.269359
1728.22	0.301274	0.292676	0.295481	0.300056	0.284018	0.285096	0.276336	0.283607	0.266163	0.274488	0.266638	0.267788
1730.15	0.300068	0.291465	0.294159	0.300608	0.283205	0.283028	0.275209	0.280773	0.264352	0.273084	0.264541	0.265241
1732.08	0.300414	0.292133	0.294839	0.302873	0.283686	0.282126	0.275693	0.280256	0.264676	0.273833	0.264187	0.264413
1734.01	0.292832	0.28478	0.285527	0.296614	0.275535	0.274836	0.268897	0.271815	0.258647	0.268081	0.258084	0.257554
1735.93	0.283064	0.275532	0.277194	0.28374	0.266227	0.267482	0.260067	0.264917	0.251085	0.26131	0.252823	0.253446
1737.86	0.282521	0.275014	0.277345	0.282981	0.265846	0.266427	0.258864	0.265018	0.250894	0.261585	0.25246	0.253199
1739.79	0.269872	0.262578	0.26464	0.271208	0.253136	0.254472	0.246988	0.252494	0.23992	0.250453	0.24174	0.241991
1741.72	0.259447	0.252535	0.254987	0.260917	0.24317	0.244511	0.237161	0.242795	0.230632	0.240953	0.232793	0.233547
1743.65	0.24744	0.240835	0.243027	0.250188	0.232125	0.232344	0.225745	0.230544	0.219149	0.229174	0.220846	0.222029
1745.58	0.233753	0.227375	0.230059	0.237586	0.219292	0.219008	0.212961	0.217184	0.206733	0.216285	0.208236	0.209731
1747.51	0.220536	0.214267	0.217069	0.225724	0.206253	0.205833	0.200471	0.203739	0.194233	0.203347	0.195249	0.196579
1749.44	0.203081	0.197096	0.19931	0.208712	0.190667	0.19027	0.184777	0.187544	0.177826	0.186741	0.179004	0.180655
1751.36	0.184479	0.178889	0.180806	0.188792	0.174158	0.17489	0.168276	0.172127	0.161716	0.170499	0.163534	0.166024
1753.29	0.168638	0.163509	0.166353	0.171521	0.159805	0.161931	0.154765	0.160124	0.148006	0.157259	0.151461	0.154961
1755.22	0.160711	0.155469	0.158787	0.163688	0.152683	0.154713	0.14767	0.1535	0.140605	0.150185	0.144251	0.147974
1757.15	0.149611	0.144358	0.147118	0.152906	0.143129	0.145013	0.137845	0.142825	0.129886	0.139631	0.133341	0.137055
1759.08	0.14118	0.136197	0.139247	0.144276	0.136403	0.138007	0.130859	0.1361	0.122107	0.132648	0.126424	0.1305
1761.01	0.13567	0.130481	0.133376	0.139161	0.131386	0.132772	0.125943	0.130698	0.116706	0.127669	0.121022	0.124822
1762.94	0.127225	0.122156	0.124903	0.129892	0.123708	0.125997	0.118727	0.12342	0.109593	0.120168	0.114199	0.118368
1764.87	0.122533	0.117781	0.121122	0.124688	0.120188	0.122516	0.115037	0.120678	0.105742	0.116786	0.1111	0.115938
1766.8	0.120749	0.115808	0.11888	0.123406	0.11892	0.120508	0.113295	0.118433	0.103461	0.115004	0.108522	0.113241
1768.72	0.117832	0.112878	0.115794	0.120979	0.116177	0.117441	0.110695	0.114619	0.100293	0.111835	0.105143	0.109654
1770.65	0.116602	0.111598	0.114698	0.121237	0.114319	0.115352	0.10952	0.112045	0.098776	0.110308	0.103383	0.107185
1772.58	0.11278	0.107812	0.110287	0.117981	0.110476	0.11169	0.106067	0.107698	0.09579	0.106694	0.100083	0.103356
1774.51	0.108998	0.104286	0.106808	0.112278	0.108138	0.109567	0.102899	0.106207	0.092785	0.104434	0.098129	0.102523
1776.44	0.107088	0.102363	0.105277	0.109296	0.106997	0.108511	0.10124	0.10584	0.091103	0.103595	0.097286	0.102275
1778.37	0.106082	0.101387	0.104435	0.108554	0.106618	0.107684	0.100603	0.105189	0.090188	0.102946	0.09659	0.101587
1780.3	0.105065	0.100208	0.102739	0.1076	0.105468	0.106675	0.099523	0.103497	0.089072	0.101829	0.09533	0.100043
1782.23	0.102707	0.09796	0.100698	0.104527	0.103367	0.105012	0.097583	0.102063	0.087179	0.100386	0.094043	0.098984
1784.15	0.101617	0.096781	0.099545	0.102982	0.102736	0.104206	0.096704	0.101422	0.086111	0.099948	0.093359	0.098337
1786.08	0.099326	0.094479	0.097095	0.099954	0.100765	0.102483	0.09461	0.099423	0.084072	0.09832	0.09189	0.096768
1788.01	0.0979	0.093122	0.096094	0.098291	0.100109	0.101416	0.0936	0.098484	0.082468	0.097713	0.091043	0.096067
1789.94	0.098699	0.09357	0.096455	0.099873	0.101596	0.101274	0.094184	0.097693	0.081856	0.098284	0.090306	0.094845
1791.87	0.097741	0.092458	0.094558	0.099268	0.10058	0.099599	0.09305	0.094807	0.080259	0.096919	0.088467	0.092114
1793.8	0.094617	0.089404	0.09143	0.094671	0.098045	0.097631	0.090465	0.092833	0.077713	0.094739	0.086795	0.090737
1795.73	0.093634	0.088277	0.090373	0.092753	0.098106	0.097292	0.089635	0.092694	0.076578	0.094474	0.086257	0.090534
1797.66	0.092019	0.086577	0.088833	0.090457	0.096467	0.096218	0.088315	0.091644	0.075245	0.093554	0.085543	0.089899
1799.59	0.091319	0.085741	0.088013	0.089722	0.095547	0.095626	0.087665	0.090792	0.074586	0.092975	0.084984	0.089228
1801.51	0.090226	0.084642	0.086555	0.088442	0.09541	0.094811	0.086735	0.089802	0.073708	0.092195	0.083887	0.088169
1803.44	0.087854	0.082364	0.084532	0.084963	0.093207	0.093512	0.084881	0.088912	0.072126	0.090825	0.083099	0.087853
1805.37	0.086609	0.081069	0.083441	0.083258	0.091784	0.092692	0.083871	0.088317	0.071116	0.090077	0.082601	0.087575
1807.3	0.086311	0.080624	0.082991	0.083099	0.091861	0.092313	0.083675	0.087743	0.070545	0.089835	0.081974	0.086995
1809.23	0.085923	0.080237	0.082405	0.0832	0.091564	0.091634	0.083338	0.086921	0.06997	0.089403	0.081319	0.086138
1811.16	0.085317	0.079698	0.081436	0.082691	0.090857	0.090886	0.082592	0.086053	0.069356	0.088614	0.08059	0.085224
1813.09	0.08344	0.078055	0.079896	0.079991	0.089156	0.090042	0.081196	0.085416	0.068227	0.087523	0.079896	0.084938
1815.02	0.082463	0.077058	0.079197	0.078753	0.088373	0.089544	0.080461	0.085293	0.06764	0.087326	0.079723	0.084948
1816.94	0.082251	0.076712	0.078753	0.078603	0.08819	0.089353	0.080199	0.084805	0.067254	0.086899	0.079198	0.084412
1818.87	0.081398	0.075959	0.07807	0.077705	0.087449	0.08879	0.079659	0.084325	0.066716	0.086329	0.078707	0.084094
1820.8	0.080885	0.075501	0.077774	0.077327	0.08713	0.088295	0.079336	0.08401	0.066183	0.086087	0.078432	0.083808
1822.73	0.081598	0.076069	0.078306	0.078592	0.088054	0.088577	0.079935	0.084037	0.066087	0.08627	0.078309	0.083523
1824.66	0.081773	0.076265	0.078034	0.079445	0.08836	0.088139	0.079831	0.083141	0.066024	0.086001	0.077571	0.082428
1826.59	0.080811	0.07555	0.077401	0.078312	0.087408	0.08722	0.079155	0.082529	0.06542	0.085353	0.077221	0.082194
1828.52	0.081786	0.076231	0.077935	0.079769	0.087802	0.087467	0.079854	0.082616	0.065579	0.08555	0.077273	0.081916
1830.45	0.080759	0.075335	0.076637	0.078802	0.086728	0.086759	0.078878	0.081318	0.065142	0.084558	0.076438	0.08092
1832.38	0.078933	0.07374	0.075528	0.075834	0.085723	0.086319	0.077752	0.08166	0.064214	0.084271	0.076459	0.081696
1834.3	0.078804	0.073486	0.075512	0.075359	0.085732	0.086373	0.077693	0.082145	0.064057	0.084488	0.076572	0.081883
1836.23	0.078858	0.073371	0.075386	0.075457	0.085742	0.086196	0.077578	0.08173	0.063938	0.084323	0.076337	0.081521
1838.16	0.078405	0.072978	0.07485	0.074925	0.085278	0.085878	0.077222	0.081364	0.063569	0.084024	0.076055	0.081353
1840.09	0.077972	0.072615	0.074864	0.074587	0.085133	0.085654	0.077078	0.081453	0.063241	0.083941	0.076065	0.081586
1842.02	0.079604	0.073853	0.076264	0.077104	0.086884	0.086453	0.07832	0.082003	0.063776	0.084853	0.07637	0.081598
1843.95	0.080374	0.074643	0.076188	0.078783	0.08698	0.086344	0.0785	0.080803	0.064239	0.084545	0.075718	0.080235
1845.88	0.079071	0.073532	0.075016	0.076557	0.085685	0.085831	0.077463	0.080123	0.063617	0.083468	0.075141	0.079877
1847.81	0.078267	0.072668	0.074336	0.074804	0.085086	0.085784	0.076819	0.080534	0.063069	0.083292	0.075289	0.080366
1849.73	0.076755	0.071445	0.073315	0.072809	0.083709	0.085007	0.075761	0.08035	0.06245	0.082908	0.075212	0.080696
1851.66	0.075985	0.070858	0.07292	0.071907	0.083018	0.08464	0.075377	0.080361	0.062211	0.082773	0.075236	0.080975
1853.59	0.075885	0.070632	0.072755	0.071732	0.082874	0.084519	0.075293	0.08028	0.062231	0.082673	0.075212	0.0809
1855.52	0.07578	0.070394	0.072662	0.071626	0.082895	0.084411	0.075246	0.080228	0.06213	0.082662	0.07515	0.08086
1857.45	0.07599	0.070734	0.07286	0.072121	0.083245	0.084548	0.075396	0.080139	0.062085	0.082756	0.075062	0.08077
1859.38	0.07621	0.070927	0.072983	0.07239	0.083513	0.08459	0.075424	0.08016	0.061996	0.082754	0.074967	0.080705
1861.31	0.076114	0.070635	0.072806	0.072187	0.083385	0.084501	0.075345	0.080159	0.061933	0.082767	0.074984	0.080701
1863.24	0.075953	0.070477	0.072722	0.071971	0.083216	0.084369	0.075225	0.079994	0.061867	0.082743	0.074976	0.080719
1865.17	0.076902	0.071267	0.073633	0.073392	0.084075	0.084678	0.075832	0.080133	0.062087	0.083136	0.075128	0.080763
1867.09	0.078767	0.072943	0.074984	0.076635	0.085825	0.085268	0.07727	0.08021	0.062835	0.083787	0.075102	0.080136
1869.02	0.078626	0.073001	0.074346	0.076834	0.085499	0.085017	0.07702	0.07944	0.063038	0.083495	0.074644	0.079314
1870.95	0.076478	0.071092	0.072858	0.07333	0.083621	0.084507	0.075488	0.079355	0.062111	0.082786	0.074739	0.079965
1872.88	0.075508	0.070151	0.072522	0.071692	0.083072	0.084413	0.075037	0.079972	0.061819	0.082778	0.075122	0.080705
1874.81	0.075284	0.069966	0.072466	0.071392	0.082942	0.084292	0.074995	0.080093	0.061758	0.082889	0.075243	0.080913
1876.74	0.075306	0.070125	0.07237	0.071458	0.08303	0.084333	0.075088	0.080249	0.061655	0.08303	0.07529	0.081075
1878.67	0.075576	0.070335	0.072418	0.071659	0.083273	0.084496	0.07527	0.080391	0.061766	0.083185	0.075263	0.081039
1880.6	0.075481	0.070157	0.07233	0.071539	0.083202	0.084472	0.075194	0.080225	0.061748	0.083104	0.075232	0.080961
1882.52	0.075465	0.070074	0.072318	0.071639	0.083161	0.084474	0.075252	0.080149	0.061711	0.083104	0.075272	0.080914
1884.45	0.075708	0.070348	0.072494	0.071952	0.083273	0.084558	0.075495	0.080109	0.06175	0.083124	0.07526	0.080782
1886.38	0.075705	0.070432	0.072635	0.071899	0.0834	0.084517	0.07557	0.080318	0.061718	0.083133	0.075308	0.081008
1888.31	0.076621	0.070982	0.073017	0.073107	0.084065	0.084906	0.07614	0.080387	0.062044	0.083524	0.075386	0.080936
1890.24	0.076247	0.070629	0.072428	0.072785	0.083541	0.084571	0.075683	0.079621	0.061887	0.08301	0.074962	0.080372
1892.17	0.075549	0.070168	0.072297	0.071712	0.083173	0.084458	0.075256	0.079859	0.061633	0.082917	0.075041	0.080822
1894.1	0.076057	0.070578	0.072674	0.072434	0.083842	0.084797	0.075553	0.080017	0.061796	0.083194	0.075065	0.080745
1896.03	0.075647	0.070208	0.072237	0.071871	0.083384	0.084437	0.075229	0.079733	0.061589	0.082873	0.074949	0.080542
1897.95	0.074951	0.069576	0.071775	0.070669	0.082589	0.084191	0.074669	0.079818	0.061399	0.082695	0.075093	0.080864
1899.88	0.074804	0.069487	0.071689	0.070388	0.082473	0.084137	0.074515	0.079801	0.061384	0.082658	0.075123	0.080987
1901.81	0.074826	0.069506	0.071725	0.070467	0.082547	0.084115	0.074582	0.079646	0.061282	0.082615	0.075039	0.080926
1903.74	0.074838	0.0694	0.071708	0.070535	0.082574	0.08419	0.074546	0.079578	0.061209	0.08253	0.074992	0.080852
1905.67	0.07502	0.069444	0.071852	0.070651	0.082761	0.084283	0.074611	0.07963	0.061223	0.082605	0.074902	0.080848
1907.6	0.075733	0.069996	0.072392	0.071708	0.083531	0.084507	0.07508	0.079705	0.061467	0.083072	0.074878	0.080677
1909.53	0.075815	0.069984	0.07217	0.071989	0.083524	0.084324	0.075063	0.079378	0.061507	0.083043	0.074769	0.080434
1911.46	0.075062	0.069344	0.071547	0.070766	0.082649	0.084145	0.074573	0.079309	0.061264	0.082725	0.074731	0.080672
1913.39	0.074762	0.069187	0.071569	0.07033	0.082406	0.084208	0.074433	0.079582	0.06114	0.082737	0.074875	0.080933
1915.31	0.075224	0.069664	0.072106	0.071092	0.083025	0.084483	0.075008	0.079948	0.061284	0.08307	0.075182	0.0812
1917.24	0.076092	0.070466	0.072457	0.072671	0.083823	0.084735	0.07556	0.079733	0.061634	0.083268	0.07508	0.080713
1919.17	0.075518	0.070105	0.072145	0.072043	0.083485	0.084464	0.075139	0.079333	0.061396	0.082882	0.074769	0.080453
1921.1	0.076249	0.070582	0.072842	0.072647	0.084436	0.08504	0.075809	0.080067	0.061588	0.083478	0.075088	0.080933
1923.03	0.076765	0.070829	0.072884	0.07325	0.084828	0.084946	0.075942	0.079847	0.061765	0.083433	0.074853	0.080448
1924.96	0.075224	0.069596	0.071874	0.071028	0.083247	0.084247	0.075007	0.079652	0.061319	0.08299	0.074977	0.080837
1926.89	0.074945	0.069354	0.071714	0.070473	0.082974	0.084395	0.074877	0.080023	0.061322	0.083264	0.075326	0.08133
1928.82	0.07496	0.069349	0.071763	0.070495	0.083104	0.084449	0.074889	0.080101	0.061309	0.083324	0.07531	0.081285
1930.74	0.07506	0.069507	0.071891	0.070644	0.083229	0.084639	0.075124	0.080262	0.06133	0.083379	0.075362	0.081437
1932.67	0.075309	0.069659	0.071902	0.070865	0.083379	0.084771	0.075255	0.08039	0.061427	0.083371	0.075393	0.081406
1934.6	0.075132	0.069614	0.071893	0.070691	0.083272	0.084672	0.075105	0.080355	0.061415	0.083331	0.07557	0.081502
1936.53	0.075066	0.069623	0.071966	0.070709	0.083378	0.084707	0.075129	0.080177	0.061384	0.083408	0.075641	0.081551
1938.46	0.075276	0.069533	0.07217	0.070907	0.083638	0.084914	0.075337	0.080265	0.06136	0.083546	0.075609	0.081514
1940.39	0.076358	0.070217	0.073002	0.072185	0.084664	0.085537	0.076138	0.080645	0.06182	0.084108	0.075725	0.081525
1942.32	0.077123	0.07085	0.073216	0.073156	0.085144	0.085756	0.076355	0.08031	0.062186	0.084153	0.075522	0.080988
1944.25	0.076192	0.070316	0.072627	0.072028	0.084214	0.085276	0.075649	0.079932	0.061814	0.08349	0.07539	0.08096
1946.18	0.075779	0.069965	0.072479	0.071431	0.083839	0.085073	0.075494	0.080157	0.061754	0.083505	0.075555	0.081359
1948.1	0.07552	0.069578	0.07222	0.070728	0.083399	0.084966	0.075212	0.080252	0.061659	0.083471	0.07561	0.081567
1950.03	0.075417	0.069497	0.072076	0.070338	0.083296	0.084939	0.075109	0.080281	0.061613	0.083466	0.075713	0.081755
1951.96	0.075523	0.069499	0.072144	0.070424	0.083318	0.085005	0.075197	0.080253	0.061609	0.083553	0.075766	0.081793
1953.89	0.075762	0.06964	0.072363	0.070703	0.083518	0.08525	0.075363	0.080394	0.061649	0.083636	0.075842	0.081851
1955.82	0.075691	0.069701	0.072339	0.070689	0.083654	0.085328	0.075395	0.080411	0.061682	0.083563	0.075917	0.081869
1957.75	0.075541	0.069546	0.072146	0.070449	0.083501	0.085308	0.075233	0.0804	0.061706	0.083537	0.075955	0.081963
1959.68	0.075674	0.069556	0.072113	0.070526	0.083573	0.085237	0.075058	0.080297	0.061772	0.083703	0.07591	0.081968
1961.61	0.075715	0.069598	0.072116	0.0706	0.083608	0.085258	0.075102	0.080293	0.061781	0.083812	0.075907	0.081922
1963.53	0.075801	0.069769	0.072291	0.070735	0.083731	0.085394	0.075436	0.080528	0.061655	0.083903	0.07605	0.082061
1965.46	0.076588	0.0705	0.072979	0.072036	0.084829	0.085807	0.076126	0.080861	0.061912	0.084351	0.076095	0.08194
1967.39	0.076684	0.070588	0.072921	0.07242	0.085006	0.0858	0.076025	0.080444	0.062054	0.084219	0.075692	0.081469
1969.32	0.075945	0.069955	0.072314	0.071072	0.084052	0.085414	0.075417	0.080173	0.061741	0.083879	0.075767	0.081782
1971.25	0.075691	0.069761	0.072175	0.070714	0.083884	0.08532	0.075321	0.080427	0.061617	0.083948	0.075984	0.082116
1973.18	0.075713	0.069686	0.072256	0.070726	0.083944	0.08534	0.075287	0.080542	0.061604	0.083864	0.075999	0.082097
1975.11	0.075833	0.069668	0.072272	0.070691	0.084009	0.08548	0.075367	0.080556	0.06161	0.083893	0.076007	0.082032
1977.04	0.075799	0.06968	0.072176	0.070592	0.083995	0.085529	0.075477	0.080427	0.061614	0.084027	0.076002	0.082012
1978.97	0.07584	0.069628	0.072191	0.07062	0.084038	0.08542	0.075499	0.080306	0.061636	0.084074	0.076049	0.082049
1980.89	0.075851	0.069566	0.072201	0.070748	0.084086	0.085452	0.075597	0.080397	0.061577	0.084019	0.076059	0.08202
1982.82	0.075861	0.069556	0.072206	0.070711	0.084081	0.08552	0.075634	0.080552	0.06149	0.083964	0.075975	0.081906
1984.75	0.076	0.06973	0.072361	0.070613	0.084134	0.085594	0.075708	0.080741	0.061448	0.084023	0.075941	0.082013
1986.68	0.076357	0.070123	0.072706	0.071098	0.0845	0.085848	0.07597	0.080828	0.061583	0.084145	0.075896	0.082058
1988.61	0.076591	0.070337	0.072959	0.071451	0.084833	0.086017	0.076064	0.08063	0.061637	0.084143	0.075774	0.081916
1990.54	0.077168	0.070701	0.073216	0.072048	0.085268	0.086352	0.076463	0.080568	0.061817	0.08439	0.075865	0.081802
1992.47	0.077243	0.070552	0.073009	0.072277	0.085101	0.086236	0.076311	0.080146	0.061856	0.084147	0.075719	0.081493
1994.4	0.076209	0.06975	0.072297	0.070794	0.084085	0.085742	0.075524	0.080163	0.061484	0.083686	0.075718	0.08173
1996.32	0.075917	0.069571	0.072266	0.070229	0.083848	0.085698	0.075448	0.080506	0.06145	0.08378	0.075919	0.081959
1998.25	0.076004	0.069527	0.072359	0.070288	0.083937	0.085712	0.075403	0.080403	0.061544	0.083846	0.075846	0.081964
2000.18	0.07603	0.069406	0.072206	0.070295	0.083965	0.085811	0.075314	0.080341	0.061493	0.083866	0.075839	0.082008
2002.11	0.076087	0.069427	0.072236	0.07035	0.084	0.085882	0.075426	0.080357	0.061456	0.083855	0.075981	0.082169
2004.04	0.076226	0.06954	0.072306	0.070301	0.084087	0.085897	0.075482	0.080477	0.06151	0.083964	0.07607	0.082345
2005.97	0.07647	0.069671	0.072308	0.070342	0.084264	0.085941	0.075521	0.080763	0.061597	0.084165	0.076117	0.082322
2007.9	0.076581	0.069816	0.072463	0.070611	0.084462	0.086012	0.075759	0.080877	0.061808	0.084313	0.07621	0.082263
2009.83	0.076539	0.069831	0.072613	0.07064	0.08454	0.086065	0.075907	0.080846	0.061873	0.084372	0.076285	0.08233
2011.76	0.076689	0.069948	0.072748	0.07068	0.08467	0.086291	0.075918	0.08091	0.06192	0.084513	0.076404	0.082583
2013.68	0.077017	0.07023	0.073061	0.071127	0.085101	0.086567	0.076236	0.081065	0.062057	0.084751	0.07657	0.082732
2015.61	0.077723	0.070783	0.073571	0.072148	0.086016	0.08704	0.076895	0.081391	0.062409	0.085194	0.076798	0.082819
2017.54	0.078047	0.071146	0.073732	0.07278	0.086437	0.08726	0.077062	0.081379	0.062563	0.085312	0.076727	0.082694
2019.47	0.07778	0.070942	0.073509	0.072133	0.085961	0.087098	0.076744	0.081368	0.062416	0.085231	0.076778	0.08287
2021.4	0.077723	0.070891	0.073493	0.071732	0.085732	0.087163	0.076789	0.081501	0.062494	0.085369	0.077004	0.083116
2023.33	0.077741	0.070995	0.073589	0.071781	0.085814	0.087358	0.076928	0.081711	0.062617	0.085444	0.077052	0.083091
2025.26	0.077828	0.070938	0.073633	0.071842	0.085871	0.087472	0.076955	0.08192	0.062581	0.085471	0.077143	0.083163
2027.19	0.077919	0.071029	0.07374	0.071852	0.085941	0.087477	0.077131	0.082019	0.06256	0.08557	0.077252	0.08323
2029.11	0.077913	0.07113	0.073818	0.071802	0.085919	0.087561	0.077223	0.082044	0.062566	0.085715	0.077452	0.083341
2031.04	0.077996	0.071131	0.073848	0.071884	0.085968	0.08771	0.077288	0.082053	0.062615	0.085791	0.077522	0.083516
2032.97	0.078128	0.071087	0.07391	0.071941	0.086154	0.087851	0.077265	0.082143	0.062662	0.085776	0.077459	0.083596
2034.9	0.078324	0.071073	0.073953	0.071911	0.086286	0.088008	0.077283	0.082197	0.062658	0.085855	0.077559	0.083639
2036.83	0.078356	0.071164	0.073934	0.071864	0.086338	0.088072	0.077373	0.082193	0.062689	0.085957	0.077536	0.083553
2038.76	0.078579	0.071431	0.074141	0.072037	0.086539	0.088184	0.077507	0.082414	0.062815	0.085958	0.077612	0.083547
2040.69	0.079043	0.071731	0.074382	0.072481	0.086948	0.088415	0.077742	0.082464	0.06289	0.085972	0.077617	0.083451
2042.62	0.078912	0.071593	0.074245	0.072348	0.086761	0.088339	0.077652	0.082223	0.06279	0.085871	0.077567	0.083466
2044.54	0.07863	0.071408	0.074085	0.071879	0.086395	0.088186	0.07747	0.082307	0.062771	0.085827	0.077604	0.083646
2046.47	0.078547	0.071304	0.074186	0.071657	0.086431	0.088162	0.077279	0.082319	0.062747	0.085898	0.077572	0.083706
2048.4	0.078493	0.071235	0.07412	0.071491	0.086352	0.088114	0.077154	0.082215	0.062705	0.085852	0.077659	0.083726
2050.33	0.07858	0.07126	0.074035	0.071475	0.086237	0.088158	0.077258	0.082277	0.062716	0.085869	0.077654	0.083687
2052.26	0.07864	0.071309	0.074152	0.071444	0.086381	0.088319	0.077275	0.082225	0.06268	0.085933	0.077634	0.083634
2054.19	0.078599	0.071325	0.074248	0.071492	0.086587	0.088302	0.077268	0.082131	0.062746	0.086067	0.077703	0.083651
2056.12	0.078612	0.071254	0.074141	0.071537	0.08669	0.088184	0.077303	0.082209	0.062817	0.086106	0.077704	0.083738
2058.05	0.078789	0.071344	0.074125	0.071579	0.086827	0.088271	0.077426	0.082459	0.062699	0.086084	0.077728	0.083797
2059.98	0.078871	0.071447	0.074147	0.071711	0.086779	0.088372	0.077529	0.082471	0.062655	0.086035	0.077676	0.083745
2061.9	0.078839	0.071506	0.074131	0.071896	0.08683	0.088435	0.077571	0.082413	0.06272	0.086034	0.077606	0.083702
2063.83	0.079224	0.07184	0.074439	0.072463	0.087345	0.088578	0.07776	0.08247	0.062818	0.086277	0.077612	0.083561
2065.76	0.079304	0.071744	0.07443	0.072366	0.087396	0.088531	0.077746	0.0823	0.062676	0.086147	0.077522	0.083378
2067.69	0.078877	0.071303	0.07413	0.071778	0.086994	0.088289	0.077525	0.082194	0.062483	0.085954	0.077535	0.083466
2069.62	0.078825	0.07124	0.074043	0.071685	0.086899	0.088264	0.077374	0.082212	0.062478	0.086045	0.077559	0.083481
2071.55	0.078882	0.071346	0.074045	0.071613	0.086958	0.088354	0.07734	0.082174	0.0624	0.086028	0.077513	0.083492
2073.48	0.078805	0.071353	0.074054	0.071626	0.086926	0.088343	0.077468	0.082136	0.062307	0.08598	0.077454	0.083453
2075.41	0.078714	0.071166	0.073931	0.071457	0.086859	0.088276	0.077359	0.082194	0.062221	0.085921	0.077391	0.08337
2077.33	0.078664	0.071194	0.073733	0.071338	0.086894	0.088221	0.077319	0.082269	0.062222	0.085773	0.077382	0.083359
2079.26	0.078676	0.071205	0.07358	0.071406	0.086888	0.088099	0.077279	0.082165	0.062153	0.085693	0.077362	0.083273
2081.19	0.078743	0.071089	0.073594	0.071213	0.086763	0.088101	0.077166	0.082139	0.062107	0.085743	0.077328	0.083175
2083.12	0.078655	0.070967	0.073576	0.070876	0.086608	0.088237	0.077185	0.082221	0.062046	0.085641	0.077236	0.083177
2085.05	0.078569	0.070934	0.07358	0.070855	0.086646	0.088255	0.077212	0.082147	0.061918	0.085533	0.077134	0.083274
2086.98	0.07865	0.070934	0.073691	0.070935	0.086694	0.088148	0.077166	0.081939	0.061889	0.0855	0.077008	0.083155
2088.91	0.07876	0.070876	0.07385	0.071055	0.086834	0.088182	0.077202	0.081742	0.061933	0.085512	0.076926	0.083088
2090.84	0.07862	0.07074	0.073703	0.070829	0.086642	0.088105	0.077115	0.081577	0.061795	0.08543	0.076897	0.083049
2092.77	0.078385	0.070522	0.073396	0.070399	0.086395	0.087876	0.076858	0.081584	0.061641	0.08539	0.076956	0.083032
2094.69	0.078302	0.070357	0.07332	0.070313	0.086328	0.087887	0.076715	0.081563	0.061666	0.085358	0.076921	0.083081
2096.62	0.0783	0.070275	0.073289	0.070349	0.086285	0.08798	0.076657	0.081525	0.061642	0.085388	0.076985	0.083097
2098.55	0.07832	0.070268	0.073356	0.070275	0.086366	0.087942	0.076647	0.081493	0.0615	0.085516	0.076954	0.083057
2100.48	0.078349	0.070263	0.07334	0.070123	0.086371	0.087874	0.076574	0.081524	0.0614	0.085447	0.076918	0.083051
2102.41	0.07831	0.070239	0.073381	0.070071	0.086392	0.087871	0.076528	0.081646	0.061428	0.085394	0.076868	0.083064
2104.34	0.078245	0.070295	0.073401	0.07009	0.08641	0.087871	0.076541	0.081544	0.061429	0.085419	0.07669	0.082919
2106.27	0.078242	0.070318	0.073311	0.070155	0.086435	0.087785	0.076569	0.081442	0.061479	0.085505	0.076768	0.082982
2108.2	0.078234	0.07027	0.073341	0.070119	0.086459	0.087781	0.076591	0.081473	0.06146	0.085381	0.076876	0.083029
2110.12	0.07826	0.07024	0.073375	0.07009	0.086528	0.08782	0.076586	0.081467	0.061392	0.085328	0.076939	0.083032
2112.05	0.078346	0.070292	0.073471	0.070167	0.086659	0.087868	0.076652	0.081501	0.061379	0.085531	0.076944	0.083002
2113.98	0.078472	0.070419	0.073618	0.070477	0.086838	0.087949	0.076784	0.081704	0.061403	0.085682	0.076953	0.082908
2115.91	0.078381	0.070417	0.073541	0.07047	0.086776	0.087925	0.076784	0.081735	0.061431	0.085675	0.076894	0.082889
2117.84	0.078223	0.070343	0.0733	0.07024	0.086664	0.087941	0.076739	0.081545	0.061273	0.085506	0.076846	0.082893
2119.77	0.078135	0.070364	0.073245	0.070105	0.08664	0.087976	0.076626	0.081456	0.061103	0.085432	0.076894	0.08284
2121.7	0.07803	0.070365	0.073297	0.070039	0.086546	0.087895	0.076477	0.081444	0.061033	0.085388	0.076796	0.082671
2123.63	0.077989	0.070308	0.073324	0.070045	0.086563	0.087868	0.076556	0.081477	0.061146	0.085321	0.076643	0.082604
2125.56	0.077965	0.070108	0.073304	0.069963	0.086536	0.08793	0.076536	0.081507	0.061141	0.085231	0.076591	0.082605
2127.48	0.078024	0.069958	0.07326	0.07001	0.086543	0.087949	0.076469	0.081479	0.061065	0.08521	0.076572	0.082676
2129.41	0.078073	0.070048	0.073159	0.069872	0.08658	0.087945	0.076461	0.081367	0.061075	0.085165	0.076627	0.082723
2131.34	0.078042	0.070018	0.072946	0.069696	0.086472	0.087977	0.076393	0.081358	0.061079	0.085177	0.076602	0.082631
2133.27	0.07799	0.069912	0.072925	0.069625	0.086327	0.087929	0.076374	0.081424	0.061018	0.085274	0.076488	0.082439
2135.2	0.078133	0.069945	0.073083	0.069688	0.086353	0.088046	0.076388	0.081509	0.06095	0.08535	0.076568	0.082402
2137.13	0.078149	0.069959	0.072961	0.069593	0.086346	0.088053	0.076341	0.081407	0.060911	0.085288	0.076567	0.082451
2139.06	0.078043	0.069909	0.072868	0.06947	0.086327	0.088011	0.076335	0.081235	0.060885	0.085226	0.076546	0.082496
2140.99	0.077921	0.069767	0.072978	0.069375	0.086297	0.088041	0.076338	0.081284	0.060866	0.085183	0.076576	0.082518
2142.91	0.077934	0.069755	0.073029	0.069313	0.086263	0.088122	0.076342	0.08132	0.060844	0.085244	0.076562	0.082635
2144.84	0.07807	0.0698	0.073113	0.069402	0.086367	0.088168	0.076413	0.081197	0.060923	0.085415	0.076587	0.082805
2146.77	0.078049	0.069821	0.073148	0.069385	0.086422	0.088029	0.07645	0.081226	0.061004	0.085433	0.076741	0.082892
2148.7	0.07792	0.069861	0.073089	0.069473	0.086387	0.088008	0.076452	0.081304	0.060875	0.085449	0.076784	0.082862
2150.63	0.077905	0.069833	0.073029	0.06952	0.086328	0.088054	0.076448	0.08134	0.060765	0.085519	0.076786	0.08284
2152.56	0.077883	0.069849	0.072982	0.069576	0.086266	0.088035	0.076481	0.08154	0.06091	0.085554	0.076815	0.082826
2154.49	0.077836	0.069918	0.072998	0.069737	0.086467	0.08808	0.076526	0.081642	0.061021	0.085672	0.076778	0.082796
2156.42	0.07785	0.069907	0.073041	0.069766	0.086623	0.088151	0.076615	0.081682	0.060955	0.085712	0.076787	0.082798
2158.35	0.077824	0.069914	0.07305	0.069789	0.086596	0.088166	0.076801	0.081767	0.060984	0.085649	0.076763	0.082797
2160.27	0.077905	0.069966	0.073123	0.069823	0.086668	0.088238	0.076925	0.081819	0.061085	0.085707	0.076774	0.082858
2162.2	0.077952	0.069988	0.073182	0.06981	0.086698	0.088274	0.076871	0.081801	0.061046	0.08564	0.076733	0.08283
2164.13	0.077833	0.069839	0.07302	0.069901	0.086617	0.088269	0.076793	0.081834	0.06093	0.085455	0.076596	0.082669
2166.06	0.077679	0.069705	0.072929	0.069917	0.08656	0.088191	0.07689	0.081781	0.060818	0.085423	0.076526	0.082551
2167.99	0.077548	0.069629	0.072854	0.069851	0.08655	0.088151	0.076773	0.081616	0.060729	0.085382	0.076515	0.082563
2169.92	0.077444	0.069597	0.072689	0.069815	0.086572	0.088151	0.076623	0.081763	0.060712	0.085321	0.076549	0.082666
2171.85	0.077342	0.069692	0.072578	0.069762	0.086501	0.088193	0.076648	0.081828	0.060763	0.085289	0.076453	0.082671
2173.78	0.077273	0.069722	0.0726	0.069707	0.086372	0.088339	0.076636	0.081732	0.060768	0.085246	0.076358	0.082585
2175.7	0.07734	0.069673	0.072578	0.069508	0.086315	0.088296	0.076626	0.081795	0.060625	0.085167	0.076336	0.082517
2177.63	0.077418	0.069536	0.07236	0.069391	0.086269	0.088207	0.076553	0.081695	0.0606	0.085032	0.07631	0.082537
2179.56	0.077349	0.069351	0.072294	0.069379	0.086112	0.088246	0.076545	0.081548	0.060584	0.084878	0.076239	0.082486
2181.49	0.077165	0.069299	0.072312	0.069402	0.086141	0.088244	0.076567	0.081532	0.060501	0.08485	0.076126	0.082362
2183.42	0.077099	0.069263	0.072196	0.069322	0.086182	0.088124	0.07653	0.081435	0.06042	0.084844	0.076183	0.08242
2185.35	0.077096	0.069226	0.072182	0.06923	0.086034	0.088078	0.076429	0.081411	0.060336	0.08482	0.076327	0.082489
2187.28	0.076987	0.069145	0.072134	0.069166	0.085962	0.088172	0.076287	0.081536	0.060404	0.084788	0.076268	0.082388
2189.21	0.07687	0.069135	0.072081	0.069087	0.085954	0.088126	0.076394	0.081627	0.060442	0.084739	0.076121	0.082321
2191.13	0.076819	0.06915	0.072078	0.069116	0.08595	0.088153	0.076461	0.081585	0.060441	0.084741	0.076032	0.082286
2193.06	0.076792	0.06904	0.071962	0.069142	0.085928	0.088306	0.076392	0.081552	0.060352	0.084609	0.076062	0.082307
2194.99	0.076705	0.068883	0.07197	0.069074	0.085855	0.0882	0.076441	0.081605	0.060169	0.084477	0.076147	0.08236
2196.92	0.076622	0.068829	0.071957	0.069037	0.085789	0.088087	0.076404	0.081637	0.060179	0.084601	0.07612	0.082334
2198.85	0.076577	0.068826	0.071882	0.069095	0.085821	0.088114	0.07644	0.081571	0.060149	0.084687	0.076166	0.082286
2200.78	0.076565	0.068781	0.071895	0.0691	0.085909	0.088136	0.076522	0.081578	0.060077	0.084653	0.076202	0.082267
2202.71	0.07647	0.068847	0.071889	0.069092	0.085984	0.088202	0.076505	0.081749	0.06002	0.084606	0.076181	0.082196
2204.64	0.076392	0.068884	0.071887	0.069205	0.086081	0.088367	0.076525	0.08186	0.06018	0.084619	0.076118	0.082148
2206.57	0.076408	0.068824	0.071851	0.069343	0.086054	0.088364	0.076608	0.081832	0.060312	0.084722	0.076037	0.082173
2208.49	0.076394	0.068893	0.071991	0.069377	0.086054	0.088292	0.076767	0.081906	0.06029	0.084729	0.075963	0.082122
2210.42	0.07635	0.068882	0.072018	0.069295	0.086195	0.088296	0.076785	0.082018	0.060227	0.084708	0.075923	0.082074
2212.35	0.076336	0.068745	0.071884	0.069157	0.086245	0.088333	0.07677	0.081988	0.060087	0.084745	0.075985	0.082057
2214.28	0.076174	0.068628	0.07182	0.069145	0.086206	0.088333	0.076795	0.081986	0.060071	0.084665	0.076002	0.081962
2216.21	0.076069	0.068676	0.071858	0.069242	0.086201	0.088366	0.076803	0.08211	0.060081	0.084498	0.075998	0.081898
2218.14	0.076175	0.068785	0.071997	0.069314	0.086155	0.088536	0.076812	0.082034	0.060099	0.084447	0.076034	0.081867
2220.07	0.076144	0.068707	0.071996	0.069448	0.086193	0.088617	0.076908	0.082053	0.060158	0.084472	0.076002	0.081842
2222	0.076093	0.068711	0.071882	0.06946	0.086221	0.088561	0.077007	0.082347	0.060149	0.084511	0.075923	0.081818
2223.92	0.076104	0.068812	0.071845	0.069463	0.086155	0.088607	0.076941	0.082494	0.06017	0.084536	0.076028	0.081883
2225.85	0.076093	0.068766	0.071939	0.069372	0.086167	0.08869	0.077028	0.082411	0.060219	0.084519	0.076126	0.081911
2227.78	0.076113	0.068729	0.072087	0.069197	0.086133	0.088762	0.077165	0.082371	0.060258	0.084438	0.076088	0.081961
2229.71	0.076078	0.068771	0.072135	0.069226	0.086135	0.088842	0.077109	0.082377	0.06046	0.08432	0.076049	0.082045
2231.64	0.075934	0.068699	0.072024	0.069277	0.086181	0.088856	0.077089	0.082388	0.060471	0.084434	0.076124	0.082134
2233.57	0.075969	0.068628	0.071959	0.069356	0.086189	0.088954	0.077103	0.082459	0.060372	0.084601	0.076132	0.082206
2235.5	0.076098	0.068791	0.072121	0.069406	0.086262	0.089137	0.07718	0.082625	0.060438	0.084713	0.076248	0.082346
2237.43	0.07615	0.068958	0.072243	0.069465	0.086372	0.08933	0.077348	0.082817	0.06057	0.084783	0.076435	0.082454
2239.36	0.076286	0.068934	0.072258	0.069687	0.086525	0.089541	0.077581	0.083117	0.060734	0.084857	0.07652	0.082497
2241.28	0.076269	0.069068	0.072321	0.069846	0.08662	0.089593	0.077727	0.083353	0.060813	0.085095	0.076565	0.082658
2243.21	0.076356	0.069285	0.072444	0.070005	0.086693	0.089614	0.077856	0.08334	0.061036	0.085242	0.076607	0.082764
2245.14	0.076543	0.069322	0.072537	0.070078	0.086797	0.089803	0.077952	0.083453	0.061215	0.085344	0.076719	0.082872
2247.07	0.076595	0.069317	0.072583	0.070291	0.086968	0.090038	0.078079	0.083607	0.061232	0.085513	0.076772	0.082849
2249	0.076623	0.069403	0.072721	0.0706	0.087131	0.090232	0.078354	0.083816	0.061264	0.085598	0.076699	0.082842
2250.93	0.076728	0.0696	0.072934	0.070722	0.087258	0.09046	0.078448	0.083996	0.061329	0.085721	0.07689	0.083053
2252.86	0.076663	0.069812	0.07306	0.07082	0.087465	0.090581	0.078529	0.084107	0.061488	0.085842	0.077202	0.083262
2254.79	0.076716	0.070037	0.07326	0.071052	0.087747	0.09071	0.078824	0.084348	0.061711	0.086043	0.077321	0.083375
2256.71	0.077023	0.070153	0.073383	0.07118	0.087892	0.090869	0.079016	0.084628	0.06194	0.086263	0.07752	0.083381
2258.64	0.077266	0.070278	0.073486	0.07137	0.087953	0.091027	0.079205	0.084786	0.062002	0.086458	0.07765	0.083395
2260.57	0.077312	0.070458	0.07353	0.071688	0.088144	0.091159	0.079448	0.084848	0.062074	0.086622	0.077746	0.083428
2262.5	0.077262	0.070494	0.073539	0.071724	0.088176	0.091249	0.079614	0.084967	0.062196	0.086702	0.077938	0.083575
2264.43	0.077294	0.07066	0.073692	0.071774	0.088191	0.091371	0.0797	0.085086	0.062318	0.086709	0.078012	0.083685
2266.36	0.077376	0.070931	0.073809	0.071979	0.088352	0.091499	0.079752	0.085192	0.062522	0.086803	0.078091	0.083802
2268.29	0.077566	0.070905	0.073977	0.072214	0.08849	0.091622	0.079886	0.085298	0.062602	0.086938	0.078239	0.084016
2270.22	0.077654	0.070961	0.074226	0.072279	0.088685	0.091874	0.080042	0.085422	0.06267	0.086995	0.07842	0.084069
2272.15	0.077738	0.071152	0.074363	0.072422	0.088846	0.092168	0.080164	0.085596	0.062888	0.087179	0.07857	0.084179
2274.07	0.077962	0.071217	0.074517	0.072602	0.088909	0.09224	0.080436	0.085757	0.063118	0.087358	0.078734	0.084425
2276	0.078086	0.071308	0.074738	0.072766	0.089053	0.09239	0.080803	0.085951	0.063269	0.087357	0.078826	0.084564
2277.93	0.078255	0.071578	0.074974	0.072964	0.089301	0.092738	0.080916	0.086393	0.063468	0.087372	0.078858	0.084632
2279.86	0.078501	0.071744	0.075131	0.073152	0.089466	0.093051	0.081007	0.086766	0.063723	0.08753	0.078918	0.084673
2281.79	0.078657	0.071847	0.075257	0.073414	0.089657	0.093166	0.08124	0.086987	0.063827	0.087746	0.079117	0.084926
2283.72	0.078743	0.072155	0.075501	0.073653	0.089954	0.093304	0.081434	0.087133	0.063921	0.088015	0.079408	0.085191
2285.65	0.078882	0.072445	0.07566	0.073887	0.090189	0.093622	0.081728	0.087235	0.06409	0.088341	0.07961	0.085383
2287.58	0.079129	0.072685	0.075968	0.074175	0.090439	0.093913	0.081964	0.087506	0.064237	0.088741	0.079849	0.085521
2289.5	0.07935	0.072973	0.076319	0.074525	0.090547	0.094208	0.082181	0.087663	0.064477	0.089201	0.079966	0.085555
2291.43	0.079471	0.073351	0.07656	0.074792	0.090821	0.094399	0.082343	0.087741	0.064768	0.089651	0.080156	0.085751
2293.36	0.079586	0.073599	0.076671	0.075074	0.091348	0.094622	0.082564	0.088084	0.064941	0.090098	0.080439	0.085817
2295.29	0.079836	0.073777	0.076733	0.075476	0.091689	0.094861	0.082888	0.088339	0.064971	0.09055	0.080554	0.085823
2297.22	0.080188	0.074178	0.077119	0.075925	0.09218	0.095049	0.083083	0.088479	0.065145	0.091091	0.080902	0.086113
2299.15	0.08047	0.074529	0.077484	0.076207	0.092622	0.095277	0.083153	0.088747	0.065371	0.091772	0.081202	0.086211
2301.08	0.080556	0.074756	0.077622	0.076667	0.092915	0.095444	0.083218	0.088956	0.065684	0.092414	0.081293	0.086192
2303.01	0.08065	0.075074	0.07786	0.077209	0.093264	0.09582	0.083556	0.08905	0.066053	0.092921	0.081587	0.086235
2304.94	0.080895	0.07551	0.078153	0.077627	0.093583	0.096016	0.083795	0.089228	0.066062	0.093747	0.081947	0.086162
2306.86	0.081092	0.075789	0.078318	0.078154	0.093865	0.096119	0.083897	0.089287	0.066145	0.094726	0.082126	0.086135
2308.79	0.081293	0.07615	0.078431	0.078433	0.093913	0.096285	0.083973	0.089115	0.066455	0.095518	0.082218	0.086014
2310.72	0.081324	0.076554	0.078606	0.078693	0.093819	0.096301	0.083922	0.088924	0.0667	0.096356	0.082331	0.085834
2312.65	0.081293	0.076858	0.078637	0.078805	0.093475	0.0963	0.083735	0.08884	0.066834	0.096751	0.082422	0.085835
2314.58	0.081087	0.077046	0.078601	0.078853	0.093078	0.095999	0.083627	0.088977	0.066859	0.096894	0.082659	0.08579
2316.51	0.080798	0.077171	0.078848	0.079409	0.093086	0.095675	0.083863	0.08918	0.066989	0.097406	0.082962	0.085849
2318.44	0.080798	0.077401	0.078898	0.079719	0.093128	0.095574	0.083885	0.088937	0.067025	0.098116	0.083029	0.085627
2320.37	0.080691	0.077469	0.07875	0.07956	0.09256	0.095412	0.083623	0.088116	0.066989	0.099225	0.083165	0.08505
2322.29	0.080465	0.077407	0.078528	0.079721	0.091761	0.095093	0.083133	0.08763	0.067004	0.100009	0.083444	0.08479
2324.22	0.080087	0.077342	0.078353	0.07982	0.090994	0.095107	0.082592	0.087543	0.067152	0.100171	0.083565	0.084747
2326.15	0.079672	0.077434	0.078442	0.079737	0.08997	0.094991	0.08236	0.087276	0.067251	0.100732	0.083822	0.08473
2328.08	0.079506	0.077461	0.078522	0.07986	0.089446	0.094286	0.082383	0.087123	0.067347	0.101692	0.084061	0.084685
2330.01	0.079291	0.077391	0.07842	0.079795	0.089054	0.093667	0.082015	0.086797	0.067565	0.102032	0.084011	0.084276
2331.94	0.079017	0.077471	0.078132	0.079603	0.08828	0.093623	0.081305	0.08658	0.067626	0.101795	0.084215	0.084151
2333.87	0.078795	0.077452	0.078039	0.079564	0.087597	0.093607	0.081393	0.086687	0.067614	0.101832	0.084369	0.08445
2335.8	0.078624	0.077524	0.078233	0.079838	0.087333	0.093343	0.081677	0.086816	0.067876	0.102199	0.084543	0.084618
2337.72	0.078911	0.077843	0.078162	0.079923	0.087397	0.09346	0.081919	0.086849	0.068246	0.102726	0.084801	0.084619
2339.65	0.079301	0.078203	0.078384	0.08038	0.087629	0.093831	0.082	0.086975	0.068505	0.10356	0.084905	0.084498
2341.58	0.079442	0.078618	0.078942	0.081103	0.088128	0.094286	0.0819	0.087432	0.06874	0.103854	0.085152	0.084771
2343.51	0.079984	0.079024	0.079084	0.08166	0.089161	0.095114	0.08261	0.088054	0.069169	0.104101	0.085614	0.085099
2345.44	0.080688	0.079353	0.079277	0.081743	0.090412	0.095701	0.083173	0.088744	0.069601	0.103609	0.085575	0.085246
2347.37	0.082057	0.079831	0.080725	0.081947	0.092828	0.097159	0.084862	0.090358	0.069801	0.102303	0.085747	0.08671
2349.3	0.083291	0.080644	0.082154	0.083045	0.094785	0.09865	0.086636	0.091671	0.070163	0.103217	0.086758	0.088306
2351.23	0.082508	0.081091	0.082166	0.083704	0.093776	0.098107	0.086018	0.09121	0.070341	0.105232	0.087095	0.087804
2353.16	0.081237	0.081214	0.08152	0.083731	0.091936	0.096826	0.084842	0.089927	0.070246	0.106791	0.086954	0.086549
2355.08	0.080583	0.081195	0.080932	0.084203	0.09052	0.095699	0.084173	0.089155	0.070029	0.108241	0.087098	0.085802
2357.01	0.079989	0.081003	0.080689	0.084201	0.08905	0.095226	0.083722	0.088526	0.069885	0.108986	0.087489	0.085244
2358.94	0.079782	0.081261	0.081153	0.084262	0.088864	0.095215	0.083944	0.088402	0.07024	0.109781	0.087859	0.085103
2360.87	0.080297	0.081493	0.081457	0.084343	0.088931	0.095566	0.083693	0.088428	0.070701	0.110305	0.087712	0.085239
2362.8	0.080922	0.081962	0.081944	0.084698	0.089714	0.095986	0.084184	0.088827	0.071128	0.109564	0.088025	0.085808
2364.73	0.081343	0.082289	0.082666	0.084921	0.090592	0.096527	0.084878	0.089603	0.071567	0.108894	0.088327	0.086561
2366.66	0.082769	0.082543	0.08315	0.084879	0.09219	0.098075	0.085933	0.090041	0.072266	0.108107	0.088569	0.087625
2368.59	0.083899	0.083047	0.08361	0.086015	0.094319	0.098901	0.08771	0.091659	0.072639	0.106742	0.088913	0.088378
2370.51	0.084676	0.083583	0.084309	0.087149	0.095986	0.100264	0.088916	0.093725	0.073183	0.105976	0.089229	0.089292
2372.44	0.085904	0.083882	0.085223	0.087549	0.097456	0.102219	0.090084	0.095084	0.074288	0.105636	0.089583	0.090592
2374.37	0.087224	0.08431	0.086166	0.087566	0.098852	0.103733	0.091333	0.096477	0.075116	0.104981	0.090097	0.091781
2376.3	0.088574	0.084976	0.087041	0.087773	0.100462	0.104958	0.092396	0.09793	0.075954	0.104251	0.090524	0.093102
2378.23	0.089577	0.085472	0.087991	0.088483	0.102091	0.10606	0.093572	0.099316	0.07667	0.103513	0.090908	0.094329
2380.16	0.090372	0.085868	0.088571	0.088866	0.103231	0.10711	0.094766	0.100482	0.077043	0.102569	0.091425	0.095532
2382.09	0.091212	0.086049	0.089078	0.088899	0.103968	0.108148	0.095579	0.101477	0.077456	0.101872	0.092002	0.096651
2384.02	0.091659	0.086088	0.089739	0.088979	0.104435	0.10894	0.096236	0.102305	0.077908	0.101351	0.092507	0.097641
2385.95	0.092019	0.086339	0.090325	0.089189	0.104666	0.109384	0.09677	0.103036	0.078435	0.101102	0.092893	0.0984
2387.87	0.092366	0.086648	0.090768	0.089573	0.104775	0.109784	0.097203	0.103783	0.078802	0.101287	0.093383	0.098846
2389.8	0.092734	0.087031	0.090987	0.089953	0.105111	0.110284	0.097795	0.1043	0.079083	0.101566	0.093778	0.099297
2391.73	0.093164	0.087471	0.091316	0.090375	0.105589	0.110715	0.098316	0.104706	0.079569	0.101857	0.093942	0.099762
2393.66	0.093535	0.087884	0.091811	0.090813	0.106113	0.111168	0.09875	0.105111	0.080052	0.102154	0.094405	0.100211
2395.59	0.09384	0.088323	0.092403	0.091272	0.106619	0.111531	0.099173	0.105554	0.080545	0.102498	0.094934	0.100601
2397.52	0.094217	0.088712	0.092867	0.091616	0.107	0.111982	0.099699	0.106067	0.08089	0.102985	0.095228	0.100882
2399.45	0.094616	0.089206	0.093087	0.091997	0.107541	0.112457	0.100177	0.106577	0.081162	0.103516	0.09567	0.101221
2401.38	0.095102	0.089688	0.093477	0.092486	0.108044	0.112743	0.100591	0.107009	0.081608	0.103941	0.096105	0.101606
2403.3	0.095521	0.089929	0.094068	0.092953	0.108433	0.113106	0.100999	0.107448	0.082004	0.104034	0.096495	0.101951
2405.23	0.095842	0.090308	0.094606	0.093603	0.108851	0.113645	0.101393	0.107968	0.082441	0.104314	0.0969	0.102378
2407.16	0.096289	0.090736	0.095034	0.094147	0.109249	0.114261	0.101814	0.108382	0.082962	0.104846	0.097327	0.102832
2409.09	0.096726	0.091232	0.095489	0.094611	0.109688	0.114728	0.102373	0.108771	0.083527	0.105242	0.097783	0.10328
2411.02	0.09719	0.091869	0.096032	0.095137	0.110129	0.115174	0.102932	0.10938	0.083985	0.105606	0.098225	0.103783
2412.95	0.097688	0.092219	0.096428	0.095523	0.110498	0.115758	0.103407	0.109806	0.084438	0.105913	0.098759	0.104272
2414.88	0.098178	0.092477	0.09688	0.095937	0.110716	0.116305	0.103889	0.110021	0.085022	0.106379	0.099174	0.104661
2416.81	0.098594	0.092955	0.09737	0.096421	0.111093	0.116718	0.104291	0.110527	0.085465	0.106923	0.09966	0.105245
2418.74	0.099014	0.093459	0.09782	0.096815	0.111692	0.117185	0.104631	0.111145	0.085873	0.107423	0.100148	0.105813
2420.66	0.099596	0.09395	0.098318	0.097288	0.112153	0.117628	0.105015	0.111611	0.086392	0.107779	0.100489	0.106251
2422.59	0.100123	0.09443	0.098883	0.097931	0.11265	0.118083	0.105595	0.112007	0.086991	0.108214	0.101005	0.106692
2424.52	0.100632	0.094925	0.09941	0.098539	0.113234	0.118635	0.106262	0.11264	0.087658	0.108936	0.101528	0.107146
2426.45	0.101267	0.095495	0.099869	0.099098	0.113795	0.119146	0.106871	0.113399	0.088251	0.109502	0.102086	0.107623
2428.38	0.101731	0.096184	0.1004	0.099756	0.114318	0.119865	0.107526	0.11392	0.088869	0.11001	0.102773	0.108233
2430.31	0.102204	0.096812	0.100923	0.100356	0.114711	0.120615	0.108044	0.114364	0.089393	0.11064	0.103388	0.108894
2432.24	0.102698	0.097283	0.101543	0.10088	0.115305	0.121227	0.108303	0.114938	0.089815	0.111149	0.104	0.10947
2434.17	0.103083	0.097802	0.102141	0.101442	0.115989	0.12173	0.108957	0.115564	0.090265	0.111593	0.104477	0.109949
2436.09	0.103612	0.098372	0.102688	0.102013	0.116591	0.122178	0.109722	0.116132	0.090824	0.112171	0.10488	0.110324
2438.02	0.104237	0.098921	0.103284	0.102574	0.117182	0.122663	0.110214	0.116724	0.09142	0.11283	0.105463	0.110809
2439.95	0.104975	0.099553	0.10396	0.103227	0.117646	0.12327	0.110918	0.11742	0.092	0.113432	0.105979	0.111366
2441.88	0.105724	0.100203	0.104715	0.103962	0.118244	0.12405	0.111387	0.118043	0.092637	0.113929	0.106616	0.111979
2443.81	0.106332	0.100701	0.105361	0.104794	0.119074	0.12471	0.111873	0.118767	0.093325	0.114365	0.10737	0.112697
2445.74	0.106762	0.101259	0.106023	0.105471	0.119748	0.125281	0.112666	0.119384	0.094083	0.114923	0.107898	0.113231
2447.67	0.107241	0.10186	0.106594	0.106006	0.120217	0.125842	0.113411	0.119855	0.09462	0.11553	0.108427	0.113687
2449.6	0.10782	0.102455	0.107156	0.106662	0.120814	0.12639	0.114117	0.120459	0.095131	0.116127	0.108864	0.114202
2451.53	0.108362	0.103054	0.107733	0.107296	0.121446	0.127002	0.114731	0.120998	0.095794	0.116659	0.109336	0.114571
2453.45	0.10896	0.103683	0.108187	0.107958	0.122034	0.127645	0.115344	0.121631	0.096422	0.117095	0.109935	0.115017
2455.38	0.109642	0.10433	0.108777	0.108582	0.122638	0.128286	0.115892	0.122309	0.097119	0.117799	0.110534	0.115617
2457.31	0.110262	0.104888	0.109414	0.109036	0.123249	0.128918	0.116538	0.122915	0.097684	0.118446	0.111082	0.11629
2459.24	0.110885	0.105543	0.11005	0.109636	0.123978	0.129505	0.117202	0.123594	0.098228	0.119013	0.111776	0.116936
2461.17	0.111607	0.10626	0.110649	0.110312	0.124545	0.130098	0.117666	0.124121	0.098998	0.11952	0.112559	0.117612
2463.1	0.112128	0.106832	0.11125	0.110876	0.124982	0.130661	0.118148	0.12469	0.09955	0.119943	0.113009	0.118292
2465.03	0.112512	0.107361	0.112041	0.111513	0.125428	0.131149	0.118741	0.125401	0.100123	0.120446	0.113462	0.118776
2466.96	0.113142	0.108035	0.11275	0.112125	0.126007	0.131849	0.119328	0.125975	0.100804	0.121084	0.114075	0.119277
2468.88	0.113874	0.108688	0.113252	0.112709	0.126759	0.132483	0.119904	0.126386	0.101373	0.12179	0.11467	0.119874
2470.81	0.114444	0.109267	0.113961	0.113417	0.127344	0.133093	0.120474	0.126989	0.10194	0.122558	0.115418	0.1205
2472.74	0.114979	0.109964	0.114555	0.114161	0.127827	0.133726	0.120929	0.127782	0.102543	0.123105	0.116092	0.121085
2474.67	0.115496	0.110532	0.115022	0.114808	0.128446	0.134281	0.121557	0.128569	0.103268	0.123484	0.116594	0.121749
2476.6	0.116257	0.111113	0.115796	0.115644	0.129092	0.135185	0.122349	0.129285	0.104105	0.124225	0.1172	0.122541
2478.53	0.116966	0.111899	0.116465	0.116389	0.129684	0.136051	0.123171	0.129897	0.10492	0.124925	0.117902	0.123293
2480.46	0.117526	0.112556	0.117117	0.117002	0.130468	0.136756	0.123984	0.13055	0.10548	0.125524	0.118566	0.123781
2482.39	0.118189	0.113203	0.117781	0.117721	0.131301	0.13743	0.124659	0.131281	0.106086	0.12612	0.119258	0.12426
2484.32	0.118749	0.113782	0.118312	0.118333	0.131889	0.138033	0.125264	0.131971	0.106828	0.126673	0.119809	0.124932
2486.24	0.119407	0.114399	0.119031	0.119051	0.132282	0.138649	0.125886	0.132581	0.107374	0.127258	0.120322	0.125486
2488.17	0.120124	0.115145	0.119806	0.11963	0.132885	0.139247	0.126485	0.133137	0.107913	0.12785	0.121097	0.126023
2490.1	0.120695	0.11573	0.120456	0.1201	0.133586	0.139724	0.126896	0.13378	0.108546	0.128428	0.121762	0.126679
2492.03	0.12129	0.116372	0.120979	0.120931	0.134111	0.140266	0.127473	0.134453	0.109166	0.12896	0.122143	0.127316
2493.96	0.121923	0.117082	0.121527	0.121744	0.134762	0.140909	0.128308	0.135088	0.109832	0.129511	0.122558	0.127814
2495.89	0.12241	0.117633	0.122233	0.122536	0.135473	0.141543	0.129001	0.13581	0.11039	0.130128	0.123091	0.12824
2497.82	0.123005	0.118308	0.122944	0.123184	0.136163	0.142377	0.129581	0.136448	0.110947	0.130677	0.12378	0.128869
2499.75	0.123579	0.118998	0.123459	0.123623	0.136715	0.143146	0.130192	0.137094	0.111525	0.131258	0.124491	0.129479
2501.67	0.124094	0.119423	0.124142	0.124162	0.137186	0.143719	0.130854	0.137753	0.112109	0.131803	0.124979	0.129792
2503.6	0.124651	0.11982	0.124745	0.124717	0.137721	0.144122	0.131338	0.138379	0.112633	0.132221	0.125497	0.130181
2505.53	0.125241	0.1204	0.125283	0.125298	0.138376	0.144548	0.131732	0.138947	0.113176	0.132616	0.125994	0.130666
2507.46	0.125823	0.12099	0.125798	0.125783	0.139003	0.145111	0.132207	0.139306	0.113749	0.133039	0.126377	0.131206
2509.39	0.126501	0.121365	0.126211	0.126373	0.13934	0.145666	0.132734	0.139777	0.11435	0.133633	0.126956	0.131877
2511.32	0.127062	0.121879	0.126762	0.127018	0.139792	0.146278	0.133431	0.140391	0.114952	0.134159	0.127653	0.132386
2513.25	0.127523	0.12253	0.127227	0.127531	0.140458	0.146981	0.13419	0.140906	0.115467	0.134584	0.12815	0.132823
2515.18	0.128114	0.123074	0.127831	0.128061	0.14108	0.14775	0.13471	0.141435	0.116006	0.135019	0.128583	0.133336
2517.1	0.128604	0.12356	0.128471	0.128751	0.141513	0.148299	0.13533	0.141973	0.116531	0.13561	0.129015	0.133972
2519.03	0.129055	0.124134	0.128988	0.129283	0.141929	0.148806	0.135706	0.142555	0.117017	0.136182	0.129481	0.134472
2520.96	0.1295	0.124777	0.129574	0.129606	0.142503	0.14945	0.135935	0.143194	0.117572	0.136692	0.130083	0.134912
2522.89	0.130127	0.125334	0.130233	0.130034	0.143142	0.14988	0.136679	0.143739	0.11822	0.137241	0.130676	0.135559
2524.82	0.130683	0.12572	0.1309	0.130627	0.14361	0.150312	0.1374	0.144262	0.1187	0.137794	0.131208	0.135985
2526.75	0.131142	0.126287	0.131426	0.131312	0.144029	0.150969	0.137913	0.145025	0.119304	0.13835	0.131563	0.136355
2528.68	0.131763	0.126997	0.131857	0.131953	0.144679	0.151552	0.138452	0.145751	0.120002	0.138962	0.132017	0.137023
2530.61	0.13239	0.127543	0.132384	0.132574	0.145215	0.152167	0.138926	0.146226	0.120659	0.139517	0.132675	0.137463
2532.54	0.132891	0.128187	0.132905	0.133237	0.145772	0.152801	0.13939	0.146701	0.121151	0.139903	0.133205	0.137805
2534.46	0.133345	0.128754	0.133522	0.133826	0.146409	0.153236	0.140039	0.147296	0.12158	0.140166	0.13366	0.138261
2536.39	0.133836	0.129333	0.134103	0.134434	0.147064	0.153732	0.14065	0.148049	0.122167	0.140579	0.134281	0.138743
2538.32	0.134254	0.129779	0.134477	0.134936	0.147624	0.154186	0.141074	0.148662	0.122657	0.141178	0.134833	0.13923
2540.25	0.13482	0.13027	0.134951	0.135347	0.148001	0.154709	0.141627	0.14907	0.123069	0.141629	0.135118	0.139595
2542.18	0.13533	0.130822	0.135501	0.135823	0.148396	0.155316	0.142055	0.14938	0.123394	0.142081	0.135548	0.140034
2544.11	0.135688	0.131262	0.135926	0.136359	0.148942	0.155855	0.142536	0.149816	0.123851	0.14258	0.135997	0.140516
2546.04	0.13631	0.131794	0.13638	0.136929	0.149635	0.156284	0.143182	0.150577	0.12449	0.143077	0.136396	0.14103
2547.97	0.136953	0.132298	0.137023	0.137469	0.15015	0.156814	0.143748	0.151211	0.124996	0.143612	0.136908	0.141546
2549.89	0.137409	0.132837	0.137562	0.138027	0.150627	0.157517	0.144243	0.151683	0.125506	0.144118	0.137489	0.141978
2551.82	0.137903	0.133414	0.137997	0.138526	0.151156	0.158149	0.144723	0.152157	0.126104	0.144653	0.138099	0.142523
2553.75	0.138362	0.133921	0.138619	0.138935	0.151646	0.158651	0.145366	0.152719	0.126581	0.145155	0.138523	0.143089
2555.68	0.13897	0.134448	0.139269	0.139375	0.152116	0.159264	0.145861	0.153416	0.127044	0.145492	0.13886	0.14341
2557.61	0.139453	0.134968	0.139784	0.139903	0.152572	0.159912	0.146265	0.153955	0.127578	0.145892	0.139239	0.143829
2559.54	0.139824	0.135305	0.140206	0.140386	0.152974	0.160363	0.146841	0.154244	0.128091	0.146276	0.139729	0.144348
2561.47	0.140423	0.135666	0.140637	0.141108	0.15347	0.160744	0.147321	0.154546	0.128521	0.146614	0.140272	0.144809
2563.4	0.140934	0.13629	0.141167	0.141844	0.153986	0.161273	0.147745	0.155193	0.129102	0.147251	0.140874	0.145364
2565.33	0.141483	0.13694	0.141722	0.142302	0.154526	0.162039	0.148266	0.15578	0.129887	0.14785	0.141461	0.145845
2567.25	0.142224	0.137529	0.142508	0.142746	0.155132	0.162729	0.148953	0.156459	0.130534	0.148299	0.141957	0.146367
2569.18	0.142866	0.138172	0.143074	0.143234	0.155605	0.163242	0.149759	0.157263	0.130954	0.148924	0.142624	0.147101
2571.11	0.14332	0.138737	0.143541	0.143876	0.156281	0.163846	0.15048	0.157937	0.131453	0.149623	0.143184	0.147706
2573.04	0.143912	0.139279	0.144202	0.144492	0.157032	0.164463	0.150926	0.158531	0.132047	0.15026	0.143723	0.14823
2574.97	0.144577	0.139761	0.144781	0.145159	0.157635	0.164933	0.151398	0.159068	0.132587	0.150687	0.144315	0.148668
2576.9	0.145147	0.140155	0.145393	0.145958	0.158149	0.165529	0.152041	0.159769	0.13314	0.151129	0.144882	0.149081
2578.83	0.145781	0.140691	0.146155	0.146662	0.158656	0.166175	0.152684	0.160516	0.133661	0.151736	0.145536	0.149683
2580.76	0.146499	0.141416	0.146827	0.147256	0.159152	0.166739	0.153522	0.161247	0.134273	0.152339	0.146142	0.150312
2582.68	0.147261	0.142311	0.147563	0.147913	0.15982	0.167497	0.154274	0.161964	0.135254	0.152932	0.146606	0.150822
2584.61	0.147851	0.143184	0.148492	0.148674	0.160854	0.168309	0.15504	0.162562	0.136092	0.153531	0.147267	0.151407
2586.54	0.148515	0.143901	0.149037	0.14954	0.161989	0.169071	0.155697	0.163376	0.136673	0.154161	0.148078	0.152158
2588.47	0.149196	0.144541	0.149677	0.150412	0.162749	0.169837	0.156268	0.164075	0.137369	0.154816	0.148619	0.152867
2590.4	0.14975	0.145311	0.150497	0.151229	0.16321	0.170559	0.157142	0.164675	0.138071	0.155405	0.149271	0.153553
2592.33	0.15044	0.146038	0.151365	0.151991	0.163789	0.171159	0.157879	0.165322	0.138835	0.155951	0.150018	0.1542
2594.26	0.151262	0.14666	0.152167	0.152808	0.164578	0.17181	0.158385	0.165703	0.139562	0.156509	0.150475	0.154779
2596.19	0.152122	0.147348	0.152749	0.153481	0.165234	0.172633	0.158964	0.166312	0.140133	0.157216	0.151011	0.15526
2598.12	0.152867	0.14813	0.153533	0.154224	0.165776	0.173404	0.159795	0.167233	0.140797	0.157929	0.151763	0.155866
2600.04	0.153362	0.149017	0.154406	0.155114	0.166369	0.174207	0.160638	0.167902	0.141608	0.15855	0.152338	0.15655
2601.97	0.154065	0.149645	0.155225	0.155856	0.167117	0.175033	0.161433	0.168596	0.142372	0.159344	0.153043	0.157349
2603.9	0.155007	0.150399	0.15602	0.156637	0.16802	0.175837	0.16221	0.169512	0.143198	0.160246	0.153876	0.158288
2605.83	0.155746	0.151291	0.156764	0.157674	0.168912	0.176695	0.163123	0.170402	0.143988	0.160976	0.15473	0.159198
2607.76	0.156658	0.15207	0.157637	0.158574	0.169986	0.17756	0.163822	0.171284	0.144823	0.161679	0.155578	0.159853
2609.69	0.15763	0.152792	0.158532	0.159185	0.170625	0.178441	0.164439	0.172022	0.145742	0.162476	0.156275	0.160324
2611.62	0.158354	0.153597	0.159274	0.160075	0.171014	0.179203	0.16538	0.172725	0.146547	0.163154	0.156978	0.161041
2613.55	0.159052	0.154544	0.160119	0.160816	0.171735	0.179934	0.166197	0.173577	0.147103	0.163723	0.157758	0.161768
2615.47	0.159936	0.155111	0.160848	0.161457	0.172689	0.180801	0.166946	0.174421	0.147844	0.164427	0.158488	0.162502
2617.4	0.160861	0.156006	0.161727	0.16239	0.173815	0.18174	0.167799	0.175224	0.148921	0.165286	0.159286	0.163238
2619.33	0.161651	0.157157	0.162794	0.163465	0.1746	0.182599	0.168719	0.1762	0.149778	0.166208	0.16034	0.164226
2621.26	0.162659	0.157946	0.163722	0.164354	0.175426	0.183506	0.16955	0.177119	0.150616	0.167079	0.161444	0.16537
2623.19	0.163612	0.158782	0.16457	0.165341	0.176496	0.184636	0.17063	0.178033	0.151499	0.167985	0.162217	0.165972
2625.12	0.164355	0.159692	0.165672	0.166465	0.177538	0.185436	0.171683	0.179007	0.152398	0.16876	0.162891	0.166633
2627.05	0.165328	0.1606	0.166832	0.167317	0.17847	0.186273	0.172456	0.179902	0.153266	0.169423	0.163633	0.167418
2628.98	0.166285	0.161569	0.167671	0.16822	0.17923	0.187343	0.173404	0.180672	0.154176	0.170232	0.164405	0.168248
2630.91	0.167216	0.162584	0.168539	0.169111	0.180245	0.188302	0.17419	0.181445	0.155181	0.171204	0.16515	0.169168
2632.83	0.168084	0.163536	0.169528	0.170013	0.181209	0.189138	0.174957	0.18235	0.156033	0.172106	0.165908	0.169862
2634.76	0.1689	0.164432	0.170322	0.171047	0.181927	0.189914	0.175941	0.183334	0.156834	0.172663	0.166757	0.17056
2636.69	0.169819	0.16519	0.171061	0.171876	0.182759	0.190714	0.176772	0.184142	0.15764	0.173458	0.167632	0.171418
2638.62	0.170688	0.166038	0.172092	0.172569	0.183781	0.191524	0.177666	0.185182	0.158407	0.174396	0.168527	0.172209
2640.55	0.171606	0.166998	0.173093	0.173608	0.184801	0.192354	0.178671	0.186252	0.159304	0.175214	0.169301	0.172891
2642.48	0.17252	0.16794	0.173964	0.17473	0.18559	0.193408	0.179543	0.186988	0.160255	0.175895	0.170087	0.173835
2644.41	0.173506	0.168935	0.174752	0.175748	0.186511	0.194612	0.180424	0.187824	0.161158	0.176626	0.170923	0.174729
2646.34	0.174487	0.169815	0.175592	0.176527	0.187501	0.195583	0.181379	0.188617	0.162126	0.177415	0.171703	0.175386
2648.26	0.175273	0.170534	0.176503	0.177085	0.188363	0.196299	0.18203	0.189341	0.162982	0.178008	0.172558	0.17616
2650.19	0.176042	0.171351	0.177392	0.177967	0.189177	0.197115	0.182699	0.190163	0.163699	0.17869	0.173251	0.176808
2652.12	0.176841	0.172286	0.178282	0.178893	0.189992	0.198	0.183653	0.190927	0.164503	0.179606	0.173883	0.17745
2654.05	0.177625	0.173141	0.179231	0.179834	0.19081	0.19879	0.184579	0.191866	0.1652	0.180409	0.174764	0.178353
2655.98	0.178486	0.17406	0.180109	0.180747	0.191676	0.199755	0.185577	0.193005	0.166066	0.181189	0.175592	0.179301
2657.91	0.179445	0.174847	0.180926	0.181657	0.19268	0.200821	0.1866	0.193882	0.167094	0.182205	0.176392	0.180159
2659.84	0.18046	0.175727	0.182067	0.182748	0.193569	0.201837	0.187395	0.194753	0.168103	0.183111	0.177553	0.181144
2661.77	0.181423	0.176727	0.183162	0.183679	0.19436	0.20271	0.188218	0.195809	0.169117	0.18395	0.178636	0.182024
2663.69	0.182297	0.177725	0.184045	0.184483	0.195271	0.203542	0.189097	0.196785	0.169958	0.184795	0.179367	0.18285
2665.62	0.18315	0.178713	0.185034	0.185617	0.195982	0.204423	0.189999	0.197477	0.170833	0.185614	0.180166	0.183761
2667.55	0.18421	0.179593	0.185939	0.18671	0.196894	0.205497	0.190924	0.198384	0.171603	0.186407	0.180898	0.184446
2669.48	0.185112	0.180556	0.186688	0.187226	0.198089	0.206453	0.191665	0.199389	0.17244	0.187134	0.181674	0.185159
2671.41	0.185803	0.181188	0.18735	0.187977	0.198877	0.207223	0.192675	0.2001	0.173431	0.187833	0.182479	0.185882
2673.34	0.186692	0.181915	0.188025	0.189039	0.199581	0.208106	0.193631	0.200884	0.17429	0.188677	0.183191	0.186569
2675.27	0.187716	0.18312	0.188981	0.190009	0.20057	0.209053	0.194433	0.201893	0.175007	0.189445	0.184216	0.187482
2677.2	0.188688	0.184025	0.190089	0.190951	0.201504	0.209764	0.195259	0.20276	0.175792	0.190082	0.185148	0.188397
2679.13	0.189477	0.184778	0.191056	0.191851	0.202404	0.210592	0.196031	0.203558	0.17664	0.190985	0.185845	0.189113
2681.05	0.190502	0.185678	0.191862	0.192769	0.203458	0.211501	0.196959	0.204369	0.177468	0.191963	0.186483	0.189737
2682.98	0.191538	0.186515	0.192817	0.193685	0.204328	0.212389	0.198035	0.205359	0.178271	0.192632	0.187264	0.190529
2684.91	0.192326	0.187338	0.193773	0.194529	0.205073	0.213461	0.198935	0.206407	0.179026	0.193229	0.188069	0.191332
2686.84	0.193011	0.187979	0.194611	0.195248	0.205911	0.214216	0.199658	0.207201	0.179754	0.193947	0.188597	0.191771
2688.77	0.193796	0.188765	0.195344	0.196012	0.206638	0.215052	0.200434	0.2081	0.180403	0.19458	0.189121	0.192168
2690.7	0.194519	0.18967	0.195947	0.196859	0.207461	0.215962	0.201296	0.208911	0.18119	0.19526	0.189733	0.192908
2692.63	0.19533	0.190309	0.196751	0.197714	0.208389	0.216744	0.202027	0.20965	0.182048	0.195906	0.190586	0.193759
2694.56	0.196428	0.191317	0.19772	0.198641	0.209238	0.21773	0.202934	0.210541	0.182836	0.196798	0.191507	0.194573
2696.48	0.197263	0.192345	0.198882	0.199751	0.21007	0.218703	0.204015	0.2115	0.183699	0.19764	0.192323	0.195437
2698.41	0.198162	0.193309	0.199824	0.200717	0.211139	0.219687	0.204865	0.212452	0.184542	0.198426	0.193233	0.196169
2700.34	0.199169	0.194248	0.200578	0.201385	0.212297	0.220658	0.205811	0.213334	0.185466	0.199224	0.1942	0.197148
2702.27	0.200055	0.195109	0.201501	0.20219	0.213165	0.221626	0.206769	0.214195	0.18641	0.200017	0.194965	0.198085
2704.2	0.200803	0.196041	0.202322	0.203312	0.214049	0.222567	0.20773	0.215098	0.187479	0.201004	0.195803	0.198791
2706.13	0.201736	0.197025	0.203377	0.204237	0.214955	0.223481	0.208586	0.216065	0.188573	0.201826	0.196597	0.1997
2708.06	0.202893	0.197929	0.204483	0.205125	0.215798	0.224556	0.20948	0.217101	0.189269	0.20266	0.19738	0.200566
2709.99	0.203988	0.199029	0.205568	0.206315	0.216662	0.225648	0.21051	0.218168	0.190351	0.203552	0.198212	0.201382
2711.92	0.205221	0.200388	0.206804	0.207441	0.217819	0.226687	0.211677	0.219217	0.19153	0.204396	0.199229	0.202504
2713.84	0.206433	0.201448	0.207855	0.208517	0.219148	0.227866	0.212999	0.220416	0.192467	0.205376	0.200366	0.203535
2715.77	0.207725	0.202595	0.209081	0.2098	0.220361	0.229156	0.214058	0.221675	0.193509	0.206531	0.201662	0.204508
2717.7	0.208953	0.203649	0.210243	0.210987	0.221502	0.230328	0.215101	0.222807	0.19465	0.207567	0.202813	0.205616
2719.63	0.209986	0.20469	0.211204	0.21188	0.222629	0.231418	0.216239	0.223945	0.195816	0.208619	0.203555	0.206546
2721.56	0.211042	0.205736	0.212321	0.212783	0.223844	0.23237	0.217271	0.225053	0.196695	0.209445	0.204383	0.20733
2723.49	0.212015	0.206649	0.213278	0.213819	0.224969	0.233283	0.218308	0.226078	0.197534	0.210239	0.205344	0.208009
2725.42	0.212993	0.207719	0.214238	0.215193	0.225941	0.234216	0.219189	0.226962	0.198281	0.211238	0.206217	0.208801
2727.35	0.214185	0.209022	0.215527	0.216525	0.227095	0.235415	0.220166	0.228017	0.199413	0.212192	0.207082	0.209574
2729.27	0.215448	0.210334	0.216782	0.217629	0.22832	0.236712	0.221585	0.229347	0.200644	0.213058	0.208185	0.210678
2731.2	0.216556	0.211366	0.217943	0.218859	0.229495	0.237814	0.222731	0.230506	0.201499	0.214241	0.209218	0.211787
2733.13	0.21757	0.212274	0.219127	0.219958	0.230648	0.238899	0.223542	0.231441	0.202366	0.21537	0.210271	0.212788
2735.06	0.218518	0.21318	0.21995	0.220756	0.231504	0.24002	0.224809	0.232309	0.203073	0.216037	0.21107	0.21375
2736.99	0.21952	0.214126	0.220807	0.221631	0.23252	0.241039	0.225843	0.233131	0.203817	0.216736	0.211592	0.214348
2738.92	0.220679	0.215277	0.221877	0.222654	0.233596	0.241929	0.226788	0.233935	0.204777	0.217654	0.212368	0.21513
2740.85	0.22167	0.216242	0.222827	0.223537	0.234462	0.243012	0.227685	0.235082	0.205803	0.218629	0.213222	0.21605
2742.78	0.222559	0.217036	0.223763	0.224284	0.235406	0.243962	0.228292	0.236184	0.206534	0.219461	0.214067	0.216947
2744.71	0.223453	0.218046	0.224611	0.225131	0.236385	0.244812	0.229312	0.237048	0.207401	0.22038	0.214846	0.217578
2746.63	0.224199	0.218836	0.225423	0.22591	0.237223	0.245787	0.23037	0.237939	0.208248	0.221103	0.215574	0.218028
2748.56	0.225081	0.21977	0.226502	0.226808	0.238023	0.246862	0.231263	0.238758	0.208993	0.221899	0.216654	0.219065
2750.49	0.226224	0.221041	0.227538	0.228052	0.239133	0.247919	0.23237	0.239859	0.210208	0.222928	0.217873	0.220321
2752.42	0.227643	0.222208	0.228685	0.229308	0.240395	0.249181	0.233617	0.241268	0.211511	0.223979	0.218903	0.221311
2754.35	0.228757	0.223364	0.229983	0.230455	0.241593	0.250353	0.23469	0.24247	0.212632	0.225008	0.219751	0.222363
2756.28	0.23	0.224497	0.231191	0.231714	0.242808	0.251264	0.235687	0.243563	0.213493	0.225943	0.220702	0.223376
2758.21	0.231431	0.22569	0.232241	0.232892	0.244009	0.252233	0.236777	0.244811	0.214553	0.227126	0.221874	0.224355
2760.14	0.232742	0.226995	0.233284	0.234005	0.245069	0.253469	0.237913	0.245623	0.215911	0.228163	0.223044	0.225455
2762.06	0.234094	0.228138	0.234595	0.235179	0.246256	0.254842	0.238974	0.246683	0.217014	0.229044	0.224082	0.226602
2763.99	0.23519	0.229284	0.236122	0.236586	0.247644	0.256185	0.240265	0.248097	0.218195	0.230271	0.225373	0.227802
2765.92	0.23647	0.230674	0.23733	0.238199	0.248991	0.257731	0.241891	0.249461	0.21939	0.231608	0.226797	0.229179
2767.85	0.238001	0.232077	0.238488	0.239518	0.250264	0.259307	0.243446	0.251089	0.220609	0.232955	0.22807	0.230329
2769.78	0.239426	0.233673	0.240287	0.240937	0.251721	0.260862	0.244865	0.252491	0.22211	0.234292	0.229221	0.23137
2771.71	0.240771	0.235046	0.241967	0.242332	0.253231	0.262153	0.246342	0.253813	0.223621	0.235705	0.2305	0.232858
2773.64	0.242418	0.236372	0.243372	0.243781	0.254841	0.263399	0.247727	0.255214	0.224933	0.237081	0.231995	0.234309
2775.57	0.24439	0.238107	0.244761	0.245523	0.256467	0.264972	0.249258	0.256893	0.226346	0.238551	0.233595	0.235787
2777.5	0.246044	0.239837	0.246538	0.247375	0.257932	0.26672	0.250865	0.258629	0.228003	0.240043	0.235187	0.237448
2779.42	0.247456	0.241674	0.248462	0.249137	0.259663	0.26825	0.252444	0.260109	0.229558	0.241239	0.236441	0.238708
2781.35	0.249259	0.243543	0.250076	0.250824	0.261361	0.269804	0.254077	0.261865	0.231299	0.242729	0.237867	0.240134
2783.28	0.25115	0.245296	0.251728	0.252582	0.263175	0.271813	0.255494	0.26386	0.23305	0.244794	0.239538	0.241828
2785.21	0.253159	0.247029	0.253596	0.254386	0.265162	0.273831	0.257289	0.265581	0.234856	0.246802	0.241448	0.243604
2787.14	0.255132	0.248886	0.255611	0.25624	0.266939	0.275502	0.259315	0.267467	0.236869	0.248307	0.243473	0.245548
2789.07	0.257049	0.250904	0.25761	0.258176	0.268817	0.277343	0.261441	0.269385	0.238778	0.250023	0.24529	0.247464
2791	0.259434	0.253095	0.259859	0.260634	0.270971	0.279486	0.263717	0.271139	0.240858	0.252154	0.247393	0.249276
2792.93	0.261928	0.255352	0.262266	0.263004	0.273102	0.281565	0.265773	0.273341	0.242901	0.254342	0.249597	0.251277
2794.85	0.263916	0.257659	0.264477	0.265159	0.275096	0.283715	0.267732	0.27585	0.245083	0.256376	0.251734	0.253625
2796.78	0.265905	0.260041	0.266553	0.267376	0.277231	0.286109	0.269945	0.278042	0.247376	0.258369	0.253767	0.255812
2798.71	0.268509	0.262397	0.269032	0.269727	0.279646	0.288413	0.272342	0.280279	0.249802	0.260856	0.256019	0.257941
2800.64	0.271329	0.264851	0.271924	0.272375	0.2822	0.29094	0.274712	0.282685	0.252325	0.263531	0.25861	0.260406
2802.57	0.274277	0.267761	0.274764	0.27515	0.284816	0.293872	0.27724	0.285236	0.255024	0.266098	0.261399	0.26309
2804.5	0.277319	0.270684	0.277743	0.278082	0.287574	0.296886	0.280198	0.288194	0.258068	0.268964	0.264445	0.266012
2806.43	0.280372	0.273687	0.281009	0.281219	0.2905	0.299861	0.283141	0.291161	0.261187	0.272021	0.267295	0.269013
2808.36	0.283664	0.277051	0.284058	0.284403	0.293541	0.302786	0.286002	0.294187	0.264548	0.275092	0.26999	0.271877
2810.28	0.28718	0.280447	0.287086	0.287586	0.296679	0.30571	0.289239	0.297291	0.267912	0.278439	0.273144	0.274957
2812.21	0.29079	0.284114	0.290584	0.291053	0.299932	0.308998	0.292454	0.300414	0.271151	0.28174	0.27674	0.278212
2814.14	0.294324	0.287862	0.294257	0.294739	0.303262	0.312437	0.295677	0.303775	0.274338	0.285108	0.28013	0.281558
2816.07	0.298043	0.29153	0.298054	0.298494	0.306877	0.31588	0.298955	0.307366	0.278005	0.288564	0.28367	0.284979
2818	0.302133	0.295432	0.302096	0.302549	0.310706	0.319723	0.302612	0.311048	0.281996	0.292285	0.287572	0.288606
2819.93	0.30638	0.299498	0.30636	0.306704	0.314627	0.323816	0.306523	0.314902	0.285839	0.296397	0.291541	0.292609
2821.86	0.311083	0.303872	0.310866	0.31122	0.318976	0.328038	0.310658	0.319264	0.290052	0.30062	0.296081	0.29703
2823.79	0.316368	0.309108	0.315854	0.316473	0.323677	0.332735	0.315385	0.324172	0.295234	0.305543	0.300987	0.301933
2825.72	0.322143	0.314914	0.321539	0.321764	0.328866	0.338284	0.320579	0.329267	0.30099	0.311165	0.30642	0.307479
2827.64	0.328467	0.320958	0.327876	0.327785	0.33451	0.344053	0.326384	0.33508	0.306883	0.317263	0.312393	0.313302
2829.57	0.335421	0.327754	0.335024	0.334944	0.340586	0.350293	0.332564	0.341825	0.313663	0.323824	0.318901	0.319677
2831.5	0.34319	0.335706	0.342832	0.342412	0.347583	0.357248	0.3393	0.348645	0.321231	0.331014	0.326302	0.326981
2833.43	0.351896	0.344283	0.351471	0.350845	0.355311	0.365349	0.347289	0.356401	0.329555	0.33962	0.334677	0.335438
2835.36	0.362269	0.354355	0.361512	0.361022	0.364615	0.374857	0.356853	0.366083	0.339929	0.349915	0.344649	0.345294
2837.29	0.375138	0.367416	0.374149	0.373414	0.376186	0.386523	0.368186	0.377791	0.352569	0.36229	0.356815	0.357445
2839.22	0.391796	0.383647	0.39095	0.389611	0.390849	0.401406	0.382459	0.392499	0.368023	0.377858	0.372472	0.373292
2841.15	0.413785	0.4048	0.412264	0.410593	0.409794	0.42031	0.401515	0.411755	0.388873	0.398611	0.39353	0.393769
2843.07	0.441732	0.43236	0.439638	0.437189	0.43436	0.445104	0.425959	0.43674	0.416009	0.42583	0.420788	0.420444
2845	0.476819	0.466629	0.474268	0.470537	0.465268	0.475885	0.4565	0.467618	0.449566	0.459802	0.454356	0.453729
2846.93	0.515706	0.504577	0.512615	0.507403	0.498579	0.509931	0.490321	0.501814	0.487262	0.497474	0.491821	0.490829
2848.86	0.547793	0.535849	0.544088	0.537682	0.525127	0.537899	0.51735	0.529678	0.519101	0.528619	0.522668	0.52156
2850.79	0.562435	0.550345	0.557854	0.551045	0.536347	0.549298	0.528758	0.54204	0.533549	0.542272	0.53591	0.534805
2852.72	0.559703	0.548224	0.555222	0.548927	0.533682	0.546576	0.525593	0.539723	0.531282	0.539819	0.53328	0.531824
2854.65	0.54714	0.536398	0.543855	0.537647	0.523156	0.536108	0.514802	0.528296	0.519796	0.528673	0.521731	0.519768
2856.58	0.530628	0.520054	0.527722	0.521533	0.509019	0.521291	0.500574	0.513178	0.503592	0.512423	0.505308	0.503457
2858.51	0.513271	0.502854	0.510441	0.504735	0.494244	0.506049	0.485995	0.497844	0.486842	0.494341	0.487843	0.486255
2860.43	0.497345	0.487321	0.495159	0.490678	0.481102	0.492542	0.472934	0.484433	0.471832	0.478243	0.472506	0.470834
2862.36	0.485467	0.476148	0.483348	0.480361	0.471927	0.482668	0.462855	0.474266	0.460317	0.466572	0.460901	0.459394
2864.29	0.478476	0.469362	0.476243	0.473398	0.466753	0.476973	0.45717	0.468472	0.453155	0.459308	0.453491	0.452088
2866.22	0.475645	0.466084	0.473473	0.470423	0.464556	0.474912	0.4549	0.46625	0.450006	0.456157	0.450417	0.448943
2868.15	0.476142	0.466435	0.473549	0.470358	0.465568	0.475606	0.455579	0.466417	0.44983	0.45619	0.450543	0.448919
2870.08	0.477808	0.467848	0.474791	0.471368	0.467594	0.476791	0.457307	0.467871	0.450798	0.457388	0.451684	0.449409
2872.01	0.478209	0.46824	0.475264	0.472055	0.467771	0.477448	0.457942	0.468079	0.451232	0.457478	0.452033	0.449735
2873.94	0.477519	0.467595	0.47446	0.471249	0.467082	0.477173	0.457684	0.467589	0.450573	0.456565	0.45154	0.449432
2875.86	0.476489	0.466889	0.473695	0.469975	0.466564	0.476281	0.456713	0.466684	0.449788	0.455837	0.450793	0.44875
2877.79	0.475625	0.466232	0.473149	0.469456	0.466539	0.476044	0.455861	0.46586	0.449188	0.455689	0.450196	0.448475
2879.72	0.476302	0.466273	0.473528	0.470062	0.467192	0.476724	0.456465	0.466662	0.449834	0.45652	0.450709	0.448785
2881.65	0.479073	0.467975	0.475713	0.472152	0.468944	0.478568	0.458221	0.468861	0.452204	0.458343	0.452763	0.450516
2883.58	0.482845	0.471698	0.479404	0.475759	0.472351	0.481978	0.461063	0.472027	0.455431	0.461533	0.456315	0.45442
2885.51	0.487922	0.477032	0.484435	0.480559	0.476613	0.486682	0.465645	0.476573	0.460459	0.466502	0.461201	0.45957
2887.44	0.494106	0.483169	0.490632	0.486663	0.481925	0.491908	0.471039	0.482052	0.46685	0.472905	0.467243	0.465654
2889.37	0.501059	0.489966	0.497955	0.49374	0.488337	0.497865	0.477196	0.488248	0.473583	0.480002	0.47417	0.473001
2891.3	0.509025	0.497558	0.505458	0.501092	0.495389	0.505103	0.483858	0.495499	0.48126	0.487636	0.481925	0.480617
2893.22	0.517352	0.506182	0.513266	0.50891	0.502679	0.51285	0.491148	0.503058	0.489101	0.495945	0.490382	0.488833
2895.15	0.526606	0.514983	0.52194	0.517352	0.510345	0.520868	0.498874	0.511158	0.497788	0.504685	0.498966	0.497682
2897.08	0.536422	0.523708	0.531513	0.526415	0.518664	0.52947	0.506923	0.519661	0.507342	0.514122	0.50783	0.506457
2899.01	0.546514	0.533473	0.541884	0.536092	0.527807	0.538062	0.516324	0.528817	0.517159	0.524012	0.517552	0.515579
2900.94	0.557668	0.544809	0.552493	0.54654	0.537835	0.547267	0.52608	0.538469	0.527556	0.534804	0.528359	0.525837
2902.87	0.569739	0.556727	0.564369	0.55773	0.548618	0.558433	0.536403	0.548749	0.539014	0.546976	0.540347	0.537489
2904.8	0.583867	0.570162	0.578433	0.57078	0.561167	0.571693	0.548626	0.561669	0.552159	0.560637	0.553529	0.550887
2906.73	0.600631	0.586913	0.594588	0.586776	0.575776	0.58662	0.563569	0.577029	0.567619	0.576815	0.569104	0.566913
2908.65	0.621047	0.607031	0.614088	0.605139	0.593296	0.603934	0.581047	0.594844	0.586676	0.595888	0.588204	0.586046
2910.58	0.646794	0.631416	0.638297	0.628604	0.615114	0.625989	0.602733	0.61647	0.610081	0.619997	0.612427	0.610364
2912.51	0.677435	0.661536	0.668546	0.657669	0.641622	0.653476	0.629494	0.643692	0.639256	0.649972	0.641949	0.640263
2914.44	0.710732	0.693865	0.701585	0.687946	0.669928	0.682917	0.658256	0.672802	0.671297	0.681747	0.673567	0.671981
2916.37	0.737436	0.71995	0.72821	0.71252	0.69217	0.705742	0.680958	0.695506	0.696436	0.707631	0.699826	0.697703
2918.3	0.750257	0.733164	0.741889	0.725122	0.702976	0.716426	0.691303	0.707053	0.709026	0.721619	0.71329	0.710777
2920.23	0.753358	0.736367	0.744156	0.728043	0.705929	0.71848	0.693924	0.709492	0.713272	0.725505	0.716482	0.713938
2922.16	0.7513	0.73426	0.74111	0.725145	0.703461	0.715579	0.691538	0.706798	0.710861	0.723149	0.714285	0.712066
2924.09	0.743709	0.726176	0.733209	0.717993	0.696306	0.707874	0.683873	0.699856	0.702946	0.714999	0.706012	0.704194
2926.01	0.730773	0.713393	0.720587	0.70639	0.685963	0.696341	0.672358	0.688718	0.691064	0.702207	0.692351	0.690515
2927.94	0.714977	0.697302	0.704816	0.690425	0.672025	0.682299	0.657883	0.673436	0.674817	0.685759	0.676019	0.672882
2929.87	0.69612	0.678376	0.686402	0.672265	0.656064	0.665518	0.641012	0.655912	0.656195	0.66582	0.657304	0.653537
2931.8	0.6751	0.658011	0.666256	0.652528	0.638664	0.647477	0.622968	0.637536	0.637165	0.645009	0.636465	0.633332
2933.73	0.653222	0.637209	0.644785	0.631993	0.619765	0.628865	0.604296	0.618213	0.616107	0.62314	0.614257	0.611271
2935.66	0.631711	0.615574	0.623067	0.611572	0.600763	0.60982	0.585373	0.598828	0.593828	0.601056	0.592145	0.589142
2937.59	0.610718	0.594594	0.602143	0.591419	0.582453	0.591014	0.566832	0.580452	0.572444	0.579479	0.571005	0.568
2939.52	0.59073	0.575308	0.58208	0.572599	0.565286	0.573419	0.549524	0.563115	0.552607	0.559013	0.551099	0.548542
2941.44	0.573006	0.557301	0.564252	0.555616	0.549587	0.557661	0.534208	0.547023	0.535307	0.541149	0.533411	0.530682
2943.37	0.557923	0.542149	0.549634	0.540801	0.536548	0.544383	0.521169	0.53327	0.520745	0.52608	0.518558	0.515134
2945.3	0.546186	0.530632	0.537615	0.529589	0.526392	0.533974	0.511233	0.52283	0.508748	0.514322	0.506316	0.50329
2947.23	0.538418	0.522418	0.529318	0.521951	0.519117	0.52689	0.504175	0.515607	0.500062	0.505513	0.497543	0.494442
2949.16	0.533892	0.517672	0.524227	0.516411	0.515346	0.522613	0.499434	0.511276	0.494506	0.499691	0.492963	0.489271
2951.09	0.530687	0.514691	0.520919	0.513354	0.513387	0.520236	0.497132	0.508882	0.490895	0.496469	0.490194	0.486671
2953.02	0.528349	0.512688	0.519284	0.51141	0.511586	0.518893	0.495352	0.507034	0.487883	0.494038	0.487545	0.484663
2954.95	0.526316	0.510491	0.517034	0.508746	0.509175	0.516493	0.493318	0.505185	0.485183	0.491577	0.484842	0.482443
2956.87	0.522842	0.506521	0.512872	0.504502	0.505897	0.513065	0.490459	0.501747	0.481768	0.487641	0.480439	0.478101
2958.8	0.51735	0.500614	0.507204	0.498826	0.500799	0.508103	0.485729	0.496261	0.475682	0.481348	0.474678	0.47191
2960.73	0.510107	0.492904	0.499772	0.491893	0.494104	0.501195	0.478687	0.489467	0.46768	0.474111	0.467178	0.464266
2962.66	0.50071	0.483604	0.49058	0.482416	0.485903	0.492976	0.469789	0.480721	0.458334	0.465111	0.457447	0.454627
2964.59	0.489734	0.472715	0.479594	0.471802	0.475866	0.48308	0.460046	0.470739	0.447764	0.453776	0.446438	0.443578
2966.52	0.478089	0.461013	0.467313	0.460484	0.465511	0.472168	0.449545	0.460264	0.436256	0.441926	0.434166	0.431869
2968.45	0.465906	0.449115	0.455284	0.448746	0.45485	0.461124	0.438789	0.449509	0.424251	0.430133	0.421941	0.420203
2970.38	0.454211	0.437094	0.44396	0.437626	0.444409	0.450441	0.428338	0.438899	0.412617	0.41813	0.411028	0.408901
2972.31	0.443551	0.425942	0.43298	0.426882	0.43488	0.441052	0.419095	0.429224	0.402199	0.407303	0.400662	0.39848
2974.23	0.433464	0.416093	0.42305	0.417319	0.425856	0.431918	0.410608	0.420393	0.392393	0.397545	0.390663	0.388982
2976.16	0.424422	0.407275	0.414244	0.408942	0.417819	0.423343	0.402122	0.412146	0.383231	0.388409	0.382048	0.380193
2978.09	0.416302	0.399359	0.405767	0.400998	0.410593	0.41601	0.394657	0.404839	0.375242	0.380222	0.374301	0.372108
2980.02	0.408822	0.392163	0.398142	0.393561	0.404091	0.409391	0.388428	0.398152	0.367932	0.37307	0.367017	0.364672
2981.95	0.402097	0.385798	0.391875	0.387007	0.398416	0.403926	0.382582	0.392207	0.361368	0.366344	0.360182	0.358223
2983.88	0.396441	0.380059	0.386669	0.381164	0.393408	0.398522	0.377082	0.386864	0.355397	0.360263	0.354353	0.352674
2985.81	0.39154	0.374854	0.381638	0.376145	0.388931	0.393793	0.372484	0.382121	0.350172	0.355248	0.349839	0.347891
2987.74	0.387149	0.370042	0.376554	0.371925	0.385007	0.390188	0.368796	0.378191	0.346017	0.350707	0.345891	0.343568
2989.66	0.383762	0.366311	0.372838	0.368661	0.38197	0.387031	0.365532	0.37481	0.342655	0.347154	0.342257	0.340157
2991.59	0.381417	0.363829	0.370734	0.366061	0.380014	0.385022	0.363163	0.372551	0.340132	0.345102	0.339568	0.337899
2993.52	0.380128	0.362282	0.369524	0.364384	0.378761	0.383854	0.36191	0.371244	0.338398	0.34363	0.338095	0.336717
2995.45	0.379781	0.362177	0.368809	0.363695	0.378291	0.383372	0.361197	0.370724	0.337724	0.343016	0.337434	0.336479
2997.38	0.380629	0.362667	0.36897	0.363887	0.379022	0.383982	0.361731	0.371278	0.338175	0.34396	0.338089	0.336889
2999.31	0.382231	0.364273	0.370087	0.365206	0.380512	0.385331	0.363177	0.372337	0.339361	0.345452	0.339564	0.338009
3001.24	0.384577	0.366038	0.371929	0.366986	0.382249	0.387286	0.365141	0.37355	0.340698	0.347471	0.341476	0.339863
3003.17	0.387275	0.36748	0.374163	0.368778	0.384061	0.3889	0.367087	0.375168	0.34268	0.349912	0.34381	0.34204
3005.1	0.389037	0.369492	0.375743	0.370199	0.3861	0.390495	0.368258	0.37661	0.344813	0.352001	0.345878	0.343867
3007.02	0.390916	0.371254	0.37717	0.370883	0.387994	0.392351	0.369453	0.377694	0.346261	0.353802	0.347931	0.345606
3008.95	0.392535	0.372555	0.378762	0.371637	0.389431	0.393609	0.370551	0.379104	0.347247	0.355456	0.349459	0.347138
3010.88	0.393269	0.372992	0.379482	0.372505	0.39014	0.394397	0.371244	0.379892	0.347622	0.356315	0.349799	0.34755
3012.81	0.393466	0.372835	0.379209	0.372256	0.390122	0.394853	0.371376	0.379956	0.347692	0.356008	0.349469	0.346869
3014.74	0.393372	0.373059	0.379193	0.372156	0.390396	0.395181	0.371325	0.380318	0.347231	0.355131	0.348679	0.346269
3016.67	0.39354	0.373248	0.379494	0.372814	0.390972	0.395199	0.371618	0.380456	0.346565	0.353754	0.347614	0.345871
3018.6	0.394162	0.373215	0.379581	0.373178	0.39186	0.395259	0.372353	0.380987	0.346425	0.352897	0.34693	0.345182
3020.53	0.394812	0.374058	0.379934	0.373928	0.392989	0.396157	0.373248	0.381915	0.346509	0.35293	0.346569	0.34469
3022.45	0.395641	0.374667	0.380888	0.375119	0.393983	0.397489	0.374224	0.382856	0.34669	0.352743	0.346409	0.344534
3024.38	0.396994	0.375743	0.382288	0.376268	0.395366	0.398687	0.375487	0.384146	0.347737	0.353114	0.347132	0.344951
3026.31	0.398676	0.377538	0.383598	0.377655	0.397078	0.400263	0.376766	0.38524	0.348969	0.354353	0.348044	0.346116
3028.24	0.401095	0.379721	0.386088	0.379688	0.399351	0.401969	0.378799	0.386914	0.350782	0.35606	0.349411	0.34807
3030.17	0.403665	0.382183	0.388455	0.381791	0.401622	0.403866	0.380554	0.388969	0.352769	0.357545	0.35106	0.349739
3032.1	0.405723	0.383831	0.389575	0.382991	0.402904	0.405164	0.381851	0.39057	0.354021	0.358522	0.352438	0.350624
3034.03	0.407857	0.385904	0.391672	0.384693	0.405409	0.406746	0.383834	0.392769	0.355775	0.360293	0.354398	0.352173
3035.96	0.410342	0.388087	0.394013	0.38708	0.40806	0.409252	0.385964	0.395101	0.357713	0.36225	0.3562	0.353953
3037.89	0.413031	0.390465	0.396653	0.389628	0.410577	0.412084	0.388338	0.397067	0.360002	0.364235	0.358547	0.356002
3039.81	0.415572	0.392875	0.399429	0.391848	0.413222	0.41459	0.39069	0.399118	0.362009	0.366773	0.361087	0.358446
3041.74	0.418275	0.39542	0.402058	0.394221	0.415442	0.416574	0.393105	0.401803	0.364326	0.369268	0.363284	0.360733
3043.67	0.42151	0.398065	0.404692	0.39655	0.417992	0.418801	0.395125	0.404463	0.366911	0.371628	0.365312	0.362948
3045.6	0.424787	0.400755	0.407409	0.398987	0.420738	0.421385	0.39757	0.40711	0.369486	0.374033	0.367786	0.365403
3047.53	0.428478	0.403757	0.41052	0.401847	0.424024	0.424322	0.400221	0.409613	0.372077	0.376301	0.370488	0.367741
3049.46	0.432151	0.406691	0.413265	0.404361	0.426621	0.427042	0.402597	0.411815	0.374321	0.378621	0.372847	0.369872
3051.39	0.435545	0.40963	0.416192	0.407319	0.429607	0.430044	0.405477	0.414883	0.377418	0.381425	0.375684	0.372462
3053.32	0.439171	0.413253	0.419802	0.410848	0.433461	0.433412	0.408234	0.417953	0.380707	0.384287	0.378546	0.375763
3055.24	0.442534	0.416863	0.42308	0.414117	0.436639	0.436272	0.41111	0.420624	0.383191	0.386821	0.381032	0.378672
3057.17	0.445588	0.419758	0.425549	0.416619	0.439346	0.43861	0.414058	0.423173	0.385673	0.389372	0.383389	0.381123
3059.1	0.449145	0.422772	0.428352	0.419279	0.442079	0.441493	0.417202	0.42579	0.388616	0.392622	0.385994	0.383977
3061.03	0.45306	0.425653	0.43164	0.422276	0.444721	0.444444	0.419929	0.42843	0.391294	0.3952	0.388912	0.386492
3062.96	0.456599	0.428533	0.434418	0.425045	0.447495	0.446686	0.421502	0.431203	0.393558	0.397141	0.391608	0.388206
3064.89	0.459147	0.430861	0.436388	0.426852	0.449416	0.448171	0.42342	0.432959	0.395418	0.399161	0.393316	0.389888
3066.82	0.461083	0.4325	0.437805	0.428012	0.450798	0.449688	0.425081	0.434087	0.397181	0.400719	0.394842	0.391876
3068.75	0.463408	0.434473	0.439493	0.429922	0.453165	0.451715	0.426222	0.435882	0.399028	0.402192	0.396587	0.393317
3070.68	0.466281	0.437025	0.442072	0.432494	0.455608	0.453919	0.428405	0.437695	0.400884	0.403729	0.398462	0.394888
3072.6	0.468935	0.439156	0.444294	0.434773	0.457357	0.455367	0.43045	0.439148	0.403006	0.405548	0.400385	0.39677
3074.53	0.470931	0.441244	0.446083	0.43665	0.459413	0.456719	0.43193	0.440673	0.404953	0.407552	0.401757	0.398423
3076.46	0.473214	0.443457	0.448101	0.438369	0.461624	0.458904	0.433373	0.442915	0.406566	0.40917	0.403662	0.400116
3078.39	0.475747	0.445052	0.449911	0.440165	0.46329	0.460669	0.435199	0.44449	0.408243	0.410673	0.405485	0.40139
3080.32	0.477438	0.446573	0.451718	0.441569	0.464897	0.461973	0.436568	0.445603	0.409272	0.412224	0.406409	0.402604
3082.25	0.47916	0.448171	0.453308	0.442255	0.466239	0.463096	0.437129	0.446804	0.4103	0.413577	0.407141	0.403774
3084.18	0.481224	0.449639	0.454634	0.44344	0.467637	0.46407	0.438216	0.447406	0.412098	0.414672	0.408353	0.405008
3086.11	0.483549	0.451088	0.456205	0.444789	0.469367	0.465334	0.439888	0.448823	0.413572	0.415852	0.41005	0.406467
3088.03	0.485481	0.452402	0.457921	0.445781	0.470778	0.466992	0.441217	0.450438	0.414729	0.4173	0.411342	0.407624
3089.96	0.486647	0.453373	0.459526	0.446864	0.472015	0.468519	0.442195	0.451265	0.416096	0.418555	0.412851	0.409119
3091.89	0.488482	0.454944	0.460827	0.448118	0.47373	0.469592	0.44298	0.452349	0.417646	0.419814	0.413873	0.410646
3093.82	0.49087	0.457225	0.46252	0.450072	0.475936	0.471274	0.444568	0.454109	0.419313	0.421436	0.415085	0.412075
3095.75	0.492393	0.458499	0.463983	0.451119	0.477114	0.472147	0.445815	0.455059	0.420492	0.422696	0.416514	0.413255
3097.68	0.493906	0.459631	0.465006	0.452114	0.47849	0.472768	0.446335	0.455887	0.421794	0.423641	0.417825	0.4144
3099.61	0.495932	0.461192	0.466513	0.454394	0.48019	0.474196	0.447781	0.457323	0.423137	0.424657	0.419395	0.415481
3101.54	0.497639	0.462655	0.467672	0.455515	0.480914	0.475103	0.448983	0.457981	0.423745	0.425953	0.420318	0.415949
3103.46	0.500126	0.463925	0.469132	0.456515	0.482388	0.476715	0.450256	0.45902	0.424753	0.427167	0.421365	0.4169
3105.39	0.50242	0.465732	0.470958	0.457979	0.484492	0.478769	0.451559	0.460592	0.426831	0.429029	0.422843	0.418363
3107.32	0.50433	0.468074	0.472353	0.458965	0.486729	0.48026	0.452585	0.461948	0.428275	0.430933	0.424612	0.419831
3109.25	0.506455	0.470362	0.47427	0.46033	0.488485	0.482127	0.45407	0.463382	0.429783	0.431906	0.426256	0.421589
3111.18	0.508975	0.4725	0.476678	0.462393	0.489975	0.484	0.456239	0.465202	0.432053	0.433425	0.427742	0.423432
3113.11	0.512021	0.474604	0.479081	0.464896	0.492243	0.485795	0.458308	0.467298	0.433952	0.435647	0.429566	0.425465
3115.04	0.514667	0.477073	0.480956	0.466639	0.494653	0.487903	0.459522	0.468731	0.435864	0.438192	0.43133	0.427378
3116.97	0.517288	0.479344	0.482748	0.467872	0.497266	0.489419	0.460876	0.470099	0.43753	0.440084	0.433504	0.429133
3118.9	0.519899	0.480868	0.484851	0.469159	0.499396	0.490939	0.463039	0.471817	0.439239	0.441608	0.435525	0.430534
3120.82	0.522451	0.482936	0.486694	0.471061	0.50193	0.492848	0.464984	0.473818	0.441937	0.443657	0.437151	0.431873
3122.75	0.525072	0.485258	0.488775	0.473556	0.504277	0.494425	0.466984	0.475696	0.443812	0.445628	0.438617	0.433874
3124.68	0.528005	0.487632	0.491591	0.475837	0.506089	0.496867	0.469408	0.477691	0.445483	0.447496	0.440683	0.436354
3126.61	0.531463	0.490558	0.494213	0.477963	0.508516	0.499458	0.471068	0.479871	0.44744	0.449688	0.443442	0.438416
3128.54	0.534568	0.493082	0.496831	0.479689	0.511302	0.501109	0.472616	0.481978	0.449308	0.45194	0.445641	0.440267
3130.47	0.538032	0.496468	0.500363	0.482813	0.514948	0.504034	0.47542	0.484866	0.452743	0.45515	0.448523	0.443125
3132.4	0.541532	0.499878	0.503413	0.485924	0.517713	0.507071	0.478038	0.487957	0.455462	0.458222	0.451042	0.445655
3134.33	0.544711	0.502605	0.505856	0.487491	0.520521	0.509905	0.479978	0.489916	0.457564	0.460883	0.453191	0.447749
3136.25	0.548713	0.505492	0.508647	0.489739	0.523885	0.512577	0.482848	0.491755	0.460623	0.463856	0.4559	0.450637
3138.18	0.552069	0.509125	0.51159	0.492918	0.526826	0.515181	0.485579	0.494374	0.463078	0.466391	0.458093	0.453342
3140.11	0.555902	0.512527	0.514904	0.496027	0.529851	0.517946	0.488139	0.497464	0.465645	0.46892	0.460719	0.455265
3142.04	0.560397	0.515308	0.518055	0.498487	0.532634	0.520474	0.490896	0.500198	0.468536	0.471433	0.463273	0.45779
3143.97	0.563867	0.518319	0.520836	0.500688	0.535809	0.523363	0.493063	0.502434	0.470821	0.474411	0.465764	0.460819
3145.9	0.567519	0.521254	0.524176	0.503867	0.539287	0.525942	0.495963	0.504828	0.473576	0.477382	0.468945	0.463845
3147.83	0.572215	0.524388	0.527795	0.507249	0.542685	0.528991	0.499108	0.507635	0.476673	0.480612	0.471994	0.46641
3149.76	0.576241	0.52821	0.531641	0.509974	0.54604	0.532053	0.502328	0.510841	0.479697	0.48426	0.475343	0.469335
3151.69	0.580117	0.532022	0.535001	0.513281	0.549628	0.534461	0.504902	0.513449	0.482797	0.487245	0.478596	0.472577
3153.61	0.585255	0.535357	0.538305	0.516662	0.553556	0.537747	0.507255	0.515939	0.486122	0.489714	0.481254	0.475147
3155.54	0.589048	0.53897	0.541743	0.519122	0.556768	0.541225	0.510559	0.518602	0.489137	0.492383	0.484301	0.477982
3157.47	0.592601	0.542832	0.544854	0.521635	0.559716	0.544571	0.513415	0.521139	0.4918	0.495592	0.487749	0.480803
3159.4	0.596991	0.546572	0.548417	0.525239	0.562868	0.547649	0.515905	0.524317	0.494437	0.498972	0.490655	0.4834
3161.33	0.601197	0.550219	0.551982	0.528912	0.56653	0.550109	0.518549	0.527437	0.498093	0.502103	0.493531	0.485985
3163.26	0.604967	0.553813	0.555361	0.531826	0.570358	0.553077	0.521495	0.529819	0.501876	0.504673	0.4962	0.488984
3165.19	0.609497	0.557354	0.558763	0.534877	0.573761	0.556371	0.523906	0.532379	0.50423	0.507355	0.499065	0.492274
3167.12	0.614925	0.560819	0.562202	0.537917	0.577303	0.559571	0.5267	0.535244	0.50695	0.510644	0.501971	0.494781
3169.04	0.619346	0.564206	0.565675	0.541128	0.580214	0.562721	0.530539	0.53837	0.510078	0.514513	0.503961	0.497482
3170.97	0.623433	0.568084	0.569825	0.544772	0.583767	0.565854	0.533836	0.541463	0.51341	0.518276	0.507186	0.501202
3172.9	0.627648	0.571948	0.574405	0.548162	0.587555	0.569149	0.536301	0.544222	0.516918	0.521597	0.511327	0.504915
3174.83	0.632254	0.575978	0.578415	0.551554	0.590951	0.572422	0.53926	0.547197	0.520039	0.52528	0.515078	0.507922
3176.76	0.636568	0.579537	0.581555	0.554749	0.594793	0.575353	0.542695	0.549993	0.52305	0.528623	0.518	0.51035
3178.69	0.640251	0.582607	0.583884	0.55694	0.597804	0.577652	0.545164	0.551705	0.525	0.530834	0.520358	0.512294
3180.62	0.644022	0.586488	0.587388	0.559286	0.600988	0.580075	0.547434	0.554644	0.527545	0.533499	0.523804	0.51552
3182.55	0.648107	0.589757	0.590909	0.562718	0.604671	0.583024	0.550363	0.557829	0.531173	0.537201	0.527046	0.519535
3184.48	0.652586	0.592304	0.593997	0.565778	0.607834	0.585559	0.552787	0.560272	0.533897	0.540514	0.529549	0.52238
3186.4	0.656641	0.595593	0.597175	0.568136	0.610867	0.588134	0.554995	0.562905	0.536703	0.543496	0.532547	0.524582
3188.33	0.660989	0.599885	0.600484	0.570746	0.614057	0.591733	0.557697	0.565244	0.539855	0.546385	0.535467	0.527047
3190.26	0.665496	0.60396	0.604042	0.574261	0.617367	0.595553	0.56046	0.568177	0.543029	0.549313	0.5384	0.53049
3192.19	0.669473	0.607769	0.607458	0.577984	0.620085	0.597725	0.562851	0.570437	0.546064	0.552991	0.541948	0.534192
3194.12	0.673782	0.611642	0.611469	0.580875	0.623403	0.599737	0.56563	0.572204	0.549	0.556113	0.544993	0.53688
3196.05	0.677827	0.614908	0.614522	0.583507	0.626395	0.602819	0.568726	0.575849	0.552448	0.558628	0.547408	0.539054
3197.98	0.680688	0.617274	0.616054	0.585077	0.628526	0.604917	0.57051	0.578071	0.554095	0.561155	0.549612	0.541171
3199.91	0.684201	0.619348	0.618803	0.587256	0.631349	0.606591	0.571764	0.579524	0.555726	0.563753	0.552029	0.54362
3201.83	0.68837	0.622346	0.622865	0.589818	0.633803	0.609249	0.573781	0.581556	0.559143	0.566594	0.55481	0.546027
3203.76	0.691305	0.625245	0.625789	0.591489	0.636776	0.611647	0.576339	0.58379	0.561827	0.569843	0.557365	0.548349
3205.69	0.694515	0.628808	0.628416	0.594262	0.639766	0.613545	0.578506	0.585594	0.564532	0.57269	0.559776	0.551232
3207.62	0.698464	0.633127	0.631734	0.598107	0.64225	0.616323	0.581348	0.588063	0.568294	0.575845	0.563266	0.554609
3209.55	0.701107	0.635154	0.634034	0.600512	0.644203	0.618398	0.583441	0.591325	0.570697	0.578302	0.566176	0.556533
3211.48	0.7051	0.63784	0.636353	0.602919	0.646879	0.620558	0.585251	0.593169	0.572434	0.580072	0.568148	0.559448
3213.41	0.709476	0.641663	0.639631	0.60635	0.650175	0.623418	0.587401	0.594848	0.574999	0.58357	0.570248	0.562694
3215.34	0.712036	0.643653	0.642251	0.608555	0.6531	0.625088	0.58911	0.596012	0.577418	0.585975	0.571747	0.563784
3217.27	0.71544	0.645878	0.645243	0.611065	0.656008	0.627689	0.59144	0.597944	0.580036	0.588186	0.575497	0.566503
3219.19	0.718125	0.648295	0.647846	0.612489	0.657206	0.629685	0.592935	0.599773	0.582162	0.590716	0.578299	0.568941
3221.12	0.720984	0.65085	0.649916	0.614166	0.658792	0.631257	0.593608	0.601376	0.584779	0.592401	0.578992	0.570566
3223.05	0.724176	0.652954	0.652738	0.616949	0.661668	0.633668	0.595028	0.603587	0.587057	0.595116	0.582059	0.572526
3224.98	0.727338	0.655312	0.655868	0.619111	0.664174	0.635657	0.597947	0.605776	0.589629	0.598463	0.585368	0.574804
3226.91	0.730765	0.659035	0.658689	0.621726	0.667088	0.638391	0.601333	0.607935	0.592399	0.600975	0.587516	0.577469
3228.84	0.733641	0.662164	0.660819	0.624333	0.669539	0.640485	0.60306	0.610505	0.595169	0.60354	0.590324	0.580335
3230.77	0.737605	0.665534	0.66381	0.627166	0.671013	0.643026	0.604655	0.613722	0.599058	0.606513	0.593956	0.583462
3232.7	0.741905	0.66805	0.66683	0.629006	0.673497	0.645862	0.607459	0.615478	0.601667	0.60926	0.596824	0.58646
3234.62	0.745888	0.670801	0.669417	0.63114	0.677717	0.648208	0.610227	0.617902	0.604322	0.613076	0.599045	0.588944
3236.55	0.748631	0.674429	0.672411	0.634235	0.680837	0.650209	0.612331	0.620304	0.607065	0.616821	0.6017	0.591461
3238.48	0.752456	0.678824	0.676208	0.637365	0.683802	0.652955	0.614485	0.622104	0.609323	0.61979	0.604923	0.595136
3240.41	0.757664	0.682914	0.680095	0.640401	0.686712	0.656146	0.617497	0.625155	0.612146	0.622466	0.608716	0.598711
3242.34	0.762655	0.686912	0.68414	0.644249	0.689767	0.659591	0.621572	0.628663	0.616671	0.626711	0.613089	0.602193
3244.27	0.766829	0.690931	0.68752	0.647436	0.692885	0.663852	0.624965	0.631561	0.620122	0.630963	0.616487	0.606008
3246.2	0.770566	0.694038	0.690587	0.649531	0.696196	0.666461	0.627583	0.633977	0.622445	0.633386	0.61932	0.609354
3248.13	0.774515	0.698326	0.695016	0.654478	0.701636	0.670038	0.631153	0.638267	0.627629	0.637916	0.622966	0.61326
3250.05	0.779355	0.702979	0.699548	0.659887	0.706467	0.674334	0.63511	0.642074	0.631636	0.642942	0.627067	0.617723
3251.98	0.786339	0.708817	0.706189	0.664233	0.711206	0.678184	0.639316	0.64628	0.635853	0.647881	0.632232	0.622115
3253.91	0.792266	0.714591	0.711827	0.668203	0.715607	0.682281	0.642533	0.650376	0.640791	0.652207	0.6365	0.626065
3255.84	0.797252	0.718257	0.714689	0.672538	0.719699	0.68571	0.646546	0.654387	0.644284	0.654961	0.639972	0.630077
3257.77	0.802922	0.722471	0.719055	0.677772	0.723608	0.689915	0.650759	0.658065	0.648509	0.659514	0.644213	0.633949
3259.7	0.808211	0.726997	0.724088	0.681792	0.727013	0.693347	0.65438	0.661402	0.65218	0.664155	0.647908	0.638068
3261.63	0.813485	0.731762	0.728744	0.685063	0.73216	0.696888	0.657956	0.66636	0.656215	0.668599	0.652525	0.642505
3263.56	0.819149	0.736816	0.732698	0.68894	0.736354	0.702111	0.661883	0.669946	0.660603	0.673075	0.65769	0.646122
3265.49	0.824217	0.741014	0.737846	0.692295	0.739069	0.70601	0.665838	0.672838	0.664758	0.677835	0.661544	0.650503
3267.41	0.828816	0.745206	0.742667	0.696908	0.743084	0.710031	0.668751	0.676937	0.668865	0.682456	0.666082	0.655106
3269.34	0.83335	0.749185	0.745839	0.701393	0.747133	0.713689	0.672531	0.680707	0.672991	0.685766	0.670065	0.658743
3271.27	0.838762	0.753458	0.750456	0.704749	0.751141	0.716917	0.676598	0.683799	0.676303	0.689929	0.673494	0.662246
3273.2	0.842492	0.756943	0.753298	0.707333	0.75416	0.719219	0.678323	0.686107	0.678799	0.693553	0.676454	0.663958
3275.13	0.843509	0.759315	0.755525	0.708416	0.755614	0.71991	0.679769	0.687464	0.681151	0.69524	0.678431	0.665732
3277.06	0.845502	0.759655	0.756718	0.709154	0.756415	0.721863	0.682073	0.688253	0.682048	0.695463	0.679734	0.66806
3278.99	0.847185	0.760483	0.756817	0.710451	0.757788	0.72387	0.682692	0.689776	0.682415	0.697872	0.680405	0.669639
3280.92	0.848746	0.762917	0.758805	0.711656	0.75879	0.724384	0.682785	0.691455	0.683049	0.700792	0.681815	0.670446
3282.84	0.850045	0.764289	0.760155	0.711709	0.759179	0.725337	0.683406	0.691836	0.684338	0.700957	0.682409	0.67057
3284.77	0.848796	0.764203	0.759842	0.711495	0.759728	0.725681	0.68345	0.69138	0.685649	0.700802	0.681964	0.671513
3286.7	0.848203	0.763898	0.760213	0.712551	0.760752	0.724698	0.683999	0.6924	0.685909	0.701476	0.682734	0.672192
3288.63	0.847911	0.763959	0.760453	0.711982	0.760022	0.723117	0.683696	0.693073	0.685482	0.701272	0.682969	0.671967
3290.56	0.847086	0.763445	0.759168	0.710477	0.757817	0.722729	0.682663	0.692149	0.685362	0.701076	0.682379	0.671222
3292.49	0.846108	0.760827	0.75656	0.708713	0.755444	0.721976	0.681508	0.689667	0.683373	0.699732	0.681588	0.669739
3294.42	0.843834	0.758901	0.753501	0.70693	0.753526	0.720304	0.679537	0.686745	0.681438	0.698974	0.680486	0.668616
3296.35	0.841885	0.75747	0.752437	0.705823	0.753238	0.718093	0.677451	0.684669	0.68026	0.6984	0.679563	0.666857
3298.28	0.83995	0.754457	0.750761	0.70355	0.751444	0.716008	0.674976	0.681933	0.678362	0.695395	0.677137	0.665494
3300.2	0.838726	0.751344	0.747921	0.701782	0.748365	0.714536	0.673005	0.681434	0.676588	0.693709	0.674491	0.664324
3302.13	0.836275	0.749123	0.74556	0.699483	0.746015	0.71199	0.670059	0.680524	0.675194	0.69226	0.672713	0.662709
3304.06	0.832508	0.747628	0.742667	0.696354	0.743601	0.709513	0.66717	0.677351	0.673364	0.689998	0.672016	0.661273
3305.99	0.829987	0.746047	0.740962	0.694149	0.741126	0.707589	0.666968	0.675002	0.672141	0.688868	0.671141	0.659861
3307.92	0.827059	0.743337	0.73889	0.692323	0.738959	0.705614	0.665545	0.672621	0.670873	0.687225	0.66801	0.657181
3309.85	0.824618	0.739167	0.733968	0.688951	0.736284	0.703252	0.662125	0.669815	0.667941	0.683855	0.663964	0.653298
3311.78	0.822289	0.736735	0.731443	0.687795	0.733923	0.700987	0.659547	0.667188	0.665384	0.682084	0.661142	0.651411
3313.71	0.818627	0.734711	0.72863	0.685805	0.73128	0.697143	0.655432	0.664173	0.661565	0.679626	0.65826	0.649466
3315.63	0.815307	0.731202	0.725214	0.681984	0.72891	0.693578	0.652737	0.66127	0.658922	0.677013	0.655298	0.646642
3317.56	0.812818	0.727801	0.722623	0.678981	0.726607	0.690416	0.650779	0.658465	0.657308	0.674737	0.653204	0.642975
3319.49	0.80893	0.725723	0.719927	0.675861	0.722708	0.687732	0.647275	0.656367	0.654335	0.672415	0.65127	0.64055
3321.42	0.804765	0.723436	0.718465	0.672855	0.71921	0.685702	0.643545	0.653546	0.652193	0.670552	0.64946	0.639049
3323.35	0.801913	0.720655	0.716091	0.670005	0.717231	0.683959	0.641181	0.650263	0.649781	0.667665	0.648027	0.637277
3325.28	0.799533	0.717443	0.713166	0.667323	0.714133	0.680907	0.63937	0.647764	0.64721	0.664173	0.646188	0.635005
3327.21	0.797765	0.714124	0.710667	0.664813	0.710991	0.677109	0.636932	0.645547	0.64481	0.661705	0.64345	0.631836
3329.14	0.794142	0.711023	0.707984	0.663066	0.709193	0.674405	0.63508	0.643122	0.6428	0.659704	0.640885	0.629944
3331.07	0.790768	0.709705	0.705966	0.660403	0.707232	0.672428	0.633609	0.640742	0.641502	0.657741	0.639129	0.628338
3332.99	0.788726	0.708847	0.704955	0.659046	0.705186	0.671354	0.631101	0.638964	0.640918	0.656195	0.636402	0.626826
3334.92	0.785589	0.705814	0.70299	0.656956	0.7022	0.669239	0.6275	0.636354	0.639353	0.653172	0.634052	0.624277
3336.85	0.782238	0.702308	0.699029	0.652656	0.698048	0.664795	0.624189	0.631741	0.6351	0.64975	0.631668	0.620347
3338.78	0.779268	0.699025	0.694289	0.65032	0.695724	0.661297	0.62154	0.628633	0.631594	0.647417	0.629035	0.618147
3340.71	0.776328	0.696397	0.691519	0.648125	0.692821	0.660264	0.619739	0.627603	0.628792	0.644682	0.626651	0.615995
3342.64	0.772405	0.693968	0.690746	0.645574	0.690311	0.658148	0.617336	0.624993	0.627077	0.641831	0.623587	0.61402
3344.57	0.769794	0.692059	0.688959	0.643905	0.689175	0.655545	0.614146	0.622816	0.626141	0.640557	0.62132	0.612309
3346.5	0.768558	0.689508	0.685949	0.641746	0.686517	0.653478	0.611686	0.620847	0.623586	0.639227	0.619559	0.609666
3348.42	0.766437	0.686933	0.683295	0.639376	0.682246	0.651481	0.609712	0.617892	0.620964	0.636549	0.617269	0.607446
3350.35	0.7638	0.685221	0.680938	0.636307	0.679257	0.649243	0.607429	0.6149	0.618876	0.634854	0.615094	0.605064
3352.28	0.7612	0.683252	0.678775	0.634291	0.678097	0.646727	0.605361	0.612581	0.616193	0.633561	0.613527	0.60268
3354.21	0.758386	0.681781	0.676749	0.633359	0.675542	0.644272	0.602914	0.610823	0.614411	0.630619	0.611048	0.599852
3356.14	0.754649	0.67782	0.672878	0.630151	0.67205	0.64035	0.599422	0.606997	0.611267	0.62681	0.607703	0.596066
3358.07	0.751613	0.673444	0.669257	0.626979	0.669975	0.636865	0.596527	0.603581	0.608004	0.623658	0.605823	0.594123
3360	0.749634	0.67138	0.666979	0.624605	0.6675	0.634713	0.594522	0.601493	0.605929	0.620968	0.603616	0.592233
3361.93	0.745943	0.668788	0.664032	0.621517	0.663999	0.631822	0.591399	0.597842	0.602314	0.61831	0.599688	0.589142
3363.86	0.742062	0.665728	0.66148	0.618998	0.660249	0.629014	0.587588	0.594547	0.599869	0.616336	0.597318	0.587265
3365.78	0.739551	0.662155	0.658386	0.615978	0.655905	0.625285	0.584156	0.592279	0.597648	0.613594	0.595129	0.584464
3367.71	0.736226	0.658521	0.654644	0.612323	0.652654	0.621011	0.580539	0.58936	0.595334	0.609956	0.591917	0.581615
3369.64	0.731766	0.655505	0.65141	0.609334	0.650376	0.61772	0.577256	0.585796	0.593011	0.607613	0.588791	0.579164
3371.57	0.727795	0.653302	0.649281	0.605818	0.6485	0.615035	0.574808	0.582414	0.58977	0.605601	0.585998	0.576438
3373.5	0.725689	0.650603	0.646265	0.602321	0.645226	0.612431	0.571777	0.579802	0.587464	0.602624	0.583619	0.574071
3375.43	0.72289	0.647354	0.642315	0.599686	0.641311	0.609068	0.568859	0.577192	0.584993	0.599792	0.581127	0.571436
3377.36	0.718636	0.64422	0.63901	0.597611	0.637317	0.605625	0.565863	0.574046	0.581847	0.59744	0.578608	0.568308
3379.29	0.714963	0.6406	0.636185	0.594819	0.633876	0.60251	0.562482	0.571503	0.578471	0.595009	0.575617	0.565561
3381.21	0.712241	0.63781	0.633503	0.591657	0.631355	0.599637	0.560142	0.569492	0.575883	0.592241	0.572794	0.563334
3383.14	0.708782	0.635724	0.631025	0.589314	0.628436	0.596717	0.557367	0.566878	0.574375	0.589739	0.570337	0.5608
3385.07	0.704521	0.632078	0.627363	0.586282	0.624141	0.593538	0.553639	0.563426	0.571198	0.586374	0.566669	0.557753
3387	0.701774	0.628379	0.623868	0.583284	0.620205	0.590878	0.551497	0.559939	0.567477	0.58355	0.563845	0.555069
3388.93	0.699559	0.626625	0.622006	0.581358	0.617905	0.58839	0.549172	0.557873	0.566176	0.581467	0.562523	0.553277
3390.86	0.696634	0.624857	0.620102	0.579768	0.615334	0.586193	0.546788	0.556067	0.565427	0.579821	0.561368	0.551542
3392.79	0.69191	0.620068	0.616197	0.57516	0.610583	0.582544	0.542534	0.550827	0.560283	0.575397	0.557078	0.547139
3394.72	0.68886	0.616284	0.612666	0.571626	0.607371	0.580413	0.53869	0.546579	0.557	0.572395	0.553676	0.544183
3396.64	0.685241	0.612815	0.609387	0.569062	0.605034	0.576857	0.535494	0.54361	0.555096	0.571157	0.551512	0.541614
3398.57	0.680526	0.608625	0.605174	0.564988	0.601542	0.571961	0.531519	0.539494	0.550049	0.567425	0.547743	0.537325
3400.5	0.677262	0.606209	0.60151	0.562498	0.598005	0.570214	0.529251	0.5372	0.547634	0.564539	0.545269	0.534929
3402.43	0.673163	0.602033	0.597742	0.558971	0.59438	0.566901	0.525962	0.533913	0.545795	0.561046	0.541965	0.532286
3404.36	0.669039	0.598111	0.595042	0.554643	0.590362	0.562431	0.522322	0.530247	0.541992	0.557073	0.538649	0.528789
3406.29	0.665293	0.595346	0.592183	0.551559	0.586605	0.558561	0.51933	0.527386	0.538393	0.55353	0.536364	0.526156
3408.22	0.66107	0.592006	0.587932	0.548891	0.584359	0.555627	0.515922	0.524474	0.534915	0.551268	0.533037	0.523591
3410.15	0.656871	0.588438	0.58396	0.545277	0.580876	0.552455	0.512167	0.520931	0.531644	0.549046	0.529161	0.520289
3412.08	0.65357	0.584597	0.581073	0.541338	0.576452	0.549121	0.508839	0.517215	0.529396	0.545511	0.526429	0.517382
3414	0.649873	0.58086	0.57759	0.537499	0.572234	0.545988	0.505015	0.51367	0.52646	0.542074	0.523751	0.513935
3415.93	0.645311	0.57771	0.573323	0.534903	0.567929	0.541918	0.501319	0.510167	0.522378	0.538883	0.520149	0.510385
3417.86	0.640871	0.574381	0.570256	0.532979	0.564795	0.538782	0.498605	0.507606	0.519308	0.536562	0.516799	0.50774
3419.79	0.635687	0.56958	0.565549	0.528855	0.55985	0.534731	0.495131	0.50314	0.515491	0.532533	0.512528	0.503184
3421.72	0.629372	0.564032	0.558837	0.522761	0.552988	0.528535	0.489798	0.497206	0.510168	0.526399	0.5066	0.497211
3423.65	0.624531	0.55982	0.555612	0.518579	0.54914	0.523985	0.484913	0.493042	0.506492	0.522895	0.503209	0.494487
3425.58	0.620121	0.555946	0.552163	0.515358	0.546786	0.520671	0.481313	0.490027	0.503382	0.520126	0.501245	0.492143
3427.51	0.615991	0.550979	0.5481	0.510882	0.542499	0.51724	0.478108	0.486943	0.499479	0.51685	0.498468	0.488909
3429.43	0.611484	0.546147	0.544293	0.5066	0.537614	0.513373	0.474188	0.483061	0.495213	0.513035	0.494391	0.484957
3431.36	0.606395	0.541795	0.53954	0.502044	0.533564	0.509164	0.469783	0.478586	0.490555	0.508852	0.489544	0.480117
3433.29	0.601459	0.537479	0.535271	0.497488	0.529003	0.504168	0.465379	0.473517	0.48629	0.504901	0.485347	0.476209
3435.22	0.59617	0.533266	0.530805	0.494185	0.5246	0.500112	0.460829	0.469615	0.482943	0.50096	0.481044	0.472326
3437.15	0.590584	0.529175	0.526053	0.490366	0.519835	0.496307	0.455768	0.465231	0.4785	0.496285	0.476709	0.467741
3439.08	0.58589	0.525323	0.521083	0.485837	0.515049	0.491647	0.452167	0.460697	0.474086	0.492331	0.472752	0.46371
3441.01	0.581127	0.520266	0.516364	0.481826	0.510444	0.487404	0.449382	0.45779	0.470514	0.488972	0.469451	0.460322
3442.94	0.575614	0.514347	0.511092	0.477016	0.504582	0.482436	0.443948	0.452679	0.464632	0.48375	0.464653	0.45548
3444.87	0.57134	0.51097	0.507843	0.474233	0.501479	0.479807	0.440432	0.449471	0.462757	0.481548	0.461623	0.453049
3446.79	0.563989	0.504035	0.500789	0.468064	0.495331	0.473465	0.434997	0.443345	0.457558	0.475895	0.45557	0.446731
3448.72	0.556554	0.496683	0.493142	0.460492	0.48772	0.466517	0.428106	0.436228	0.449373	0.468357	0.448405	0.439725
3450.65	0.55215	0.492668	0.490279	0.457131	0.483643	0.463577	0.425034	0.433988	0.44629	0.466078	0.446407	0.437908
3452.58	0.547022	0.487841	0.485356	0.451544	0.478535	0.458554	0.420373	0.4296	0.44149	0.461737	0.442547	0.433349
3454.51	0.542151	0.483333	0.480562	0.446327	0.474924	0.45368	0.415692	0.424243	0.437274	0.456818	0.437832	0.429122
3456.44	0.536658	0.477865	0.475845	0.441956	0.470084	0.449046	0.411316	0.41914	0.432603	0.451978	0.433145	0.424578
3458.37	0.530952	0.472743	0.470835	0.436957	0.465039	0.44428	0.406664	0.414721	0.427527	0.447054	0.428289	0.41975
3460.3	0.525416	0.467462	0.465649	0.432893	0.460697	0.438965	0.402233	0.410447	0.422924	0.443104	0.42323	0.415381
3462.22	0.518619	0.460962	0.459203	0.427649	0.453925	0.433396	0.396407	0.404303	0.416427	0.437677	0.417195	0.409105
3464.15	0.512338	0.455384	0.453362	0.421688	0.447973	0.429469	0.391844	0.399329	0.411306	0.432722	0.412962	0.40415
3466.08	0.506504	0.451066	0.44833	0.417194	0.442934	0.424654	0.387347	0.3956	0.406645	0.428401	0.409011	0.400638
3468.01	0.500272	0.445636	0.442802	0.411701	0.43755	0.418725	0.381812	0.390605	0.400879	0.422853	0.403393	0.395557
3469.94	0.49483	0.439666	0.437429	0.406544	0.432932	0.414242	0.377795	0.385858	0.396361	0.418267	0.398873	0.390619
3471.87	0.488925	0.434486	0.432803	0.401327	0.427976	0.409508	0.372963	0.381256	0.391691	0.414011	0.393945	0.386377
3473.8	0.482896	0.429556	0.427981	0.39596	0.421907	0.404481	0.367379	0.375871	0.386906	0.40931	0.388527	0.38141
3475.73	0.47651	0.423059	0.421322	0.389746	0.415733	0.399361	0.362034	0.369697	0.380971	0.40327	0.383018	0.375366
3477.66	0.471333	0.418188	0.416458	0.38548	0.411588	0.395347	0.357789	0.365782	0.377043	0.39891	0.378972	0.371272
3479.58	0.467015	0.414231	0.412876	0.382571	0.407559	0.391294	0.353775	0.362365	0.373776	0.395622	0.375208	0.367754
3481.51	0.459723	0.407483	0.40564	0.376137	0.401057	0.38496	0.347736	0.35632	0.36612	0.388986	0.368539	0.361076
3483.44	0.452863	0.400295	0.397979	0.36889	0.394556	0.378707	0.341637	0.350217	0.358746	0.38253	0.362506	0.354732
3485.37	0.44818	0.395818	0.394661	0.365012	0.390478	0.374642	0.338036	0.34626	0.355554	0.379683	0.359296	0.351353
3487.3	0.441904	0.389754	0.389343	0.359987	0.385175	0.36933	0.33306	0.341091	0.350346	0.374901	0.353606	0.346161
3489.23	0.43551	0.383235	0.382572	0.353751	0.379081	0.36402	0.327568	0.335873	0.34401	0.368516	0.34738	0.340429
3491.16	0.429823	0.378537	0.377809	0.348668	0.374055	0.359815	0.323116	0.331465	0.339648	0.363418	0.34331	0.335737
3493.09	0.424625	0.374008	0.373295	0.34365	0.369407	0.35548	0.318175	0.326273	0.335752	0.358629	0.339207	0.331355
3495.01	0.418803	0.368839	0.367796	0.33865	0.364258	0.350126	0.313773	0.321179	0.330792	0.354251	0.33421	0.326652
3496.94	0.412035	0.362832	0.361551	0.332597	0.358667	0.343513	0.308098	0.31589	0.323872	0.348972	0.328122	0.320675
3498.87	0.407283	0.359066	0.357414	0.328736	0.354932	0.33947	0.303982	0.312401	0.319375	0.345226	0.324414	0.317125
3500.8	0.403138	0.356157	0.353942	0.32693	0.352072	0.337116	0.301941	0.309708	0.31657	0.342207	0.321035	0.313327
3502.73	0.395549	0.348654	0.346718	0.321033	0.345672	0.330689	0.295872	0.30231	0.309329	0.334641	0.313365	0.305504
3504.66	0.387643	0.34006	0.338637	0.311469	0.33754	0.322479	0.287958	0.294499	0.300902	0.326498	0.306414	0.298931
3506.59	0.383625	0.336802	0.335406	0.30755	0.333527	0.319644	0.285071	0.292589	0.298676	0.324189	0.304323	0.297037
3508.52	0.378507	0.331905	0.330956	0.303948	0.32898	0.316011	0.281631	0.28883	0.294902	0.32074	0.29988	0.292612
3510.45	0.371087	0.323778	0.32333	0.295911	0.321947	0.308629	0.274542	0.281499	0.286627	0.312822	0.292046	0.284666
3512.37	0.365396	0.318411	0.317658	0.290291	0.315975	0.303869	0.269872	0.277163	0.281626	0.308282	0.287835	0.280686
3514.3	0.359486	0.313244	0.312568	0.285798	0.310723	0.30012	0.26536	0.273318	0.277168	0.304224	0.283681	0.27704
3516.23	0.353558	0.308528	0.308463	0.28185	0.306757	0.296137	0.2611	0.268929	0.272651	0.299498	0.279202	0.272628
3518.16	0.34793	0.303573	0.303908	0.276614	0.301988	0.290874	0.256639	0.263799	0.26762	0.294399	0.274187	0.267417
3520.09	0.344051	0.299349	0.299661	0.272139	0.298079	0.286646	0.252737	0.259607	0.263365	0.289719	0.270062	0.263548
3522.02	0.340377	0.295815	0.295498	0.270363	0.295022	0.284084	0.249814	0.255979	0.259975	0.286557	0.265977	0.259495
3523.95	0.333838	0.289533	0.288475	0.264712	0.289173	0.278811	0.243977	0.250024	0.25289	0.28052	0.258658	0.252357
3525.88	0.327779	0.283935	0.283061	0.258969	0.284024	0.273303	0.239199	0.245684	0.247614	0.276131	0.253929	0.247475
3527.8	0.321106	0.276782	0.277125	0.252526	0.278041	0.266795	0.233556	0.239745	0.241614	0.270445	0.248719	0.241881
3529.73	0.314201	0.269685	0.270415	0.245047	0.271483	0.26077	0.227163	0.233838	0.234955	0.263357	0.24305	0.236946
3531.66	0.308119	0.264735	0.264989	0.239729	0.266302	0.256224	0.222297	0.229581	0.230399	0.258774	0.238534	0.232719
3533.59	0.303296	0.261156	0.26147	0.235974	0.262384	0.252965	0.218925	0.226297	0.227067	0.255797	0.235385	0.229712
3535.52	0.297834	0.256364	0.256728	0.231743	0.257729	0.248817	0.214921	0.221993	0.222386	0.251699	0.230762	0.224813
3537.45	0.291276	0.249295	0.249603	0.224848	0.251516	0.242593	0.208962	0.215864	0.215669	0.245039	0.223864	0.217832
3539.38	0.286106	0.244733	0.245222	0.220356	0.247134	0.238204	0.205125	0.212563	0.211395	0.240546	0.21987	0.214439
3541.31	0.281907	0.241353	0.242035	0.217896	0.244362	0.234827	0.202048	0.209829	0.208176	0.237443	0.216689	0.211692
3543.23	0.278087	0.237819	0.238638	0.215687	0.241429	0.232	0.199496	0.206197	0.204328	0.234531	0.212752	0.207609
3545.16	0.271755	0.232048	0.232324	0.211265	0.236336	0.226941	0.194858	0.200222	0.197887	0.228728	0.206397	0.200639
3547.09	0.263905	0.224537	0.22455	0.20277	0.228494	0.219254	0.18744	0.19303	0.190347	0.220538	0.199517	0.193511
3549.02	0.258995	0.21943	0.219859	0.196895	0.222993	0.215416	0.18302	0.189806	0.18666	0.216323	0.196132	0.19094
3550.95	0.254631	0.215438	0.216108	0.1942	0.219953	0.212628	0.179913	0.187796	0.184292	0.21379	0.193067	0.188313
3552.88	0.247361	0.208811	0.209285	0.187829	0.213833	0.206185	0.173914	0.181381	0.17732	0.207144	0.186448	0.181093
3554.81	0.241732	0.203546	0.204061	0.181447	0.20822	0.201486	0.169191	0.176586	0.172435	0.201943	0.182035	0.177308
3556.74	0.237156	0.19955	0.200454	0.177523	0.204455	0.198313	0.166187	0.173775	0.169546	0.198814	0.179407	0.174906
3558.67	0.233087	0.195307	0.196134	0.174747	0.201252	0.1951	0.162914	0.170372	0.165608	0.19516	0.17548	0.170755
3560.59	0.22857	0.190979	0.191768	0.171249	0.197331	0.190837	0.159193	0.166135	0.161073	0.190463	0.170865	0.166056
3562.52	0.224399	0.187642	0.18864	0.168212	0.194016	0.187052	0.156709	0.162407	0.157272	0.186687	0.167403	0.162244
3564.45	0.221808	0.185667	0.186396	0.168226	0.193187	0.185541	0.155605	0.160687	0.155601	0.185634	0.16498	0.15991
3566.38	0.214772	0.179011	0.178767	0.163518	0.187375	0.179877	0.149569	0.154473	0.149583	0.180283	0.157458	0.151472
3568.31	0.20466	0.169011	0.168566	0.151298	0.176616	0.170583	0.140035	0.144981	0.139736	0.170463	0.148982	0.1429
3570.24	0.199895	0.164917	0.165236	0.145086	0.172318	0.167422	0.136464	0.143056	0.136712	0.167245	0.147429	0.142339
3572.17	0.195743	0.16146	0.162453	0.141891	0.16901	0.164761	0.133784	0.141964	0.134232	0.164581	0.145224	0.140649
3574.1	0.191191	0.156757	0.158457	0.138425	0.164913	0.160644	0.130337	0.138476	0.130138	0.160647	0.141339	0.137216
3576.02	0.186366	0.152055	0.153961	0.134243	0.160498	0.156778	0.126784	0.134355	0.126237	0.156916	0.137379	0.133625
3577.95	0.181492	0.147895	0.14989	0.130277	0.156568	0.153394	0.123321	0.130599	0.12266	0.153432	0.133708	0.130387
3579.88	0.177182	0.14366	0.146098	0.126264	0.152859	0.149938	0.119256	0.127084	0.118773	0.149754	0.129718	0.126616
3581.81	0.173341	0.139949	0.142586	0.122962	0.149074	0.146488	0.115758	0.123929	0.11555	0.146339	0.126526	0.123382
3583.74	0.170547	0.137906	0.140308	0.12142	0.147514	0.144251	0.114546	0.121527	0.113133	0.144065	0.124425	0.121222
3585.67	0.16818	0.13596	0.137814	0.121009	0.146736	0.142409	0.113605	0.119546	0.111226	0.142643	0.121685	0.117891
3587.6	0.161761	0.128416	0.130013	0.115597	0.139878	0.135086	0.106705	0.11266	0.105125	0.135957	0.114273	0.109391
3589.53	0.155405	0.12244	0.124602	0.107585	0.132889	0.129797	0.100707	0.107801	0.099536	0.130046	0.1101	0.106242
3591.46	0.152139	0.120425	0.12303	0.105152	0.130926	0.129036	0.099724	0.107525	0.098323	0.129106	0.109735	0.106557
3593.38	0.148197	0.117524	0.119889	0.104051	0.128318	0.1258	0.097254	0.104763	0.096095	0.126306	0.106156	0.102887
3595.31	0.143368	0.113143	0.115484	0.10003	0.123941	0.121303	0.093456	0.100342	0.091696	0.121839	0.101398	0.098585
3597.24	0.139313	0.108958	0.111804	0.096003	0.120552	0.118602	0.09052	0.097543	0.088063	0.118272	0.098899	0.096189
3599.17	0.135493	0.105318	0.10844	0.092938	0.117262	0.115556	0.087509	0.094837	0.085649	0.115308	0.096484	0.093495
3601.1	0.130937	0.101084	0.103944	0.088011	0.112947	0.111476	0.083992	0.09133	0.082335	0.111619	0.093216	0.090218
3603.03	0.127307	0.097748	0.100589	0.083889	0.109943	0.108633	0.08126	0.089019	0.079317	0.108851	0.090879	0.088458
3604.96	0.125164	0.095646	0.099031	0.082824	0.108352	0.10755	0.079919	0.088041	0.077671	0.107779	0.089382	0.087267
3606.89	0.122164	0.093609	0.096618	0.082885	0.106277	0.105553	0.078178	0.085839	0.075535	0.10605	0.086677	0.08402
3608.81	0.117616	0.090168	0.092528	0.079494	0.101906	0.100725	0.074413	0.081308	0.07194	0.101554	0.082457	0.079506
3610.74	0.114831	0.087458	0.089956	0.07649	0.099561	0.098775	0.072505	0.079667	0.070136	0.099621	0.080744	0.078243
3612.67	0.111632	0.084596	0.087684	0.075247	0.097387	0.096157	0.070592	0.076918	0.067569	0.097537	0.078199	0.075471
3614.6	0.107506	0.08045	0.084339	0.071432	0.0937	0.092792	0.066878	0.072771	0.064045	0.093608	0.074593	0.071898
3616.53	0.105399	0.077844	0.081544	0.069378	0.092033	0.091978	0.065114	0.072199	0.062709	0.09256	0.073171	0.070762
3618.46	0.101516	0.074963	0.077615	0.067708	0.088734	0.088532	0.062713	0.069134	0.060642	0.089541	0.069954	0.066503
3620.39	0.096296	0.070629	0.073587	0.06175	0.083749	0.083793	0.058118	0.064901	0.057317	0.085083	0.066588	0.063362
3622.32	0.092833	0.067635	0.071317	0.057118	0.081102	0.082255	0.055842	0.064293	0.05513	0.083579	0.066028	0.064086
3624.25	0.090607	0.066229	0.070279	0.055793	0.080087	0.081335	0.055427	0.063736	0.053712	0.082608	0.065444	0.063793
3626.17	0.089666	0.065074	0.068795	0.056689	0.08034	0.081262	0.05544	0.063216	0.053103	0.081911	0.064115	0.061982
3628.1	0.086845	0.063111	0.065133	0.057979	0.077608	0.078756	0.053287	0.06001	0.051694	0.080103	0.060952	0.056288
3630.03	0.081712	0.059094	0.061485	0.052255	0.071428	0.072561	0.047838	0.053863	0.047342	0.074222	0.056524	0.052424
3631.96	0.07901	0.056189	0.059178	0.048007	0.069659	0.07209	0.046225	0.054712	0.045617	0.073339	0.056256	0.054585
3633.89	0.075234	0.052626	0.056247	0.044803	0.066619	0.069982	0.044192	0.053989	0.043538	0.071444	0.054609	0.053146
3635.82	0.072171	0.049379	0.053911	0.041486	0.064236	0.06823	0.042255	0.052321	0.041808	0.069297	0.053305	0.052149
3637.75	0.069788	0.04724	0.052426	0.039485	0.062595	0.066587	0.041157	0.051266	0.040564	0.068247	0.051928	0.051271
3639.68	0.067868	0.045514	0.050394	0.037785	0.060894	0.065199	0.039694	0.049794	0.03907	0.066445	0.050394	0.050059
3641.6	0.066203	0.043834	0.048755	0.037076	0.059723	0.063921	0.038668	0.048585	0.037373	0.065024	0.049719	0.049032
3643.53	0.06398	0.042301	0.04793	0.036081	0.058827	0.062409	0.038083	0.047539	0.03574	0.06349	0.047941	0.047376
3645.46	0.063154	0.042244	0.047485	0.037925	0.059044	0.06269	0.038838	0.04731	0.034615	0.063602	0.046673	0.045717
3647.39	0.062565	0.042174	0.046777	0.041982	0.058544	0.060742	0.038774	0.044223	0.034003	0.062106	0.044889	0.041065
3649.32	0.059258	0.039202	0.04316	0.040208	0.055261	0.057117	0.034967	0.040014	0.033735	0.058841	0.042105	0.037663
3651.25	0.054059	0.03517	0.040045	0.032502	0.049618	0.053275	0.031443	0.037264	0.031373	0.05554	0.040137	0.0377
3653.18	0.051978	0.033224	0.038294	0.027929	0.04869	0.053908	0.03049	0.038723	0.030029	0.055097	0.040593	0.040183
3655.11	0.050195	0.031246	0.036414	0.027707	0.047702	0.053348	0.029505	0.039206	0.028613	0.05552	0.039605	0.038727
3657.04	0.047113	0.028594	0.03412	0.025011	0.043969	0.05021	0.026622	0.036554	0.027003	0.053494	0.037576	0.036563
3658.96	0.044875	0.026847	0.03256	0.022243	0.042681	0.050104	0.025475	0.036408	0.026274	0.052415	0.037424	0.03764
3660.89	0.04267	0.025173	0.031227	0.020725	0.041587	0.04967	0.02489	0.036275	0.025369	0.051419	0.036877	0.037242
3662.82	0.040966	0.023735	0.029948	0.019086	0.040164	0.04846	0.023916	0.035381	0.024422	0.050142	0.036226	0.036749
3664.75	0.039556	0.022517	0.029354	0.018711	0.039507	0.047245	0.023672	0.034469	0.023384	0.049285	0.035484	0.035997
3666.68	0.038838	0.022133	0.028904	0.019713	0.040048	0.046668	0.023703	0.034024	0.02286	0.049384	0.03464	0.034902
3668.61	0.039156	0.022654	0.027826	0.022845	0.039494	0.046077	0.023386	0.032802	0.022826	0.049765	0.033108	0.031922
3670.54	0.03661	0.021766	0.027417	0.023356	0.036657	0.043025	0.022554	0.028802	0.021818	0.046799	0.030574	0.02822
3672.47	0.035141	0.019955	0.026254	0.020405	0.03742	0.044035	0.022624	0.029456	0.021245	0.046063	0.031191	0.030446
3674.39	0.034965	0.019137	0.024623	0.022516	0.036753	0.043632	0.022546	0.029539	0.020907	0.046918	0.029993	0.028276
3676.32	0.031845	0.018342	0.023046	0.021312	0.033953	0.039499	0.01968	0.025258	0.020367	0.044318	0.028017	0.024872
3678.25	0.030678	0.017029	0.022013	0.017225	0.033351	0.039764	0.018296	0.026742	0.020022	0.044037	0.029348	0.02788
3680.18	0.028748	0.01495	0.021242	0.014412	0.031471	0.039602	0.01701	0.027774	0.018906	0.043662	0.029376	0.028701
3682.11	0.027191	0.013545	0.020484	0.011905	0.03078	0.039792	0.016376	0.028094	0.017787	0.043071	0.029508	0.029383
3684.04	0.026195	0.01298	0.020086	0.011519	0.030164	0.039504	0.016751	0.027794	0.017193	0.042677	0.028961	0.029186
3685.97	0.026052	0.012912	0.019661	0.012856	0.030442	0.039444	0.01737	0.027337	0.016891	0.042875	0.028281	0.028482
3687.9	0.026788	0.013397	0.01905	0.015812	0.030084	0.038193	0.017096	0.025765	0.016876	0.042969	0.027376	0.026018
3689.83	0.025961	0.013455	0.018447	0.017051	0.028589	0.036083	0.015929	0.022797	0.017225	0.042198	0.026235	0.023835
3691.75	0.023684	0.01156	0.017942	0.013675	0.027674	0.036005	0.014972	0.023048	0.016578	0.041663	0.025947	0.024763
3693.68	0.022336	0.010097	0.016861	0.010598	0.027011	0.037081	0.014392	0.024697	0.016023	0.041062	0.026777	0.026598
3695.61	0.021676	0.009734	0.016117	0.00968	0.026748	0.037205	0.014198	0.025743	0.0152	0.040871	0.026759	0.026927
3697.54	0.020909	0.009266	0.015804	0.009083	0.026678	0.036615	0.013838	0.025696	0.01471	0.040451	0.026287	0.026392
3699.47	0.021198	0.00915	0.015207	0.009208	0.026949	0.037019	0.013719	0.025804	0.014932	0.040972	0.026414	0.026341
3701.4	0.020871	0.009101	0.015226	0.010071	0.025901	0.036181	0.013382	0.024334	0.014696	0.040837	0.025422	0.02466
3703.33	0.019541	0.008772	0.015139	0.008932	0.025331	0.035521	0.013034	0.023414	0.01438	0.039937	0.0255	0.025104
3705.26	0.019358	0.008659	0.014975	0.008417	0.025837	0.036022	0.013358	0.024293	0.014041	0.039968	0.026	0.02616
3707.18	0.01945	0.008346	0.014919	0.009659	0.026171	0.036255	0.014145	0.024297	0.014093	0.039918	0.025672	0.025489
3709.11	0.020561	0.009095	0.015303	0.012681	0.026762	0.036003	0.014596	0.023626	0.014429	0.040239	0.024798	0.023394
3711.04	0.021969	0.010671	0.015821	0.014709	0.026457	0.035001	0.014073	0.022532	0.014593	0.040155	0.023674	0.021113
3712.97	0.020491	0.009639	0.015353	0.011623	0.025235	0.034466	0.013412	0.02177	0.014394	0.039315	0.023762	0.022451
3714.9	0.018996	0.007845	0.014641	0.008604	0.02514	0.035388	0.012801	0.022958	0.014449	0.039052	0.024933	0.024912
3716.83	0.018287	0.00704	0.014251	0.00791	0.025122	0.035904	0.012741	0.024049	0.01446	0.039369	0.025086	0.025331
3718.76	0.018207	0.00724	0.014526	0.008736	0.025701	0.035612	0.01333	0.023881	0.014198	0.039777	0.024313	0.024267
3720.69	0.019219	0.007933	0.014641	0.010233	0.026388	0.035226	0.01348	0.023405	0.013753	0.039734	0.024112	0.023603
3722.61	0.020096	0.008892	0.014794	0.012351	0.027047	0.035033	0.013789	0.022868	0.013327	0.039873	0.023761	0.022658
3724.54	0.020261	0.009102	0.014705	0.012494	0.027467	0.035443	0.013763	0.022966	0.013507	0.040604	0.024033	0.022877
3726.47	0.018682	0.008706	0.014853	0.011334	0.025656	0.034544	0.013008	0.022294	0.013524	0.040431	0.023976	0.022943
3728.4	0.017356	0.007539	0.014309	0.009037	0.025048	0.03474	0.012538	0.022181	0.013874	0.039804	0.024087	0.024116
3730.33	0.017922	0.007515	0.013757	0.009445	0.025529	0.035067	0.013137	0.022865	0.01352	0.039941	0.023639	0.023721
3732.26	0.018636	0.009536	0.01498	0.013366	0.026294	0.034968	0.014499	0.021836	0.013303	0.039789	0.021778	0.021025
3734.19	0.020875	0.011256	0.016135	0.017266	0.028492	0.036181	0.015927	0.021116	0.013884	0.04064	0.021222	0.01993
3736.12	0.02069	0.010596	0.015823	0.017424	0.026596	0.034057	0.014486	0.019526	0.014192	0.039852	0.021002	0.018058
3738.05	0.019327	0.00827	0.014977	0.013107	0.025302	0.033749	0.013017	0.020078	0.01446	0.038473	0.022737	0.020609
3739.97	0.018607	0.007574	0.014674	0.011742	0.026118	0.034561	0.013726	0.021299	0.013767	0.038111	0.023388	0.022393
3741.9	0.019188	0.007871	0.01421	0.011804	0.026926	0.035921	0.014199	0.022399	0.013542	0.038731	0.022896	0.02263
3743.83	0.02025	0.008201	0.014227	0.013451	0.025031	0.034857	0.014167	0.02123	0.013554	0.038717	0.021943	0.020112
3745.76	0.018914	0.008511	0.016437	0.014557	0.024857	0.033643	0.014223	0.018436	0.01397	0.037153	0.021811	0.019741
3747.69	0.018964	0.008822	0.016432	0.014901	0.026776	0.035016	0.014277	0.019663	0.013616	0.037538	0.022319	0.020911
3749.62	0.019633	0.009709	0.014774	0.017998	0.026089	0.034131	0.014492	0.019318	0.013443	0.037571	0.021133	0.018199
3751.55	0.019843	0.010026	0.014033	0.01629	0.024298	0.033386	0.013399	0.018429	0.014585	0.037197	0.020661	0.017874
3753.48	0.018183	0.007484	0.013404	0.010906	0.023601	0.033127	0.012172	0.020025	0.014397	0.03773	0.022268	0.021141
3755.4	0.016971	0.006179	0.013022	0.008886	0.024079	0.034124	0.012673	0.022148	0.013685	0.038076	0.023337	0.023192
3757.33	0.016852	0.006308	0.012655	0.009086	0.02437	0.034766	0.013003	0.022505	0.013388	0.03797	0.023445	0.022747
3759.26	0.016546	0.005972	0.012573	0.008939	0.02371	0.03397	0.012276	0.021405	0.013029	0.037622	0.023051	0.021716
3761.19	0.015372	0.005118	0.012692	0.006778	0.022943	0.034046	0.011331	0.021536	0.012936	0.037158	0.023348	0.023112
3763.12	0.016187	0.005004	0.012225	0.006253	0.02391	0.035181	0.011478	0.023034	0.013009	0.037902	0.023975	0.024496
3765.05	0.016277	0.005475	0.012551	0.007798	0.023867	0.03444	0.011823	0.022625	0.012976	0.038057	0.023374	0.023229
3766.98	0.016002	0.00545	0.012309	0.007664	0.023803	0.034405	0.012064	0.022084	0.013328	0.038446	0.023876	0.02339
3768.91	0.016681	0.005283	0.011402	0.007681	0.023758	0.034435	0.012356	0.022104	0.0132	0.039001	0.023801	0.022681
3770.84	0.015358	0.004983	0.011458	0.006774	0.022419	0.033576	0.011263	0.021306	0.01329	0.037908	0.023174	0.022313
3772.76	0.014688	0.004364	0.011308	0.004492	0.022378	0.034395	0.010384	0.022788	0.012578	0.037867	0.024173	0.024756
3774.69	0.014299	0.003814	0.011466	0.003796	0.022312	0.034502	0.01068	0.023405	0.011782	0.038114	0.024179	0.024981
3776.62	0.014682	0.003911	0.011503	0.004488	0.022793	0.034538	0.011333	0.023535	0.012188	0.038453	0.024125	0.024799
3778.55	0.015111	0.004436	0.011455	0.006308	0.022739	0.03365	0.011358	0.023124	0.012411	0.038418	0.023569	0.02356
3780.48	0.014334	0.00483	0.011767	0.006136	0.021998	0.032945	0.01094	0.022294	0.012261	0.038003	0.023153	0.023117
3782.41	0.014803	0.005009	0.011402	0.005248	0.022448	0.034018	0.011257	0.023071	0.012683	0.038585	0.023796	0.024421
3784.34	0.015272	0.005115	0.011789	0.006428	0.022497	0.034197	0.011373	0.022988	0.013199	0.03831	0.02361	0.023925
3786.27	0.014858	0.00502	0.012025	0.005825	0.022226	0.034254	0.010954	0.022563	0.013214	0.037739	0.023805	0.024148
3788.19	0.014259	0.004254	0.01141	0.004292	0.021929	0.034656	0.010729	0.022684	0.012952	0.037869	0.024205	0.024894
3790.12	0.013952	0.003536	0.011007	0.00383	0.022091	0.034638	0.010588	0.022848	0.012467	0.037891	0.024294	0.02506
3792.05	0.014059	0.00367	0.011112	0.003478	0.022628	0.034327	0.010906	0.022982	0.012317	0.037777	0.024392	0.024998
3793.98	0.014867	0.0043	0.011392	0.004542	0.023357	0.03498	0.011524	0.023104	0.012397	0.038178	0.024162	0.024925
3795.91	0.015108	0.005095	0.012105	0.007309	0.023533	0.034333	0.012261	0.022222	0.012316	0.038164	0.023359	0.023425
3797.84	0.015415	0.005819	0.013276	0.008424	0.023968	0.034003	0.012859	0.021653	0.012901	0.037781	0.023667	0.02291
3799.77	0.017465	0.006229	0.012742	0.009496	0.02513	0.035	0.012463	0.022164	0.01346	0.038695	0.023905	0.02276
3801.7	0.016533	0.006696	0.013566	0.011248	0.02274	0.03207	0.011529	0.019985	0.01379	0.037621	0.022469	0.019464
3803.63	0.015036	0.005939	0.013175	0.007986	0.022842	0.033272	0.011436	0.020544	0.013595	0.037427	0.023264	0.022156
3805.55	0.015933	0.005412	0.011749	0.007448	0.023161	0.034558	0.01141	0.022014	0.012915	0.038595	0.023448	0.022983
3807.48	0.014795	0.004906	0.011841	0.007115	0.020938	0.033215	0.01073	0.020933	0.013035	0.037659	0.023077	0.022073
3809.41	0.014228	0.004287	0.011474	0.004743	0.021949	0.034125	0.010757	0.022123	0.013222	0.037563	0.0239	0.02411
3811.34	0.013882	0.004022	0.011532	0.004394	0.022907	0.034492	0.01142	0.023357	0.012622	0.037908	0.024074	0.024644
3813.27	0.014733	0.004344	0.011561	0.005498	0.023815	0.035654	0.012249	0.023731	0.012577	0.038648	0.0244	0.025016
3815.2	0.016325	0.004927	0.012067	0.008367	0.023107	0.034517	0.012889	0.022584	0.012794	0.03917	0.023357	0.022577
3817.13	0.015916	0.005956	0.013714	0.009961	0.02324	0.033143	0.012789	0.020122	0.01339	0.037954	0.023338	0.021589
3819.06	0.017528	0.00706	0.013321	0.010535	0.025907	0.035863	0.013053	0.020703	0.013432	0.039014	0.024572	0.023336
3820.98	0.017178	0.006726	0.013065	0.012675	0.024137	0.033246	0.012427	0.019566	0.013521	0.039221	0.022418	0.019599
3822.91	0.015791	0.005593	0.013097	0.009726	0.023201	0.032708	0.011305	0.020382	0.013896	0.038442	0.023089	0.02162
3824.84	0.016289	0.004933	0.01268	0.008216	0.024103	0.03486	0.011542	0.022196	0.013593	0.039157	0.024284	0.023898
3826.77	0.015448	0.004523	0.013214	0.008374	0.023732	0.034501	0.011912	0.021998	0.013395	0.039052	0.024081	0.02313
3828.7	0.01494	0.004937	0.012911	0.007321	0.023908	0.034968	0.012026	0.022549	0.013333	0.039007	0.024546	0.024441
3830.63	0.014976	0.005266	0.012569	0.007488	0.023973	0.034593	0.012341	0.022787	0.012915	0.038997	0.024362	0.0242
3832.56	0.014967	0.005505	0.01307	0.008007	0.023689	0.033899	0.012855	0.022496	0.012917	0.038778	0.024082	0.02307
3834.49	0.015724	0.0059	0.013244	0.008485	0.024184	0.035077	0.013166	0.022873	0.012873	0.039169	0.024219	0.023215
3836.42	0.01705	0.006432	0.013387	0.011237	0.025197	0.035145	0.013629	0.022222	0.013048	0.039466	0.023681	0.022049
3838.34	0.018362	0.007774	0.013829	0.014289	0.025727	0.03448	0.013414	0.020899	0.014259	0.03956	0.023217	0.020567
3840.27	0.017996	0.008132	0.014215	0.012895	0.025746	0.034632	0.012421	0.020685	0.014818	0.038939	0.023441	0.020952
3842.2	0.017245	0.00703	0.013594	0.01002	0.025025	0.035283	0.012076	0.022162	0.014569	0.039361	0.023878	0.022798
3844.13	0.016093	0.005728	0.013267	0.007969	0.023338	0.034689	0.011377	0.022737	0.014009	0.039457	0.023975	0.023632
3846.06	0.01517	0.004656	0.012812	0.005847	0.023264	0.03487	0.011067	0.023326	0.013393	0.039007	0.024613	0.025014
3847.99	0.015188	0.00486	0.013548	0.006481	0.024653	0.035939	0.012638	0.023836	0.013044	0.039473	0.025024	0.025087
3849.92	0.016972	0.006225	0.014582	0.0099	0.026717	0.037256	0.01465	0.02399	0.013771	0.04025	0.024816	0.024119
3851.85	0.019279	0.008028	0.014516	0.015246	0.027782	0.037657	0.015475	0.022755	0.015014	0.040398	0.023482	0.021345
3853.77	0.017852	0.008329	0.014375	0.016295	0.024746	0.035228	0.013267	0.018774	0.016533	0.038264	0.023084	0.019377
3855.7	0.016882	0.007377	0.013809	0.012065	0.024287	0.035241	0.01235	0.020116	0.016006	0.038537	0.024246	0.022632
3857.63	0.016238	0.006444	0.013194	0.008897	0.024467	0.035749	0.012734	0.022441	0.014762	0.038996	0.024664	0.024254
3859.56	0.016219	0.005382	0.012837	0.007326	0.02459	0.036149	0.012766	0.023756	0.013902	0.039686	0.0251	0.024995
3861.49	0.017401	0.005923	0.013517	0.009125	0.025269	0.036527	0.013631	0.023757	0.01377	0.040451	0.024764	0.024289
3863.42	0.018592	0.007415	0.01419	0.011531	0.025658	0.036598	0.014277	0.023781	0.014359	0.040776	0.024182	0.023068
3865.35	0.01705	0.007368	0.014632	0.01072	0.025396	0.035657	0.01436	0.023109	0.014367	0.04008	0.024052	0.022139
3867.28	0.017412	0.006905	0.014157	0.009458	0.026731	0.037208	0.014859	0.023835	0.014588	0.040335	0.025079	0.024152
3869.2	0.018534	0.007936	0.014495	0.01244	0.027118	0.036399	0.015202	0.023421	0.014993	0.041037	0.024524	0.022481
3871.13	0.017786	0.008071	0.014272	0.011998	0.02668	0.035848	0.014602	0.022443	0.016246	0.040597	0.024494	0.02244
3873.06	0.018007	0.006729	0.013205	0.00963	0.026514	0.037073	0.013346	0.023602	0.015579	0.04085	0.025038	0.02427
3874.99	0.016503	0.005398	0.013559	0.008035	0.024096	0.035509	0.012334	0.022788	0.014162	0.039808	0.02498	0.023871
3876.92	0.015984	0.005195	0.013276	0.006445	0.024658	0.036982	0.012839	0.024	0.01406	0.03981	0.026228	0.026025
3878.85	0.017436	0.006438	0.013484	0.008503	0.026647	0.038074	0.013844	0.025113	0.014315	0.040728	0.025727	0.025556
3880.78	0.017756	0.00723	0.014863	0.011105	0.026734	0.036894	0.014227	0.023489	0.01478	0.040441	0.024525	0.02353
3882.71	0.017826	0.006969	0.014529	0.009969	0.027407	0.038027	0.014462	0.024239	0.015022	0.040745	0.0255	0.025044
3884.64	0.018525	0.007408	0.014265	0.010361	0.02682	0.038268	0.014349	0.025344	0.015092	0.041272	0.025667	0.024579
3886.56	0.016405	0.006781	0.014478	0.009195	0.024743	0.036342	0.013049	0.024107	0.014945	0.040183	0.025604	0.02426
3888.49	0.016647	0.006204	0.01369	0.007418	0.026454	0.037843	0.013631	0.025164	0.015042	0.04072	0.026259	0.026523
3890.42	0.018338	0.00691	0.013667	0.009032	0.02703	0.037987	0.014779	0.025523	0.015349	0.041463	0.026079	0.025357
3892.35	0.017917	0.007232	0.014438	0.009442	0.026103	0.0372	0.014163	0.024045	0.015841	0.041043	0.025923	0.023949
3894.28	0.016717	0.006346	0.014398	0.007655	0.026067	0.037857	0.013309	0.024548	0.01553	0.04092	0.02648	0.025998
3896.21	0.017281	0.006237	0.014392	0.007685	0.026983	0.038576	0.013658	0.025739	0.014925	0.041393	0.026601	0.026623
3898.14	0.019024	0.007077	0.015423	0.010992	0.028469	0.038912	0.015025	0.025496	0.014663	0.041716	0.026032	0.024888
3900.07	0.019706	0.008642	0.016186	0.013574	0.0292	0.038526	0.015679	0.024516	0.015677	0.041213	0.025874	0.024071
3901.99	0.020837	0.010005	0.015532	0.013978	0.030011	0.039005	0.015869	0.02498	0.017063	0.04175	0.026007	0.024415
3903.92	0.020774	0.009593	0.015493	0.014283	0.028652	0.038205	0.01544	0.024776	0.017233	0.042081	0.025834	0.023498
3905.85	0.018258	0.007904	0.014696	0.010385	0.026299	0.037576	0.014061	0.024533	0.016941	0.04138	0.026334	0.024919
3907.78	0.016329	0.006213	0.013488	0.006866	0.024978	0.037585	0.01298	0.025186	0.016379	0.041197	0.027133	0.027059
3909.71	0.016007	0.005498	0.013482	0.005512	0.024904	0.037915	0.012559	0.026108	0.015719	0.04133	0.027177	0.027503
3911.64	0.015943	0.005805	0.014033	0.005472	0.025366	0.038236	0.012783	0.026338	0.015629	0.041393	0.026748	0.027455
3913.57	0.016318	0.006377	0.01416	0.006309	0.026221	0.038958	0.013308	0.026545	0.015479	0.041731	0.027083	0.027775
3915.5	0.017957	0.00725	0.014798	0.008267	0.027652	0.039397	0.014062	0.026675	0.015339	0.042186	0.027428	0.027217
3917.43	0.018727	0.007935	0.015239	0.00959	0.027989	0.038787	0.014304	0.026023	0.016015	0.042447	0.027392	0.026597
3919.35	0.018135	0.007681	0.014926	0.009107	0.02696	0.038371	0.014205	0.025575	0.01664	0.042473	0.027309	0.026554
3921.28	0.018099	0.007647	0.014815	0.008721	0.026929	0.039075	0.014113	0.025929	0.016584	0.042361	0.027467	0.02716
3923.21	0.019068	0.008023	0.015004	0.009327	0.028444	0.039845	0.014824	0.026652	0.016608	0.042673	0.027231	0.02702
3925.14	0.018424	0.007997	0.01532	0.009467	0.028318	0.039082	0.014977	0.026668	0.016539	0.042559	0.027049	0.02661
3927.07	0.017553	0.007743	0.014803	0.008291	0.027422	0.039293	0.014341	0.027199	0.016525	0.042584	0.02781	0.027842
3929	0.018188	0.008229	0.015142	0.009045	0.028242	0.03985	0.014897	0.027641	0.016936	0.04305	0.027883	0.027499
3930.93	0.019193	0.009142	0.015656	0.010652	0.029531	0.04021	0.01536	0.027337	0.017461	0.043321	0.027881	0.027197
3932.86	0.018943	0.008735	0.01562	0.009954	0.028333	0.039913	0.014998	0.026906	0.017126	0.043081	0.027927	0.02757
3934.78	0.017784	0.007241	0.014837	0.007513	0.026709	0.039365	0.014178	0.026997	0.016815	0.042327	0.027879	0.02789
3936.71	0.017245	0.006995	0.014085	0.006494	0.026649	0.039426	0.013862	0.027517	0.016688	0.04266	0.027981	0.028043
3938.64	0.017214	0.007538	0.014499	0.006746	0.026988	0.03968	0.013941	0.027836	0.016501	0.04305	0.028232	0.028242
3940.57	0.018456	0.007843	0.015214	0.007834	0.027664	0.040302	0.0144	0.028324	0.017077	0.043243	0.028105	0.028209
3942.5	0.019412	0.008416	0.016087	0.00926	0.028111	0.040441	0.015014	0.028094	0.017643	0.0436	0.027485	0.027248
3944.43	0.018722	0.008408	0.0158	0.008648	0.027841	0.040457	0.014987	0.027861	0.017522	0.043284	0.028029	0.027684
3946.36	0.019231	0.008632	0.015343	0.008958	0.028299	0.040847	0.01534	0.028568	0.017254	0.043301	0.028536	0.028379
3948.29	0.020221	0.008981	0.015617	0.010046	0.02877	0.040934	0.015706	0.028609	0.017933	0.043798	0.02812	0.027804
3950.22	0.019013	0.008378	0.015286	0.008925	0.028129	0.040284	0.014847	0.02787	0.018159	0.043539	0.027821	0.027761
3952.14	0.017956	0.007817	0.014933	0.007821	0.027429	0.039829	0.014276	0.027731	0.017471	0.043082	0.028107	0.028355
3954.07	0.018161	0.007298	0.014904	0.007381	0.027258	0.040568	0.014551	0.028003	0.01734	0.043339	0.028487	0.028471
3956	0.018419	0.007169	0.014897	0.007568	0.027533	0.040963	0.014879	0.02813	0.017234	0.043587	0.028636	0.028309
3957.93	0.018046	0.007314	0.014997	0.00809	0.027701	0.040592	0.014823	0.028275	0.017463	0.043728	0.028784	0.02827
3959.86	0.018279	0.007659	0.014859	0.008282	0.028167	0.040952	0.014637	0.028529	0.017486	0.043737	0.028727	0.028279
3961.79	0.018727	0.007872	0.014968	0.008514	0.028079	0.041255	0.014511	0.028435	0.017232	0.043599	0.028691	0.028074
3963.72	0.017985	0.0071	0.015183	0.007696	0.027467	0.040557	0.014381	0.028113	0.017304	0.043394	0.028863	0.028538
3965.65	0.017631	0.006851	0.015056	0.007067	0.026949	0.040153	0.014507	0.028228	0.017192	0.043309	0.029128	0.029015
3967.57	0.017877	0.00757	0.015085	0.007678	0.027196	0.040696	0.014748	0.028769	0.017242	0.043619	0.029467	0.02926
3969.5	0.018139	0.007815	0.015403	0.00794	0.027861	0.041178	0.01504	0.028941	0.017606	0.044058	0.029655	0.029327
3971.43	0.018307	0.007922	0.015689	0.008019	0.027602	0.041284	0.014963	0.028793	0.017963	0.044008	0.029733	0.029237
3973.36	0.018671	0.008438	0.015727	0.008323	0.02791	0.041371	0.015103	0.028775	0.017915	0.043822	0.02964	0.029113
3975.29	0.018874	0.008542	0.015637	0.008129	0.028426	0.04093	0.015124	0.028733	0.018123	0.043778	0.029369	0.028963
3977.22	0.018422	0.007743	0.015741	0.007645	0.027759	0.040552	0.014944	0.028565	0.018312	0.043756	0.029289	0.029132
3979.15	0.018117	0.007187	0.016021	0.007427	0.027392	0.040778	0.014753	0.028709	0.018045	0.043969	0.029548	0.029504
3981.08	0.018081	0.007379	0.01577	0.007702	0.027638	0.040523	0.014368	0.028936	0.017801	0.044124	0.029448	0.029475
3983.01	0.01787	0.007451	0.015283	0.007211	0.027375	0.040488	0.014134	0.02859	0.01754	0.04449	0.02962	0.029582
3984.93	0.017927	0.007522	0.014974	0.006809	0.027016	0.041064	0.014147	0.028228	0.017419	0.044618	0.030029	0.029864
3986.86	0.018319	0.007543	0.014925	0.007172	0.02736	0.041289	0.014238	0.028523	0.017397	0.044548	0.029767	0.029682
3988.79	0.018471	0.007856	0.015643	0.007738	0.027911	0.042088	0.014573	0.029038	0.01782	0.044827	0.029539	0.029555
3990.72	0.018243	0.008108	0.016207	0.008177	0.027741	0.042339	0.014869	0.029101	0.018337	0.0447	0.029536	0.02968
3992.65	0.018079	0.007827	0.015687	0.00755	0.027427	0.041605	0.014721	0.029093	0.018209	0.044736	0.029734	0.030183
3994.58	0.018237	0.007953	0.015534	0.007348	0.026881	0.041464	0.014628	0.029153	0.018048	0.04463	0.029704	0.029947
3996.51	0.018203	0.007911	0.01556	0.007296	0.027041	0.041377	0.014688	0.029402	0.017818	0.044205	0.029665	0.029862
3998.44	0.017992	0.007632	0.015531	0.007293	0.0275	0.041143	0.014793	0.029516	0.017694	0.044589	0.030156	0.03036
4000.36	0.017946	0.007354	0.015651	0.007197	0.027363	0.040815	0.014461	0.029309	0.018085	0.044821	0.030492	0.030236

## Sheet: FTIR 1º derivative
	128_1.1	128_1.2	128_1.3	128_1.4	128_2.1	128_2.2	128_2.3	128_2.4	128_3.1	128_3.2	128_3.3	128_3.4
628.794	0.000978	0.002839	0.004887	0.001607	0.005001	0.005484	-0.00039	-0.003841	0.00494	0.007631	0.002017	-0.001997
630.723	0.00316	0.003387	0.005605	-0.000544	0.005484	0.005886	3.3e-05	-0.002742	0.007095	0.006863	0.003405	-0.002359
632.652	0.003934	0.002632	0.003825	-0.002241	0.003643	0.004646	0.000993	-0.001193	0.006659	0.003347	0.004572	-0.002292
634.58	0.003273	0.002609	0.002804	-0.003006	0.002022	0.002846	0.001442	0.000403	0.003976	-0.001284	0.003844	-0.001624
636.509	0.002552	0.003623	0.003118	-0.001499	0.001974	0.002804	0.002417	0.001187	0.001205	-0.00414	0.002383	-0.000337
638.438	0.003381	0.00578	0.007031	0.003051	0.003603	0.005531	0.002997	-0.000821	0.000789	-0.00094	0.002047	0.000936
640.367	0.004078	0.0036	0.010434	0.006271	0.005843	0.00621	0.003226	-0.002842	0.00249	0.003321	0.001997	0.002159
642.296	0.004675	0.002353	0.009665	0.005783	0.005063	0.004023	0.003484	-0.00178	0.003563	0.004383	0.002056	0.003122
644.225	0.003613	0.001973	0.004541	0.004016	0.001975	0.000825	0.002233	-0.000365	0.001829	0.003702	0.002642	0.001783
646.153	0.001574	0.000895	0.000298	0.002456	-0.000116	-0.001134	0.000851	-5.8e-05	0.00043	0.002849	0.001986	0.000348
648.082	0.000848	0.000875	-0.000329	0.00047	-9.8e-05	-0.000471	-0.000749	0.000274	-0.000112	0.001284	0.000511	-0.000373
650.011	0.00129	0.000284	0.000343	-2.3e-05	0.000651	0.001447	-0.001129	0.00023	0.000671	0.000521	0.000247	-0.000391
651.94	0.002163	-0.000861	0.001795	0.000617	0.000801	0.002504	-0.000602	-0.000113	0.00142	0.000497	0.000707	0.000222
653.869	0.00182	-0.001496	0.001854	0.000496	0.000481	0.002346	0.000328	0.000212	0.001403	-0.000223	0.001053	0.001156
655.797	0.001195	-0.000463	0.001125	0.000146	0.000526	0.001513	0.001474	0.000876	0.000977	-0.000245	0.001309	0.001359
657.726	0.00085	0.000555	0.00122	0.00036	0.000391	0.000649	0.001253	0.001039	0.000614	0.000208	0.001248	0.001166
659.655	0.001295	0.001051	0.002187	0.001023	0.000668	0.000854	0.001094	0.000989	0.001018	0.000707	0.001297	0.001545
661.584	0.001689	0.00142	0.00256	0.001441	0.001382	0.001208	0.001268	0.001092	0.001438	0.002006	0.001716	0.001582
663.513	0.000964	0.000874	0.00106	0.001122	0.001201	0.000566	0.000986	0.000501	0.000989	0.002522	0.001587	0.000559
665.442	0.000571	0.000347	-0.000421	0.000648	0.000443	0.0001	0.000978	-0.000102	0.000323	0.001664	0.000829	-3e-06
667.37	0.000364	-7.6e-05	-0.000832	-0.000101	-0.000417	-0.000381	0.000286	-0.000565	-0.000173	0.000266	-1.8e-05	0.000104
669.299	-6.8e-05	-0.000641	-0.000495	-0.000606	-0.000896	-0.000851	-0.00082	-0.000991	-0.000666	-0.001077	-0.000579	-0.000142
671.228	-0.000853	-0.001149	-0.00038	-0.000855	-0.001264	-0.000866	-0.001601	-0.00141	-0.00116	-0.002003	-0.001222	-0.000621
673.157	-0.001446	-0.001285	-0.000558	-0.001049	-0.001444	-0.000834	-0.00172	-0.001723	-0.001343	-0.001921	-0.001634	-0.001022
675.086	-0.002202	-0.001715	-0.001373	-0.001616	-0.001798	-0.00153	-0.001813	-0.00217	-0.001817	-0.001623	-0.001922	-0.001771
677.014	-0.002958	-0.002299	-0.002432	-0.00233	-0.002492	-0.002416	-0.002254	-0.002722	-0.002394	-0.002322	-0.00255	-0.002603
678.943	-0.002718	-0.002335	-0.002684	-0.002247	-0.002427	-0.002616	-0.002148	-0.002469	-0.002184	-0.002545	-0.002633	-0.002442
680.872	-0.002291	-0.002435	-0.002493	-0.002117	-0.002079	-0.002265	-0.002035	-0.001959	-0.001959	-0.002261	-0.002323	-0.002039
682.801	-0.001838	-0.002199	-0.002131	-0.001922	-0.001611	-0.001523	-0.001668	-0.001483	-0.001749	-0.001888	-0.001827	-0.001685
684.73	-0.001526	-0.001559	-0.001784	-0.001621	-0.001258	-0.000931	-0.001193	-0.001107	-0.001444	-0.001318	-0.001282	-0.001268
686.658	-0.001274	-0.000971	-0.001247	-0.001184	-0.000967	-0.000586	-0.000854	-0.000929	-0.00107	-0.000923	-0.000799	-0.000981
688.587	-0.0008	-0.000582	-0.000662	-0.000631	-0.00054	-0.000403	-0.000451	-0.000633	-0.000662	-0.000743	-0.000311	-0.000661
690.516	-0.000248	-0.000209	1.3e-05	1.1e-05	8.9e-05	-7.9e-05	0.000157	-0.000116	-0.000103	-0.000269	0.000254	1.2e-05
692.445	0.000382	0.000185	0.000759	0.000666	0.000858	0.000465	0.00066	0.00053	0.000664	0.000475	0.000889	0.000813
694.374	0.000942	0.000627	0.001257	0.001231	0.001185	0.000933	0.001028	0.001021	0.001186	0.001039	0.001316	0.001452
696.303	0.001109	0.00077	0.001213	0.001357	0.00086	0.000962	0.001032	0.001003	0.001228	0.001046	0.001218	0.001516
698.231	0.000584	0.000297	0.000595	0.000697	-4.8e-05	0.000405	0.000309	0.000412	0.000715	0.000364	0.000528	0.000732
700.16	-0.000594	-0.000648	-0.000631	-0.000592	-0.00109	-0.000569	-0.000825	-0.000704	-0.00034	-0.000744	-0.000604	-0.000618
702.089	-0.001942	-0.001765	-0.002055	-0.00203	-0.002014	-0.001646	-0.001894	-0.001826	-0.001567	-0.001777	-0.001725	-0.001809
704.018	-0.003086	-0.002651	-0.002939	-0.003014	-0.002765	-0.002525	-0.002581	-0.002601	-0.002487	-0.002399	-0.002386	-0.002415
705.947	-0.003702	-0.003214	-0.003337	-0.003445	-0.003129	-0.003075	-0.002916	-0.002963	-0.002886	-0.002685	-0.002566	-0.00263
707.875	-0.003802	-0.003386	-0.003341	-0.003382	-0.00323	-0.003166	-0.002929	-0.003009	-0.002917	-0.002765	-0.002613	-0.002553
709.804	-0.003428	-0.00326	-0.002993	-0.003023	-0.003115	-0.002916	-0.002697	-0.002847	-0.002734	-0.002772	-0.002602	-0.002356
711.733	-0.002658	-0.002769	-0.002407	-0.002464	-0.002663	-0.002331	-0.002195	-0.002435	-0.002314	-0.002533	-0.002302	-0.001987
713.662	-0.001849	-0.00184	-0.001653	-0.001628	-0.001805	-0.001484	-0.001534	-0.001739	-0.001497	-0.001716	-0.001612	-0.001299
715.591	-0.001349	-0.001037	-0.001064	-0.000986	-0.001185	-0.000901	-0.001024	-0.001011	-0.000822	-0.00098	-0.000974	-0.000803
717.52	-0.001586	-0.0011	-0.001174	-0.00113	-0.001371	-0.001076	-0.001101	-0.000975	-0.000953	-0.001052	-0.001074	-0.001074
719.448	-0.002844	-0.002265	-0.002326	-0.002264	-0.002298	-0.002147	-0.002047	-0.001912	-0.00199	-0.00216	-0.002145	-0.002111
721.377	-0.004667	-0.004054	-0.004062	-0.003912	-0.003748	-0.003572	-0.003419	-0.003395	-0.003598	-0.003823	-0.003781	-0.003522
723.306	-0.006111	-0.00564	-0.005551	-0.005289	-0.005044	-0.004715	-0.004589	-0.004748	-0.005118	-0.005245	-0.005186	-0.004785
725.235	-0.006574	-0.00628	-0.006165	-0.005799	-0.005509	-0.00517	-0.005079	-0.005358	-0.005763	-0.005799	-0.005714	-0.005423
727.164	-0.006191	-0.005905	-0.005877	-0.005469	-0.005164	-0.004957	-0.004879	-0.005142	-0.005461	-0.005477	-0.005408	-0.005295
729.092	-0.005321	-0.005077	-0.005072	-0.004673	-0.004411	-0.004365	-0.004262	-0.004376	-0.004791	-0.00485	-0.004737	-0.004703
731.021	-0.004149	-0.004029	-0.00396	-0.003646	-0.003381	-0.003481	-0.00332	-0.003324	-0.003893	-0.004009	-0.003848	-0.00383
732.95	-0.002987	-0.002876	-0.002756	-0.002551	-0.002235	-0.002456	-0.002231	-0.002156	-0.002852	-0.002972	-0.002843	-0.002767
734.879	-0.00206	-0.001942	-0.001793	-0.001646	-0.001301	-0.001536	-0.001299	-0.001181	-0.001921	-0.002012	-0.001973	-0.001897
736.808	-0.001628	-0.001471	-0.001334	-0.001234	-0.000845	-0.001053	-0.000831	-0.000752	-0.001407	-0.001516	-0.001542	-0.001484
738.737	-0.001808	-0.001548	-0.001478	-0.001375	-0.000961	-0.001134	-0.000882	-0.000928	-0.001483	-0.001603	-0.001649	-0.001573
740.665	-0.00236	-0.002004	-0.002046	-0.001877	-0.001511	-0.001584	-0.001368	-0.001535	-0.001944	-0.002125	-0.002084	-0.001999
742.594	-0.002911	-0.002629	-0.002622	-0.00242	-0.002162	-0.002111	-0.002008	-0.002207	-0.00241	-0.002737	-0.002522	-0.00245
744.523	-0.003241	-0.003074	-0.003005	-0.002861	-0.002675	-0.002561	-0.002514	-0.002685	-0.00272	-0.003036	-0.002765	-0.002717
746.452	-0.003381	-0.003095	-0.00307	-0.003024	-0.002907	-0.002741	-0.002751	-0.00283	-0.002746	-0.0029	-0.002722	-0.002639
748.381	-0.003254	-0.002827	-0.002842	-0.002836	-0.002755	-0.002583	-0.002628	-0.002633	-0.002462	-0.002548	-0.002413	-0.002333
750.309	-0.002874	-0.002436	-0.00244	-0.002451	-0.002308	-0.00218	-0.002216	-0.00218	-0.002041	-0.002019	-0.001946	-0.001919
752.238	-0.002429	-0.002099	-0.00207	-0.002047	-0.00182	-0.001773	-0.001751	-0.001776	-0.001678	-0.001519	-0.001514	-0.00155
754.167	-0.002111	-0.001975	-0.001897	-0.00187	-0.001571	-0.001603	-0.00154	-0.001628	-0.001494	-0.001331	-0.001331	-0.00138
756.096	-0.002077	-0.002072	-0.001862	-0.001919	-0.001608	-0.001648	-0.001593	-0.001668	-0.001539	-0.001443	-0.00143	-0.001366
758.025	-0.0022	-0.002149	-0.001874	-0.001988	-0.001812	-0.001822	-0.0017	-0.001796	-0.001632	-0.001676	-0.001653	-0.001415
759.954	-0.002319	-0.002079	-0.001865	-0.001946	-0.001964	-0.001902	-0.001742	-0.001838	-0.001607	-0.001832	-0.001749	-0.001481
761.882	-0.002376	-0.002061	-0.001961	-0.001869	-0.002015	-0.001874	-0.001748	-0.001809	-0.001582	-0.001913	-0.001756	-0.001562
763.811	-0.002411	-0.002145	-0.00214	-0.001863	-0.002055	-0.001875	-0.001804	-0.001745	-0.001568	-0.001917	-0.001827	-0.001664
765.74	-0.002566	-0.002326	-0.002316	-0.001936	-0.002159	-0.001947	-0.001891	-0.00172	-0.001642	-0.00203	-0.00199	-0.001832
767.669	-0.002713	-0.002483	-0.002414	-0.002008	-0.002265	-0.002041	-0.001955	-0.001767	-0.001858	-0.00229	-0.002219	-0.002017
769.598	-0.002678	-0.002457	-0.002295	-0.001906	-0.002204	-0.001989	-0.001876	-0.001779	-0.002051	-0.002469	-0.002346	-0.002099
771.526	-0.002495	-0.002304	-0.002082	-0.001767	-0.001992	-0.00179	-0.001669	-0.001717	-0.002073	-0.002422	-0.002234	-0.002022
773.455	-0.002271	-0.002109	-0.001906	-0.001687	-0.001709	-0.001574	-0.001522	-0.001595	-0.001963	-0.002111	-0.001926	-0.001813
775.384	-0.002046	-0.001901	-0.001789	-0.00161	-0.00148	-0.001403	-0.001383	-0.001434	-0.0017	-0.001648	-0.001555	-0.00149
777.313	-0.001857	-0.001693	-0.001677	-0.001514	-0.00135	-0.001282	-0.001237	-0.001273	-0.001313	-0.001324	-0.001264	-0.001198
779.242	-0.001783	-0.001568	-0.001591	-0.001418	-0.001342	-0.001256	-0.001196	-0.001191	-0.001066	-0.001224	-0.001113	-0.001077
781.17	-0.001765	-0.001505	-0.001546	-0.001368	-0.001382	-0.001325	-0.001205	-0.001252	-0.001107	-0.001257	-0.001199	-0.001168
783.099	-0.001742	-0.001527	-0.001513	-0.001402	-0.001417	-0.001364	-0.001269	-0.001361	-0.001362	-0.001352	-0.001402	-0.001374
785.028	-0.001764	-0.001622	-0.001534	-0.001534	-0.001452	-0.001389	-0.001334	-0.001435	-0.001636	-0.0014	-0.001504	-0.00152
786.957	-0.001665	-0.001589	-0.001538	-0.001597	-0.00131	-0.001322	-0.001261	-0.001353	-0.001798	-0.001303	-0.001487	-0.001479
788.886	-0.001398	-0.001428	-0.001473	-0.001574	-0.001027	-0.001041	-0.001028	-0.001105	-0.00177	-0.001141	-0.001319	-0.001322
790.815	-0.001195	-0.001241	-0.001379	-0.001482	-0.000801	-0.00078	-0.000835	-0.000865	-0.001649	-0.001057	-0.001181	-0.001248
792.743	-0.001184	-0.001165	-0.001329	-0.00134	-0.000723	-0.000739	-0.000778	-0.000755	-0.001513	-0.001021	-0.001181	-0.001257
794.672	-0.001342	-0.001218	-0.001343	-0.001254	-0.000817	-0.000879	-0.000825	-0.000828	-0.001358	-0.001088	-0.001256	-0.001276
796.601	-0.00146	-0.001258	-0.001296	-0.001155	-0.001053	-0.001032	-0.000933	-0.000932	-0.001162	-0.001215	-0.00127	-0.001191
798.53	-0.001401	-0.001138	-0.001081	-0.000942	-0.001208	-0.001057	-0.000893	-0.00093	-0.00087	-0.001133	-0.001079	-0.00091
800.459	-0.001076	-0.00082	-0.000688	-0.00059	-0.001091	-0.000867	-0.000678	-0.000735	-0.000443	-0.000785	-0.000656	-0.000471
802.387	-0.000524	-0.000369	-0.000195	-0.000139	-0.000737	-0.000454	-0.000347	-0.000366	9.1e-05	-0.000219	-3.8e-05	3.6e-05
804.316	4.9e-05	0.000145	0.000258	0.000294	-0.00027	-2.3e-05	3.8e-05	7.3e-05	0.000577	0.000443	0.000533	0.000523
806.245	0.000443	0.000491	0.000542	0.000514	0.000134	0.000263	0.000377	0.000436	0.000898	0.000919	0.00092	0.000927
808.174	0.000461	0.000504	0.000527	0.000395	0.000211	0.000292	0.000442	0.000513	0.000907	0.00098	0.000971	0.001011
810.103	-6e-05	3.3e-05	6.9e-05	-6.3e-05	-0.000185	-8e-05	5e-05	0.000164	0.000404	0.000492	0.000488	0.000559
812.032	-0.00113	-0.000985	-0.000945	-0.000913	-0.00103	-0.000917	-0.000822	-0.000678	-0.000633	-0.000549	-0.00052	-0.000419
813.96	-0.002519	-0.002348	-0.002344	-0.002109	-0.002199	-0.002043	-0.002035	-0.001835	-0.001992	-0.001991	-0.001918	-0.001799
815.889	-0.003896	-0.003725	-0.00373	-0.003402	-0.003358	-0.003153	-0.00319	-0.003023	-0.003374	-0.003535	-0.00338	-0.003222
817.818	-0.004964	-0.004725	-0.004708	-0.004436	-0.004221	-0.004023	-0.003982	-0.003941	-0.00439	-0.004734	-0.004474	-0.004259
819.747	-0.005477	-0.005094	-0.00504	-0.004877	-0.004642	-0.004429	-0.004259	-0.004361	-0.004799	-0.005215	-0.004933	-0.004671
821.676	-0.005363	-0.004905	-0.004815	-0.004623	-0.00453	-0.004336	-0.004082	-0.004251	-0.004643	-0.004909	-0.004754	-0.004457
823.604	-0.004763	-0.004369	-0.004251	-0.00395	-0.003961	-0.003846	-0.003619	-0.003766	-0.004062	-0.004125	-0.004055	-0.003808
825.533	-0.003882	-0.003599	-0.003498	-0.003199	-0.003207	-0.00311	-0.003001	-0.003082	-0.003251	-0.003201	-0.003109	-0.002974
827.462	-0.002979	-0.002758	-0.002687	-0.002471	-0.002427	-0.002357	-0.002304	-0.002344	-0.002419	-0.002329	-0.002228	-0.002171
829.391	-0.002193	-0.002027	-0.00197	-0.001824	-0.001699	-0.001725	-0.001604	-0.001689	-0.001703	-0.001608	-0.001523	-0.0015
831.32	-0.001578	-0.001432	-0.001414	-0.001277	-0.00114	-0.001196	-0.001031	-0.00114	-0.001129	-0.000985	-0.000998	-0.000958
833.249	-0.001108	-0.000948	-0.000992	-0.000793	-0.000717	-0.000749	-0.000563	-0.000639	-0.000677	-0.000468	-0.000617	-0.000517
835.177	-0.00073	-0.000591	-0.000657	-0.000371	-0.000342	-0.000373	-0.000196	-0.000188	-0.000253	-0.000131	-0.000263	-0.000136
837.106	-0.000422	-0.000261	-0.000288	-2e-05	-3.5e-05	2.1e-05	9.8e-05	0.000179	0.000174	6.8e-05	0.000134	0.000215
839.035	-7.6e-05	0.000137	0.000147	0.000281	0.000212	0.000378	0.000385	0.000511	0.000537	0.000289	0.000495	0.000511
840.964	0.000274	0.000513	0.00055	0.000572	0.000487	0.000653	0.000683	0.000796	0.000775	0.000558	0.000758	0.000718
842.893	0.000605	0.000788	0.000839	0.000795	0.000796	0.000915	0.000969	0.001048	0.000842	0.0008	0.000896	0.000803
844.821	0.00085	0.000967	0.000966	0.000908	0.001058	0.001113	0.001141	0.001205	0.000756	0.000934	0.000855	0.00079
846.75	0.000826	0.000887	0.000837	0.000789	0.001137	0.001107	0.001093	0.001113	0.000544	0.000815	0.000649	0.000652
848.679	0.000485	0.000472	0.000397	0.000367	0.000908	0.000844	0.000761	0.000748	0.000244	0.000493	0.000338	0.000377
850.608	1.9e-05	-3.9e-05	-0.000105	-0.000152	0.000472	0.000459	0.00031	0.000292	-6.2e-05	0.000185	6.1e-05	7.8e-05
852.537	-0.000274	-0.000328	-0.000335	-0.000472	0.000138	0.000166	1.4e-05	-3e-06	-0.000189	2.9e-05	-2.4e-05	-8.7e-05
854.465	-0.000245	-0.000207	-0.000141	-0.000364	0.000146	0.00019	8.7e-05	6.4e-05	2.2e-05	0.000151	0.000196	5.5e-05
856.394	0.000231	0.000345	0.000432	0.000216	0.000601	0.00062	0.00059	0.000535	0.000525	0.000632	0.00068	0.000504
858.323	0.000998	0.001176	0.001175	0.001056	0.001319	0.001298	0.001297	0.001209	0.001186	0.001278	0.001271	0.001156
860.252	0.001702	0.001876	0.001816	0.001811	0.001945	0.00193	0.001965	0.00187	0.001814	0.001851	0.001857	0.001836
862.181	0.00223	0.002331	0.002285	0.002332	0.002353	0.002366	0.002403	0.002352	0.002297	0.002255	0.00227	0.002274
864.11	0.002533	0.002536	0.002585	0.002633	0.002533	0.002567	0.002541	0.002554	0.002537	0.002398	0.002446	0.002426
866.038	0.002544	0.002452	0.002591	0.002618	0.002439	0.00248	0.0024	0.00247	0.00249	0.002214	0.002335	0.002312
867.967	0.002146	0.002072	0.002254	0.00225	0.00208	0.002111	0.001998	0.002108	0.002091	0.001786	0.001909	0.001887
869.896	0.001425	0.00142	0.001541	0.001577	0.001494	0.001498	0.001389	0.001494	0.00132	0.001185	0.001195	0.001191
871.825	0.000497	0.000618	0.00059	0.000712	0.000717	0.000762	0.000678	0.000786	0.000441	0.000432	0.000327	0.000423
873.754	-0.000492	-0.000271	-0.000316	-0.000152	-7.7e-05	6e-06	5.3e-05	9e-05	-0.000351	-0.000315	-0.000437	-0.000289
875.682	-0.001299	-0.00101	-0.001001	-0.00083	-0.000677	-0.000563	-0.000448	-0.000544	-0.000891	-0.000838	-0.000972	-0.000844
877.611	-0.001748	-0.001465	-0.0014	-0.001209	-0.001041	-0.000875	-0.000807	-0.00093	-0.001121	-0.001063	-0.001169	-0.001073
879.54	-0.001748	-0.00153	-0.001426	-0.001247	-0.001123	-0.000942	-0.000907	-0.000922	-0.001054	-0.001013	-0.001041	-0.000964
881.469	-0.001364	-0.001158	-0.001077	-0.000889	-0.000869	-0.00069	-0.000693	-0.000571	-0.000655	-0.000644	-0.0006	-0.00055
883.398	-0.00067	-0.000487	-0.000477	-0.000181	-0.000347	-0.000223	-0.000206	-9e-06	4.2e-05	-3e-05	5.2e-05	8.6e-05
885.327	0.000128	0.000307	0.000316	0.000684	0.000325	0.000394	0.000478	0.000649	0.000882	0.000632	0.00075	0.000799
887.255	0.000843	0.000996	0.001125	0.001476	0.001003	0.001012	0.00118	0.001246	0.001599	0.001265	0.001403	0.001418
889.184	0.001355	0.001526	0.001721	0.002029	0.001477	0.001475	0.001649	0.001658	0.002066	0.001766	0.00186	0.001842
891.113	0.001582	0.001826	0.001966	0.002207	0.001646	0.001697	0.001808	0.001842	0.002201	0.001929	0.00201	0.001997
893.042	0.001522	0.001773	0.001803	0.00201	0.001546	0.00161	0.001692	0.001797	0.002013	0.001754	0.001822	0.001837
894.971	0.001189	0.001412	0.001334	0.001561	0.001207	0.001308	0.00134	0.001454	0.001603	0.001333	0.001421	0.001442
896.899	0.000696	0.000859	0.000796	0.000984	0.000771	0.000886	0.000882	0.000927	0.001023	0.000763	0.000902	0.000932
898.828	0.000261	0.000344	0.000378	0.000431	0.000423	0.000534	0.000526	0.000488	0.000439	0.000259	0.000405	0.000432
900.757	3.5e-05	9.1e-05	0.000165	0.00011	0.000251	0.000373	0.000398	0.000284	5.2e-05	4.1e-05	0.000124	8.6e-05
902.686	8.2e-05	0.0002	0.000248	0.000114	0.000336	0.000421	0.000522	0.000371	-3.4e-05	0.000131	0.000124	6.7e-05
904.615	0.000407	0.000554	0.000562	0.0004	0.000692	0.000745	0.000847	0.000743	0.000206	0.000447	0.000399	0.000358
906.544	0.000895	0.000982	0.000981	0.000839	0.001182	0.001221	0.001238	0.001232	0.000623	0.000873	0.000825	0.000766
908.472	0.00137	0.001415	0.001386	0.001254	0.001608	0.001658	0.001567	0.001606	0.000997	0.00123	0.001214	0.001155
910.401	0.001716	0.001689	0.001652	0.001556	0.001896	0.001927	0.001768	0.001836	0.001225	0.001451	0.001453	0.001409
912.33	0.001872	0.001799	0.001777	0.001693	0.002002	0.002027	0.001802	0.001909	0.001278	0.001538	0.00156	0.001462
914.259	0.00181	0.001789	0.001774	0.001686	0.001891	0.001976	0.001711	0.001797	0.00119	0.001486	0.001492	0.00133
916.188	0.001601	0.001652	0.001624	0.001563	0.001671	0.00173	0.00155	0.001575	0.00103	0.001274	0.001262	0.001111
918.116	0.001317	0.001394	0.001358	0.001341	0.001409	0.001429	0.001365	0.001334	0.000827	0.000956	0.000958	0.000849
920.045	0.00107	0.001153	0.001093	0.001069	0.001192	0.001168	0.00119	0.001115	0.0006	0.000657	0.000635	0.000575
921.974	0.000955	0.001002	0.00093	0.000901	0.001121	0.001025	0.001098	0.001021	0.000458	0.000471	0.000465	0.000468
923.903	0.000977	0.000982	0.000954	0.000953	0.001224	0.001099	0.001141	0.001133	0.000481	0.000478	0.000563	0.000585
925.832	0.001171	0.001145	0.001204	0.00118	0.001478	0.00139	0.001323	0.001393	0.000683	0.000739	0.000868	0.000825
927.76	0.00147	0.001376	0.001478	0.001445	0.001723	0.001718	0.001603	0.001647	0.000976	0.00111	0.001145	0.001088
929.689	0.001696	0.001581	0.001612	0.001584	0.001861	0.001885	0.00182	0.001784	0.001177	0.001338	0.001287	0.001258
931.618	0.001704	0.001643	0.001609	0.001529	0.001814	0.00188	0.001806	0.001737	0.001182	0.001367	0.001273	0.00123
933.547	0.001432	0.001465	0.001384	0.001282	0.001596	0.001664	0.001562	0.001496	0.000995	0.001199	0.001047	0.001004
935.476	0.000883	0.001004	0.000917	0.000873	0.001205	0.001226	0.001173	0.001159	0.000641	0.000761	0.000617	0.000614
937.405	0.000189	0.000388	0.000343	0.000407	0.00069	0.000648	0.000697	0.000777	0.000207	0.000174	4.5e-05	9.9e-05
939.333	-0.000392	-0.000216	-0.000166	-4e-06	0.000198	0.00013	0.000255	0.0004	-0.00018	-0.000392	-0.000494	-0.000377
941.262	-0.000738	-0.000636	-0.000504	-0.000253	-0.000167	-0.00015	-9e-06	0.000156	-0.000413	-0.000843	-0.000858	-0.000655
943.191	-0.000829	-0.000715	-0.00059	-0.000224	-0.000275	-0.000172	-3.9e-05	0.000134	-0.000431	-0.000997	-0.000929	-0.000705
945.12	-0.000677	-0.000513	-0.000405	5e-05	-0.000102	5.8e-05	0.000145	0.000325	-0.000192	-0.000771	-0.000672	-0.000477
947.049	-0.000316	-0.000123	-3.8e-05	0.000427	0.000359	0.000474	0.000578	0.000697	0.000269	-0.00023	-0.000183	2.8e-05
948.977	0.000257	0.000511	0.000525	0.000878	0.001039	0.001057	0.001197	0.00128	0.000938	0.000558	0.000557	0.000733
950.906	0.001124	0.00138	0.001352	0.001554	0.001871	0.001824	0.001954	0.002037	0.001833	0.001583	0.001569	0.001632
952.835	0.002282	0.002433	0.002407	0.002505	0.002849	0.002825	0.00287	0.002978	0.002865	0.002759	0.00276	0.002689
954.764	0.003598	0.00362	0.003603	0.003636	0.003917	0.00399	0.003934	0.004046	0.003962	0.003979	0.004007	0.003829
956.693	0.004817	0.004788	0.004788	0.00473	0.004966	0.005064	0.004959	0.005062	0.005002	0.00511	0.005138	0.004894
958.622	0.005656	0.005649	0.005664	0.005496	0.005775	0.005829	0.005709	0.005847	0.005769	0.005908	0.005923	0.005646
960.55	0.005924	0.005937	0.005981	0.005818	0.006126	0.006078	0.006048	0.006135	0.006083	0.00619	0.006161	0.005935
962.479	0.00559	0.005643	0.005757	0.005691	0.005915	0.00579	0.005892	0.005942	0.005963	0.005901	0.00587	0.00573
964.408	0.004921	0.005009	0.005164	0.005304	0.005293	0.005198	0.00537	0.005412	0.00555	0.005202	0.00523	0.005197
966.337	0.004275	0.004403	0.00452	0.004925	0.004685	0.004663	0.004818	0.004864	0.005116	0.004468	0.004611	0.004674
968.266	0.003956	0.004163	0.004257	0.004825	0.004373	0.004399	0.004498	0.004614	0.004983	0.004096	0.004401	0.004444
970.194	0.004152	0.00447	0.004551	0.005155	0.004474	0.004466	0.004523	0.004749	0.005309	0.004302	0.004665	0.004654
972.123	0.004916	0.005267	0.005335	0.005937	0.00495	0.004912	0.004964	0.005214	0.006015	0.005068	0.005388	0.005366
974.052	0.00617	0.006458	0.006609	0.007168	0.00582	0.005734	0.005827	0.006012	0.007092	0.006326	0.006546	0.006555
975.981	0.00793	0.008122	0.008405	0.008775	0.007149	0.007005	0.007122	0.00728	0.00865	0.008045	0.008182	0.008174
977.91	0.01015	0.010267	0.010549	0.010693	0.00895	0.008745	0.008812	0.008933	0.010682	0.010186	0.01028	0.010116
979.839	0.012597	0.012621	0.012795	0.012736	0.011047	0.010747	0.010705	0.010823	0.012983	0.012516	0.012584	0.01221
981.767	0.014925	0.014873	0.014883	0.014608	0.012997	0.012691	0.012497	0.01264	0.015168	0.014693	0.014689	0.014208
983.696	0.01675	0.016667	0.016552	0.016054	0.01462	0.014286	0.013994	0.01416	0.016936	0.016452	0.016337	0.015851
985.625	0.017875	0.017793	0.017637	0.017051	0.015839	0.015345	0.015077	0.015332	0.018037	0.01758	0.017459	0.016958
987.554	0.018289	0.018242	0.018141	0.017575	0.016533	0.015884	0.015657	0.016079	0.018403	0.017991	0.017936	0.017408
989.483	0.018077	0.018057	0.018009	0.017406	0.01661	0.015901	0.015702	0.016139	0.018023	0.017691	0.017708	0.017089
991.411	0.017216	0.017033	0.016995	0.016446	0.015999	0.015343	0.015097	0.015363	0.016916	0.016702	0.016777	0.016044
993.34	0.015756	0.015302	0.0153	0.014885	0.014728	0.014286	0.013973	0.014054	0.015363	0.01518	0.015268	0.014618
995.269	0.013919	0.013532	0.013391	0.013094	0.013168	0.012932	0.012706	0.012668	0.01379	0.013572	0.01366	0.013236
997.198	0.01206	0.011975	0.011792	0.011673	0.011839	0.011679	0.011554	0.011585	0.012619	0.012221	0.012386	0.012188
999.127	0.010776	0.010955	0.010748	0.010935	0.010879	0.010811	0.010737	0.010922	0.011955	0.011336	0.011589	0.011587
1001.06	0.010256	0.010626	0.010291	0.010737	0.010229	0.010461	0.010297	0.010661	0.011727	0.010983	0.01131	0.011329
1002.98	0.01036	0.010645	0.01043	0.010854	0.010018	0.010465	0.01029	0.010642	0.011769	0.010962	0.011368	0.011271
1004.91	0.010874	0.010722	0.010824	0.011089	0.010254	0.010705	0.010682	0.010736	0.011997	0.011141	0.011617	0.011425
1006.84	0.011371	0.011055	0.011353	0.011327	0.010677	0.011172	0.011244	0.011023	0.012331	0.011551	0.011942	0.011878
1008.77	0.01189	0.011698	0.011902	0.011523	0.011224	0.011591	0.01182	0.011511	0.012626	0.012064	0.012287	0.012415
1010.7	0.012417	0.012067	0.012157	0.011768	0.01187	0.011899	0.012162	0.012067	0.012764	0.012382	0.012497	0.012789
1012.63	0.012647	0.012227	0.012035	0.011745	0.012118	0.011999	0.012206	0.012304	0.01258	0.012426	0.012491	0.012857
1014.56	0.012332	0.012128	0.011594	0.011326	0.011913	0.011725	0.011903	0.012092	0.012072	0.012068	0.012217	0.012427
1016.49	0.011417	0.011312	0.010905	0.010597	0.011379	0.011011	0.011213	0.011357	0.01138	0.011166	0.011463	0.011513
1018.41	0.0102	0.009953	0.009811	0.009496	0.010362	0.010091	0.010153	0.010121	0.010385	0.009854	0.010304	0.010293
1020.34	0.008829	0.008379	0.008474	0.008179	0.008991	0.008987	0.008909	0.008821	0.008963	0.008262	0.008832	0.008893
1022.27	0.007371	0.006743	0.006967	0.006811	0.007359	0.007534	0.007598	0.007587	0.007434	0.00659	0.007196	0.007256
1024.2	0.00579	0.005111	0.005284	0.005319	0.005678	0.005886	0.006126	0.006149	0.005891	0.005023	0.005644	0.005704
1026.13	0.004046	0.003751	0.003686	0.003696	0.003933	0.004218	0.004592	0.004248	0.004187	0.003617	0.003959	0.004204
1028.06	0.002319	0.002389	0.002226	0.002198	0.002362	0.002631	0.002955	0.002485	0.002523	0.002275	0.002218	0.002716
1029.99	0.00087	0.000932	0.001087	0.000917	0.000987	0.001219	0.001396	0.001165	0.001094	0.000947	0.000789	0.001432
1031.92	-6.8e-05	-0.000302	8.8e-05	-0.000168	-0.000213	0.000198	0.0002	8.1e-05	-0.000216	-0.000122	-0.000317	0.000188
1033.85	-0.000758	-0.001213	-0.000923	-0.000942	-0.001029	-0.000645	-0.000782	-0.000852	-0.00126	-0.001102	-0.001228	-0.001097
1035.77	-0.001504	-0.001664	-0.001763	-0.001494	-0.001784	-0.001544	-0.001643	-0.00167	-0.001938	-0.001868	-0.001988	-0.002121
1037.7	-0.002266	-0.001888	-0.002367	-0.002102	-0.00246	-0.002325	-0.002244	-0.002294	-0.002603	-0.002351	-0.002764	-0.002792
1039.63	-0.002919	-0.002203	-0.00266	-0.002484	-0.002979	-0.002669	-0.002606	-0.002622	-0.003063	-0.002725	-0.003377	-0.003139
1041.56	-0.00322	-0.002567	-0.002474	-0.002567	-0.003177	-0.002744	-0.002658	-0.002468	-0.003046	-0.002926	-0.003273	-0.00297
1043.49	-0.002846	-0.002551	-0.001941	-0.002229	-0.002741	-0.002568	-0.002348	-0.002049	-0.002574	-0.002796	-0.002656	-0.002552
1045.42	-0.002042	-0.002133	-0.001542	-0.001565	-0.001823	-0.001999	-0.001958	-0.001652	-0.00184	-0.002213	-0.001956	-0.002035
1047.35	-0.001216	-0.001404	-0.001388	-0.000959	-0.000858	-0.001415	-0.001504	-0.001345	-0.001197	-0.001517	-0.001287	-0.00139
1049.28	-0.000792	-0.000743	-0.001332	-0.000697	-0.000563	-0.001134	-0.001102	-0.001072	-0.000893	-0.001032	-0.000965	-0.000925
1051.2	-0.000963	-0.000557	-0.001207	-0.000856	-0.001042	-0.001094	-0.001037	-0.000982	-0.000998	-0.001039	-0.001143	-0.000988
1053.13	-0.001399	-0.000905	-0.001244	-0.001228	-0.001773	-0.00129	-0.001291	-0.001321	-0.001488	-0.001459	-0.001439	-0.001462
1055.06	-0.001994	-0.001626	-0.001544	-0.001744	-0.002437	-0.00177	-0.00164	-0.001931	-0.002108	-0.002077	-0.001896	-0.002119
1056.99	-0.002696	-0.002503	-0.002111	-0.002173	-0.002945	-0.002171	-0.002275	-0.00246	-0.002557	-0.002757	-0.00269	-0.002824
1058.92	-0.003327	-0.003416	-0.002797	-0.00259	-0.003259	-0.002542	-0.003	-0.002732	-0.002919	-0.003067	-0.003324	-0.003282
1060.85	-0.003586	-0.003838	-0.003313	-0.003037	-0.00334	-0.003055	-0.003235	-0.002838	-0.003185	-0.003265	-0.003497	-0.003435
1062.78	-0.00339	-0.003595	-0.00332	-0.003112	-0.003208	-0.003377	-0.003087	-0.002776	-0.003226	-0.003395	-0.00333	-0.003205
1064.71	-0.002881	-0.002853	-0.00284	-0.002738	-0.002841	-0.003131	-0.002632	-0.002602	-0.003014	-0.003101	-0.002865	-0.002679
1066.64	-0.00227	-0.002099	-0.002439	-0.002325	-0.002214	-0.002457	-0.002104	-0.002427	-0.002486	-0.002485	-0.002254	-0.002033
1068.56	-0.001884	-0.001631	-0.00213	-0.002113	-0.001652	-0.001727	-0.001841	-0.002236	-0.00181	-0.001854	-0.001939	-0.001567
1070.49	-0.001768	-0.001631	-0.001958	-0.002241	-0.00143	-0.001338	-0.001985	-0.002033	-0.001553	-0.001543	-0.001959	-0.001671
1072.42	-0.002008	-0.002345	-0.002306	-0.002864	-0.001679	-0.001686	-0.002384	-0.002152	-0.002098	-0.001699	-0.002187	-0.002309
1074.35	-0.002769	-0.003439	-0.00329	-0.0039	-0.002517	-0.002709	-0.002905	-0.002995	-0.00338	-0.002656	-0.002876	-0.00332
1076.28	-0.004123	-0.004869	-0.004588	-0.005039	-0.003831	-0.004106	-0.00393	-0.004343	-0.005054	-0.004223	-0.00427	-0.004599
1078.21	-0.005913	-0.006367	-0.006029	-0.006295	-0.0055	-0.005693	-0.005479	-0.00582	-0.006726	-0.006015	-0.006066	-0.006113
1080.14	-0.007689	-0.007698	-0.007503	-0.007723	-0.00712	-0.007239	-0.007171	-0.007273	-0.008158	-0.007615	-0.007758	-0.007587
1082.07	-0.009027	-0.008653	-0.008651	-0.008852	-0.008405	-0.008427	-0.008493	-0.008447	-0.009227	-0.008718	-0.009045	-0.008824
1083.99	-0.009679	-0.009168	-0.009352	-0.009421	-0.009105	-0.009057	-0.009174	-0.009049	-0.009755	-0.009344	-0.00962	-0.009663
1085.92	-0.009716	-0.009405	-0.009756	-0.009511	-0.009319	-0.00922	-0.009354	-0.009224	-0.009741	-0.009515	-0.009739	-0.009909
1087.85	-0.009375	-0.009242	-0.009693	-0.009228	-0.009132	-0.009036	-0.009013	-0.009126	-0.009381	-0.009433	-0.009572	-0.009614
1089.78	-0.008955	-0.00887	-0.009161	-0.008738	-0.008702	-0.008606	-0.008479	-0.008643	-0.008877	-0.009132	-0.00918	-0.008988
1091.71	-0.008536	-0.008398	-0.008551	-0.00821	-0.008356	-0.008089	-0.007924	-0.008032	-0.008436	-0.008592	-0.008589	-0.008342
1093.64	-0.008227	-0.008067	-0.008007	-0.007777	-0.008023	-0.007619	-0.007534	-0.007559	-0.008076	-0.008059	-0.007945	-0.007754
1095.57	-0.008013	-0.007822	-0.007531	-0.007381	-0.007623	-0.007309	-0.007336	-0.007196	-0.007724	-0.007613	-0.007499	-0.00732
1097.5	-0.007713	-0.007546	-0.007257	-0.007045	-0.007203	-0.007162	-0.007173	-0.007016	-0.007382	-0.007253	-0.007141	-0.007178
1099.43	-0.007389	-0.007222	-0.007077	-0.006821	-0.006934	-0.007092	-0.007044	-0.007007	-0.007028	-0.007091	-0.006911	-0.007106
1101.35	-0.007086	-0.006796	-0.006804	-0.006587	-0.006711	-0.006893	-0.00675	-0.006982	-0.006787	-0.006979	-0.006727	-0.006908
1103.28	-0.006753	-0.006499	-0.006488	-0.006376	-0.006555	-0.006573	-0.00646	-0.006755	-0.00661	-0.006728	-0.006534	-0.006649
1105.21	-0.006406	-0.006283	-0.006165	-0.0062	-0.006439	-0.006276	-0.006261	-0.006423	-0.006407	-0.006437	-0.006344	-0.00634
1107.14	-0.006149	-0.006161	-0.005955	-0.00612	-0.006262	-0.006058	-0.006138	-0.006173	-0.006234	-0.006253	-0.006196	-0.006078
1109.07	-0.005957	-0.006105	-0.005936	-0.006089	-0.006104	-0.006022	-0.006045	-0.006038	-0.006152	-0.006067	-0.00613	-0.006019
1111	-0.005889	-0.005985	-0.006043	-0.006099	-0.00603	-0.006061	-0.005976	-0.006018	-0.006181	-0.006004	-0.006095	-0.006138
1112.93	-0.005947	-0.00588	-0.006104	-0.006151	-0.006034	-0.006045	-0.006002	-0.006046	-0.006295	-0.006037	-0.006133	-0.006226
1114.86	-0.006019	-0.00588	-0.006126	-0.006197	-0.006011	-0.006035	-0.006013	-0.006137	-0.006454	-0.006014	-0.006196	-0.006221
1116.78	-0.00606	-0.006003	-0.006132	-0.006248	-0.005959	-0.006005	-0.006031	-0.006182	-0.006554	-0.005943	-0.006247	-0.006165
1118.71	-0.006105	-0.006101	-0.006073	-0.006231	-0.005916	-0.005951	-0.006031	-0.006196	-0.006607	-0.005923	-0.006278	-0.006112
1120.64	-0.006192	-0.006189	-0.00607	-0.006201	-0.006001	-0.005981	-0.006	-0.006236	-0.006605	-0.006052	-0.006353	-0.006174
1122.57	-0.006329	-0.006269	-0.006201	-0.006215	-0.006174	-0.006129	-0.006108	-0.006291	-0.006628	-0.006275	-0.006484	-0.006277
1124.5	-0.006446	-0.006285	-0.006355	-0.006303	-0.006263	-0.006264	-0.00625	-0.006356	-0.006657	-0.0065	-0.006508	-0.006339
1126.43	-0.006361	-0.006225	-0.006328	-0.006275	-0.006177	-0.006287	-0.006196	-0.006256	-0.006537	-0.006447	-0.006293	-0.006246
1128.36	-0.005977	-0.005856	-0.005969	-0.005911	-0.005814	-0.005993	-0.005839	-0.005871	-0.006063	-0.005927	-0.005746	-0.005804
1130.29	-0.005178	-0.005112	-0.005134	-0.005062	-0.005186	-0.005219	-0.005156	-0.005155	-0.005127	-0.004947	-0.00481	-0.004889
1132.21	-0.003915	-0.00395	-0.003742	-0.003718	-0.004239	-0.004079	-0.004122	-0.004145	-0.003781	-0.003583	-0.003505	-0.003535
1134.14	-0.002277	-0.00232	-0.002059	-0.002111	-0.002927	-0.002707	-0.002769	-0.002822	-0.002132	-0.001929	-0.001967	-0.001889
1136.07	-0.000438	-0.000458	-0.000365	-0.000472	-0.001371	-0.001208	-0.001282	-0.001289	-0.000397	-0.00012	-0.000283	-0.000144
1138	0.00136	0.001302	0.001224	0.00103	0.000272	0.000257	0.000232	0.000236	0.001246	0.001619	0.001408	0.001491
1139.93	0.002825	0.002637	0.002486	0.002222	0.00167	0.001482	0.001557	0.001487	0.002555	0.002988	0.002786	0.002736
1141.86	0.003668	0.00336	0.003206	0.002903	0.002525	0.002281	0.002294	0.002163	0.003255	0.00369	0.003527	0.003375
1143.79	0.003691	0.003314	0.003211	0.002884	0.002624	0.002452	0.002265	0.002151	0.003136	0.003606	0.003439	0.003257
1145.72	0.002847	0.002532	0.002469	0.00214	0.001919	0.001837	0.001557	0.001488	0.002181	0.002739	0.002523	0.002362
1147.65	0.001247	0.001061	0.000984	0.00074	0.000505	0.000453	0.000216	0.000209	0.000552	0.001125	0.000874	0.000804
1149.57	-0.000873	-0.000968	-0.001025	-0.001143	-0.001379	-0.001436	-0.00157	-0.001537	-0.001495	-0.000979	-0.001262	-0.001242
1151.5	-0.003186	-0.003283	-0.003209	-0.003244	-0.003433	-0.003562	-0.003525	-0.003504	-0.003716	-0.003284	-0.003547	-0.003463
1153.43	-0.005379	-0.005512	-0.005298	-0.005274	-0.005451	-0.005589	-0.005384	-0.005405	-0.005874	-0.005541	-0.005699	-0.005593
1155.36	-0.007267	-0.007301	-0.007082	-0.007	-0.007218	-0.007159	-0.006948	-0.006996	-0.007716	-0.007443	-0.007517	-0.007421
1157.29	-0.008699	-0.008536	-0.008429	-0.008276	-0.008554	-0.008205	-0.008071	-0.008139	-0.009025	-0.008811	-0.008892	-0.008757
1159.22	-0.009577	-0.009286	-0.009281	-0.009061	-0.009357	-0.008869	-0.008733	-0.008803	-0.00978	-0.009701	-0.009768	-0.009536
1161.15	-0.009926	-0.009666	-0.009692	-0.00942	-0.009614	-0.009192	-0.009039	-0.009071	-0.010053	-0.01012	-0.010169	-0.009839
1163.08	-0.00988	-0.009719	-0.009727	-0.009397	-0.009447	-0.009174	-0.00901	-0.008978	-0.009949	-0.010073	-0.010133	-0.009786
1165	-0.009594	-0.009531	-0.009449	-0.009125	-0.009081	-0.008936	-0.008737	-0.008661	-0.009656	-0.009771	-0.009794	-0.009486
1166.93	-0.009205	-0.009154	-0.009014	-0.008766	-0.008689	-0.008588	-0.008377	-0.008326	-0.009312	-0.009363	-0.009338	-0.009101
1168.86	-0.008916	-0.008819	-0.008691	-0.008468	-0.008435	-0.008314	-0.008151	-0.008133	-0.009034	-0.009015	-0.008987	-0.008804
1170.79	-0.008788	-0.008675	-0.008602	-0.008367	-0.008334	-0.008223	-0.008091	-0.008138	-0.008819	-0.008815	-0.008778	-0.008569
1172.72	-0.008683	-0.008553	-0.008544	-0.008368	-0.008197	-0.00816	-0.008009	-0.008138	-0.008564	-0.008563	-0.008512	-0.008276
1174.65	-0.008346	-0.008205	-0.008236	-0.008089	-0.007862	-0.007858	-0.007729	-0.007875	-0.008072	-0.008039	-0.007994	-0.007757
1176.58	-0.007612	-0.007476	-0.007521	-0.007357	-0.007195	-0.007145	-0.007082	-0.007191	-0.007221	-0.007169	-0.007115	-0.006926
1178.51	-0.006497	-0.006352	-0.006356	-0.006258	-0.00616	-0.006068	-0.006055	-0.006122	-0.006079	-0.005957	-0.005931	-0.005783
1180.44	-0.005125	-0.004996	-0.00496	-0.004909	-0.004884	-0.004785	-0.004821	-0.00485	-0.00477	-0.004565	-0.004603	-0.004475
1182.36	-0.003748	-0.003697	-0.003668	-0.003568	-0.003634	-0.003536	-0.00363	-0.003635	-0.003474	-0.003273	-0.003306	-0.003221
1184.29	-0.002521	-0.002543	-0.002543	-0.002437	-0.002542	-0.002452	-0.002571	-0.002589	-0.002274	-0.002141	-0.002099	-0.002086
1186.22	-0.001503	-0.001552	-0.001543	-0.001501	-0.001654	-0.001572	-0.001661	-0.00166	-0.001247	-0.001153	-0.001091	-0.001118
1188.15	-0.000725	-0.000757	-0.000746	-0.00074	-0.000994	-0.000932	-0.000939	-0.000901	-0.000443	-0.000395	-0.000346	-0.000355
1190.08	-0.000121	-0.000147	-0.000141	-0.00018	-0.000436	-0.000419	-0.000356	-0.000337	0.00016	0.000182	0.0002	0.000205
1192.01	0.000391	0.000358	0.000383	0.000277	0.000119	6.5e-05	0.000168	0.000138	0.000614	0.000689	0.00063	0.000641
1193.94	0.000906	0.000837	0.000837	0.000692	0.00065	0.000545	0.00064	0.000581	0.000984	0.001124	0.001028	0.001015
1195.87	0.001375	0.001257	0.001225	0.001031	0.001101	0.001008	0.001009	0.000942	0.001282	0.001464	0.001411	0.001349
1197.79	0.001698	0.00155	0.001529	0.001287	0.001453	0.001379	0.001284	0.00121	0.001481	0.001716	0.001712	0.001624
1199.72	0.001852	0.001722	0.001668	0.001449	0.001638	0.001567	0.001449	0.00138	0.001538	0.001847	0.001823	0.001749
1201.65	0.00183	0.001729	0.001636	0.001488	0.001642	0.001552	0.001454	0.001408	0.001468	0.001811	0.00174	0.001692
1203.58	0.0017	0.00161	0.001522	0.00147	0.001508	0.001449	0.001368	0.001346	0.001336	0.001673	0.001577	0.001524
1205.51	0.00158	0.001558	0.001467	0.001469	0.001343	0.001335	0.001314	0.001313	0.001262	0.001551	0.00147	0.001406
1207.44	0.001606	0.001632	0.001558	0.001537	0.001288	0.001283	0.001342	0.00136	0.001372	0.00154	0.001486	0.001447
1209.37	0.001786	0.001826	0.001825	0.001788	0.001413	0.001399	0.001492	0.00153	0.001661	0.001696	0.001674	0.001646
1211.3	0.002125	0.002164	0.002215	0.002187	0.001709	0.001686	0.001791	0.00185	0.002063	0.002019	0.002033	0.002009
1213.23	0.002552	0.002588	0.002608	0.002581	0.002071	0.00207	0.002172	0.002241	0.002473	0.002401	0.002435	0.002424
1215.15	0.002888	0.00289	0.002902	0.002851	0.002385	0.002438	0.002477	0.002563	0.002798	0.00272	0.002771	0.002752
1217.08	0.003067	0.003046	0.003054	0.002968	0.002579	0.002713	0.002653	0.002748	0.002982	0.002932	0.002987	0.00293
1219.01	0.003078	0.003068	0.003036	0.002937	0.002669	0.002779	0.002703	0.002767	0.003001	0.003005	0.003014	0.00293
1220.94	0.002909	0.002865	0.002825	0.002745	0.002633	0.002615	0.002596	0.002598	0.002869	0.002894	0.00283	0.002761
1222.87	0.002653	0.002573	0.002546	0.002455	0.002479	0.002383	0.002376	0.002344	0.002612	0.002639	0.002553	0.002493
1224.8	0.002408	0.00228	0.002254	0.002098	0.002277	0.002159	0.002107	0.00207	0.002282	0.002347	0.002278	0.00223
1226.73	0.002203	0.001993	0.001968	0.001759	0.002094	0.001951	0.001826	0.001797	0.001954	0.002093	0.002042	0.001979
1228.66	0.002006	0.001758	0.001734	0.001496	0.001951	0.001791	0.001559	0.001578	0.001687	0.001939	0.001829	0.001769
1230.58	0.001808	0.001611	0.001563	0.001292	0.00181	0.001654	0.001394	0.001405	0.001489	0.00186	0.001637	0.001595
1232.51	0.001608	0.001467	0.001358	0.001102	0.001615	0.001444	0.001284	0.001224	0.001321	0.001731	0.001462	0.001394
1234.44	0.001331	0.001228	0.001088	0.000838	0.001295	0.001153	0.001096	0.001009	0.001139	0.001441	0.00122	0.001138
1236.37	0.001007	0.000889	0.000768	0.000546	0.000921	0.000839	0.000816	0.000739	0.000867	0.001034	0.000877	0.000815
1238.3	0.000562	0.000395	0.000313	0.000189	0.000499	0.000445	0.000397	0.000339	0.000442	0.000518	0.000417	0.000402
1240.23	-8e-06	-0.000194	-0.000221	-0.000243	9e-06	-2.4e-05	-0.000127	-0.000146	-7.3e-05	-5.9e-05	-0.000139	-9.3e-05
1242.16	-0.000588	-0.000753	-0.000751	-0.00072	-0.000499	-0.00051	-0.000629	-0.000649	-0.000591	-0.000603	-0.000693	-0.000591
1244.09	-0.001104	-0.001235	-0.001223	-0.001213	-0.00096	-0.00099	-0.001059	-0.001148	-0.001053	-0.001072	-0.00113	-0.001075
1246.02	-0.001496	-0.001589	-0.001595	-0.001597	-0.00132	-0.001393	-0.001413	-0.001519	-0.001425	-0.001442	-0.001428	-0.001464
1247.94	-0.001781	-0.001769	-0.001812	-0.001791	-0.001547	-0.00164	-0.001662	-0.001699	-0.001659	-0.001696	-0.001642	-0.001698
1249.87	-0.001962	-0.001879	-0.001882	-0.001863	-0.001644	-0.001743	-0.001783	-0.001771	-0.001766	-0.001844	-0.001814	-0.001831
1251.8	-0.002053	-0.001933	-0.001848	-0.001849	-0.001667	-0.001768	-0.001801	-0.00179	-0.001783	-0.001943	-0.001915	-0.001898
1253.73	-0.002006	-0.001907	-0.001774	-0.001715	-0.001634	-0.001753	-0.001719	-0.001747	-0.001754	-0.001957	-0.001966	-0.001931
1255.66	-0.001953	-0.001925	-0.001821	-0.001706	-0.001645	-0.001778	-0.001683	-0.001757	-0.001814	-0.001982	-0.002034	-0.001978
1257.59	-0.002016	-0.001987	-0.001994	-0.001812	-0.00175	-0.001834	-0.001774	-0.001821	-0.00192	-0.002015	-0.002081	-0.002013
1259.52	-0.002132	-0.002086	-0.002204	-0.001936	-0.001939	-0.001929	-0.001938	-0.001911	-0.002019	-0.00201	-0.002078	-0.00201
1261.45	-0.00231	-0.002272	-0.002418	-0.002143	-0.002181	-0.0021	-0.002143	-0.002092	-0.002088	-0.002039	-0.002067	-0.002023
1263.37	-0.002456	-0.002435	-0.002516	-0.002337	-0.002341	-0.00228	-0.002292	-0.002299	-0.002084	-0.002058	-0.002051	-0.002028
1265.3	-0.002492	-0.002463	-0.002476	-0.002405	-0.002354	-0.002386	-0.00233	-0.002443	-0.002046	-0.00203	-0.002003	-0.002017
1267.23	-0.002509	-0.002484	-0.002446	-0.002462	-0.002324	-0.002424	-0.002338	-0.002508	-0.002058	-0.002036	-0.002023	-0.002037
1269.16	-0.002527	-0.002503	-0.0024	-0.002529	-0.002302	-0.002357	-0.00232	-0.00242	-0.002068	-0.002058	-0.002042	-0.001997
1271.09	-0.00242	-0.002396	-0.002256	-0.002401	-0.002196	-0.002132	-0.002144	-0.002129	-0.001957	-0.001968	-0.001919	-0.00185
1273.02	-0.002148	-0.002161	-0.002032	-0.002133	-0.001976	-0.001847	-0.00185	-0.001786	-0.001784	-0.001781	-0.001718	-0.001654
1274.95	-0.00184	-0.001854	-0.001798	-0.001843	-0.001658	-0.001556	-0.001546	-0.001507	-0.001604	-0.001585	-0.001517	-0.001455
1276.88	-0.001557	-0.001511	-0.00158	-0.001562	-0.001307	-0.00128	-0.001301	-0.001279	-0.00143	-0.001356	-0.001342	-0.001301
1278.81	-0.001348	-0.001271	-0.0014	-0.001387	-0.001043	-0.001043	-0.00114	-0.001131	-0.001311	-0.001141	-0.001205	-0.001204
1280.73	-0.001122	-0.001055	-0.001178	-0.001185	-0.000782	-0.000796	-0.000947	-0.000953	-0.001135	-0.000911	-0.001037	-0.001034
1282.66	-0.000855	-0.000842	-0.000917	-0.000886	-0.000529	-0.000577	-0.000707	-0.000725	-0.00089	-0.000687	-0.00084	-0.000821
1284.59	-0.000666	-0.000711	-0.000695	-0.00062	-0.000429	-0.000475	-0.00053	-0.000565	-0.000629	-0.000562	-0.00067	-0.000648
1286.52	-0.000542	-0.000582	-0.000488	-0.000419	-0.000481	-0.000502	-0.000451	-0.000493	-0.000361	-0.0005	-0.000513	-0.00046
1288.45	-0.00044	-0.000424	-0.000281	-0.000246	-0.00059	-0.000539	-0.00038	-0.000406	-6.8e-05	-0.000439	-0.000297	-0.000205
1290.38	-0.000254	-0.000165	-1.7e-05	1.1e-05	-0.000597	-0.00045	-0.000251	-0.000224	0.000247	-0.000267	-6e-06	9.5e-05
1292.31	8e-05	0.00018	0.000282	0.000319	-0.000395	-0.000212	-5.2e-05	4.4e-05	0.000567	2.7e-05	0.000314	0.00039
1294.24	0.000455	0.00053	0.000553	0.000631	3e-06	0.00011	0.000217	0.00035	0.000853	0.000373	0.000593	0.000644
1296.16	0.000658	0.000709	0.000697	0.000795	0.000357	0.000363	0.000426	0.000549	0.000972	0.000588	0.000721	0.000743
1298.09	0.000656	0.000694	0.000713	0.000765	0.000465	0.000459	0.0005	0.00059	0.000934	0.000615	0.000687	0.000714
1300.02	0.000568	0.000597	0.000647	0.000685	0.000392	0.000418	0.000494	0.000545	0.000805	0.000529	0.000569	0.000645
1301.95	0.000398	0.000405	0.000455	0.000582	0.000215	0.000277	0.000373	0.000382	0.000576	0.000308	0.000341	0.000466
1303.88	8.9e-05	9.1e-05	0.000132	0.000349	-8.7e-05	-5e-06	7.8e-05	7.8e-05	0.000215	-6.5e-05	-2e-06	0.000116
1305.81	-0.000165	-0.000131	-0.000106	0.000122	-0.000292	-0.000271	-0.000184	-0.00018	-2.5e-05	-0.000359	-0.000277	-0.000231
1307.74	-0.000413	-0.000343	-0.000335	-6.6e-05	-0.000412	-0.000475	-0.000379	-0.000453	-0.000269	-0.000636	-0.000552	-0.000563
1309.67	-0.000682	-0.000603	-0.000582	-0.000282	-0.000581	-0.000669	-0.000578	-0.000707	-0.000552	-0.000886	-0.000772	-0.000797
1311.59	-0.000765	-0.000712	-0.00066	-0.000357	-0.000683	-0.000754	-0.000659	-0.000786	-0.000667	-0.000951	-0.000845	-0.000837
1313.52	-0.000859	-0.000812	-0.000779	-0.00047	-0.000799	-0.000835	-0.000755	-0.000887	-0.000803	-0.001026	-0.000923	-0.000885
1315.45	-0.001093	-0.001038	-0.001044	-0.000816	-0.001059	-0.000974	-0.000951	-0.001027	-0.000987	-0.001195	-0.001021	-0.000966
1317.38	-0.001261	-0.001175	-0.001182	-0.001123	-0.001254	-0.001035	-0.00103	-0.000992	-0.001015	-0.001233	-0.000972	-0.000924
1319.31	-0.001181	-0.001059	-0.001058	-0.00115	-0.001126	-0.000898	-0.000897	-0.000771	-0.000809	-0.001024	-0.000783	-0.000748
1321.24	-0.000993	-0.000889	-0.000857	-0.001023	-0.000871	-0.000664	-0.00067	-0.000532	-0.000593	-0.000761	-0.000603	-0.000535
1323.17	-0.000636	-0.00056	-0.000452	-0.000631	-0.000487	-0.000358	-0.000312	-0.00019	-0.000272	-0.000386	-0.000297	-0.0002
1325.1	-0.000192	-0.000144	4e-06	-0.000103	-4.2e-05	-5.4e-05	5.9e-05	0.000104	6.6e-05	-5.6e-05	-1.7e-05	6.6e-05
1327.03	-1.7e-05	2.1e-05	0.000147	0.000129	9e-05	4.7e-05	0.000171	0.000149	0.000143	-1.3e-05	5.7e-05	0.000108
1328.95	6.7e-05	0.000102	0.00019	0.000226	5.4e-05	9.8e-05	0.000201	0.000227	0.000221	-2e-06	0.000145	0.000195
1330.88	0.000411	0.000459	0.000478	0.000609	0.000304	0.000359	0.000439	0.000497	0.00054	0.000257	0.000428	0.000458
1332.81	0.001158	0.001195	0.001171	0.001529	0.001088	0.00087	0.000952	0.000884	0.001081	0.000793	0.000775	0.000743
1334.74	0.001376	0.001359	0.001314	0.001898	0.001449	0.000998	0.001126	0.000863	0.001073	0.000854	0.000648	0.000582
1336.67	0.000932	0.000911	0.000897	0.001414	0.001083	0.000712	0.000877	0.000611	0.000675	0.000509	0.000357	0.000315
1338.6	0.000339	0.000341	0.000407	0.000608	0.000458	0.000415	0.000537	0.000457	0.000352	0.000191	0.000238	0.000261
1340.53	-0.000127	-7.7e-05	4.7e-05	-8.1e-05	-0.000131	0.000243	0.000283	0.000455	0.000222	3.9e-05	0.000326	0.000411
1342.46	-0.000124	-3e-06	9.8e-05	-0.000137	-0.000277	0.000327	0.00032	0.000644	0.000477	0.0002	0.000621	0.000731
1344.38	0.00021	0.000358	0.000417	0.000334	3e-06	0.000493	0.000484	0.000778	0.000821	0.00045	0.000827	0.000904
1346.31	0.000499	0.000609	0.000678	0.000838	0.000351	0.000503	0.00054	0.000716	0.000918	0.000534	0.000726	0.000763
1348.24	0.000321	0.000373	0.000448	0.0007	0.000243	0.000224	0.000295	0.000377	0.000584	0.000259	0.000347	0.000409
1350.17	0.000299	0.000336	0.000411	0.000547	0.000245	0.000202	0.00027	0.00031	0.000478	0.000251	0.00033	0.000429
1352.1	0.000596	0.000617	0.000642	0.000671	0.00057	0.000532	0.000566	0.000549	0.000659	0.000575	0.000648	0.000708
1354.03	0.00129	0.001277	0.001295	0.001234	0.001186	0.001153	0.001162	0.001117	0.001217	0.001243	0.001288	0.001281
1355.96	0.00252	0.002452	0.002475	0.002522	0.002281	0.002071	0.002143	0.001979	0.002228	0.002258	0.002131	0.002058
1357.89	0.0032	0.003056	0.003015	0.003208	0.002896	0.002604	0.00271	0.002401	0.002719	0.002753	0.002535	0.002422
1359.82	0.003563	0.003413	0.003338	0.00342	0.003187	0.00302	0.003065	0.002827	0.003105	0.003167	0.003004	0.002906
1361.74	0.004055	0.003953	0.003854	0.003771	0.003608	0.003585	0.003546	0.003474	0.003704	0.003802	0.003687	0.003606
1363.67	0.003896	0.003822	0.003689	0.003457	0.003473	0.003622	0.003473	0.003571	0.00364	0.003778	0.003779	0.003709
1365.6	0.003451	0.003407	0.003336	0.002947	0.003056	0.003328	0.003067	0.003389	0.003308	0.003424	0.003517	0.003504
1367.53	0.003372	0.00332	0.003384	0.003128	0.003003	0.003035	0.002896	0.003159	0.003188	0.003201	0.003161	0.003155
1369.46	0.002749	0.002661	0.002702	0.002807	0.002543	0.002289	0.002389	0.002266	0.002395	0.002375	0.002172	0.002098
1371.39	0.001863	0.001791	0.001742	0.001899	0.001794	0.00161	0.001778	0.001464	0.001468	0.001514	0.001368	0.001267
1373.32	0.001728	0.001658	0.00163	0.00156	0.001664	0.001681	0.00174	0.001559	0.001358	0.001476	0.001448	0.00134
1375.25	0.001822	0.001737	0.001697	0.001446	0.001769	0.001922	0.00183	0.001847	0.00145	0.00162	0.001637	0.001562
1377.17	0.001368	0.001325	0.001275	0.000884	0.001396	0.001715	0.001488	0.001697	0.001116	0.001247	0.001378	0.001409
1379.1	0.001521	0.001565	0.001615	0.001221	0.001595	0.001855	0.001646	0.002004	0.001464	0.001431	0.001603	0.001705
1381.03	0.001995	0.002004	0.002111	0.002188	0.002189	0.002011	0.002059	0.002185	0.001929	0.001741	0.001784	0.001743
1382.96	0.001264	0.001198	0.001247	0.001702	0.001622	0.001334	0.001511	0.00137	0.001186	0.000942	0.001021	0.000869
1384.89	0.000534	0.000471	0.000489	0.000909	0.000908	0.000805	0.00092	0.000787	0.000598	0.000309	0.000501	0.000409
1386.82	0.000453	0.000385	0.000432	0.000654	0.00075	0.000804	0.000797	0.000752	0.000653	0.000362	0.000591	0.000603
1388.75	0.000787	0.000747	0.000803	0.000906	0.000947	0.001022	0.001002	0.000918	0.001008	0.00075	0.000901	0.000984
1390.68	0.001364	0.001356	0.001444	0.001524	0.001402	0.001407	0.001446	0.001237	0.00148	0.001236	0.001281	0.001374
1392.61	0.002409	0.002409	0.002504	0.002778	0.002347	0.00212	0.002272	0.001911	0.002346	0.002113	0.002002	0.00197
1394.53	0.001959	0.00195	0.001951	0.002367	0.001935	0.001711	0.001927	0.001447	0.001814	0.001676	0.001547	0.001409
1396.46	0.000745	0.000813	0.000774	0.000801	0.000742	0.000891	0.000966	0.000736	0.000826	0.000683	0.000774	0.000746
1398.39	0.00046	0.000576	0.000579	0.000244	0.000402	0.000733	0.00063	0.000787	0.000795	0.000508	0.000745	0.000853
1400.32	9.3e-05	0.000154	0.000192	-0.000171	7.4e-05	0.000316	0.000123	0.000463	0.000436	0.00012	0.000371	0.000511
1402.25	-0.000521	-0.000506	-0.000478	-0.000745	-0.000478	-0.000396	-0.000592	-0.000266	-0.000298	-0.000535	-0.000402	-0.000296
1404.18	-0.000935	-0.000915	-0.000923	-0.001052	-0.000815	-0.00091	-0.001072	-0.000808	-0.000799	-0.000927	-0.000977	-0.000929
1406.11	-0.001402	-0.001392	-0.001437	-0.001413	-0.001217	-0.001428	-0.0015	-0.001384	-0.001339	-0.00129	-0.001476	-0.001502
1408.04	-0.002336	-0.002389	-0.002408	-0.002508	-0.002169	-0.002207	-0.002319	-0.002255	-0.002293	-0.002052	-0.002229	-0.002237
1409.96	-0.002161	-0.00227	-0.0022	-0.002489	-0.002157	-0.002155	-0.002351	-0.002274	-0.002192	-0.001934	-0.002091	-0.002097
1411.89	-0.001119	-0.001323	-0.001222	-0.001262	-0.001278	-0.001583	-0.001716	-0.001852	-0.001458	-0.001243	-0.001563	-0.0017
1413.82	-0.00234	-0.002571	-0.00261	-0.002363	-0.002433	-0.002766	-0.00282	-0.003275	-0.002801	-0.002443	-0.002866	-0.003051
1415.75	-0.003794	-0.003912	-0.004051	-0.003879	-0.003793	-0.003993	-0.004034	-0.004478	-0.004071	-0.003582	-0.003977	-0.004092
1417.68	-0.00457	-0.004557	-0.004753	-0.004648	-0.004403	-0.004552	-0.004576	-0.004865	-0.004612	-0.004038	-0.004377	-0.0044
1419.61	-0.005516	-0.005451	-0.005636	-0.005787	-0.00519	-0.005127	-0.005205	-0.005277	-0.005334	-0.004637	-0.004813	-0.004693
1421.54	-0.004984	-0.00492	-0.004982	-0.005519	-0.004731	-0.004495	-0.004693	-0.004419	-0.004625	-0.003962	-0.003972	-0.003774
1423.47	-0.0028	-0.00278	-0.002801	-0.003331	-0.00282	-0.002721	-0.002852	-0.002548	-0.0026	-0.002116	-0.002113	-0.002027
1425.4	-0.000872	-0.000943	-0.001045	-0.001204	-0.001137	-0.001186	-0.001166	-0.001121	-0.001048	-0.000672	-0.000767	-0.000845
1427.32	-0.000479	-0.000596	-0.000782	-0.000792	-0.000815	-0.000717	-0.000695	-0.000783	-0.000862	-0.000472	-0.000558	-0.000642
1429.25	0.001518	0.001413	0.001329	0.0013	0.001188	0.001073	0.001069	0.001079	0.000982	0.001301	0.001101	0.001035
1431.18	0.002745	0.002583	0.002578	0.002746	0.002546	0.002228	0.002261	0.002108	0.002056	0.002305	0.001964	0.001886
1433.11	0.002117	0.001921	0.001966	0.002005	0.002023	0.001912	0.00189	0.001699	0.001449	0.001706	0.001504	0.001449
1435.04	0.001882	0.00173	0.00181	0.001564	0.001797	0.001874	0.001758	0.001776	0.00134	0.001568	0.001576	0.001501
1436.97	0.001376	0.001295	0.001277	0.000901	0.001237	0.001521	0.001379	0.001534	0.000929	0.001174	0.001317	0.001252
1438.9	0.001012	0.001009	0.000919	0.000411	0.000835	0.001243	0.001077	0.001398	0.000634	0.000949	0.001088	0.001117
1440.83	0.001899	0.001953	0.001868	0.001431	0.001694	0.001856	0.001757	0.002112	0.001517	0.001761	0.001697	0.001767
1442.75	0.002553	0.002615	0.002524	0.002534	0.002412	0.00223	0.002267	0.002372	0.00214	0.002223	0.001939	0.001962
1444.68	0.001833	0.00184	0.00176	0.002088	0.001778	0.00159	0.001691	0.001537	0.001426	0.001387	0.00117	0.001157
1446.61	0.001262	0.001233	0.001183	0.001428	0.001194	0.001155	0.001201	0.001126	0.00092	0.000803	0.00083	0.000823
1448.54	0.002119	0.002044	0.002054	0.002068	0.00196	0.001887	0.001841	0.001932	0.001753	0.001603	0.001725	0.001693
1450.47	0.003858	0.003775	0.004017	0.004105	0.003464	0.003098	0.003275	0.0031	0.003362	0.003161	0.00297	0.002816
1452.4	0.002328	0.002242	0.002475	0.003125	0.001923	0.001545	0.002092	0.00123	0.001785	0.001674	0.001234	0.000997
1454.33	-0.001379	-0.001464	-0.00141	-0.000544	-0.001569	-0.001628	-0.00108	-0.002086	-0.001666	-0.001658	-0.001968	-0.002139
1456.26	-0.004748	-0.004794	-0.004852	-0.004449	-0.004675	-0.004253	-0.004104	-0.004455	-0.004507	-0.004421	-0.004349	-0.004247
1458.18	-0.005498	-0.005453	-0.005541	-0.005797	-0.005338	-0.004711	-0.004936	-0.004425	-0.004776	-0.004698	-0.004379	-0.004039
1460.11	-0.004836	-0.004708	-0.004874	-0.005459	-0.004666	-0.004079	-0.004466	-0.003468	-0.003953	-0.003951	-0.003542	-0.003168
1462.04	-0.003524	-0.003374	-0.003456	-0.004135	-0.003324	-0.002978	-0.003322	-0.00233	-0.002794	-0.002913	-0.002614	-0.002339
1463.97	-0.003564	-0.003464	-0.00329	-0.003666	-0.003238	-0.003182	-0.003226	-0.002741	-0.003093	-0.003357	-0.003313	-0.003151
1465.9	-0.006332	-0.006279	-0.006063	-0.005874	-0.00575	-0.005794	-0.00552	-0.005747	-0.006009	-0.006424	-0.006425	-0.006373
1467.83	-0.010409	-0.010352	-0.010166	-0.009648	-0.009334	-0.009483	-0.009078	-0.009726	-0.010136	-0.010624	-0.010505	-0.010509
1469.76	-0.013368	-0.013215	-0.013123	-0.012301	-0.011799	-0.012101	-0.011631	-0.012425	-0.013031	-0.013423	-0.013301	-0.013245
1471.69	-0.015342	-0.015062	-0.015206	-0.014253	-0.01344	-0.013679	-0.01323	-0.013919	-0.014815	-0.01493	-0.01481	-0.014636
1473.62	-0.015121	-0.014781	-0.015035	-0.01452	-0.013268	-0.013161	-0.012955	-0.013096	-0.014401	-0.01422	-0.013948	-0.013599
1475.54	-0.011781	-0.01147	-0.01158	-0.011701	-0.010375	-0.009989	-0.010071	-0.009564	-0.010958	-0.010605	-0.010281	-0.009793
1477.47	-0.007084	-0.00682	-0.0067	-0.007199	-0.006287	-0.005857	-0.006041	-0.005233	-0.006282	-0.005941	-0.005676	-0.005204
1479.4	-0.003051	-0.002839	-0.00257	-0.002943	-0.002783	-0.002535	-0.002553	-0.002002	-0.002432	-0.002274	-0.002131	-0.001859
1481.33	-0.001024	-0.000928	-0.000709	-0.000608	-0.001022	-0.000892	-0.00071	-0.000681	-0.00085	-0.000785	-0.000677	-0.000603
1483.26	0.001845	0.001897	0.002011	0.002682	0.00171	0.001429	0.001847	0.001419	0.001501	0.001509	0.001388	0.001266
1485.19	0.003298	0.003325	0.003283	0.004235	0.003191	0.002751	0.003301	0.0026	0.002699	0.002713	0.002439	0.002214
1487.12	0.004198	0.004235	0.00418	0.004818	0.004049	0.003858	0.004243	0.003825	0.003665	0.003683	0.003518	0.003349
1489.05	0.004918	0.005001	0.005011	0.005161	0.004784	0.004866	0.004974	0.005135	0.004601	0.004635	0.004635	0.004593
1490.97	0.005932	0.006047	0.006111	0.005961	0.00568	0.00593	0.005882	0.006383	0.005737	0.005723	0.005855	0.005862
1492.9	0.007217	0.007233	0.007334	0.007204	0.006628	0.007013	0.006946	0.007347	0.006857	0.006769	0.00694	0.006863
1494.83	0.008201	0.008095	0.008121	0.008214	0.007373	0.007735	0.007749	0.007761	0.00742	0.007375	0.007461	0.007244
1496.76	0.008439	0.008213	0.008161	0.008276	0.007701	0.007856	0.007893	0.007651	0.007298	0.007418	0.007376	0.007132
1498.69	0.008388	0.008079	0.00817	0.007718	0.007847	0.007938	0.007797	0.00787	0.007238	0.007491	0.007468	0.007354
1500.62	0.009855	0.009623	0.009772	0.009671	0.009206	0.008964	0.00899	0.009094	0.00866	0.008734	0.008542	0.008329
1502.55	0.011066	0.010874	0.010717	0.011723	0.010445	0.009599	0.010027	0.009421	0.009345	0.009385	0.00896	0.00847
1504.48	0.011558	0.011301	0.010854	0.012437	0.011053	0.009959	0.010505	0.009348	0.009447	0.009589	0.009048	0.008385
1506.41	0.011123	0.010705	0.010166	0.011118	0.010544	0.010027	0.01011	0.009228	0.009047	0.009412	0.00904	0.008534
1508.33	0.011148	0.010708	0.010409	0.009803	0.010498	0.010612	0.010028	0.010107	0.009439	0.009989	0.00985	0.009744
1510.26	0.012027	0.011533	0.011664	0.009896	0.011198	0.011553	0.010667	0.011436	0.010685	0.011214	0.011067	0.011124
1512.19	0.012039	0.011422	0.011778	0.009835	0.010874	0.011225	0.010528	0.011214	0.010745	0.01112	0.010904	0.010901
1514.12	0.012025	0.011499	0.011776	0.010764	0.010688	0.010362	0.010289	0.01027	0.010447	0.0105	0.010065	0.009854
1516.05	0.009172	0.008638	0.008611	0.008752	0.008051	0.007378	0.00766	0.006857	0.007208	0.007472	0.006949	0.006586
1517.98	0.006074	0.005461	0.005344	0.005772	0.005195	0.00476	0.004845	0.004087	0.004286	0.004814	0.004371	0.004054
1519.91	0.004659	0.004121	0.003933	0.004084	0.003973	0.003833	0.003546	0.003259	0.003253	0.003876	0.003583	0.003405
1521.84	0.004321	0.003993	0.003709	0.003424	0.004037	0.003956	0.003488	0.003606	0.003269	0.003992	0.003714	0.00365
1523.76	0.004368	0.004087	0.003676	0.002932	0.004317	0.004314	0.003768	0.004085	0.003492	0.004326	0.004032	0.003977
1525.69	0.00591	0.005693	0.005339	0.003838	0.005875	0.005693	0.005075	0.00573	0.004966	0.00571	0.005482	0.005528
1527.62	0.007578	0.007558	0.007347	0.005948	0.007574	0.006904	0.006553	0.007118	0.006688	0.007171	0.006863	0.006677
1529.55	0.006249	0.006072	0.005798	0.005107	0.006017	0.005628	0.005433	0.005405	0.005206	0.005909	0.005644	0.005191
1531.48	0.007167	0.006686	0.006549	0.005663	0.006646	0.006423	0.006108	0.006001	0.005715	0.006704	0.006369	0.005981
1533.41	0.009565	0.008949	0.008712	0.008771	0.008529	0.008112	0.007892	0.007588	0.007746	0.008493	0.007757	0.007395
1535.34	0.00618	0.005584	0.005055	0.006379	0.005025	0.004909	0.004863	0.003937	0.004368	0.004864	0.004322	0.00396
1537.27	0.00247	0.002089	0.001507	0.003088	0.001568	0.001429	0.001444	0.00045	0.000934	0.001276	0.000931	0.00067
1539.2	-0.001893	-0.002127	-0.002697	-0.001614	-0.001897	-0.00232	-0.002321	-0.003071	-0.002936	-0.002588	-0.002781	-0.002945
1541.12	-0.006019	-0.006345	-0.006724	-0.007073	-0.0053	-0.005632	-0.005855	-0.006175	-0.0065	-0.005917	-0.005892	-0.005942
1543.05	-0.005565	-0.006024	-0.006098	-0.008205	-0.00476	-0.004949	-0.005522	-0.004929	-0.005739	-0.004974	-0.004967	-0.004724
1544.98	-0.003209	-0.003672	-0.003502	-0.006123	-0.002627	-0.002866	-0.003514	-0.00234	-0.003139	-0.002742	-0.002932	-0.002512
1546.91	-0.002308	-0.002562	-0.002328	-0.003866	-0.002251	-0.002428	-0.002867	-0.001901	-0.00193	-0.002373	-0.00252	-0.00219
1548.84	-0.00568	-0.005534	-0.005342	-0.005682	-0.005793	-0.005652	-0.005747	-0.005392	-0.004886	-0.005946	-0.005619	-0.005334
1550.77	-0.006413	-0.006048	-0.005766	-0.005566	-0.006435	-0.00658	-0.006425	-0.006408	-0.005592	-0.006888	-0.006584	-0.00627
1552.7	-0.006725	-0.006178	-0.005733	-0.004367	-0.006506	-0.006696	-0.006172	-0.006704	-0.005465	-0.006969	-0.006919	-0.006776
1554.63	-0.011367	-0.010681	-0.01033	-0.008297	-0.010972	-0.010404	-0.00973	-0.010478	-0.009262	-0.010785	-0.01037	-0.010243
1556.55	-0.014438	-0.013671	-0.013543	-0.011644	-0.013725	-0.012702	-0.012138	-0.012474	-0.011725	-0.013162	-0.012268	-0.012086
1558.48	-0.015757	-0.015152	-0.015098	-0.014048	-0.014755	-0.013522	-0.013304	-0.013069	-0.012935	-0.014198	-0.01287	-0.012575
1560.41	-0.013473	-0.013146	-0.012975	-0.013254	-0.012522	-0.011503	-0.011609	-0.010799	-0.011104	-0.012124	-0.01068	-0.010267
1562.34	-0.008585	-0.008428	-0.008163	-0.009104	-0.007866	-0.007567	-0.007643	-0.006685	-0.006991	-0.007901	-0.006817	-0.006434
1564.27	-0.004027	-0.00394	-0.003641	-0.004216	-0.003481	-0.003776	-0.003588	-0.003097	-0.003051	-0.003928	-0.003414	-0.003193
1566.2	-0.003745	-0.003486	-0.003314	-0.002728	-0.00321	-0.003328	-0.002905	-0.002949	-0.002616	-0.003514	-0.003299	-0.003133
1568.13	-0.006381	-0.006117	-0.006143	-0.005441	-0.005649	-0.005354	-0.005125	-0.005162	-0.005139	-0.005923	-0.00542	-0.00507
1570.06	-0.004151	-0.00392	-0.003761	-0.003174	-0.003564	-0.003376	-0.003212	-0.003127	-0.003008	-0.003932	-0.003476	-0.003183
1571.99	-0.003567	-0.003402	-0.003166	-0.002545	-0.003093	-0.002845	-0.002624	-0.00261	-0.002468	-0.003406	-0.002952	-0.002775
1573.91	-0.003198	-0.003064	-0.002843	-0.002459	-0.002702	-0.002477	-0.002285	-0.00221	-0.002225	-0.003015	-0.002575	-0.002429
1575.84	-0.001993	-0.001863	-0.001712	-0.001486	-0.001506	-0.001373	-0.001255	-0.001053	-0.001189	-0.001836	-0.001495	-0.001354
1577.77	-0.00204	-0.001995	-0.001929	-0.001825	-0.001507	-0.001286	-0.001289	-0.000997	-0.001343	-0.001851	-0.001474	-0.001245
1579.7	-0.000808	-0.000872	-0.000716	-0.001041	-0.000335	-0.000197	-0.000372	0.00015	-0.000406	-0.000765	-0.000419	-7.6e-05
1581.63	0.001608	0.00145	0.001722	0.001376	0.001771	0.001695	0.001564	0.002095	0.001638	0.001242	0.00148	0.001736
1583.56	0.002629	0.002427	0.00263	0.002722	0.002447	0.002327	0.002432	0.00266	0.002445	0.00194	0.00212	0.002165
1585.49	0.00251	0.002298	0.002313	0.002542	0.002279	0.002177	0.002317	0.002378	0.00212	0.001714	0.001869	0.001867
1587.42	0.003345	0.003149	0.003078	0.003286	0.003075	0.002936	0.002984	0.00304	0.002765	0.002435	0.002505	0.00251
1589.34	0.004103	0.003891	0.003793	0.003967	0.003723	0.003514	0.003566	0.003548	0.003328	0.003096	0.003046	0.003004
1591.27	0.004567	0.004246	0.004153	0.004131	0.004044	0.003747	0.003822	0.003739	0.003511	0.003438	0.003327	0.003244
1593.2	0.004963	0.004494	0.004408	0.00415	0.004279	0.003973	0.003994	0.003949	0.003639	0.003713	0.003616	0.003537
1595.13	0.005579	0.004965	0.004843	0.004524	0.004726	0.00443	0.004372	0.004434	0.003995	0.004179	0.004074	0.004025
1597.06	0.006308	0.005559	0.005383	0.00511	0.005271	0.004975	0.004866	0.004991	0.00446	0.004698	0.00451	0.004491
1598.99	0.007223	0.006302	0.006139	0.005818	0.005938	0.005604	0.005453	0.00557	0.005042	0.005306	0.005063	0.005039
1600.92	0.008449	0.007462	0.007316	0.006941	0.006925	0.006497	0.006355	0.006397	0.006018	0.006243	0.005952	0.00583
1602.85	0.009689	0.008659	0.008543	0.008048	0.007914	0.007398	0.007284	0.007157	0.006998	0.007228	0.0069	0.006629
1604.77	0.010652	0.009562	0.009418	0.008738	0.008645	0.008137	0.007969	0.007777	0.007704	0.00802	0.007725	0.007422
1606.7	0.011823	0.010627	0.010405	0.009512	0.009498	0.00904	0.008775	0.008679	0.008564	0.008962	0.008695	0.008525
1608.63	0.014051	0.012632	0.012476	0.011311	0.011305	0.010718	0.010373	0.010452	0.010322	0.010631	0.010303	0.010282
1610.56	0.015704	0.014348	0.01424	0.013388	0.012665	0.011998	0.011882	0.011894	0.011986	0.012091	0.011627	0.011549
1612.49	0.015443	0.014112	0.01384	0.013466	0.012194	0.011673	0.011798	0.011638	0.01179	0.012083	0.011514	0.011421
1614.42	0.015847	0.014304	0.013868	0.013534	0.012444	0.01191	0.011973	0.011809	0.011967	0.012463	0.011854	0.011797
1616.35	0.016814	0.015269	0.014747	0.01443	0.013557	0.012903	0.012854	0.012822	0.013008	0.013483	0.012947	0.012838
1618.28	0.015513	0.014078	0.013533	0.013241	0.012935	0.012362	0.01223	0.012316	0.012266	0.012976	0.012614	0.012518
1620.21	0.014257	0.012877	0.012526	0.011951	0.012387	0.01182	0.011633	0.011793	0.011624	0.012389	0.012231	0.012175
1622.13	0.012058	0.011059	0.010924	0.010099	0.011092	0.010572	0.01043	0.010505	0.010372	0.011113	0.010986	0.010808
1624.06	0.007212	0.006484	0.006463	0.005466	0.007083	0.00689	0.00676	0.006631	0.006388	0.007597	0.007271	0.006954
1625.99	0.003625	0.002438	0.002562	0.000861	0.003709	0.003626	0.003166	0.003098	0.002394	0.00425	0.003687	0.003418
1627.92	0.005516	0.004033	0.004036	0.002028	0.005384	0.004865	0.003999	0.004162	0.003291	0.004905	0.004033	0.003788
1629.85	0.005238	0.004658	0.004064	0.003778	0.005356	0.004834	0.004343	0.004215	0.003583	0.004679	0.003588	0.003156
1631.78	0.000416	0.000501	-0.000466	0.000672	0.001227	0.000984	0.000977	0.000255	-0.000352	0.000979	1.2e-05	-0.000519
1633.71	-0.002129	-0.001798	-0.00281	-0.001601	-0.000838	-0.001149	-0.000915	-0.001904	-0.002369	-0.001005	-0.001706	-0.002211
1635.64	-0.003699	-0.00352	-0.004187	-0.003898	-0.002195	-0.002462	-0.002306	-0.003171	-0.003616	-0.002061	-0.002594	-0.00299
1637.56	-0.002203	-0.002924	-0.002885	-0.004198	-0.001227	-0.001519	-0.00188	-0.002212	-0.002862	-0.001083	-0.001555	-0.001706
1639.49	0.004662	0.003488	0.003942	0.001772	0.004555	0.003705	0.003101	0.003454	0.002954	0.004045	0.003439	0.003334
1641.42	0.006297	0.005893	0.005845	0.005355	0.005724	0.005239	0.005016	0.005191	0.005224	0.005361	0.004785	0.004396
1643.35	0.000624	0.001034	0.000548	0.001931	0.000411	0.000857	0.001145	0.000575	0.000878	0.001008	0.000759	0.000285
1645.28	0.000549	0.000626	0.000273	0.001194	0.00063	0.000743	0.000991	0.00027	0.000392	0.000837	0.000597	0.000565
1647.21	-0.000323	0.000537	0.000204	0.001591	0.000365	0.000702	0.001173	0.000397	0.000991	0.000848	0.000736	0.001019
1649.14	-0.005926	-0.004517	-0.004498	-0.003148	-0.004591	-0.003635	-0.003166	-0.003824	-0.003115	-0.003147	-0.002959	-0.002603
1651.07	-0.008254	-0.006812	-0.006364	-0.006042	-0.006587	-0.005573	-0.005445	-0.005486	-0.005083	-0.00486	-0.004563	-0.004292
1653	-0.008491	-0.007161	-0.006475	-0.007096	-0.006797	-0.006007	-0.006061	-0.005473	-0.005376	-0.005231	-0.004872	-0.00482
1654.92	-0.008988	-0.00802	-0.007349	-0.008375	-0.007383	-0.006777	-0.00684	-0.006053	-0.006302	-0.006301	-0.0058	-0.005831
1656.85	-0.006965	-0.006342	-0.005758	-0.007054	-0.005571	-0.005499	-0.005636	-0.004639	-0.005114	-0.005505	-0.005067	-0.004786
1658.78	-0.0065	-0.005584	-0.00516	-0.005594	-0.005036	-0.005135	-0.00514	-0.004178	-0.004435	-0.005599	-0.005255	-0.004719
1660.71	-0.012429	-0.010566	-0.010292	-0.008996	-0.010554	-0.009731	-0.009401	-0.008962	-0.008721	-0.010374	-0.009753	-0.009309
1662.64	-0.014974	-0.013194	-0.012894	-0.011388	-0.013203	-0.012253	-0.011974	-0.011809	-0.011555	-0.012831	-0.012302	-0.011978
1664.57	-0.014987	-0.013356	-0.013209	-0.011606	-0.013332	-0.012574	-0.012258	-0.012321	-0.01199	-0.013089	-0.012775	-0.012554
1666.5	-0.015083	-0.01373	-0.013562	-0.012191	-0.013586	-0.013011	-0.012585	-0.012794	-0.012486	-0.013474	-0.01319	-0.012997
1668.43	-0.013358	-0.01215	-0.011929	-0.010807	-0.011943	-0.011713	-0.011168	-0.011391	-0.01105	-0.012084	-0.011826	-0.011703
1670.35	-0.016034	-0.014762	-0.014554	-0.013507	-0.014382	-0.013793	-0.01336	-0.013594	-0.013281	-0.014166	-0.013635	-0.013449
1672.28	-0.016472	-0.015485	-0.015015	-0.014799	-0.014862	-0.014127	-0.014008	-0.01393	-0.01377	-0.01441	-0.013678	-0.013383
1674.21	-0.013317	-0.012592	-0.012024	-0.012406	-0.012122	-0.011666	-0.011697	-0.011349	-0.011103	-0.011702	-0.011153	-0.010862
1676.14	-0.010164	-0.009458	-0.009071	-0.009144	-0.009321	-0.009256	-0.009239	-0.008983	-0.008508	-0.009165	-0.008924	-0.008737
1678.07	-0.010269	-0.00938	-0.009367	-0.008225	-0.009575	-0.009672	-0.009237	-0.009428	-0.008558	-0.009233	-0.009216	-0.009217
1680	-0.012736	-0.01182	-0.011931	-0.010264	-0.01215	-0.012051	-0.011407	-0.011832	-0.010778	-0.01125	-0.011252	-0.011239
1681.93	-0.014202	-0.013261	-0.01333	-0.011801	-0.013583	-0.013277	-0.01269	-0.013033	-0.011942	-0.012296	-0.012212	-0.012092
1683.86	-0.016791	-0.01592	-0.015916	-0.014981	-0.016012	-0.015269	-0.01502	-0.015071	-0.014155	-0.0144	-0.014028	-0.013712
1685.79	-0.015982	-0.01531	-0.015071	-0.015252	-0.015309	-0.014366	-0.014548	-0.014085	-0.013386	-0.013619	-0.013056	-0.01257
1687.71	-0.012734	-0.01219	-0.01168	-0.012696	-0.012313	-0.011531	-0.011914	-0.011135	-0.010475	-0.010862	-0.010297	-0.009702
1689.64	-0.008723	-0.00815	-0.007597	-0.00837	-0.00886	-0.008468	-0.008572	-0.007973	-0.007017	-0.007607	-0.007246	-0.006791
1691.57	-0.009811	-0.009098	-0.008806	-0.008353	-0.010323	-0.010105	-0.009597	-0.009696	-0.008286	-0.008843	-0.008675	-0.008498
1693.5	-0.011434	-0.010807	-0.010722	-0.009574	-0.011844	-0.01179	-0.011094	-0.011647	-0.010175	-0.010527	-0.010486	-0.01047
1695.43	-0.013121	-0.012644	-0.01289	-0.011582	-0.01307	-0.013085	-0.012685	-0.013354	-0.012046	-0.011997	-0.012142	-0.012237
1697.36	-0.014807	-0.014542	-0.014933	-0.014169	-0.014293	-0.014109	-0.014221	-0.014655	-0.013761	-0.013238	-0.013412	-0.013442
1699.29	-0.013722	-0.01363	-0.013892	-0.014039	-0.013153	-0.0128	-0.013251	-0.013286	-0.012704	-0.011837	-0.012036	-0.01198
1701.22	-0.010371	-0.010403	-0.010448	-0.011327	-0.010059	-0.009635	-0.010217	-0.009979	-0.009458	-0.008424	-0.00865	-0.008568
1703.14	-0.007282	-0.007333	-0.007268	-0.008307	-0.007418	-0.006886	-0.007389	-0.007135	-0.006448	-0.005436	-0.005596	-0.005547
1705.07	-0.005384	-0.005353	-0.005263	-0.006177	-0.00563	-0.00512	-0.005464	-0.005238	-0.004528	-0.003672	-0.00367	-0.003577
1707	-0.003244	-0.003089	-0.003057	-0.003681	-0.00343	-0.003061	-0.003295	-0.002935	-0.002288	-0.00175	-0.001711	-0.001562
1708.93	-0.003992	-0.003861	-0.003839	-0.004054	-0.004128	-0.003818	-0.003913	-0.003759	-0.003133	-0.002874	-0.002841	-0.002668
1710.86	-0.003245	-0.003169	-0.003096	-0.002505	-0.003336	-0.003544	-0.003194	-0.003563	-0.002865	-0.003101	-0.003229	-0.003187
1712.79	-0.004934	-0.004749	-0.0049	-0.003521	-0.004561	-0.005133	-0.004499	-0.005336	-0.004574	-0.005097	-0.005289	-0.005424
1714.72	-0.007625	-0.0073	-0.007489	-0.0064	-0.006625	-0.007134	-0.006678	-0.00733	-0.006873	-0.007419	-0.007405	-0.007413
1716.65	-0.008504	-0.00808	-0.008112	-0.007903	-0.007127	-0.007412	-0.007337	-0.007303	-0.007356	-0.007823	-0.007629	-0.007334
1718.58	-0.008059	-0.007619	-0.007479	-0.008095	-0.006643	-0.006628	-0.006908	-0.006248	-0.006698	-0.006997	-0.006704	-0.00615
1720.5	-0.006174	-0.005843	-0.005523	-0.006601	-0.005115	-0.004881	-0.005306	-0.004347	-0.00492	-0.005077	-0.004791	-0.004151
1722.43	-0.003786	-0.003614	-0.003255	-0.004036	-0.003201	-0.00306	-0.00328	-0.002604	-0.002927	-0.003047	-0.002913	-0.002429
1724.36	-0.002139	-0.002037	-0.00187	-0.0019	-0.001793	-0.001972	-0.00186	-0.001773	-0.001699	-0.00176	-0.001828	-0.001632
1726.29	-0.00148	-0.001354	-0.001294	-0.000929	-0.001109	-0.001571	-0.001239	-0.001495	-0.00126	-0.001193	-0.001399	-0.001391
1728.22	-0.000686	-0.000588	-0.000675	0.000193	-0.000471	-0.001089	-0.000559	-0.001124	-0.000651	-0.000516	-0.000917	-0.001094
1730.15	-0.001075	-0.000975	-0.001202	-0.000271	-0.001011	-0.001413	-0.00093	-0.001593	-0.000962	-0.000776	-0.001137	-0.001365
1732.08	-0.001765	-0.001643	-0.001863	-0.0014	-0.001755	-0.001825	-0.001582	-0.001967	-0.001443	-0.001183	-0.001381	-0.001504
1734.01	-0.002771	-0.002623	-0.002742	-0.002864	-0.002784	-0.002517	-0.002547	-0.00251	-0.002143	-0.001861	-0.001861	-0.001872
1735.93	-0.003636	-0.003493	-0.003452	-0.004005	-0.003639	-0.003199	-0.003429	-0.003074	-0.002837	-0.002617	-0.002449	-0.002375
1737.86	-0.004331	-0.004202	-0.004068	-0.004595	-0.004242	-0.003952	-0.004151	-0.003821	-0.003632	-0.003518	-0.003312	-0.003195
1739.79	-0.004932	-0.004793	-0.004626	-0.004802	-0.004698	-0.004761	-0.004727	-0.004631	-0.004377	-0.004406	-0.004277	-0.004144
1741.72	-0.005847	-0.005714	-0.005661	-0.005275	-0.005608	-0.005857	-0.00557	-0.005864	-0.005351	-0.005525	-0.005474	-0.005397
1743.65	-0.006791	-0.006654	-0.006596	-0.006153	-0.006465	-0.006743	-0.006395	-0.006833	-0.006336	-0.006554	-0.006467	-0.006349
1745.58	-0.007244	-0.007132	-0.007146	-0.006666	-0.006759	-0.007036	-0.006773	-0.007171	-0.006803	-0.007025	-0.006994	-0.006875
1747.51	-0.00852	-0.00838	-0.008451	-0.008263	-0.007852	-0.007793	-0.007769	-0.007958	-0.00782	-0.00799	-0.007816	-0.007657
1749.44	-0.008719	-0.008555	-0.008532	-0.008902	-0.007944	-0.007585	-0.007783	-0.007567	-0.007821	-0.00787	-0.00754	-0.007261
1751.36	-0.008159	-0.008017	-0.007966	-0.008543	-0.007336	-0.006909	-0.007191	-0.006803	-0.007277	-0.007226	-0.006907	-0.006575
1753.29	-0.007047	-0.006931	-0.006801	-0.007434	-0.006214	-0.005888	-0.006134	-0.005736	-0.006289	-0.00614	-0.005898	-0.005573
1755.22	-0.005369	-0.00532	-0.005185	-0.005486	-0.004673	-0.004604	-0.00466	-0.004494	-0.004944	-0.004696	-0.004673	-0.004501
1757.15	-0.004376	-0.004381	-0.004382	-0.00429	-0.00377	-0.003862	-0.003805	-0.003944	-0.004178	-0.00395	-0.004053	-0.004024
1759.08	-0.004052	-0.004035	-0.004088	-0.004051	-0.003468	-0.003493	-0.003491	-0.00363	-0.00377	-0.003611	-0.003645	-0.003604
1761.01	-0.003618	-0.003568	-0.003554	-0.003767	-0.003085	-0.003005	-0.003064	-0.003028	-0.003233	-0.003086	-0.003021	-0.002898
1762.94	-0.002757	-0.00272	-0.002676	-0.002939	-0.002319	-0.002269	-0.00233	-0.002231	-0.002437	-0.00231	-0.002267	-0.002109
1764.87	-0.001999	-0.001985	-0.001951	-0.002005	-0.001687	-0.001746	-0.001713	-0.001801	-0.001886	-0.001766	-0.001829	-0.00174
1766.8	-0.001364	-0.001366	-0.001366	-0.001045	-0.001246	-0.001415	-0.001197	-0.001595	-0.001406	-0.001344	-0.001474	-0.001568
1768.72	-0.001106	-0.001123	-0.001209	-0.000655	-0.001121	-0.001303	-0.001017	-0.001578	-0.001177	-0.00118	-0.001315	-0.001528
1770.65	-0.001431	-0.001425	-0.001533	-0.001255	-0.001398	-0.001418	-0.001305	-0.001646	-0.001326	-0.001344	-0.001349	-0.001466
1772.58	-0.001576	-0.001522	-0.001525	-0.001756	-0.001323	-0.00127	-0.001365	-0.001236	-0.0013	-0.001203	-0.001098	-0.001003
1774.51	-0.001313	-0.001275	-0.001267	-0.001666	-0.00092	-0.000906	-0.001119	-0.000755	-0.001065	-0.000862	-0.000791	-0.000591
1776.44	-0.001063	-0.001041	-0.001024	-0.001439	-0.00068	-0.00067	-0.000892	-0.000533	-0.000895	-0.00066	-0.000622	-0.000414
1778.37	-0.000684	-0.000692	-0.000659	-0.000877	-0.000457	-0.000465	-0.000563	-0.000393	-0.000632	-0.000406	-0.000437	-0.000341
1780.3	-0.000687	-0.000715	-0.000757	-0.000778	-0.000606	-0.000563	-0.000594	-0.000619	-0.000626	-0.00049	-0.000518	-0.000558
1782.23	-0.000941	-0.000941	-0.000974	-0.001195	-0.000824	-0.000702	-0.000806	-0.000736	-0.000803	-0.000627	-0.000597	-0.000596
1784.15	-0.000896	-0.000901	-0.00085	-0.001197	-0.000665	-0.000645	-0.000753	-0.000618	-0.000836	-0.000499	-0.000538	-0.000493
1786.08	-0.000566	-0.000601	-0.000566	-0.000645	-0.000275	-0.000529	-0.000478	-0.000604	-0.000727	-0.000296	-0.0005	-0.000558
1788.01	-0.000433	-0.000496	-0.000565	-0.000371	-0.000189	-0.00056	-0.000401	-0.000819	-0.000732	-0.000331	-0.000608	-0.000784
1789.94	-0.000499	-0.000564	-0.000685	-0.000497	-0.000231	-0.000607	-0.00047	-0.000907	-0.0008	-0.000428	-0.000692	-0.000868
1791.87	-0.00065	-0.000713	-0.000837	-0.000843	-0.000361	-0.000614	-0.000589	-0.000838	-0.000838	-0.000501	-0.000675	-0.000776
1793.8	-0.000855	-0.000907	-0.000977	-0.00125	-0.00065	-0.000624	-0.000754	-0.000741	-0.000859	-0.000597	-0.000598	-0.000605
1795.73	-0.000832	-0.000871	-0.000874	-0.001244	-0.000635	-0.000516	-0.000706	-0.000533	-0.00073	-0.000516	-0.000462	-0.000395
1797.66	-0.000656	-0.000697	-0.000673	-0.000954	-0.000451	-0.000384	-0.000542	-0.000373	-0.000548	-0.000366	-0.000358	-0.000279
1799.59	-0.000653	-0.000677	-0.000678	-0.000867	-0.000531	-0.000428	-0.000544	-0.000435	-0.000504	-0.000405	-0.000373	-0.000325
1801.51	-0.000774	-0.00078	-0.000764	-0.001036	-0.000667	-0.000497	-0.000629	-0.000468	-0.000566	-0.000498	-0.000411	-0.000318
1803.44	-0.000686	-0.000698	-0.000657	-0.000915	-0.000542	-0.000439	-0.000538	-0.000382	-0.000539	-0.000418	-0.000373	-0.000255
1805.37	-0.000497	-0.000521	-0.000506	-0.000587	-0.000414	-0.000395	-0.0004	-0.000367	-0.000463	-0.000334	-0.000339	-0.00028
1807.3	-0.00034	-0.000353	-0.000399	-0.000307	-0.000328	-0.000347	-0.000295	-0.000383	-0.000375	-0.000301	-0.000332	-0.00034
1809.23	-0.000356	-0.000336	-0.000422	-0.000313	-0.000305	-0.000343	-0.000313	-0.000374	-0.000344	-0.0003	-0.000337	-0.000359
1811.16	-0.000488	-0.00045	-0.000505	-0.000559	-0.000433	-0.000351	-0.00042	-0.000335	-0.000377	-0.000343	-0.000314	-0.000293
1813.09	-0.000556	-0.000522	-0.000523	-0.000715	-0.000519	-0.000319	-0.00046	-0.00027	-0.000375	-0.000349	-0.000272	-0.000199
1815.02	-0.000531	-0.000511	-0.000458	-0.000691	-0.000472	-0.000281	-0.00041	-0.000221	-0.000343	-0.000298	-0.000238	-0.000138
1816.94	-0.000348	-0.000351	-0.000271	-0.000395	-0.000275	-0.000201	-0.000234	-0.000155	-0.000277	-0.000193	-0.00018	-0.000108
1818.87	-8.2e-05	-0.000105	-9.3e-05	4.7e-05	-5e-06	-0.00012	-4.7e-05	-0.000158	-0.000179	-0.000105	-0.000179	-0.000195
1820.8	-7e-05	-5.7e-05	-8.5e-05	0.000101	3.9e-05	-0.000161	-4.6e-05	-0.000222	-0.000176	-0.000127	-0.000215	-0.000256
1822.73	3.5e-05	4.2e-05	3e-06	0.000238	0.000102	-0.000153	2.3e-05	-0.000186	-0.000128	-6.7e-05	-0.000168	-0.000239
1824.66	0.000118	0.000106	-4e-06	0.000362	6.9e-05	-0.000156	4.4e-05	-0.000269	-7.1e-05	-0.000107	-0.000195	-0.000327
1826.59	-9.4e-05	-8e-05	-0.000189	3.1e-05	-0.000165	-0.000222	-0.000112	-0.000322	-0.000126	-0.000212	-0.000216	-0.000295
1828.52	-0.000339	-0.000305	-0.000337	-0.000407	-0.000351	-0.000236	-0.000263	-0.000223	-0.000209	-0.000234	-0.000166	-0.000147
1830.45	-0.000387	-0.000374	-0.000326	-0.000575	-0.000313	-0.000154	-0.000277	-7.2e-05	-0.000225	-0.000163	-9.1e-05	-1.3e-05
1832.38	-0.000361	-0.000365	-0.000316	-0.00058	-0.000239	-0.000118	-0.000273	-3.8e-05	-0.000208	-0.000112	-8.7e-05	-1e-06
1834.3	-0.000393	-0.000379	-0.000306	-0.000623	-0.000267	-0.000165	-0.00029	-4.5e-05	-0.000231	-0.000123	-8.2e-05	2.9e-05
1836.23	-0.000121	-0.000155	-5e-05	-0.000197	-3.4e-05	-6e-05	-6.7e-05	5e-05	-0.000143	3e-06	-7e-06	6.7e-05
1838.16	0.000171	0.000113	0.000136	0.000366	0.000181	1.3e-05	0.000125	-3.5e-05	-3e-06	6.8e-05	-2.9e-05	-7.2e-05
1840.09	0.000235	0.000198	0.000159	0.000513	0.000214	3.1e-05	0.000159	-0.000126	5.2e-05	3.8e-05	-8e-05	-0.000169
1842.02	0.000228	0.000191	0.000104	0.000423	0.000171	6e-05	0.000124	-0.000147	6.5e-05	-1.8e-05	-0.00011	-0.000226
1843.95	1e-06	-1.4e-05	-0.000116	-1e-05	-6.5e-05	-1.9e-05	-7.7e-05	-0.000192	-2.8e-05	-0.000142	-0.000144	-0.000218
1845.88	-0.000384	-0.000332	-0.000392	-0.000627	-0.000412	-0.000164	-0.000341	-0.000181	-0.00019	-0.000254	-0.000141	-9e-05
1847.81	-0.000645	-0.00055	-0.000504	-0.001007	-0.000607	-0.000262	-0.000476	-8.5e-05	-0.000289	-0.000267	-7.4e-05	9.1e-05
1849.73	-0.000543	-0.00049	-0.000359	-0.000822	-0.000467	-0.000222	-0.000354	3.8e-05	-0.000231	-0.000133	1.7e-05	0.000189
1851.66	-0.000292	-0.00027	-0.000185	-0.000362	-0.000252	-0.000156	-0.000171	-4e-06	-0.000102	-4.3e-05	1.2e-05	9e-05
1853.59	-9.2e-05	-8.5e-05	-5.3e-05	-5.9e-05	-5.7e-05	-7.5e-05	-4.5e-05	-5e-05	-3.8e-05	-2.6e-05	-3.1e-05	-1e-05
1855.52	7.2e-05	4.4e-05	4e-05	0.00013	0.000112	1.9e-05	4.4e-05	-1.6e-05	-1.3e-05	1.5e-05	-3.3e-05	-4.3e-05
1857.45	3.5e-05	1.3e-05	-2e-06	6.2e-05	7.6e-05	4e-06	2e-06	-2.9e-05	-4e-05	2e-06	-4.2e-05	-4.4e-05
1859.38	-2e-05	-3.7e-05	-2.1e-05	-4.2e-05	4e-06	-2e-05	-4.2e-05	-2.2e-05	-6.3e-05	-2e-06	-1.9e-05	7e-06
1861.31	0.000145	8.9e-05	0.000135	0.000203	0.000137	3.3e-05	8.6e-05	2.1e-05	7e-06	7e-05	2.4e-05	1.5e-05
1863.24	0.000396	0.000319	0.000299	0.000652	0.000345	9.2e-05	0.000274	-8e-06	0.000139	0.000148	9e-06	-0.000101
1865.17	0.000401	0.000367	0.000259	0.000722	0.000335	9.3e-05	0.000271	-9.2e-05	0.000163	0.00012	-3.8e-05	-0.000192
1867.09	0.000136	0.000153	5.2e-05	0.000311	0.000114	3.6e-05	8.4e-05	-0.000101	7.5e-05	1.9e-05	-4.8e-05	-0.000151
1869.02	-0.000254	-0.000208	-0.00021	-0.000333	-0.000209	-6.3e-05	-0.00017	-5.8e-05	-5.9e-05	-8.6e-05	-1.5e-05	-1.6e-05
1870.95	-0.00055	-0.000473	-0.000379	-0.000832	-0.000443	-0.000142	-0.000348	1.2e-05	-0.000181	-0.000138	3.7e-05	0.000149
1872.88	-0.00049	-0.000424	-0.000298	-0.000798	-0.000371	-0.000109	-0.00029	0.000117	-0.00019	-7e-05	8.8e-05	0.000249
1874.81	-0.000158	-0.000134	-7e-05	-0.000294	-7.4e-05	-9e-06	-5.3e-05	0.000153	-7.6e-05	4.9e-05	8.3e-05	0.000184
1876.74	6e-05	5.7e-05	1.7e-05	8e-05	8.4e-05	3.1e-05	7.1e-05	6.2e-05	1.8e-05	7.7e-05	2e-05	3.2e-05
1878.67	6.6e-05	4.8e-05	-8e-06	9.5e-05	4.9e-05	3.2e-05	5.3e-05	-2.4e-05	1.2e-05	3.1e-05	-1.4e-05	-4.1e-05
1880.6	1.2e-05	2e-06	-3e-06	1.9e-05	5e-06	1.3e-05	2.7e-05	-2.7e-05	-6e-06	-9e-06	-8e-06	-3.4e-05
1882.52	6.9e-05	4.7e-05	6.9e-05	9.3e-05	5.6e-05	3.2e-05	8.1e-05	1.4e-05	1.5e-05	2.3e-05	2.2e-05	-1e-06
1884.45	0.000142	0.000106	7.9e-05	0.000207	9.7e-05	3.9e-05	0.000116	-1e-05	3.4e-05	3e-05	6e-06	-2.9e-05
1886.38	0.000102	7.3e-05	2.6e-05	0.000142	5.2e-05	1.5e-05	6.5e-05	-3.8e-05	2.3e-05	2e-06	-2.4e-05	-3.5e-05
1888.31	4.7e-05	2.5e-05	-2e-06	6.5e-05	3.5e-05	1.6e-05	3e-06	-4.9e-05	1.1e-05	-1e-05	-4e-05	-2.6e-05
1890.24	-1.4e-05	-2.2e-05	-3.2e-05	0	1.6e-05	2e-06	-4.5e-05	-6.5e-05	-1.4e-05	-2.8e-05	-5.2e-05	-4.1e-05
1892.17	-0.000105	-8.9e-05	-7.5e-05	-0.000141	-6.1e-05	-3.1e-05	-0.000103	-5.3e-05	-4.9e-05	-5.4e-05	-3.9e-05	-2.9e-05
1894.1	-0.000183	-0.000144	-0.000106	-0.000284	-0.000135	-6.6e-05	-0.000151	-1e-06	-6.8e-05	-6.3e-05	0	3.2e-05
1896.03	-0.000145	-0.000123	-9.5e-05	-0.000256	-0.000134	-6.2e-05	-0.000119	1.6e-05	-4.9e-05	-3.6e-05	2.8e-05	5.8e-05
1897.95	-0.000148	-0.000133	-0.000125	-0.00024	-0.000167	-8e-05	-0.000125	-4.5e-05	-5.6e-05	-6.9e-05	7e-06	2.4e-05
1899.88	-0.000146	-0.000136	-0.000102	-0.000234	-0.000151	-5.9e-05	-0.000114	-4.1e-05	-6.8e-05	-7.6e-05	-3e-06	4.1e-05
1901.81	2.2e-05	-7e-06	3.6e-05	1.3e-05	4.1e-05	3.3e-05	6e-06	-6e-06	-2.1e-05	3e-06	-1.7e-05	1.1e-05
1903.74	0.000165	9.7e-05	0.000117	0.000245	0.000186	6e-05	9.8e-05	-2e-05	2.3e-05	6.1e-05	-4e-05	-6.2e-05
1905.67	0.000156	7.9e-05	7.4e-05	0.000229	0.000153	3.5e-05	8.2e-05	-3.7e-05	3.5e-05	6.8e-05	-4.5e-05	-7.3e-05
1907.6	4.3e-05	-2e-06	-2.1e-05	5.8e-05	1.9e-05	-9e-06	-1e-06	-4.6e-05	1.5e-05	3.3e-05	-4.2e-05	-4.6e-05
1909.53	-8.2e-05	-7.7e-05	-7.3e-05	-0.000127	-9.8e-05	-3.1e-05	-5.1e-05	-6e-06	-2.7e-05	1e-06	0	3.6e-05
1911.46	-6e-05	-3.5e-05	-3.6e-05	-7.5e-05	-7.2e-05	9e-06	-4e-06	4.7e-05	-1.7e-05	1.1e-05	5.1e-05	7.8e-05
1913.39	-2.7e-05	2.2e-05	2e-06	2.1e-05	-2e-05	2.2e-05	2.4e-05	2.6e-05	-6e-06	-7e-06	3.7e-05	3.5e-05
1915.31	0.0001	0.00014	0.000122	0.000219	0.000156	8.4e-05	0.000123	4.8e-05	3.2e-05	5.6e-05	3.5e-05	9e-06
1917.24	0.000269	0.000248	0.000203	0.000438	0.000342	0.000122	0.00021	3e-05	8.2e-05	9.8e-05	-5e-06	-7e-05
1919.17	0.000171	0.00013	9.9e-05	0.000235	0.000226	4.9e-05	0.000117	-1.3e-05	4.7e-05	3.8e-05	-4.3e-05	-8.2e-05
1921.1	-2.9e-05	-5.9e-05	-4e-05	-0.000117	-4e-06	-2.9e-05	-2.8e-05	7e-06	-1e-05	-3e-06	-1.1e-05	5e-06
1923.03	-0.000169	-0.000181	-0.000124	-0.000339	-0.000161	-7.3e-05	-0.000112	4.6e-05	-4.3e-05	-3e-06	4.8e-05	9.5e-05
1924.96	-0.000208	-0.000192	-0.00015	-0.000353	-0.000213	-7.1e-05	-0.000126	4.5e-05	-4.4e-05	5e-06	7e-05	0.000113
1926.89	-0.000202	-0.000164	-0.000139	-0.000309	-0.0002	-3.9e-05	-0.000108	4.1e-05	-4.8e-05	-1e-05	5e-05	9.8e-05
1928.82	-4.3e-05	-2.6e-05	-1.6e-05	-9e-05	-3.2e-05	5.3e-05	8e-06	0.000103	-4e-06	3.5e-05	6.1e-05	9.6e-05
1930.74	8.1e-05	8.9e-05	5.5e-05	0.000107	9.3e-05	7.1e-05	7e-05	6.1e-05	3.4e-05	3e-05	3.8e-05	2.5e-05
1932.67	-9e-06	1.7e-05	3e-06	4e-06	1.3e-05	7e-06	5e-06	-1.1e-05	-5e-06	-2e-05	2.9e-05	1.2e-05
1934.6	1e-05	-2e-06	4.8e-05	1.8e-05	5e-05	3.6e-05	3.3e-05	1.2e-05	-1e-06	3.1e-05	5.3e-05	4.2e-05
1936.53	0.000178	8.9e-05	0.000158	0.000221	0.000205	0.000116	0.000135	2.6e-05	6.4e-05	0.000116	3.7e-05	-5e-06
1938.46	0.000267	0.00016	0.000191	0.000331	0.000257	0.000152	0.000171	-3e-06	9.7e-05	0.00011	-7e-06	-6.9e-05
1940.39	0.000229	0.000156	0.000138	0.000286	0.000188	0.000112	0.000126	-2.5e-05	9.4e-05	4.7e-05	-3.5e-05	-9.4e-05
1942.32	5.1e-05	4.3e-05	1.4e-05	5e-05	-7e-06	5e-06	-9e-06	-4.1e-05	4.2e-05	-3.9e-05	-3e-05	-5.3e-05
1944.25	-0.000153	-0.0001	-0.000119	-0.000242	-0.000197	-9.5e-05	-0.000142	-4.3e-05	-3e-05	-0.0001	-6e-06	3e-05
1946.18	-0.000251	-0.000203	-0.000179	-0.00041	-0.00028	-0.000131	-0.000188	-1.4e-05	-8.1e-05	-9.7e-05	2.2e-05	0.000102
1948.1	-0.000136	-0.00015	-9.1e-05	-0.000291	-0.000168	-5.4e-05	-9.3e-05	4.8e-05	-5.3e-05	-8e-06	5.3e-05	0.000133
1950.03	2.7e-05	-2.1e-05	8e-06	-5.9e-05	-4e-06	3.7e-05	1.5e-05	4.6e-05	-2e-06	4.3e-05	4.9e-05	7.4e-05
1951.96	3.8e-05	2.1e-05	2.5e-05	1.2e-05	3.7e-05	6.4e-05	3.5e-05	2.1e-05	2e-06	1.1e-05	3.8e-05	3e-05
1953.89	3.2e-05	2.8e-05	2.4e-05	4.3e-05	5.5e-05	5.9e-05	2.6e-05	1.6e-05	1.8e-05	9e-06	3.4e-05	2.5e-05
1955.82	9e-06	-1e-06	-1.5e-05	1.1e-05	2.7e-05	2.6e-05	-2.8e-05	-6e-06	2.8e-05	1.2e-05	1.4e-05	1.3e-05
1957.75	-3.2e-05	-3.2e-05	-5.8e-05	-6.2e-05	-2.9e-05	-1.3e-05	-6.4e-05	-1.9e-05	8e-06	1.1e-05	8e-06	2.1e-05
1959.68	2.7e-05	2.1e-05	3e-06	2e-05	3e-05	7e-06	1.2e-05	2.6e-05	2e-06	6.3e-05	2.7e-05	3.2e-05
1961.61	0.00015	0.000135	0.000118	0.000239	0.000184	7.4e-05	0.000133	6.2e-05	3.1e-05	0.000111	8e-06	-1.9e-05
1963.53	0.000158	0.00016	0.000132	0.000276	0.000213	8.5e-05	0.000152	2.9e-05	3.6e-05	8e-05	-2.2e-05	-6.2e-05
1965.46	6.3e-05	8.3e-05	5.1e-05	0.000134	0.00011	3.9e-05	7.3e-05	-1.2e-05	1.3e-05	2.6e-05	-2.9e-05	-4e-05
1967.39	-5.1e-05	-2.9e-05	-4.4e-05	-5.3e-05	-2.5e-05	-3.2e-05	-4.9e-05	-4.1e-05	-1.7e-05	-2.6e-05	-2.2e-05	4e-06
1969.32	-0.000129	-0.000123	-0.000105	-0.000207	-0.000134	-7.1e-05	-0.000128	-3.1e-05	-4.7e-05	-6.5e-05	2e-06	4.4e-05
1971.25	-0.000135	-0.000138	-0.000104	-0.00025	-0.000153	-4.9e-05	-0.000105	1.1e-05	-6.3e-05	-5.5e-05	3.4e-05	7e-05
1973.18	-2.9e-05	-5.3e-05	-2.2e-05	-0.000105	-3e-05	8e-06	-5e-06	3.7e-05	-2.4e-05	1.3e-05	4.5e-05	4.8e-05
1975.11	4.2e-05	3e-06	1.7e-05	2.9e-05	5.3e-05	3.2e-05	5.1e-05	-7e-06	1.3e-05	3.8e-05	1.3e-05	-1.2e-05
1977.04	2e-05	-1.7e-05	-9e-06	1.5e-05	2.3e-05	1.2e-05	4.2e-05	-4e-05	2e-06	1.9e-05	0	-2.7e-05
1978.97	-2e-06	-2.7e-05	-1.8e-05	-1.1e-05	0	-5e-06	3.1e-05	-5e-06	-2.1e-05	8e-06	0	-1.3e-05
1980.89	1.8e-05	4e-06	1.7e-05	5e-06	1.1e-05	8e-06	3.5e-05	5.3e-05	-2.5e-05	-1e-06	-8e-06	1e-06
1982.82	5.1e-05	5.3e-05	6.5e-05	3.5e-05	4.6e-05	4.1e-05	4.1e-05	7.5e-05	-1.8e-05	-5e-06	-2.8e-05	3e-06
1984.75	0.000118	0.00013	0.000124	0.000106	0.000121	9.7e-05	8.6e-05	6.2e-05	1.2e-05	3.5e-05	-2.9e-05	4e-06
1986.68	0.000215	0.000186	0.000164	0.000247	0.0002	0.00013	0.000133	-1.5e-05	6.1e-05	6.5e-05	-2.7e-05	-3.5e-05
1988.61	0.000168	0.000113	8.6e-05	0.000217	0.000133	8.6e-05	7.7e-05	-9.3e-05	5.2e-05	1.6e-05	-3.1e-05	-6.6e-05
1990.54	1.3e-05	-2.8e-05	-4.3e-05	1.2e-05	-3.3e-05	2e-06	-3.1e-05	-9.2e-05	2e-06	-4.9e-05	-1.5e-05	-5.6e-05
1992.47	-0.000133	-0.000142	-0.000125	-0.00021	-0.000177	-7.7e-05	-0.000124	-4.4e-05	-3.8e-05	-8.2e-05	5e-06	-6e-06
1994.4	-0.000196	-0.000184	-0.000142	-0.000304	-0.000216	-9.8e-05	-0.000163	6e-06	-4.9e-05	-7.2e-05	1e-05	4.1e-05
1996.32	-0.000167	-0.000158	-0.0001	-0.000257	-0.000154	-6.2e-05	-0.000133	2.2e-05	-4.5e-05	-4.1e-05	1.3e-05	6.3e-05
1998.25	-4.1e-05	-6e-05	-1.8e-05	-9.2e-05	-2.6e-05	1.2e-05	-3.2e-05	2e-05	-1.3e-05	1.6e-05	3e-05	7.3e-05
2000.18	7.2e-05	1.5e-05	1.8e-05	4.4e-05	5.9e-05	4.7e-05	2.5e-05	5e-06	9e-06	4e-05	2.6e-05	5.1e-05
2002.11	7.9e-05	3.2e-05	2e-06	3.4e-05	5.5e-05	3.1e-05	2.4e-05	3.5e-05	1.3e-05	4e-05	3.2e-05	4.5e-05
2004.04	7.2e-05	5.3e-05	2.3e-05	3.1e-05	6.3e-05	2e-05	5.6e-05	8e-05	3.7e-05	6e-05	4.8e-05	2.9e-05
2005.97	6e-05	5.6e-05	4.8e-05	3.4e-05	6.6e-05	1.9e-05	6.2e-05	7.4e-05	5.9e-05	6.9e-05	4.1e-05	1.6e-05
2007.9	3.7e-05	4.1e-05	5.4e-05	2.7e-05	5.6e-05	3.6e-05	4.9e-05	4.6e-05	5.3e-05	6.3e-05	3.8e-05	2.5e-05
2009.83	7.1e-05	6.7e-05	0.000101	9.3e-05	0.00011	8.7e-05	9.5e-05	4.6e-05	5.9e-05	8.2e-05	6.6e-05	6.2e-05
2011.76	0.000162	0.000142	0.000161	0.000239	0.000226	0.000151	0.000162	6e-05	8.7e-05	0.000119	7.6e-05	7.2e-05
2013.68	0.000211	0.000181	0.00016	0.000303	0.000272	0.000163	0.000165	7.4e-05	8.9e-05	0.000128	6.1e-05	5.1e-05
2015.61	0.000178	0.000156	0.000113	0.000237	0.000205	0.000124	0.000126	6.5e-05	7.8e-05	0.000111	5.3e-05	4e-05
2017.54	7.9e-05	8.8e-05	4.7e-05	7.3e-05	7.1e-05	6.7e-05	6.2e-05	4.5e-05	5.4e-05	7.1e-05	4.3e-05	3.5e-05
2019.47	-1.2e-05	7e-06	-1.3e-05	-8.8e-05	-5.6e-05	3.3e-05	-1.3e-05	4.5e-05	2.2e-05	2.9e-05	4e-05	4.9e-05
2021.4	-4.2e-05	-3.3e-05	-2.2e-05	-0.000142	-9.1e-05	2.2e-05	-2.1e-05	6.7e-05	3e-06	1.2e-05	4.5e-05	5.4e-05
2023.33	-1e-06	-4e-06	2.2e-05	-6.8e-05	-2.4e-05	4.2e-05	3.7e-05	9.4e-05	9e-06	3.7e-05	6.5e-05	4.7e-05
2025.26	3.6e-05	3.6e-05	5e-05	2.6e-05	3.4e-05	5.6e-05	7.4e-05	7.6e-05	1.2e-05	5.3e-05	6.7e-05	3.3e-05
2027.19	3.1e-05	2.9e-05	4.1e-05	2.8e-05	3e-05	4.3e-05	5.4e-05	4.4e-05	0	4.4e-05	5.5e-05	4.6e-05
2029.11	4.2e-05	1.3e-05	3.5e-05	1.3e-05	3.2e-05	5.1e-05	3.5e-05	2.5e-05	5e-06	4.1e-05	5.3e-05	7e-05
2031.04	4.7e-05	-1e-06	2.1e-05	4e-06	4.4e-05	6.7e-05	1.9e-05	1.1e-05	1.3e-05	3.8e-05	3e-05	5.6e-05
2032.97	5.1e-05	-5e-06	1.2e-05	-6e-06	4.9e-05	6.8e-05	6e-06	2.4e-05	1.7e-05	2.9e-05	1.4e-05	3.4e-05
2034.9	9.4e-05	4.6e-05	4.2e-05	3.2e-05	9.1e-05	7.3e-05	3.7e-05	5.1e-05	3e-05	2.9e-05	1e-05	-2e-06
2036.83	0.000121	9.2e-05	6.5e-05	7.8e-05	0.000112	7.3e-05	6.6e-05	4e-05	3.1e-05	2.3e-05	1.3e-05	-3.2e-05
2038.76	9.8e-05	8.8e-05	4.7e-05	7.5e-05	7.1e-05	5.1e-05	6.5e-05	1.7e-05	2.4e-05	1e-06	1.2e-05	-2.4e-05
2040.69	4.1e-05	3.8e-05	2.5e-05	2e-05	1.9e-05	1.8e-05	2e-05	4e-06	9e-06	-1.6e-05	-3e-06	3e-06
2042.62	-2.7e-05	-3.1e-05	-4e-06	-7.2e-05	-3.7e-05	-1.7e-05	-4.7e-05	-1.8e-05	-1.3e-05	-2e-05	0	3.3e-05
2044.54	-7.7e-05	-7.4e-05	-4e-05	-0.00014	-8.9e-05	-4.6e-05	-8.2e-05	-2.5e-05	-2.4e-05	-1.3e-05	3e-06	4.2e-05
2046.47	-6.1e-05	-6e-05	-3.4e-05	-0.000139	-8.3e-05	-3e-05	-7.1e-05	-5e-06	-2e-05	-5e-06	8e-06	3e-05
2048.4	-1e-06	-9e-06	7e-06	-6.4e-05	-1.3e-05	1.7e-05	-2.5e-05	-5e-06	-9e-06	1.4e-05	1.2e-05	-1e-06
2050.33	1.6e-05	6e-06	1.5e-05	-9e-06	3.1e-05	2.5e-05	4e-06	-3e-05	5e-06	2.8e-05	1e-05	-1.6e-05
2052.26	1.7e-05	6e-06	7e-06	6e-06	5.8e-05	1.4e-05	2e-05	-6e-06	1.3e-05	3.6e-05	1.3e-05	1e-06
2054.19	2.9e-05	1e-05	1.1e-05	1.9e-05	7.8e-05	8e-06	2.8e-05	2.7e-05	4e-06	3.4e-05	1e-05	1.6e-05
2056.12	1.9e-05	5e-06	-1.3e-05	1.7e-05	4.6e-05	3e-06	2.7e-05	3.8e-05	-9e-06	4e-06	4e-06	2.4e-05
2058.05	4.3e-05	4.1e-05	-7e-06	7.3e-05	4.2e-05	2.4e-05	5e-05	5.2e-05	-1e-06	4e-06	-6e-06	1.2e-05
2059.98	8.9e-05	8.5e-05	3.7e-05	0.000137	8.2e-05	5.8e-05	6.7e-05	3.1e-05	4e-06	1.6e-05	-2.2e-05	-3.1e-05
2061.9	7.1e-05	6.2e-05	4.9e-05	0.000115	8.6e-05	4.1e-05	4.9e-05	-1.7e-05	-4e-06	1e-05	-2.6e-05	-5.6e-05
2063.83	1.8e-05	-9e-06	1.4e-05	3.5e-05	4.4e-05	-9e-06	5e-06	-4.4e-05	-1.5e-05	0	-2e-05	-5.2e-05
2065.76	-2e-05	-5.9e-05	-2.8e-05	-6.3e-05	-6e-06	-3.4e-05	-4.3e-05	-3.8e-05	-4e-05	-1.3e-05	-8e-06	-2.7e-05
2067.69	-5.1e-05	-6.8e-05	-5.1e-05	-0.000116	-5.7e-05	-3.6e-05	-5.6e-05	-3.7e-05	-5.5e-05	-2.6e-05	-5e-06	-2e-06
2069.62	-6.7e-05	-6.1e-05	-5.3e-05	-0.000113	-7.4e-05	-2.3e-05	-4.9e-05	-2.7e-05	-5.4e-05	-2.2e-05	-1.2e-05	9e-06
2071.55	-3.4e-05	-1.6e-05	-2.7e-05	-5.4e-05	-2.4e-05	2e-06	-1.7e-05	5e-06	-3.5e-05	-8e-06	-1.7e-05	0
2073.48	-1.4e-05	5e-06	-3.5e-05	-1.8e-05	1.1e-05	-3e-06	3e-06	1e-05	-3.1e-05	-3e-05	-2.5e-05	-2.1e-05
2075.41	-2.2e-05	-1.7e-05	-6.4e-05	-2.9e-05	-2e-06	-3.6e-05	-1.3e-05	1e-06	-3.2e-05	-4.6e-05	-2e-05	-3.2e-05
2077.33	-1.2e-05	-3.2e-05	-7e-05	-5.2e-05	-2.4e-05	-3.7e-05	-3.3e-05	4e-06	-2.2e-05	-3.7e-05	-1.3e-05	-4e-05
2079.26	-6e-06	-3.3e-05	-5.4e-05	-7.8e-05	-3.6e-05	-8e-06	-3.2e-05	5e-06	-2.6e-05	-3.3e-05	-1.7e-05	-2.5e-05
2081.19	-1.1e-05	-3.2e-05	-2e-05	-8.1e-05	-4.3e-05	9e-06	-1.6e-05	-8e-06	-3.8e-05	-3.2e-05	-3.2e-05	-1.2e-05
2083.12	-2e-06	-3.5e-05	2.4e-05	-5.3e-05	-1.8e-05	1.7e-05	-5e-06	-2.8e-05	-3.5e-05	-2.6e-05	-5e-05	-9e-06
2085.05	8e-06	-2.3e-05	4.8e-05	-1.1e-05	1.4e-05	1.5e-05	9e-06	-6e-05	-2.4e-05	-2.9e-05	-5.9e-05	-1e-05
2086.98	-1e-06	-2.6e-05	2.3e-05	-2e-06	1.1e-05	-2.1e-05	-4e-06	-8.8e-05	-3.1e-05	-2.8e-05	-4.6e-05	-2.3e-05
2088.91	-2.2e-05	-5.3e-05	-1.9e-05	-4.7e-05	-2.3e-05	-5.1e-05	-4.3e-05	-8.5e-05	-3.5e-05	-2e-05	-2.8e-05	-2.9e-05
2090.84	-5.4e-05	-8.3e-05	-6.6e-05	-9.7e-05	-6.8e-05	-4.5e-05	-7.1e-05	-5.2e-05	-3.1e-05	-2.3e-05	-4e-06	-1.6e-05
2092.77	-6.8e-05	-8.8e-05	-8e-05	-0.000101	-7.4e-05	-2.7e-05	-7.6e-05	-2.3e-05	-3.6e-05	-1e-05	1.1e-05	5e-06
2094.69	-4.3e-05	-6.5e-05	-5.5e-05	-7.5e-05	-4.7e-05	-1.7e-05	-6.5e-05	-1.3e-05	-4.1e-05	7e-06	1.1e-05	5e-06
2096.62	-2e-06	-3.6e-05	-6e-06	-3.6e-05	0	0	-3.9e-05	3e-06	-3.3e-05	1.5e-05	6e-06	8e-06
2098.55	9e-06	-9e-06	2.3e-05	-2.7e-05	1.9e-05	4e-06	-1.9e-05	1e-05	-3.5e-05	5e-06	-2e-05	-9e-06
2100.48	-3e-06	7e-06	1.2e-05	-3.2e-05	1.6e-05	-1.6e-05	-1.5e-05	7e-06	-2.7e-05	5e-06	-3.6e-05	-2.1e-05
2102.41	-1.5e-05	1e-05	1e-06	-1.8e-05	1.1e-05	-2.3e-05	-8e-06	-3e-06	-1e-06	-2e-06	-3.6e-05	-1.6e-05
2104.34	-1.9e-05	3e-06	-9e-06	0	6e-06	-1.6e-05	0	-1.6e-05	1.1e-05	-1.6e-05	-8e-06	-4e-06
2106.27	-1.1e-05	-5e-06	-6e-06	-2e-06	1.4e-05	-1e-05	7e-06	-2.8e-05	1e-06	-9e-06	1.8e-05	6e-06
2108.2	1.8e-05	1e-06	1.6e-05	1.5e-05	3.9e-05	5e-06	1.8e-05	-7e-06	-1.2e-05	9e-06	3.7e-05	6e-06
2110.12	3.7e-05	1.3e-05	4.5e-05	4.7e-05	5.7e-05	1.9e-05	2.9e-05	3.9e-05	-5e-06	3.5e-05	3.3e-05	-3e-06
2112.05	2.7e-05	2.1e-05	3.5e-05	5.6e-05	4.9e-05	2.5e-05	3.4e-05	4.5e-05	-3e-06	4.4e-05	-1e-06	-2.1e-05
2113.98	1e-06	2e-05	-8e-06	3.3e-05	2.5e-05	2.1e-05	2.6e-05	1.8e-05	-1.3e-05	3e-05	-1.1e-05	-1.8e-05
2115.91	-3.7e-05	8e-06	-4.1e-05	-1.9e-05	-1.4e-05	1e-05	-1e-05	-1.4e-05	-4.1e-05	-1.2e-05	-1e-05	-2.1e-05
2117.84	-6.2e-05	-1e-06	-5e-05	-6e-05	-3.8e-05	-6e-06	-3.9e-05	-4e-05	-5.4e-05	-4.8e-05	-1.9e-05	-3.1e-05
2119.77	-6.3e-05	-1.5e-05	-3e-05	-7.3e-05	-3.9e-05	-1.2e-05	-4.2e-05	-3.9e-05	-4.2e-05	-5.2e-05	-3.2e-05	-4.3e-05
2121.7	-3.7e-05	-3.7e-05	4e-06	-3.2e-05	-2e-05	-5e-06	-2.8e-05	-5e-06	-1.9e-05	-3.9e-05	-4.3e-05	-4.4e-05
2123.63	-9e-06	-5.2e-05	1.5e-05	-6e-06	-3e-06	-2e-06	-1.2e-05	9e-06	4e-06	-3e-05	-4.1e-05	-1.8e-05
2125.56	9e-06	-5.1e-05	-2e-05	-1.8e-05	4e-06	9e-06	-7e-06	-8e-06	7e-06	-3.2e-05	-2.3e-05	1.2e-05
2127.48	8e-06	-4e-05	-5.7e-05	-4.4e-05	-8e-06	1e-05	-1.5e-05	-2.1e-05	-4e-06	-2e-05	-8e-06	1.1e-05
2129.41	8e-06	-2e-05	-5.1e-05	-5.1e-05	-2.7e-05	7e-06	-2.3e-05	-1e-05	-1.7e-05	7e-06	-3e-06	-2.1e-05
2131.34	1.4e-05	-3e-06	-3.2e-05	-4.2e-05	-3.3e-05	1e-05	-1.5e-05	9e-06	-1.7e-05	2.5e-05	-6e-06	-4.4e-05
2133.27	1.4e-05	-2e-06	-2.1e-05	-3.5e-05	-3.1e-05	1.3e-05	-1.1e-05	5e-06	-2.2e-05	2.3e-05	-8e-06	-4.3e-05
2135.2	3e-06	-1.6e-05	-7e-06	-2.5e-05	-1.8e-05	9e-06	-1e-05	-1.1e-05	-2.7e-05	5e-06	-3e-06	-2.2e-05
2137.13	-1.7e-05	-2.1e-05	-1e-06	-3.9e-05	-9e-06	8e-06	-7e-06	-2.3e-05	-2.5e-05	-2e-05	5e-06	9e-06
2139.06	-2.5e-05	-2.6e-05	0	-4.6e-05	-6e-06	1.9e-05	-4e-06	-3.2e-05	-1.4e-05	-1.6e-05	1e-06	3.6e-05
2140.99	-1.5e-05	-2.8e-05	1.9e-05	-3.8e-05	0	1.2e-05	7e-06	-2.6e-05	7e-06	1e-05	2e-06	5.2e-05
2142.91	3e-06	-7e-06	4.1e-05	-7e-06	1.5e-05	5e-06	1.8e-05	-6e-06	1.8e-05	3.4e-05	2.2e-05	5.8e-05
2144.84	8e-06	1.1e-05	2.5e-05	1.6e-05	1.9e-05	-5e-06	1.7e-05	-2e-06	2e-06	4.1e-05	3.3e-05	5e-05
2146.77	-5e-06	1.5e-05	-6e-06	2.4e-05	-1e-06	-1.7e-05	1.3e-05	8e-06	-1.2e-05	3.1e-05	3.6e-05	2.8e-05
2148.7	-2.7e-05	1e-05	-2.2e-05	3.4e-05	-1.3e-05	-1.6e-05	7e-06	4e-05	-7e-06	2.3e-05	2.7e-05	-2e-06
2150.63	-2.9e-05	8e-06	-2.4e-05	4e-05	1e-06	3e-06	3e-06	6.1e-05	0	2.9e-05	1e-05	-1.7e-05
2152.56	-1.7e-05	8e-06	-1.2e-05	4.6e-05	2.7e-05	1.9e-05	2.1e-05	5.9e-05	1.3e-05	3.3e-05	-6e-06	-1.6e-05
2154.49	-6e-06	1e-05	6e-06	3.9e-05	4.9e-05	2.1e-05	5.1e-05	5.4e-05	3.2e-05	2.8e-05	-4e-06	-3e-06
2156.42	7e-06	2e-05	2.7e-05	2.6e-05	5.5e-05	2.6e-05	6.6e-05	3.9e-05	2.8e-05	1.9e-05	-1e-06	9e-06
2158.35	1.8e-05	1.3e-05	2.6e-05	1.5e-05	3.5e-05	3.1e-05	4.9e-05	2.3e-05	8e-06	-5e-06	-8e-06	7e-06
2160.27	8e-06	-7e-06	6e-06	1.3e-05	0	1.8e-05	3.1e-05	2e-05	-4e-06	-3.1e-05	-2.2e-05	-1.4e-05
2162.2	-2e-05	-3e-05	-1.6e-05	1.7e-05	-1.4e-05	1e-06	6e-06	-7e-06	-2.5e-05	-4e-05	-3.8e-05	-4.1e-05
2164.13	-5e-05	-5.6e-05	-4.2e-05	1e-05	-1.4e-05	-1.5e-05	-2.4e-05	-2.4e-05	-5.2e-05	-4.4e-05	-3.4e-05	-4.4e-05
2166.06	-7.3e-05	-5.4e-05	-6.7e-05	-3e-06	-1.6e-05	-2.6e-05	-3.3e-05	-1.3e-05	-5.1e-05	-4.2e-05	-2.5e-05	-2.3e-05
2167.99	-7.5e-05	-2.4e-05	-6.6e-05	-1.2e-05	-1.6e-05	-7e-06	-3e-05	-5e-06	-2e-05	-2.4e-05	-1.8e-05	4e-06
2169.92	-5.6e-05	1.2e-05	-3.9e-05	-3.1e-05	-2.1e-05	1.9e-05	-2.7e-05	9e-06	-4e-06	-1.5e-05	-1.8e-05	1e-05
2171.85	-2.5e-05	1.8e-05	-3.6e-05	-4.8e-05	-3e-05	2.4e-05	-2.3e-05	1.9e-05	-6e-06	-2.5e-05	-2.5e-05	-2e-06
2173.78	5e-06	-8e-06	-3.9e-05	-6e-05	-4.7e-05	1.4e-05	-9e-06	-2e-06	-1.4e-05	-4.1e-05	-2.9e-05	-1.7e-05
2175.7	8e-06	-4.4e-05	-3.6e-05	-5.5e-05	-5.1e-05	4e-06	-8e-06	-3.3e-05	-2.6e-05	-5.5e-05	-3.4e-05	-3.2e-05
2177.63	-1.1e-05	-6.6e-05	-4.4e-05	-3.8e-05	-3e-05	-1.2e-05	-1e-05	-4.2e-05	-3.2e-05	-5.8e-05	-3.3e-05	-2.9e-05
2179.56	-3.2e-05	-5.8e-05	-4.4e-05	-2.2e-05	-1.9e-05	-2.8e-05	-7e-06	-4.8e-05	-3.6e-05	-4.5e-05	-1.8e-05	-1.3e-05
2181.49	-4.8e-05	-4.2e-05	-2.8e-05	-1.5e-05	-2.2e-05	-1.7e-05	-2.3e-05	-4.2e-05	-3.3e-05	-2.4e-05	3e-06	-6e-06
2183.42	-4.9e-05	-2.7e-05	-1.9e-05	-3.2e-05	-2.4e-05	-1.5e-05	-3.3e-05	-4e-06	-2.7e-05	-1.1e-05	1.3e-05	-6e-06
2185.35	-4e-05	-1.4e-05	-2.1e-05	-4.2e-05	-2.5e-05	-1.7e-05	-2.7e-05	2.1e-05	-5e-06	-5e-06	1e-06	-9e-06
2187.28	-3.5e-05	-1.3e-05	-2.5e-05	-3e-05	-2.7e-05	1.1e-05	-1.5e-05	2.4e-05	1.4e-05	-1.3e-05	-2.5e-05	-1.9e-05
2189.21	-3.9e-05	-2.1e-05	-2.2e-05	-1.2e-05	-1.7e-05	2.9e-05	7e-06	2.1e-05	0	-3.4e-05	-3.7e-05	-2.4e-05
2191.13	-3.8e-05	-3.6e-05	-2.2e-05	-8e-06	-1.2e-05	1.3e-05	1.5e-05	1.1e-05	-2.4e-05	-4.1e-05	-2.6e-05	-8e-06
2193.06	-3.3e-05	-4.4e-05	-2.1e-05	-6e-06	-2.3e-05	-6e-06	6e-06	-2e-06	-4.3e-05	-2.6e-05	5e-06	7e-06
2194.99	-2.9e-05	-5e-05	-1.9e-05	-4e-06	-2.2e-05	-1.6e-05	-1e-06	-8e-06	-4.2e-05	-3e-06	2.3e-05	5e-06
2196.92	-3e-05	-3.4e-05	-1.5e-05	-8e-06	-6e-06	-2.5e-05	9e-06	2e-06	-4.1e-05	1.1e-05	2.2e-05	-7e-06
2198.85	-3.2e-05	-3e-06	-6e-06	0	2.3e-05	-1e-06	1.5e-05	1.9e-05	-2.4e-05	1.5e-05	1.1e-05	-2.3e-05
2200.78	-2.9e-05	8e-06	-1.4e-05	2.2e-05	4.1e-05	3.9e-05	1e-05	2.9e-05	4e-06	8e-06	-2e-06	-2.5e-05
2202.71	-2.5e-05	9e-06	-3e-06	3.9e-05	3.3e-05	4.3e-05	2.4e-05	3.9e-05	2.4e-05	0	-1.7e-05	-1.8e-05
2204.64	-2.1e-05	1.5e-05	1.7e-05	4.5e-05	2.2e-05	2.4e-05	3.4e-05	4.7e-05	4.2e-05	9e-06	-3.8e-05	-1.6e-05
2206.57	-9e-06	9e-06	1.8e-05	2.8e-05	2.3e-05	8e-06	3.9e-05	3.5e-05	2.7e-05	2.1e-05	-3.8e-05	-1.3e-05
2208.49	-8e-06	-1.8e-05	6e-06	-9e-06	2.4e-05	-7e-06	3.8e-05	1.6e-05	-9e-06	1.9e-05	-2.1e-05	-1.4e-05
2210.42	-3.2e-05	-3.5e-05	-1.4e-05	-3.5e-05	2.4e-05	-1.3e-05	2.2e-05	2.2e-05	-4.1e-05	-5e-06	-4e-06	-2.5e-05
2212.35	-4.2e-05	-2.8e-05	-1.7e-05	-3.1e-05	1.5e-05	1e-05	2e-06	2.1e-05	-3.8e-05	-3.3e-05	1.1e-05	-3.3e-05
2214.28	-3.3e-05	-1.9e-05	-4e-06	6e-06	-3e-06	3.5e-05	-2e-06	-2e-06	-1.3e-05	-4.3e-05	1.7e-05	-3e-05
2216.21	-2.1e-05	-2e-06	1.6e-05	4.1e-05	-9e-06	4e-05	2e-05	6e-06	7e-06	-4e-05	1e-06	-3e-05
2218.14	-7e-06	1.7e-05	1.3e-05	5.4e-05	-4e-06	3.5e-05	2.5e-05	4.4e-05	1.6e-05	-2e-05	-1.1e-05	-2e-05
2220.07	2e-06	1.7e-05	-8e-06	3.9e-05	2e-06	2.8e-05	2.2e-05	6.2e-05	1.3e-05	9e-06	0	-4e-06
2222	-3e-06	2e-06	-1.1e-05	0	-3e-06	1.8e-05	3.1e-05	5.8e-05	7e-06	1.9e-05	1.3e-05	7e-06
2223.92	-4e-06	3e-06	1.3e-05	-3.3e-05	-9e-06	2e-05	3e-05	4.1e-05	2e-05	-8e-06	1.5e-05	1.7e-05
2225.85	-6e-06	6e-06	3.8e-05	-4.7e-05	-1.1e-05	3.1e-05	2.1e-05	1e-06	4e-05	-3e-05	1.8e-05	2.9e-05
2227.78	-2.1e-05	-1.8e-05	2.6e-05	-2.9e-05	-4e-06	3.4e-05	1.3e-05	-2.5e-05	4.2e-05	-2.3e-05	8e-06	3.4e-05
2229.71	-2.3e-05	-2.4e-05	2e-06	-1e-06	5e-06	3.1e-05	4e-06	-5e-06	2.5e-05	7e-06	-3e-06	3.9e-05
2231.64	-1.1e-05	5e-06	-3e-06	2.2e-05	1.3e-05	4.2e-05	-3e-06	2.8e-05	1.1e-05	4.3e-05	1.9e-05	5.2e-05
2233.57	1.9e-05	2.2e-05	1.1e-05	4e-05	3.2e-05	7.1e-05	2.5e-05	6.1e-05	1.5e-05	5.9e-05	5e-05	5.1e-05
2235.5	4.2e-05	3.6e-05	3.3e-05	4.9e-05	4.8e-05	9.3e-05	6.7e-05	0.000105	2.6e-05	6.3e-05	6.3e-05	5.2e-05
2237.43	4.4e-05	6.1e-05	4.9e-05	7e-05	5.8e-05	8.7e-05	9.1e-05	0.000121	6e-05	6.1e-05	5.6e-05	5.4e-05
2239.36	3.9e-05	6.7e-05	4.6e-05	7.8e-05	5.8e-05	6.3e-05	9.3e-05	0.000106	8.7e-05	6.7e-05	5e-05	6.1e-05
2241.28	4.3e-05	5.3e-05	3.5e-05	7.7e-05	5.3e-05	5.2e-05	7.5e-05	7.6e-05	8.7e-05	8.1e-05	4e-05	5.7e-05
2243.21	4.7e-05	4.3e-05	3.8e-05	8.5e-05	5.7e-05	6e-05	6.9e-05	5.7e-05	7.4e-05	8.2e-05	2.2e-05	3.9e-05
2245.14	5.1e-05	3.9e-05	5.3e-05	9.2e-05	6.3e-05	8.7e-05	7.5e-05	6e-05	5.1e-05	7.1e-05	1.4e-05	2.4e-05
2247.07	4.4e-05	3.6e-05	6e-05	9.8e-05	7.2e-05	0.000112	7.5e-05	7.6e-05	3.2e-05	5.6e-05	3.2e-05	2.7e-05
2249	1.1e-05	6.3e-05	7.4e-05	0.000101	9e-05	0.000109	8e-05	9.1e-05	2.8e-05	5.9e-05	5.6e-05	5.5e-05
2250.93	8e-06	9.7e-05	8.9e-05	9.3e-05	0.000105	8.9e-05	8.8e-05	9.7e-05	6.1e-05	6.9e-05	8.4e-05	7.5e-05
2252.86	4.6e-05	0.000104	9.2e-05	7.3e-05	0.000101	7.8e-05	9e-05	0.000108	9.3e-05	8.4e-05	0.000109	7.6e-05
2254.79	8.3e-05	9.7e-05	7.8e-05	8.8e-05	9.9e-05	7.6e-05	0.000101	0.000108	9.6e-05	0.000104	0.000103	4.4e-05
2256.71	9.3e-05	7.6e-05	5.3e-05	0.000109	8.6e-05	7.2e-05	0.00012	9.9e-05	8e-05	0.000108	8e-05	1.6e-05
2258.64	7.7e-05	5.8e-05	3.8e-05	9.7e-05	5.4e-05	7.1e-05	0.000114	8e-05	5.5e-05	8.8e-05	7e-05	1.8e-05
2260.57	3e-05	6.9e-05	2.9e-05	7.5e-05	3.6e-05	6.4e-05	8.7e-05	5.6e-05	5.1e-05	5.7e-05	6.6e-05	3.4e-05
2262.5	7e-06	7.8e-05	3.7e-05	7.4e-05	3.8e-05	5.4e-05	6.8e-05	4.9e-05	6.2e-05	4e-05	5.5e-05	6.2e-05
2264.43	2.5e-05	6.7e-05	6.2e-05	6.8e-05	4.8e-05	5.6e-05	5.3e-05	5.3e-05	6.8e-05	3.1e-05	5.8e-05	7.4e-05
2266.36	4.8e-05	6.1e-05	8.6e-05	7e-05	6.7e-05	8.3e-05	4.4e-05	6e-05	6.4e-05	3.8e-05	6.3e-05	6.8e-05
2268.29	6.7e-05	5.6e-05	9.5e-05	8.5e-05	8.5e-05	0.000103	5.5e-05	6.3e-05	6.8e-05	6.3e-05	7.4e-05	6.6e-05
2270.22	7.1e-05	3.7e-05	9.2e-05	7.9e-05	7.8e-05	0.0001	9.2e-05	6.4e-05	7.7e-05	7.5e-05	8.8e-05	7.6e-05
2272.15	7e-05	4.8e-05	9.8e-05	7.4e-05	7.1e-05	9.9e-05	0.000122	8.5e-05	8.7e-05	6e-05	8e-05	8e-05
2274.07	8e-05	7.8e-05	0.000101	8.1e-05	7.5e-05	0.000111	0.000122	0.000125	0.000109	4.3e-05	5.5e-05	6.7e-05
2276	9.8e-05	7.8e-05	9.7e-05	9.8e-05	7.9e-05	0.000119	0.000113	0.000162	0.000112	3.6e-05	3.5e-05	6.2e-05
2277.93	9.7e-05	8.3e-05	0.000101	0.000106	9.8e-05	0.000119	9.4e-05	0.000176	9.5e-05	4.3e-05	4.4e-05	6.2e-05
2279.86	8.2e-05	0.000105	9e-05	0.000113	0.000115	0.000121	8.3e-05	0.000152	8.4e-05	7.8e-05	6.9e-05	7.8e-05
2281.79	7.9e-05	0.000115	8.7e-05	0.00012	0.000126	0.000109	9.8e-05	0.000116	7.2e-05	0.000125	0.000107	0.000109
2283.72	8.1e-05	0.000122	0.000108	0.000133	0.000122	0.000113	0.000128	8.7e-05	6.4e-05	0.000162	0.000124	0.000109
2285.65	9e-05	0.000148	0.00014	0.000145	0.000109	0.000134	0.000129	7.4e-05	8.2e-05	0.000192	0.000113	9.3e-05
2287.58	9.4e-05	0.000162	0.000153	0.000147	0.000114	0.000147	0.000113	8.4e-05	0.000115	0.000217	0.000103	6.9e-05
2289.5	8.8e-05	0.000147	0.000124	0.000153	0.000132	0.000137	0.000112	0.000103	0.000117	0.00023	9.1e-05	4.4e-05
2291.43	8.9e-05	0.000145	0.0001	0.00017	0.000173	0.000117	0.000118	0.00011	9.8e-05	0.000231	9.8e-05	4.7e-05
2293.36	0.000111	0.000152	9.7e-05	0.000177	0.000218	0.000112	0.000124	0.000114	7.8e-05	0.000244	0.000121	6.3e-05
2295.29	0.000135	0.000152	0.000112	0.000185	0.000238	0.000102	0.000101	0.000129	6.9e-05	0.000275	0.00013	6.8e-05
2297.22	0.000132	0.00015	0.000133	0.000208	0.000221	0.000112	8.4e-05	0.000118	0.000105	0.000294	0.000122	6e-05
2299.15	0.000109	0.000168	0.000148	0.000219	0.000197	0.000124	8.2e-05	9.9e-05	0.000139	0.000308	0.000128	4.6e-05
2301.08	8.3e-05	0.000171	0.00014	0.000238	0.000192	0.000127	9.2e-05	0.0001	0.000131	0.000342	0.00014	1.7e-05
2303.01	8.4e-05	0.000166	0.00011	0.000251	0.000169	0.000125	0.000111	7.8e-05	0.000102	0.000379	0.000129	-1.5e-05
2304.94	9.8e-05	0.000182	0.000106	0.000247	0.000143	0.000104	0.000106	2.4e-05	8.9e-05	0.000432	0.00012	-3.4e-05
2306.86	0.000101	0.000196	9.9e-05	0.000202	8.3e-05	8.1e-05	5.5e-05	-3.3e-05	9.2e-05	0.000463	9.3e-05	-4.8e-05
2308.79	6.4e-05	0.000187	5.6e-05	0.000128	-3e-05	3.6e-05	-2.4e-05	-6.6e-05	9.6e-05	0.000402	5.5e-05	-5.9e-05
2310.72	-1.2e-05	0.00016	3.9e-05	9.5e-05	-0.000116	-2.1e-05	-4.4e-05	-4e-05	0.000102	0.000282	6.5e-05	-3.5e-05
2312.65	-6.5e-05	0.000139	4.8e-05	0.000115	-0.000118	-7.9e-05	-2e-05	2.8e-05	7.4e-05	0.000193	9.1e-05	-6e-06
2314.58	-8.5e-05	0.00011	4.8e-05	0.000131	-8.4e-05	-0.000111	1.1e-05	2e-05	3.7e-05	0.000216	9.8e-05	-2.6e-05
2316.51	-7.5e-05	7.9e-05	2.4e-05	0.000123	-9.2e-05	-0.000129	8e-06	-8.4e-05	1.5e-05	0.000327	0.000101	-9.2e-05
2318.44	-7.1e-05	4.4e-05	-2.3e-05	0.000105	-0.000149	-0.000116	-6.7e-05	-0.000191	1.1e-05	0.00041	9.2e-05	-0.000154
2320.37	-9.9e-05	1.6e-05	-6.8e-05	5e-05	-0.000293	-6.1e-05	-0.000176	-0.000251	1.8e-05	0.000389	8.4e-05	-0.000161
2322.29	-0.000141	1e-06	-7.4e-05	8e-06	-0.000427	-6.4e-05	-0.000216	-0.000217	2.4e-05	0.000345	0.000106	-0.000108
2324.22	-0.00017	-1.1e-05	-2.7e-05	2.4e-05	-0.000433	-0.000142	-0.000167	-0.000138	5.3e-05	0.000326	0.00011	-5.4e-05
2326.15	-0.000159	3e-06	-6e-06	1.7e-05	-0.000371	-0.000202	-0.000156	-0.000104	7.5e-05	0.000274	9e-05	-5.8e-05
2328.08	-0.000137	9e-06	-3.1e-05	-3.5e-05	-0.000341	-0.000212	-0.000162	-0.000117	6.2e-05	0.00021	7.1e-05	-8e-05
2330.01	-0.000133	-3e-06	-4.9e-05	-3.5e-05	-0.000327	-0.000201	-0.000152	-9.5e-05	4.4e-05	0.000122	6.4e-05	-5.4e-05
2331.94	-0.000119	2e-06	-6.4e-05	-2.4e-05	-0.000291	-0.00013	-9.9e-05	-3.7e-05	5.8e-05	2.8e-05	7.1e-05	6e-06
2333.87	-5.8e-05	4.3e-05	-4.4e-05	5e-06	-0.000235	-3.5e-05	6e-06	2e-06	8.7e-05	7.9e-05	8.7e-05	4.2e-05
2335.8	2.2e-05	0.000101	3.9e-05	9.9e-05	-0.000112	1.7e-05	7.2e-05	4.7e-05	0.000113	0.00022	9.4e-05	5.4e-05
2337.72	9.9e-05	0.000158	0.000111	0.000214	6.5e-05	0.0001	9.8e-05	9e-05	0.000149	0.000329	0.000114	4.3e-05
2339.65	0.000147	0.000198	9.4e-05	0.000265	0.000198	0.000192	5.4e-05	0.000122	0.000178	0.000313	0.000127	2e-06
2341.58	0.000231	0.000195	0.000132	0.000224	0.000409	0.000307	0.00014	0.000251	0.000174	5.9e-05	8.9e-05	7.1e-05
2343.51	0.000426	0.000217	0.000315	0.000216	0.000779	0.000501	0.000441	0.000491	0.000183	-0.000203	0.00012	0.000321
2345.44	0.00055	0.000268	0.000469	0.000242	0.000973	0.000619	0.000662	0.000631	0.000193	-0.000202	0.000197	0.000519
2347.37	0.000419	0.000294	0.000482	0.000263	0.000757	0.000502	0.000578	0.0005	0.000166	8e-05	0.000219	0.000457
2349.3	8.8e-05	0.000271	0.000317	0.000305	0.00023	0.000148	0.000233	0.000174	9.4e-05	0.000493	0.000195	0.000196
2351.23	-0.000273	0.000165	-8e-06	0.000282	-0.000424	-0.000256	-0.000173	-0.000224	1e-06	0.000817	0.000159	-0.000173
2353.16	-0.00051	4.4e-05	-0.000247	0.000171	-0.000852	-0.000536	-0.000423	-0.000487	-5.5e-05	0.000864	0.000112	-0.000467
2355.08	-0.000441	-2.5e-05	-0.00022	5e-05	-0.000818	-0.000479	-0.000393	-0.000457	-4.5e-05	0.000671	6.7e-05	-0.000455
2357.01	-0.000148	1.9e-05	-2.6e-05	4.6e-05	-0.000439	-0.000185	-0.000157	-0.000238	4.6e-05	0.000436	0.000104	-0.000207
2358.94	4.2e-05	0.000104	0.000161	7.9e-05	-9.8e-05	2.5e-05	5e-06	-9e-06	0.000147	0.000206	0.00012	8e-06
2360.87	0.000212	0.000162	0.000269	4.1e-05	0.000191	0.000221	0.000112	0.000104	0.000239	-2.6e-05	9.7e-05	0.000194
2362.8	0.000398	0.000189	0.000289	8.6e-05	0.000493	0.00035	0.000302	0.000225	0.000271	-0.000273	0.000102	0.000348
2364.73	0.000486	0.000199	0.000273	0.000204	0.000716	0.000446	0.000504	0.000423	0.000243	-0.00049	0.000137	0.000423
2366.66	0.000525	0.000212	0.000296	0.000341	0.000887	0.000583	0.000673	0.000635	0.000271	-0.00053	0.000166	0.000474
2368.59	0.000569	0.000206	0.000331	0.000395	0.00092	0.000727	0.000719	0.000782	0.00033	-0.000448	0.000165	0.000506
2370.51	0.000609	0.00023	0.000387	0.000345	0.000881	0.000803	0.000699	0.000853	0.000395	-0.000385	0.000193	0.000557
2372.44	0.000617	0.00025	0.000469	0.000246	0.000814	0.000799	0.00063	0.000846	0.000453	-0.000312	0.000212	0.000613
2374.37	0.000644	0.000263	0.000495	0.00015	0.00079	0.000769	0.000595	0.000745	0.000464	-0.000308	0.00022	0.000667
2376.3	0.000619	0.00027	0.000448	0.000159	0.000779	0.000652	0.00061	0.000692	0.000385	-0.000391	0.000237	0.000665
2378.23	0.000516	0.000229	0.000383	0.000184	0.00069	0.000564	0.000575	0.000659	0.000284	-0.000437	0.000254	0.000639
2380.16	0.000404	0.000147	0.000337	0.000149	0.000523	0.000517	0.000504	0.000567	0.000244	-0.000412	0.000258	0.00061
2382.09	0.000305	8.7e-05	0.000311	8.8e-05	0.000315	0.000434	0.000406	0.000483	0.000224	-0.000326	0.000266	0.000533
2384.02	0.000236	8.5e-05	0.000279	6.9e-05	0.000163	0.000339	0.00031	0.000418	0.000216	-0.000181	0.000263	0.000433
2385.95	0.000192	0.000122	0.000244	0.000127	0.00011	0.000258	0.000265	0.000363	0.000216	-2.2e-05	0.000222	0.000331
2387.87	0.00018	0.000176	0.000195	0.000188	0.000128	0.00022	0.000263	0.000307	0.000205	8.8e-05	0.000187	0.000258
2389.8	0.000194	0.000214	0.000178	0.000221	0.000188	0.000218	0.000255	0.000255	0.000213	0.000149	0.000187	0.000228
2391.73	0.000193	0.000218	0.000215	0.000228	0.000239	0.000225	0.000252	0.000221	0.00023	0.00017	0.000191	0.000218
2393.66	0.000186	0.000221	0.000244	0.000216	0.00026	0.000227	0.000248	0.00022	0.000233	0.000186	0.000198	0.000207
2395.59	0.000188	0.000233	0.000238	0.000211	0.000258	0.000219	0.00024	0.00024	0.000216	0.00023	0.000218	0.000186
2397.52	0.000204	0.00023	0.000213	0.000204	0.000249	0.000206	0.000241	0.000248	0.00019	0.000238	0.000225	0.000172
2399.45	0.000216	0.000217	0.000207	0.000221	0.000242	0.000195	0.000235	0.00025	0.000183	0.000204	0.000207	0.000173
2401.38	0.000219	0.000198	0.000225	0.000256	0.000234	0.000211	0.000216	0.000246	0.000196	0.00017	0.000208	0.000189
2403.3	0.000211	0.000186	0.000252	0.000283	0.000223	0.000235	0.000207	0.000229	0.000232	0.000156	0.000218	0.000207
2405.23	0.000208	0.000208	0.000272	0.000293	0.000212	0.000257	0.000227	0.000233	0.000256	0.000174	0.000213	0.000221
2407.16	0.000216	0.000248	0.000255	0.00028	0.000222	0.000276	0.000252	0.000251	0.000257	0.000198	0.000227	0.00024
2409.09	0.000239	0.000259	0.000237	0.000253	0.000214	0.000277	0.000271	0.000237	0.000267	0.00021	0.000239	0.000243
2411.02	0.000251	0.000232	0.000238	0.000231	0.000185	0.000266	0.000275	0.000215	0.000266	0.0002	0.000243	0.000241
2412.95	0.00024	0.000211	0.000238	0.000223	0.000178	0.000261	0.000253	0.000218	0.000252	0.000214	0.00025	0.000253
2414.88	0.000237	0.000204	0.000233	0.000215	0.00019	0.000258	0.000214	0.000228	0.000242	0.000239	0.000241	0.000264
2416.81	0.000242	0.00022	0.00024	0.000223	0.000216	0.00024	0.000195	0.000231	0.000243	0.000238	0.000231	0.000265
2418.74	0.000248	0.000251	0.000262	0.000254	0.000253	0.000229	0.000213	0.000252	0.000256	0.000243	0.000226	0.00026
2420.66	0.000272	0.000258	0.000266	0.000277	0.00028	0.000233	0.000249	0.00028	0.00028	0.000253	0.000234	0.000243
2422.59	0.00029	0.000263	0.000269	0.000302	0.000286	0.000254	0.000302	0.000294	0.000317	0.00027	0.000255	0.000228
2424.52	0.000286	0.000292	0.000265	0.000324	0.000274	0.00029	0.000343	0.000305	0.000333	0.0003	0.00029	0.00025
2426.45	0.000275	0.000313	0.000264	0.00032	0.000267	0.000333	0.000317	0.000309	0.000316	0.000316	0.000324	0.000289
2428.38	0.000258	0.000314	0.000276	0.000307	0.000265	0.000354	0.000268	0.000297	0.000281	0.000294	0.00033	0.000315
2430.31	0.000236	0.0003	0.000292	0.0003	0.000277	0.00034	0.000259	0.000278	0.000252	0.000266	0.000309	0.000306
2432.24	0.000228	0.000277	0.000301	0.000289	0.000306	0.0003	0.000268	0.000279	0.000246	0.000272	0.00028	0.000273
2434.17	0.000255	0.00027	0.000301	0.000282	0.000318	0.000252	0.000301	0.000307	0.000256	0.000286	0.000252	0.000239
2436.09	0.000301	0.000293	0.000315	0.000294	0.000303	0.000254	0.000333	0.000319	0.000281	0.000301	0.000248	0.000231
2438.02	0.000352	0.000312	0.000332	0.00033	0.000292	0.000296	0.000318	0.000329	0.000306	0.000305	0.00028	0.000266
2439.95	0.000368	0.000309	0.000355	0.000368	0.000316	0.000336	0.000284	0.000347	0.000334	0.000287	0.000319	0.000309
2441.88	0.000334	0.000302	0.000362	0.000382	0.000338	0.000352	0.000294	0.000345	0.00035	0.000266	0.000337	0.000326
2443.81	0.000292	0.000296	0.000344	0.000372	0.000342	0.000334	0.000334	0.000328	0.000344	0.000267	0.00032	0.000315
2445.74	0.000259	0.000292	0.000323	0.000344	0.000333	0.000304	0.000358	0.000301	0.000329	0.000289	0.000288	0.000282
2447.67	0.000255	0.0003	0.000296	0.000323	0.000306	0.000289	0.000379	0.000286	0.000308	0.000292	0.000253	0.00024
2449.6	0.000282	0.000319	0.00028	0.000325	0.000293	0.000302	0.000354	0.000289	0.000307	0.000288	0.00025	0.000218
2451.53	0.000311	0.000319	0.000275	0.000328	0.000304	0.00032	0.000316	0.000309	0.000321	0.000288	0.000268	0.000238
2453.45	0.00032	0.000316	0.000288	0.000314	0.000324	0.00033	0.000315	0.000333	0.000327	0.000301	0.000285	0.00027
2455.38	0.000335	0.000325	0.000304	0.0003	0.000332	0.00033	0.000316	0.000335	0.000329	0.000317	0.000326	0.000308
2457.31	0.000349	0.000334	0.000312	0.000296	0.000331	0.000322	0.000306	0.000324	0.000323	0.000312	0.000344	0.00035
2459.24	0.000324	0.000327	0.000327	0.000302	0.000308	0.0003	0.00029	0.000314	0.000318	0.000281	0.00033	0.000354
2461.17	0.00029	0.000321	0.000343	0.000318	0.00027	0.000291	0.000279	0.000318	0.000321	0.000247	0.00031	0.000328
2463.1	0.000283	0.000321	0.000347	0.000322	0.00026	0.000296	0.000275	0.00031	0.000326	0.000254	0.000282	0.0003
2465.03	0.00029	0.000311	0.000351	0.000313	0.00028	0.000308	0.000291	0.000289	0.000317	0.000299	0.000274	0.000286
2466.96	0.000306	0.00032	0.00035	0.000324	0.000308	0.000324	0.000299	0.000288	0.000301	0.000349	0.000307	0.000281
2468.88	0.000314	0.000334	0.000319	0.000338	0.00032	0.000319	0.000283	0.000303	0.000305	0.000348	0.000343	0.000291
2470.81	0.00031	0.000323	0.0003	0.000355	0.000315	0.000321	0.000279	0.000341	0.000317	0.000322	0.000338	0.00032
2472.74	0.000307	0.000318	0.000312	0.000382	0.000296	0.000343	0.000307	0.000381	0.000357	0.000303	0.000323	0.000354
2474.67	0.00032	0.00033	0.00033	0.000388	0.000298	0.000385	0.000358	0.000387	0.000393	0.000303	0.000317	0.00037
2476.6	0.000344	0.000346	0.000342	0.000382	0.000343	0.000413	0.000404	0.000363	0.00039	0.00032	0.000325	0.000355
2478.53	0.000344	0.000348	0.000348	0.000367	0.000382	0.00041	0.000417	0.000348	0.000375	0.000338	0.000346	0.000331
2480.46	0.000326	0.000342	0.000336	0.000357	0.000372	0.000379	0.000387	0.00035	0.000346	0.000328	0.000338	0.000301
2482.39	0.000317	0.000333	0.000326	0.000346	0.000339	0.000336	0.000355	0.000347	0.000319	0.000299	0.00032	0.000279
2484.32	0.000328	0.000324	0.000348	0.000326	0.000311	0.000314	0.000317	0.000336	0.000311	0.000298	0.000325	0.000287
2486.24	0.000334	0.00033	0.000357	0.000314	0.000282	0.000295	0.000279	0.000322	0.000311	0.0003	0.000329	0.000313
2488.17	0.000333	0.000341	0.000343	0.000318	0.000286	0.000283	0.000279	0.000313	0.000309	0.000294	0.00031	0.000319
2490.1	0.000322	0.000341	0.000324	0.000354	0.000316	0.000278	0.000305	0.000327	0.000314	0.000294	0.000279	0.000299
2492.03	0.000302	0.00033	0.000313	0.000393	0.000342	0.000298	0.000334	0.000344	0.000324	0.000291	0.00025	0.000288
2493.96	0.000294	0.000337	0.000313	0.000404	0.000345	0.000345	0.000353	0.00035	0.000316	0.000294	0.000258	0.000288
2495.89	0.000293	0.000342	0.00033	0.000367	0.000338	0.000388	0.000362	0.000347	0.000304	0.000303	0.000299	0.000277
2497.82	0.000285	0.000311	0.00034	0.000303	0.000316	0.000383	0.000338	0.000344	0.000295	0.0003	0.00033	0.000263
2499.75	0.000284	0.000278	0.000329	0.000276	0.000286	0.000335	0.000301	0.000345	0.000288	0.000278	0.000323	0.000245
2501.67	0.000287	0.000269	0.000313	0.000266	0.000289	0.000279	0.000277	0.000322	0.000287	0.000242	0.00028	0.000221
2503.6	0.000294	0.000251	0.000292	0.000274	0.000293	0.000237	0.000247	0.000286	0.000286	0.000227	0.00024	0.000224
2505.53	0.000313	0.000248	0.000276	0.000292	0.000281	0.00024	0.000234	0.000258	0.000293	0.000232	0.000247	0.000264
2507.46	0.000315	0.000266	0.000248	0.000295	0.000266	0.000272	0.000269	0.000248	0.0003	0.00025	0.000277	0.000295
2509.39	0.000306	0.000275	0.000245	0.000291	0.000264	0.000322	0.000315	0.000256	0.000302	0.000258	0.000292	0.000285
2511.32	0.000292	0.000274	0.000265	0.000298	0.000273	0.000351	0.00035	0.000272	0.000295	0.000256	0.000289	0.000275
2513.25	0.000275	0.000281	0.000286	0.000313	0.00028	0.000348	0.000348	0.000284	0.000279	0.000256	0.000263	0.000272
2515.18	0.000252	0.000295	0.000298	0.000299	0.000279	0.000341	0.000285	0.000286	0.000264	0.000259	0.000234	0.000264
2517.1	0.000251	0.000298	0.0003	0.000269	0.000266	0.000315	0.000228	0.000294	0.000272	0.000276	0.00024	0.000281
2519.03	0.000261	0.00029	0.000315	0.000244	0.000264	0.000273	0.00023	0.000295	0.000281	0.000288	0.000278	0.000286
2520.96	0.000263	0.000279	0.000322	0.000235	0.000268	0.000257	0.000266	0.000299	0.000283	0.000284	0.00029	0.000259
2522.89	0.000276	0.000278	0.000317	0.000256	0.000279	0.000265	0.000302	0.000321	0.000295	0.000282	0.00027	0.000252
2524.82	0.000292	0.000277	0.000302	0.000304	0.000276	0.000276	0.000327	0.000336	0.000317	0.000298	0.000252	0.000263
2526.75	0.000299	0.000294	0.00027	0.000341	0.000268	0.000302	0.000299	0.000331	0.000328	0.000305	0.000249	0.000255
2528.68	0.000291	0.000318	0.000255	0.000343	0.000279	0.000323	0.000255	0.00031	0.000317	0.000277	0.000257	0.000238
2530.61	0.000288	0.00033	0.000273	0.000334	0.000306	0.00031	0.000267	0.000293	0.000303	0.000229	0.000276	0.000237
2532.54	0.000265	0.000309	0.000289	0.000325	0.000324	0.000277	0.000284	0.000297	0.000277	0.000203	0.000301	0.000231
2534.46	0.000241	0.000284	0.000281	0.000306	0.000316	0.000254	0.000292	0.000321	0.000261	0.000202	0.000284	0.000222
2536.39	0.000247	0.000275	0.000265	0.000275	0.000292	0.000247	0.000286	0.000317	0.000246	0.000224	0.000254	0.000232
2538.32	0.000247	0.000257	0.000251	0.000248	0.000249	0.000264	0.000259	0.000261	0.000226	0.000251	0.000238	0.00023
2540.25	0.000246	0.000254	0.000232	0.000244	0.000236	0.000279	0.000244	0.000222	0.000218	0.000259	0.000214	0.000225
2542.18	0.000262	0.000255	0.000243	0.000254	0.000254	0.00027	0.000262	0.000234	0.000225	0.000252	0.000199	0.000236
2544.11	0.000276	0.000261	0.000268	0.000278	0.000282	0.000271	0.000284	0.000279	0.000251	0.000251	0.000219	0.000248
2546.04	0.000281	0.000266	0.000267	0.000294	0.000299	0.000284	0.000282	0.00031	0.000282	0.000267	0.00026	0.000257
2547.97	0.000279	0.000274	0.000271	0.000285	0.000288	0.000297	0.000289	0.000302	0.000294	0.000277	0.000281	0.000267
2549.89	0.000274	0.000282	0.000289	0.000261	0.000265	0.000312	0.000286	0.000284	0.000278	0.00027	0.000284	0.000264
2551.82	0.000262	0.000286	0.000298	0.000244	0.000252	0.000324	0.000269	0.000286	0.000264	0.000251	0.000257	0.000248
2553.75	0.000254	0.000277	0.000295	0.000229	0.000248	0.000316	0.000269	0.0003	0.000267	0.000228	0.000219	0.000237
2555.68	0.000259	0.000242	0.000285	0.000237	0.000236	0.000288	0.000269	0.000272	0.000255	0.000195	0.0002	0.000227
2557.61	0.000255	0.000218	0.000262	0.000284	0.00023	0.000261	0.000255	0.000234	0.000242	0.000187	0.000218	0.000227
2559.54	0.00025	0.000226	0.00023	0.000324	0.000236	0.000253	0.000238	0.00021	0.000264	0.000218	0.000264	0.000245
2561.47	0.000265	0.000252	0.00025	0.00033	0.000259	0.000272	0.000245	0.000224	0.000302	0.000251	0.000288	0.000258
2563.4	0.000309	0.000295	0.000297	0.000302	0.000272	0.000305	0.000273	0.00029	0.000325	0.000271	0.000301	0.000268
2565.33	0.000326	0.00033	0.00032	0.000273	0.000281	0.000335	0.000322	0.000356	0.000324	0.000296	0.000303	0.000291
2567.25	0.000315	0.00033	0.000324	0.000253	0.000299	0.000342	0.000365	0.000379	0.000306	0.000319	0.0003	0.000316
2569.18	0.000313	0.00031	0.000311	0.00027	0.000325	0.000313	0.000357	0.000357	0.000275	0.000319	0.000298	0.000319
2571.11	0.000301	0.000283	0.000294	0.000318	0.000338	0.000285	0.000319	0.000337	0.000263	0.000309	0.000296	0.000294
2573.04	0.000293	0.000251	0.000298	0.000357	0.000333	0.00029	0.000277	0.000319	0.000276	0.000289	0.000299	0.000258
2574.97	0.000311	0.000234	0.000328	0.000371	0.000305	0.000293	0.00028	0.000326	0.000275	0.000263	0.000305	0.000245
2576.9	0.000341	0.000265	0.000342	0.000361	0.000257	0.000296	0.000326	0.000359	0.000289	0.000265	0.000309	0.000263
2578.83	0.000349	0.000332	0.000373	0.00035	0.000262	0.000325	0.000383	0.000371	0.000342	0.000288	0.000298	0.000279
2580.76	0.000355	0.000403	0.000397	0.000347	0.000347	0.000362	0.000406	0.000374	0.00039	0.000312	0.000309	0.000301
2582.68	0.000361	0.000431	0.000385	0.000369	0.00045	0.000386	0.000384	0.00037	0.00041	0.000321	0.000321	0.00032
2584.61	0.000343	0.000416	0.000366	0.000412	0.000493	0.000408	0.000367	0.000365	0.000398	0.000323	0.000328	0.000336
2586.54	0.000322	0.00039	0.000368	0.000438	0.000455	0.000404	0.000365	0.000369	0.000369	0.000324	0.000354	0.00036
2588.47	0.000323	0.000365	0.000385	0.000442	0.000381	0.000368	0.000369	0.000346	0.000355	0.000311	0.000354	0.000371
2590.4	0.000354	0.000354	0.000396	0.000423	0.000323	0.00035	0.000351	0.000299	0.000366	0.000301	0.000317	0.000344
2592.33	0.000392	0.000354	0.000407	0.000394	0.000312	0.000351	0.000339	0.000283	0.000363	0.000308	0.000306	0.000306
2594.26	0.000405	0.000371	0.000393	0.000388	0.000327	0.000368	0.000339	0.000311	0.00035	0.000319	0.000309	0.000287
2596.19	0.000384	0.00038	0.000386	0.000394	0.000327	0.000396	0.000353	0.00034	0.000349	0.000337	0.000303	0.00029
2598.12	0.000362	0.000389	0.000402	0.000393	0.000324	0.000418	0.000393	0.000376	0.000366	0.000369	0.000323	0.000329
2600.04	0.000353	0.000401	0.000418	0.00041	0.000344	0.000422	0.000434	0.000412	0.000394	0.000395	0.000367	0.000398
2601.97	0.000375	0.000405	0.000425	0.000451	0.000423	0.000423	0.000441	0.000426	0.000415	0.000402	0.0004	0.000453
2603.9	0.000431	0.000402	0.000422	0.000451	0.000487	0.000439	0.000408	0.00044	0.000425	0.000412	0.000421	0.000439
2605.83	0.000468	0.0004	0.000422	0.000447	0.000468	0.000446	0.000395	0.000447	0.000443	0.00041	0.000428	0.000393
2607.76	0.000448	0.000427	0.000433	0.000442	0.000395	0.000436	0.000398	0.000424	0.000438	0.000378	0.000408	0.000344
2609.69	0.000422	0.000411	0.000428	0.000401	0.000332	0.000419	0.000399	0.000402	0.000399	0.000349	0.000384	0.000322
2611.62	0.000422	0.000391	0.000411	0.000369	0.000346	0.000414	0.000405	0.000397	0.000388	0.000343	0.000366	0.00033
2613.55	0.000409	0.000419	0.000414	0.000398	0.000402	0.000422	0.000431	0.000415	0.000397	0.000358	0.00038	0.000365
2615.47	0.000428	0.000448	0.000446	0.000438	0.00047	0.000434	0.00043	0.000446	0.000424	0.000392	0.000438	0.000432
2617.4	0.000471	0.000461	0.000471	0.000462	0.000496	0.000474	0.000433	0.000463	0.000459	0.000444	0.000489	0.000467
2619.33	0.000475	0.000472	0.000484	0.000513	0.000489	0.000496	0.000481	0.000476	0.000477	0.000475	0.000501	0.000472
2621.26	0.000465	0.000476	0.000517	0.000532	0.000495	0.000484	0.000503	0.000493	0.000458	0.000456	0.000476	0.000443
2623.19	0.000466	0.00045	0.000527	0.000515	0.000494	0.000481	0.000508	0.00049	0.000442	0.000415	0.000424	0.000399
2625.12	0.000474	0.000459	0.00052	0.000498	0.000501	0.000489	0.000495	0.00046	0.000465	0.000398	0.000377	0.00038
2627.05	0.000474	0.000497	0.000521	0.00048	0.000492	0.000488	0.000458	0.000435	0.000479	0.000421	0.000366	0.000399
2628.98	0.000477	0.000511	0.0005	0.000469	0.000468	0.00048	0.000429	0.000431	0.000478	0.00043	0.000387	0.000425
2630.91	0.000473	0.000499	0.000448	0.000477	0.00045	0.000474	0.00043	0.000431	0.000468	0.000427	0.000403	0.000416
2632.83	0.00045	0.000469	0.000431	0.000472	0.000446	0.000438	0.000441	0.000451	0.000442	0.000418	0.000423	0.000406
2634.76	0.000448	0.000443	0.000452	0.000449	0.000461	0.000401	0.000453	0.000493	0.000416	0.000409	0.00044	0.000389
2636.69	0.000453	0.000435	0.000468	0.000452	0.000462	0.000403	0.000476	0.000505	0.000414	0.000408	0.000444	0.000392
2638.62	0.000466	0.000458	0.000478	0.000482	0.000477	0.00045	0.000477	0.000494	0.000437	0.000416	0.000437	0.000425
2640.55	0.000488	0.000491	0.000479	0.000519	0.000492	0.000514	0.000482	0.000474	0.000465	0.000422	0.00042	0.000431
2642.48	0.000494	0.000496	0.000458	0.000514	0.000483	0.000542	0.000481	0.000442	0.000489	0.000388	0.000418	0.000428
2644.41	0.000485	0.000464	0.000434	0.000463	0.000468	0.000525	0.000438	0.000404	0.000483	0.000354	0.000421	0.000419
2646.34	0.000458	0.000436	0.000439	0.000401	0.000462	0.000482	0.000403	0.00039	0.000458	0.000358	0.000406	0.000381
2648.26	0.000424	0.000424	0.000459	0.000392	0.000451	0.000425	0.000397	0.000395	0.000421	0.000377	0.000388	0.000347
2650.19	0.000399	0.000435	0.000475	0.000428	0.000422	0.000404	0.000413	0.000423	0.00039	0.000386	0.000383	0.000367
2652.12	0.000404	0.000452	0.000461	0.000466	0.000425	0.000437	0.000464	0.000468	0.000389	0.000416	0.00038	0.000405
2654.05	0.000438	0.000454	0.000459	0.000495	0.000453	0.000484	0.00051	0.000493	0.000427	0.000454	0.000408	0.000444
2655.98	0.000475	0.000447	0.000486	0.000501	0.000466	0.00051	0.000503	0.000504	0.000481	0.000465	0.000477	0.000483
2657.91	0.0005	0.000454	0.000509	0.000493	0.000475	0.000514	0.00047	0.000517	0.000512	0.000466	0.000514	0.000484
2659.84	0.000496	0.000483	0.000527	0.000491	0.000457	0.000491	0.000449	0.000492	0.000522	0.000467	0.000513	0.000474
2661.77	0.000487	0.0005	0.000536	0.000521	0.000422	0.000465	0.000445	0.000466	0.000488	0.000451	0.000487	0.000461
2663.69	0.000487	0.000521	0.000514	0.000514	0.000434	0.000471	0.000443	0.000472	0.000444	0.000425	0.000435	0.000437
2665.62	0.000475	0.000498	0.000462	0.000468	0.000473	0.000483	0.000454	0.000458	0.00043	0.000407	0.00039	0.000405
2667.55	0.000457	0.000437	0.000411	0.000442	0.00048	0.000485	0.000464	0.000431	0.000442	0.000395	0.000377	0.000376
2669.48	0.000449	0.000418	0.000375	0.000427	0.000472	0.000482	0.000469	0.000437	0.000454	0.000394	0.000398	0.000363
2671.41	0.000456	0.000436	0.00038	0.000431	0.000466	0.000457	0.000469	0.000451	0.000445	0.000385	0.000428	0.000385
2673.34	0.000457	0.000458	0.000437	0.000476	0.000442	0.00043	0.000455	0.000445	0.000432	0.000382	0.000458	0.000426
2675.27	0.000478	0.000476	0.000488	0.000513	0.000456	0.000429	0.000433	0.000441	0.000414	0.000408	0.00045	0.000428
2677.2	0.000502	0.000484	0.00051	0.000495	0.000503	0.000428	0.000428	0.000448	0.00041	0.00043	0.000423	0.000413
2679.13	0.0005	0.000458	0.000504	0.000477	0.0005	0.000446	0.000463	0.000456	0.000423	0.000424	0.000403	0.000404
2681.05	0.000481	0.000419	0.000481	0.000465	0.000473	0.000469	0.000488	0.000464	0.000427	0.000413	0.000373	0.000381
2682.98	0.000459	0.000409	0.000469	0.000439	0.000444	0.000481	0.000477	0.000486	0.000402	0.00038	0.000358	0.000342
2684.91	0.000422	0.000408	0.000445	0.000416	0.00041	0.00047	0.000454	0.000489	0.000376	0.000339	0.000332	0.000307
2686.84	0.00037	0.000386	0.000403	0.000401	0.000399	0.000445	0.000412	0.000457	0.000373	0.000322	0.000308	0.000291
2688.77	0.000385	0.000391	0.000365	0.000402	0.000421	0.000433	0.000389	0.000421	0.000383	0.000343	0.000318	0.000304
2690.7	0.000429	0.000421	0.000393	0.000439	0.000431	0.00044	0.000422	0.000416	0.000404	0.000369	0.000365	0.000366
2692.63	0.000459	0.000463	0.000463	0.000495	0.00044	0.000474	0.000456	0.000441	0.000423	0.000395	0.000424	0.000421
2694.56	0.000482	0.000491	0.000509	0.000509	0.000481	0.000491	0.000476	0.000462	0.000437	0.000422	0.000466	0.000439
2696.48	0.000499	0.000505	0.00052	0.00048	0.000509	0.000506	0.00049	0.00048	0.00044	0.000423	0.000473	0.000445
2698.41	0.000479	0.000503	0.000478	0.000459	0.000523	0.000514	0.000502	0.000478	0.000458	0.000428	0.00046	0.000447
2700.34	0.000447	0.000478	0.000442	0.00045	0.000523	0.000495	0.000488	0.000462	0.000506	0.000429	0.000449	0.00045
2702.27	0.000456	0.000468	0.000448	0.000448	0.000494	0.00049	0.000473	0.000462	0.000513	0.000442	0.000433	0.00045
2704.2	0.000468	0.000468	0.000491	0.000486	0.000445	0.0005	0.000471	0.000485	0.000505	0.000453	0.000407	0.000435
2706.13	0.000511	0.000509	0.000546	0.00053	0.000432	0.000515	0.00047	0.000511	0.000509	0.000448	0.000404	0.000431
2708.06	0.00057	0.000556	0.000573	0.000538	0.00048	0.000534	0.000515	0.000535	0.000512	0.000438	0.000432	0.000467
2709.99	0.000619	0.000593	0.000596	0.00056	0.000543	0.000568	0.000572	0.000567	0.000517	0.000454	0.000488	0.000501
2711.92	0.000644	0.000612	0.000605	0.000612	0.000605	0.000601	0.000607	0.000595	0.000537	0.000496	0.000573	0.000526
2713.84	0.000646	0.000603	0.0006	0.000621	0.000637	0.000622	0.00061	0.000613	0.000572	0.000539	0.000612	0.000551
2715.77	0.000635	0.000572	0.00059	0.000584	0.000635	0.000623	0.000587	0.000619	0.000564	0.000557	0.000582	0.000544
2717.7	0.000596	0.000538	0.000569	0.000536	0.000615	0.000591	0.000565	0.000611	0.000558	0.000531	0.000521	0.000494
2719.63	0.000546	0.000521	0.000536	0.00051	0.00059	0.000526	0.000542	0.00057	0.000516	0.000486	0.000464	0.00045
2721.56	0.000514	0.000515	0.000515	0.000536	0.000576	0.000486	0.000514	0.000525	0.000459	0.000461	0.000428	0.000395
2723.49	0.000532	0.000559	0.000542	0.000595	0.000571	0.000509	0.000513	0.000522	0.000462	0.00045	0.000447	0.000376
2725.42	0.000574	0.000608	0.000584	0.000653	0.000576	0.000558	0.000551	0.000551	0.000498	0.000467	0.000487	0.000424
2727.35	0.000602	0.000628	0.000626	0.00067	0.000601	0.000601	0.000571	0.000586	0.000543	0.000526	0.000517	0.000489
2729.27	0.000601	0.000602	0.00064	0.000628	0.000608	0.000618	0.000589	0.000597	0.000535	0.000546	0.000543	0.00055
2731.2	0.000561	0.00053	0.000586	0.000552	0.000583	0.000606	0.000593	0.000564	0.000474	0.000513	0.00052	0.000544
2733.13	0.000528	0.000487	0.00052	0.000508	0.000547	0.000559	0.000564	0.00048	0.000404	0.00047	0.000453	0.000489
2735.06	0.000526	0.000497	0.000489	0.000487	0.000517	0.000534	0.000541	0.000431	0.000408	0.000435	0.000388	0.000424
2736.99	0.000536	0.000511	0.000484	0.00046	0.0005	0.000528	0.000512	0.000459	0.000442	0.000412	0.00037	0.000411
2738.92	0.000536	0.000518	0.000491	0.000458	0.000501	0.000508	0.000465	0.000502	0.000459	0.000445	0.000387	0.000425
2740.85	0.000505	0.000496	0.000486	0.000447	0.000503	0.000488	0.00043	0.000528	0.00047	0.000475	0.000407	0.000402
2742.78	0.00045	0.000454	0.000465	0.000409	0.000466	0.000488	0.000443	0.000511	0.000433	0.000448	0.000418	0.000374
2744.71	0.000416	0.00045	0.000456	0.000411	0.000447	0.00049	0.00047	0.000468	0.000411	0.000421	0.000439	0.000374
2746.63	0.000465	0.000498	0.000481	0.000474	0.000471	0.000512	0.000522	0.000467	0.000456	0.000431	0.000495	0.000421
2748.56	0.000536	0.000554	0.000531	0.000545	0.000513	0.000572	0.000569	0.000532	0.000543	0.000473	0.00054	0.000501
2750.49	0.000597	0.00059	0.000594	0.000605	0.000574	0.000602	0.00057	0.0006	0.000584	0.0005	0.000545	0.00057
2752.42	0.000653	0.000615	0.000626	0.000645	0.000633	0.000579	0.000574	0.000652	0.000584	0.000536	0.000527	0.000572
2754.35	0.000672	0.000616	0.00061	0.000638	0.000641	0.000547	0.000574	0.000641	0.000575	0.000552	0.000513	0.000528
2756.28	0.000685	0.000614	0.000588	0.000604	0.000607	0.000544	0.000548	0.000568	0.000553	0.000534	0.000523	0.00052
2758.21	0.000683	0.000616	0.000597	0.000594	0.000596	0.000565	0.000538	0.000531	0.000572	0.000526	0.00056	0.000541
2760.14	0.000673	0.00062	0.000632	0.000633	0.000619	0.000635	0.000584	0.000549	0.000609	0.000542	0.000607	0.00058
2762.06	0.000654	0.000628	0.00065	0.000679	0.000643	0.000717	0.000659	0.000618	0.000618	0.000579	0.000644	0.000628
2763.99	0.000665	0.000666	0.000683	0.000731	0.000675	0.000777	0.000728	0.000704	0.000615	0.000622	0.00066	0.000631
2765.92	0.000689	0.000718	0.00073	0.000754	0.000704	0.000798	0.000783	0.000771	0.00065	0.000683	0.000663	0.000626
2767.85	0.000711	0.000743	0.000768	0.000735	0.000725	0.000773	0.000792	0.000754	0.000706	0.000713	0.000659	0.000636
2769.78	0.000775	0.000751	0.000787	0.000721	0.000764	0.000733	0.000762	0.000731	0.000725	0.000713	0.000664	0.000659
2771.71	0.000836	0.000759	0.000805	0.00076	0.000797	0.000721	0.000746	0.000756	0.000746	0.000736	0.000722	0.000724
2773.64	0.000862	0.000799	0.00082	0.00084	0.000819	0.000749	0.000766	0.00078	0.000754	0.000737	0.000776	0.000781
2775.57	0.000878	0.000864	0.000831	0.000893	0.000825	0.000781	0.000805	0.00082	0.000771	0.000707	0.000781	0.000777
2777.5	0.000873	0.000934	0.000874	0.000922	0.000837	0.000832	0.000811	0.000868	0.000819	0.000717	0.000752	0.000748
2779.42	0.000873	0.00095	0.000903	0.000919	0.000879	0.000891	0.000808	0.000895	0.000864	0.000803	0.000747	0.000756
2781.35	0.000919	0.000927	0.000912	0.000904	0.000926	0.000924	0.000817	0.000915	0.000902	0.000884	0.000811	0.000801
2783.28	0.000978	0.000922	0.000915	0.000896	0.000952	0.000946	0.000868	0.000956	0.000935	0.000927	0.000897	0.000881
2785.21	0.001021	0.000943	0.000964	0.000946	0.000966	0.000977	0.000969	0.000963	0.000981	0.000947	0.000979	0.000958
2787.14	0.001079	0.001002	0.00106	0.00104	0.001006	0.000988	0.001072	0.000943	0.00101	0.000949	0.001026	0.00097
2789.07	0.001141	0.001079	0.001135	0.001126	0.001034	0.000996	0.001119	0.000991	0.001039	0.000977	0.001061	0.000994
2791	0.001147	0.001148	0.001156	0.001178	0.001052	0.001062	0.001099	0.00108	0.001066	0.001031	0.001078	0.001042
2792.93	0.001139	0.001189	0.001151	0.001184	0.001083	0.001129	0.00109	0.00114	0.001102	0.001085	0.001086	0.00108
2794.85	0.001149	0.001197	0.001177	0.001176	0.001116	0.001155	0.001106	0.001186	0.001157	0.001124	0.001109	0.001123
2796.78	0.001203	0.001227	0.001232	0.001193	0.00117	0.001206	0.00114	0.001198	0.001207	0.001174	0.001144	0.001166
2798.71	0.001339	0.001293	0.001327	0.001278	0.001256	0.001306	0.001228	0.001215	0.001286	0.001263	0.001254	0.001222
2800.64	0.001482	0.00137	0.001464	0.001392	0.001343	0.001412	0.001329	0.001294	0.001373	0.001371	0.001394	0.001323
2802.57	0.001556	0.00147	0.001565	0.001495	0.00141	0.001499	0.001399	0.001415	0.001482	0.001447	0.001472	0.001436
2804.5	0.001597	0.001568	0.001582	0.001565	0.001471	0.00154	0.001478	0.001509	0.001598	0.001512	0.001482	0.001506
2806.43	0.001673	0.001657	0.001595	0.001614	0.00154	0.001539	0.001553	0.001562	0.001688	0.001595	0.001513	0.001539
2808.36	0.001749	0.001747	0.001643	0.001676	0.001598	0.001556	0.0016	0.001589	0.001705	0.001667	0.001577	0.001577
2810.28	0.001806	0.001836	0.001708	0.001741	0.001651	0.001608	0.001621	0.001624	0.001694	0.0017	0.001661	0.001623
2812.21	0.001862	0.001893	0.001806	0.001828	0.001722	0.001693	0.001664	0.001697	0.001734	0.001728	0.001776	0.001682
2814.14	0.001913	0.001928	0.001936	0.001925	0.001801	0.001804	0.001723	0.00177	0.001799	0.001788	0.001851	0.001755
2816.07	0.001996	0.00196	0.00204	0.002009	0.001898	0.001908	0.001791	0.001857	0.001878	0.001861	0.001914	0.00184
2818	0.002143	0.002042	0.002129	0.002132	0.002013	0.001999	0.001923	0.001991	0.002005	0.001984	0.00203	0.001972
2819.93	0.002346	0.002238	0.002272	0.002287	0.002159	0.002163	0.002096	0.002146	0.002205	0.00217	0.002218	0.002181
2821.86	0.002578	0.002496	0.002478	0.002462	0.002339	0.002379	0.002316	0.002334	0.00243	0.002419	0.002432	0.002427
2823.79	0.002837	0.00276	0.002759	0.002715	0.002543	0.00261	0.00256	0.002608	0.002714	0.002699	0.002666	0.002667
2825.72	0.003129	0.003074	0.003103	0.00302	0.002784	0.002856	0.002804	0.002889	0.003038	0.002967	0.002935	0.002905
2827.64	0.003421	0.003392	0.00346	0.003326	0.003034	0.003122	0.003054	0.003132	0.003304	0.00325	0.003217	0.003183
2829.57	0.003756	0.003704	0.003798	0.00368	0.003336	0.00342	0.003371	0.003432	0.003618	0.003588	0.003571	0.003527
2831.5	0.004206	0.004178	0.004179	0.00413	0.003757	0.003834	0.003809	0.003855	0.004122	0.004073	0.004024	0.003979
2833.43	0.004879	0.004877	0.004826	0.004761	0.004389	0.004495	0.004403	0.004451	0.004796	0.004752	0.004656	0.004667
2835.36	0.005977	0.005903	0.005892	0.005798	0.005333	0.00543	0.00532	0.005388	0.005772	0.005752	0.005663	0.005681
2837.29	0.007636	0.007485	0.007512	0.007389	0.00673	0.00682	0.006694	0.006853	0.007314	0.007277	0.007258	0.007213
2839.22	0.010085	0.009869	0.009914	0.009685	0.008869	0.008894	0.008753	0.008962	0.00961	0.009591	0.009636	0.009508
2841.15	0.013466	0.013155	0.013245	0.012856	0.011824	0.011824	0.011719	0.011907	0.012825	0.012902	0.012937	0.012736
2843.07	0.01709	0.016667	0.016819	0.016265	0.014909	0.01503	0.0149	0.015088	0.016434	0.016528	0.016497	0.016254
2845	0.019002	0.018553	0.018663	0.017982	0.016351	0.016627	0.016454	0.0167	0.018437	0.018416	0.018288	0.018098
2846.93	0.017281	0.016899	0.016917	0.016298	0.014593	0.014955	0.014727	0.015115	0.016852	0.016682	0.016511	0.01642
2848.86	0.011697	0.011511	0.011431	0.011064	0.009618	0.009968	0.009721	0.010152	0.011554	0.011305	0.011132	0.011034
2850.79	0.003952	0.004026	0.003899	0.003791	0.003004	0.003208	0.002993	0.003313	0.0041	0.003933	0.003744	0.003614
2852.72	-0.003208	-0.002981	-0.003067	-0.003018	-0.002945	-0.00299	-0.003065	-0.003023	-0.002924	-0.002998	-0.00317	-0.003277
2854.65	-0.007731	-0.007489	-0.007439	-0.007305	-0.00663	-0.006821	-0.006699	-0.006952	-0.007375	-0.007506	-0.007535	-0.007613
2856.58	-0.009283	-0.009077	-0.008967	-0.008684	-0.00782	-0.008046	-0.007845	-0.008234	-0.008882	-0.009164	-0.009034	-0.009046
2858.51	-0.008801	-0.008599	-0.008614	-0.008176	-0.007303	-0.007603	-0.007363	-0.007702	-0.008462	-0.008867	-0.008663	-0.008598
2860.43	-0.007216	-0.007026	-0.007122	-0.006612	-0.005862	-0.006147	-0.006013	-0.006156	-0.006975	-0.007356	-0.00716	-0.007081
2862.36	-0.004981	-0.004835	-0.004919	-0.004524	-0.003897	-0.004084	-0.004116	-0.004169	-0.004872	-0.005067	-0.004963	-0.004913
2864.29	-0.002556	-0.002537	-0.002604	-0.002469	-0.001817	-0.002021	-0.002077	-0.002123	-0.002689	-0.002658	-0.002668	-0.002688
2866.22	-0.000617	-0.000719	-0.000751	-0.000822	-0.000237	-0.000422	-0.000421	-0.00053	-0.0009	-0.000814	-0.000845	-0.000941
2868.15	0.000387	0.000239	0.000245	0.000151	0.000498	0.000413	0.000486	0.000308	0.000105	0.000134	0.000182	3.9e-05
2870.08	0.000518	0.000445	0.000402	0.00036	0.000524	0.000497	0.000599	0.000409	0.000334	0.000298	0.000411	0.000289
2872.01	9.4e-05	0.000149	7.6e-05	2.7e-05	0.000162	0.000157	0.000202	5.1e-05	5.8e-05	1e-06	0.000104	8.2e-05
2873.94	-0.000397	-0.000291	-0.00031	-0.000359	-0.000219	-0.000195	-0.000259	-0.000329	-0.000297	-0.000295	-0.000271	-0.0002
2875.86	-0.000438	-0.00043	-0.000381	-0.00042	-0.00025	-0.000252	-0.000374	-0.000364	-0.000317	-0.00027	-0.000335	-0.00027
2877.79	2.8e-05	-0.000132	-9e-06	-3.5e-05	0.000137	5.1e-05	-8.8e-05	2.4e-05	3.8e-05	9.7e-05	7e-06	2e-06
2879.72	0.000773	0.000525	0.000663	0.000664	0.000679	0.000665	0.000498	0.000647	0.000668	0.000663	0.000634	0.000621
2881.65	0.001604	0.001377	0.001442	0.001438	0.001286	0.001377	0.001232	0.001374	0.001451	0.001364	0.001405	0.001407
2883.58	0.002341	0.002241	0.002265	0.002198	0.001932	0.001996	0.001939	0.002026	0.002218	0.002142	0.002174	0.002243
2885.51	0.002933	0.002922	0.002964	0.00286	0.002551	0.002549	0.00252	0.002575	0.002878	0.002867	0.00283	0.00297
2887.44	0.003412	0.003429	0.003448	0.003362	0.003056	0.00303	0.003004	0.003068	0.003384	0.003463	0.00339	0.003484
2889.37	0.003859	0.003837	0.003785	0.003722	0.003424	0.003429	0.003368	0.003489	0.00376	0.003871	0.003841	0.003869
2891.3	0.004249	0.004145	0.004051	0.003996	0.003707	0.00381	0.003596	0.003805	0.004048	0.00416	0.004155	0.004178
2893.22	0.004575	0.004374	0.004355	0.004233	0.003922	0.004115	0.003868	0.004082	0.004352	0.004415	0.004369	0.004363
2895.15	0.004876	0.004627	0.004684	0.004515	0.004174	0.004255	0.004178	0.004328	0.004663	0.004679	0.004575	0.004492
2897.08	0.005145	0.004927	0.005031	0.004818	0.004487	0.004378	0.004477	0.004498	0.004934	0.004987	0.004863	0.004702
2899.01	0.005485	0.005288	0.005421	0.005126	0.004885	0.00473	0.004785	0.004773	0.00525	0.005361	0.005255	0.005025
2900.94	0.005969	0.005864	0.005906	0.005617	0.005378	0.005333	0.005252	0.005271	0.005642	0.005899	0.005778	0.005589
2902.87	0.006732	0.006689	0.006616	0.006305	0.006016	0.006102	0.005915	0.006043	0.006305	0.006607	0.006449	0.006404
2904.8	0.007959	0.007797	0.007681	0.00734	0.00696	0.007117	0.006878	0.00708	0.00736	0.007635	0.007468	0.007541
2906.73	0.009793	0.009532	0.009385	0.009046	0.008465	0.008608	0.008451	0.008645	0.009021	0.009306	0.009162	0.009292
2908.65	0.01241	0.012068	0.011902	0.011458	0.010665	0.01082	0.010703	0.010871	0.01153	0.011764	0.01165	0.011801
2910.58	0.015116	0.014666	0.014626	0.013911	0.012912	0.013212	0.013026	0.013105	0.014184	0.014367	0.014329	0.014425
2912.51	0.01623	0.01577	0.016001	0.014978	0.013791	0.01424	0.013931	0.014086	0.015327	0.015593	0.015583	0.015588
2914.44	0.014558	0.014267	0.014567	0.013569	0.012367	0.01275	0.012482	0.012713	0.013947	0.01427	0.014178	0.014094
2916.37	0.010441	0.010365	0.010485	0.009719	0.008842	0.008969	0.008888	0.009082	0.01019	0.010476	0.010353	0.010207
2918.3	0.005248	0.005234	0.005125	0.004806	0.004311	0.004182	0.004273	0.004401	0.005166	0.005414	0.005316	0.005223
2920.23	0.000419	0.000452	0.000194	0.000376	0.000228	-0.000117	6.7e-05	0.000222	0.00054	0.000629	0.000461	0.000542
2922.16	-0.003015	-0.003048	-0.003276	-0.002911	-0.00269	-0.003075	-0.002931	-0.002808	-0.002854	-0.00297	-0.003204	-0.003088
2924.09	-0.005377	-0.005508	-0.005555	-0.005224	-0.004717	-0.005073	-0.00503	-0.005025	-0.005377	-0.005607	-0.005706	-0.005774
2926.01	-0.007435	-0.007549	-0.007352	-0.007154	-0.006373	-0.006737	-0.006816	-0.006864	-0.00738	-0.007729	-0.00769	-0.007912
2927.94	-0.009197	-0.009148	-0.008944	-0.008792	-0.007739	-0.008077	-0.008186	-0.008389	-0.008847	-0.009423	-0.009317	-0.009564
2929.87	-0.010389	-0.010189	-0.010115	-0.009926	-0.008789	-0.008999	-0.009076	-0.009431	-0.009951	-0.010569	-0.010431	-0.010572
2931.8	-0.01107	-0.010847	-0.010842	-0.010524	-0.009495	-0.009601	-0.009623	-0.009934	-0.010734	-0.011232	-0.011137	-0.011128
2933.73	-0.011357	-0.011092	-0.01121	-0.010704	-0.00978	-0.009888	-0.009845	-0.010003	-0.011165	-0.011499	-0.011482	-0.011341
2935.66	-0.011178	-0.010989	-0.01118	-0.010576	-0.009746	-0.009827	-0.009734	-0.009832	-0.011232	-0.011377	-0.011336	-0.011214
2937.59	-0.010644	-0.01058	-0.01068	-0.010145	-0.009323	-0.009451	-0.009312	-0.009426	-0.010753	-0.010902	-0.010706	-0.010706
2939.52	-0.009792	-0.009751	-0.00977	-0.009375	-0.008515	-0.0087	-0.00851	-0.008695	-0.009705	-0.009931	-0.00974	-0.009764
2941.44	-0.008542	-0.008497	-0.008504	-0.008172	-0.007443	-0.007552	-0.007338	-0.007638	-0.008364	-0.008586	-0.008548	-0.008577
2943.37	-0.00685	-0.006902	-0.006903	-0.006659	-0.006043	-0.006098	-0.005948	-0.006243	-0.006853	-0.007001	-0.007011	-0.007096
2945.3	-0.004996	-0.005105	-0.005169	-0.005007	-0.004399	-0.004503	-0.004427	-0.004587	-0.005224	-0.005292	-0.005204	-0.005332
2947.23	-0.00332	-0.003357	-0.0035	-0.003379	-0.002807	-0.002925	-0.002972	-0.002993	-0.003706	-0.003687	-0.003479	-0.003539
2949.16	-0.002003	-0.001992	-0.002098	-0.002072	-0.001619	-0.001691	-0.001809	-0.001741	-0.002456	-0.002336	-0.002086	-0.002049
2951.09	-0.001248	-0.001214	-0.001247	-0.001367	-0.000973	-0.001014	-0.001096	-0.001029	-0.001598	-0.001459	-0.001324	-0.001203
2953.02	-0.001122	-0.001105	-0.00112	-0.001275	-0.000951	-0.000944	-0.000887	-0.000953	-0.001356	-0.001272	-0.001297	-0.001105
2954.95	-0.001485	-0.001603	-0.001569	-0.001639	-0.001443	-0.001397	-0.001225	-0.001396	-0.001714	-0.001694	-0.001791	-0.001659
2956.87	-0.00223	-0.002449	-0.002389	-0.002432	-0.002154	-0.002158	-0.002037	-0.002194	-0.002488	-0.002461	-0.002558	-0.002568
2958.8	-0.003276	-0.003476	-0.003396	-0.003381	-0.003025	-0.003049	-0.003031	-0.00316	-0.003472	-0.003421	-0.003481	-0.003593
2960.73	-0.004349	-0.004463	-0.004396	-0.004296	-0.003925	-0.003936	-0.004028	-0.004091	-0.004462	-0.004424	-0.004489	-0.004573
2962.66	-0.005249	-0.005248	-0.005296	-0.00512	-0.004708	-0.004763	-0.004836	-0.004811	-0.005257	-0.005246	-0.005407	-0.005338
2964.59	-0.005904	-0.005842	-0.005947	-0.00572	-0.005257	-0.00539	-0.005352	-0.005323	-0.005794	-0.005881	-0.006041	-0.005879
2966.52	-0.006203	-0.006193	-0.006244	-0.00601	-0.005508	-0.005658	-0.005534	-0.005576	-0.006075	-0.006252	-0.006226	-0.006101
2968.45	-0.006154	-0.006225	-0.006185	-0.005961	-0.005471	-0.005596	-0.005409	-0.005508	-0.006055	-0.006193	-0.006071	-0.005974
2970.38	-0.005867	-0.005951	-0.005821	-0.005678	-0.005209	-0.005307	-0.005132	-0.005257	-0.005788	-0.005858	-0.005704	-0.005638
2972.31	-0.005427	-0.005476	-0.005363	-0.005219	-0.004849	-0.004915	-0.004777	-0.004875	-0.005352	-0.005441	-0.005209	-0.005207
2974.23	-0.00493	-0.004911	-0.004957	-0.004734	-0.004414	-0.004519	-0.004378	-0.004436	-0.00487	-0.004931	-0.004744	-0.004782
2976.16	-0.004491	-0.004352	-0.004537	-0.004304	-0.003977	-0.004074	-0.00398	-0.004015	-0.004421	-0.004423	-0.004348	-0.004382
2978.09	-0.004067	-0.00389	-0.004042	-0.003925	-0.003554	-0.003634	-0.003621	-0.003638	-0.004011	-0.004027	-0.003967	-0.003993
2980.02	-0.003619	-0.003496	-0.003535	-0.003598	-0.003142	-0.003209	-0.003248	-0.00328	-0.003615	-0.003631	-0.003583	-0.003567
2981.95	-0.003211	-0.003168	-0.003114	-0.003243	-0.002798	-0.002839	-0.002865	-0.002927	-0.00324	-0.003253	-0.003181	-0.003137
2983.88	-0.002808	-0.002882	-0.002789	-0.002814	-0.002484	-0.002532	-0.002552	-0.002611	-0.002863	-0.002917	-0.00274	-0.002738
2985.81	-0.002396	-0.002556	-0.002498	-0.002383	-0.002145	-0.002185	-0.002228	-0.002268	-0.002432	-0.002502	-0.002317	-0.002353
2987.74	-0.001964	-0.002169	-0.00211	-0.001965	-0.001761	-0.001776	-0.001814	-0.001877	-0.001989	-0.002002	-0.001921	-0.001944
2989.66	-0.001503	-0.001641	-0.001587	-0.001528	-0.00134	-0.001311	-0.001402	-0.001441	-0.00154	-0.001516	-0.001556	-0.001456
2991.59	-0.000963	-0.001047	-0.000997	-0.001089	-0.000872	-0.000862	-0.000984	-0.000952	-0.001074	-0.000985	-0.001114	-0.000918
2993.52	-0.000397	-0.000424	-0.000468	-0.000605	-0.000371	-0.000404	-0.000501	-0.000439	-0.000567	-0.000417	-0.000547	-0.000396
2995.45	0.000142	0.000138	-5.2e-05	-8.5e-05	0.000109	9.7e-05	3.1e-05	1.9e-05	-7.3e-05	9.7e-05	2.9e-05	5.8e-05
2997.38	0.000674	0.000538	0.000376	0.000413	0.000512	0.000507	0.000522	0.000378	0.000361	0.000574	0.000529	0.000466
2999.31	0.001044	0.0008	0.000757	0.000778	0.000819	0.000784	0.000841	0.000639	0.000724	0.000966	0.000892	0.000786
3001.24	0.00121	0.000928	0.000966	0.000901	0.000992	0.000935	0.000952	0.000742	0.000939	0.001147	0.001114	0.000984
3003.17	0.001208	0.000985	0.001012	0.000805	0.001042	0.000951	0.000869	0.00076	0.000998	0.001166	0.001187	0.00108
3005.1	0.001073	0.000915	0.000939	0.000646	0.001001	0.000876	0.000724	0.000749	0.000903	0.001107	0.001106	0.001026
3007.02	0.00083	0.000724	0.000723	0.000459	0.000812	0.000734	0.000557	0.000633	0.000688	0.000895	0.000854	0.000768
3008.95	0.000544	0.000452	0.000447	0.000253	0.000522	0.000572	0.000381	0.000463	0.000379	0.000563	0.000476	0.000396
3010.88	0.000279	0.000185	0.000224	0.000138	0.00025	0.00036	0.000214	0.000288	7.4e-05	0.000139	5.4e-05	4.7e-05
3012.81	7.5e-05	1.2e-05	3.8e-05	8.2e-05	0.000125	0.000145	8.7e-05	0.000142	-0.000132	-0.000299	-0.000305	-0.000234
3014.74	4.3e-05	7e-06	-4.3e-05	7e-05	0.000187	5.7e-05	9.5e-05	0.0001	-0.000225	-0.000529	-0.000465	-0.000366
3016.67	0.000136	9.6e-05	3.7e-05	0.000185	0.000337	0.000115	0.000214	0.000196	-0.00022	-0.000515	-0.000463	-0.000348
3018.6	0.000277	0.00019	0.000203	0.000366	0.000478	0.000265	0.000381	0.000353	-9.6e-05	-0.000352	-0.000328	-0.000276
3020.53	0.000415	0.000309	0.000322	0.00046	0.000555	0.000464	0.000487	0.000457	0.000105	-0.000113	-0.000107	-0.000168
3022.45	0.000582	0.000515	0.000529	0.00057	0.000668	0.000654	0.000593	0.000556	0.000335	0.000185	0.000147	9.9e-05
3024.38	0.000828	0.000793	0.000839	0.000776	0.000863	0.000801	0.000731	0.000667	0.000599	0.000461	0.000404	0.000476
3026.31	0.001064	0.000981	0.00099	0.000879	0.000968	0.000845	0.000818	0.000761	0.000794	0.000635	0.0006	0.000715
3028.24	0.001184	0.001106	0.001021	0.000893	0.001027	0.000826	0.000863	0.000866	0.000881	0.000749	0.000746	0.000803
3030.17	0.001202	0.001103	0.001007	0.0009	0.001061	0.000829	0.000883	0.000981	0.00087	0.000771	0.000808	0.000778
3032.1	0.001202	0.001067	0.00101	0.000939	0.001108	0.000907	0.00093	0.001069	0.000897	0.000772	0.000883	0.000735
3034.03	0.001204	0.001076	0.001069	0.001017	0.001208	0.001087	0.001005	0.001066	0.000932	0.000873	0.000989	0.000805
3035.96	0.001253	0.001144	0.001249	0.001155	0.00131	0.001243	0.001157	0.001093	0.001016	0.001054	0.001117	0.000992
3037.89	0.001351	0.00125	0.001398	0.00126	0.001346	0.001309	0.001225	0.001162	0.001128	0.001198	0.001187	0.001144
3039.81	0.001424	0.001285	0.001386	0.001228	0.001261	0.001239	0.001196	0.001223	0.001185	0.001251	0.00118	0.001195
3041.74	0.001529	0.001343	0.001408	0.001224	0.001311	0.001187	0.001201	0.001324	0.001262	0.001275	0.001204	0.00123
3043.67	0.001684	0.001407	0.001425	0.001258	0.001387	0.001231	0.0012	0.001347	0.00128	0.001236	0.001194	0.001204
3045.6	0.001809	0.001445	0.001434	0.001308	0.00143	0.001343	0.001249	0.00132	0.001304	0.0012	0.001244	0.00116
3047.53	0.00187	0.001505	0.001503	0.001397	0.00154	0.001488	0.00132	0.00133	0.001371	0.001256	0.001349	0.001219
3049.46	0.001878	0.001627	0.001614	0.001548	0.001637	0.001583	0.001391	0.001403	0.001447	0.001332	0.001412	0.001341
3051.39	0.001822	0.001715	0.001654	0.00163	0.001688	0.001573	0.00142	0.00146	0.001476	0.00136	0.001392	0.00143
3053.32	0.001736	0.001742	0.001609	0.001612	0.001677	0.001515	0.001488	0.001475	0.00148	0.001419	0.00135	0.001504
3055.24	0.001739	0.00171	0.001582	0.001564	0.001615	0.001489	0.001583	0.001425	0.001462	0.001468	0.001338	0.001526
3057.17	0.001825	0.001634	0.001549	0.001501	0.001501	0.001455	0.001532	0.001384	0.001398	0.001441	0.001364	0.00142
3059.1	0.001875	0.00154	0.001507	0.001447	0.001403	0.001375	0.001403	0.001389	0.001352	0.001387	0.001391	0.001245
3061.03	0.001792	0.001425	0.00142	0.001324	0.001284	0.001235	0.001216	0.001283	0.001272	0.001262	0.001324	0.00113
3062.96	0.001553	0.001261	0.001209	0.001122	0.001137	0.001045	0.00096	0.001095	0.001112	0.00106	0.001151	0.000999
3064.89	0.001304	0.001116	0.000994	0.000945	0.001055	0.000919	0.000806	0.000924	0.00096	0.000867	0.000959	0.000866
3066.82	0.001216	0.001057	0.000934	0.000919	0.001022	0.000909	0.000835	0.000813	0.000928	0.000802	0.000876	0.000846
3068.75	0.001242	0.001067	0.001006	0.001029	0.001038	0.000918	0.000917	0.000763	0.000976	0.000824	0.00087	0.000867
3070.68	0.001286	0.001155	0.001106	0.001141	0.00112	0.000933	0.000912	0.000853	0.001013	0.000872	0.000912	0.00088
3072.6	0.001304	0.001177	0.00112	0.001141	0.001115	0.000922	0.00093	0.000926	0.001024	0.000925	0.000945	0.000879
3074.53	0.001224	0.001074	0.001045	0.001031	0.001029	0.000896	0.000922	0.000905	0.000958	0.000923	0.000919	0.000861
3076.46	0.001111	0.000956	0.000964	0.000863	0.000964	0.000879	0.000785	0.000886	0.000802	0.000876	0.000809	0.000766
3078.39	0.001039	0.000877	0.000918	0.000724	0.000876	0.000817	0.000664	0.000758	0.000686	0.000786	0.000663	0.000663
3080.32	0.001023	0.000805	0.000853	0.000633	0.000782	0.000666	0.000603	0.000587	0.000673	0.000696	0.000589	0.000634
3082.25	0.001036	0.000776	0.000795	0.000568	0.000757	0.000567	0.000586	0.000533	0.000692	0.000662	0.000551	0.000624
3084.18	0.001021	0.000736	0.0008	0.000543	0.000754	0.000631	0.000616	0.000584	0.00071	0.000641	0.000649	0.000655
3086.11	0.000981	0.000652	0.000796	0.000551	0.000732	0.000692	0.000637	0.000599	0.000736	0.00063	0.000748	0.000691
3088.03	0.000946	0.000686	0.000815	0.000634	0.000801	0.000765	0.000642	0.000648	0.000743	0.000676	0.000732	0.000735
3089.96	0.00092	0.000776	0.000832	0.000679	0.000843	0.000781	0.000617	0.000684	0.000733	0.000728	0.000668	0.000751
3091.89	0.000904	0.000821	0.000775	0.000669	0.000843	0.000666	0.000558	0.000611	0.000757	0.000721	0.000626	0.000735
3093.82	0.000945	0.000833	0.000737	0.000738	0.000881	0.000578	0.00057	0.000621	0.000776	0.000664	0.000678	0.000719
3095.75	0.000926	0.000801	0.0007	0.000774	0.0008	0.000513	0.000583	0.000611	0.000697	0.000617	0.000702	0.00061
3097.68	0.000894	0.000698	0.000659	0.000742	0.000657	0.000492	0.000579	0.000514	0.000556	0.000551	0.000688	0.000489
3099.61	0.000978	0.000658	0.00067	0.000724	0.00062	0.000577	0.000592	0.00049	0.000533	0.000557	0.000623	0.000437
3101.54	0.001103	0.000764	0.000723	0.000712	0.000751	0.000739	0.000639	0.000569	0.000602	0.000709	0.000613	0.000462
3103.46	0.001125	0.000888	0.00077	0.000606	0.000884	0.000847	0.000634	0.000617	0.000664	0.000807	0.000679	0.000563
3105.39	0.001102	0.001016	0.000835	0.000556	0.000967	0.000905	0.000631	0.000676	0.000798	0.000801	0.000755	0.000714
3107.32	0.001155	0.001121	0.000983	0.000746	0.001018	0.000946	0.000779	0.000823	0.000932	0.000778	0.00085	0.000871
3109.25	0.001228	0.001179	0.001089	0.000935	0.000978	0.000953	0.000897	0.000891	0.000979	0.000847	0.000861	0.000951
3111.18	0.001356	0.001199	0.00113	0.001036	0.001027	0.000972	0.000915	0.000896	0.000988	0.00096	0.000877	0.001005
3113.11	0.001438	0.001155	0.001133	0.001009	0.001127	0.000962	0.000898	0.000875	0.000975	0.001063	0.000947	0.001009
3115.04	0.001423	0.0011	0.001044	0.000851	0.001244	0.000916	0.00085	0.000842	0.000972	0.00111	0.001022	0.00091
3116.97	0.001355	0.001053	0.000955	0.000768	0.001302	0.000854	0.000846	0.000832	0.000998	0.001034	0.001002	0.000806
3118.9	0.001307	0.001017	0.000993	0.000852	0.001229	0.000844	0.000986	0.000885	0.001049	0.000947	0.000914	0.00081
3120.82	0.001382	0.001082	0.001116	0.001059	0.001155	0.00096	0.001114	0.000992	0.001062	0.000946	0.000922	0.00092
3122.75	0.001473	0.001198	0.001202	0.001129	0.001105	0.001058	0.00105	0.001022	0.000982	0.00099	0.000968	0.001009
3124.68	0.001586	0.001342	0.001339	0.001138	0.001219	0.001121	0.000991	0.001055	0.000984	0.001079	0.001128	0.001117
3126.61	0.001704	0.001478	0.001512	0.001224	0.001371	0.001212	0.00106	0.001205	0.001113	0.001226	0.001305	0.001202
3128.54	0.001732	0.001585	0.001569	0.001279	0.001515	0.00133	0.001101	0.001347	0.001283	0.001391	0.001351	0.001198
3130.47	0.001769	0.001599	0.001543	0.00128	0.00162	0.001402	0.001184	0.001345	0.001406	0.001523	0.00133	0.001237
3132.4	0.001789	0.001599	0.001499	0.001273	0.001609	0.001472	0.001309	0.001258	0.00143	0.00155	0.001277	0.001343
3134.33	0.001813	0.001651	0.001458	0.001303	0.001584	0.001496	0.001338	0.001207	0.001375	0.001493	0.001263	0.001337
3136.25	0.001901	0.001644	0.001479	0.001333	0.001545	0.00139	0.00135	0.001228	0.001332	0.00137	0.001243	0.001254
3138.18	0.001994	0.001669	0.001557	0.001397	0.001556	0.001373	0.001371	0.001328	0.00137	0.001336	0.00126	0.001262
3140.11	0.001996	0.001656	0.001602	0.001443	0.001549	0.001371	0.001353	0.001405	0.001355	0.001348	0.001306	0.001321
3142.04	0.002012	0.00155	0.001605	0.00142	0.001585	0.00139	0.001314	0.001352	0.001333	0.001389	0.001357	0.001357
3143.97	0.002085	0.001513	0.001676	0.001414	0.001671	0.001455	0.001413	0.001317	0.001404	0.001541	0.001479	0.001439
3145.9	0.002049	0.001644	0.00177	0.001506	0.00173	0.001461	0.001521	0.001364	0.00146	0.001682	0.001598	0.001534
3147.83	0.002145	0.001787	0.001851	0.001656	0.001822	0.001468	0.001519	0.001441	0.001554	0.001711	0.001662	0.001515
3149.76	0.00228	0.001854	0.001876	0.001683	0.001866	0.001498	0.001509	0.001472	0.001655	0.00161	0.00163	0.001491
3151.69	0.002225	0.001898	0.001787	0.001547	0.00185	0.001587	0.00146	0.001394	0.001646	0.001498	0.001593	0.001498
3153.61	0.00214	0.001901	0.001718	0.001478	0.001773	0.001676	0.001438	0.001336	0.001549	0.001447	0.001592	0.001485
3155.54	0.002142	0.001896	0.001716	0.001532	0.001685	0.001701	0.001431	0.001397	0.001487	0.001514	0.001591	0.001407
3157.47	0.002071	0.001926	0.001763	0.001583	0.001672	0.001635	0.001464	0.001489	0.001561	0.001619	0.001584	0.001367
3159.4	0.002009	0.001939	0.001786	0.001674	0.001733	0.001514	0.001417	0.001492	0.001635	0.001608	0.001547	0.00144
3161.33	0.002186	0.001893	0.001794	0.001724	0.001867	0.001492	0.001317	0.001439	0.001661	0.001505	0.001501	0.001476
3163.26	0.002334	0.001824	0.00177	0.001641	0.00187	0.001549	0.001391	0.001402	0.001613	0.001473	0.001403	0.001467
3165.19	0.0024	0.001804	0.001747	0.001579	0.001785	0.001625	0.001548	0.001415	0.001521	0.001594	0.001335	0.001485
3167.12	0.002413	0.001822	0.001862	0.001639	0.001733	0.001676	0.001628	0.001492	0.001499	0.00176	0.001381	0.001568
3169.04	0.00236	0.001902	0.002055	0.001749	0.001733	0.001673	0.001631	0.00157	0.001613	0.001901	0.001571	0.001677
3170.97	0.002269	0.001996	0.002188	0.001824	0.001826	0.00169	0.001651	0.001599	0.001777	0.001958	0.001776	0.001761
3172.9	0.002209	0.001982	0.002079	0.001783	0.001872	0.001656	0.001583	0.001479	0.001701	0.001844	0.001827	0.001666
3174.83	0.002191	0.001935	0.001845	0.001581	0.001841	0.00153	0.001465	0.001341	0.001487	0.001624	0.001765	0.001422
3176.76	0.0021	0.001878	0.001638	0.00142	0.001767	0.001415	0.001451	0.001318	0.001375	0.001505	0.001612	0.001335
3178.69	0.002044	0.001772	0.001561	0.001404	0.001736	0.001333	0.001423	0.001341	0.001363	0.001498	0.001505	0.001467
3180.62	0.002041	0.001636	0.001618	0.001427	0.001716	0.001281	0.001308	0.001387	0.001425	0.00155	0.001517	0.001613
3182.55	0.002117	0.001624	0.001694	0.001439	0.001679	0.001331	0.001256	0.001411	0.001513	0.001651	0.00155	0.0016
3184.48	0.002228	0.001713	0.001725	0.001465	0.001705	0.001533	0.001311	0.001425	0.001594	0.001662	0.001504	0.001481
3186.4	0.002245	0.001842	0.001671	0.001506	0.001634	0.00166	0.001308	0.001354	0.001573	0.001602	0.001481	0.001414
3188.33	0.002232	0.002052	0.001767	0.001581	0.001597	0.001615	0.001295	0.001241	0.001543	0.0016	0.001592	0.001511
3190.26	0.002252	0.002153	0.001916	0.001731	0.001642	0.001555	0.001411	0.001274	0.001667	0.001649	0.001664	0.00165
3192.19	0.002177	0.002016	0.00183	0.001682	0.001583	0.001414	0.001462	0.001332	0.001648	0.001627	0.001582	0.001594
3194.12	0.001987	0.001716	0.001571	0.001424	0.001498	0.001197	0.001336	0.001316	0.001424	0.001517	0.001435	0.001389
3196.05	0.0019	0.001473	0.001424	0.001198	0.001396	0.001133	0.001145	0.001221	0.001268	0.001374	0.001298	0.001193
3197.98	0.001843	0.001296	0.001416	0.001046	0.001342	0.001196	0.001012	0.001164	0.001204	0.001332	0.001234	0.00112
3199.91	0.001754	0.001262	0.001463	0.001007	0.001347	0.001139	0.000925	0.001029	0.001196	0.001413	0.001241	0.001173
3201.83	0.001809	0.001542	0.001645	0.001174	0.001447	0.001141	0.001039	0.000908	0.001382	0.001541	0.001337	0.001334
3203.76	0.001781	0.001763	0.001689	0.001386	0.001449	0.001226	0.001248	0.001113	0.001634	0.001612	0.001468	0.001398
3205.69	0.001681	0.001743	0.00147	0.001437	0.001327	0.001199	0.001291	0.001274	0.00158	0.001486	0.001506	0.001402
3207.62	0.001788	0.001695	0.001358	0.001531	0.001293	0.001201	0.001215	0.00131	0.001401	0.001388	0.001477	0.001502
3209.55	0.001894	0.001599	0.001379	0.001543	0.00131	0.001205	0.001092	0.001202	0.001291	0.001338	0.001265	0.00142
3211.48	0.001893	0.001437	0.001409	0.001454	0.001482	0.001214	0.00105	0.001029	0.001203	0.00132	0.001127	0.001285
3213.41	0.001814	0.001336	0.00146	0.001343	0.001549	0.001195	0.001037	0.000847	0.00116	0.001339	0.001193	0.001241
3215.34	0.001692	0.001341	0.001473	0.001204	0.001366	0.001149	0.000986	0.000767	0.001265	0.001301	0.001232	0.001206
3217.27	0.001502	0.001209	0.00137	0.001046	0.001119	0.001078	0.000795	0.00086	0.00128	0.00118	0.001239	0.001071
3219.19	0.001471	0.001107	0.001308	0.000962	0.000984	0.001008	0.000668	0.00095	0.00123	0.00114	0.001271	0.001034
3221.12	0.001589	0.001235	0.001387	0.001064	0.001073	0.001074	0.000833	0.001021	0.001248	0.001288	0.001262	0.001082
3223.05	0.001582	0.001338	0.001397	0.001174	0.001294	0.001095	0.001083	0.001043	0.001255	0.001378	0.001212	0.00107
3224.98	0.001642	0.001523	0.001425	0.001355	0.001402	0.001182	0.001268	0.001214	0.001404	0.001448	0.001424	0.001245
3226.91	0.001732	0.001658	0.001443	0.001367	0.001224	0.001264	0.001301	0.001307	0.00153	0.001445	0.001601	0.00146
3228.84	0.001911	0.001651	0.001394	0.001259	0.001168	0.001304	0.001223	0.001312	0.001614	0.00141	0.001519	0.001545
3230.77	0.001986	0.001528	0.001378	0.001221	0.001315	0.0013	0.001152	0.001318	0.001606	0.001545	0.001482	0.001487
3232.7	0.001924	0.001513	0.001461	0.001223	0.00151	0.001238	0.001169	0.001206	0.001495	0.001745	0.00144	0.001436
3234.62	0.001913	0.00171	0.00159	0.001297	0.001694	0.00125	0.001231	0.001101	0.001302	0.001741	0.001372	0.001469
3236.55	0.001995	0.001938	0.001748	0.001494	0.001734	0.001277	0.001306	0.001182	0.001313	0.001704	0.001529	0.00157
3238.48	0.002216	0.002172	0.00194	0.001746	0.001594	0.001521	0.001464	0.00141	0.001585	0.001795	0.001835	0.001754
3240.41	0.002399	0.002138	0.001963	0.001674	0.001432	0.001738	0.00164	0.00145	0.001652	0.001755	0.00197	0.001872
3242.34	0.002377	0.001995	0.001889	0.001587	0.001593	0.00181	0.001746	0.001558	0.001793	0.001799	0.001906	0.00187
3244.27	0.002106	0.001896	0.00179	0.001746	0.001875	0.001823	0.001746	0.001659	0.001924	0.001937	0.001769	0.001868
3246.2	0.002112	0.002023	0.00199	0.002024	0.002212	0.001847	0.00178	0.001746	0.001961	0.002108	0.001806	0.001996
3248.13	0.002476	0.002387	0.002483	0.002262	0.002471	0.001937	0.001831	0.001933	0.002119	0.002311	0.00203	0.002119
3250.05	0.002852	0.002667	0.002777	0.002407	0.002553	0.001997	0.00195	0.002133	0.0023	0.002389	0.002244	0.002194
3251.98	0.003077	0.002726	0.002724	0.002439	0.002442	0.002103	0.002037	0.002187	0.002318	0.002319	0.002314	0.002196
3253.91	0.003062	0.002522	0.00248	0.002322	0.002133	0.002029	0.002015	0.002011	0.002139	0.00209	0.002169	0.002098
3255.84	0.002868	0.002304	0.0023	0.002272	0.00206	0.001891	0.001984	0.002013	0.002085	0.002043	0.002019	0.00208
3257.77	0.002739	0.002234	0.002147	0.002244	0.002131	0.001944	0.001975	0.002044	0.002024	0.002138	0.00207	0.002082
3259.7	0.002811	0.002346	0.002293	0.002049	0.002131	0.00204	0.002027	0.002008	0.002044	0.002316	0.002231	0.002098
3261.63	0.002809	0.002474	0.002514	0.001881	0.002082	0.002166	0.001933	0.001973	0.002147	0.002478	0.002356	0.002162
3263.56	0.002653	0.002377	0.002383	0.001926	0.002011	0.002209	0.001865	0.001964	0.002191	0.002364	0.002371	0.002204
3265.49	0.002613	0.002275	0.002337	0.002127	0.00198	0.002211	0.001948	0.001928	0.002225	0.002282	0.002314	0.002234
3267.41	0.002627	0.002198	0.002277	0.002213	0.001979	0.002056	0.001917	0.001845	0.002087	0.002235	0.002137	0.002102
3269.34	0.002394	0.002143	0.002094	0.002001	0.001997	0.001657	0.001686	0.001759	0.001895	0.0021	0.001928	0.001782
3271.27	0.002007	0.001882	0.001757	0.001533	0.001712	0.001302	0.001472	0.001395	0.001607	0.001667	0.001666	0.001387
3273.2	0.001502	0.001329	0.001285	0.000968	0.001199	0.001021	0.001206	0.000934	0.001183	0.001203	0.001213	0.001129
3275.13	0.001032	0.000876	0.000871	0.000661	0.000802	0.000819	0.000805	0.000728	0.000736	0.001011	0.000878	0.000993
3277.06	0.000848	0.000675	0.00061	0.000528	0.000535	0.000725	0.000549	0.000675	0.00045	0.000873	0.000666	0.000798
3278.99	0.000765	0.000656	0.000544	0.00038	0.000415	0.000704	0.000386	0.000548	0.000387	0.00079	0.000444	0.000634
3280.92	0.000522	0.000613	0.000469	0.000348	0.000454	0.000553	0.000216	0.000421	0.000453	0.000716	0.00032	0.000442
3282.84	0.000104	0.00047	0.000438	0.000266	0.000442	0.000113	0.000139	0.00034	0.000492	0.000445	0.000257	0.00031
3284.77	-0.0002	0.000206	0.000294	9.2e-05	0.000229	-0.000217	0.000129	0.000261	0.000424	0.000107	0.000168	0.000252
3286.7	-0.000336	-0.000155	-6.4e-05	-0.000127	-0.000146	-0.000376	-1e-05	0.000122	0.000134	-7.1e-05	3.6e-05	7.4e-05
3288.63	-0.000415	-0.000439	-0.000507	-0.000426	-0.000664	-0.000496	-0.000277	-0.000219	-0.000297	-0.000145	-8.6e-05	-0.000189
3290.56	-0.000517	-0.000641	-0.000886	-0.000698	-0.000972	-0.000553	-0.000552	-0.000708	-0.000602	-0.000236	-0.000216	-0.000522
3292.49	-0.00082	-0.000899	-0.001125	-0.000907	-0.000958	-0.000677	-0.000865	-0.00128	-0.000783	-0.000468	-0.000457	-0.000719
3294.42	-0.000955	-0.001169	-0.001162	-0.000884	-0.000827	-0.000834	-0.00101	-0.001411	-0.00091	-0.000674	-0.000702	-0.000759
3296.35	-0.000927	-0.001318	-0.001054	-0.000864	-0.000826	-0.001018	-0.001128	-0.001088	-0.000916	-0.000827	-0.00097	-0.000754
3298.28	-0.001011	-0.001325	-0.001095	-0.001003	-0.001008	-0.0011	-0.001342	-0.000821	-0.000852	-0.000968	-0.001105	-0.000735
3300.2	-0.001135	-0.001262	-0.001223	-0.001198	-0.00126	-0.001117	-0.001316	-0.000782	-0.000862	-0.001037	-0.000948	-0.000695
3302.13	-0.001379	-0.001048	-0.001221	-0.001252	-0.001369	-0.001119	-0.00108	-0.000919	-0.000776	-0.000879	-0.000737	-0.000667
3304.06	-0.001543	-0.001013	-0.001266	-0.001318	-0.001276	-0.001142	-0.000923	-0.001141	-0.000737	-0.000835	-0.000757	-0.000934
3305.99	-0.0015	-0.001239	-0.001375	-0.001309	-0.001213	-0.001082	-0.000858	-0.001378	-0.000812	-0.000989	-0.001076	-0.001216
3307.92	-0.001371	-0.001433	-0.001527	-0.001111	-0.001264	-0.00109	-0.001054	-0.001398	-0.001085	-0.001098	-0.001486	-0.001349
3309.85	-0.001405	-0.001535	-0.001669	-0.001073	-0.001288	-0.001312	-0.001472	-0.001379	-0.001416	-0.001208	-0.001766	-0.001359
3311.78	-0.001498	-0.001576	-0.001728	-0.001215	-0.001237	-0.001596	-0.001703	-0.001503	-0.001562	-0.001308	-0.001717	-0.001367
3313.71	-0.001555	-0.001505	-0.001629	-0.00138	-0.001275	-0.001775	-0.001583	-0.001483	-0.001527	-0.001277	-0.001451	-0.001381
3315.63	-0.001731	-0.001431	-0.001405	-0.00154	-0.001444	-0.001761	-0.001527	-0.001394	-0.001349	-0.001174	-0.001258	-0.001408
3317.56	-0.001839	-0.001432	-0.001318	-0.001718	-0.001561	-0.001502	-0.001586	-0.001386	-0.00123	-0.001172	-0.001108	-0.001402
3319.49	-0.001834	-0.00135	-0.001176	-0.001629	-0.001592	-0.001179	-0.001518	-0.001402	-0.001169	-0.00121	-0.000902	-0.001166
3321.42	-0.001673	-0.00132	-0.001134	-0.001515	-0.001633	-0.001176	-0.001512	-0.001421	-0.001271	-0.001352	-0.000851	-0.001036
3323.35	-0.001464	-0.001539	-0.001256	-0.001411	-0.001532	-0.001357	-0.001356	-0.00141	-0.001322	-0.001461	-0.000995	-0.001077
3325.28	-0.001344	-0.001686	-0.001383	-0.00132	-0.001342	-0.001561	-0.001055	-0.001374	-0.001245	-0.001455	-0.001096	-0.001217
3327.21	-0.001353	-0.001432	-0.001339	-0.001189	-0.001213	-0.001524	-0.000903	-0.00121	-0.001076	-0.001249	-0.001204	-0.001178
3329.14	-0.001461	-0.001094	-0.001032	-0.00099	-0.001098	-0.001189	-0.001001	-0.001049	-0.000717	-0.001007	-0.00126	-0.000985
3331.07	-0.001545	-0.000946	-0.000871	-0.001053	-0.00115	-0.000979	-0.001217	-0.001184	-0.000631	-0.001046	-0.001225	-0.000998
3332.99	-0.001563	-0.001094	-0.00112	-0.001244	-0.001362	-0.00119	-0.00147	-0.001491	-0.000894	-0.001244	-0.001216	-0.001166
3334.92	-0.001477	-0.001409	-0.001582	-0.001404	-0.0016	-0.001463	-0.001612	-0.001607	-0.001357	-0.001409	-0.001247	-0.00141
3336.85	-0.001616	-0.001685	-0.001839	-0.001485	-0.001695	-0.001548	-0.001507	-0.001595	-0.001717	-0.001554	-0.001326	-0.001475
3338.78	-0.001775	-0.001605	-0.001684	-0.001446	-0.001504	-0.001452	-0.001329	-0.001438	-0.001624	-0.001508	-0.001357	-0.001302
3340.71	-0.001644	-0.001329	-0.001286	-0.001202	-0.001156	-0.001183	-0.001254	-0.001122	-0.001231	-0.001208	-0.001351	-0.001082
3342.64	-0.001423	-0.00122	-0.000991	-0.001002	-0.001094	-0.000993	-0.001281	-0.000972	-0.000928	-0.001047	-0.001272	-0.000995
3344.57	-0.001214	-0.001183	-0.001024	-0.001127	-0.001371	-0.001065	-0.001323	-0.001178	-0.00093	-0.000999	-0.001195	-0.001107
3346.5	-0.001063	-0.001186	-0.001269	-0.00125	-0.001467	-0.001173	-0.00127	-0.001383	-0.001111	-0.000867	-0.001076	-0.00116
3348.42	-0.001041	-0.001036	-0.001301	-0.001191	-0.001468	-0.001088	-0.001105	-0.001294	-0.001224	-0.000854	-0.000968	-0.001194
3350.35	-0.001303	-0.000965	-0.001213	-0.00114	-0.001451	-0.00118	-0.00111	-0.001313	-0.001241	-0.001059	-0.0011	-0.001349
3352.28	-0.001584	-0.001176	-0.001317	-0.00113	-0.001275	-0.001459	-0.001318	-0.001412	-0.001269	-0.001283	-0.001215	-0.001455
3354.21	-0.001579	-0.001477	-0.001497	-0.001169	-0.001183	-0.00162	-0.001425	-0.001413	-0.00132	-0.001495	-0.001201	-0.001458
3356.14	-0.001538	-0.001681	-0.001634	-0.001318	-0.001319	-0.001655	-0.001427	-0.001513	-0.001451	-0.00171	-0.001328	-0.001424
3358.07	-0.0016	-0.001669	-0.001621	-0.001487	-0.001452	-0.001557	-0.001467	-0.001665	-0.001527	-0.001628	-0.001437	-0.001295
3360	-0.001602	-0.001562	-0.00148	-0.001492	-0.001585	-0.001444	-0.00151	-0.001642	-0.001529	-0.001345	-0.001387	-0.001178
3361.93	-0.001575	-0.001471	-0.001397	-0.001438	-0.001841	-0.001491	-0.00163	-0.001488	-0.00139	-0.001283	-0.00139	-0.001206
3363.86	-0.001703	-0.001639	-0.00157	-0.001519	-0.002026	-0.00175	-0.001846	-0.001507	-0.001271	-0.001385	-0.001477	-0.001342
3365.78	-0.001895	-0.001778	-0.001673	-0.001632	-0.001814	-0.00193	-0.001872	-0.00159	-0.001263	-0.001415	-0.001473	-0.001377
3367.71	-0.001881	-0.001637	-0.001586	-0.00173	-0.001474	-0.001833	-0.001709	-0.001584	-0.00124	-0.00141	-0.001454	-0.001357
3369.64	-0.001794	-0.001476	-0.001564	-0.001808	-0.0013	-0.001664	-0.00156	-0.001615	-0.001318	-0.001405	-0.001507	-0.001359
3371.57	-0.001736	-0.001378	-0.001573	-0.001681	-0.001401	-0.00152	-0.001476	-0.001619	-0.001352	-0.001331	-0.001402	-0.001324
3373.5	-0.001668	-0.001474	-0.001637	-0.001496	-0.001737	-0.001531	-0.001504	-0.001528	-0.001431	-0.001301	-0.001297	-0.001391
3375.43	-0.001649	-0.001662	-0.001725	-0.001417	-0.001936	-0.001638	-0.001554	-0.001402	-0.001535	-0.001371	-0.001331	-0.001433
3377.36	-0.001724	-0.001659	-0.001641	-0.001323	-0.001836	-0.001666	-0.001525	-0.001304	-0.001469	-0.001323	-0.001355	-0.001393
3379.29	-0.001875	-0.001545	-0.001471	-0.001349	-0.001657	-0.001634	-0.001532	-0.00129	-0.001394	-0.001312	-0.001447	-0.001379
3381.21	-0.001857	-0.001567	-0.001497	-0.001487	-0.001691	-0.001562	-0.001538	-0.001395	-0.001409	-0.001434	-0.001575	-0.001385
3383.14	-0.001732	-0.001591	-0.001595	-0.001527	-0.001776	-0.001525	-0.001489	-0.001517	-0.00142	-0.001528	-0.001583	-0.001375
3385.07	-0.001586	-0.001415	-0.001502	-0.001289	-0.001731	-0.001413	-0.001344	-0.001445	-0.001196	-0.001362	-0.001297	-0.001236
3387	-0.001576	-0.001402	-0.001404	-0.001227	-0.001739	-0.001399	-0.001335	-0.001437	-0.001191	-0.0013	-0.001134	-0.001227
3388.93	-0.001566	-0.001472	-0.00138	-0.001378	-0.001727	-0.001339	-0.001427	-0.001561	-0.001329	-0.001413	-0.001178	-0.001302
3390.86	-0.001643	-0.001556	-0.001407	-0.001477	-0.001658	-0.001308	-0.001598	-0.001713	-0.001291	-0.001379	-0.001247	-0.001374
3392.79	-0.001927	-0.001888	-0.00166	-0.001725	-0.001698	-0.001586	-0.00192	-0.002006	-0.001592	-0.001457	-0.001545	-0.00163
3394.72	-0.002031	-0.002042	-0.001921	-0.001836	-0.001731	-0.001738	-0.001949	-0.002097	-0.001916	-0.001482	-0.001702	-0.001783
3396.64	-0.002001	-0.001933	-0.002023	-0.001718	-0.001645	-0.001724	-0.001796	-0.001873	-0.001757	-0.001436	-0.001627	-0.00168
3398.57	-0.002002	-0.001817	-0.001953	-0.00164	-0.001656	-0.001713	-0.001637	-0.001618	-0.001473	-0.001469	-0.001533	-0.001554
3400.5	-0.002072	-0.001845	-0.001825	-0.001803	-0.001932	-0.001837	-0.001616	-0.001633	-0.001539	-0.0018	-0.001572	-0.001591
3402.43	-0.002032	-0.001808	-0.001702	-0.001824	-0.001965	-0.001823	-0.001625	-0.001625	-0.001591	-0.001937	-0.001547	-0.001498
3404.36	-0.002074	-0.001756	-0.001701	-0.001735	-0.001785	-0.001855	-0.001686	-0.001591	-0.001654	-0.001708	-0.001548	-0.001438
3406.29	-0.002128	-0.001778	-0.001783	-0.001749	-0.001703	-0.001923	-0.001784	-0.00168	-0.001826	-0.001558	-0.001654	-0.001506
3408.22	-0.00201	-0.001761	-0.00182	-0.001761	-0.00173	-0.001691	-0.001779	-0.001692	-0.001682	-0.001433	-0.001611	-0.001499
3410.15	-0.00197	-0.001854	-0.001921	-0.001847	-0.001925	-0.001633	-0.00187	-0.001811	-0.00153	-0.00149	-0.001628	-0.00159
3412.08	-0.001974	-0.001849	-0.001833	-0.001789	-0.002065	-0.001696	-0.001887	-0.001813	-0.001529	-0.001557	-0.001615	-0.001642
3414	-0.002027	-0.001777	-0.001716	-0.00155	-0.00208	-0.001716	-0.001736	-0.001699	-0.001569	-0.001559	-0.00154	-0.00162
3415.93	-0.002334	-0.001926	-0.002055	-0.001558	-0.002214	-0.001903	-0.00173	-0.00181	-0.001828	-0.001735	-0.001832	-0.001874
3417.86	-0.002676	-0.00218	-0.002391	-0.001861	-0.002478	-0.00223	-0.001947	-0.002111	-0.002109	-0.001986	-0.002255	-0.002167
3419.79	-0.002816	-0.002358	-0.002458	-0.002166	-0.002535	-0.002446	-0.002182	-0.002343	-0.002148	-0.00219	-0.002333	-0.0022
3421.72	-0.002737	-0.002443	-0.002384	-0.002378	-0.002382	-0.002422	-0.0023	-0.002326	-0.002083	-0.00219	-0.002064	-0.002035
3423.65	-0.002528	-0.002413	-0.002178	-0.002322	-0.002197	-0.002251	-0.00223	-0.002095	-0.002021	-0.001997	-0.001719	-0.001757
3425.58	-0.002312	-0.002329	-0.001937	-0.002114	-0.001946	-0.001933	-0.002013	-0.001769	-0.001951	-0.001737	-0.001533	-0.001585
3427.51	-0.002249	-0.00234	-0.001943	-0.002139	-0.00198	-0.00186	-0.001892	-0.00181	-0.00205	-0.00172	-0.001663	-0.001749
3429.43	-0.002401	-0.002398	-0.0022	-0.002287	-0.002266	-0.002104	-0.002015	-0.002102	-0.002201	-0.001951	-0.002081	-0.002093
3431.36	-0.002601	-0.002333	-0.002275	-0.002227	-0.002372	-0.002245	-0.002294	-0.002307	-0.002209	-0.002116	-0.002342	-0.002235
3433.29	-0.002724	-0.002149	-0.002347	-0.002093	-0.002328	-0.002273	-0.002453	-0.002412	-0.002166	-0.002195	-0.002357	-0.002246
3435.22	-0.002691	-0.002073	-0.002403	-0.002021	-0.002324	-0.002211	-0.002267	-0.002242	-0.002038	-0.002114	-0.002166	-0.00212
3437.15	-0.002679	-0.002267	-0.002522	-0.002114	-0.002528	-0.002274	-0.002158	-0.00216	-0.002204	-0.00219	-0.002108	-0.002141
3439.08	-0.002526	-0.002309	-0.002438	-0.002081	-0.002473	-0.002148	-0.002013	-0.002003	-0.002201	-0.002062	-0.001975	-0.002009
3441.01	-0.002495	-0.002417	-0.002362	-0.002074	-0.002386	-0.002134	-0.001946	-0.001997	-0.002033	-0.001895	-0.001908	-0.001907
3442.94	-0.00284	-0.002794	-0.002696	-0.002375	-0.002607	-0.002424	-0.002309	-0.002379	-0.002248	-0.002214	-0.002332	-0.002274
3444.87	-0.003165	-0.003026	-0.002904	-0.002611	-0.002819	-0.002575	-0.002637	-0.002647	-0.002503	-0.002498	-0.002623	-0.002524
3446.79	-0.003261	-0.003045	-0.002962	-0.002824	-0.002992	-0.002682	-0.0027	-0.002681	-0.002698	-0.002569	-0.00262	-0.002586
3448.72	-0.003104	-0.002904	-0.002843	-0.002918	-0.002898	-0.002676	-0.00256	-0.0025	-0.002683	-0.002489	-0.00241	-0.002436
3450.65	-0.002837	-0.00272	-0.002604	-0.00282	-0.002685	-0.002579	-0.002456	-0.002428	-0.002618	-0.002426	-0.002216	-0.002257
3452.58	-0.002549	-0.002405	-0.002264	-0.002531	-0.002311	-0.002291	-0.00225	-0.002284	-0.002274	-0.002233	-0.002006	-0.002017
3454.51	-0.002582	-0.002421	-0.002304	-0.00242	-0.002152	-0.002352	-0.0022	-0.00233	-0.002164	-0.00227	-0.002163	-0.002108
3456.44	-0.002854	-0.002714	-0.002628	-0.002457	-0.002396	-0.002647	-0.002437	-0.002592	-0.002522	-0.002529	-0.002632	-0.002479
3458.37	-0.003036	-0.002906	-0.002768	-0.002423	-0.002651	-0.002604	-0.002477	-0.002593	-0.002671	-0.002484	-0.002713	-0.002602
3460.3	-0.003181	-0.002957	-0.002934	-0.002529	-0.002918	-0.002551	-0.002513	-0.002553	-0.002778	-0.002439	-0.002627	-0.002653
3462.22	-0.003257	-0.002848	-0.003	-0.002663	-0.003002	-0.002574	-0.002604	-0.00255	-0.002828	-0.0025	-0.00257	-0.002581
3464.15	-0.003231	-0.002804	-0.002977	-0.00272	-0.002963	-0.002563	-0.002568	-0.002517	-0.00279	-0.002575	-0.002473	-0.002507
3466.08	-0.003125	-0.002752	-0.002842	-0.002744	-0.00275	-0.002536	-0.002459	-0.002384	-0.002674	-0.002564	-0.002392	-0.002388
3468.01	-0.002992	-0.002667	-0.002602	-0.002645	-0.002531	-0.002559	-0.002406	-0.00229	-0.002473	-0.002396	-0.002426	-0.002262
3469.94	-0.003058	-0.002823	-0.002645	-0.002756	-0.002706	-0.002644	-0.002566	-0.002566	-0.002569	-0.002464	-0.002666	-0.002488
3471.87	-0.003136	-0.00295	-0.002784	-0.002928	-0.002869	-0.002551	-0.002642	-0.002771	-0.002623	-0.002577	-0.00273	-0.002661
3473.8	-0.002967	-0.002748	-0.00265	-0.002675	-0.002758	-0.00236	-0.002537	-0.002602	-0.002375	-0.002429	-0.002505	-0.002473
3475.73	-0.002877	-0.002624	-0.0026	-0.002434	-0.002649	-0.002349	-0.002498	-0.002461	-0.002344	-0.002422	-0.002449	-0.002425
3477.66	-0.002958	-0.002818	-0.002899	-0.002516	-0.002683	-0.00251	-0.002558	-0.002487	-0.002656	-0.002635	-0.002576	-0.002618
3479.58	-0.003017	-0.002918	-0.002995	-0.002637	-0.002704	-0.002652	-0.002592	-0.002489	-0.002864	-0.002661	-0.002599	-0.002652
3481.51	-0.003094	-0.002976	-0.002933	-0.002736	-0.002779	-0.002778	-0.002633	-0.002584	-0.002924	-0.002566	-0.002634	-0.002666
3483.44	-0.003218	-0.003198	-0.003053	-0.002938	-0.002917	-0.002874	-0.00269	-0.002764	-0.003051	-0.002645	-0.002795	-0.002777
3485.37	-0.003194	-0.003176	-0.002971	-0.002906	-0.00286	-0.002734	-0.002584	-0.002656	-0.002889	-0.002627	-0.002756	-0.002696
3487.3	-0.003003	-0.002895	-0.002676	-0.002687	-0.00269	-0.002457	-0.002466	-0.002467	-0.002512	-0.002552	-0.002551	-0.0025
3489.23	-0.002969	-0.002727	-0.00265	-0.002662	-0.002673	-0.002353	-0.002459	-0.002495	-0.002403	-0.002655	-0.002495	-0.002481
3491.16	-0.003073	-0.002766	-0.002854	-0.002854	-0.002778	-0.002543	-0.002583	-0.002668	-0.002587	-0.002786	-0.002585	-0.002632
3493.09	-0.003038	-0.002665	-0.002771	-0.00284	-0.002691	-0.002702	-0.002601	-0.002655	-0.002639	-0.002583	-0.002496	-0.002536
3495.01	-0.002857	-0.00239	-0.002538	-0.002487	-0.002392	-0.002589	-0.002358	-0.002343	-0.002522	-0.002183	-0.002323	-0.002309
3496.94	-0.002771	-0.002272	-0.002479	-0.002079	-0.002173	-0.002379	-0.002107	-0.002132	-0.002504	-0.002086	-0.002388	-0.002358
3498.87	-0.003006	-0.002605	-0.00275	-0.002246	-0.002382	-0.002526	-0.002291	-0.002439	-0.002831	-0.002542	-0.002714	-0.002742
3500.8	-0.003149	-0.002896	-0.002936	-0.00264	-0.002676	-0.002662	-0.002549	-0.002723	-0.002944	-0.002916	-0.002812	-0.002852
3502.73	-0.003132	-0.002986	-0.002922	-0.002806	-0.002854	-0.002622	-0.002529	-0.002693	-0.002743	-0.00283	-0.002664	-0.002647
3504.66	-0.003223	-0.003214	-0.003023	-0.003123	-0.003055	-0.002808	-0.002694	-0.002755	-0.002855	-0.002864	-0.002773	-0.002721
3506.59	-0.003108	-0.003163	-0.002958	-0.003189	-0.003047	-0.002797	-0.002682	-0.002615	-0.002823	-0.002718	-0.002684	-0.002621
3508.52	-0.002937	-0.002946	-0.00284	-0.002915	-0.002918	-0.002529	-0.00246	-0.002336	-0.002631	-0.002441	-0.002509	-0.002453
3510.45	-0.003079	-0.002988	-0.002918	-0.002752	-0.002904	-0.00245	-0.002499	-0.002404	-0.002727	-0.002529	-0.002617	-0.002541
3512.37	-0.003315	-0.003079	-0.002975	-0.002858	-0.002962	-0.00258	-0.002674	-0.002601	-0.00291	-0.002728	-0.002705	-0.00261
3514.3	-0.003113	-0.002724	-0.002583	-0.002665	-0.002658	-0.002406	-0.002458	-0.002381	-0.002596	-0.002545	-0.002388	-0.002288
3516.23	-0.00266	-0.00228	-0.002122	-0.002144	-0.002162	-0.002084	-0.002042	-0.002127	-0.002138	-0.002222	-0.002087	-0.002022
3518.16	-0.002462	-0.002267	-0.002219	-0.002033	-0.002037	-0.0021	-0.002047	-0.002311	-0.002275	-0.002369	-0.002371	-0.002337
3520.09	-0.002379	-0.00228	-0.002453	-0.002032	-0.002095	-0.002103	-0.002076	-0.00233	-0.002415	-0.002351	-0.002558	-0.002519
3522.02	-0.00257	-0.002526	-0.002731	-0.002182	-0.002309	-0.002252	-0.002224	-0.00238	-0.0026	-0.002311	-0.002697	-0.002696
3523.95	-0.00301	-0.00301	-0.003026	-0.002654	-0.002665	-0.002632	-0.00257	-0.002619	-0.00295	-0.002592	-0.002863	-0.002876
3525.88	-0.003456	-0.003455	-0.003293	-0.003286	-0.003078	-0.003087	-0.002952	-0.002883	-0.003248	-0.002977	-0.002975	-0.002971
3527.8	-0.003476	-0.003407	-0.003171	-0.003485	-0.003124	-0.0031	-0.002983	-0.002801	-0.003092	-0.003013	-0.002714	-0.002625
3529.73	-0.003165	-0.002891	-0.002731	-0.002975	-0.002784	-0.002596	-0.002594	-0.002423	-0.002575	-0.002582	-0.00227	-0.002143
3531.66	-0.00303	-0.002654	-0.00266	-0.002699	-0.002648	-0.002322	-0.002438	-0.002352	-0.002476	-0.002421	-0.002341	-0.002249
3533.59	-0.002944	-0.002566	-0.002645	-0.002593	-0.00258	-0.002266	-0.002306	-0.00227	-0.002458	-0.002333	-0.002433	-0.002402
3535.52	-0.002902	-0.00263	-0.002632	-0.002543	-0.002519	-0.00239	-0.002272	-0.002236	-0.002488	-0.002385	-0.002489	-0.002472
3537.45	-0.002715	-0.002563	-0.002473	-0.002371	-0.002323	-0.002343	-0.002161	-0.002093	-0.00242	-0.002362	-0.002396	-0.002282
3539.38	-0.002474	-0.002294	-0.002228	-0.001879	-0.001961	-0.002069	-0.001863	-0.001906	-0.002238	-0.002106	-0.002244	-0.002117
3541.31	-0.002525	-0.002239	-0.00225	-0.00173	-0.001926	-0.002082	-0.001853	-0.002093	-0.002355	-0.002154	-0.002326	-0.002308
3543.23	-0.002807	-0.002528	-0.002594	-0.002169	-0.002361	-0.002356	-0.002179	-0.002505	-0.002707	-0.002521	-0.002584	-0.002667
3545.16	-0.003012	-0.002873	-0.002934	-0.002711	-0.002781	-0.002554	-0.002513	-0.002651	-0.002821	-0.002784	-0.002716	-0.002763
3547.09	-0.003153	-0.00305	-0.003068	-0.003003	-0.002974	-0.002662	-0.002695	-0.002535	-0.002755	-0.002858	-0.002676	-0.002661
3549.02	-0.003138	-0.003013	-0.002987	-0.003052	-0.002925	-0.002633	-0.00271	-0.002356	-0.002592	-0.002759	-0.002539	-0.002429
3550.95	-0.002962	-0.00277	-0.002687	-0.002849	-0.002679	-0.002393	-0.002442	-0.002143	-0.002325	-0.002447	-0.002279	-0.002118
3552.88	-0.002838	-0.002598	-0.002536	-0.002568	-0.002431	-0.002195	-0.002189	-0.002091	-0.002245	-0.002263	-0.002171	-0.002068
3554.81	-0.002778	-0.002583	-0.002561	-0.002498	-0.002387	-0.002224	-0.00218	-0.002203	-0.002345	-0.002359	-0.002229	-0.002188
3556.74	-0.002536	-0.00241	-0.002358	-0.002299	-0.002262	-0.002108	-0.001994	-0.002106	-0.002253	-0.002306	-0.002094	-0.002078
3558.67	-0.00202	-0.001878	-0.001794	-0.001523	-0.001645	-0.001677	-0.001432	-0.001646	-0.001786	-0.00182	-0.001696	-0.001686
3560.59	-0.001839	-0.001617	-0.001635	-0.000882	-0.001242	-0.001521	-0.001177	-0.001544	-0.001639	-0.001542	-0.001776	-0.001899
3562.52	-0.002358	-0.002107	-0.002277	-0.001372	-0.001774	-0.002013	-0.001714	-0.002165	-0.002157	-0.001973	-0.002428	-0.002633
3564.45	-0.003046	-0.002779	-0.002986	-0.002439	-0.002573	-0.002556	-0.002429	-0.002717	-0.002685	-0.002482	-0.002845	-0.003018
3566.38	-0.003469	-0.003212	-0.003354	-0.003335	-0.00313	-0.002799	-0.002913	-0.002794	-0.002936	-0.00278	-0.00287	-0.002927
3568.31	-0.003487	-0.003267	-0.003212	-0.003689	-0.003286	-0.002793	-0.002976	-0.002495	-0.002882	-0.002845	-0.002574	-0.002458
3570.24	-0.003062	-0.002881	-0.002602	-0.003313	-0.00293	-0.002459	-0.002497	-0.001951	-0.002461	-0.002509	-0.00201	-0.001758
3572.17	-0.002407	-0.002228	-0.00188	-0.002288	-0.00216	-0.00184	-0.001715	-0.001365	-0.001785	-0.001821	-0.001461	-0.00112
3574.1	-0.002214	-0.002056	-0.001794	-0.001697	-0.001829	-0.001647	-0.001511	-0.00143	-0.001645	-0.001594	-0.00162	-0.001348
3576.02	-0.002462	-0.002366	-0.002192	-0.002014	-0.002167	-0.001956	-0.001936	-0.001991	-0.002026	-0.00195	-0.002099	-0.001919
3577.95	-0.00238	-0.00225	-0.002112	-0.002106	-0.002126	-0.001901	-0.001976	-0.002009	-0.00199	-0.001947	-0.001992	-0.001837
3579.88	-0.001931	-0.001677	-0.001613	-0.001575	-0.001539	-0.001451	-0.001467	-0.00152	-0.001574	-0.001514	-0.001542	-0.001454
3581.81	-0.001668	-0.001499	-0.001549	-0.001045	-0.001198	-0.001424	-0.00121	-0.00143	-0.001433	-0.001372	-0.001563	-0.001688
3583.74	-0.001915	-0.001894	-0.002023	-0.00132	-0.001579	-0.001896	-0.001561	-0.001862	-0.001773	-0.001771	-0.001993	-0.002233
3585.67	-0.002296	-0.002297	-0.002384	-0.001939	-0.002082	-0.002169	-0.001931	-0.002088	-0.002059	-0.00208	-0.002146	-0.002305
3587.6	-0.002542	-0.00246	-0.002439	-0.002296	-0.002359	-0.002182	-0.002136	-0.002009	-0.00208	-0.002146	-0.002074	-0.002094
3589.53	-0.002619	-0.002364	-0.002277	-0.002316	-0.002434	-0.002107	-0.002121	-0.00185	-0.001945	-0.002077	-0.001948	-0.001802
3591.46	-0.002419	-0.002007	-0.001899	-0.001986	-0.002081	-0.001779	-0.001722	-0.001566	-0.001724	-0.001826	-0.001665	-0.001399
3593.38	-0.002068	-0.001658	-0.001559	-0.001423	-0.001557	-0.001417	-0.001281	-0.001304	-0.001453	-0.001507	-0.001436	-0.001232
3595.31	-0.002114	-0.001916	-0.001849	-0.001494	-0.00169	-0.001674	-0.00148	-0.001599	-0.001606	-0.001729	-0.001683	-0.001676
3597.24	-0.002291	-0.002215	-0.002161	-0.002129	-0.002041	-0.001952	-0.001808	-0.001839	-0.001849	-0.002016	-0.001751	-0.001756
3599.17	-0.002116	-0.002079	-0.001988	-0.002279	-0.001909	-0.001709	-0.001652	-0.001518	-0.001644	-0.001743	-0.001373	-0.001303
3601.1	-0.001808	-0.001721	-0.00165	-0.001748	-0.001533	-0.001346	-0.001326	-0.001139	-0.001318	-0.001288	-0.001133	-0.001054
3603.03	-0.001714	-0.001486	-0.001502	-0.001272	-0.001418	-0.001321	-0.001222	-0.001169	-0.001298	-0.001193	-0.001281	-0.001231
3604.96	-0.001646	-0.001339	-0.00142	-0.001013	-0.001359	-0.001272	-0.001158	-0.001185	-0.001276	-0.001196	-0.001336	-0.001314
3606.89	-0.001612	-0.001256	-0.001356	-0.00079	-0.001309	-0.001301	-0.001096	-0.001223	-0.001193	-0.001178	-0.001343	-0.00139
3608.81	-0.001812	-0.001469	-0.001488	-0.001062	-0.001514	-0.001582	-0.00128	-0.001565	-0.001358	-0.001445	-0.001525	-0.001607
3610.74	-0.001821	-0.001663	-0.001522	-0.001424	-0.001523	-0.001537	-0.001383	-0.001577	-0.001434	-0.001487	-0.001471	-0.001442
3612.67	-0.001628	-0.00164	-0.001457	-0.00128	-0.001318	-0.001229	-0.001233	-0.001313	-0.001271	-0.001259	-0.001301	-0.001274
3614.6	-0.001685	-0.00166	-0.001601	-0.001195	-0.001387	-0.001267	-0.001297	-0.001355	-0.001207	-0.0013	-0.001394	-0.0015
3616.53	-0.001971	-0.001808	-0.001877	-0.001653	-0.001747	-0.001572	-0.0016	-0.001505	-0.001296	-0.001556	-0.001506	-0.001604
3618.46	-0.002095	-0.001774	-0.001819	-0.002088	-0.001867	-0.001599	-0.001614	-0.001315	-0.001267	-0.001516	-0.00125	-0.001178
3620.39	-0.001899	-0.001528	-0.001412	-0.001992	-0.001511	-0.001303	-0.001253	-0.000937	-0.001143	-0.001237	-0.000869	-0.000614
3622.32	-0.001493	-0.001186	-0.001084	-0.001242	-0.000966	-0.000808	-0.000779	-0.000608	-0.000889	-0.000823	-0.000634	-0.000523
3624.25	-0.001207	-0.000945	-0.001011	-0.000497	-0.000792	-0.000722	-0.000642	-0.000761	-0.000768	-0.000739	-0.000777	-0.000977
3626.17	-0.001228	-0.000947	-0.001202	-0.000281	-0.000994	-0.000987	-0.000834	-0.001146	-0.00085	-0.000974	-0.001112	-0.001438
3628.1	-0.001599	-0.001307	-0.001532	-0.000902	-0.001533	-0.001434	-0.00132	-0.001441	-0.001135	-0.001363	-0.001401	-0.001558
3630.03	-0.001924	-0.001708	-0.00169	-0.001774	-0.001881	-0.001541	-0.001601	-0.001287	-0.001331	-0.001503	-0.001282	-0.001078
3631.96	-0.001971	-0.00184	-0.001501	-0.002189	-0.00177	-0.001332	-0.001424	-0.000858	-0.001269	-0.001303	-0.00094	-0.000457
3633.89	-0.001676	-0.001666	-0.001214	-0.001949	-0.001304	-0.000905	-0.000994	-0.000434	-0.000972	-0.000938	-0.000663	-0.000131
3635.82	-0.001341	-0.00136	-0.001093	-0.001272	-0.00098	-0.000689	-0.000715	-0.000423	-0.000734	-0.000703	-0.000574	-0.00036
3637.75	-0.001232	-0.001181	-0.000996	-0.001056	-0.000971	-0.000907	-0.000773	-0.000793	-0.000804	-0.000909	-0.000718	-0.000656
3639.68	-0.001018	-0.000901	-0.000783	-0.000788	-0.000666	-0.000663	-0.00054	-0.00057	-0.000804	-0.000731	-0.000638	-0.000478
3641.6	-0.000768	-0.00054	-0.000503	-2.2e-05	-0.000339	-0.000463	-0.000153	-0.000435	-0.0008	-0.000526	-0.00063	-0.000721
3643.53	-0.000587	-0.000334	-0.000428	0.000782	-0.000141	-0.000469	-4.6e-05	-0.000671	-0.00061	-0.00051	-0.000746	-0.001241
3645.46	-0.00085	-0.000512	-0.000646	0.000695	-0.000568	-0.000928	-0.000385	-0.00121	-0.000484	-0.000779	-0.001019	-0.001654
3647.39	-0.001268	-0.00089	-0.001026	-0.000364	-0.001172	-0.001252	-0.000896	-0.00148	-0.000479	-0.001137	-0.001069	-0.001381
3649.32	-0.001547	-0.001258	-0.001309	-0.001429	-0.001461	-0.001197	-0.001186	-0.001171	-0.000583	-0.001139	-0.000834	-0.000719
3651.25	-0.001719	-0.001515	-0.001392	-0.002159	-0.001603	-0.001111	-0.001311	-0.000742	-0.000774	-0.000971	-0.000697	-0.00026
3653.18	-0.001563	-0.001418	-0.001232	-0.002121	-0.001384	-0.000748	-0.00111	-0.000255	-0.000851	-0.000595	-0.000506	7e-05
3655.11	-0.001258	-0.001133	-0.000968	-0.001373	-0.001001	-0.000471	-0.000782	-9.1e-05	-0.000755	-0.000362	-0.000393	-6.8e-05
3657.04	-0.001148	-0.001002	-0.000915	-0.000932	-0.000869	-0.000463	-0.000736	-0.000269	-0.000563	-0.000456	-0.000427	-0.000304
3658.96	-0.00122	-0.000995	-0.00084	-0.001053	-0.000976	-0.000606	-0.000698	-0.000479	-0.000535	-0.000696	-0.000433	-0.000284
3660.89	-0.001074	-0.000851	-0.000618	-0.001009	-0.000643	-0.00046	-0.000427	-0.000331	-0.000493	-0.00066	-0.000269	-2.4e-05
3662.82	-0.000663	-0.000555	-0.000463	-0.000295	-0.000199	-0.000291	-0.000156	-0.000142	-0.0004	-0.000276	-0.000249	-0.000192
3664.75	-0.000476	-0.000291	-0.000367	0.000455	-0.00031	-0.000608	-0.000169	-0.000572	-0.00036	-0.00025	-0.000589	-0.000904
3666.68	-0.000484	-0.000192	-0.000307	0.000557	-0.000332	-0.000628	-0.000161	-0.000811	-0.000304	-0.000381	-0.00068	-0.001012
3668.61	-0.00046	-0.000265	-0.000366	0.000534	-0.000287	-0.000388	-4.1e-05	-0.000658	-0.000268	-0.000347	-0.000639	-0.000896
3670.54	-0.000639	-0.000408	-0.00054	0.000333	-0.00048	-0.000522	-0.000176	-0.000808	-0.000273	-0.00049	-0.000701	-0.000996
3672.47	-0.000806	-0.00054	-0.000679	-0.000168	-0.000575	-0.000662	-0.000398	-0.000795	-0.000265	-0.000573	-0.000559	-0.000752
3674.39	-0.000889	-0.000643	-0.000724	-0.000696	-0.000618	-0.000667	-0.000641	-0.000493	-0.000252	-0.00047	-0.000316	-0.000328
3676.32	-0.000871	-0.000684	-0.000705	-0.00108	-0.000702	-0.00054	-0.00084	-0.000151	-0.000284	-0.000326	-9.9e-05	6e-06
3678.25	-0.000983	-0.000757	-0.000539	-0.00143	-0.000856	-0.000464	-0.000836	-3.1e-05	-0.000409	-0.000423	-1.8e-05	0.000216
3680.18	-0.000906	-0.000783	-0.00037	-0.001544	-0.000576	-3.8e-05	-0.000466	0.00029	-0.000475	-0.000326	0.000125	0.000625
3682.11	-0.000505	-0.000548	-0.000278	-0.000663	-0.00025	0.00017	-4e-06	0.000336	-0.000436	-5.9e-05	-1.1e-05	0.000315
3684.04	-0.000214	-0.000133	-0.000259	0.000446	-0.000195	-0.000235	9.2e-05	-0.000372	-0.000251	-8.4e-05	-0.000351	-0.000522
3685.97	-7.2e-05	6.5e-05	-0.00024	0.000873	-0.000186	-0.000507	2e-06	-0.000774	-5.9e-05	-7e-05	-0.000479	-0.000837
3687.9	-0.000252	-0.000108	-0.000279	0.000509	-0.000368	-0.000558	-0.000246	-0.000784	-4e-06	-0.000142	-0.000437	-0.000734
3689.83	-0.000528	-0.000379	-0.000367	-0.000316	-0.000479	-0.000343	-0.00043	-0.000409	-9.8e-05	-0.000238	-0.000221	-0.000255
3691.75	-0.000761	-0.000575	-0.00039	-0.001018	-0.00048	-0.00011	-0.000434	7.6e-05	-0.000258	-0.000325	-5e-05	0.000206
3693.68	-0.000688	-0.000573	-0.000395	-0.001196	-0.000236	0.000161	-0.000278	0.000507	-0.000326	-0.000238	9.7e-05	0.000498
3695.61	-0.000331	-0.000345	-0.000341	-0.000634	-6.8e-05	0.000166	-0.000141	0.00047	-0.000274	-6.2e-05	3.2e-05	0.000207
3697.54	-0.000159	-0.000109	-0.000231	-4e-05	-0.000124	-0.000114	-0.000135	-6.1e-05	-0.000143	-3.7e-05	-0.000152	-0.000262
3699.47	-0.000208	-5.9e-05	-0.000118	7e-06	-0.000178	-0.000241	-0.000156	-0.000343	-9.9e-05	-6e-05	-0.000191	-0.000303
3701.4	-0.000293	-0.00012	-8.9e-05	-0.000151	-0.000186	-0.000151	-8.9e-05	-0.000299	-9.5e-05	-0.000126	-6.8e-05	-5.6e-05
3703.33	-0.000263	-0.000138	-5.8e-05	-1.9e-05	-5.3e-05	-2.8e-05	8.6e-05	-0.000137	-0.000101	-0.000123	-7e-06	4.3e-05
3705.26	3.2e-05	5.6e-05	4.9e-05	0.000505	0.000142	-1.9e-05	0.000201	-6.7e-05	-4.7e-05	-5.9e-05	-0.000118	-0.000261
3707.18	0.00033	0.000266	0.000105	0.00084	0.000172	-9e-05	0.000192	-0.000163	3.9e-05	1.1e-05	-0.000267	-0.000571
3709.11	0.000297	0.00023	8.7e-05	0.000609	-1.8e-05	-0.000198	1e-05	-0.000327	7e-05	-4.2e-05	-0.000321	-0.00059
3711.04	-5.8e-05	-5.5e-05	-4.2e-05	-0.000171	-0.000229	-0.000168	-0.000228	-0.000247	6.1e-05	-0.000155	-0.000131	-0.00012
3712.97	-0.000427	-0.00037	-0.000165	-0.000863	-0.00026	3e-06	-0.000281	6.7e-05	1.2e-05	-0.000134	8e-05	0.000392
3714.9	-0.000545	-0.000524	-0.000206	-0.00096	-0.000126	0.000128	-0.000155	0.000279	-4.3e-05	-5.8e-05	0.000156	0.000543
3716.83	-0.000255	-0.000287	-0.000107	-0.000249	0.000138	9.9e-05	4.8e-05	0.000234	-0.000112	4.4e-05	3e-05	0.000177
3718.76	0.000253	0.000178	3e-05	0.000624	0.000399	1.1e-05	0.000186	4e-05	-0.000148	0.000159	-0.000147	-0.000327
3720.69	0.000368	0.000397	0.000105	0.000851	0.00031	-0.000133	0.000157	-0.000204	-0.000166	0.000176	-0.000191	-0.00048
3722.61	8e-05	0.000231	6.8e-05	0.000381	3.6e-05	-0.000138	-3.7e-05	-0.00027	-7.2e-05	9.6e-05	-4.6e-05	-0.000182
3724.54	-0.000265	-0.00012	-0.0001	-0.000318	-0.000244	-6.6e-05	-0.0002	-0.000114	2.2e-05	3.1e-05	9.2e-05	0.000187
3726.47	-0.000479	-0.000253	-0.000149	-0.000561	-0.000371	-7.3e-05	-0.000157	-3.7e-05	2e-05	-6.7e-05	-3.6e-05	0.000161
3728.4	-0.000186	1.8e-05	2e-06	4e-06	-2.4e-05	0.000104	0.000164	-2.7e-05	1e-06	-5.2e-05	-0.000249	-7.4e-05
3730.33	0.000311	0.000441	0.000207	0.001015	0.000319	0.000113	0.000427	-0.000227	-1e-06	2.3e-05	-0.000508	-0.000645
3732.26	0.000545	0.000494	0.000267	0.001275	0.000322	-1.2e-05	0.000319	-0.000395	9.5e-05	1.5e-05	-0.000445	-0.000845
3734.19	0.00029	0.000155	0.000196	0.000681	1.6e-05	-0.000224	1.8e-05	-0.00042	0.000121	-0.000161	-0.000121	-0.00052
3736.12	-0.000118	-0.000332	-5.8e-05	-0.000385	-0.000103	-0.000119	-0.00022	-9.6e-05	8.4e-05	-0.000295	0.000253	0.000235
3738.05	-0.000194	-0.000571	-0.000373	-0.000959	-0.000211	5.2e-05	-0.000249	0.000334	-5.4e-05	-0.000218	0.000351	0.000559
3739.97	-0.000179	-0.000367	-0.000212	-0.000632	-0.000286	2.8e-05	-5.9e-05	0.000187	-0.000111	-0.000213	0.000104	0.000277
3741.9	-5e-06	3e-06	0.000187	3.2e-05	4e-06	0.000144	0.000167	-6.6e-05	-7.2e-05	-0.000106	-7.2e-05	4.3e-05
3743.83	6.6e-05	0.000251	0.000325	0.000763	7.7e-05	-3.8e-05	0.00018	-0.000362	-6.7e-05	-9.1e-05	-0.000236	-0.000426
3745.76	8.6e-05	0.00037	0.000188	0.000966	-2.3e-05	-0.000192	4.2e-05	-0.000522	4.8e-05	-0.000191	-0.000279	-0.000629
3747.69	4e-06	0.000248	-9.6e-05	0.00048	-0.000124	-0.000254	-0.000136	-0.000366	0.000114	-0.000166	-0.000182	-0.000396
3749.62	-0.000129	-8.7e-05	-0.000404	-0.000412	-0.000205	-0.000135	-0.000269	0.000119	0.000103	1.9e-05	1.3e-05	0.000137
3751.55	-0.000236	-0.000398	-0.000535	-0.001066	-0.000345	-2.7e-05	-0.000267	0.000494	4.2e-05	0.000146	0.000208	0.00048
3753.48	-0.000409	-0.000547	-0.000333	-0.001235	-0.000275	1.4e-05	-0.000181	0.000465	-5.2e-05	8.7e-05	0.00033	0.000599
3755.4	-0.000511	-0.000547	-0.000135	-0.00109	-9.5e-05	0.000128	-0.00014	0.000398	-0.000195	1e-05	0.000341	0.000582
3757.33	-0.000361	-0.000363	-0.000113	-0.000584	-1.6e-05	0.000169	-0.000112	0.000248	-0.000239	-4.8e-05	0.000197	0.000306
3759.26	-0.000121	-0.000117	-5.3e-05	-0.000217	-5.8e-05	9.3e-05	-0.000164	4.5e-05	-0.000123	-8.6e-05	-4e-06	5.2e-05
3761.19	-7.2e-05	-8.6e-05	3e-06	-0.000211	-5.4e-05	7e-06	-0.000188	1.8e-05	-1.3e-05	-2e-06	2.1e-05	0.000148
3763.12	5.4e-05	-4.3e-05	-4.9e-05	-5.9e-05	8.3e-05	5.8e-05	2.2e-05	0.000124	3.1e-05	0.000189	9.9e-05	0.000176
3765.05	0.000108	5e-05	-0.000123	0.000192	5.7e-05	-2e-05	0.000154	-2.1e-05	8.6e-05	0.000207	1.3e-05	-0.000135
3766.98	-6e-06	2.2e-05	-0.000172	8.9e-05	-0.000114	-0.000134	1.2e-05	-0.000172	6.1e-05	7.8e-05	-3.5e-05	-0.000235
3768.91	-0.00026	-0.000148	-0.000154	-0.000394	-0.000295	-0.00011	-0.000215	-8.1e-05	-8.4e-05	-8.1e-05	1.2e-05	3.6e-05
3770.84	-0.000311	-0.000264	-0.000112	-0.000708	-0.000224	6.9e-05	-0.000251	0.000202	-0.000191	-8.5e-05	0.000108	0.00038
3772.76	-0.000209	-0.000218	-1.5e-05	-0.000454	-8.3e-05	6.9e-05	-0.000129	0.000313	-0.000198	-3.5e-05	7.2e-05	0.00034
3774.69	-0.000122	-8.3e-05	6.7e-05	-4.5e-05	-8e-06	-6.4e-05	3e-06	0.000169	-0.00013	8e-06	-6e-06	9.6e-05
3776.62	3.3e-05	8.1e-05	2e-05	0.000229	4.1e-05	-0.000133	0.000121	1.9e-05	-3e-05	9.6e-05	-7.4e-05	-0.000132
3778.55	7.8e-05	0.000196	1.8e-05	0.000368	-1.8e-05	-0.000166	0.0001	-0.000131	0.000121	4.9e-05	-0.000144	-0.00026
3780.48	8.3e-05	0.000212	5.2e-05	0.000238	-3e-05	-3.4e-05	2e-06	-9.7e-05	0.000175	-2.6e-05	-5.5e-05	-8.3e-05
3782.41	1.7e-05	9.7e-05	6.1e-05	-3.8e-05	-6.1e-05	0.000122	-4.4e-05	-4.1e-05	0.000141	-6.8e-05	4.6e-05	9.7e-05
3784.34	-5.2e-05	-9.5e-05	-9e-06	-0.000239	-5.2e-05	0.000226	-6.6e-05	9e-06	8.6e-05	-6.5e-05	0.000124	0.00022
3786.27	-0.000135	-0.000238	-9.2e-05	-0.000335	-4.5e-05	0.000113	-0.0001	8e-06	-2.8e-05	-8.8e-05	0.000129	0.000172
3788.19	-0.000177	-0.000257	-0.000126	-0.000446	2e-06	4e-05	-9.2e-05	2e-05	-0.000135	-6.8e-05	0.000108	0.00016
3790.12	-4.3e-05	-0.000124	-0.00012	-0.000217	0.000141	5.2e-05	5.3e-05	6.8e-05	-0.000167	5.3e-05	3e-05	9.7e-05
3792.05	7.4e-05	0.000121	0.000121	0.000339	0.000214	-5.4e-05	0.000258	-5e-05	-8.7e-05	2.9e-05	-9.8e-05	-0.000164
3793.98	0.000317	0.00033	0.00027	0.000716	0.000387	5e-05	0.000352	-7.8e-05	4.6e-05	6.8e-05	-7.8e-05	-0.000224
3795.91	0.000448	0.000432	0.000333	0.001041	0.00025	-0.000104	0.000236	-0.000246	0.000182	5.5e-05	-0.000146	-0.000543
3797.84	0.000256	0.000334	0.000318	0.000829	9e-06	-0.000271	1.3e-05	-0.000386	0.000243	-6.6e-05	-0.000151	-0.000595
3799.77	9.4e-05	0.000142	0.000101	0.000256	-7.4e-05	-0.00018	-0.000143	-0.000224	0.000162	-4.1e-05	-6.9e-05	-0.000307
3801.7	-8.5e-05	-6.1e-05	-0.000124	-0.000185	-0.000302	-8.5e-05	-0.000245	-0.000102	2.2e-05	-9e-06	-6.1e-05	-8e-05
3803.63	-0.000285	-0.000237	-0.000266	-0.000528	-0.000432	-1.2e-05	-0.000251	-6e-06	-7.6e-05	-3.8e-05	-2.8e-05	0.000164
3805.55	-0.000404	-0.000341	-0.00026	-0.000802	-0.000303	7.7e-05	-0.000146	0.000197	-0.000118	-7.3e-05	9.3e-05	0.000424
3807.48	-0.00026	-0.00032	-0.000252	-0.000765	8.1e-05	0.000319	-9e-06	0.000459	-0.000115	3e-05	0.000233	0.000622
3809.41	-4.8e-05	-0.000173	-0.000107	-0.000242	0.000161	0.000199	0.000151	0.000399	-8.6e-05	0.000114	0.000108	0.000259
3811.34	6.2e-05	-3e-06	0.00014	0.000207	0.000175	9e-06	0.000289	0.000104	-2e-05	8.8e-05	-5e-06	-3.8e-05
3813.27	0.000399	0.000274	0.00026	0.000674	0.000391	0.000132	0.000358	-0.000133	2.5e-05	0.000163	4.5e-05	-0.000121
3815.2	0.000518	0.00047	0.00032	0.001156	0.000272	-5.8e-05	0.000249	-0.00056	9.9e-05	0.000128	-0.000109	-0.000561
3817.13	0.000313	0.000391	0.000247	0.000924	0.000118	-0.000267	-1.3e-05	-0.000641	0.00018	1.3e-05	-0.000176	-0.000594
3819.06	6.2e-05	0.000116	5.7e-05	0.000283	4.4e-05	-0.000196	-0.000216	-0.00026	0.000134	-3e-06	-8.1e-05	-0.000202
3820.98	-0.000126	-0.000214	-7.9e-05	-0.000259	-4.1e-05	-4e-06	-0.000253	0.000165	5.2e-05	4.9e-05	3.8e-05	0.000156
3822.91	-0.000234	-0.000388	-9.9e-05	-0.000558	-0.000176	8.4e-05	-0.000171	0.000397	-7e-06	7.2e-05	9.8e-05	0.000335
3824.84	-0.00033	-0.000304	-2.9e-05	-0.000641	-0.000127	0.000137	-4.7e-05	0.00038	-5.8e-05	-1.6e-05	0.000193	0.000489
3826.77	-0.000212	-5.9e-05	-2.9e-05	-0.00045	9.1e-05	0.000235	0.000136	0.000322	-0.000113	5e-06	0.000238	0.000467
3828.7	-0.000137	0.000119	-6e-06	-8.9e-05	0	0	0.000204	0.000123	-0.000129	1e-06	2.1e-05	-4e-06
3830.63	-2.5e-05	0.000158	2.8e-05	6.3e-05	-1e-06	-5.9e-05	0.000201	5.3e-05	-0.000114	-2.6e-05	-5.6e-05	-0.000143
3832.56	0.000335	0.000242	5.8e-05	0.000576	0.000182	4.9e-05	0.00024	-3.4e-05	-1.9e-05	8.8e-05	-0.000103	-0.000304
3834.49	0.000522	0.000366	0.00019	0.001034	0.000296	9e-06	0.000151	-0.000296	0.000168	6.9e-05	-0.000179	-0.000566
3836.42	0.000497	0.000404	0.000179	0.000863	0.000345	8.2e-05	-1.5e-05	-0.000307	0.000313	4.1e-05	-0.000118	-0.000381
3838.34	0.000243	0.000225	7.8e-05	0.00028	0.000106	2.8e-05	-0.000202	-0.00015	0.00029	2.9e-05	-5.8e-05	-9.1e-05
3840.27	-0.000185	-0.000153	-6.8e-05	-0.000616	-0.000288	-8.4e-05	-0.000385	9.1e-05	0.000125	-4.8e-05	5e-05	0.000292
3842.2	-0.000536	-0.000504	-0.000178	-0.00133	-0.000469	4e-06	-0.000372	0.000375	-0.000151	-5.8e-05	0.000208	0.000676
3844.13	-0.00052	-0.000562	-9.5e-05	-0.001192	-0.000225	0.000165	-3e-05	0.000501	-0.000318	3.3e-05	0.00028	0.000717
3846.06	2.6e-05	-0.000143	9.7e-05	-2.2e-05	0.000378	0.000394	0.000481	0.000423	-0.000193	0.000215	0.000144	0.00026
[truncated: 80 more rows]
