# Supplementary material for: Fourier Transform Infrared with Attenuated Total Reflectance Applied to the Discrimination of Freshwater Planktonic Coccoid Green Microalgae
Source: PLoS One. 2014 Dec 26;9(12):e114458. doi: 10.1371/journal.pone.0114458 (PMC4277285; doi:10.1371/journal.pone.0114458)
Supplement: S3 Data — Raw data and its 9-point first derivative presented in .xlsx file for strain Ankistrodesmus densus (239). (XLSX) [file pone.0114458.s005.xlsx]

## Sheet: FTIR raw
	239_1.1	239_1.2	239_1.3	239_1.4	239_2.1	239_2.2	239_2.3	239_2.4	239_3.1	239_3.2	239_3.3	239_3.4
628.794	0.637865	0.631797	0.710685	0.673325	0.628641	0.675285	0.633079	0.602207	0.742777	0.726661	0.718694	0.569602
630.723	0.636812	0.651203	0.708137	0.71493	0.632018	0.684746	0.670841	0.617624	0.757836	0.739948	0.728857	0.626853
632.652	0.643687	0.669431	0.735736	0.718949	0.635764	0.686781	0.662655	0.636058	0.761751	0.738943	0.73454	0.650532
634.58	0.654507	0.672145	0.749841	0.714217	0.644854	0.683252	0.658268	0.651847	0.757983	0.735147	0.742365	0.643725
636.509	0.666751	0.689376	0.730503	0.726285	0.659643	0.692012	0.662071	0.657621	0.757149	0.744607	0.758454	0.661217
638.438	0.683012	0.695286	0.730394	0.73678	0.671977	0.703561	0.665196	0.662584	0.775565	0.744052	0.758438	0.68748
640.367	0.692931	0.696943	0.73451	0.728487	0.676437	0.698531	0.673574	0.663585	0.787597	0.73672	0.760411	0.709833
642.296	0.71297	0.707913	0.73949	0.735047	0.67913	0.704735	0.683511	0.65498	0.781592	0.750472	0.76759	0.717272
644.225	0.722522	0.715161	0.747565	0.751798	0.689854	0.717467	0.682137	0.652502	0.787924	0.769843	0.77292	0.725143
646.153	0.722934	0.721318	0.74399	0.75614	0.695768	0.717008	0.680789	0.66192	0.792913	0.773422	0.777055	0.738765
648.082	0.725695	0.727931	0.747395	0.752003	0.693236	0.712445	0.688645	0.666364	0.795057	0.771559	0.775585	0.74194
650.011	0.730443	0.729182	0.750765	0.749974	0.691219	0.712877	0.691418	0.671004	0.800508	0.768081	0.779815	0.742399
651.94	0.730362	0.730987	0.753807	0.753928	0.696527	0.716281	0.693392	0.675288	0.803259	0.771295	0.779985	0.739752
653.869	0.734013	0.734417	0.754056	0.756469	0.704298	0.717495	0.694988	0.676235	0.808892	0.77787	0.778656	0.743043
655.797	0.73924	0.736597	0.753834	0.758847	0.708435	0.715464	0.69404	0.680264	0.808199	0.778503	0.781059	0.751363
657.726	0.743323	0.73898	0.757572	0.764832	0.709421	0.714005	0.693723	0.683797	0.807642	0.780778	0.78053	0.755825
659.655	0.747056	0.739625	0.760979	0.765705	0.710507	0.717645	0.698808	0.685178	0.815134	0.783148	0.783299	0.76092
661.584	0.746957	0.743511	0.763378	0.76565	0.71379	0.72056	0.702346	0.6874	0.819438	0.784479	0.784952	0.765825
663.513	0.747886	0.746554	0.764111	0.767085	0.715131	0.720057	0.70312	0.689459	0.816564	0.785721	0.784059	0.768428
665.442	0.753087	0.749193	0.765861	0.771483	0.718286	0.723026	0.707015	0.692488	0.81787	0.789188	0.789399	0.77061
667.37	0.753656	0.745802	0.761412	0.771048	0.718257	0.731442	0.701816	0.692855	0.815127	0.789793	0.791483	0.768399
669.299	0.749168	0.741178	0.754402	0.764232	0.712509	0.730043	0.695441	0.689063	0.810401	0.787268	0.787556	0.763449
671.228	0.753198	0.746676	0.758331	0.766499	0.714395	0.723228	0.702393	0.689813	0.813621	0.787234	0.786661	0.76703
673.157	0.752523	0.745649	0.758932	0.764398	0.713971	0.719044	0.702778	0.687974	0.811812	0.78288	0.78287	0.766782
675.086	0.749643	0.741771	0.755321	0.76093	0.711766	0.715809	0.69814	0.68445	0.809185	0.778344	0.77992	0.764999
677.014	0.745853	0.738225	0.750838	0.756875	0.70692	0.711587	0.694379	0.680698	0.804207	0.774451	0.776667	0.76159
678.943	0.740838	0.732838	0.745293	0.750835	0.701229	0.707158	0.68957	0.67623	0.798145	0.769074	0.770854	0.755968
680.872	0.735475	0.726628	0.739708	0.745737	0.697166	0.703267	0.684971	0.672974	0.793607	0.764663	0.765561	0.751865
682.801	0.730715	0.72257	0.736093	0.74093	0.693283	0.699285	0.6816	0.669868	0.78988	0.762351	0.760737	0.747669
684.73	0.727539	0.720644	0.732763	0.736884	0.69094	0.695438	0.677872	0.665809	0.786375	0.759635	0.756832	0.744055
686.658	0.725524	0.718976	0.730502	0.734536	0.689319	0.693291	0.675019	0.663041	0.784871	0.75666	0.756316	0.741697
688.587	0.724337	0.717178	0.729465	0.732774	0.68684	0.691756	0.673427	0.661852	0.784251	0.754852	0.755033	0.740001
690.516	0.723792	0.717273	0.728168	0.73272	0.686363	0.690861	0.673737	0.662296	0.783367	0.753955	0.752749	0.73984
692.445	0.724378	0.718969	0.728897	0.734243	0.687567	0.691158	0.675285	0.663554	0.782841	0.754602	0.753349	0.740648
694.374	0.725374	0.720744	0.731627	0.736499	0.68959	0.692127	0.678274	0.665323	0.784907	0.755701	0.755762	0.741567
696.303	0.728581	0.723546	0.734051	0.739471	0.693889	0.694983	0.681303	0.668165	0.788054	0.758147	0.759082	0.743949
698.231	0.731134	0.725492	0.735414	0.741516	0.69542	0.696972	0.68253	0.670862	0.789923	0.760169	0.761051	0.746335
700.16	0.730659	0.725101	0.735074	0.740733	0.693635	0.695865	0.681886	0.670274	0.789559	0.759442	0.75924	0.745745
702.089	0.727821	0.722034	0.732508	0.736141	0.690935	0.693111	0.678723	0.667416	0.785779	0.755847	0.755641	0.743252
704.018	0.722493	0.717199	0.727551	0.730474	0.686714	0.688082	0.673592	0.662347	0.780169	0.749706	0.75005	0.739014
705.947	0.7158	0.711491	0.721058	0.724783	0.681784	0.682227	0.668631	0.656839	0.773818	0.743267	0.742909	0.732534
707.875	0.709652	0.705454	0.714303	0.71813	0.676787	0.676848	0.663938	0.652454	0.767051	0.736959	0.735773	0.725312
709.804	0.704584	0.700128	0.707902	0.712499	0.671546	0.671183	0.658951	0.647326	0.759624	0.730508	0.730328	0.718661
711.733	0.700037	0.695304	0.703185	0.707572	0.66658	0.666376	0.654527	0.642744	0.754089	0.724513	0.725916	0.713619
713.662	0.696066	0.691386	0.699128	0.702671	0.662653	0.662519	0.650177	0.63927	0.750314	0.720465	0.720981	0.709272
715.591	0.693535	0.689344	0.695847	0.700017	0.660158	0.660014	0.647875	0.637108	0.747646	0.718588	0.718508	0.706552
717.52	0.693337	0.688856	0.695395	0.699806	0.659748	0.65903	0.647699	0.636365	0.747134	0.718463	0.718709	0.70606
719.448	0.692666	0.687409	0.694311	0.698866	0.658726	0.65824	0.645673	0.635304	0.74551	0.71808	0.717735	0.705029
721.377	0.686774	0.682053	0.688333	0.693213	0.652445	0.652548	0.6404	0.630112	0.739093	0.711996	0.712079	0.699511
723.306	0.676709	0.672908	0.67912	0.683172	0.642477	0.642326	0.631902	0.620889	0.729198	0.70138	0.70217	0.689778
725.235	0.665845	0.662584	0.668202	0.671859	0.632336	0.631631	0.62147	0.610435	0.718319	0.689973	0.691077	0.679463
727.164	0.655833	0.652542	0.657651	0.661393	0.623142	0.621592	0.611256	0.600947	0.707361	0.680084	0.681188	0.670326
729.092	0.646251	0.642978	0.648496	0.652125	0.614278	0.612606	0.602351	0.592599	0.697793	0.671153	0.672217	0.661215
731.021	0.637499	0.634623	0.640443	0.644391	0.606091	0.605012	0.594418	0.585127	0.69009	0.662807	0.663755	0.652702
732.95	0.63151	0.627807	0.634122	0.638559	0.599829	0.598994	0.588634	0.579354	0.684609	0.65691	0.657964	0.647171
734.879	0.628086	0.623759	0.630526	0.635207	0.595799	0.595377	0.585764	0.576163	0.681637	0.653416	0.655096	0.64468
736.808	0.625796	0.621563	0.628858	0.633179	0.593941	0.593081	0.583653	0.574723	0.680023	0.652391	0.653114	0.643228
738.737	0.623323	0.619371	0.627227	0.631305	0.592271	0.59041	0.581114	0.572543	0.678743	0.651086	0.651436	0.641665
740.665	0.619625	0.616046	0.624259	0.628032	0.588762	0.587009	0.578115	0.56918	0.675866	0.647733	0.648863	0.638833
742.594	0.614864	0.611563	0.61958	0.623208	0.584184	0.582501	0.573562	0.565041	0.671249	0.643674	0.645102	0.634636
744.523	0.609507	0.606178	0.614027	0.617999	0.578752	0.577516	0.568045	0.559886	0.665676	0.638583	0.639894	0.629639
746.452	0.602739	0.599199	0.608014	0.61174	0.572627	0.572078	0.562488	0.554154	0.658652	0.632503	0.633076	0.623753
748.381	0.596042	0.592621	0.602129	0.605387	0.567168	0.566405	0.557218	0.549087	0.652	0.626509	0.626509	0.617944
750.309	0.590127	0.587016	0.595905	0.599308	0.562583	0.561181	0.552185	0.544395	0.646528	0.620397	0.620894	0.612263
752.238	0.584969	0.581857	0.590953	0.594257	0.558582	0.557035	0.547983	0.540458	0.641668	0.615282	0.615834	0.607103
754.167	0.581249	0.577634	0.587562	0.589906	0.554996	0.553791	0.544754	0.537494	0.637175	0.611324	0.611833	0.603008
756.096	0.577923	0.573893	0.583819	0.585748	0.552207	0.550882	0.541399	0.534534	0.633184	0.607441	0.608043	0.599527
758.025	0.573449	0.56942	0.579171	0.581547	0.548495	0.547187	0.537715	0.531172	0.628882	0.602687	0.603239	0.595217
759.954	0.568755	0.565014	0.574259	0.57657	0.544252	0.54301	0.533791	0.527629	0.623933	0.597867	0.59861	0.590008
761.882	0.564488	0.561535	0.569952	0.572061	0.540505	0.539096	0.530544	0.524336	0.619423	0.593539	0.594322	0.586185
763.811	0.560945	0.558585	0.566389	0.568771	0.536701	0.53578	0.527625	0.521516	0.615054	0.589455	0.59043	0.583454
765.74	0.557828	0.555613	0.562388	0.565269	0.53302	0.532529	0.52454	0.518828	0.610854	0.585829	0.586349	0.579914
767.669	0.55427	0.552209	0.558462	0.561394	0.529423	0.528656	0.521113	0.515572	0.606138	0.581732	0.582065	0.575942
769.598	0.55055	0.548779	0.55457	0.557477	0.525609	0.524615	0.517693	0.512252	0.601251	0.577116	0.578635	0.57211
771.526	0.546736	0.545446	0.550031	0.553317	0.521465	0.520717	0.513898	0.508968	0.596826	0.572545	0.574714	0.568355
773.455	0.543491	0.541811	0.545979	0.549411	0.517705	0.516815	0.509761	0.505142	0.593292	0.569331	0.571431	0.565268
775.384	0.540282	0.538483	0.542839	0.546301	0.514346	0.513488	0.506281	0.501367	0.590635	0.567074	0.569311	0.562675
777.313	0.536643	0.535291	0.540069	0.54354	0.511453	0.510721	0.503728	0.498556	0.587351	0.564135	0.56577	0.55952
779.242	0.534423	0.532522	0.538053	0.541268	0.509509	0.508763	0.502121	0.496963	0.584272	0.56169	0.562897	0.556834
781.17	0.532925	0.531423	0.536541	0.539503	0.508015	0.50752	0.500986	0.495954	0.582315	0.559975	0.561535	0.555118
783.099	0.531133	0.52983	0.534686	0.537622	0.506766	0.506173	0.499232	0.494429	0.580999	0.55857	0.560283	0.553675
785.028	0.529283	0.527041	0.532741	0.535427	0.505214	0.504298	0.49692	0.49206	0.579519	0.556574	0.558407	0.551858
786.957	0.526878	0.524409	0.53093	0.533378	0.502953	0.501832	0.494883	0.48956	0.577849	0.554501	0.556124	0.549745
788.886	0.524465	0.521657	0.529268	0.531581	0.500843	0.499796	0.493021	0.487494	0.576166	0.55315	0.554261	0.547953
790.815	0.522636	0.519262	0.527659	0.530009	0.499287	0.498063	0.491261	0.485921	0.575501	0.552347	0.552799	0.546627
792.743	0.520946	0.517181	0.526186	0.52878	0.497673	0.49627	0.489627	0.484175	0.57529	0.55208	0.551627	0.545449
794.672	0.518523	0.51504	0.524622	0.527002	0.49581	0.494379	0.48778	0.482048	0.574461	0.551179	0.550343	0.544368
796.601	0.515968	0.512814	0.522701	0.524465	0.49391	0.49242	0.48557	0.480201	0.573014	0.549671	0.548555	0.542684
798.53	0.513724	0.510378	0.520377	0.522258	0.491881	0.490488	0.483462	0.478486	0.570563	0.547492	0.546555	0.540808
800.459	0.511923	0.508886	0.518384	0.520573	0.49025	0.488458	0.482057	0.477018	0.567774	0.545116	0.544744	0.539107
802.387	0.511492	0.508852	0.517805	0.519674	0.489255	0.4875	0.481606	0.476591	0.565855	0.543972	0.543598	0.538225
804.316	0.51211	0.509236	0.517996	0.520173	0.489508	0.488188	0.482155	0.47732	0.565475	0.544022	0.543648	0.538349
806.245	0.513344	0.510241	0.51876	0.521337	0.490797	0.489569	0.483557	0.478231	0.566488	0.544843	0.544792	0.539126
808.174	0.514769	0.511487	0.520159	0.522852	0.492351	0.491324	0.48514	0.479531	0.567765	0.546251	0.546312	0.540536
810.103	0.515729	0.512585	0.521441	0.524282	0.494046	0.492798	0.486417	0.480909	0.568265	0.547103	0.547177	0.541365
812.032	0.515551	0.512389	0.521341	0.524104	0.494327	0.492423	0.486293	0.480709	0.567575	0.546254	0.546427	0.540881
813.96	0.512967	0.509589	0.51839	0.52134	0.491668	0.48964	0.483705	0.478493	0.564581	0.543074	0.543533	0.538093
815.889	0.507084	0.503995	0.511947	0.515406	0.485807	0.484387	0.478402	0.473433	0.557951	0.536946	0.537446	0.532327
817.818	0.498605	0.495955	0.503214	0.506593	0.477536	0.476542	0.470888	0.465696	0.54857	0.528449	0.528872	0.524251
819.747	0.489147	0.486819	0.493498	0.496777	0.468341	0.467166	0.461876	0.457127	0.537923	0.518607	0.519343	0.514683
821.676	0.47956	0.477608	0.483677	0.486819	0.459601	0.457918	0.453004	0.449021	0.527606	0.508782	0.509862	0.504749
823.604	0.470806	0.469462	0.475057	0.478018	0.451518	0.450179	0.445487	0.441752	0.518105	0.499746	0.501224	0.49632
825.533	0.464313	0.462911	0.468397	0.47144	0.445052	0.444394	0.439736	0.436207	0.510294	0.492513	0.493921	0.489614
827.462	0.459278	0.457775	0.463393	0.466314	0.440715	0.439718	0.435439	0.432235	0.504801	0.48712	0.488162	0.484246
829.391	0.454838	0.453776	0.459487	0.46241	0.43733	0.436377	0.432086	0.429016	0.501006	0.483234	0.48404	0.480319
831.32	0.451654	0.45057	0.456606	0.459456	0.435111	0.434354	0.430038	0.426701	0.498203	0.480472	0.481291	0.477396
833.249	0.449604	0.448434	0.454747	0.45759	0.433733	0.433006	0.429138	0.42531	0.496166	0.478675	0.479339	0.475573
835.177	0.448219	0.446968	0.45348	0.456238	0.432855	0.432218	0.428454	0.424762	0.494673	0.477785	0.47808	0.474445
837.106	0.447364	0.445963	0.452629	0.45508	0.432515	0.431755	0.428041	0.424697	0.493666	0.476852	0.477525	0.473979
839.035	0.447297	0.44595	0.452385	0.454852	0.432556	0.43189	0.428121	0.424922	0.493734	0.47666	0.477675	0.474199
840.964	0.447783	0.446533	0.452982	0.455518	0.433187	0.432602	0.428669	0.425934	0.494228	0.477327	0.478254	0.474859
842.893	0.448581	0.447703	0.454149	0.456728	0.434142	0.433811	0.430201	0.427435	0.495356	0.478689	0.479518	0.476188
844.821	0.449992	0.44921	0.455739	0.458494	0.435363	0.435516	0.431958	0.4293	0.497185	0.481	0.481504	0.478289
846.75	0.451424	0.450324	0.457322	0.460075	0.436809	0.436844	0.433198	0.430705	0.49934	0.483094	0.483427	0.480605
848.679	0.452372	0.451257	0.458885	0.461212	0.437876	0.437587	0.434326	0.431496	0.501978	0.485391	0.485541	0.482834
850.608	0.45255	0.451416	0.459627	0.461819	0.43825	0.437874	0.434777	0.432078	0.503707	0.487147	0.487049	0.484237
852.537	0.451635	0.450157	0.458995	0.461371	0.437942	0.437476	0.434125	0.431664	0.50335	0.486429	0.486628	0.483568
854.465	0.45054	0.448835	0.458344	0.460377	0.437535	0.43723	0.433593	0.431105	0.502272	0.485365	0.485608	0.482222
856.394	0.450408	0.448694	0.45854	0.460495	0.438022	0.437812	0.434251	0.431466	0.502519	0.486023	0.485967	0.482575
858.323	0.451782	0.450011	0.460449	0.462302	0.439887	0.439482	0.436222	0.433188	0.504733	0.488166	0.48833	0.484749
860.252	0.454912	0.453091	0.463904	0.465689	0.443156	0.442616	0.439	0.435992	0.508736	0.491508	0.492084	0.488202
862.181	0.459381	0.457612	0.468543	0.470581	0.447152	0.446845	0.443039	0.440015	0.513873	0.496115	0.496498	0.493277
864.11	0.464715	0.463	0.473969	0.475874	0.452087	0.451796	0.448128	0.444905	0.519536	0.501762	0.501834	0.499314
866.038	0.470263	0.468702	0.479502	0.481384	0.457493	0.456929	0.453267	0.449824	0.52549	0.507834	0.508281	0.505142
867.967	0.475614	0.474323	0.484672	0.487079	0.462074	0.461743	0.457894	0.454569	0.531045	0.513518	0.51424	0.510463
869.896	0.4802	0.478868	0.488764	0.491667	0.465961	0.465727	0.461599	0.458049	0.535707	0.517811	0.519045	0.51494
871.825	0.482953	0.48177	0.491378	0.494503	0.468305	0.467944	0.463813	0.460154	0.538565	0.520717	0.522194	0.51798
873.754	0.483932	0.482795	0.492076	0.495453	0.468677	0.468568	0.464394	0.46093	0.539498	0.521925	0.523532	0.519407
875.682	0.483249	0.482002	0.491062	0.4947	0.468002	0.467875	0.463871	0.460225	0.539039	0.521591	0.523047	0.519085
877.611	0.481402	0.480225	0.489344	0.493123	0.466417	0.466102	0.462656	0.458897	0.537702	0.520282	0.521434	0.517658
879.54	0.479368	0.478271	0.487298	0.491043	0.4646	0.464249	0.460715	0.457203	0.535486	0.518138	0.51935	0.515671
881.469	0.477346	0.476477	0.485372	0.488955	0.463511	0.462668	0.459012	0.455748	0.53292	0.5159	0.516886	0.513538
883.398	0.476095	0.475319	0.484324	0.487802	0.462916	0.461959	0.458681	0.455589	0.531171	0.51462	0.515546	0.512167
885.327	0.476538	0.476122	0.484467	0.488135	0.463297	0.4628	0.45969	0.456694	0.53074	0.5148	0.515402	0.51244
887.255	0.478326	0.478256	0.486099	0.490113	0.46558	0.465147	0.461932	0.459076	0.531771	0.516105	0.51676	0.514228
889.184	0.481245	0.481107	0.488596	0.493293	0.46875	0.468462	0.465264	0.462657	0.533848	0.518111	0.51945	0.516695
891.113	0.484954	0.484597	0.491836	0.496834	0.472093	0.472171	0.469357	0.4666	0.536427	0.521066	0.522685	0.519777
893.042	0.488425	0.488212	0.494913	0.500315	0.475451	0.475922	0.473041	0.470105	0.539135	0.524338	0.525933	0.523052
894.971	0.491213	0.491343	0.497272	0.50289	0.478194	0.478652	0.476061	0.47298	0.541403	0.526603	0.528194	0.525724
896.899	0.492567	0.492869	0.499077	0.504069	0.480066	0.48014	0.478039	0.474918	0.542832	0.527789	0.529495	0.527328
898.828	0.492639	0.493214	0.499511	0.504243	0.480692	0.480924	0.478448	0.475528	0.543496	0.528379	0.530316	0.527757
900.757	0.492178	0.493027	0.499247	0.503755	0.480344	0.48095	0.478177	0.475146	0.543557	0.528365	0.530505	0.527495
902.686	0.491522	0.492427	0.498771	0.503319	0.480002	0.480494	0.477655	0.474747	0.543385	0.528173	0.53027	0.527216
904.615	0.491136	0.491928	0.498363	0.503129	0.479775	0.48051	0.477709	0.474728	0.543465	0.528484	0.530402	0.527241
906.544	0.491582	0.492094	0.49886	0.503554	0.480486	0.481226	0.478538	0.47535	0.544605	0.529687	0.531369	0.528283
908.472	0.49291	0.493064	0.50053	0.50489	0.482192	0.482634	0.479838	0.476777	0.546842	0.531466	0.532876	0.530332
910.401	0.494673	0.494914	0.50242	0.506546	0.484029	0.484551	0.481748	0.478509	0.549385	0.534062	0.535234	0.532692
912.33	0.496511	0.496789	0.504321	0.508431	0.486041	0.486513	0.483466	0.480274	0.552026	0.537025	0.537965	0.535236
914.259	0.498339	0.49812	0.506766	0.510526	0.488098	0.488721	0.48541	0.48205	0.554925	0.539309	0.540511	0.537727
916.188	0.500005	0.499678	0.50878	0.512359	0.490268	0.490748	0.487203	0.483943	0.557547	0.541737	0.543236	0.540572
918.116	0.501435	0.501201	0.5108	0.514226	0.492302	0.492496	0.488702	0.485689	0.560191	0.544366	0.545782	0.54339
920.045	0.502933	0.502417	0.512821	0.515659	0.494107	0.493991	0.490323	0.487009	0.562342	0.546418	0.54772	0.54521
921.974	0.503789	0.503521	0.513727	0.516441	0.495436	0.495131	0.491557	0.488004	0.564264	0.548066	0.549259	0.546491
923.903	0.50453	0.504239	0.514672	0.517574	0.496681	0.49648	0.492583	0.489259	0.566102	0.549808	0.551028	0.548089
925.832	0.506191	0.505398	0.516684	0.519669	0.498263	0.49812	0.493858	0.490884	0.567746	0.551621	0.553046	0.550113
927.76	0.508553	0.507533	0.519209	0.522477	0.500221	0.500191	0.496124	0.4928	0.570761	0.55436	0.555483	0.552916
929.689	0.511382	0.510396	0.522308	0.525852	0.503197	0.502996	0.49878	0.495291	0.574807	0.558117	0.559084	0.556673
931.618	0.514392	0.513993	0.525863	0.529569	0.506581	0.506058	0.501808	0.498315	0.578855	0.562131	0.56332	0.560678
933.547	0.517379	0.51734	0.52945	0.533064	0.509663	0.509104	0.504967	0.501311	0.582771	0.566367	0.567271	0.564665
935.476	0.5202	0.520074	0.532798	0.536206	0.512014	0.511521	0.507441	0.503908	0.586608	0.570193	0.570984	0.568387
937.405	0.522398	0.522237	0.534878	0.538488	0.513476	0.51302	0.509068	0.505766	0.589811	0.572718	0.573865	0.571239
939.333	0.523425	0.522984	0.535868	0.53977	0.514198	0.513881	0.509886	0.506453	0.592045	0.574476	0.575741	0.572843
941.262	0.523243	0.522989	0.535941	0.540228	0.514207	0.513833	0.510111	0.506397	0.593386	0.575683	0.576928	0.573805
943.191	0.522987	0.523314	0.535949	0.540492	0.51399	0.513647	0.510119	0.506486	0.594063	0.576772	0.577589	0.575022
945.12	0.523663	0.524163	0.536554	0.54124	0.513743	0.513741	0.510486	0.50707	0.595159	0.578145	0.578885	0.576608
947.049	0.524927	0.525892	0.537566	0.542817	0.513909	0.514149	0.511475	0.508427	0.597099	0.580096	0.58122	0.578737
948.977	0.526669	0.528005	0.539304	0.544974	0.515406	0.515579	0.513182	0.510584	0.599096	0.582517	0.583939	0.58125
950.906	0.529616	0.530734	0.542094	0.547775	0.518349	0.518659	0.516371	0.513655	0.601808	0.585433	0.586928	0.584201
952.835	0.534046	0.535165	0.546196	0.552297	0.522848	0.523447	0.521457	0.518694	0.605836	0.589549	0.591255	0.588531
954.764	0.540512	0.541943	0.552612	0.559213	0.529582	0.530245	0.528168	0.525464	0.612033	0.595902	0.597871	0.595173
956.693	0.549094	0.550778	0.561346	0.568022	0.538465	0.539004	0.536606	0.533614	0.62074	0.604632	0.606678	0.603743
958.622	0.55917	0.560703	0.571412	0.578291	0.548829	0.5492	0.546629	0.543672	0.631505	0.614931	0.617096	0.61394
960.55	0.570383	0.571697	0.582479	0.589533	0.559926	0.560464	0.557923	0.554757	0.643402	0.626768	0.628354	0.625482
962.479	0.581654	0.58298	0.593898	0.600856	0.57114	0.57172	0.569582	0.565872	0.655048	0.638468	0.639751	0.636923
964.408	0.59128	0.592462	0.603449	0.610857	0.58079	0.581666	0.57945	0.575898	0.66508	0.648028	0.649967	0.646845
966.337	0.598743	0.600613	0.610357	0.61882	0.588225	0.589814	0.587478	0.584107	0.672894	0.655899	0.65875	0.655135
968.266	0.605472	0.60836	0.61714	0.625949	0.595026	0.596838	0.595085	0.591277	0.679717	0.663458	0.666204	0.662881
970.194	0.61217	0.615872	0.624565	0.633175	0.601881	0.604071	0.602771	0.599187	0.686812	0.670817	0.67354	0.671226
972.123	0.619607	0.623995	0.632492	0.640984	0.609871	0.612339	0.61132	0.608463	0.695078	0.679238	0.682182	0.680694
974.052	0.628762	0.633304	0.641891	0.650849	0.619862	0.622615	0.621925	0.619313	0.705187	0.689498	0.692598	0.691359
975.981	0.640238	0.645257	0.653681	0.66319	0.631998	0.635401	0.634964	0.632728	0.717804	0.701977	0.705509	0.704396
977.91	0.655089	0.66053	0.6689	0.678759	0.647762	0.651553	0.650729	0.649388	0.733861	0.718168	0.72182	0.721208
979.839	0.673131	0.679335	0.688336	0.698623	0.667735	0.671693	0.670771	0.669637	0.754334	0.738308	0.742083	0.741967
981.767	0.695329	0.702215	0.711927	0.72257	0.691887	0.69588	0.694996	0.693743	0.778907	0.762386	0.766358	0.766225
983.696	0.721531	0.727853	0.738502	0.749621	0.719257	0.723362	0.721652	0.720844	0.806801	0.789507	0.793622	0.793109
985.625	0.749814	0.755562	0.767923	0.778845	0.748825	0.752879	0.75072	0.749552	0.836919	0.818831	0.822686	0.822131
987.554	0.77916	0.784875	0.799051	0.809854	0.779714	0.784147	0.78147	0.77977	0.867905	0.849586	0.853285	0.852115
989.483	0.808704	0.814235	0.830558	0.841081	0.810871	0.815954	0.812269	0.810628	0.899756	0.879996	0.883675	0.882336
991.411	0.837832	0.842882	0.861532	0.871585	0.841551	0.846284	0.842207	0.84024	0.930898	0.909633	0.912791	0.91219
993.34	0.865033	0.869853	0.889873	0.900134	0.869834	0.874272	0.870042	0.867739	0.958913	0.937847	0.940156	0.939244
995.269	0.889049	0.894339	0.915529	0.925485	0.895055	0.89972	0.895039	0.892828	0.983788	0.962449	0.965133	0.963552
997.198	0.910756	0.916365	0.938886	0.948279	0.918069	0.923023	0.917336	0.915106	1.00605	0.98399	0.98874	0.985832
999.127	0.931281	0.936984	0.960172	0.969458	0.939325	0.94475	0.937806	0.936337	1.02598	1.00409	1.00947	1.00655
1001.06	0.952156	0.958235	0.981238	0.990116	0.960314	0.965421	0.957887	0.957843	1.04558	1.02399	1.02825	1.027
1002.98	0.973548	0.979211	1.00224	1.01092	0.981035	0.986518	0.978866	0.97895	1.06461	1.04374	1.04773	1.04624
1004.91	0.994706	1.00053	1.02318	1.03244	1.00202	1.00831	1.00056	1.00046	1.08259	1.06371	1.06741	1.06587
1006.84	1.01656	1.02311	1.04584	1.05438	1.02427	1.03037	1.02279	1.02276	1.10217	1.08366	1.08908	1.0873
1008.77	1.0396	1.04645	1.0692	1.07727	1.04751	1.05296	1.04629	1.04589	1.12386	1.1055	1.11127	1.11015
1010.7	1.06369	1.07035	1.09257	1.10077	1.07221	1.07696	1.07019	1.0695	1.14556	1.128	1.13259	1.1325
1012.63	1.08799	1.09428	1.11732	1.12576	1.09743	1.10234	1.09443	1.09404	1.16822	1.14949	1.15482	1.15372
1014.56	1.11195	1.11792	1.14203	1.15086	1.12184	1.12732	1.11981	1.11837	1.19017	1.17169	1.17744	1.17605
1016.49	1.13509	1.14089	1.16585	1.17376	1.14574	1.15101	1.14411	1.14219	1.21109	1.19293	1.19968	1.19687
1018.41	1.15646	1.16255	1.18754	1.19522	1.16862	1.17271	1.1657	1.16527	1.2305	1.21351	1.21892	1.21621
1020.34	1.17631	1.18277	1.2067	1.21382	1.18844	1.19299	1.185	1.18567	1.24682	1.23195	1.23721	1.23561
1022.27	1.19322	1.20025	1.22413	1.23091	1.20459	1.21095	1.20201	1.20331	1.26179	1.2463	1.25417	1.25199
1024.2	1.2072	1.2151	1.23918	1.24547	1.21829	1.22433	1.2169	1.21867	1.27382	1.25792	1.26723	1.26376
1026.13	1.21824	1.22699	1.25018	1.2566	1.22948	1.23593	1.22859	1.22998	1.28253	1.26844	1.27753	1.27296
1028.06	1.22732	1.23484	1.25809	1.26622	1.23755	1.2439	1.23673	1.23801	1.28906	1.27711	1.28476	1.28088
1029.99	1.23519	1.24178	1.26451	1.27179	1.24162	1.24761	1.24168	1.24383	1.29331	1.28253	1.28835	1.28516
1031.92	1.23829	1.24664	1.26697	1.27335	1.24426	1.24983	1.2441	1.24573	1.29385	1.28441	1.29054	1.28644
1033.85	1.23815	1.24673	1.26575	1.27318	1.24498	1.24986	1.24347	1.24486	1.2932	1.28372	1.2907	1.28647
1035.77	1.23648	1.24422	1.26408	1.2705	1.24214	1.24721	1.24104	1.2419	1.29348	1.28178	1.28774	1.28513
1037.7	1.23361	1.24086	1.26102	1.26666	1.23712	1.24172	1.23687	1.23837	1.29119	1.27862	1.28426	1.28306
1039.63	1.22918	1.23702	1.25549	1.26252	1.23055	1.23602	1.23007	1.23292	1.28598	1.27403	1.28049	1.2791
1041.56	1.2227	1.23246	1.24942	1.25707	1.22431	1.23061	1.224	1.22588	1.28138	1.26936	1.2771	1.27325
1043.49	1.21798	1.22706	1.24429	1.25153	1.21904	1.22406	1.21909	1.21934	1.27713	1.26413	1.2719	1.26845
1045.42	1.21519	1.22271	1.24049	1.24736	1.21454	1.21927	1.21412	1.21515	1.27368	1.2599	1.26718	1.26464
1047.35	1.21261	1.21998	1.23793	1.24529	1.20995	1.21688	1.21029	1.21225	1.2711	1.25768	1.26554	1.2616
1049.28	1.21159	1.2198	1.23719	1.244	1.20857	1.21544	1.20877	1.21037	1.27013	1.25747	1.26434	1.26072
1051.2	1.21169	1.22047	1.23565	1.24311	1.20814	1.21419	1.2078	1.21008	1.26963	1.25762	1.26353	1.26088
1053.13	1.2118	1.22046	1.23413	1.24213	1.20674	1.21248	1.20721	1.2087	1.26881	1.25658	1.26327	1.25978
1055.06	1.21066	1.21958	1.23287	1.24007	1.20422	1.21036	1.20536	1.20564	1.26585	1.25412	1.26245	1.25648
1056.99	1.20791	1.21753	1.23073	1.23734	1.19949	1.20639	1.20156	1.20121	1.26226	1.25029	1.25999	1.25369
1058.92	1.20383	1.21439	1.22634	1.23261	1.19459	1.20105	1.19745	1.196	1.25767	1.24566	1.25487	1.24963
1060.85	1.19948	1.21075	1.21968	1.22656	1.18992	1.1961	1.19193	1.1915	1.2516	1.24063	1.24913	1.24459
1062.78	1.19476	1.20579	1.21378	1.22111	1.18328	1.18995	1.1856	1.18612	1.24591	1.23429	1.24321	1.23821
1064.71	1.19032	1.20155	1.20836	1.21758	1.1767	1.18482	1.18118	1.18034	1.24069	1.22873	1.23831	1.23285
1066.64	1.18624	1.19672	1.20262	1.2126	1.17142	1.18029	1.17691	1.17609	1.23589	1.22426	1.23416	1.22911
1068.56	1.18132	1.19214	1.19829	1.20736	1.16735	1.17575	1.17273	1.17273	1.23196	1.21924	1.23009	1.22479
1070.49	1.17642	1.18788	1.19517	1.20224	1.16382	1.17161	1.16867	1.16721	1.22788	1.21502	1.2248	1.22075
1072.42	1.17211	1.18135	1.19065	1.19697	1.15988	1.16696	1.16332	1.16219	1.22241	1.21124	1.21909	1.21616
1074.35	1.16514	1.17447	1.18323	1.19065	1.15454	1.16124	1.15683	1.15732	1.21599	1.20524	1.21235	1.20845
1076.28	1.15632	1.16655	1.17493	1.18238	1.14684	1.15339	1.1488	1.14912	1.20843	1.19738	1.20446	1.19956
1078.21	1.14584	1.15527	1.16364	1.17186	1.13582	1.14314	1.13751	1.13725	1.19915	1.18712	1.19434	1.18949
1080.14	1.13212	1.14057	1.15034	1.1574	1.12129	1.12929	1.12298	1.12287	1.18778	1.17408	1.18111	1.17637
1082.07	1.11663	1.1236	1.1355	1.14074	1.10561	1.11206	1.1057	1.10527	1.17312	1.15867	1.16609	1.16014
1083.99	1.10082	1.10694	1.118	1.12381	1.08769	1.09373	1.08781	1.08639	1.15608	1.14187	1.14955	1.14343
1085.92	1.08432	1.09066	1.10048	1.10694	1.06864	1.07516	1.0702	1.06817	1.13911	1.12478	1.13186	1.12681
1087.85	1.06774	1.07377	1.08393	1.0902	1.05161	1.05748	1.05272	1.05056	1.12303	1.10854	1.11434	1.10947
1089.78	1.05206	1.0574	1.06728	1.07393	1.03535	1.04043	1.03609	1.03412	1.10732	1.09258	1.09857	1.09338
1091.71	1.03727	1.04304	1.05126	1.05808	1.019	1.02446	1.02047	1.01772	1.09217	1.07696	1.08382	1.07873
1093.64	1.02285	1.02869	1.03697	1.04298	1.00339	1.00911	1.00575	1.00227	1.07759	1.06228	1.06897	1.06481
1095.57	1.0089	1.01416	1.02258	1.02832	0.98901	0.994855	0.991123	0.98835	1.06294	1.04817	1.05411	1.05087
1097.5	0.994999	1.00035	1.00812	1.01402	0.975344	0.981425	0.976608	0.974355	1.04806	1.03445	1.03958	1.03674
1099.43	0.981404	0.986831	0.994149	0.99993	0.962021	0.967607	0.963295	0.960472	1.03357	1.02101	1.02613	1.02261
1101.35	0.9686	0.973907	0.980728	0.986215	0.949096	0.954336	0.950344	0.947639	1.01967	1.00771	1.01253	1.00888
1103.28	0.955877	0.961434	0.967766	0.973508	0.936223	0.941383	0.937549	0.934958	1.00642	0.994023	0.99904	0.996094
1105.21	0.943424	0.949518	0.955239	0.960884	0.923636	0.929152	0.925353	0.922482	0.994096	0.981353	0.986376	0.983786
1107.14	0.931828	0.938013	0.943544	0.94904	0.911874	0.917667	0.913663	0.911041	0.981947	0.969598	0.974274	0.971854
1109.07	0.920796	0.926752	0.931632	0.937528	0.900209	0.905871	0.9027	0.90001	0.970272	0.958354	0.962815	0.960152
1111	0.909946	0.915453	0.920282	0.925914	0.888531	0.894145	0.891569	0.889041	0.95953	0.947187	0.951738	0.94867
1112.93	0.898757	0.904139	0.909194	0.91433	0.87717	0.882973	0.879838	0.877672	0.948123	0.935343	0.940248	0.937718
1114.86	0.887447	0.892785	0.897995	0.902758	0.86629	0.87174	0.868145	0.865885	0.936455	0.923694	0.928727	0.926088
1116.78	0.876117	0.88173	0.886121	0.891289	0.854978	0.859873	0.856852	0.854247	0.924918	0.912026	0.916868	0.913926
1118.71	0.865288	0.870757	0.874648	0.879783	0.843688	0.848392	0.845813	0.842873	0.91389	0.900856	0.90478	0.902478
1120.64	0.854549	0.859044	0.863724	0.867884	0.832574	0.836849	0.83411	0.831259	0.902389	0.889826	0.892858	0.89112
1122.57	0.84304	0.84715	0.852278	0.855986	0.821036	0.825227	0.822281	0.819433	0.890458	0.878037	0.880851	0.879419
1124.5	0.830878	0.834633	0.840243	0.844211	0.809148	0.813357	0.809862	0.807516	0.878407	0.865526	0.868646	0.866981
1126.43	0.818103	0.822041	0.827859	0.831622	0.797174	0.800867	0.7976	0.795432	0.865706	0.852805	0.856313	0.853952
1128.36	0.805748	0.809798	0.815286	0.819021	0.785109	0.789176	0.786102	0.78352	0.853039	0.840172	0.843764	0.841415
1130.29	0.794766	0.798815	0.803756	0.808191	0.774116	0.778756	0.775603	0.773083	0.841607	0.829021	0.832244	0.830158
1132.21	0.785613	0.789832	0.794563	0.79865	0.765585	0.770025	0.767447	0.76471	0.831743	0.81957	0.822706	0.82059
1134.14	0.779502	0.783289	0.787926	0.791627	0.759911	0.764273	0.761385	0.758465	0.824452	0.812216	0.815332	0.813315
1136.07	0.776023	0.779683	0.784224	0.787881	0.756957	0.761187	0.758019	0.755288	0.819961	0.807706	0.81063	0.808597
1138	0.775638	0.779057	0.784178	0.787495	0.757634	0.761548	0.758556	0.755741	0.818572	0.806414	0.809183	0.807249
1139.93	0.778883	0.781929	0.787282	0.790086	0.761814	0.765719	0.762245	0.758867	0.820734	0.808211	0.810989	0.808703
1141.86	0.784259	0.787088	0.792256	0.795459	0.768224	0.772518	0.768132	0.764541	0.825389	0.812505	0.814974	0.812768
1143.79	0.790804	0.792879	0.798437	0.802112	0.775691	0.779744	0.774972	0.771231	0.831169	0.817868	0.819921	0.817819
1145.72	0.797508	0.798418	0.804814	0.807738	0.782709	0.785659	0.781221	0.777	0.836648	0.822456	0.82425	0.822124
1147.65	0.802003	0.802283	0.809161	0.812071	0.787225	0.789901	0.785158	0.780717	0.839825	0.825325	0.82678	0.824405
1149.57	0.803079	0.803336	0.809916	0.813368	0.788139	0.790748	0.785717	0.78106	0.839448	0.82495	0.826492	0.823001
1151.5	0.800515	0.800684	0.806786	0.810663	0.785049	0.787201	0.782494	0.777415	0.83558	0.820595	0.822199	0.818534
1153.43	0.79415	0.794345	0.799836	0.804184	0.777887	0.779761	0.775196	0.769904	0.827674	0.812837	0.813873	0.810667
1155.36	0.78427	0.784815	0.789382	0.794081	0.766937	0.76869	0.764024	0.758882	0.816348	0.801925	0.802509	0.799281
1157.29	0.771847	0.772639	0.776083	0.781255	0.752687	0.754417	0.750242	0.744846	0.802381	0.788155	0.78902	0.785913
1159.22	0.757862	0.758533	0.761014	0.766678	0.736486	0.738015	0.73462	0.729349	0.786901	0.772858	0.774291	0.771078
1161.15	0.742671	0.743347	0.744742	0.75094	0.71938	0.720886	0.717655	0.712487	0.770658	0.75706	0.758969	0.754892
1163.08	0.726823	0.727964	0.728003	0.734744	0.701764	0.703256	0.700572	0.695173	0.754046	0.741103	0.742747	0.738757
1165	0.710789	0.712144	0.711686	0.718473	0.684179	0.685603	0.683517	0.678221	0.737585	0.725017	0.726377	0.722708
1166.93	0.695276	0.696556	0.695717	0.702399	0.667515	0.668755	0.666921	0.661652	0.721792	0.709255	0.71074	0.706958
1168.86	0.679975	0.681668	0.680035	0.686572	0.651515	0.652732	0.651097	0.646165	0.706515	0.694179	0.695551	0.692186
1170.79	0.66479	0.666594	0.66445	0.671128	0.635473	0.636769	0.635532	0.630767	0.690915	0.678804	0.680238	0.677459
1172.72	0.649174	0.650995	0.64854	0.655266	0.61933	0.620752	0.619801	0.615183	0.674753	0.662827	0.664676	0.661928
1174.65	0.632681	0.634751	0.632326	0.638691	0.60341	0.604876	0.603908	0.599833	0.658025	0.646541	0.648399	0.645516
1176.58	0.617602	0.619419	0.617227	0.623448	0.588899	0.590144	0.589648	0.585658	0.642195	0.631241	0.632929	0.630399
1178.51	0.605031	0.606704	0.604441	0.610675	0.576621	0.577881	0.577783	0.573833	0.62885	0.618119	0.619953	0.617977
1180.44	0.594542	0.596514	0.593863	0.600396	0.566804	0.568033	0.568147	0.564427	0.618329	0.607664	0.609353	0.60764
1182.36	0.586479	0.588681	0.585834	0.592456	0.559343	0.560559	0.560739	0.557144	0.610059	0.599815	0.60135	0.599552
1184.29	0.581374	0.583287	0.580401	0.586825	0.55414	0.555692	0.555739	0.552323	0.60428	0.594114	0.595773	0.593893
1186.22	0.578151	0.580138	0.577026	0.583488	0.551486	0.552833	0.553058	0.549627	0.600676	0.590504	0.592109	0.589994
1188.15	0.576431	0.578612	0.575354	0.581623	0.550199	0.551329	0.55181	0.548364	0.598115	0.588163	0.589984	0.587899
1190.08	0.576072	0.578062	0.574811	0.580983	0.549706	0.550961	0.5515	0.54818	0.596847	0.586887	0.588953	0.586864
1192.01	0.576354	0.578384	0.574867	0.581324	0.55027	0.55159	0.551931	0.54864	0.596543	0.58652	0.588635	0.586187
1193.94	0.577623	0.579571	0.576035	0.58243	0.551674	0.553067	0.55321	0.549902	0.596957	0.587062	0.589056	0.586555
1195.87	0.579871	0.581584	0.578272	0.584484	0.553879	0.555235	0.555406	0.551862	0.598644	0.588867	0.590581	0.588259
1197.79	0.582634	0.58429	0.581072	0.587193	0.556746	0.557998	0.557889	0.554392	0.601145	0.591159	0.593103	0.590739
1199.72	0.585868	0.587283	0.584467	0.590507	0.560139	0.561118	0.560796	0.557259	0.604181	0.593969	0.595922	0.593665
1201.65	0.589475	0.590432	0.588037	0.594012	0.563594	0.564395	0.564111	0.560196	0.607727	0.597274	0.598909	0.59692
1203.58	0.592798	0.593649	0.591388	0.5974	0.566692	0.567502	0.567179	0.563207	0.611064	0.600405	0.602113	0.600072
1205.51	0.595718	0.596579	0.59467	0.600284	0.569335	0.570581	0.569897	0.566051	0.613861	0.603225	0.605205	0.602588
1207.44	0.598797	0.599465	0.597689	0.603118	0.572018	0.573461	0.572431	0.568744	0.616605	0.605948	0.607855	0.605029
1209.37	0.602307	0.602987	0.600786	0.606431	0.575092	0.576225	0.57529	0.571661	0.619426	0.608844	0.610685	0.608065
1211.3	0.606373	0.607249	0.605001	0.610552	0.578575	0.579827	0.578953	0.575253	0.62306	0.612445	0.614233	0.611582
1213.23	0.611211	0.612219	0.60976	0.615448	0.582941	0.584394	0.583784	0.579924	0.627362	0.616808	0.618537	0.616072
1215.15	0.617045	0.618013	0.614971	0.620819	0.588299	0.589817	0.589452	0.58537	0.632246	0.621856	0.623894	0.621385
1217.08	0.623452	0.624471	0.620871	0.626973	0.594122	0.595848	0.595412	0.591425	0.637767	0.627482	0.629626	0.627079
1219.01	0.629923	0.630975	0.626755	0.633447	0.600191	0.602023	0.601442	0.597655	0.643561	0.633252	0.635424	0.632961
1220.94	0.636361	0.63715	0.632817	0.639762	0.60631	0.60808	0.607477	0.603616	0.649274	0.638866	0.641048	0.638923
1222.87	0.642245	0.642817	0.638758	0.645592	0.612098	0.613561	0.613207	0.609134	0.654741	0.644219	0.646325	0.643778
1224.8	0.647166	0.647566	0.643849	0.650333	0.617225	0.618536	0.618087	0.613775	0.659981	0.649187	0.651122	0.647828
1226.73	0.6512	0.651729	0.648236	0.654446	0.621497	0.623092	0.62234	0.617979	0.664327	0.653138	0.655484	0.65195
1228.66	0.655024	0.655583	0.652292	0.658486	0.625305	0.626955	0.62619	0.621824	0.668156	0.656808	0.659294	0.655575
1230.58	0.658516	0.658779	0.655652	0.661784	0.628713	0.630078	0.629426	0.624996	0.671551	0.660402	0.662481	0.658962
1232.51	0.661574	0.661718	0.658701	0.664676	0.631725	0.633189	0.632155	0.627799	0.675088	0.663586	0.665577	0.662072
1234.44	0.664209	0.664257	0.661551	0.667152	0.634695	0.636001	0.634587	0.630181	0.67817	0.666223	0.668222	0.664222
1236.37	0.666068	0.665978	0.663759	0.669001	0.636911	0.638067	0.636616	0.632124	0.680251	0.668186	0.670411	0.665974
1238.3	0.66742	0.667104	0.665144	0.670203	0.638023	0.639286	0.637772	0.633378	0.681796	0.669243	0.671524	0.667434
1240.23	0.66785	0.667468	0.665398	0.670562	0.638344	0.639383	0.638032	0.63359	0.682388	0.669356	0.671487	0.668157
1242.16	0.666917	0.66673	0.664555	0.66974	0.637675	0.638402	0.637299	0.632823	0.681776	0.668573	0.67085	0.66774
1244.09	0.664623	0.664443	0.66263	0.667549	0.63579	0.636589	0.635278	0.630803	0.680078	0.66681	0.669204	0.665238
1246.02	0.661596	0.661543	0.66006	0.664663	0.63307	0.634154	0.632546	0.628012	0.677466	0.664317	0.666607	0.661815
1247.94	0.658353	0.658411	0.657037	0.661364	0.630012	0.630818	0.629522	0.625376	0.674426	0.661295	0.663503	0.65901
1249.87	0.654717	0.654807	0.653376	0.65785	0.626782	0.627498	0.626231	0.622287	0.67133	0.658079	0.660102	0.656103
1251.8	0.650764	0.651078	0.649389	0.65404	0.623208	0.624155	0.622871	0.618783	0.667936	0.654728	0.656711	0.65232
1253.73	0.646958	0.647351	0.645525	0.650006	0.619535	0.620643	0.619499	0.615318	0.664336	0.651124	0.65322	0.648743
1255.66	0.643215	0.643541	0.641665	0.646141	0.61574	0.617065	0.615776	0.61162	0.660718	0.647379	0.649539	0.646025
1257.59	0.639679	0.639915	0.637843	0.642471	0.612154	0.613456	0.612233	0.608128	0.657545	0.644044	0.646305	0.643402
1259.52	0.635757	0.63602	0.634048	0.638359	0.60853	0.609543	0.608203	0.604503	0.654446	0.640672	0.642937	0.63993
1261.45	0.631033	0.631597	0.629552	0.633538	0.604408	0.605225	0.60383	0.600415	0.650183	0.636701	0.638977	0.635462
1263.37	0.626901	0.627879	0.62531	0.629566	0.600878	0.601568	0.600436	0.59678	0.645956	0.632845	0.635283	0.631102
1265.3	0.623067	0.624058	0.621352	0.62569	0.597249	0.597913	0.596544	0.593231	0.641886	0.62858	0.631039	0.626912
1267.23	0.618807	0.619712	0.617001	0.621098	0.593243	0.594303	0.592418	0.589452	0.637346	0.623786	0.62629	0.622181
1269.16	0.614698	0.615624	0.612934	0.616858	0.589555	0.590581	0.588799	0.585921	0.633049	0.619406	0.622142	0.617936
1271.09	0.610744	0.611372	0.60877	0.612642	0.58591	0.586475	0.585095	0.582383	0.628767	0.615253	0.617748	0.614326
1273.02	0.606909	0.607162	0.604408	0.608403	0.582244	0.58288	0.581773	0.578922	0.624453	0.611492	0.613485	0.610524
1274.95	0.603973	0.604249	0.600991	0.604968	0.579405	0.580077	0.57924	0.575965	0.621008	0.60836	0.610497	0.607461
1276.88	0.60079	0.601477	0.597976	0.602075	0.57688	0.577515	0.576685	0.573274	0.618378	0.605744	0.607989	0.604447
1278.81	0.598117	0.598701	0.595636	0.599647	0.574677	0.575183	0.574299	0.570942	0.616396	0.603747	0.605779	0.602026
1280.73	0.596279	0.596324	0.593937	0.597458	0.57276	0.573199	0.572322	0.568987	0.614725	0.60158	0.603749	0.600438
1282.66	0.594397	0.594293	0.592204	0.59548	0.571193	0.571743	0.570782	0.567459	0.613182	0.599827	0.60201	0.598662
1284.59	0.593127	0.592994	0.591204	0.594279	0.570366	0.5708	0.569801	0.566478	0.612234	0.599038	0.601177	0.597647
1286.52	0.592614	0.59241	0.590948	0.593924	0.569824	0.570157	0.56903	0.565916	0.612053	0.59875	0.601004	0.597391
1288.45	0.591688	0.591444	0.589974	0.593025	0.568736	0.569199	0.567927	0.565089	0.610879	0.597608	0.599735	0.596677
1290.38	0.590903	0.590825	0.588768	0.592174	0.567794	0.568624	0.567727	0.564864	0.608959	0.596109	0.598414	0.596251
1292.31	0.59086	0.591243	0.588219	0.591932	0.56765	0.568722	0.56817	0.565471	0.607751	0.5954	0.597875	0.596037
1294.24	0.591636	0.592526	0.588692	0.592535	0.568462	0.569455	0.569266	0.566769	0.607699	0.595705	0.598268	0.596316
1296.16	0.592881	0.59383	0.589989	0.593726	0.569651	0.570512	0.570621	0.568141	0.608582	0.596731	0.599497	0.597343
1298.09	0.594271	0.595234	0.591114	0.594888	0.570988	0.572036	0.572043	0.569772	0.609537	0.59789	0.600822	0.598502
1300.02	0.596034	0.597184	0.592447	0.596435	0.57277	0.573985	0.574064	0.57185	0.611007	0.599324	0.602332	0.600391
1301.95	0.597429	0.59866	0.593814	0.597937	0.574182	0.575396	0.575706	0.573317	0.612413	0.600493	0.603479	0.602282
1303.88	0.59812	0.599497	0.594501	0.598745	0.574719	0.576085	0.576301	0.574059	0.612976	0.601086	0.604136	0.603047
1305.81	0.598676	0.600071	0.59497	0.599134	0.575003	0.57649	0.576434	0.574645	0.613294	0.601505	0.604643	0.603877
1307.74	0.597969	0.599626	0.594424	0.598561	0.574159	0.575718	0.575716	0.574376	0.61281	0.600888	0.604202	0.603504
1309.67	0.596921	0.598883	0.593172	0.597516	0.572861	0.574576	0.574749	0.573552	0.611405	0.599668	0.603384	0.602386
1311.59	0.596622	0.598522	0.593178	0.597343	0.57214	0.573995	0.573672	0.572719	0.611232	0.599229	0.603382	0.60256
1313.52	0.594128	0.596104	0.591366	0.595193	0.569699	0.571532	0.571051	0.570434	0.609674	0.597401	0.601537	0.600659
1315.45	0.59202	0.594131	0.589061	0.592989	0.567554	0.569469	0.569421	0.568917	0.607204	0.5953	0.599588	0.598648
1317.38	0.591108	0.592942	0.588191	0.591971	0.56613	0.568011	0.567902	0.568033	0.606225	0.593983	0.598593	0.598171
1319.31	0.5879	0.590076	0.585267	0.588745	0.563441	0.565282	0.565085	0.565575	0.603239	0.591217	0.595519	0.595622
1321.24	0.585271	0.588141	0.582058	0.585985	0.561554	0.563678	0.564088	0.563918	0.599548	0.588668	0.592918	0.593119
1323.17	0.584503	0.587473	0.580645	0.585056	0.560756	0.563171	0.564266	0.563723	0.597902	0.587544	0.592026	0.592797
1325.1	0.58386	0.586931	0.579883	0.584281	0.560145	0.562896	0.564149	0.563711	0.596924	0.586987	0.591424	0.592822
1327.03	0.583535	0.58693	0.579589	0.584015	0.560042	0.562878	0.564153	0.563973	0.596125	0.586825	0.591421	0.592534
1328.95	0.583623	0.587355	0.579779	0.584232	0.56015	0.562935	0.564242	0.564402	0.595985	0.586883	0.591693	0.592586
1330.88	0.583806	0.587878	0.579855	0.584528	0.560334	0.563279	0.564698	0.564802	0.595749	0.586824	0.591741	0.592468
1332.81	0.584693	0.588943	0.580447	0.585291	0.561145	0.564271	0.565643	0.565843	0.596016	0.587229	0.592482	0.59316
1334.74	0.586934	0.591003	0.582567	0.587482	0.562742	0.565901	0.566916	0.567802	0.598254	0.588961	0.594572	0.595613
1336.67	0.590826	0.594496	0.586899	0.591616	0.565409	0.568507	0.568726	0.570361	0.603019	0.592021	0.598271	0.599326
1338.6	0.593774	0.596636	0.591352	0.595106	0.566842	0.569831	0.568705	0.571358	0.607638	0.594767	0.601864	0.603243
1340.53	0.590696	0.59382	0.588575	0.591861	0.564797	0.567579	0.567293	0.56974	0.604315	0.592971	0.599381	0.601006
1342.46	0.591537	0.595649	0.586705	0.591121	0.566416	0.569709	0.570989	0.572163	0.601713	0.592787	0.598591	0.600495
1344.38	0.594486	0.599137	0.588344	0.593449	0.568689	0.57263	0.574349	0.575192	0.60273	0.59487	0.600684	0.602677
1346.31	0.595419	0.600472	0.589216	0.594233	0.569631	0.573634	0.575392	0.576336	0.602874	0.595481	0.601355	0.602986
1348.24	0.596538	0.601663	0.590121	0.595257	0.570596	0.574518	0.576074	0.577303	0.60332	0.596052	0.602065	0.603668
1350.17	0.596232	0.601607	0.58988	0.595293	0.570273	0.574481	0.576152	0.577537	0.602816	0.596046	0.601808	0.603393
1352.1	0.597569	0.603124	0.591074	0.596747	0.571451	0.576115	0.577873	0.579309	0.604024	0.597121	0.603067	0.604753
1354.03	0.600166	0.605384	0.593979	0.599491	0.573721	0.578262	0.579718	0.581464	0.607008	0.599636	0.605914	0.607847
1355.96	0.602897	0.608005	0.597104	0.602423	0.576962	0.581131	0.582497	0.584105	0.60998	0.602636	0.60894	0.610353
1357.89	0.607802	0.612873	0.602017	0.607375	0.581919	0.586192	0.587485	0.588801	0.614813	0.607374	0.613781	0.614606
1359.82	0.616586	0.620932	0.610888	0.616444	0.589476	0.593793	0.594456	0.595922	0.623868	0.615532	0.62221	0.623483
1361.74	0.625039	0.628405	0.620708	0.626024	0.596506	0.600552	0.600192	0.602584	0.633979	0.624004	0.631129	0.632456
1363.67	0.629181	0.632813	0.625565	0.630098	0.601655	0.605602	0.605562	0.607849	0.638134	0.629107	0.635662	0.635926
1365.6	0.638871	0.643256	0.633152	0.638491	0.611818	0.615698	0.616878	0.617619	0.645304	0.63763	0.643694	0.643747
1367.53	0.649003	0.653405	0.642654	0.648527	0.62101	0.624747	0.625693	0.626213	0.65519	0.646867	0.653212	0.653202
1369.46	0.651692	0.655843	0.645763	0.651131	0.623215	0.627024	0.627576	0.628583	0.658402	0.649844	0.656144	0.655772
1371.39	0.657065	0.661371	0.650452	0.656193	0.627582	0.63154	0.63195	0.632982	0.66335	0.65459	0.660881	0.660438
1373.32	0.662388	0.666105	0.656675	0.662324	0.631873	0.635345	0.634626	0.636721	0.670252	0.660258	0.667161	0.666552
1375.25	0.662573	0.666066	0.657623	0.662493	0.63287	0.635905	0.635665	0.63771	0.671548	0.66193	0.668711	0.667702
1377.17	0.668152	0.672446	0.661899	0.667503	0.638021	0.64177	0.642353	0.643186	0.675903	0.6672	0.673689	0.672634
1379.1	0.672389	0.67695	0.665367	0.67126	0.641261	0.645251	0.646121	0.646669	0.679743	0.671329	0.677573	0.676728
1381.03	0.674665	0.679019	0.666831	0.672733	0.643047	0.646865	0.64816	0.648695	0.681166	0.673518	0.679425	0.67876
1382.96	0.678525	0.682572	0.669543	0.675921	0.645751	0.650161	0.651382	0.651947	0.68376	0.676759	0.682748	0.682222
1384.89	0.685219	0.689306	0.675551	0.682439	0.650448	0.655533	0.655823	0.656728	0.689853	0.682351	0.689078	0.689094
1386.82	0.686355	0.690574	0.678219	0.684405	0.651139	0.655593	0.654976	0.657151	0.692472	0.683791	0.69125	0.691637
1388.75	0.68187	0.686698	0.67406	0.679368	0.647881	0.651754	0.652396	0.654392	0.687598	0.679779	0.687221	0.686975
1390.68	0.685924	0.691396	0.676486	0.682253	0.651383	0.655992	0.657287	0.658391	0.689433	0.682422	0.68976	0.689731
1392.61	0.693815	0.699164	0.683702	0.689792	0.657385	0.662504	0.663102	0.66456	0.696799	0.688655	0.696505	0.697228
1394.53	0.69599	0.700558	0.687613	0.692838	0.658834	0.663276	0.662542	0.665887	0.700426	0.690873	0.699723	0.700396
1396.46	0.696362	0.700711	0.688883	0.693694	0.659305	0.663985	0.663063	0.666913	0.70163	0.692282	0.700788	0.701475
1398.39	0.699089	0.704026	0.690889	0.696331	0.66195	0.667196	0.666414	0.670042	0.703932	0.694474	0.703229	0.704546
1400.32	0.694477	0.700607	0.685597	0.691527	0.65917	0.664243	0.66494	0.667941	0.697747	0.690109	0.698325	0.69987
1402.25	0.698403	0.705143	0.687646	0.694629	0.662233	0.667728	0.669417	0.671362	0.698914	0.692439	0.700316	0.702027
1404.18	0.697456	0.703849	0.68797	0.694058	0.661124	0.666472	0.667326	0.669924	0.69889	0.691493	0.699884	0.701645
1406.11	0.688695	0.694836	0.680242	0.685517	0.653767	0.658995	0.660065	0.662712	0.691196	0.684135	0.692152	0.694162
1408.04	0.686959	0.693594	0.677454	0.683649	0.652402	0.657675	0.659394	0.661327	0.689015	0.681942	0.689784	0.691992
1409.96	0.683713	0.690229	0.674786	0.681009	0.649497	0.654549	0.655754	0.65805	0.687209	0.67916	0.687184	0.688921
1411.89	0.675943	0.681875	0.668231	0.673883	0.642832	0.64753	0.648471	0.65085	0.681329	0.672874	0.680718	0.68206
1413.82	0.670548	0.676411	0.662837	0.668714	0.638651	0.642851	0.643907	0.645381	0.676482	0.667825	0.675544	0.676512
1415.75	0.668299	0.673379	0.661211	0.66685	0.635957	0.63985	0.639699	0.641422	0.676258	0.665452	0.673699	0.674113
1417.68	0.664214	0.667648	0.659173	0.663952	0.631177	0.634716	0.632513	0.635579	0.675484	0.661817	0.670845	0.67158
1419.61	0.641903	0.644514	0.639397	0.642536	0.612938	0.615592	0.614088	0.617527	0.65555	0.643146	0.650616	0.652155
1421.54	0.636859	0.640006	0.632259	0.636202	0.608751	0.612005	0.611462	0.613443	0.648257	0.636953	0.643942	0.645218
1423.47	0.63426	0.637261	0.629799	0.634053	0.606645	0.609573	0.608748	0.610304	0.645915	0.633784	0.641222	0.641996
1425.4	0.624365	0.627582	0.620851	0.624922	0.5993	0.601571	0.60169	0.602713	0.636292	0.625568	0.632035	0.631838
1427.32	0.626922	0.630144	0.62198	0.627185	0.601494	0.604094	0.604319	0.604593	0.637606	0.626985	0.633411	0.63282
1429.25	0.629086	0.631418	0.624538	0.629238	0.603267	0.605373	0.604877	0.605479	0.640632	0.628772	0.63562	0.635163
1431.18	0.629242	0.631134	0.625234	0.629352	0.603919	0.605926	0.605351	0.605968	0.641305	0.630028	0.63616	0.635815
1433.11	0.636554	0.638195	0.631564	0.636479	0.610174	0.612364	0.611871	0.611885	0.648277	0.637052	0.642635	0.641984
1435.04	0.646905	0.648059	0.641261	0.64683	0.618446	0.620528	0.619143	0.619481	0.659078	0.646134	0.65237	0.651853
1436.97	0.643974	0.64448	0.639901	0.644077	0.616596	0.617808	0.615782	0.61709	0.657333	0.644357	0.650521	0.650363
1438.9	0.644393	0.645743	0.639168	0.643523	0.617895	0.61936	0.619082	0.618632	0.655979	0.645152	0.650127	0.649223
1440.83	0.651391	0.653287	0.644403	0.649957	0.623929	0.625872	0.626275	0.624781	0.661528	0.651053	0.655966	0.654506
1442.75	0.654209	0.656005	0.64693	0.652704	0.626105	0.628098	0.62853	0.627004	0.664116	0.653798	0.658835	0.656795
1444.68	0.659279	0.661119	0.651828	0.657768	0.629916	0.632147	0.632306	0.630736	0.669315	0.658576	0.663697	0.661904
1446.61	0.664445	0.665778	0.657445	0.66333	0.633362	0.635494	0.634872	0.633873	0.675331	0.663025	0.668992	0.667722
1448.54	0.662945	0.664075	0.657052	0.662031	0.632184	0.633955	0.633236	0.632867	0.674716	0.662616	0.668474	0.666415
1450.47	0.66679	0.668336	0.660198	0.665626	0.635863	0.637934	0.637438	0.636769	0.677452	0.666095	0.671746	0.669112
1452.4	0.673242	0.674631	0.66613	0.671967	0.640876	0.643039	0.642099	0.641459	0.683474	0.671414	0.677622	0.675534
1454.33	0.682243	0.682836	0.674553	0.681347	0.647219	0.649556	0.647066	0.647102	0.693148	0.678773	0.686308	0.68508
1456.26	0.681013	0.680367	0.675511	0.681853	0.644282	0.645847	0.64038	0.64366	0.694063	0.676631	0.68676	0.685608
1458.18	0.649349	0.64922	0.649511	0.651483	0.617364	0.617587	0.612895	0.618438	0.666106	0.651325	0.659843	0.657802
1460.11	0.643491	0.645393	0.638706	0.642758	0.612423	0.614035	0.612948	0.614727	0.655564	0.644458	0.650756	0.648913
1462.04	0.647028	0.649698	0.638371	0.644962	0.614509	0.617231	0.617504	0.616997	0.656103	0.645989	0.652243	0.650272
1463.97	0.643069	0.645363	0.634241	0.64145	0.609613	0.612297	0.611482	0.61147	0.652979	0.6419	0.649177	0.647681
1465.9	0.625613	0.627804	0.618721	0.624386	0.59334	0.595377	0.595205	0.595516	0.637174	0.627148	0.633703	0.632588
1467.83	0.611333	0.614	0.603167	0.609296	0.578826	0.581305	0.582361	0.581592	0.621336	0.613156	0.61906	0.618517
1469.76	0.595618	0.59829	0.58646	0.593424	0.56128	0.5645	0.564748	0.564263	0.605935	0.596623	0.603918	0.604108
1471.69	0.570884	0.573291	0.564694	0.569867	0.535679	0.538988	0.536347	0.538644	0.585233	0.572268	0.582318	0.582716
1473.62	0.525309	0.527383	0.525048	0.526793	0.493033	0.495327	0.492574	0.497691	0.546002	0.533239	0.542545	0.542682
1475.54	0.507615	0.510457	0.505695	0.50828	0.476629	0.479027	0.478342	0.482088	0.525825	0.516066	0.524185	0.524329
1477.47	0.49146	0.494809	0.48793	0.490946	0.46179	0.464695	0.465683	0.468214	0.507169	0.500113	0.507018	0.507082
1479.4	0.48796	0.491304	0.482376	0.486226	0.457672	0.46104	0.462571	0.464624	0.500432	0.49456	0.5013	0.502064
1481.33	0.484425	0.487399	0.479099	0.482873	0.453949	0.457262	0.45862	0.460903	0.495731	0.49002	0.496932	0.498312
1483.26	0.483943	0.486953	0.47785	0.481954	0.453514	0.456979	0.458757	0.460628	0.493766	0.488702	0.495091	0.496817
1485.19	0.491926	0.494504	0.484872	0.489603	0.45955	0.463172	0.464207	0.46653	0.501018	0.495144	0.501857	0.504082
1487.12	0.502754	0.5048	0.497389	0.501437	0.468475	0.471763	0.47055	0.474563	0.513811	0.505472	0.513488	0.515283
1489.05	0.513498	0.514911	0.510509	0.513703	0.477876	0.48057	0.477685	0.482815	0.526961	0.51649	0.52585	0.527173
1490.97	0.520021	0.52216	0.516533	0.519462	0.485609	0.488141	0.48684	0.491088	0.531418	0.524035	0.53184	0.532969
1492.9	0.534685	0.53796	0.527264	0.532132	0.499189	0.502944	0.503705	0.505698	0.541828	0.537279	0.543686	0.544497
1494.83	0.555792	0.558811	0.547328	0.553106	0.517205	0.521435	0.521632	0.523237	0.562551	0.556836	0.564393	0.56474
1496.76	0.572771	0.575204	0.566392	0.571153	0.533436	0.536528	0.534683	0.537946	0.581535	0.573771	0.582226	0.582526
1498.69	0.586714	0.588629	0.579742	0.584333	0.547132	0.549625	0.548136	0.551178	0.594317	0.5875	0.594909	0.595933
1500.62	0.603493	0.605034	0.594646	0.599526	0.562479	0.565248	0.564778	0.566218	0.609412	0.603306	0.610274	0.611067
1502.55	0.623711	0.625139	0.613571	0.61936	0.580622	0.583949	0.58359	0.584105	0.629424	0.622703	0.629496	0.630024
1504.48	0.648653	0.650248	0.639372	0.646116	0.602699	0.607127	0.604173	0.605347	0.656684	0.647306	0.655794	0.655301
1506.41	0.666503	0.669871	0.668527	0.672051	0.622118	0.627644	0.617021	0.621677	0.687356	0.670967	0.682932	0.678753
1508.33	0.677636	0.678549	0.683383	0.683033	0.635304	0.638135	0.629089	0.634525	0.701119	0.685981	0.69497	0.690343
1510.26	0.704566	0.705297	0.703198	0.705896	0.660109	0.662992	0.657039	0.659803	0.721135	0.708939	0.716303	0.712628
1512.19	0.728598	0.729433	0.72362	0.727702	0.683933	0.686997	0.682831	0.683179	0.741923	0.731053	0.737601	0.733378
1514.12	0.756464	0.756233	0.748732	0.754177	0.708374	0.711889	0.707513	0.706479	0.767976	0.756045	0.763113	0.759072
1516.05	0.773963	0.773261	0.768458	0.773316	0.724315	0.727656	0.719626	0.720293	0.789533	0.773922	0.78209	0.778342
1517.98	0.779882	0.777576	0.775248	0.779017	0.731934	0.733721	0.725722	0.726916	0.795747	0.780685	0.787829	0.783934
1519.91	0.799118	0.796759	0.793079	0.798469	0.748375	0.750775	0.742274	0.742093	0.813865	0.797781	0.806471	0.802015
1521.84	0.791436	0.790367	0.794295	0.795527	0.747358	0.748408	0.736679	0.738955	0.81604	0.796505	0.806169	0.79929
1523.76	0.801123	0.800158	0.800453	0.803059	0.757372	0.758278	0.74823	0.749174	0.823194	0.804804	0.812433	0.806019
1525.69	0.816884	0.81616	0.815259	0.818792	0.771897	0.773585	0.763494	0.7628	0.838608	0.820482	0.828002	0.820843
1527.62	0.820607	0.818827	0.81983	0.822283	0.777061	0.778315	0.769531	0.767766	0.842882	0.82635	0.832866	0.824662
1529.55	0.834251	0.832779	0.830919	0.83462	0.791039	0.791841	0.784936	0.781207	0.855483	0.840118	0.844958	0.836138
1531.48	0.855531	0.854123	0.851538	0.856538	0.80984	0.811261	0.802842	0.798285	0.878629	0.860663	0.866626	0.856732
1533.41	0.856173	0.853667	0.857292	0.859476	0.812995	0.813475	0.802191	0.799215	0.886003	0.864749	0.872001	0.86109
1535.34	0.86301	0.859628	0.863915	0.865591	0.820899	0.820702	0.811201	0.806953	0.89366	0.874489	0.87949	0.868252
1537.27	0.887576	0.886235	0.887826	0.892679	0.842482	0.84429	0.833738	0.828067	0.920265	0.898887	0.906257	0.891887
1539.2	0.87802	0.884529	0.892513	0.893816	0.841125	0.843699	0.826686	0.824125	0.923917	0.896509	0.909943	0.888261
1541.12	0.842899	0.84542	0.863725	0.856755	0.810356	0.810294	0.793428	0.794209	0.89273	0.866365	0.875845	0.857882
1543.05	0.850625	0.850959	0.863697	0.859819	0.814522	0.814326	0.799378	0.797765	0.893675	0.867267	0.875526	0.859703
1544.98	0.836895	0.834488	0.84651	0.843328	0.80111	0.799911	0.787484	0.785279	0.87628	0.852609	0.858527	0.842391
1546.91	0.838131	0.835532	0.839558	0.839552	0.800224	0.79946	0.790513	0.7849	0.86824	0.848199	0.852719	0.838339
1548.84	0.835522	0.835457	0.837197	0.837807	0.797513	0.797681	0.788637	0.781751	0.865327	0.845231	0.850483	0.835652
1550.77	0.809196	0.808396	0.812679	0.811807	0.771768	0.771008	0.762352	0.757758	0.840608	0.821002	0.825557	0.811327
1552.7	0.80449	0.80307	0.802709	0.804638	0.763552	0.763072	0.754973	0.750767	0.830431	0.811204	0.816729	0.80442
1554.63	0.783613	0.783004	0.782841	0.784506	0.740924	0.740725	0.731626	0.729986	0.809932	0.789704	0.796958	0.785791
1556.55	0.774275	0.775026	0.773556	0.775779	0.729008	0.729298	0.720313	0.719894	0.80114	0.77988	0.78903	0.77881
1558.48	0.746071	0.754887	0.754595	0.75522	0.707214	0.709878	0.697853	0.70071	0.779388	0.758763	0.771545	0.759022
1560.41	0.682592	0.687363	0.690261	0.686903	0.647272	0.649095	0.641917	0.645541	0.713118	0.699151	0.707244	0.696428
1562.34	0.694057	0.697794	0.689872	0.691336	0.652156	0.654906	0.650394	0.650986	0.713418	0.70112	0.709341	0.701321
1564.27	0.687647	0.691841	0.680381	0.68363	0.644055	0.647448	0.643283	0.644159	0.704173	0.692793	0.701443	0.694805
1566.2	0.675281	0.679508	0.666776	0.670218	0.631224	0.634637	0.631522	0.632582	0.69075	0.680251	0.688865	0.683128
1568.13	0.673465	0.678891	0.664612	0.668425	0.628304	0.632683	0.628872	0.630331	0.688728	0.677683	0.687815	0.682269
1570.06	0.65147	0.657595	0.646261	0.647661	0.609454	0.613433	0.609702	0.61337	0.66932	0.659819	0.669542	0.664563
1571.99	0.645801	0.651461	0.636689	0.638996	0.602321	0.606547	0.605075	0.607806	0.659856	0.652611	0.661589	0.657613
1573.91	0.654141	0.660173	0.641731	0.646057	0.606818	0.612422	0.610127	0.612922	0.666067	0.657941	0.668971	0.665815
1575.84	0.646078	0.653305	0.636686	0.639856	0.599963	0.605284	0.601216	0.606762	0.660304	0.65138	0.663468	0.661909
1577.77	0.632433	0.639641	0.623542	0.625569	0.588313	0.593237	0.591859	0.597049	0.645683	0.63961	0.64956	0.648105
1579.7	0.637005	0.645184	0.624579	0.62835	0.591852	0.597352	0.597973	0.601173	0.646212	0.641586	0.651187	0.649838
1581.63	0.64018	0.649406	0.626934	0.631432	0.594801	0.600367	0.601826	0.604654	0.647592	0.643488	0.653231	0.652191
1583.56	0.64263	0.652026	0.628983	0.633843	0.596588	0.602341	0.604198	0.607497	0.64885	0.645257	0.654898	0.653987
1585.49	0.647045	0.65657	0.632847	0.638062	0.600393	0.606333	0.608334	0.611821	0.65228	0.648615	0.658609	0.658086
1587.42	0.651798	0.661986	0.638043	0.642989	0.604988	0.611062	0.61298	0.616704	0.656807	0.653107	0.663466	0.662814
1589.34	0.657826	0.668563	0.644869	0.649645	0.61081	0.617128	0.618781	0.622743	0.663335	0.659584	0.669894	0.668868
1591.27	0.664324	0.675147	0.651584	0.656621	0.617237	0.623422	0.625356	0.629281	0.670582	0.666358	0.676728	0.675429
1593.2	0.673293	0.684345	0.660189	0.665792	0.625529	0.631687	0.633463	0.637588	0.679669	0.674928	0.685653	0.684577
1595.13	0.680747	0.691838	0.66811	0.673863	0.632848	0.639055	0.640229	0.644899	0.68761	0.682871	0.693588	0.692491
1597.06	0.688956	0.700114	0.676598	0.682386	0.641228	0.647358	0.648982	0.653569	0.695893	0.691588	0.701771	0.700488
1598.99	0.699713	0.711385	0.687622	0.693763	0.651741	0.657831	0.659781	0.663951	0.706982	0.702389	0.712563	0.710918
1600.92	0.713117	0.724649	0.701412	0.707791	0.664151	0.670418	0.671646	0.676047	0.721355	0.715475	0.726122	0.723791
1602.85	0.725651	0.736677	0.714753	0.72102	0.676631	0.68274	0.68328	0.687593	0.735222	0.728184	0.739111	0.735878
1604.77	0.741625	0.752454	0.731002	0.737827	0.692744	0.698443	0.698983	0.702502	0.751876	0.744465	0.75473	0.751008
1606.7	0.760665	0.771074	0.750535	0.757906	0.71111	0.716545	0.716247	0.719725	0.771826	0.763044	0.77324	0.769255
1608.63	0.780529	0.790543	0.771315	0.778671	0.731075	0.735973	0.734477	0.738273	0.792615	0.78259	0.793072	0.788024
1610.56	0.800633	0.810213	0.791513	0.799355	0.751773	0.75609	0.754517	0.757526	0.812191	0.802668	0.812598	0.806113
1612.49	0.827152	0.836362	0.818393	0.826625	0.777564	0.781696	0.779885	0.78207	0.837692	0.828026	0.837685	0.830728
1614.42	0.857925	0.866932	0.849813	0.858695	0.806273	0.810745	0.80745	0.809594	0.869112	0.857132	0.868055	0.860998
1616.35	0.874572	0.884908	0.87366	0.880383	0.828264	0.832494	0.826809	0.82953	0.891761	0.877979	0.890881	0.879951
1618.28	0.888972	0.898852	0.890954	0.896748	0.846879	0.850472	0.845593	0.847526	0.906685	0.894743	0.905748	0.892354
1620.21	0.927195	0.937036	0.92524	0.934399	0.881689	0.885922	0.88134	0.881885	0.940915	0.928885	0.939333	0.926417
1622.13	0.951447	0.961872	0.952508	0.960536	0.907164	0.91179	0.905284	0.906479	0.967331	0.954143	0.965539	0.950903
1624.06	0.953515	0.962467	0.959568	0.964604	0.915291	0.918929	0.91211	0.913278	0.973552	0.961651	0.971538	0.955526
1625.99	0.971525	0.980503	0.97512	0.982303	0.93282	0.936753	0.93017	0.929692	0.989689	0.977662	0.987077	0.972324
1627.92	0.976746	0.983328	0.979246	0.985546	0.937246	0.940586	0.933219	0.932777	0.996189	0.982391	0.991847	0.977741
1629.85	0.97412	0.978062	0.977361	0.981491	0.935844	0.937619	0.931234	0.929334	0.99579	0.981855	0.99016	0.97548
1631.78	0.985237	0.988805	0.989865	0.993752	0.946524	0.948167	0.940915	0.93761	1.00989	0.994463	1.00302	0.986096
1633.71	0.994528	0.999923	1.00431	1.00702	0.95746	0.959402	0.94924	0.945434	1.0261	1.00797	1.01835	0.997459
1635.64	0.965017	0.975286	0.988763	0.985858	0.93974	0.940103	0.926029	0.925259	1.01153	0.991002	1.00269	0.977882
1637.56	0.950383	0.955879	0.971968	0.967755	0.924902	0.923555	0.911317	0.911107	0.99665	0.976846	0.985214	0.962632
1639.49	0.969341	0.972067	0.98448	0.982075	0.940449	0.939089	0.928398	0.924779	1.00947	0.991391	0.99802	0.976981
1641.42	0.976111	0.977185	0.989956	0.987389	0.946759	0.945321	0.934669	0.929246	1.01513	0.997229	1.00342	0.983123
1643.35	0.987561	0.988527	1.00117	0.99935	0.957115	0.956237	0.944776	0.938954	1.0268	1.0085	1.01419	0.994038
1645.28	0.994533	0.999735	1.01385	1.01147	0.966728	0.967608	0.952086	0.947589	1.03912	1.0186	1.02582	1.00287
1647.21	0.9577	0.963767	0.989392	0.981918	0.937842	0.938991	0.920423	0.919631	1.01438	0.991287	0.999424	0.972454
1649.14	0.967826	0.969212	0.989873	0.984895	0.943414	0.942227	0.928735	0.925307	1.01579	0.993969	0.999665	0.976362
1651.07	1.00261	1.00512	1.02147	1.01918	0.974573	0.973899	0.960265	0.955097	1.04719	1.02387	1.03198	1.00868
1653	0.951407	0.958146	0.981287	0.973432	0.932046	0.932394	0.916126	0.915477	1.00201	0.981549	0.991022	0.965439
1654.92	0.924031	0.925421	0.944447	0.937981	0.902122	0.900965	0.889542	0.887339	0.966958	0.949626	0.953875	0.934168
1656.85	0.941973	0.942391	0.953865	0.95181	0.915758	0.9147	0.905621	0.900353	0.977379	0.960844	0.96511	0.947431
1658.78	0.93656	0.936814	0.944364	0.944218	0.908227	0.907307	0.899553	0.892874	0.967467	0.9518	0.956538	0.940351
1660.71	0.923655	0.925055	0.930751	0.931269	0.893633	0.893434	0.884752	0.878525	0.953425	0.937036	0.943923	0.927869
1662.64	0.884095	0.887154	0.894482	0.893239	0.854854	0.855033	0.84657	0.842712	0.916636	0.900901	0.908031	0.891889
1664.57	0.854251	0.856224	0.861232	0.860737	0.82223	0.822827	0.816809	0.812653	0.883004	0.870132	0.875163	0.861198
1666.5	0.852342	0.854533	0.855616	0.857025	0.816245	0.817644	0.811352	0.806647	0.877176	0.864579	0.870356	0.857752
1668.43	0.827376	0.830297	0.833691	0.834008	0.790549	0.792525	0.783936	0.782313	0.854736	0.840137	0.8483	0.835831
1670.35	0.77904	0.780868	0.789037	0.787015	0.744396	0.745886	0.73721	0.738739	0.810171	0.795887	0.803866	0.79076
1672.28	0.763494	0.765133	0.768354	0.767986	0.726061	0.72755	0.721272	0.720952	0.78967	0.776675	0.783743	0.77212
1674.21	0.751876	0.754393	0.753891	0.755065	0.712767	0.714685	0.708889	0.708138	0.775334	0.762018	0.770111	0.759846
1676.14	0.708896	0.711606	0.712178	0.7124	0.672616	0.673751	0.669215	0.669555	0.73237	0.721238	0.728012	0.71864
1678.07	0.70186	0.704397	0.701194	0.703589	0.662885	0.664555	0.66063	0.659802	0.720865	0.710749	0.717172	0.709101
1680	0.683253	0.6857	0.683094	0.68556	0.643339	0.645101	0.64014	0.640353	0.70293	0.690906	0.698146	0.69051
1681.93	0.667606	0.670966	0.66989	0.672272	0.627585	0.62971	0.623911	0.624979	0.689292	0.675422	0.684232	0.676198
1683.86	0.627814	0.634178	0.636468	0.637052	0.594428	0.595647	0.589064	0.591452	0.653528	0.639465	0.649998	0.640414
1685.79	0.585978	0.589677	0.591175	0.591219	0.553537	0.553804	0.550171	0.552908	0.606788	0.595742	0.603879	0.595482
1687.71	0.584262	0.587021	0.583277	0.586578	0.547986	0.549493	0.546838	0.54812	0.598111	0.588319	0.596268	0.589427
1689.64	0.55957	0.56253	0.558218	0.561621	0.524798	0.526309	0.524598	0.525701	0.571772	0.563535	0.570659	0.564244
1691.57	0.538433	0.54179	0.534126	0.538589	0.504273	0.505976	0.505637	0.506225	0.545918	0.539864	0.546266	0.54126
1693.5	0.529005	0.532512	0.522439	0.528991	0.492975	0.495524	0.494849	0.495423	0.533802	0.527147	0.534706	0.530737
1695.43	0.500562	0.504622	0.498448	0.503215	0.467186	0.469102	0.465933	0.469006	0.508642	0.499673	0.509115	0.504929
1697.36	0.462481	0.465451	0.464653	0.466705	0.430852	0.431911	0.428119	0.433364	0.47482	0.464744	0.474316	0.469459
1699.29	0.447687	0.451581	0.449519	0.452071	0.416883	0.418603	0.414812	0.419409	0.460196	0.449521	0.459607	0.454317
1701.22	0.404305	0.406485	0.406568	0.406317	0.377047	0.377058	0.374581	0.378589	0.416336	0.407055	0.415119	0.409979
1703.14	0.400235	0.400957	0.397877	0.39948	0.370553	0.370803	0.369218	0.372168	0.407482	0.398684	0.406621	0.40236
1705.07	0.389574	0.389878	0.38719	0.388871	0.36097	0.360813	0.358536	0.361987	0.396073	0.38649	0.395031	0.390343
1707	0.375384	0.375047	0.371847	0.372895	0.349015	0.347964	0.34679	0.349547	0.37867	0.370949	0.378329	0.373751
1708.93	0.370004	0.36992	0.364227	0.366093	0.344251	0.343462	0.343415	0.344641	0.369263	0.363358	0.369919	0.365502
1710.86	0.361825	0.361939	0.356128	0.358034	0.33718	0.336659	0.336679	0.337698	0.359861	0.354207	0.36061	0.355931
1712.79	0.355563	0.355689	0.350606	0.352618	0.331232	0.330885	0.330119	0.331725	0.354081	0.346783	0.354138	0.349701
1714.72	0.344662	0.34448	0.343832	0.344583	0.321415	0.320751	0.317769	0.321798	0.347173	0.336942	0.345857	0.341355
1716.65	0.329394	0.329358	0.33329	0.332793	0.308528	0.308008	0.303636	0.309773	0.336393	0.324621	0.3344	0.32974
1718.58	0.307406	0.308326	0.31199	0.31189	0.290922	0.290393	0.288963	0.294144	0.314896	0.305628	0.313538	0.309459
1720.5	0.300547	0.302169	0.301356	0.303067	0.285149	0.284801	0.286378	0.289188	0.303688	0.297347	0.303823	0.300088
1722.43	0.297071	0.298921	0.297136	0.299551	0.282123	0.282106	0.284399	0.286592	0.299275	0.293275	0.299782	0.296236
1724.36	0.290308	0.292177	0.290757	0.293236	0.276592	0.276576	0.279295	0.281669	0.292617	0.28699	0.293182	0.290148
1726.29	0.288164	0.290099	0.287533	0.290793	0.274962	0.275181	0.278433	0.280382	0.28925	0.284197	0.290244	0.287586
1728.22	0.288225	0.289883	0.288329	0.291544	0.274994	0.275358	0.277824	0.280272	0.290341	0.284116	0.290844	0.287977
1730.15	0.287934	0.288684	0.290361	0.292256	0.274767	0.274659	0.275555	0.279383	0.292179	0.284611	0.291874	0.288281
1732.08	0.288842	0.289293	0.292618	0.294334	0.275806	0.275635	0.275385	0.279665	0.294689	0.285682	0.294161	0.289652
1734.01	0.28163	0.282061	0.288584	0.288958	0.270618	0.269704	0.268441	0.273953	0.291054	0.280247	0.289695	0.284163
1735.93	0.275439	0.275532	0.279287	0.280114	0.265337	0.26432	0.26551	0.269548	0.280233	0.273132	0.28008	0.275477
1737.86	0.275284	0.275375	0.276699	0.279323	0.264577	0.264261	0.265808	0.268864	0.277869	0.271165	0.278303	0.274451
1739.79	0.262252	0.262441	0.264809	0.266928	0.252888	0.252379	0.253563	0.257343	0.266082	0.258896	0.266358	0.262679
1741.72	0.251673	0.251845	0.254083	0.255973	0.242913	0.242551	0.24423	0.247787	0.254608	0.248134	0.255277	0.251975
1743.65	0.238524	0.238281	0.24211	0.243457	0.229951	0.230094	0.23104	0.235249	0.241946	0.2355	0.242753	0.239954
1745.58	0.224342	0.22408	0.228271	0.229454	0.216404	0.216871	0.217463	0.22233	0.227614	0.221474	0.229186	0.226748
1747.51	0.210167	0.209754	0.215365	0.21627	0.203135	0.203607	0.20335	0.209258	0.215191	0.207854	0.216643	0.214036
1749.44	0.191748	0.191286	0.199167	0.199166	0.186581	0.186863	0.186773	0.193196	0.199848	0.192243	0.200764	0.198264
1751.36	0.173814	0.173809	0.180808	0.18088	0.17075	0.171154	0.172754	0.178255	0.181946	0.176019	0.183419	0.181493
1753.29	0.159529	0.160227	0.16463	0.165324	0.158327	0.159166	0.16261	0.166934	0.165365	0.162201	0.168803	0.166679
1755.22	0.15207	0.152946	0.156301	0.157533	0.151581	0.152698	0.156296	0.160468	0.157667	0.154574	0.161561	0.159342
1757.15	0.141158	0.141606	0.146914	0.147347	0.141312	0.142423	0.145238	0.150279	0.149057	0.145154	0.152135	0.150149
1759.08	0.133833	0.134332	0.139317	0.139549	0.134677	0.135979	0.139164	0.143909	0.141345	0.138141	0.144951	0.143176
1761.01	0.128338	0.128667	0.134357	0.134537	0.129752	0.131084	0.133768	0.138864	0.137276	0.13297	0.140356	0.138872
1762.94	0.120283	0.120891	0.126838	0.126821	0.123029	0.124276	0.127445	0.13239	0.129728	0.126229	0.132909	0.131693
1764.87	0.116723	0.117646	0.12202	0.122319	0.12021	0.121531	0.125707	0.129817	0.124484	0.122493	0.128782	0.127529
1766.8	0.114749	0.11531	0.120601	0.120678	0.118182	0.119332	0.122826	0.127488	0.124132	0.120585	0.127458	0.126128
1768.72	0.111571	0.111831	0.118769	0.118266	0.115176	0.116163	0.11866	0.124316	0.122946	0.117969	0.125265	0.123699
1770.65	0.110133	0.109959	0.11836	0.117514	0.113724	0.11474	0.115926	0.122796	0.122849	0.116385	0.124778	0.123196
1772.58	0.106137	0.105794	0.115917	0.114619	0.110171	0.111159	0.111899	0.119385	0.119831	0.113392	0.121919	0.119842
1774.51	0.103299	0.103394	0.111646	0.110824	0.108159	0.109229	0.111727	0.117696	0.115106	0.110856	0.118057	0.116012
1776.44	0.101967	0.10228	0.109019	0.108726	0.107371	0.108593	0.112122	0.117105	0.112634	0.109425	0.115957	0.114601
1778.37	0.101269	0.101388	0.108171	0.108026	0.106872	0.108065	0.111621	0.116473	0.111869	0.108782	0.115332	0.114091
1780.3	0.099992	0.099789	0.107596	0.107241	0.105712	0.106876	0.109972	0.115164	0.111884	0.107768	0.114558	0.113173
1782.23	0.098054	0.098027	0.10538	0.104976	0.104349	0.105576	0.109133	0.113933	0.109467	0.106031	0.112376	0.110904
1784.15	0.096971	0.096968	0.104287	0.103856	0.103722	0.104823	0.108465	0.112995	0.108545	0.105308	0.111338	0.109682
1786.08	0.094766	0.094724	0.102376	0.101825	0.102078	0.1032	0.106864	0.111044	0.106422	0.103546	0.109274	0.107605
1788.01	0.093839	0.09342	0.101285	0.100682	0.101468	0.102454	0.10605	0.110053	0.105187	0.102499	0.10827	0.106585
1789.94	0.094024	0.092715	0.102982	0.101726	0.1013	0.101899	0.104054	0.108984	0.107929	0.102886	0.109616	0.107532
1791.87	0.092146	0.090349	0.103257	0.10141	0.099452	0.099757	0.100217	0.106375	0.108572	0.101895	0.109164	0.106814
1793.8	0.089396	0.087756	0.100278	0.098524	0.097405	0.097555	0.098704	0.104271	0.105033	0.099675	0.106075	0.103923
1795.73	0.088698	0.086929	0.099133	0.097495	0.096836	0.096969	0.098692	0.103523	0.104015	0.098943	0.104964	0.102952
1797.66	0.087395	0.0857	0.097552	0.095952	0.096165	0.096215	0.098186	0.102653	0.102638	0.097626	0.103496	0.101662
1799.59	0.086612	0.084865	0.09723	0.095374	0.095636	0.095619	0.097258	0.101867	0.102542	0.096958	0.10302	0.101253
1801.51	0.085416	0.083505	0.096547	0.0947	0.094338	0.094379	0.096002	0.10045	0.102061	0.096217	0.102088	0.10035
1803.44	0.083537	0.08214	0.093663	0.092334	0.093298	0.093508	0.096154	0.09985	0.098666	0.094474	0.099664	0.09786
1805.37	0.082538	0.081399	0.092225	0.091003	0.092833	0.093052	0.096127	0.099508	0.096762	0.093457	0.098466	0.096546
1807.3	0.082383	0.080935	0.092192	0.090813	0.092517	0.092611	0.095428	0.098949	0.096966	0.093143	0.098472	0.096405
1809.23	0.081901	0.080231	0.092225	0.090668	0.091989	0.092032	0.094355	0.098352	0.096988	0.092653	0.098401	0.09622
1811.16	0.080912	0.079293	0.09183	0.090192	0.091074	0.091039	0.093248	0.097543	0.096614	0.092033	0.097768	0.095627
1813.09	0.079564	0.078285	0.089792	0.088437	0.090224	0.090345	0.093351	0.096953	0.094387	0.090915	0.095877	0.093851
1815.02	0.079017	0.077917	0.08861	0.087483	0.090028	0.090346	0.093821	0.096805	0.093026	0.090274	0.09495	0.093025
1816.94	0.078473	0.077372	0.088507	0.087263	0.089554	0.089786	0.093106	0.096218	0.093046	0.089911	0.094684	0.09267
1818.87	0.077834	0.076823	0.087752	0.086608	0.089217	0.089309	0.092757	0.095856	0.092192	0.089244	0.093979	0.092005
1820.8	0.077572	0.076574	0.087352	0.086191	0.088984	0.089094	0.092549	0.095688	0.091799	0.088929	0.093684	0.091645
1822.73	0.077982	0.076708	0.088337	0.086783	0.089185	0.089222	0.092053	0.095716	0.092999	0.089439	0.094546	0.092379
1824.66	0.077649	0.076075	0.088974	0.08723	0.088705	0.088571	0.090716	0.095017	0.093909	0.089413	0.095037	0.092865
1826.59	0.077111	0.075577	0.088254	0.086494	0.088449	0.088193	0.09051	0.094801	0.093117	0.088721	0.094348	0.092274
1828.52	0.077601	0.075626	0.089453	0.087381	0.08884	0.088504	0.090019	0.095004	0.094321	0.089118	0.095201	0.093187
1830.45	0.076212	0.074274	0.088944	0.086841	0.087423	0.087369	0.088825	0.094021	0.093499	0.08838	0.094239	0.091844
1832.38	0.075417	0.074139	0.086489	0.085009	0.087223	0.087396	0.090376	0.094134	0.090905	0.087407	0.092443	0.090021
1834.3	0.075484	0.074382	0.08599	0.084842	0.087596	0.087691	0.091072	0.09441	0.090577	0.087342	0.09242	0.090167
1836.23	0.075422	0.074191	0.086114	0.084907	0.087478	0.087571	0.090603	0.094194	0.09108	0.087298	0.092539	0.090271
1838.16	0.07514	0.073819	0.085682	0.084467	0.087191	0.087363	0.090478	0.093948	0.090652	0.086946	0.092048	0.089668
1840.09	0.075166	0.073754	0.08545	0.084274	0.087343	0.087404	0.090705	0.094118	0.090188	0.086807	0.091912	0.089631
1842.02	0.076309	0.074398	0.087424	0.085982	0.088101	0.087934	0.090285	0.094456	0.092851	0.087945	0.093749	0.091573
1843.95	0.0761	0.073907	0.08883	0.087047	0.087261	0.087162	0.088275	0.093516	0.094727	0.088236	0.094535	0.092403
1845.88	0.075056	0.073164	0.087558	0.085615	0.086475	0.086451	0.088113	0.09306	0.092848	0.087496	0.093068	0.090994
1847.81	0.074605	0.072992	0.086223	0.084569	0.08663	0.086568	0.089169	0.093382	0.091128	0.086999	0.0921	0.089896
1849.73	0.073817	0.072616	0.084506	0.083301	0.086475	0.086476	0.089965	0.093468	0.088986	0.085973	0.090828	0.088335
1851.66	0.073468	0.07246	0.083721	0.082682	0.086511	0.086542	0.090372	0.09365	0.087968	0.085416	0.090297	0.087741
1853.59	0.073298	0.072284	0.083609	0.082591	0.086473	0.086458	0.090358	0.093671	0.0878	0.085279	0.090158	0.087849
1855.52	0.073292	0.072241	0.083516	0.082515	0.086481	0.086497	0.090405	0.093575	0.087674	0.085222	0.090018	0.087919
1857.45	0.073458	0.072319	0.083829	0.082841	0.08652	0.08656	0.09018	0.093502	0.088113	0.085362	0.09032	0.088226
1859.38	0.073503	0.072265	0.084121	0.083034	0.08643	0.08641	0.089957	0.093436	0.088456	0.085532	0.090548	0.088242
1861.31	0.073419	0.072205	0.084076	0.082905	0.086396	0.086313	0.090058	0.093401	0.088353	0.085517	0.090457	0.087879
1863.24	0.073331	0.072182	0.083912	0.08279	0.086433	0.086409	0.090135	0.093514	0.088201	0.08535	0.090428	0.087816
1865.17	0.074085	0.072578	0.08514	0.083588	0.086877	0.086815	0.089797	0.093751	0.089646	0.085939	0.091548	0.089039
1867.09	0.075219	0.073004	0.087798	0.085538	0.087262	0.086845	0.088561	0.093746	0.092595	0.087141	0.093642	0.090795
1869.02	0.074521	0.072362	0.088044	0.085864	0.086454	0.086048	0.087482	0.093112	0.093048	0.087102	0.093559	0.090611
1870.95	0.073244	0.071895	0.085339	0.083796	0.086196	0.086037	0.088887	0.093204	0.089884	0.085958	0.091263	0.08886
1872.88	0.073086	0.072031	0.083831	0.082831	0.086582	0.086653	0.090396	0.093784	0.08807	0.085456	0.09025	0.088186
1874.81	0.073117	0.072044	0.083571	0.082721	0.08667	0.086858	0.090791	0.093916	0.087834	0.085357	0.090189	0.088179
1876.74	0.073108	0.072095	0.083688	0.082842	0.086722	0.086908	0.0909	0.094111	0.087954	0.085526	0.090439	0.088119
1878.67	0.073206	0.072178	0.083882	0.083004	0.086726	0.086969	0.090931	0.094152	0.088193	0.085764	0.090645	0.088297
1880.6	0.07321	0.072216	0.083766	0.082911	0.086712	0.087003	0.091015	0.094151	0.08811	0.085711	0.090588	0.088473
1882.52	0.073308	0.072205	0.083866	0.082923	0.086888	0.087068	0.09104	0.094289	0.088263	0.085732	0.090727	0.088472
1884.45	0.073432	0.07214	0.084281	0.083196	0.086925	0.087037	0.090787	0.094243	0.08865	0.085929	0.090945	0.088532
1886.38	0.073507	0.072266	0.084319	0.083249	0.087038	0.087147	0.090904	0.094453	0.088747	0.085971	0.091015	0.088715
1888.31	0.073887	0.07254	0.08535	0.083982	0.087331	0.087342	0.090613	0.094566	0.090038	0.086472	0.091817	0.089576
1890.24	0.073273	0.07201	0.085343	0.08375	0.086758	0.086843	0.089928	0.09402	0.08982	0.086318	0.091387	0.089073
1892.17	0.073215	0.072045	0.084484	0.083105	0.08693	0.087	0.090766	0.094354	0.088764	0.086026	0.090851	0.088721
1894.1	0.073621	0.072214	0.084977	0.083672	0.087052	0.087095	0.090751	0.094447	0.089504	0.086283	0.091399	0.089308
1896.03	0.073236	0.071899	0.084653	0.083454	0.086603	0.086739	0.090398	0.094169	0.08904	0.085982	0.091026	0.088783
1897.95	0.072912	0.071805	0.083733	0.082707	0.086646	0.086872	0.09092	0.094315	0.087837	0.085573	0.090372	0.087816
1899.88	0.072898	0.071744	0.083588	0.082586	0.086817	0.086963	0.091058	0.094341	0.08761	0.085544	0.090251	0.087674
1901.81	0.0729	0.071733	0.083681	0.082669	0.08686	0.086929	0.090939	0.094255	0.087675	0.085512	0.090301	0.088144
1903.74	0.072859	0.071724	0.083654	0.082685	0.086813	0.086842	0.090866	0.094251	0.087613	0.085406	0.090335	0.088251
1905.67	0.07293	0.071714	0.083892	0.082926	0.086954	0.086832	0.090816	0.094341	0.087947	0.085536	0.090441	0.088477
1907.6	0.073393	0.071942	0.08479	0.083717	0.087127	0.086922	0.090422	0.094283	0.089251	0.085977	0.091193	0.089315
1909.53	0.073315	0.071794	0.084958	0.083775	0.08682	0.086646	0.089945	0.094008	0.089509	0.085882	0.091273	0.088974
1911.46	0.072784	0.071515	0.084037	0.082871	0.086661	0.086693	0.090505	0.094166	0.088122	0.085468	0.090499	0.088049
1913.39	0.072767	0.071586	0.083757	0.082618	0.086793	0.086957	0.090971	0.09441	0.087497	0.085376	0.090373	0.087872
1915.31	0.073202	0.072008	0.084403	0.083148	0.087262	0.087304	0.091097	0.0947	0.088236	0.085834	0.091004	0.088349
1917.24	0.073513	0.07199	0.085556	0.084047	0.087167	0.087058	0.090354	0.094517	0.0896	0.086466	0.091799	0.089438
1919.17	0.073056	0.071614	0.08514	0.08363	0.086789	0.086636	0.090174	0.094275	0.089148	0.086185	0.091314	0.089042
1921.1	0.073641	0.072119	0.085614	0.084142	0.087403	0.087158	0.090675	0.094749	0.089994	0.086688	0.091979	0.089685
1923.03	0.073577	0.071909	0.086266	0.084636	0.086985	0.086943	0.090063	0.094422	0.090699	0.086972	0.092342	0.090209
1924.96	0.072759	0.071678	0.084531	0.083304	0.086869	0.086981	0.090886	0.094543	0.088645	0.086038	0.090989	0.088918
1926.89	0.072835	0.071911	0.083924	0.082992	0.087348	0.087385	0.091703	0.095049	0.088081	0.085811	0.09069	0.088617
1928.82	0.072844	0.071918	0.084015	0.083027	0.087281	0.0875	0.091776	0.095142	0.088192	0.085823	0.090747	0.088489
1930.74	0.072962	0.071942	0.084139	0.083145	0.087298	0.08765	0.091968	0.095221	0.088292	0.086019	0.090871	0.088454
1932.67	0.073075	0.071902	0.084357	0.083328	0.087308	0.087627	0.091869	0.095241	0.088507	0.086246	0.091011	0.08859
1934.6	0.073104	0.071974	0.084349	0.083287	0.087414	0.087715	0.091948	0.095359	0.088369	0.086165	0.091034	0.088851
1936.53	0.073096	0.072043	0.08441	0.083335	0.087564	0.087689	0.092039	0.095371	0.088438	0.086132	0.091209	0.089207
1938.46	0.073259	0.072191	0.08463	0.083441	0.087786	0.087787	0.092073	0.09548	0.088658	0.086369	0.091454	0.089383
1940.39	0.074029	0.072714	0.08582	0.084328	0.088259	0.088151	0.091958	0.095748	0.090103	0.087121	0.092448	0.090541
1942.32	0.074217	0.072636	0.086903	0.085178	0.087948	0.087758	0.091075	0.09533	0.091646	0.087472	0.093023	0.091233
1944.25	0.073629	0.072246	0.085991	0.084484	0.087632	0.087502	0.091161	0.095186	0.0903	0.086933	0.092119	0.090121
1946.18	0.07347	0.072188	0.085308	0.084008	0.087835	0.087653	0.09176	0.095491	0.089212	0.086653	0.091775	0.08955
1948.1	0.073264	0.072059	0.084826	0.083591	0.087739	0.087634	0.092058	0.095565	0.088624	0.086504	0.091463	0.088952
1950.03	0.0732	0.072222	0.084516	0.083458	0.087785	0.087809	0.092293	0.09565	0.088383	0.086461	0.091326	0.088986
1951.96	0.073256	0.072326	0.084578	0.083443	0.087913	0.087977	0.092403	0.095727	0.088387	0.086453	0.091403	0.089341
1953.89	0.073399	0.07239	0.084856	0.083604	0.087959	0.088	0.092366	0.095729	0.088667	0.086598	0.091555	0.089378
1955.82	0.073407	0.072379	0.084971	0.08374	0.087918	0.087901	0.092232	0.09571	0.088729	0.08664	0.091593	0.089421
1957.75	0.073408	0.072348	0.084712	0.083551	0.087957	0.088009	0.092389	0.095866	0.088297	0.086475	0.091467	0.089353
1959.68	0.073491	0.07234	0.084629	0.083641	0.087973	0.088118	0.092498	0.095975	0.088439	0.08647	0.09157	0.089408
1961.61	0.07342	0.072385	0.084729	0.083647	0.087889	0.088098	0.092466	0.095952	0.08868	0.086512	0.09172	0.089335
1963.53	0.073451	0.072538	0.084956	0.083633	0.088015	0.088133	0.092559	0.096018	0.088748	0.086676	0.09186	0.089347
1965.46	0.074064	0.072814	0.085968	0.084513	0.088362	0.08828	0.09235	0.096142	0.089993	0.087371	0.092674	0.090259
1967.39	0.074019	0.072574	0.086241	0.084826	0.088099	0.087978	0.091733	0.095891	0.090479	0.087439	0.092733	0.090554
1969.32	0.073505	0.072375	0.08523	0.083977	0.088106	0.088075	0.092225	0.096013	0.089086	0.086779	0.09184	0.089913
1971.25	0.073417	0.072384	0.084823	0.083749	0.088294	0.08836	0.09266	0.096223	0.088703	0.086636	0.091585	0.089655
1973.18	0.073439	0.072324	0.084816	0.0838	0.088169	0.088365	0.092745	0.096286	0.088789	0.086821	0.091724	0.089737
1975.11	0.073445	0.072352	0.084875	0.083755	0.088203	0.088302	0.092893	0.09631	0.088768	0.086838	0.091863	0.089785
1977.04	0.073362	0.072382	0.084895	0.083781	0.088289	0.088302	0.092913	0.096404	0.088819	0.086832	0.091786	0.089673
1978.97	0.073408	0.072365	0.084893	0.083871	0.08821	0.088345	0.092947	0.096471	0.08883	0.086958	0.091813	0.089868
1980.89	0.073478	0.072384	0.084936	0.083867	0.088198	0.088353	0.093058	0.096514	0.088848	0.086999	0.091906	0.089928
1982.82	0.073406	0.07242	0.084996	0.083768	0.088203	0.088319	0.093001	0.096378	0.088946	0.086983	0.091955	0.089795
1984.75	0.073397	0.072374	0.085103	0.083707	0.08831	0.088327	0.092943	0.096291	0.089022	0.087122	0.092083	0.089773
1986.68	0.073629	0.072392	0.085604	0.08404	0.088363	0.088363	0.09271	0.096352	0.089614	0.087383	0.092468	0.090031
1988.61	0.073794	0.072424	0.086022	0.084403	0.088328	0.088286	0.092432	0.096362	0.090029	0.087595	0.092705	0.090566
1990.54	0.074017	0.072622	0.086531	0.084965	0.088457	0.088338	0.092373	0.096431	0.090663	0.08794	0.093144	0.091283
1992.47	0.073803	0.072429	0.086568	0.085043	0.088034	0.087991	0.091893	0.09606	0.090777	0.087823	0.093068	0.091251
1994.4	0.073203	0.072109	0.085432	0.083958	0.087956	0.087994	0.092422	0.096181	0.089259	0.087141	0.092021	0.090183
1996.32	0.07314	0.07213	0.084948	0.083643	0.088182	0.088215	0.092936	0.096503	0.08869	0.086924	0.091831	0.090004
1998.25	0.073255	0.072091	0.084974	0.083746	0.088139	0.088127	0.09277	0.096447	0.088665	0.086935	0.091928	0.090191
2000.18	0.073233	0.072104	0.084954	0.083702	0.088201	0.088162	0.092845	0.096437	0.088581	0.086882	0.091917	0.090099
2002.11	0.073155	0.072176	0.084915	0.083749	0.088207	0.088188	0.092989	0.096526	0.088596	0.08677	0.091922	0.090073
2004.04	0.073251	0.072181	0.085042	0.083814	0.088251	0.088278	0.093065	0.09655	0.08866	0.086819	0.091928	0.090037
2005.97	0.073355	0.072252	0.085247	0.083885	0.08841	0.088415	0.093121	0.096507	0.088758	0.086998	0.092121	0.089975
2007.9	0.073449	0.072327	0.08527	0.084007	0.088478	0.088447	0.093149	0.096604	0.08897	0.087152	0.092236	0.090175
2009.83	0.073527	0.072402	0.085275	0.084031	0.088558	0.088517	0.093173	0.096755	0.089118	0.087252	0.092251	0.090402
2011.76	0.073511	0.072541	0.085417	0.084161	0.088659	0.088687	0.093276	0.096851	0.089171	0.08733	0.092431	0.090514
2013.68	0.073724	0.072718	0.085639	0.084488	0.088801	0.088838	0.093443	0.097025	0.089512	0.087563	0.092769	0.090768
2015.61	0.074228	0.073069	0.086463	0.085105	0.089157	0.08906	0.093377	0.09722	0.090742	0.088162	0.093518	0.09142
2017.54	0.074385	0.073083	0.087038	0.085386	0.089096	0.089022	0.093135	0.097111	0.091311	0.088433	0.093813	0.091744
2019.47	0.074233	0.073013	0.086489	0.084995	0.089129	0.089072	0.093634	0.097322	0.09052	0.088216	0.093326	0.091486
2021.4	0.074185	0.073094	0.086185	0.084801	0.089354	0.08931	0.094049	0.097651	0.09036	0.088235	0.093254	0.091541
2023.33	0.074237	0.073096	0.086309	0.084961	0.089407	0.089468	0.09416	0.097746	0.090477	0.088403	0.093446	0.091659
2025.26	0.074242	0.073144	0.086323	0.085064	0.089495	0.089475	0.09436	0.097779	0.090387	0.088484	0.093479	0.091585
2027.19	0.074286	0.073209	0.086346	0.085081	0.089564	0.089486	0.094403	0.097853	0.090465	0.088494	0.093508	0.091651
2029.11	0.074371	0.073183	0.086389	0.085091	0.08955	0.089592	0.094385	0.097918	0.090536	0.088528	0.093513	0.09176
2031.04	0.074425	0.073186	0.086506	0.085162	0.089672	0.089669	0.094537	0.097994	0.090556	0.088646	0.093548	0.091835
2032.97	0.074335	0.073231	0.086599	0.085171	0.089714	0.089688	0.094637	0.098085	0.090568	0.088698	0.093622	0.091925
2034.9	0.074352	0.073334	0.086737	0.085144	0.089695	0.089689	0.094664	0.098022	0.090691	0.088743	0.093792	0.091953
2036.83	0.074457	0.073346	0.086744	0.085142	0.0897	0.089648	0.094681	0.097967	0.09068	0.088813	0.093891	0.091977
2038.76	0.074557	0.0734	0.086885	0.085386	0.08974	0.089713	0.094673	0.098096	0.090826	0.088917	0.094011	0.091998
2040.69	0.074684	0.073388	0.087276	0.085748	0.0898	0.089688	0.094442	0.098063	0.091255	0.089133	0.094316	0.092211
2042.62	0.074477	0.073245	0.087076	0.085456	0.089788	0.089597	0.094258	0.098014	0.090992	0.088946	0.094081	0.092088
2044.54	0.07428	0.07323	0.086654	0.085165	0.089855	0.089661	0.094377	0.098072	0.090565	0.088695	0.093722	0.091674
2046.47	0.074262	0.073201	0.086598	0.085099	0.08986	0.089682	0.094539	0.098066	0.090419	0.088701	0.093673	0.091755
2048.4	0.074188	0.073106	0.086531	0.085009	0.08984	0.089641	0.09458	0.09811	0.09031	0.088587	0.093631	0.0919
2050.33	0.074126	0.073129	0.086501	0.085121	0.089805	0.08962	0.094592	0.09819	0.090371	0.088503	0.09365	0.091868
2052.26	0.074117	0.073137	0.086512	0.08508	0.089749	0.089643	0.094613	0.098183	0.090387	0.088512	0.093611	0.091875
2054.19	0.07415	0.073087	0.086539	0.085018	0.089867	0.089676	0.094689	0.098176	0.090331	0.088567	0.093596	0.091939
2056.12	0.074118	0.073041	0.086604	0.085042	0.089824	0.089667	0.094726	0.098081	0.090312	0.088576	0.093657	0.091877
2058.05	0.07416	0.073136	0.086589	0.085133	0.089676	0.089664	0.094679	0.098078	0.090404	0.088622	0.093773	0.091705
2059.98	0.074202	0.07307	0.086643	0.085219	0.089679	0.08964	0.094559	0.098055	0.090541	0.088684	0.093827	0.091758
2061.9	0.074205	0.072953	0.08681	0.085199	0.089784	0.089635	0.09447	0.09811	0.090715	0.088761	0.093956	0.091991
2063.83	0.074402	0.073068	0.087197	0.085469	0.089912	0.089593	0.094318	0.09817	0.091347	0.089036	0.09446	0.092452
2065.76	0.074255	0.072963	0.087094	0.085407	0.089746	0.08945	0.094168	0.098044	0.091373	0.08899	0.094445	0.092517
2067.69	0.073987	0.072783	0.086598	0.08502	0.089637	0.089494	0.09441	0.098099	0.090754	0.088671	0.093959	0.092106
2069.62	0.07392	0.0727	0.086496	0.084958	0.089684	0.089579	0.094554	0.098203	0.090635	0.088633	0.093872	0.092112
2071.55	0.073787	0.072602	0.086556	0.084984	0.089632	0.089605	0.094521	0.098202	0.090647	0.08872	0.093835	0.092123
2073.48	0.073801	0.07247	0.086551	0.085069	0.089544	0.089525	0.094495	0.098066	0.090696	0.08872	0.093744	0.091996
2075.41	0.073747	0.072303	0.086356	0.084981	0.089432	0.089429	0.094452	0.097989	0.09061	0.088617	0.09373	0.091983
2077.33	0.073605	0.072271	0.086289	0.084843	0.089339	0.089515	0.094372	0.097915	0.090553	0.088626	0.093716	0.091955
2079.26	0.073562	0.07225	0.086334	0.084841	0.089388	0.08945	0.094345	0.097847	0.090528	0.088587	0.09355	0.091828
2081.19	0.073559	0.072184	0.086373	0.084738	0.089476	0.08924	0.094374	0.097847	0.090454	0.088524	0.093489	0.09171
2083.12	0.073463	0.072145	0.086332	0.084583	0.089349	0.089167	0.094314	0.097751	0.090298	0.08834	0.093476	0.091523
2085.05	0.073463	0.072123	0.086291	0.084648	0.089292	0.089136	0.094237	0.097697	0.090299	0.088306	0.093473	0.091603
2086.98	0.07349	0.072101	0.0864	0.084674	0.089324	0.089097	0.094114	0.097685	0.09032	0.088425	0.093528	0.091901
2088.91	0.073513	0.072099	0.086493	0.084753	0.089213	0.089062	0.093934	0.097603	0.090404	0.08843	0.093591	0.092104
2090.84	0.073344	0.071826	0.086206	0.084719	0.088957	0.088752	0.093776	0.097394	0.090171	0.088214	0.093395	0.091928
2092.77	0.073157	0.071622	0.08587	0.084443	0.088907	0.088597	0.093785	0.097373	0.089785	0.087909	0.093146	0.091692
2094.69	0.073124	0.071699	0.085995	0.084292	0.088859	0.088606	0.093844	0.097473	0.089726	0.087878	0.093121	0.0917
2096.62	0.073043	0.071707	0.086018	0.084278	0.088859	0.088566	0.093872	0.097455	0.089615	0.087887	0.093133	0.091833
2098.55	0.07303	0.07161	0.08589	0.084341	0.088855	0.088599	0.093817	0.097483	0.08958	0.087845	0.093133	0.091965
2100.48	0.073026	0.071556	0.085713	0.084218	0.088807	0.088654	0.093736	0.097521	0.089528	0.087837	0.093049	0.091952
2102.41	0.073017	0.071533	0.085678	0.084207	0.08884	0.08879	0.093688	0.097454	0.08947	0.087847	0.09298	0.09194
2104.34	0.073046	0.071411	0.085621	0.084226	0.088815	0.088785	0.093609	0.097358	0.089376	0.087661	0.092902	0.091911
2106.27	0.073075	0.071376	0.085524	0.084105	0.088769	0.088613	0.093734	0.097326	0.089401	0.087613	0.092969	0.092095
2108.2	0.073022	0.071362	0.085639	0.08414	0.088748	0.088486	0.093818	0.097375	0.089499	0.087749	0.093024	0.092144
2110.12	0.073076	0.071331	0.085864	0.08421	0.088872	0.08853	0.093796	0.097576	0.089587	0.087826	0.093002	0.092148
2112.05	0.073195	0.071309	0.085961	0.084287	0.088906	0.088628	0.093877	0.097689	0.089799	0.087916	0.093148	0.092278
2113.98	0.073207	0.071323	0.085947	0.084525	0.088866	0.088657	0.093888	0.097672	0.090039	0.08798	0.093271	0.092518
2115.91	0.073131	0.071298	0.085857	0.0845	0.088809	0.088532	0.093867	0.097556	0.089992	0.087935	0.09311	0.092565
2117.84	0.073032	0.071218	0.085707	0.084294	0.088705	0.088483	0.093872	0.097473	0.089754	0.087834	0.092954	0.092377
2119.77	0.072952	0.071174	0.085669	0.084204	0.088703	0.088582	0.093832	0.097493	0.089639	0.087811	0.092924	0.092318
2121.7	0.07291	0.071056	0.085647	0.084132	0.088727	0.088637	0.093811	0.097445	0.089606	0.087764	0.092883	0.092151
2123.63	0.072857	0.070935	0.085719	0.084192	0.088713	0.088581	0.093866	0.097433	0.089645	0.087799	0.092923	0.09206
2125.56	0.072751	0.070852	0.085648	0.084158	0.088836	0.088527	0.093827	0.097368	0.089547	0.087795	0.092904	0.092078
2127.48	0.072698	0.070799	0.085637	0.084097	0.088813	0.088509	0.093834	0.097453	0.089433	0.08767	0.092917	0.092083
2129.41	0.072634	0.070723	0.085684	0.084066	0.088697	0.08845	0.093797	0.097505	0.089445	0.087602	0.092856	0.092086
2131.34	0.072471	0.070665	0.085649	0.083994	0.088667	0.088506	0.093702	0.097423	0.089366	0.087668	0.092689	0.091828
2133.27	0.07235	0.07062	0.085493	0.083914	0.088563	0.088433	0.093756	0.097458	0.089225	0.087663	0.092655	0.091536
2135.2	0.072485	0.070528	0.085495	0.083938	0.088553	0.088264	0.093616	0.097353	0.089279	0.087556	0.092649	0.091677
2137.13	0.072504	0.070474	0.085508	0.083878	0.088448	0.088152	0.093382	0.097265	0.089256	0.087417	0.092588	0.091707
2139.06	0.072532	0.070515	0.085401	0.083787	0.088375	0.088202	0.093457	0.097377	0.089137	0.08737	0.092603	0.09185
2140.99	0.07249	0.070486	0.085308	0.083856	0.088486	0.08825	0.093521	0.097403	0.08901	0.087333	0.092658	0.092051
2142.91	0.072475	0.070472	0.085354	0.083931	0.088542	0.088242	0.093673	0.097435	0.088973	0.087276	0.092647	0.092115
2144.84	0.072557	0.07051	0.085434	0.083931	0.088559	0.088258	0.093825	0.097499	0.088907	0.087308	0.092617	0.092255
2146.77	0.072528	0.070441	0.085461	0.08391	0.088594	0.088263	0.093741	0.097526	0.08885	0.087489	0.092661	0.092265
2148.7	0.072533	0.070434	0.085439	0.08383	0.088548	0.088212	0.093698	0.097475	0.088878	0.087502	0.092639	0.092162
2150.63	0.072531	0.070399	0.08537	0.083794	0.088544	0.088213	0.0937	0.097441	0.088887	0.08738	0.09269	0.092097
2152.56	0.072438	0.070332	0.085378	0.083843	0.088549	0.088296	0.093688	0.09749	0.088968	0.087328	0.09271	0.092035
2154.49	0.072365	0.070377	0.08541	0.08386	0.088583	0.088357	0.093675	0.097588	0.088932	0.087321	0.092729	0.091951
2156.42	0.072323	0.070441	0.085517	0.083903	0.088657	0.08843	0.093743	0.097611	0.08897	0.087482	0.092817	0.091731
2158.35	0.072236	0.070413	0.085594	0.083995	0.088663	0.088464	0.093898	0.097614	0.089136	0.08757	0.092922	0.091677
2160.27	0.072193	0.070476	0.085578	0.084035	0.088621	0.088551	0.093839	0.097684	0.089254	0.087615	0.092913	0.091757
2162.2	0.07211	0.070529	0.085575	0.084057	0.088619	0.088515	0.093731	0.097753	0.089293	0.087634	0.092922	0.09167
2164.13	0.07189	0.070357	0.085631	0.084016	0.088602	0.08843	0.093683	0.097699	0.089236	0.087553	0.092944	0.091484
2166.06	0.071687	0.070271	0.085623	0.083956	0.088478	0.088462	0.093655	0.097552	0.089136	0.087524	0.092865	0.091239
2167.99	0.071608	0.070165	0.085497	0.083839	0.088401	0.088383	0.093644	0.09749	0.089091	0.087505	0.092771	0.091043
2169.92	0.07151	0.070159	0.08545	0.083711	0.088392	0.08837	0.093726	0.097468	0.089171	0.087507	0.092652	0.090906
2171.85	0.071418	0.070138	0.085403	0.083637	0.088282	0.088326	0.093815	0.097514	0.089169	0.087506	0.092693	0.090948
2173.78	0.071343	0.07007	0.085375	0.083692	0.088199	0.088283	0.093723	0.097675	0.089159	0.087613	0.092905	0.090988
2175.7	0.071276	0.070046	0.085452	0.083702	0.088297	0.088323	0.093696	0.09763	0.089183	0.087634	0.092905	0.090942
2177.63	0.071264	0.069939	0.085423	0.083688	0.088317	0.088259	0.093679	0.097512	0.089048	0.087542	0.09281	0.090881
2179.56	0.071112	0.069919	0.08526	0.08373	0.088208	0.088102	0.093622	0.097432	0.088859	0.087389	0.092701	0.090824
2181.49	0.07098	0.069898	0.085169	0.083662	0.088132	0.087941	0.093528	0.097353	0.088743	0.087246	0.092565	0.090687
2183.42	0.071021	0.069766	0.085172	0.083517	0.08802	0.087848	0.093467	0.097298	0.088632	0.087202	0.092616	0.090673
2185.35	0.071086	0.06976	0.085169	0.083531	0.087892	0.087941	0.093402	0.097226	0.088555	0.087153	0.092574	0.090817
2187.28	0.071085	0.069773	0.085196	0.083575	0.087856	0.087959	0.093258	0.097259	0.088505	0.087133	0.092519	0.090804
2189.21	0.070979	0.069778	0.085162	0.083521	0.087913	0.087826	0.093295	0.097286	0.088398	0.08713	0.092588	0.090784
2191.13	0.07087	0.06976	0.085072	0.083492	0.087905	0.087666	0.093375	0.097275	0.088282	0.08707	0.092579	0.090801
2193.06	0.070841	0.069644	0.085073	0.083412	0.087841	0.087646	0.093428	0.097284	0.088241	0.087053	0.09249	0.090814
2194.99	0.070891	0.069607	0.085067	0.08332	0.087761	0.087675	0.093329	0.097216	0.088225	0.087128	0.092341	0.09076
2196.92	0.070863	0.069589	0.085079	0.083363	0.087674	0.087588	0.093228	0.097227	0.088298	0.087081	0.092332	0.090654
2198.85	0.070779	0.069436	0.084969	0.083453	0.087652	0.087531	0.0933	0.097214	0.088311	0.086978	0.092348	0.090708
2200.78	0.070862	0.069399	0.084798	0.083449	0.087686	0.087561	0.0933	0.097144	0.088183	0.086969	0.092377	0.090787
2202.71	0.070823	0.069531	0.084898	0.08337	0.087606	0.087669	0.093286	0.097202	0.08818	0.086973	0.092396	0.090758
2204.64	0.070772	0.069555	0.084936	0.083398	0.08759	0.087677	0.093363	0.097424	0.088267	0.087037	0.092413	0.090779
2206.57	0.070843	0.069552	0.084857	0.083436	0.087642	0.087619	0.093445	0.097593	0.088308	0.087148	0.092574	0.090775
2208.49	0.070811	0.069521	0.084898	0.08338	0.087741	0.087656	0.093459	0.09748	0.088313	0.087218	0.092651	0.090853
2210.42	0.070689	0.069464	0.084927	0.0834	0.087761	0.087606	0.093364	0.097381	0.088324	0.087224	0.092652	0.090878
2212.35	0.070656	0.069468	0.085053	0.083391	0.087669	0.087542	0.093338	0.097297	0.088293	0.087259	0.092659	0.090828
2214.28	0.070689	0.06944	0.084989	0.083287	0.087527	0.087517	0.093317	0.097325	0.088346	0.08722	0.092663	0.090861
2216.21	0.070697	0.069464	0.084876	0.08332	0.087423	0.087573	0.093405	0.09743	0.088451	0.087147	0.092667	0.090894
2218.14	0.070666	0.069506	0.084972	0.083317	0.087447	0.087609	0.093491	0.097448	0.088302	0.087179	0.092628	0.090963
2220.07	0.070712	0.069479	0.085068	0.08325	0.087518	0.087621	0.093547	0.097587	0.088245	0.087288	0.092699	0.091051
2222	0.070702	0.069367	0.085075	0.083377	0.087596	0.087738	0.09367	0.097679	0.088292	0.087317	0.092698	0.091038
2223.92	0.07063	0.069377	0.085053	0.083441	0.087635	0.08778	0.093653	0.097665	0.088297	0.087301	0.092725	0.09109
2225.85	0.0706	0.069427	0.085026	0.083379	0.087631	0.087682	0.093513	0.097687	0.088313	0.087316	0.092767	0.091091
2227.78	0.070565	0.069461	0.085005	0.08338	0.087535	0.087636	0.093429	0.097757	0.088266	0.087329	0.092761	0.09107
2229.71	0.070511	0.069551	0.08509	0.083374	0.087544	0.087688	0.093526	0.097688	0.088127	0.087336	0.092763	0.091091
2231.64	0.070516	0.06963	0.085066	0.083333	0.087654	0.087739	0.093597	0.097663	0.087997	0.087327	0.092862	0.091008
2233.57	0.070603	0.069633	0.085138	0.083346	0.087702	0.087834	0.09357	0.097759	0.088021	0.087325	0.092888	0.091134
2235.5	0.07074	0.069623	0.085332	0.083386	0.087785	0.08798	0.093691	0.097936	0.088159	0.087428	0.09284	0.09138
2237.43	0.071001	0.069792	0.085418	0.083502	0.087737	0.08809	0.093858	0.098098	0.088152	0.087508	0.093072	0.09153
2239.36	0.071253	0.069945	0.085401	0.083598	0.087744	0.088241	0.093906	0.098151	0.088092	0.087604	0.093267	0.091593
2241.28	0.071262	0.069974	0.085394	0.08373	0.087834	0.088278	0.094034	0.098166	0.088177	0.087806	0.093329	0.091689
2243.21	0.071183	0.070046	0.085565	0.083949	0.087864	0.08826	0.094189	0.098409	0.088349	0.087899	0.093465	0.091917
2245.14	0.071252	0.070049	0.085667	0.084012	0.088012	0.088437	0.094118	0.098594	0.088418	0.087914	0.093616	0.092001
2247.07	0.071371	0.070085	0.085687	0.084197	0.088098	0.088602	0.094013	0.098594	0.088533	0.087975	0.093741	0.092016
2249	0.071469	0.070145	0.085776	0.084388	0.088196	0.088694	0.094103	0.098729	0.088675	0.088081	0.09375	0.092227
2250.93	0.07168	0.070204	0.085908	0.0845	0.088334	0.088848	0.094313	0.098864	0.088699	0.088281	0.093854	0.092414
2252.86	0.071828	0.070318	0.086069	0.084656	0.088507	0.089068	0.094591	0.098933	0.088825	0.0885	0.094185	0.092425
2254.79	0.071845	0.070364	0.08616	0.084769	0.08867	0.089226	0.094758	0.09901	0.089082	0.088604	0.094427	0.09266
2256.71	0.071926	0.070472	0.086191	0.08493	0.088752	0.089414	0.09487	0.09918	0.089286	0.088849	0.094508	0.092896
2258.64	0.072016	0.070674	0.086386	0.085082	0.088775	0.08969	0.094955	0.099346	0.089382	0.089077	0.094538	0.093036
2260.57	0.072159	0.070693	0.086553	0.085188	0.088733	0.089834	0.094922	0.099472	0.089504	0.089213	0.09468	0.093286
2262.5	0.072285	0.070749	0.08652	0.08532	0.088825	0.089918	0.095008	0.09961	0.089578	0.089496	0.094892	0.093465
2264.43	0.072286	0.070937	0.08657	0.085414	0.088902	0.090024	0.094931	0.099741	0.089568	0.089706	0.094956	0.093545
2266.36	0.072389	0.070988	0.086743	0.085526	0.089008	0.090148	0.094933	0.099866	0.089684	0.08981	0.094992	0.093607
2268.29	0.072644	0.071152	0.086857	0.085685	0.089238	0.090233	0.095156	0.099925	0.089742	0.089906	0.09516	0.093699
2270.22	0.072791	0.071299	0.086962	0.085776	0.089372	0.090398	0.095306	0.100039	0.089702	0.090063	0.095339	0.093851
2272.15	0.072808	0.071302	0.087043	0.085897	0.0895	0.090685	0.09539	0.100184	0.089838	0.09023	0.095445	0.094057
2274.07	0.072915	0.071403	0.087262	0.086138	0.089679	0.090846	0.095536	0.100416	0.0899	0.090273	0.095612	0.094286
2276	0.073141	0.071688	0.087573	0.08628	0.089745	0.090926	0.095699	0.100602	0.089978	0.090252	0.095912	0.094602
2277.93	0.073284	0.071864	0.087651	0.086378	0.08986	0.091022	0.095918	0.100763	0.090197	0.09041	0.096109	0.0948
2279.86	0.073346	0.071951	0.087806	0.086565	0.089975	0.091121	0.09619	0.10088	0.090432	0.090596	0.09618	0.094863
2281.79	0.073533	0.072288	0.088088	0.08683	0.090004	0.091161	0.096275	0.100884	0.090627	0.09076	0.09636	0.095123
2283.72	0.073801	0.072446	0.088215	0.087085	0.090108	0.091369	0.096343	0.101147	0.090658	0.091035	0.096528	0.095413
2285.65	0.074096	0.072491	0.088334	0.087342	0.090272	0.091954	0.096396	0.101358	0.090759	0.091279	0.096646	0.09562
2287.58	0.074356	0.072528	0.088444	0.087562	0.09043	0.092665	0.096436	0.101503	0.090966	0.091521	0.096962	0.095861
2289.5	0.07463	0.072559	0.088466	0.087866	0.090749	0.093218	0.096386	0.101776	0.091129	0.091884	0.097339	0.096154
2291.43	0.074959	0.072491	0.088576	0.088051	0.090915	0.093816	0.096296	0.101934	0.091306	0.09228	0.097693	0.096461
2293.36	0.075241	0.072224	0.088704	0.088223	0.090891	0.094541	0.096135	0.102068	0.091405	0.092753	0.097979	0.096745
2295.29	0.075453	0.072012	0.088829	0.088598	0.091093	0.095394	0.095921	0.102229	0.091425	0.093215	0.098081	0.096918
2297.22	0.075764	0.071886	0.088958	0.088875	0.091246	0.096157	0.09582	0.102353	0.091581	0.09363	0.098177	0.097085
2299.15	0.0761	0.071733	0.088972	0.089123	0.091314	0.096757	0.095605	0.102463	0.091855	0.094058	0.098334	0.097512
2301.08	0.07653	0.071716	0.088969	0.08942	0.09154	0.097641	0.095314	0.102669	0.092105	0.094446	0.098591	0.09799
2303.01	0.076964	0.071627	0.088917	0.089816	0.091812	0.098726	0.095105	0.102823	0.092318	0.094936	0.099047	0.098331
2304.94	0.077325	0.071393	0.088931	0.09022	0.092055	0.099968	0.094844	0.102891	0.092434	0.095515	0.099488	0.098618
2306.86	0.077627	0.070914	0.088823	0.090485	0.092131	0.101313	0.094377	0.102959	0.092452	0.09609	0.099568	0.098958
2308.79	0.077898	0.070263	0.088615	0.090722	0.092233	0.102743	0.093808	0.103144	0.092322	0.096488	0.099663	0.099251
2310.72	0.078108	0.069783	0.088287	0.09106	0.09236	0.104182	0.09328	0.103337	0.092065	0.096731	0.09978	0.099375
2312.65	0.078164	0.069395	0.087834	0.091334	0.092312	0.105055	0.092851	0.103371	0.091751	0.096916	0.099719	0.099414
2314.58	0.078338	0.069216	0.087487	0.091359	0.092358	0.105421	0.092582	0.103474	0.091266	0.097327	0.09983	0.099496
2316.51	0.078477	0.068809	0.087188	0.091517	0.092536	0.106748	0.092172	0.10349	0.090476	0.097934	0.09992	0.099679
2318.44	0.078621	0.067643	0.086781	0.091796	0.092542	0.108933	0.091209	0.103386	0.089425	0.09839	0.099865	0.099806
2320.37	0.078849	0.066325	0.086061	0.09159	0.092587	0.111081	0.090036	0.103545	0.088474	0.098837	0.099597	0.100109
2322.29	0.07898	0.06558	0.085138	0.091516	0.092684	0.112619	0.089205	0.103524	0.087537	0.098894	0.099264	0.100147
2324.22	0.078797	0.065286	0.084467	0.091587	0.092538	0.113297	0.088832	0.103508	0.086805	0.098513	0.099222	0.099896
2326.15	0.07877	0.065071	0.083914	0.091564	0.092566	0.113987	0.088547	0.103814	0.086122	0.098274	0.099179	0.099979
2328.08	0.078948	0.064631	0.083358	0.091768	0.092794	0.115424	0.087984	0.103949	0.08532	0.098468	0.099144	0.100237
2330.01	0.078935	0.063979	0.082763	0.09168	0.093035	0.116913	0.087317	0.103831	0.084264	0.098815	0.09906	0.099968
2331.94	0.078916	0.063585	0.08248	0.091389	0.092963	0.117145	0.087375	0.103699	0.083348	0.098824	0.098916	0.099832
2333.87	0.078903	0.063941	0.082443	0.091266	0.092958	0.116932	0.087844	0.104009	0.082993	0.098674	0.098924	0.100088
2335.8	0.079216	0.064192	0.082338	0.091552	0.093295	0.117482	0.087862	0.104399	0.082506	0.098798	0.098887	0.100115
2337.72	0.07952	0.064042	0.082212	0.09192	0.093342	0.118313	0.087647	0.104503	0.082137	0.099318	0.098833	0.100242
2339.65	0.079671	0.063963	0.081996	0.092071	0.093312	0.11906	0.087219	0.104721	0.082448	0.099499	0.099157	0.100435
2341.58	0.079911	0.063888	0.082147	0.092439	0.093323	0.119705	0.087055	0.104843	0.082756	0.099659	0.099575	0.100689
2343.51	0.080265	0.064081	0.082755	0.092977	0.09355	0.119976	0.087608	0.105053	0.083801	0.100344	0.100231	0.101326
2345.44	0.080234	0.065131	0.084121	0.093273	0.093845	0.1181	0.088673	0.105107	0.085312	0.100383	0.10039	0.101607
2347.37	0.080994	0.06802	0.086709	0.093986	0.094628	0.11459	0.091208	0.105657	0.088253	0.100365	0.101324	0.102478
2349.3	0.082321	0.069655	0.087869	0.094867	0.095737	0.115229	0.092499	0.106905	0.089969	0.101604	0.102817	0.103991
2351.23	0.082761	0.067962	0.086199	0.095027	0.095943	0.11936	0.091034	0.107235	0.087944	0.102717	0.102869	0.104222
2353.16	0.082539	0.065405	0.084209	0.094848	0.095574	0.122871	0.089077	0.106864	0.085185	0.102843	0.102267	0.103487
2355.08	0.08231	0.063538	0.082804	0.094888	0.095261	0.125681	0.087149	0.106858	0.082985	0.102929	0.101881	0.103428
2357.01	0.08214	0.062081	0.081572	0.094583	0.094947	0.127658	0.085502	0.106945	0.081357	0.103165	0.101319	0.103609
2358.94	0.082295	0.061473	0.081041	0.094815	0.095013	0.12893	0.085304	0.107022	0.081397	0.103655	0.101133	0.103359
2360.87	0.082393	0.061771	0.081247	0.09535	0.095509	0.128987	0.085304	0.107046	0.081758	0.103455	0.10112	0.103347
2362.8	0.082501	0.062388	0.082441	0.095469	0.095643	0.128115	0.085833	0.107022	0.082172	0.103761	0.101643	0.103707
2364.73	0.082946	0.063447	0.083368	0.095557	0.095533	0.126698	0.087423	0.10732	0.084301	0.103849	0.102538	0.104225
2366.66	0.083157	0.0654	0.084929	0.095772	0.09601	0.124703	0.089568	0.108098	0.085694	0.103833	0.10291	0.104638
2368.59	0.083476	0.067538	0.087553	0.096655	0.096547	0.122563	0.091641	0.108582	0.086938	0.104557	0.103545	0.10491
2370.51	0.0842	0.070032	0.089588	0.09743	0.097048	0.120004	0.093872	0.109182	0.090098	0.104761	0.104665	0.105535
2372.44	0.084924	0.072683	0.091393	0.098065	0.09753	0.117348	0.096142	0.109975	0.093483	0.104346	0.105787	0.106576
2374.37	0.085323	0.075048	0.093397	0.098849	0.098332	0.114936	0.098181	0.11072	0.09613	0.104382	0.106896	0.107383
2376.3	0.0857	0.077109	0.09528	0.099344	0.099174	0.112622	0.100485	0.111397	0.098185	0.10477	0.107827	0.107806
2378.23	0.086113	0.079318	0.097144	0.099748	0.099623	0.11038	0.102543	0.11205	0.099836	0.105063	0.108612	0.108367
2380.16	0.086343	0.081375	0.098744	0.100099	0.100094	0.108298	0.104338	0.112829	0.101056	0.105366	0.109298	0.108874
2382.09	0.086632	0.083139	0.100016	0.100335	0.100743	0.10634	0.10622	0.113493	0.102055	0.105254	0.109751	0.109297
2384.02	0.08694	0.084712	0.100998	0.100619	0.101309	0.10493	0.107877	0.114001	0.102871	0.105137	0.110222	0.109735
2385.95	0.087312	0.085872	0.101771	0.100836	0.101837	0.104202	0.109181	0.114519	0.103376	0.105244	0.110759	0.110116
2387.87	0.087678	0.086693	0.102319	0.100998	0.102364	0.103925	0.110191	0.114991	0.103679	0.105335	0.111254	0.110515
2389.8	0.087867	0.08747	0.102746	0.101359	0.102786	0.104126	0.110936	0.115461	0.104015	0.105565	0.111681	0.110912
2391.73	0.088282	0.088102	0.103158	0.101821	0.103199	0.104429	0.111319	0.115988	0.10448	0.10595	0.112105	0.111293
2393.66	0.088723	0.088543	0.103644	0.102294	0.10356	0.104674	0.111636	0.116474	0.105097	0.106319	0.112632	0.111783
2395.59	0.088982	0.088962	0.104125	0.102683	0.103823	0.10509	0.112173	0.116883	0.1056	0.106657	0.113057	0.112234
2397.52	0.089325	0.089353	0.104501	0.103094	0.104115	0.105477	0.112583	0.117314	0.105981	0.107071	0.113432	0.112639
2399.45	0.089763	0.089755	0.104881	0.103475	0.104422	0.105663	0.112884	0.117764	0.106394	0.107514	0.113794	0.113014
2401.38	0.090274	0.090207	0.105321	0.10379	0.104732	0.105908	0.113264	0.118149	0.106863	0.107952	0.114156	0.113377
2403.3	0.090762	0.090686	0.105748	0.104222	0.105011	0.106352	0.113559	0.118486	0.107309	0.108371	0.11459	0.113826
2405.23	0.091173	0.091065	0.106104	0.104701	0.105459	0.106757	0.113879	0.118873	0.107695	0.108821	0.11509	0.114305
2407.16	0.091527	0.091464	0.10656	0.105196	0.105968	0.107177	0.114407	0.119381	0.108103	0.109262	0.115541	0.114907
2409.09	0.091961	0.09207	0.107033	0.105631	0.106468	0.107663	0.115097	0.119863	0.108537	0.109698	0.115997	0.115354
2411.02	0.092488	0.09252	0.107426	0.106109	0.10692	0.108053	0.115651	0.120232	0.108959	0.110148	0.116547	0.115785
2412.95	0.092949	0.092849	0.107913	0.106627	0.107299	0.108514	0.115968	0.12063	0.109371	0.110488	0.117051	0.116376
2414.88	0.093398	0.093284	0.108371	0.107078	0.107676	0.108839	0.11625	0.121123	0.109747	0.110982	0.117428	0.116833
2416.81	0.093822	0.093625	0.108876	0.107506	0.108047	0.109114	0.116571	0.121757	0.110048	0.111576	0.117876	0.117319
2418.74	0.094303	0.094164	0.109447	0.107938	0.108484	0.109674	0.117087	0.122242	0.110427	0.111976	0.118355	0.117738
2420.66	0.094867	0.094755	0.10992	0.108379	0.108894	0.110264	0.117608	0.122617	0.110954	0.112327	0.118816	0.118152
2422.59	0.095345	0.095246	0.110385	0.108895	0.109387	0.110728	0.117961	0.123075	0.111399	0.112781	0.119344	0.118671
2424.52	0.095885	0.095972	0.110901	0.109526	0.109881	0.111276	0.118542	0.123643	0.111733	0.11345	0.119922	0.119337
2426.45	0.096516	0.096604	0.111411	0.110077	0.110472	0.111813	0.119153	0.124232	0.112228	0.114015	0.120576	0.119988
2428.38	0.097119	0.097104	0.111989	0.110572	0.111125	0.112265	0.119646	0.124676	0.112914	0.114536	0.121193	0.120538
2430.31	0.097551	0.097717	0.11255	0.111144	0.111659	0.112706	0.120109	0.125201	0.113521	0.115075	0.121774	0.121092
2432.24	0.098058	0.098255	0.112961	0.111682	0.112039	0.113197	0.120631	0.125668	0.114015	0.115543	0.122291	0.12162
2434.17	0.098649	0.098787	0.113528	0.112296	0.11239	0.11368	0.121268	0.126159	0.114484	0.116037	0.122646	0.122233
2436.09	0.099115	0.099454	0.11405	0.112808	0.112922	0.114107	0.121805	0.126736	0.115041	0.116635	0.123117	0.12272
2438.02	0.099714	0.10006	0.114549	0.113346	0.113586	0.114584	0.1223	0.127215	0.115647	0.117228	0.1238	0.123169
2439.95	0.100473	0.100616	0.115236	0.114001	0.114165	0.11522	0.122878	0.127808	0.116217	0.11787	0.124378	0.123895
2441.88	0.101194	0.101153	0.115832	0.114592	0.114522	0.115891	0.123452	0.128442	0.116714	0.118466	0.124955	0.124595
2443.81	0.10178	0.101767	0.116392	0.115245	0.115036	0.11644	0.123993	0.129075	0.117279	0.118962	0.125671	0.125097
2445.74	0.102316	0.102468	0.116929	0.115793	0.115656	0.116991	0.124679	0.12956	0.117941	0.119514	0.126311	0.125725
2447.67	0.102841	0.103052	0.117549	0.116335	0.11601	0.1176	0.125306	0.130018	0.118526	0.120045	0.126814	0.126449
2449.6	0.10325	0.103677	0.118184	0.11679	0.116401	0.118111	0.125674	0.130669	0.119134	0.120623	0.127349	0.12699
2451.53	0.103709	0.104299	0.118695	0.117345	0.11694	0.11849	0.126193	0.131178	0.119805	0.121236	0.127822	0.127504
2453.45	0.104294	0.104751	0.119262	0.117894	0.11753	0.118982	0.126909	0.131519	0.120372	0.121813	0.128376	0.128184
2455.38	0.104964	0.105279	0.119878	0.118416	0.118039	0.119455	0.12734	0.132121	0.120794	0.122393	0.129078	0.128748
2457.31	0.105679	0.10586	0.120522	0.119038	0.11844	0.120084	0.12772	0.132874	0.121231	0.122936	0.129607	0.129243
2459.24	0.106335	0.10653	0.121149	0.119679	0.119161	0.120884	0.128278	0.133511	0.121757	0.123453	0.130192	0.129917
2461.17	0.10693	0.107181	0.121725	0.120395	0.119883	0.121324	0.128913	0.1341	0.122266	0.124151	0.13093	0.130555
2463.1	0.107544	0.107805	0.122313	0.121006	0.120338	0.121856	0.129642	0.134714	0.122891	0.124833	0.131518	0.131187
2465.03	0.108134	0.108404	0.122986	0.121617	0.120804	0.12253	0.130179	0.135285	0.12341	0.125358	0.132101	0.131801
2466.96	0.108682	0.108966	0.123563	0.122171	0.121376	0.122926	0.130584	0.135856	0.123844	0.126005	0.132742	0.132403
2468.88	0.109165	0.109608	0.124054	0.122679	0.121935	0.123282	0.131105	0.136247	0.124378	0.126518	0.133335	0.132988
2470.81	0.109768	0.110292	0.124492	0.123319	0.122452	0.123832	0.131749	0.136767	0.124926	0.126887	0.133881	0.133526
2472.74	0.110466	0.110937	0.125049	0.123895	0.123	0.124557	0.132396	0.137469	0.125544	0.12752	0.134393	0.134193
2474.67	0.111153	0.111695	0.125726	0.124515	0.123698	0.125111	0.133102	0.137963	0.126143	0.128124	0.135107	0.134884
2476.6	0.111907	0.112499	0.126252	0.125156	0.124408	0.125578	0.133687	0.138509	0.126708	0.128748	0.135817	0.135464
2478.53	0.112564	0.113103	0.126947	0.125746	0.124921	0.12625	0.134244	0.139281	0.127293	0.129419	0.136476	0.135998
2480.46	0.113214	0.113776	0.127773	0.126419	0.125591	0.127023	0.134961	0.140044	0.127913	0.129993	0.137084	0.136818
2482.39	0.113884	0.114389	0.128419	0.127063	0.126275	0.127698	0.135534	0.140564	0.128627	0.130622	0.137731	0.137663
2484.32	0.114385	0.114924	0.128923	0.127724	0.126645	0.128198	0.136039	0.141141	0.129337	0.131256	0.138375	0.138218
2486.24	0.11498	0.115513	0.129391	0.128252	0.126973	0.128653	0.136571	0.141746	0.129875	0.131936	0.138986	0.138825
2488.17	0.115693	0.11618	0.130009	0.12871	0.127439	0.129178	0.137048	0.142247	0.130333	0.132535	0.139554	0.139383
2490.1	0.11635	0.116864	0.130768	0.129303	0.127934	0.129732	0.137579	0.142752	0.130924	0.132955	0.140111	0.139979
2492.03	0.116884	0.117514	0.131372	0.129927	0.128557	0.130205	0.138265	0.143354	0.131549	0.13364	0.140831	0.140668
2493.96	0.117438	0.11823	0.13193	0.130558	0.129286	0.130722	0.138952	0.14394	0.13218	0.134392	0.141499	0.141316
2495.89	0.1182	0.118857	0.132597	0.131228	0.129795	0.131293	0.139469	0.144449	0.132851	0.134947	0.142118	0.141989
2497.82	0.11878	0.119464	0.133163	0.131904	0.130259	0.131895	0.139853	0.145116	0.13339	0.135499	0.142673	0.142556
2499.75	0.119198	0.119912	0.133736	0.132399	0.130664	0.13237	0.140451	0.145746	0.134043	0.136108	0.143293	0.143109
2501.67	0.119839	0.120306	0.134274	0.132851	0.130975	0.132878	0.141094	0.14624	0.134727	0.136718	0.143837	0.143758
2503.6	0.120386	0.12091	0.134804	0.133518	0.131459	0.133502	0.141381	0.146627	0.135189	0.13714	0.144215	0.144282
2505.53	0.120858	0.121495	0.135369	0.134008	0.132039	0.133903	0.141819	0.147033	0.135695	0.137692	0.14479	0.144693
2507.46	0.121457	0.122123	0.135854	0.134456	0.132539	0.134302	0.142383	0.147455	0.136122	0.138099	0.14537	0.145267
2509.39	0.122057	0.122722	0.136409	0.135017	0.132879	0.134672	0.142827	0.148013	0.136391	0.138574	0.145834	0.145918
2511.32	0.122603	0.123192	0.136917	0.135502	0.133379	0.135195	0.14336	0.148615	0.136911	0.139201	0.146423	0.14642
2513.25	0.123239	0.123749	0.13735	0.135892	0.134084	0.135821	0.14392	0.149074	0.137534	0.139646	0.146938	0.146831
2515.18	0.123956	0.124417	0.137946	0.136336	0.134598	0.136205	0.14445	0.149662	0.138017	0.140219	0.147528	0.147479
2517.1	0.124391	0.124987	0.138594	0.136984	0.135094	0.136776	0.145007	0.150283	0.138415	0.14073	0.148193	0.148059
2519.03	0.124629	0.125445	0.1389	0.137538	0.135584	0.137422	0.14551	0.150836	0.138833	0.141249	0.148611	0.148388
2520.96	0.125057	0.125907	0.139198	0.137939	0.13595	0.13782	0.145904	0.151161	0.139431	0.141847	0.149086	0.148775
2522.89	0.125604	0.126515	0.139854	0.138271	0.136317	0.138156	0.146382	0.151543	0.139881	0.142299	0.149703	0.149332
2524.82	0.126085	0.12713	0.14047	0.138907	0.136859	0.138616	0.146919	0.152014	0.140201	0.142761	0.150203	0.149919
2526.75	0.126621	0.127742	0.14093	0.139537	0.13735	0.139063	0.147309	0.152482	0.140742	0.143336	0.150603	0.15035
2528.68	0.127349	0.128329	0.141434	0.140128	0.13782	0.139597	0.147723	0.153075	0.141248	0.143979	0.151129	0.150878
2530.61	0.128097	0.128812	0.14201	0.140856	0.138373	0.140151	0.148345	0.153617	0.141776	0.144547	0.15178	0.151495
2532.54	0.128595	0.129289	0.142539	0.14147	0.138884	0.140748	0.14899	0.154219	0.142467	0.144997	0.152473	0.152097
2534.46	0.129101	0.129615	0.142989	0.141861	0.139449	0.141271	0.149538	0.154719	0.143036	0.145444	0.153124	0.152595
2536.39	0.129683	0.130094	0.143479	0.142244	0.139744	0.141686	0.150039	0.155165	0.143491	0.145957	0.153588	0.15305
2538.32	0.13008	0.130731	0.143994	0.142707	0.139914	0.142059	0.150261	0.155618	0.14406	0.146387	0.153961	0.153507
2540.25	0.130394	0.13123	0.144539	0.143166	0.140266	0.142402	0.1506	0.156028	0.144517	0.146808	0.154353	0.153954
2542.18	0.130762	0.13167	0.144996	0.143631	0.140612	0.142707	0.151187	0.156412	0.14492	0.147316	0.154841	0.154292
2544.11	0.131146	0.132131	0.145421	0.143918	0.141078	0.143167	0.151576	0.156805	0.145427	0.147723	0.155366	0.154736
2546.04	0.13164	0.132505	0.145821	0.144367	0.141836	0.143756	0.152038	0.157258	0.145986	0.148215	0.155908	0.155339
2547.97	0.132449	0.133085	0.146256	0.145081	0.142359	0.144209	0.152582	0.157776	0.146609	0.148844	0.156505	0.155954
2549.89	0.133015	0.133924	0.146855	0.145632	0.142603	0.144708	0.153027	0.158306	0.147055	0.149461	0.156951	0.156473
2551.82	0.133364	0.134376	0.147453	0.14606	0.143015	0.145102	0.153496	0.158784	0.14757	0.150031	0.157386	0.156916
2553.75	0.133921	0.134606	0.147969	0.146611	0.143396	0.145544	0.153822	0.159206	0.148057	0.15038	0.157981	0.157474
2555.68	0.134365	0.135165	0.148403	0.147035	0.143755	0.146028	0.15434	0.159551	0.148332	0.150807	0.158564	0.158017
2557.61	0.134712	0.135709	0.148849	0.147471	0.144152	0.146482	0.154856	0.159911	0.148751	0.151429	0.159027	0.158503
2559.54	0.135136	0.136157	0.14926	0.147884	0.144658	0.146928	0.154999	0.160319	0.149076	0.151908	0.159382	0.1589
2561.47	0.13566	0.136666	0.149635	0.148239	0.145232	0.147213	0.155339	0.160815	0.149446	0.152307	0.159719	0.159365
2563.4	0.136217	0.137211	0.150149	0.14877	0.14565	0.147642	0.155789	0.161364	0.150111	0.152735	0.160203	0.160089
2565.33	0.136675	0.137854	0.150722	0.149344	0.146052	0.148357	0.156502	0.161965	0.150583	0.153124	0.160854	0.160746
2567.25	0.137306	0.138427	0.151218	0.149998	0.146579	0.148863	0.157121	0.162557	0.151071	0.153617	0.161604	0.161273
2569.18	0.138171	0.138953	0.151773	0.150735	0.14715	0.149339	0.157483	0.163104	0.151714	0.154363	0.162183	0.161759
2571.11	0.13891	0.139482	0.152353	0.15132	0.147649	0.149868	0.158101	0.16372	0.152144	0.155046	0.162657	0.162218
2573.04	0.139286	0.140112	0.15299	0.151685	0.148064	0.150159	0.158607	0.164408	0.15256	0.155578	0.163259	0.162742
2574.97	0.13963	0.140773	0.153581	0.152168	0.148528	0.150717	0.159079	0.164872	0.153259	0.155961	0.163869	0.163362
2576.9	0.140233	0.141343	0.154029	0.152784	0.149054	0.151412	0.159786	0.165077	0.15389	0.156531	0.164459	0.164046
2578.83	0.140804	0.141915	0.154632	0.153454	0.149477	0.151803	0.160398	0.165692	0.154384	0.157346	0.165064	0.164727
2580.76	0.141509	0.142596	0.155289	0.154031	0.150044	0.152286	0.160881	0.166546	0.154963	0.158025	0.165773	0.165291
2582.68	0.142167	0.143362	0.156137	0.154762	0.15076	0.153024	0.16151	0.167143	0.155657	0.158695	0.166525	0.166023
2584.61	0.142779	0.144185	0.156895	0.15549	0.151396	0.153637	0.162164	0.167624	0.156307	0.159344	0.167192	0.166936
2586.54	0.143547	0.14501	0.157473	0.155986	0.152167	0.154377	0.162766	0.168274	0.156987	0.159872	0.168	0.167755
2588.47	0.144284	0.145661	0.158063	0.156624	0.152742	0.155046	0.163478	0.169201	0.15784	0.160623	0.168687	0.1687
2590.4	0.145143	0.146299	0.158666	0.157363	0.153287	0.155495	0.164035	0.169952	0.158522	0.161427	0.169179	0.169463
2592.33	0.14579	0.146873	0.159345	0.157915	0.153828	0.156099	0.164505	0.170495	0.159176	0.162076	0.169857	0.170135
2594.26	0.146266	0.147482	0.160055	0.158606	0.1542	0.156652	0.165312	0.171131	0.159816	0.162711	0.170468	0.170979
2596.19	0.146818	0.148246	0.160707	0.159412	0.15476	0.157229	0.166064	0.171715	0.16035	0.16342	0.171197	0.171832
2598.12	0.147593	0.149014	0.161245	0.160013	0.155242	0.157929	0.166639	0.172404	0.161146	0.164158	0.172024	0.172549
2600.04	0.148319	0.149814	0.161961	0.16071	0.155763	0.158539	0.167136	0.173208	0.161894	0.164766	0.172662	0.173417
2601.97	0.148962	0.15071	0.162733	0.161531	0.156642	0.159182	0.167816	0.173904	0.162648	0.165462	0.17349	0.174436
2603.9	0.149872	0.151511	0.163431	0.162334	0.15759	0.159937	0.168766	0.174488	0.163493	0.166397	0.174382	0.175352
2605.83	0.150681	0.152171	0.164298	0.16321	0.158307	0.160863	0.169461	0.175191	0.164185	0.167285	0.175189	0.176134
2607.76	0.151485	0.153112	0.165213	0.16405	0.159081	0.161636	0.170121	0.175965	0.164792	0.168087	0.17606	0.176722
2609.69	0.152251	0.153938	0.165949	0.164694	0.15981	0.162274	0.170897	0.176608	0.165472	0.168907	0.176911	0.177531
2611.62	0.152989	0.154452	0.166689	0.165347	0.160249	0.162983	0.171627	0.177186	0.166233	0.16951	0.177653	0.178391
2613.55	0.153783	0.155242	0.167387	0.166102	0.160895	0.163471	0.172346	0.178016	0.166803	0.170202	0.178383	0.179216
2615.47	0.15456	0.156002	0.168104	0.167029	0.161747	0.164059	0.173015	0.17875	0.16731	0.171044	0.179096	0.180111
2617.4	0.155365	0.156734	0.16894	0.167883	0.162625	0.16486	0.173762	0.179426	0.168181	0.171745	0.179967	0.181047
2619.33	0.156256	0.157733	0.169707	0.168656	0.163527	0.165816	0.17465	0.180431	0.169178	0.172565	0.180976	0.181983
2621.26	0.157303	0.158876	0.170551	0.169484	0.16438	0.166752	0.175541	0.181453	0.170044	0.173475	0.181778	0.18281
2623.19	0.15835	0.159965	0.171439	0.170187	0.165075	0.167608	0.176446	0.18231	0.171064	0.174323	0.182572	0.183761
2625.12	0.159209	0.160779	0.172284	0.171062	0.165748	0.168489	0.177168	0.18313	0.171955	0.175226	0.183583	0.184884
2627.05	0.159881	0.161552	0.173125	0.172011	0.166606	0.169237	0.177806	0.183914	0.172836	0.176117	0.184568	0.185824
2628.98	0.160644	0.162377	0.173941	0.172691	0.167396	0.169828	0.178496	0.184529	0.173733	0.176926	0.185326	0.186639
2630.91	0.161512	0.162971	0.174727	0.173447	0.168073	0.170529	0.179146	0.185284	0.174547	0.177856	0.18621	0.187578
2632.83	0.162328	0.163709	0.175455	0.17425	0.168719	0.171313	0.180073	0.185993	0.175413	0.178631	0.187079	0.18834
2634.76	0.1633	0.164599	0.176227	0.175051	0.169387	0.172181	0.181059	0.186857	0.176102	0.179417	0.187849	0.189032
2636.69	0.164145	0.16557	0.177069	0.175765	0.170115	0.172997	0.181874	0.187887	0.176848	0.180393	0.188655	0.190119
2638.62	0.164879	0.16651	0.177944	0.176561	0.170957	0.173509	0.182553	0.188836	0.177813	0.181222	0.189467	0.191165
2640.55	0.165698	0.167225	0.178736	0.177631	0.171875	0.174221	0.183422	0.189682	0.178854	0.182077	0.19046	0.191966
2642.48	0.166379	0.167947	0.179533	0.17855	0.172663	0.17501	0.184292	0.190156	0.179769	0.182898	0.191314	0.192797
2644.41	0.167148	0.168709	0.1803	0.179357	0.173268	0.175732	0.184807	0.190699	0.180495	0.183755	0.192155	0.19375
2646.34	0.167822	0.169654	0.180965	0.180107	0.173802	0.176472	0.185411	0.191469	0.181292	0.184572	0.193068	0.194524
2648.26	0.168603	0.170439	0.181822	0.180662	0.174374	0.177259	0.186233	0.19223	0.182179	0.185262	0.193761	0.195079
2650.19	0.169392	0.171148	0.182612	0.181246	0.175106	0.177984	0.187073	0.19299	0.182794	0.186065	0.194424	0.19581
2652.12	0.170057	0.171997	0.183379	0.181808	0.175836	0.178628	0.187881	0.193625	0.183343	0.186891	0.195171	0.196473
2654.05	0.170938	0.17279	0.184306	0.182659	0.17667	0.179399	0.188381	0.194419	0.184014	0.1877	0.195958	0.197136
2655.98	0.171826	0.173517	0.185098	0.183593	0.177574	0.180177	0.189168	0.195353	0.184796	0.18853	0.196699	0.198076
2657.91	0.172644	0.174203	0.185935	0.18436	0.178391	0.181097	0.190263	0.196223	0.185599	0.189303	0.19753	0.199276
2659.84	0.173535	0.175271	0.186853	0.18546	0.179244	0.181966	0.19121	0.196956	0.186542	0.190232	0.198527	0.200228
2661.77	0.174545	0.176418	0.187539	0.186475	0.180039	0.182821	0.192033	0.197896	0.187449	0.191019	0.199512	0.200972
2663.69	0.175456	0.177268	0.188328	0.187378	0.18081	0.183579	0.19268	0.198828	0.188211	0.191915	0.20051	0.201808
2665.62	0.176168	0.178048	0.189324	0.188193	0.181515	0.184245	0.193396	0.199548	0.1891	0.192981	0.201371	0.20274
2667.55	0.176978	0.178784	0.190057	0.189057	0.182276	0.185037	0.194061	0.200307	0.190132	0.193798	0.202139	0.203649
2669.48	0.177764	0.179638	0.190781	0.189724	0.18332	0.185819	0.194974	0.201094	0.190986	0.194467	0.203018	0.204434
2671.41	0.178591	0.180541	0.191596	0.190306	0.184081	0.186633	0.195983	0.202051	0.191596	0.195007	0.203873	0.205215
2673.34	0.179398	0.181326	0.192323	0.19132	0.184803	0.187619	0.196635	0.202898	0.19239	0.195949	0.204614	0.206025
2675.27	0.180174	0.182283	0.193121	0.192259	0.185689	0.188595	0.197473	0.203754	0.193343	0.196906	0.205382	0.206894
2677.2	0.181207	0.183347	0.194033	0.192931	0.186396	0.189248	0.198425	0.204621	0.193978	0.197691	0.206168	0.207695
2679.13	0.182055	0.184206	0.194834	0.193565	0.187158	0.189825	0.199259	0.205357	0.19475	0.198589	0.207057	0.208687
2681.05	0.182685	0.184888	0.195654	0.194406	0.187804	0.190398	0.200004	0.205999	0.195928	0.199517	0.208038	0.209681
2682.98	0.183489	0.185598	0.196587	0.195376	0.188353	0.191072	0.200518	0.206696	0.19667	0.200582	0.208875	0.210586
2684.91	0.184147	0.186333	0.197352	0.196151	0.188816	0.19194	0.201076	0.20728	0.197371	0.201378	0.20969	0.211417
2686.84	0.184809	0.187046	0.198074	0.196726	0.189409	0.192631	0.201676	0.207894	0.198246	0.201962	0.210435	0.212108
2688.77	0.185684	0.187802	0.198767	0.19722	0.19021	0.193126	0.202417	0.208808	0.199054	0.202593	0.211098	0.212711
2690.7	0.186445	0.188508	0.199495	0.19784	0.19091	0.193674	0.203217	0.209455	0.199991	0.203273	0.211881	0.213582
2692.63	0.187209	0.189169	0.200342	0.198776	0.191558	0.194508	0.203874	0.209991	0.200817	0.204153	0.212784	0.214591
2694.56	0.188044	0.190087	0.201248	0.199785	0.192226	0.195428	0.20461	0.210804	0.201401	0.205172	0.213675	0.215539
2696.48	0.189004	0.191073	0.202017	0.20054	0.193128	0.19597	0.205351	0.211821	0.202202	0.206103	0.214655	0.216731
2698.41	0.190077	0.191879	0.202882	0.201492	0.194013	0.196636	0.206241	0.212758	0.203223	0.206969	0.21574	0.217755
2700.34	0.190977	0.19268	0.203856	0.20262	0.194555	0.1978	0.207155	0.213488	0.204126	0.207838	0.216762	0.218746
2702.27	0.191841	0.193576	0.204658	0.203507	0.195431	0.198818	0.207868	0.214167	0.204876	0.208668	0.217598	0.219707
2704.2	0.192826	0.194589	0.20563	0.20439	0.196452	0.199613	0.208586	0.214905	0.205799	0.209576	0.218422	0.220448
2706.13	0.193644	0.195493	0.206632	0.205417	0.197177	0.20047	0.209484	0.215856	0.206808	0.210526	0.219322	0.22128
2708.06	0.19444	0.19635	0.207349	0.206365	0.198235	0.201295	0.210441	0.216945	0.207592	0.211354	0.220119	0.222211
2709.99	0.195472	0.1974	0.208266	0.20727	0.19928	0.202132	0.211219	0.217825	0.20856	0.212324	0.220994	0.223138
2711.92	0.196589	0.198656	0.209364	0.20838	0.199932	0.203146	0.212225	0.218799	0.209573	0.213323	0.222203	0.224304
2713.84	0.197585	0.199886	0.210504	0.209334	0.200753	0.204309	0.213303	0.219968	0.2107	0.214446	0.223552	0.225554
2715.77	0.198631	0.201056	0.211614	0.210324	0.201895	0.20503	0.214235	0.221022	0.212018	0.215653	0.224625	0.226599
2717.7	0.199803	0.202104	0.212664	0.211577	0.203061	0.20592	0.215349	0.222027	0.213245	0.216689	0.225687	0.227794
2719.63	0.20087	0.202954	0.213691	0.212621	0.203951	0.20714	0.216398	0.222803	0.214224	0.217763	0.226762	0.228978
2721.56	0.20177	0.204019	0.214545	0.213554	0.204889	0.208041	0.217269	0.223656	0.215039	0.218744	0.227741	0.229914
2723.49	0.202582	0.204867	0.215377	0.214502	0.205642	0.208755	0.218166	0.224551	0.215973	0.219705	0.228615	0.230795
2725.42	0.203452	0.205713	0.216371	0.215376	0.206396	0.209416	0.218907	0.225199	0.216926	0.220603	0.229489	0.231798
2727.35	0.204599	0.206967	0.217478	0.216292	0.207422	0.210347	0.21958	0.225817	0.218046	0.221629	0.230734	0.232843
2729.27	0.205441	0.207944	0.218482	0.217393	0.208369	0.211286	0.220574	0.226698	0.219191	0.222881	0.231926	0.233847
2731.2	0.20611	0.208752	0.219588	0.218379	0.209136	0.212171	0.221579	0.227746	0.22029	0.224044	0.232963	0.234868
2733.13	0.207095	0.209685	0.220591	0.219424	0.209768	0.21323	0.222642	0.228634	0.221297	0.225114	0.233973	0.235897
2735.06	0.208041	0.210518	0.221445	0.220325	0.210598	0.214231	0.223478	0.229704	0.222231	0.226064	0.234917	0.236805
2736.99	0.208827	0.211353	0.222426	0.221039	0.21156	0.214966	0.224136	0.230724	0.223257	0.22691	0.235883	0.237729
2738.92	0.20967	0.212235	0.22334	0.22211	0.212468	0.215595	0.225037	0.231404	0.224369	0.227901	0.236742	0.238601
2740.85	0.210694	0.213105	0.224089	0.223015	0.213253	0.216333	0.225801	0.232077	0.225349	0.22877	0.237705	0.239516
2742.78	0.211576	0.214044	0.224924	0.223798	0.213874	0.217278	0.226622	0.232787	0.225931	0.229505	0.238725	0.240628
2744.71	0.212377	0.214909	0.225709	0.224602	0.214472	0.218062	0.227391	0.233749	0.226634	0.230249	0.239508	0.241572
2746.63	0.213263	0.215892	0.226461	0.225332	0.215335	0.218821	0.228207	0.234578	0.227525	0.231166	0.240264	0.242226
2748.56	0.214144	0.216763	0.227509	0.22608	0.216345	0.219885	0.229168	0.235328	0.228654	0.232223	0.241247	0.242938
2750.49	0.215168	0.217501	0.228473	0.227108	0.217312	0.220826	0.230085	0.236456	0.229778	0.233158	0.242327	0.244221
2752.42	0.216154	0.218695	0.229545	0.228472	0.218287	0.221794	0.230925	0.237427	0.230918	0.234487	0.243498	0.245768
2754.35	0.217154	0.219934	0.230779	0.229683	0.219318	0.222771	0.231896	0.238462	0.23213	0.235746	0.244706	0.24675
2756.28	0.218209	0.220918	0.231748	0.230604	0.220443	0.223806	0.233052	0.239551	0.233183	0.236735	0.245863	0.247542
2758.21	0.219265	0.221911	0.232713	0.231569	0.221364	0.224829	0.23404	0.240531	0.234106	0.237951	0.247008	0.248573
2760.14	0.220365	0.22297	0.233834	0.232591	0.222387	0.225569	0.234965	0.241574	0.235218	0.239051	0.248365	0.249769
2762.06	0.221401	0.224225	0.234868	0.233845	0.223531	0.226281	0.236012	0.242666	0.236551	0.240026	0.249613	0.251074
2763.99	0.222557	0.225462	0.23634	0.235255	0.224632	0.227624	0.237231	0.243729	0.237731	0.241313	0.250603	0.252237
2765.92	0.223917	0.226674	0.237871	0.236436	0.225768	0.22905	0.23861	0.245031	0.23903	0.242741	0.251812	0.253543
2767.85	0.225343	0.228149	0.239097	0.237633	0.226997	0.230266	0.239864	0.246486	0.240396	0.244015	0.253321	0.254995
2769.78	0.226942	0.229774	0.240571	0.239076	0.22852	0.23193	0.241013	0.247679	0.241753	0.245365	0.25489	0.256463
2771.71	0.228604	0.231561	0.242044	0.240568	0.230009	0.233498	0.242471	0.249041	0.243205	0.246848	0.256315	0.257879
2773.64	0.229957	0.233012	0.243276	0.2419	0.231239	0.23469	0.243971	0.250617	0.244751	0.248145	0.257818	0.259341
2775.57	0.231203	0.23433	0.244804	0.243411	0.232369	0.235856	0.245198	0.252002	0.246369	0.24975	0.259395	0.260987
2777.5	0.232619	0.235724	0.246487	0.245186	0.233716	0.237426	0.246661	0.25325	0.248003	0.251493	0.260901	0.262539
2779.42	0.234151	0.237228	0.247966	0.24693	0.235235	0.238911	0.248117	0.254777	0.249523	0.25306	0.262465	0.263941
2781.35	0.235851	0.238986	0.249683	0.248491	0.236762	0.240401	0.249609	0.256577	0.251241	0.254693	0.264184	0.26558
2783.28	0.237734	0.240758	0.251384	0.250192	0.238508	0.242079	0.251402	0.258326	0.253115	0.25642	0.26598	0.267582
2785.21	0.239592	0.242787	0.252899	0.25228	0.240564	0.243824	0.253097	0.259992	0.255016	0.258266	0.267834	0.269573
2787.14	0.241679	0.244828	0.254703	0.254128	0.24249	0.245926	0.255141	0.26199	0.256862	0.260199	0.269608	0.271351
2789.07	0.24387	0.246898	0.256755	0.256038	0.244523	0.247945	0.257319	0.26407	0.258558	0.26208	0.271611	0.273201
2791	0.245891	0.249021	0.258856	0.258199	0.246611	0.249763	0.259233	0.265922	0.260641	0.26399	0.273847	0.275375
2792.93	0.247987	0.251182	0.261159	0.260299	0.248704	0.251779	0.261368	0.268043	0.26286	0.266297	0.276069	0.277595
2794.85	0.250291	0.253572	0.263499	0.2624	0.250843	0.253955	0.263533	0.270211	0.264952	0.268557	0.278161	0.279768
2796.78	0.25239	0.25576	0.265712	0.264647	0.252852	0.256212	0.265264	0.272149	0.267154	0.270658	0.280122	0.282063
2798.71	0.254605	0.25783	0.267969	0.267118	0.254772	0.258454	0.267323	0.274302	0.269343	0.272906	0.282465	0.284434
2800.64	0.257371	0.260245	0.270387	0.269594	0.257095	0.260925	0.27006	0.276617	0.271852	0.275376	0.285095	0.286832
2802.57	0.260149	0.26326	0.273031	0.27218	0.259895	0.263529	0.272803	0.279528	0.274666	0.278189	0.287883	0.289536
2804.5	0.263058	0.266534	0.276063	0.274866	0.262633	0.266318	0.275659	0.282702	0.277468	0.281189	0.290796	0.292479
2806.43	0.266388	0.269909	0.279058	0.277899	0.265935	0.269408	0.278784	0.285486	0.280415	0.284035	0.293724	0.295517
2808.36	0.269888	0.27323	0.282081	0.281343	0.26929	0.272495	0.282027	0.288518	0.28357	0.286887	0.297033	0.298613
2810.28	0.273009	0.276441	0.285366	0.284678	0.272191	0.27569	0.285439	0.291594	0.286782	0.290202	0.300397	0.301715
2812.21	0.276327	0.279895	0.288888	0.288123	0.275395	0.279051	0.288627	0.294865	0.290125	0.293512	0.30369	0.30523
2814.14	0.279893	0.283478	0.292515	0.291602	0.278789	0.282688	0.291612	0.298273	0.293595	0.296856	0.307105	0.308829
2816.07	0.283469	0.286978	0.296037	0.295081	0.282016	0.286133	0.29509	0.30175	0.297201	0.300727	0.310615	0.312172
2818	0.287377	0.290718	0.299692	0.29869	0.285803	0.289736	0.299078	0.305378	0.301055	0.304521	0.314456	0.315873
2819.93	0.291592	0.295099	0.303601	0.302687	0.290136	0.29379	0.302985	0.309471	0.304965	0.308422	0.318652	0.320186
2821.86	0.296329	0.300003	0.307955	0.307381	0.294747	0.298195	0.307144	0.314007	0.30932	0.313006	0.323009	0.324787
2823.79	0.301388	0.30498	0.312841	0.312522	0.299807	0.302779	0.312122	0.318638	0.31431	0.317935	0.327632	0.329449
2825.72	0.306743	0.310523	0.318331	0.318003	0.305203	0.308087	0.317521	0.324099	0.319935	0.323261	0.332977	0.334644
2827.64	0.312954	0.316927	0.324312	0.323874	0.311267	0.314206	0.323586	0.330099	0.326063	0.329599	0.339241	0.340526
2829.57	0.320043	0.323835	0.330925	0.330566	0.318069	0.321132	0.330336	0.336715	0.332724	0.336401	0.346196	0.347174
2831.5	0.327886	0.331907	0.338562	0.338227	0.325742	0.328897	0.337991	0.344368	0.340286	0.343774	0.353577	0.354848
2833.43	0.336974	0.340886	0.347131	0.347094	0.334401	0.337453	0.346789	0.353031	0.34895	0.352454	0.362049	0.363345
2835.36	0.348019	0.35142	0.357392	0.357423	0.344711	0.347771	0.356863	0.363151	0.359028	0.362631	0.372508	0.373349
2837.29	0.361144	0.36474	0.370289	0.370221	0.357701	0.36021	0.369145	0.375458	0.371555	0.375292	0.385224	0.385945
2839.22	0.377406	0.381634	0.386349	0.386885	0.374033	0.375998	0.385204	0.391188	0.387895	0.391371	0.401391	0.401766
2841.15	0.399446	0.403649	0.407351	0.408747	0.395404	0.397202	0.406488	0.412296	0.409352	0.412555	0.42268	0.422367
2843.07	0.428263	0.432166	0.434863	0.436936	0.423224	0.42498	0.434011	0.439378	0.437217	0.440126	0.450642	0.449348
2845	0.463854	0.467942	0.468971	0.471962	0.458067	0.459792	0.46886	0.473131	0.472147	0.474896	0.485169	0.48273
2846.93	0.503235	0.508527	0.50704	0.511392	0.497248	0.498961	0.508123	0.51162	0.510661	0.513539	0.523281	0.519455
2848.86	0.536398	0.542225	0.538647	0.543882	0.530073	0.53159	0.540478	0.543367	0.541047	0.544024	0.554309	0.549443
2850.79	0.551185	0.556551	0.551759	0.557289	0.544492	0.545901	0.554592	0.556686	0.552188	0.555716	0.565505	0.560696
2852.72	0.547456	0.553011	0.547726	0.553233	0.540931	0.542704	0.550824	0.552705	0.546517	0.550595	0.559664	0.554943
2854.65	0.534385	0.539849	0.534495	0.539544	0.527227	0.52955	0.5373	0.53947	0.532362	0.536519	0.545508	0.541175
2856.58	0.516948	0.522334	0.51731	0.521727	0.509071	0.511593	0.52	0.522369	0.514974	0.519139	0.528417	0.524713
2858.51	0.49864	0.50366	0.499867	0.503632	0.4905	0.493258	0.502039	0.505194	0.497546	0.501853	0.511503	0.508559
2860.43	0.482483	0.487468	0.484764	0.488165	0.474357	0.477496	0.48601	0.490076	0.482775	0.487046	0.496605	0.494496
2862.36	0.470252	0.475425	0.473737	0.477003	0.46249	0.465694	0.473647	0.478254	0.472104	0.476146	0.485738	0.484269
2864.29	0.463013	0.468061	0.467163	0.469918	0.455038	0.458237	0.466314	0.471254	0.465944	0.469937	0.479657	0.478723
2866.22	0.459782	0.4649	0.464576	0.466784	0.451658	0.454969	0.463538	0.468405	0.463677	0.467506	0.477515	0.476554
2868.15	0.459599	0.464239	0.464737	0.466901	0.451551	0.454873	0.463295	0.468253	0.463755	0.46768	0.477895	0.476593
2870.08	0.461151	0.465156	0.46574	0.467889	0.452945	0.455923	0.46422	0.468953	0.465186	0.469275	0.479038	0.477932
2872.01	0.461749	0.465851	0.466382	0.468205	0.453502	0.456498	0.465039	0.469534	0.465821	0.469687	0.47957	0.478729
2873.94	0.460351	0.465203	0.466302	0.467618	0.45264	0.455867	0.464325	0.46912	0.465392	0.46896	0.479109	0.478274
2875.86	0.458493	0.464005	0.465498	0.466464	0.451044	0.454601	0.462682	0.467669	0.464586	0.468094	0.478249	0.477106
2877.79	0.457778	0.462985	0.464813	0.465626	0.450155	0.453924	0.461705	0.467009	0.463925	0.467414	0.477635	0.476564
2879.72	0.458331	0.463257	0.464929	0.466195	0.450862	0.454055	0.462187	0.467894	0.464573	0.467951	0.478119	0.477356
2881.65	0.460432	0.464945	0.466939	0.468122	0.453096	0.456199	0.464577	0.470361	0.466403	0.470082	0.480075	0.479314
2883.58	0.46423	0.468358	0.470506	0.471604	0.456824	0.460231	0.468365	0.473862	0.470087	0.473658	0.483642	0.48288
2885.51	0.469057	0.473401	0.47549	0.477078	0.461872	0.465028	0.473001	0.478634	0.475347	0.478794	0.488673	0.487878
2887.44	0.474897	0.479165	0.48161	0.483485	0.467969	0.471093	0.478998	0.484484	0.481159	0.484783	0.494247	0.49345
2889.37	0.481719	0.486477	0.488448	0.490312	0.475095	0.478148	0.4867	0.491344	0.487788	0.491327	0.501054	0.499533
2891.3	0.489638	0.495015	0.495789	0.4978	0.48331	0.486161	0.494826	0.499536	0.495481	0.498604	0.508899	0.506969
2893.22	0.498459	0.50379	0.504116	0.505779	0.491629	0.494811	0.50291	0.507633	0.503574	0.506682	0.517156	0.51508
2895.15	0.507645	0.512867	0.512773	0.514318	0.500397	0.50353	0.512016	0.516082	0.512165	0.515237	0.525753	0.523202
2897.08	0.517165	0.522187	0.521386	0.523673	0.510109	0.512829	0.521005	0.525419	0.52151	0.5244	0.534356	0.53213
2899.01	0.527296	0.532208	0.531425	0.53367	0.520553	0.523069	0.530359	0.53542	0.531074	0.534198	0.544028	0.541431
2900.94	0.538572	0.543633	0.542583	0.544712	0.531882	0.533881	0.54135	0.546299	0.54148	0.544516	0.555202	0.551641
2902.87	0.551111	0.556171	0.554503	0.556968	0.543865	0.546033	0.553413	0.558283	0.553266	0.556222	0.567283	0.563232
2904.8	0.565078	0.570101	0.567614	0.57085	0.557932	0.560156	0.567301	0.57177	0.567191	0.569619	0.581202	0.576666
2906.73	0.58125	0.586925	0.583981	0.587986	0.575094	0.576879	0.583978	0.587812	0.583492	0.585431	0.597829	0.592871
2908.65	0.601713	0.60828	0.603993	0.608896	0.595349	0.5972	0.604397	0.60792	0.603471	0.605756	0.617825	0.611944
2910.58	0.627962	0.633746	0.628704	0.634394	0.620279	0.622044	0.630107	0.63277	0.628475	0.631491	0.642836	0.635923
2912.51	0.658532	0.664823	0.658484	0.66492	0.651195	0.653226	0.660975	0.66268	0.658995	0.662617	0.673616	0.665355
2914.44	0.69109	0.699404	0.690428	0.698563	0.685614	0.68653	0.694191	0.695609	0.6917	0.695474	0.706569	0.696532
2916.37	0.718192	0.726743	0.716905	0.726127	0.71276	0.713339	0.721443	0.723211	0.71617	0.720425	0.73225	0.721691
2918.3	0.73121	0.740746	0.730006	0.738681	0.725037	0.727482	0.735276	0.737167	0.727374	0.731657	0.743491	0.732913
2920.23	0.733619	0.743266	0.732249	0.740238	0.727478	0.730673	0.737922	0.739319	0.72809	0.732127	0.744102	0.732667
2922.16	0.730328	0.739104	0.728317	0.735999	0.723692	0.727306	0.733956	0.734603	0.722401	0.727434	0.738842	0.727389
2924.09	0.72202	0.729951	0.719399	0.726884	0.714318	0.71776	0.724756	0.725122	0.712937	0.717797	0.728239	0.718171
2926.01	0.708996	0.71603	0.705802	0.713309	0.700478	0.703318	0.710543	0.711843	0.700014	0.703454	0.71356	0.703944
2927.94	0.691144	0.698529	0.688799	0.696064	0.683158	0.685763	0.692878	0.694574	0.683176	0.686642	0.696616	0.687331
2929.87	0.671123	0.678321	0.668665	0.676236	0.662675	0.665868	0.67266	0.674397	0.664232	0.667904	0.677804	0.669426
2931.8	0.650413	0.656621	0.64763	0.655136	0.640178	0.643874	0.651007	0.65309	0.644427	0.647258	0.657992	0.650176
2933.73	0.627832	0.634485	0.626568	0.632421	0.617386	0.620691	0.628493	0.629873	0.623409	0.625829	0.636598	0.630166
2935.66	0.604952	0.611889	0.604861	0.609783	0.594255	0.597692	0.605625	0.607515	0.601895	0.604786	0.614912	0.610364
2937.59	0.582908	0.589667	0.584244	0.588495	0.572145	0.575825	0.583482	0.58654	0.581192	0.583915	0.595435	0.590304
2939.52	0.563258	0.569747	0.564818	0.568265	0.551614	0.555231	0.562325	0.566204	0.562256	0.564606	0.57659	0.571495
2941.44	0.545228	0.551259	0.547233	0.550212	0.533255	0.536652	0.544129	0.548437	0.545293	0.547454	0.559052	0.555444
2943.37	0.529427	0.535279	0.532296	0.534818	0.517416	0.521096	0.52892	0.533284	0.531088	0.532888	0.544797	0.541955
2945.3	0.518078	0.522761	0.520684	0.522647	0.50497	0.508763	0.516267	0.521079	0.519896	0.522164	0.533727	0.531227
2947.23	0.509316	0.513896	0.512482	0.514295	0.49612	0.50024	0.507226	0.512308	0.511919	0.514523	0.525779	0.523216
2949.16	0.503346	0.508562	0.506916	0.50914	0.490046	0.494501	0.501388	0.506586	0.50706	0.509735	0.520957	0.518332
2951.09	0.500472	0.505344	0.503863	0.50642	0.486968	0.491073	0.498117	0.503152	0.504222	0.50704	0.518543	0.515847
2953.02	0.498252	0.503043	0.502078	0.504334	0.484901	0.488884	0.495985	0.500684	0.502184	0.504708	0.516701	0.514416
2954.95	0.495699	0.500094	0.499851	0.501593	0.481897	0.485953	0.493028	0.497806	0.500215	0.502815	0.514113	0.51214
2956.87	0.492333	0.49579	0.496174	0.497454	0.477526	0.481815	0.48854	0.49371	0.496814	0.499775	0.510448	0.508277
2958.8	0.486522	0.490237	0.490718	0.491744	0.471944	0.475699	0.482613	0.4878	0.491275	0.494051	0.505141	0.503036
2960.73	0.478718	0.483052	0.483167	0.48449	0.464463	0.467832	0.47522	0.48031	0.48441	0.486564	0.498095	0.496141
2962.66	0.469414	0.47353	0.473721	0.475275	0.45484	0.458351	0.465956	0.470819	0.475873	0.478061	0.489222	0.487369
2964.59	0.458248	0.462492	0.462734	0.464339	0.443752	0.447295	0.455294	0.459697	0.465238	0.467851	0.47899	0.477068
2966.52	0.445977	0.450423	0.45082	0.452141	0.431318	0.435156	0.443033	0.447715	0.45308	0.456154	0.467616	0.465714
2968.45	0.433239	0.437687	0.438937	0.44015	0.419063	0.422655	0.430611	0.435952	0.441302	0.44433	0.455908	0.454913
2970.38	0.421119	0.425553	0.427613	0.428663	0.407018	0.410834	0.419065	0.424678	0.430188	0.433041	0.444997	0.44438
2972.31	0.410247	0.414484	0.417113	0.417813	0.395927	0.400229	0.407957	0.414171	0.419676	0.422405	0.434916	0.434325
2974.23	0.400019	0.403897	0.407394	0.407937	0.385811	0.390016	0.397987	0.40446	0.410282	0.412691	0.425375	0.425104
2976.16	0.390309	0.394427	0.398596	0.398695	0.37648	0.380613	0.388983	0.395594	0.401739	0.404194	0.416392	0.416424
2978.09	0.381486	0.385847	0.390475	0.390284	0.368279	0.372374	0.380487	0.387649	0.393639	0.396132	0.408531	0.408716
2980.02	0.373621	0.377809	0.38271	0.382798	0.360618	0.364912	0.372896	0.379864	0.386178	0.388848	0.401628	0.401754
2981.95	0.366433	0.370628	0.375714	0.375549	0.353684	0.35784	0.366155	0.372831	0.379706	0.382451	0.394924	0.395621
2983.88	0.360336	0.36393	0.369715	0.369398	0.347236	0.351342	0.359776	0.366821	0.374155	0.376574	0.388675	0.390096
2985.81	0.354744	0.358116	0.364812	0.364534	0.341537	0.34599	0.354295	0.361639	0.369048	0.371374	0.383714	0.38501
2987.74	0.350019	0.353323	0.36044	0.360001	0.336984	0.341565	0.349696	0.356849	0.364572	0.366992	0.379524	0.380668
2989.66	0.34615	0.349555	0.356402	0.356061	0.33362	0.338087	0.346359	0.3532	0.360925	0.363565	0.375718	0.377332
2991.59	0.34325	0.347004	0.353835	0.353389	0.330922	0.33536	0.343763	0.35096	0.358246	0.360841	0.373216	0.374855
2993.52	0.341642	0.345445	0.352154	0.351695	0.329019	0.333714	0.341729	0.349571	0.356828	0.358948	0.371728	0.373139
2995.45	0.340677	0.344709	0.351197	0.35091	0.328531	0.332776	0.341036	0.348524	0.355964	0.358164	0.370944	0.372316
2997.38	0.341107	0.344708	0.351424	0.350989	0.329128	0.333131	0.34123	0.348844	0.356336	0.3587	0.371163	0.372375
2999.31	0.342308	0.345652	0.352836	0.351866	0.330286	0.334854	0.342413	0.350023	0.357534	0.359851	0.372284	0.373495
3001.24	0.343994	0.347282	0.354822	0.353445	0.332226	0.336278	0.344179	0.351301	0.359078	0.361412	0.374013	0.37511
3003.17	0.34605	0.348978	0.356694	0.355017	0.334279	0.338017	0.345652	0.352618	0.36099	0.363381	0.375711	0.37655
3005.1	0.348184	0.350451	0.358396	0.356407	0.335977	0.339859	0.347072	0.353964	0.362581	0.364889	0.376858	0.377826
3007.02	0.350309	0.352102	0.359986	0.357817	0.338051	0.341789	0.348536	0.355732	0.364171	0.366155	0.378199	0.379153
3008.95	0.351872	0.35423	0.360761	0.359151	0.33962	0.343277	0.349628	0.356924	0.365298	0.367447	0.37935	0.380254
3010.88	0.352515	0.355182	0.361112	0.359912	0.340029	0.343685	0.35023	0.357478	0.366049	0.368041	0.380059	0.380707
3012.81	0.351992	0.354563	0.361428	0.359748	0.339601	0.343148	0.349887	0.357298	0.366453	0.367973	0.38031	0.381115
3014.74	0.351217	0.353811	0.36117	0.359371	0.338728	0.341975	0.349431	0.356777	0.366128	0.36779	0.380294	0.38147
3016.67	0.350428	0.353202	0.360689	0.359262	0.337546	0.341298	0.349004	0.35627	0.36603	0.367964	0.380612	0.381538
3018.6	0.349508	0.35273	0.360342	0.359315	0.336401	0.340848	0.348267	0.356038	0.366508	0.368041	0.380685	0.381895
3020.53	0.349146	0.352612	0.360601	0.359559	0.335802	0.34057	0.34793	0.356131	0.367281	0.368314	0.380939	0.382847
3022.45	0.349506	0.352851	0.361083	0.360091	0.335963	0.340364	0.348089	0.356637	0.367898	0.369397	0.381655	0.383653
3024.38	0.35	0.35359	0.362064	0.36128	0.336695	0.340949	0.348986	0.357395	0.368852	0.370734	0.383208	0.384996
3026.31	0.350701	0.35448	0.363544	0.362521	0.337503	0.341823	0.350067	0.357935	0.370577	0.372114	0.384981	0.386729
3028.24	0.352406	0.356306	0.365033	0.364367	0.33907	0.343232	0.351465	0.359214	0.372607	0.3737	0.386544	0.388314
3030.17	0.354792	0.358216	0.367082	0.366072	0.340857	0.344888	0.35286	0.36136	0.374637	0.375473	0.388488	0.390308
3032.1	0.356079	0.359425	0.369018	0.367045	0.341993	0.345748	0.354162	0.362833	0.376154	0.376904	0.390211	0.392053
3034.03	0.35756	0.361412	0.370928	0.36877	0.343187	0.347554	0.355814	0.364271	0.377964	0.378651	0.391787	0.394063
3035.96	0.359311	0.363572	0.372848	0.371063	0.345008	0.3499	0.357351	0.366159	0.380056	0.381043	0.393783	0.396112
3037.89	0.361673	0.365997	0.374856	0.373185	0.347514	0.352197	0.359702	0.368396	0.382336	0.383451	0.396186	0.398381
3039.81	0.364318	0.368527	0.377085	0.375138	0.349962	0.354301	0.362197	0.37114	0.385037	0.385672	0.398217	0.400465
3041.74	0.366194	0.370712	0.379406	0.377385	0.352129	0.356366	0.364395	0.373058	0.38706	0.387956	0.40035	0.40224
3043.67	0.368514	0.372771	0.381603	0.379916	0.354108	0.358653	0.36622	0.374878	0.388996	0.389858	0.402779	0.40457
3045.6	0.371133	0.37506	0.383918	0.382564	0.356537	0.361039	0.368324	0.377143	0.391877	0.391912	0.405219	0.407564
3047.53	0.373503	0.377606	0.386671	0.385186	0.359044	0.363153	0.370682	0.379349	0.394835	0.394789	0.407986	0.410341
3049.46	0.375862	0.380208	0.389245	0.387655	0.361595	0.365255	0.373213	0.381773	0.397296	0.397388	0.41085	0.412426
3051.39	0.378637	0.382946	0.392071	0.39038	0.364335	0.368378	0.376107	0.384435	0.39996	0.399684	0.413654	0.415334
3053.32	0.381775	0.386073	0.395286	0.393286	0.367117	0.371846	0.378929	0.386694	0.403232	0.402923	0.416654	0.418763
3055.24	0.384651	0.389015	0.398277	0.39648	0.369653	0.374406	0.381259	0.389597	0.406557	0.406208	0.419762	0.421694
3057.17	0.386725	0.391198	0.40065	0.399473	0.371886	0.376517	0.38324	0.392406	0.409229	0.408967	0.422579	0.424397
3059.1	0.389239	0.393233	0.402929	0.401847	0.374294	0.378989	0.385876	0.394863	0.412227	0.411735	0.425184	0.42696
3061.03	0.392064	0.396189	0.40549	0.404374	0.376623	0.381506	0.388339	0.397748	0.415308	0.414398	0.427612	0.429503
3062.96	0.394644	0.399095	0.408308	0.406889	0.379137	0.38405	0.390335	0.39976	0.417573	0.416624	0.430036	0.431806
3064.89	0.396595	0.400301	0.410297	0.408647	0.380811	0.385791	0.391535	0.401257	0.419389	0.417866	0.431943	0.433507
3066.82	0.397578	0.401738	0.411423	0.409686	0.381973	0.38666	0.393178	0.402573	0.420418	0.419404	0.433222	0.434617
3068.75	0.398901	0.403622	0.412972	0.411439	0.383244	0.387762	0.39531	0.404073	0.421695	0.421781	0.434857	0.435889
3070.68	0.40089	0.405431	0.414852	0.413308	0.385233	0.389731	0.396834	0.405779	0.423409	0.423821	0.43702	0.4381
3072.6	0.402857	0.407302	0.416299	0.414723	0.386968	0.391701	0.398443	0.407709	0.42525	0.425096	0.438812	0.440126
3074.53	0.404911	0.409252	0.417698	0.416789	0.388426	0.393738	0.40067	0.409866	0.427272	0.426595	0.440387	0.441469
3076.46	0.406878	0.41128	0.419575	0.418636	0.390596	0.395695	0.402619	0.411723	0.429066	0.428462	0.442361	0.443096
3078.39	0.408219	0.412666	0.421325	0.419914	0.391817	0.396841	0.403472	0.412977	0.430827	0.429746	0.443713	0.445
3080.32	0.408647	0.413386	0.422717	0.421123	0.392765	0.397681	0.404142	0.413973	0.431806	0.430561	0.444545	0.446373
3082.25	0.409067	0.414193	0.423621	0.42231	0.394477	0.398851	0.405337	0.415157	0.432475	0.431558	0.445614	0.447354
3084.18	0.410274	0.415408	0.424545	0.423183	0.395754	0.400262	0.406567	0.416406	0.43358	0.432611	0.446745	0.447571
3086.11	0.41177	0.416542	0.425951	0.42419	0.396323	0.401393	0.407809	0.417162	0.434973	0.433978	0.447905	0.448878
3088.03	0.412728	0.417356	0.426959	0.424867	0.396871	0.401821	0.409049	0.418183	0.436048	0.435248	0.448488	0.450319
3089.96	0.413355	0.418291	0.427847	0.425733	0.398174	0.40282	0.410112	0.41931	0.437003	0.436042	0.44935	0.451079
3091.89	0.414311	0.419773	0.429051	0.426984	0.399535	0.404543	0.410627	0.420419	0.438003	0.4372	0.451014	0.45252
3093.82	0.415852	0.420656	0.430217	0.428006	0.400842	0.405764	0.411421	0.421498	0.439697	0.43867	0.453021	0.454059
3095.75	0.416557	0.420896	0.430992	0.429204	0.402325	0.406554	0.412699	0.422149	0.441425	0.439504	0.454264	0.455114
3097.68	0.416927	0.422183	0.432101	0.430549	0.402988	0.407693	0.413979	0.423562	0.44233	0.440409	0.455439	0.456005
3099.61	0.418339	0.423243	0.433456	0.431639	0.403776	0.409178	0.415047	0.424766	0.44333	0.441763	0.45669	0.457167
3101.54	0.419405	0.423652	0.434535	0.432232	0.404664	0.409367	0.415721	0.425124	0.444324	0.442304	0.457135	0.458052
3103.46	0.420308	0.424812	0.435635	0.433415	0.405782	0.410152	0.417054	0.426384	0.445278	0.443345	0.458142	0.458893
3105.39	0.421181	0.426561	0.436911	0.434553	0.407375	0.412351	0.41854	0.427864	0.446642	0.445036	0.459393	0.459966
3107.32	0.422297	0.427878	0.438518	0.435878	0.408928	0.414139	0.419709	0.429019	0.448144	0.446227	0.460802	0.46179
3109.25	0.424086	0.429102	0.43993	0.43757	0.410377	0.415561	0.421089	0.430789	0.449747	0.447961	0.462296	0.463606
3111.18	0.425914	0.4305	0.441485	0.439103	0.412156	0.416999	0.422805	0.432606	0.451798	0.450363	0.463783	0.464805
3113.11	0.428319	0.432575	0.443519	0.441328	0.414155	0.418897	0.424852	0.434693	0.453922	0.451947	0.465715	0.466175
3115.04	0.430299	0.434775	0.445369	0.44331	0.415325	0.420686	0.426488	0.436867	0.455421	0.45331	0.467821	0.467947
3116.97	0.431703	0.436267	0.44705	0.444886	0.416751	0.421995	0.428	0.438622	0.456777	0.455125	0.469553	0.469963
3118.9	0.432809	0.43781	0.449068	0.446429	0.418766	0.423453	0.429544	0.439811	0.459137	0.456622	0.471033	0.471888
3120.82	0.434312	0.439445	0.451039	0.447874	0.420459	0.425213	0.430685	0.441229	0.461645	0.458234	0.473345	0.473788
3122.75	0.435826	0.440323	0.452839	0.449467	0.421665	0.426722	0.431648	0.442702	0.463152	0.460168	0.475064	0.475407
3124.68	0.437382	0.442273	0.455347	0.451652	0.423678	0.428373	0.433287	0.444363	0.46514	0.462455	0.476684	0.477044
3126.61	0.439624	0.444916	0.457352	0.454003	0.426279	0.430922	0.435782	0.44628	0.467502	0.464245	0.478769	0.479101
3128.54	0.441906	0.446557	0.458792	0.456023	0.428364	0.43351	0.438567	0.448532	0.469133	0.466246	0.481098	0.48127
3130.47	0.444974	0.449393	0.461384	0.459165	0.430831	0.436278	0.441539	0.451645	0.472384	0.469251	0.484297	0.48406
3132.4	0.447154	0.451599	0.4644	0.461694	0.433292	0.438775	0.44394	0.453898	0.475661	0.471761	0.486929	0.486832
3134.33	0.44851	0.453435	0.467229	0.463669	0.435474	0.440707	0.446223	0.456337	0.477747	0.473861	0.488968	0.488759
3136.25	0.451364	0.456033	0.469895	0.466979	0.438558	0.443063	0.448834	0.45923	0.480386	0.476736	0.491444	0.491277
3138.18	0.454701	0.458285	0.472203	0.469934	0.441419	0.44561	0.450924	0.461973	0.483154	0.479544	0.493837	0.493947
3140.11	0.457247	0.461272	0.475097	0.472082	0.443764	0.448134	0.452958	0.464546	0.485979	0.481676	0.496472	0.495928
3142.04	0.459129	0.464035	0.478178	0.474351	0.446318	0.450418	0.455556	0.466776	0.488839	0.48438	0.499213	0.498558
3143.97	0.461546	0.466507	0.480509	0.476837	0.449162	0.452992	0.458199	0.469398	0.491461	0.487046	0.501354	0.501208
3145.9	0.464908	0.469375	0.483221	0.479932	0.452116	0.456124	0.461079	0.47214	0.493932	0.490236	0.504305	0.504276
3147.83	0.467806	0.472075	0.486377	0.483426	0.454989	0.459214	0.464224	0.474863	0.497071	0.493531	0.507723	0.507483
3149.76	0.470817	0.475161	0.489359	0.48666	0.458007	0.462564	0.4674	0.478119	0.500641	0.49648	0.511127	0.51015
3151.69	0.474	0.478219	0.4924	0.489647	0.460991	0.465969	0.469886	0.48106	0.503914	0.499578	0.514194	0.513062
3153.61	0.477312	0.480897	0.495695	0.492093	0.463993	0.468631	0.472384	0.483454	0.507195	0.502531	0.517159	0.515832
3155.54	0.480034	0.483429	0.49873	0.494779	0.467061	0.471264	0.475126	0.485998	0.510847	0.505764	0.520041	0.518452
3157.47	0.482346	0.485506	0.50178	0.49832	0.46995	0.47396	0.477488	0.488703	0.514457	0.508512	0.522906	0.521533
3159.4	0.484522	0.488583	0.504989	0.50147	0.472846	0.476562	0.480359	0.491694	0.517288	0.511629	0.525735	0.524988
3161.33	0.48708	0.492154	0.508259	0.504609	0.475867	0.479608	0.483653	0.494255	0.520174	0.515012	0.528644	0.527627
3163.26	0.49009	0.495147	0.511716	0.50786	0.478814	0.482531	0.486559	0.497249	0.523451	0.517813	0.532093	0.530372
3165.19	0.492489	0.498123	0.514655	0.510937	0.482099	0.485229	0.48919	0.500374	0.527138	0.521129	0.535638	0.53364
3167.12	0.496288	0.500831	0.517343	0.514156	0.485174	0.488518	0.492094	0.503312	0.530668	0.524789	0.539096	0.53682
3169.04	0.500119	0.503825	0.520958	0.517473	0.488086	0.491873	0.49541	0.506091	0.5339	0.527247	0.542549	0.539848
3170.97	0.503031	0.50749	0.524561	0.521001	0.491526	0.494819	0.498912	0.508904	0.53732	0.530296	0.545863	0.542968
3172.9	0.506249	0.510683	0.527142	0.524522	0.494951	0.498103	0.501863	0.512401	0.540671	0.534501	0.548923	0.546057
3174.83	0.509789	0.513568	0.531043	0.528148	0.498265	0.501576	0.505294	0.515682	0.544343	0.537915	0.551796	0.549215
3176.76	0.513017	0.516384	0.535217	0.531678	0.501059	0.505028	0.508713	0.519349	0.548147	0.540762	0.555213	0.552421
3178.69	0.514827	0.518229	0.537988	0.534155	0.503701	0.508217	0.510731	0.521828	0.551205	0.543014	0.558139	0.554882
3180.62	0.517421	0.521097	0.540827	0.53638	0.506943	0.511301	0.513637	0.523991	0.553974	0.546118	0.560222	0.557858
3182.55	0.520875	0.525139	0.543596	0.539395	0.509993	0.514189	0.517128	0.527002	0.556496	0.549748	0.563219	0.56099
3184.48	0.523178	0.528241	0.546552	0.542304	0.513114	0.51718	0.519656	0.529838	0.558929	0.552434	0.566856	0.56358
3186.4	0.52609	0.530271	0.549596	0.54586	0.516755	0.52071	0.522409	0.532593	0.562336	0.55489	0.570363	0.565807
3188.33	0.529884	0.533192	0.552617	0.549325	0.520558	0.524124	0.526112	0.53564	0.565475	0.558281	0.573463	0.568838
3190.26	0.532695	0.53628	0.555869	0.552227	0.523731	0.526936	0.529113	0.53902	0.568837	0.561786	0.576232	0.572058
3192.19	0.535494	0.539167	0.559256	0.555323	0.526099	0.529551	0.531521	0.541842	0.573087	0.564861	0.579464	0.574494
3194.12	0.538398	0.542379	0.562439	0.557808	0.528842	0.5325	0.534973	0.544492	0.575892	0.567843	0.58286	0.577609
3196.05	0.540864	0.545215	0.565234	0.560739	0.532008	0.535499	0.537653	0.547448	0.578582	0.570244	0.585695	0.580895
3197.98	0.54332	0.547218	0.567124	0.562981	0.534206	0.537833	0.539245	0.549732	0.581644	0.572465	0.587788	0.582571
3199.91	0.545788	0.549317	0.569658	0.565782	0.537016	0.540169	0.541918	0.552512	0.583493	0.574905	0.589484	0.583965
3201.83	0.548158	0.552063	0.572957	0.568706	0.540383	0.542976	0.545007	0.555325	0.585778	0.576936	0.591542	0.586876
3203.76	0.550519	0.555163	0.575727	0.570861	0.543038	0.545759	0.547938	0.557253	0.588752	0.579371	0.59445	0.58982
3205.69	0.553142	0.557509	0.578391	0.573946	0.545394	0.548434	0.550744	0.56021	0.59107	0.581937	0.596978	0.591843
3207.62	0.556335	0.560009	0.581758	0.577135	0.548314	0.551471	0.553758	0.563364	0.593927	0.584689	0.599496	0.594693
3209.55	0.559158	0.563073	0.584293	0.579909	0.551037	0.554311	0.555744	0.565732	0.59646	0.586807	0.602306	0.596897
3211.48	0.561313	0.565821	0.586539	0.58226	0.554136	0.556745	0.558384	0.568136	0.599003	0.589253	0.604744	0.599261
3213.41	0.56349	0.567839	0.589722	0.58531	0.556962	0.558843	0.561785	0.570223	0.602589	0.59268	0.607019	0.602313
3215.34	0.565919	0.569531	0.591896	0.588016	0.558571	0.561168	0.562656	0.57235	0.604972	0.594363	0.608812	0.603409
3217.27	0.569095	0.572746	0.594558	0.590848	0.562063	0.564881	0.56536	0.576066	0.607504	0.596733	0.611744	0.605452
3219.19	0.57113	0.574637	0.59714	0.592756	0.56482	0.567203	0.5684	0.578726	0.609085	0.598643	0.614603	0.607332
3221.12	0.57238	0.575706	0.598637	0.59465	0.566526	0.568744	0.570395	0.580502	0.610321	0.600413	0.616849	0.608347
3223.05	0.574404	0.578599	0.601432	0.597869	0.56944	0.571269	0.573725	0.58318	0.613269	0.603143	0.619092	0.610696
3224.98	0.57721	0.581836	0.604528	0.600377	0.572072	0.574815	0.576938	0.586905	0.61596	0.605306	0.621241	0.61439
3226.91	0.580749	0.585103	0.606806	0.60324	0.57487	0.578709	0.579609	0.590694	0.618623	0.608016	0.623435	0.617548
3228.84	0.584931	0.588094	0.609557	0.606315	0.578412	0.581875	0.582668	0.593263	0.62118	0.610925	0.625625	0.619292
3230.77	0.588388	0.590602	0.612853	0.609166	0.582463	0.584754	0.58567	0.59583	0.623858	0.613772	0.628282	0.621691
3232.7	0.590643	0.592848	0.616408	0.611943	0.585557	0.587278	0.587513	0.598832	0.626521	0.616671	0.63134	0.624354
3234.62	0.593274	0.595298	0.620066	0.61498	0.588467	0.591239	0.590274	0.601783	0.629257	0.620306	0.634424	0.626754
3236.55	0.595313	0.598461	0.623103	0.618025	0.591849	0.593839	0.59371	0.604132	0.632539	0.623539	0.636888	0.629269
3238.48	0.597661	0.601421	0.625619	0.621545	0.594871	0.596202	0.596794	0.606582	0.636284	0.625895	0.639825	0.631902
3240.41	0.601182	0.604679	0.628366	0.625383	0.598854	0.600387	0.600447	0.609794	0.639611	0.628617	0.643067	0.6353
3242.34	0.606198	0.609157	0.63276	0.628839	0.603715	0.604615	0.605345	0.61375	0.643131	0.632181	0.647619	0.639267
3244.27	0.610661	0.612967	0.636826	0.632546	0.607536	0.608059	0.608792	0.617946	0.64674	0.635655	0.651648	0.642424
3246.2	0.613295	0.616106	0.639447	0.635557	0.610687	0.611239	0.611788	0.621678	0.649985	0.639032	0.654781	0.645448
3248.13	0.617274	0.621034	0.644307	0.639337	0.614799	0.615369	0.617104	0.625732	0.655065	0.643542	0.659978	0.649942
3250.05	0.621985	0.62629	0.649485	0.64464	0.619611	0.619638	0.621699	0.630103	0.658974	0.64872	0.663956	0.65445
3251.98	0.627379	0.63056	0.654631	0.650594	0.625194	0.625492	0.626329	0.635463	0.663301	0.654485	0.668373	0.659484
3253.91	0.631734	0.634811	0.659542	0.655856	0.629253	0.630437	0.631065	0.6395	0.669163	0.658257	0.672934	0.66441
3255.84	0.63524	0.63912	0.663606	0.660009	0.632838	0.634772	0.634846	0.641697	0.673614	0.661472	0.677177	0.667462
3257.77	0.640626	0.642783	0.668259	0.665048	0.637308	0.638517	0.639548	0.645809	0.677725	0.665496	0.681453	0.67075
3259.7	0.645074	0.646816	0.673084	0.669443	0.641868	0.642341	0.644137	0.651106	0.682866	0.670197	0.684641	0.67452
3261.63	0.648783	0.651949	0.677579	0.673606	0.646841	0.648241	0.649021	0.65603	0.687362	0.675712	0.689272	0.678959
3263.56	0.654329	0.656951	0.681713	0.679129	0.651758	0.654072	0.654434	0.660206	0.690877	0.679924	0.694387	0.683867
3265.49	0.659069	0.662091	0.686032	0.684369	0.656942	0.659255	0.657805	0.664688	0.695244	0.683478	0.698725	0.687775
3267.41	0.663472	0.667323	0.690259	0.688586	0.662731	0.664284	0.661424	0.669539	0.699526	0.687513	0.703014	0.691218
3269.34	0.668579	0.671669	0.694653	0.691768	0.667378	0.668544	0.666273	0.673818	0.702821	0.691937	0.707105	0.694962
3271.27	0.672249	0.675651	0.698579	0.695382	0.671148	0.671299	0.671349	0.678352	0.706962	0.695407	0.710289	0.698404
3273.2	0.673675	0.677807	0.701568	0.698942	0.673757	0.67386	0.674708	0.681809	0.710317	0.698457	0.713011	0.700946
3275.13	0.674698	0.678842	0.70461	0.700539	0.675179	0.676718	0.67608	0.682715	0.71147	0.701164	0.714995	0.702977
3277.06	0.676818	0.680328	0.705836	0.702187	0.676627	0.678253	0.676581	0.683882	0.712829	0.702578	0.715985	0.703899
3278.99	0.677995	0.682066	0.70649	0.703813	0.678342	0.67934	0.67753	0.686122	0.714423	0.703605	0.71727	0.704866
3280.92	0.678718	0.683116	0.707742	0.704998	0.680965	0.681378	0.680249	0.687945	0.716065	0.704549	0.718974	0.706374
3282.84	0.680015	0.683748	0.708072	0.706142	0.681492	0.682101	0.681948	0.689613	0.717352	0.704807	0.71952	0.707246
3284.77	0.680752	0.684575	0.707903	0.70682	0.68198	0.682379	0.682465	0.688782	0.716279	0.704797	0.719879	0.707305
3286.7	0.682491	0.685424	0.708064	0.70681	0.683624	0.684334	0.683352	0.688948	0.715391	0.704644	0.719727	0.707582
3288.63	0.682665	0.684789	0.707904	0.70598	0.683473	0.684344	0.683309	0.690954	0.715824	0.704685	0.719078	0.70675
3290.56	0.681719	0.683861	0.707936	0.705105	0.682715	0.683698	0.68298	0.690592	0.714854	0.704162	0.718673	0.705768
3292.49	0.680114	0.683355	0.707277	0.703162	0.68115	0.682763	0.681936	0.688937	0.713567	0.702536	0.717309	0.704624
3294.42	0.677907	0.681558	0.705431	0.701728	0.678935	0.680793	0.680267	0.686874	0.712599	0.701389	0.71587	0.703078
3296.35	0.676295	0.678865	0.703298	0.700246	0.6773	0.679471	0.677675	0.684724	0.710944	0.700298	0.713867	0.701535
3298.28	0.672882	0.675401	0.700899	0.697204	0.675097	0.676961	0.675104	0.682514	0.708546	0.697771	0.711718	0.699179
3300.2	0.670936	0.672776	0.699226	0.695219	0.673456	0.674952	0.673465	0.681078	0.706093	0.695441	0.709497	0.6966
3302.13	0.669563	0.672092	0.697035	0.693444	0.672826	0.673275	0.670718	0.67941	0.70337	0.693396	0.707256	0.69432
3304.06	0.667055	0.670989	0.694252	0.691229	0.670819	0.670877	0.668612	0.67753	0.700907	0.689997	0.704401	0.692398
3305.99	0.665526	0.668454	0.691879	0.689205	0.668478	0.669416	0.667266	0.675946	0.699342	0.687043	0.701975	0.690876
3307.92	0.662686	0.664664	0.689469	0.686457	0.66606	0.667368	0.664895	0.673317	0.69726	0.685535	0.700487	0.689037
3309.85	0.658163	0.660786	0.686468	0.683196	0.662099	0.663598	0.661346	0.670012	0.694201	0.683214	0.69801	0.685912
3311.78	0.655294	0.657923	0.683788	0.680675	0.659305	0.661022	0.659225	0.667399	0.692089	0.680827	0.695552	0.683144
3313.71	0.651518	0.653636	0.68079	0.677346	0.655845	0.657955	0.65656	0.664095	0.68978	0.678009	0.691883	0.679972
3315.63	0.647663	0.65074	0.678276	0.674226	0.653122	0.655157	0.653485	0.661254	0.686363	0.674816	0.689018	0.677406
3317.56	0.645587	0.648074	0.67503	0.671752	0.650957	0.652471	0.650224	0.658599	0.682402	0.671825	0.686111	0.674209
3319.49	0.643588	0.644801	0.671869	0.668791	0.648324	0.648534	0.647911	0.655913	0.679389	0.668371	0.681933	0.670689
3321.42	0.64107	0.642201	0.669501	0.665634	0.646888	0.646581	0.646393	0.654401	0.676453	0.665938	0.680213	0.66813
3323.35	0.637849	0.639435	0.66644	0.662796	0.64406	0.644954	0.643614	0.651779	0.673304	0.663225	0.678682	0.664936
3325.28	0.634921	0.638168	0.663836	0.660638	0.640865	0.641867	0.64054	0.648968	0.670758	0.660008	0.675341	0.662237
3327.21	0.631973	0.636953	0.660778	0.65779	0.638052	0.639268	0.637665	0.647326	0.667272	0.657254	0.671914	0.660259
3329.14	0.629263	0.634171	0.658439	0.655505	0.635581	0.637327	0.63542	0.644567	0.664985	0.65454	0.669303	0.65843
3331.07	0.627441	0.632308	0.657534	0.653125	0.633277	0.635389	0.633105	0.64148	0.663427	0.652556	0.667153	0.656636
3332.99	0.62591	0.629338	0.655205	0.650281	0.631083	0.633287	0.631928	0.640285	0.661005	0.650195	0.66492	0.654181
3334.92	0.622825	0.625903	0.652476	0.647788	0.628983	0.631035	0.62964	0.638582	0.658963	0.647025	0.662744	0.65132
3336.85	0.618719	0.623273	0.649489	0.643285	0.625959	0.627588	0.625534	0.635077	0.656365	0.644251	0.659811	0.647859
3338.78	0.616257	0.619706	0.645847	0.639576	0.623697	0.624546	0.623159	0.63225	0.653517	0.642666	0.656992	0.645078
3340.71	0.613381	0.617282	0.642914	0.638114	0.621602	0.622742	0.621466	0.629353	0.650672	0.640019	0.654498	0.642389
3342.64	0.610286	0.61484	0.640348	0.636177	0.618675	0.619832	0.619398	0.626994	0.647528	0.636405	0.651697	0.639595
3344.57	0.609142	0.612377	0.638151	0.63401	0.615518	0.616679	0.616599	0.626323	0.644852	0.634084	0.649363	0.637794
3346.5	0.607331	0.610003	0.635795	0.631342	0.612317	0.61486	0.614355	0.624046	0.642133	0.631555	0.646676	0.635731
3348.42	0.605804	0.608624	0.633534	0.628479	0.610538	0.613624	0.612924	0.62054	0.63935	0.628599	0.643842	0.634072
3350.35	0.603834	0.606483	0.630632	0.626449	0.609298	0.610803	0.610091	0.617268	0.637579	0.626723	0.640528	0.632028
3352.28	0.600062	0.602441	0.628296	0.624536	0.607167	0.607805	0.606707	0.614786	0.635752	0.624928	0.637941	0.629177
3354.21	0.595958	0.598955	0.626716	0.6215	0.603906	0.605306	0.603956	0.612218	0.63281	0.622349	0.636287	0.626027
3356.14	0.592481	0.595493	0.62322	0.617815	0.600472	0.60146	0.601106	0.608769	0.629627	0.618907	0.632906	0.621846
3358.07	0.590028	0.592462	0.619648	0.613972	0.597424	0.598249	0.598895	0.606822	0.626386	0.614953	0.629474	0.61863
3360	0.587118	0.589684	0.617308	0.610711	0.594245	0.596582	0.596382	0.604378	0.622703	0.611491	0.62631	0.615857
3361.93	0.583742	0.586867	0.614337	0.607872	0.591607	0.594478	0.592812	0.601332	0.619132	0.607463	0.622804	0.612331
3363.86	0.580836	0.583935	0.611297	0.605618	0.589672	0.592156	0.590525	0.599246	0.61616	0.604355	0.620397	0.609241
3365.78	0.578109	0.581238	0.607926	0.603352	0.586979	0.589443	0.588091	0.596084	0.61336	0.601337	0.617236	0.606091
3367.71	0.575334	0.578266	0.604416	0.59985	0.583669	0.586355	0.585257	0.593727	0.609978	0.597828	0.612844	0.60339
3369.64	0.573104	0.574881	0.601422	0.596246	0.580912	0.58367	0.582604	0.591277	0.606931	0.595177	0.609648	0.600169
3371.57	0.57064	0.572431	0.598543	0.59322	0.578354	0.580659	0.580451	0.588195	0.604071	0.59261	0.607254	0.59717
3373.5	0.566698	0.569731	0.595216	0.590176	0.575194	0.577372	0.577976	0.585601	0.60081	0.589109	0.60439	0.594846
3375.43	0.562819	0.566558	0.591652	0.58709	0.572797	0.573722	0.574258	0.582554	0.597589	0.586058	0.601299	0.591172
3377.36	0.560001	0.56375	0.588198	0.584892	0.570347	0.571201	0.570983	0.579875	0.593916	0.583448	0.59789	0.587758
3379.29	0.557716	0.560364	0.584899	0.581514	0.56686	0.568824	0.568536	0.577436	0.590577	0.580016	0.594778	0.58493
3381.21	0.55523	0.557523	0.582682	0.578293	0.564004	0.565842	0.565976	0.574578	0.587939	0.576522	0.591886	0.581451
3383.14	0.552397	0.555344	0.58046	0.576693	0.561686	0.56329	0.563782	0.57171	0.585295	0.574096	0.589112	0.578516
3385.07	0.548742	0.552024	0.576932	0.573479	0.558148	0.56016	0.560499	0.568725	0.582141	0.571598	0.585832	0.574932
3387	0.545789	0.54891	0.573958	0.570211	0.555601	0.558306	0.557162	0.566142	0.579322	0.56886	0.582409	0.571371
3388.93	0.544119	0.54674	0.571929	0.568361	0.554727	0.556324	0.555615	0.564178	0.577186	0.565626	0.579821	0.569534
3390.86	0.542931	0.54517	0.570776	0.566657	0.553194	0.554802	0.554347	0.56297	0.575627	0.563467	0.577889	0.568216
3392.79	0.538748	0.540596	0.567244	0.561789	0.548382	0.550954	0.550097	0.559159	0.571085	0.560348	0.573929	0.564348
3394.72	0.534825	0.537011	0.563123	0.558049	0.544905	0.546899	0.546575	0.555112	0.566814	0.556118	0.570156	0.561197
3396.64	0.532228	0.534021	0.559783	0.55576	0.542619	0.543863	0.543755	0.552383	0.564345	0.552745	0.567619	0.558382
3398.57	0.528488	0.529541	0.555727	0.551752	0.538975	0.539886	0.540029	0.548522	0.560194	0.548545	0.563341	0.554162
3400.5	0.525695	0.526448	0.553274	0.548196	0.537069	0.537117	0.538469	0.545286	0.556896	0.545612	0.560289	0.551165
3402.43	0.522271	0.523518	0.550385	0.544953	0.534022	0.533874	0.535364	0.542833	0.553637	0.54256	0.557156	0.547599
3404.36	0.518857	0.520748	0.546663	0.541977	0.530335	0.531024	0.531345	0.539415	0.550091	0.539184	0.553051	0.543804
3406.29	0.515054	0.517408	0.543371	0.538776	0.527397	0.528658	0.528472	0.536038	0.546743	0.535968	0.549824	0.539517
3408.22	0.511088	0.513627	0.540215	0.535483	0.524177	0.52548	0.526026	0.533787	0.543345	0.532374	0.546298	0.535867
3410.15	0.508312	0.510931	0.536944	0.532023	0.521152	0.521983	0.523064	0.530856	0.540056	0.529677	0.542465	0.533333
3412.08	0.506191	0.508376	0.533759	0.528293	0.518541	0.519186	0.51985	0.527688	0.536639	0.526618	0.539122	0.530981
3414	0.502681	0.504692	0.529673	0.524087	0.514598	0.515509	0.516451	0.524241	0.532962	0.522382	0.535403	0.527708
3415.93	0.497887	0.500682	0.525297	0.520963	0.509937	0.512035	0.512209	0.520513	0.529198	0.518819	0.531374	0.52258
3417.86	0.494917	0.497568	0.522878	0.518541	0.507721	0.510048	0.508586	0.518433	0.5262	0.515966	0.528497	0.519139
3419.79	0.491121	0.493902	0.519054	0.514502	0.504652	0.506344	0.504492	0.514839	0.522921	0.511491	0.5249	0.516007
3421.72	0.485173	0.486769	0.513161	0.508286	0.498689	0.499952	0.498958	0.508354	0.517086	0.505707	0.519415	0.50941
3423.65	0.481241	0.482571	0.509809	0.503988	0.494779	0.496362	0.495756	0.504337	0.511831	0.501612	0.515433	0.503796
3425.58	0.478794	0.48034	0.506282	0.500958	0.492358	0.494336	0.494117	0.501536	0.508188	0.498299	0.511683	0.500909
3427.51	0.475361	0.476517	0.501622	0.496461	0.489068	0.491106	0.490926	0.498437	0.503948	0.494911	0.507546	0.49747
3429.43	0.471295	0.472585	0.497642	0.492745	0.485006	0.487659	0.487003	0.495748	0.500088	0.490998	0.503291	0.494107
3431.36	0.468163	0.468363	0.493979	0.488655	0.481219	0.483259	0.482488	0.492082	0.496393	0.485962	0.498443	0.49125
3433.29	0.464355	0.46412	0.489187	0.484237	0.477148	0.478501	0.478386	0.487164	0.49193	0.481305	0.493918	0.487302
3435.22	0.459956	0.459782	0.484536	0.48066	0.472927	0.47446	0.474506	0.48268	0.488135	0.477031	0.490025	0.482878
3437.15	0.45409	0.454966	0.48072	0.476067	0.4692	0.470185	0.469952	0.477924	0.483718	0.472342	0.485724	0.477485
3439.08	0.449555	0.450759	0.476978	0.471687	0.465116	0.466126	0.466509	0.473445	0.479288	0.468195	0.48132	0.473038
3441.01	0.446841	0.44761	0.473226	0.468231	0.460855	0.462963	0.463018	0.470156	0.475702	0.464921	0.477549	0.469578
3442.94	0.441253	0.441942	0.468839	0.46309	0.455763	0.458052	0.457754	0.46544	0.470625	0.460214	0.472567	0.46383
3444.87	0.438509	0.439158	0.466481	0.460279	0.452927	0.455283	0.454874	0.462491	0.467183	0.456506	0.469743	0.45995
3446.79	0.432356	0.433107	0.460486	0.454792	0.446529	0.449172	0.449177	0.457044	0.462083	0.450986	0.464166	0.453627
3448.72	0.424245	0.424913	0.452571	0.447005	0.439401	0.441473	0.442055	0.45106	0.454779	0.444096	0.456613	0.446626
3450.65	0.421603	0.422429	0.448979	0.443531	0.437396	0.43861	0.440009	0.448445	0.450398	0.440219	0.453114	0.444313
3452.58	0.418118	0.418351	0.444458	0.438932	0.43302	0.434631	0.436725	0.44318	0.446045	0.435737	0.448329	0.440556
3454.51	0.414194	0.413941	0.439641	0.434328	0.428254	0.429976	0.431361	0.438874	0.441141	0.431179	0.443386	0.436348
3456.44	0.408998	0.408877	0.434969	0.429407	0.42404	0.425249	0.425673	0.43414	0.436127	0.426242	0.439157	0.4314
3458.37	0.404449	0.404011	0.430971	0.424828	0.419507	0.420707	0.421258	0.429112	0.43158	0.421593	0.434602	0.426486
3460.3	0.40079	0.399336	0.426514	0.421049	0.414851	0.416007	0.416899	0.424946	0.42762	0.417642	0.42927	0.422328
3462.22	0.394283	0.392924	0.420289	0.415276	0.409123	0.410444	0.411623	0.419254	0.421793	0.412154	0.423602	0.415778
3464.15	0.388715	0.3881	0.415184	0.409827	0.405308	0.405285	0.406631	0.414459	0.416167	0.406691	0.418646	0.410113
3466.08	0.384489	0.383977	0.41032	0.404939	0.4019	0.401391	0.402247	0.410093	0.412014	0.402056	0.413973	0.405583
3468.01	0.379019	0.378157	0.405151	0.399208	0.396023	0.396144	0.39766	0.404728	0.40649	0.396601	0.408465	0.400198
3469.94	0.375076	0.373499	0.400346	0.394455	0.391102	0.391407	0.393448	0.400182	0.401347	0.391989	0.403272	0.395723
3471.87	0.370966	0.369289	0.395342	0.390222	0.38659	0.387197	0.389215	0.39557	0.396569	0.387229	0.398655	0.391686
3473.8	0.36576	0.364165	0.390334	0.385463	0.381825	0.381899	0.383844	0.390676	0.391508	0.38212	0.394092	0.387556
3475.73	0.359724	0.357456	0.384664	0.379687	0.376053	0.375685	0.377227	0.384916	0.385641	0.376701	0.388392	0.381666
3477.66	0.355399	0.353478	0.380641	0.375491	0.372001	0.371811	0.373123	0.38087	0.381002	0.371976	0.384023	0.376599
3479.58	0.351116	0.350588	0.377713	0.371798	0.368436	0.368315	0.369053	0.377437	0.37791	0.36802	0.380519	0.372369
3481.51	0.343936	0.343151	0.37151	0.365545	0.361312	0.362348	0.362182	0.370894	0.372502	0.362132	0.373928	0.365863
3483.44	0.337668	0.336134	0.364371	0.358876	0.356144	0.356351	0.357249	0.364591	0.366059	0.356047	0.367455	0.359544
3485.37	0.335502	0.332845	0.360586	0.354861	0.353843	0.352867	0.35421	0.36107	0.361287	0.35224	0.36351	0.356189
3487.3	0.330696	0.327771	0.355763	0.349564	0.348428	0.348034	0.348662	0.356055	0.356421	0.347363	0.358819	0.351306
3489.23	0.323393	0.32176	0.349493	0.343479	0.342014	0.341712	0.342935	0.350225	0.350943	0.341475	0.352677	0.344593
3491.16	0.319093	0.317312	0.344515	0.338918	0.337041	0.337223	0.339369	0.345554	0.345835	0.336606	0.34757	0.339577
3493.09	0.315726	0.312782	0.339944	0.334649	0.332575	0.332815	0.335442	0.341001	0.341089	0.332008	0.343224	0.336403
3495.01	0.310891	0.307678	0.335038	0.330142	0.328091	0.32741	0.329695	0.336448	0.33645	0.326647	0.337964	0.332396
3496.94	0.304319	0.301718	0.330005	0.32457	0.322226	0.321106	0.323237	0.331064	0.330614	0.320969	0.332332	0.326347
3498.87	0.300232	0.297598	0.326224	0.320897	0.318272	0.317556	0.319713	0.326915	0.326181	0.317279	0.328945	0.321703
3500.8	0.29773	0.294444	0.32396	0.318343	0.315344	0.315029	0.316348	0.323016	0.32443	0.313872	0.326416	0.318367
3502.73	0.290951	0.287509	0.318247	0.311564	0.307725	0.308057	0.308536	0.315566	0.319733	0.307782	0.320077	0.312174
3504.66	0.283334	0.279886	0.309846	0.303427	0.300037	0.300693	0.301834	0.3088	0.311596	0.301083	0.312193	0.305217
3506.59	0.281585	0.277381	0.306024	0.300068	0.298841	0.298305	0.300078	0.307303	0.306432	0.297672	0.30842	0.302169
3508.52	0.277713	0.273262	0.302054	0.296361	0.295217	0.294185	0.295719	0.303874	0.302466	0.293581	0.304958	0.297952
3510.45	0.269862	0.26514	0.295031	0.289055	0.286605	0.286054	0.288302	0.296422	0.295682	0.286771	0.298156	0.290824
3512.37	0.264966	0.260866	0.289535	0.283252	0.281516	0.281358	0.284358	0.291383	0.289923	0.281486	0.292634	0.285826
3514.3	0.260233	0.257013	0.284365	0.278623	0.277903	0.277711	0.281021	0.287414	0.284743	0.27681	0.288035	0.281242
3516.23	0.256085	0.252213	0.280052	0.274748	0.274164	0.273617	0.276735	0.283488	0.280289	0.272455	0.283367	0.277598
3518.16	0.251327	0.246891	0.275839	0.27004	0.269593	0.268538	0.271145	0.278013	0.276399	0.267744	0.278951	0.273767
3520.09	0.247648	0.243395	0.271723	0.266403	0.265777	0.263971	0.267047	0.273553	0.272225	0.263987	0.275022	0.269964
3522.02	0.244652	0.240126	0.269001	0.263616	0.261612	0.260263	0.263354	0.269687	0.269565	0.260706	0.271972	0.266641
3523.95	0.237819	0.232497	0.264448	0.257837	0.254043	0.253363	0.255684	0.263293	0.265062	0.255277	0.26667	0.260114
3525.88	0.233108	0.227786	0.259694	0.25306	0.249724	0.248769	0.25101	0.259311	0.260196	0.250318	0.261506	0.255343
3527.8	0.227466	0.222479	0.253332	0.246973	0.244685	0.243168	0.245819	0.254028	0.254382	0.244513	0.255686	0.250577
3529.73	0.221197	0.216173	0.246516	0.240199	0.238314	0.237033	0.240064	0.247902	0.247292	0.238379	0.249247	0.244552
3531.66	0.216554	0.211899	0.241119	0.235066	0.233587	0.233104	0.236709	0.243585	0.241136	0.233485	0.244196	0.23872
3533.59	0.213548	0.208967	0.23697	0.231717	0.230391	0.230361	0.233656	0.240334	0.236826	0.229804	0.240822	0.235133
3535.52	0.209504	0.204137	0.23263	0.227746	0.226173	0.225608	0.228841	0.235496	0.232999	0.225618	0.236897	0.231685
3537.45	0.202261	0.197123	0.226652	0.221202	0.219641	0.218599	0.222252	0.229532	0.226983	0.21989	0.23072	0.224961
3539.38	0.197831	0.193405	0.222288	0.216448	0.216094	0.215303	0.21885	0.226192	0.221965	0.215457	0.226578	0.220131
3541.31	0.195136	0.190701	0.21936	0.213678	0.21313	0.212545	0.215852	0.222559	0.21897	0.21197	0.223573	0.217306
3543.23	0.192677	0.187303	0.217409	0.21144	0.209422	0.208944	0.211678	0.21891	0.217055	0.208909	0.220914	0.214822
3545.16	0.186765	0.180953	0.213368	0.20633	0.20296	0.202443	0.20487	0.212676	0.212939	0.204152	0.216565	0.209933
3547.09	0.177924	0.172944	0.206036	0.198907	0.195925	0.194763	0.198133	0.205678	0.205472	0.197401	0.20938	0.202424
3549.02	0.173929	0.169444	0.20108	0.194513	0.192926	0.191747	0.195529	0.203284	0.199649	0.193075	0.204251	0.197959
3550.95	0.171862	0.166801	0.197838	0.191654	0.1905	0.189436	0.193184	0.200326	0.196384	0.189755	0.201061	0.195397
3552.88	0.16534	0.159967	0.191576	0.185536	0.183525	0.182349	0.187232	0.193981	0.191129	0.183962	0.19536	0.189353
3554.81	0.160364	0.155389	0.185962	0.180179	0.178439	0.177649	0.183089	0.189978	0.185324	0.178847	0.19037	0.184099
3556.74	0.156722	0.152402	0.18203	0.176879	0.175902	0.174797	0.180518	0.186655	0.18109	0.175172	0.186511	0.180332
3558.67	0.153137	0.148654	0.179015	0.173664	0.172568	0.171445	0.176432	0.183014	0.177931	0.171801	0.183061	0.176738
3560.59	0.149628	0.144579	0.176046	0.170072	0.168675	0.167852	0.171475	0.179442	0.174473	0.167949	0.179737	0.173352
3562.52	0.14659	0.141447	0.173445	0.167525	0.165399	0.164511	0.167527	0.176508	0.171669	0.165178	0.177153	0.171604
3564.45	0.145377	0.139569	0.172896	0.166896	0.163496	0.16242	0.164534	0.174556	0.17229	0.16379	0.176434	0.171697
3566.38	0.137758	0.132195	0.16838	0.161593	0.155561	0.155065	0.156356	0.167297	0.169591	0.15855	0.171816	0.165604
3568.31	0.127096	0.122308	0.158374	0.150998	0.145981	0.145511	0.148237	0.158705	0.158189	0.149762	0.162255	0.15508
3570.24	0.125387	0.120305	0.153174	0.146566	0.145059	0.143965	0.148637	0.157083	0.15094	0.145606	0.157126	0.151106
3572.17	0.123723	0.118616	0.149643	0.143831	0.14287	0.142394	0.147918	0.155367	0.146547	0.14277	0.153863	0.148216
3574.1	0.11961	0.115241	0.14594	0.140286	0.138437	0.138885	0.144318	0.151755	0.142247	0.138781	0.150307	0.14484
3576.02	0.115662	0.111066	0.14219	0.136506	0.13471	0.135282	0.14076	0.147778	0.138527	0.134597	0.146447	0.141054
3577.95	0.11227	0.107306	0.138857	0.133074	0.131552	0.131637	0.137446	0.144733	0.135298	0.131496	0.142779	0.137146
3579.88	0.108607	0.103918	0.135152	0.129895	0.128141	0.127592	0.133555	0.1413	0.131625	0.1283	0.139296	0.133788
3581.81	0.105718	0.100618	0.131681	0.126731	0.125113	0.124678	0.130342	0.138058	0.127844	0.124892	0.136206	0.131314
3583.74	0.104208	0.098387	0.130504	0.124782	0.123531	0.123027	0.128436	0.136548	0.125886	0.122895	0.134401	0.130157
3585.67	0.103214	0.096682	0.130462	0.124226	0.121765	0.120907	0.125264	0.134096	0.126317	0.12153	0.133444	0.129763
3587.6	0.095437	0.088982	0.125431	0.118771	0.113786	0.113419	0.117294	0.126565	0.121912	0.115834	0.128113	0.123924
3589.53	0.089163	0.084378	0.118619	0.112071	0.108762	0.10872	0.114223	0.122817	0.113319	0.110473	0.122034	0.117042
3591.46	0.089222	0.084188	0.115691	0.109839	0.108324	0.108847	0.115148	0.122836	0.109958	0.108849	0.119909	0.115443
3593.38	0.086563	0.080936	0.113314	0.10807	0.10527	0.106045	0.11194	0.119994	0.108763	0.106514	0.117699	0.113207
3595.31	0.081406	0.076447	0.110112	0.104741	0.10124	0.101298	0.106545	0.115819	0.10524	0.10269	0.114304	0.109185
3597.24	0.078669	0.073469	0.106899	0.101031	0.098451	0.09882	0.103881	0.113415	0.101233	0.099292	0.111233	0.106303
3599.17	0.07646	0.070673	0.103594	0.098711	0.095749	0.09643	0.101463	0.110684	0.098159	0.096086	0.108573	0.103949
3601.1	0.072588	0.066975	0.099652	0.095189	0.092702	0.092438	0.09826	0.107316	0.093623	0.092694	0.104766	0.100503
3603.03	0.070022	0.064273	0.096799	0.091803	0.090645	0.090374	0.097204	0.105806	0.089631	0.090178	0.10128	0.097445
3604.96	0.069194	0.063079	0.095452	0.090912	0.089871	0.090083	0.096802	0.104925	0.088358	0.088758	0.100061	0.096923
3606.89	0.067012	0.060883	0.094414	0.090431	0.087199	0.087908	0.092955	0.102022	0.088575	0.087214	0.099028	0.096208
3608.81	0.061994	0.05621	0.092261	0.086832	0.082161	0.0825	0.087508	0.097999	0.085278	0.083571	0.095769	0.092232
3610.74	0.06027	0.054938	0.090263	0.084297	0.080907	0.080292	0.085878	0.09616	0.08219	0.08102	0.09405	0.089958
3612.67	0.058179	0.052435	0.088223	0.083244	0.078895	0.078098	0.083194	0.093881	0.081522	0.078941	0.092677	0.087991
3614.6	0.054095	0.048497	0.08514	0.079856	0.075569	0.074566	0.079795	0.091404	0.07835	0.075719	0.089419	0.084908
3616.53	0.05343	0.048009	0.082992	0.077868	0.074969	0.073922	0.079475	0.090531	0.075648	0.073912	0.087355	0.083823
3618.46	0.051024	0.045043	0.080217	0.075826	0.071277	0.070763	0.076354	0.087436	0.073196	0.071299	0.084812	0.081613
3620.39	0.046398	0.041179	0.076009	0.071129	0.06622	0.066774	0.073718	0.084302	0.067605	0.066973	0.080378	0.076518
3622.32	0.044812	0.040101	0.072896	0.068071	0.065439	0.066874	0.074749	0.083793	0.062844	0.064528	0.077354	0.073774
3624.25	0.044205	0.039175	0.071449	0.067343	0.065617	0.066992	0.074408	0.083088	0.060876	0.063986	0.076266	0.073387
3626.17	0.043819	0.03873	0.071924	0.068225	0.065467	0.066008	0.073159	0.082194	0.062124	0.064714	0.076584	0.074311
3628.1	0.041236	0.035104	0.071481	0.067809	0.061052	0.062427	0.068796	0.079638	0.06362	0.062684	0.075805	0.073393
3630.03	0.034991	0.029247	0.067072	0.061705	0.054684	0.056719	0.063325	0.075389	0.057655	0.057514	0.070407	0.066608
3631.96	0.034344	0.030051	0.064225	0.059197	0.055362	0.0571	0.06513	0.075525	0.05334	0.055948	0.067679	0.06407
3633.89	0.032254	0.028346	0.061162	0.057123	0.053995	0.056054	0.065255	0.07511	0.050358	0.053905	0.065462	0.062608
3635.82	0.030497	0.026889	0.058476	0.054863	0.052672	0.054507	0.064515	0.073366	0.046976	0.051907	0.063083	0.060954
3637.75	0.029858	0.02605	0.05678	0.053693	0.051759	0.053288	0.063677	0.071839	0.045064	0.050286	0.061411	0.059762
3639.68	0.028469	0.024839	0.055363	0.052202	0.050584	0.051414	0.062363	0.070562	0.043849	0.048761	0.060401	0.058242
3641.6	0.027129	0.023454	0.054908	0.051057	0.049821	0.049988	0.060817	0.069409	0.043229	0.04757	0.059956	0.056718
3643.53	0.025429	0.021808	0.054984	0.050158	0.049185	0.048892	0.059074	0.068867	0.042614	0.046932	0.059523	0.056046
3645.46	0.025706	0.021884	0.056112	0.050997	0.049244	0.049125	0.057821	0.068541	0.044254	0.04714	0.060773	0.057941
3647.39	0.024741	0.019424	0.058194	0.052949	0.046309	0.045862	0.053013	0.066028	0.047737	0.046268	0.061934	0.06018
3649.32	0.021108	0.016033	0.056285	0.051034	0.041766	0.041402	0.04806	0.062502	0.045507	0.042694	0.058906	0.056815
3651.25	0.017191	0.013381	0.050935	0.045388	0.039421	0.040406	0.049273	0.061379	0.038819	0.039534	0.054207	0.050902
3653.18	0.017219	0.014428	0.048047	0.043165	0.041053	0.041418	0.053049	0.062504	0.034499	0.039259	0.051972	0.049271
3655.11	0.01705	0.01456	0.046527	0.042932	0.040165	0.041236	0.053469	0.061821	0.033287	0.038228	0.050953	0.048889
3657.04	0.013862	0.012133	0.044428	0.04072	0.03747	0.038879	0.051492	0.059865	0.030574	0.036292	0.048406	0.045979
3658.96	0.013077	0.011911	0.042635	0.038972	0.037946	0.03868	0.051677	0.059475	0.027415	0.03527	0.046705	0.044333
3660.89	0.012284	0.010998	0.040957	0.037707	0.037474	0.038341	0.0515	0.059029	0.02573	0.03392	0.045903	0.043061
3662.82	0.011429	0.009859	0.039883	0.036583	0.036914	0.037627	0.050954	0.058471	0.024616	0.033177	0.045043	0.041983
3664.75	0.011296	0.009069	0.039901	0.036451	0.03677	0.037431	0.050491	0.058276	0.024153	0.032565	0.044613	0.042627
3666.68	0.011426	0.008833	0.040843	0.03694	0.037087	0.037313	0.049045	0.058016	0.025358	0.032283	0.045223	0.043623
3668.61	0.011681	0.007575	0.042098	0.038555	0.035853	0.035636	0.045635	0.055685	0.028138	0.032002	0.046257	0.044873
3670.54	0.008636	0.003979	0.04237	0.038072	0.032306	0.031843	0.041662	0.054132	0.027622	0.030901	0.045437	0.044234
3672.47	0.008409	0.005142	0.041699	0.036669	0.033238	0.033554	0.043262	0.055709	0.026164	0.031363	0.045164	0.042623
3674.39	0.008438	0.00457	0.041134	0.037903	0.031624	0.033976	0.04274	0.054537	0.027674	0.030942	0.045637	0.04289
3676.32	0.004901	0.000995	0.040377	0.036297	0.027566	0.029954	0.038361	0.052483	0.02518	0.029246	0.043084	0.041013
3678.25	0.005051	0.002098	0.038112	0.033869	0.028651	0.030398	0.040449	0.052422	0.021718	0.028401	0.041343	0.038588
3680.18	0.004084	0.002373	0.035038	0.032096	0.028738	0.030541	0.042779	0.052366	0.018891	0.027048	0.039615	0.036712
3682.11	0.004107	0.002448	0.033316	0.030542	0.029441	0.031009	0.044099	0.052844	0.016808	0.026439	0.038612	0.035939
3684.04	0.004645	0.00227	0.033584	0.030257	0.030073	0.031466	0.044111	0.052939	0.016869	0.026278	0.038916	0.036647
3685.97	0.004599	0.002393	0.034876	0.031297	0.030446	0.031561	0.043057	0.052816	0.018032	0.02647	0.039653	0.03834
3687.9	0.004386	0.001514	0.035995	0.032624	0.029649	0.030014	0.040017	0.052171	0.019886	0.026276	0.040636	0.039461
3689.83	0.003315	-0.00045	0.036298	0.032297	0.027104	0.027353	0.037084	0.05109	0.020098	0.025856	0.03987	0.038209
3691.75	0.001531	-0.001046	0.033952	0.03034	0.026341	0.028383	0.039462	0.050914	0.016743	0.024967	0.037607	0.035418
3693.68	0.001074	-0.00067	0.031799	0.028962	0.027179	0.029447	0.041581	0.05099	0.014154	0.024344	0.036406	0.033654
3695.61	0.00124	-0.000462	0.030854	0.028463	0.027341	0.029502	0.041981	0.050671	0.013552	0.024301	0.036178	0.033148
3697.54	0.000847	-0.001	0.030572	0.028108	0.027217	0.029512	0.041851	0.050747	0.013076	0.024286	0.035676	0.03326
3699.47	0.00116	-0.000923	0.030703	0.028161	0.027269	0.029746	0.041878	0.050602	0.013377	0.024154	0.035893	0.033727
3701.4	0.000435	-0.001678	0.030967	0.02853	0.025739	0.028578	0.040153	0.049735	0.013972	0.023258	0.036123	0.033672
3703.33	-0.000336	-0.001991	0.03047	0.027829	0.02608	0.028555	0.039522	0.049971	0.012914	0.022831	0.035279	0.033198
3705.26	0.000277	-0.001393	0.030328	0.02759	0.02698	0.029524	0.04049	0.050533	0.012571	0.023169	0.035422	0.033439
3707.18	0.000464	-0.001859	0.031195	0.028644	0.027123	0.029949	0.039876	0.050271	0.014012	0.023637	0.036607	0.03444
3709.11	0.000621	-0.002869	0.033375	0.030274	0.026787	0.029307	0.03759	0.049177	0.01717	0.024501	0.038471	0.036246
3711.04	-8.3e-05	-0.003749	0.035087	0.030969	0.024333	0.027261	0.035722	0.047965	0.018931	0.024482	0.038845	0.036466
3712.97	-0.0011	-0.003663	0.03355	0.029264	0.023253	0.026461	0.037169	0.048384	0.016432	0.023016	0.036808	0.034044
3714.9	-0.000409	-0.002183	0.031712	0.027912	0.024888	0.027205	0.039521	0.049597	0.013682	0.022602	0.035625	0.033251
3716.83	-0.000259	-0.001716	0.030566	0.027575	0.025851	0.027593	0.040399	0.049929	0.012934	0.022901	0.035574	0.033004
3718.76	-0.000456	-0.002104	0.030854	0.028081	0.025653	0.02777	0.039681	0.049628	0.013596	0.023609	0.036091	0.033071
3720.69	-0.00017	-0.002594	0.032022	0.029235	0.025497	0.02819	0.038509	0.049771	0.014577	0.023814	0.036759	0.033956
3722.61	-0.000362	-0.003374	0.0333	0.029984	0.024833	0.027703	0.037311	0.049792	0.015959	0.023892	0.03747	0.034858
3724.54	-5.6e-05	-0.003354	0.033129	0.029699	0.024762	0.028348	0.036904	0.048869	0.016264	0.024227	0.037338	0.034954
3726.47	-0.000421	-0.003946	0.032101	0.029096	0.024225	0.028324	0.036759	0.048274	0.015282	0.023806	0.036609	0.034139
3728.4	-0.000733	-0.003697	0.031331	0.028017	0.025408	0.028306	0.038182	0.049229	0.013437	0.023517	0.035741	0.033629
3730.33	-0.000138	-0.003251	0.031281	0.028308	0.026807	0.028904	0.038604	0.049587	0.014245	0.023171	0.03662	0.034988
3732.26	-0.000158	-0.004068	0.033344	0.030081	0.026092	0.02754	0.035892	0.049375	0.017977	0.023677	0.03918	0.037317
3734.19	0.000331	-0.004037	0.036428	0.031554	0.025087	0.026885	0.03301	0.048728	0.021287	0.025365	0.040694	0.038583
3736.12	-0.000914	-0.00461	0.036935	0.0312	0.023651	0.025788	0.031209	0.046838	0.020711	0.024666	0.039791	0.036965
3738.05	-0.000691	-0.00393	0.034518	0.02972	0.024479	0.025615	0.03395	0.047653	0.016899	0.023847	0.037975	0.034915
3739.97	-0.000221	-0.003571	0.03377	0.029059	0.024913	0.026274	0.035988	0.048705	0.015475	0.023633	0.03775	0.034717
3741.9	0.000134	-0.003463	0.033692	0.029998	0.02545	0.026894	0.036364	0.048707	0.01633	0.023389	0.038441	0.035561
3743.83	-0.001503	-0.004484	0.033428	0.030986	0.02362	0.02635	0.034575	0.047047	0.017849	0.022786	0.038695	0.035768
3745.76	-0.002768	-0.004455	0.03579	0.030115	0.022847	0.024658	0.032731	0.046599	0.018369	0.022943	0.038698	0.036338
3747.69	-0.000603	-0.002704	0.036208	0.030106	0.024717	0.025884	0.034514	0.047271	0.018719	0.023554	0.039575	0.037858
3749.62	-0.000951	-0.003863	0.036216	0.030957	0.023661	0.025615	0.033761	0.045659	0.019981	0.023169	0.040225	0.037768
3751.55	-0.002499	-0.005496	0.036172	0.030634	0.02166	0.022792	0.032916	0.045502	0.019425	0.022528	0.038919	0.036194
3753.48	-0.002438	-0.004606	0.033647	0.028574	0.022541	0.023129	0.035962	0.04741	0.015632	0.022527	0.036793	0.034398
3755.4	-0.001564	-0.003971	0.031885	0.027701	0.023949	0.025199	0.038765	0.048942	0.013926	0.022857	0.03607	0.033316
3757.33	-0.00134	-0.004033	0.03149	0.027986	0.023925	0.025851	0.039376	0.049223	0.014286	0.022607	0.036217	0.033031
3759.26	-0.002268	-0.004158	0.030754	0.027808	0.023048	0.025463	0.037976	0.048162	0.013976	0.021842	0.03596	0.032511
3761.19	-0.003046	-0.004146	0.029897	0.02618	0.023254	0.025722	0.038863	0.049	0.011809	0.021398	0.034591	0.031374
3763.12	-0.002207	-0.003413	0.029712	0.02609	0.024529	0.026692	0.040624	0.049867	0.011409	0.021307	0.034435	0.031739
3765.05	-0.002403	-0.00401	0.03021	0.026827	0.024415	0.026675	0.040006	0.049178	0.012382	0.021368	0.035158	0.032677
3766.98	-0.002814	-0.003898	0.031037	0.026653	0.024719	0.026074	0.040124	0.049343	0.012382	0.021873	0.035284	0.032605
3768.91	-0.002412	-0.003736	0.03017	0.026705	0.024668	0.025546	0.040228	0.049623	0.012366	0.021492	0.035385	0.032231
3770.84	-0.003035	-0.004736	0.02913	0.026057	0.023452	0.025042	0.039492	0.049267	0.011274	0.021053	0.034397	0.031523
3772.76	-0.003006	-0.004109	0.028576	0.025489	0.023845	0.026193	0.041128	0.049665	0.00968	0.021252	0.03348	0.030843
3774.69	-0.002887	-0.003831	0.028455	0.025486	0.024055	0.026282	0.042216	0.050143	0.008955	0.02133	0.033228	0.030789
3776.62	-0.002421	-0.003437	0.028762	0.025729	0.024571	0.026299	0.041776	0.049982	0.009641	0.021347	0.033399	0.031582
3778.55	-0.002226	-0.003529	0.029124	0.026565	0.024142	0.026091	0.0403	0.049401	0.011	0.020974	0.034167	0.03186
3780.48	-0.003079	-0.004017	0.029622	0.026316	0.023307	0.025377	0.04039	0.049805	0.010699	0.021304	0.034016	0.031049
3782.41	-0.002878	-0.003428	0.029413	0.026198	0.024256	0.02602	0.041663	0.050086	0.010111	0.021579	0.033904	0.031043
3784.34	-0.002763	-0.003515	0.029216	0.0268	0.024222	0.025851	0.041097	0.049442	0.010763	0.021349	0.034511	0.03163
3786.27	-0.00284	-0.003505	0.028959	0.026265	0.023772	0.026107	0.041072	0.049314	0.010354	0.021277	0.034136	0.031656
3788.19	-0.002789	-0.003393	0.028363	0.025491	0.02417	0.026755	0.041921	0.049585	0.009114	0.020974	0.033396	0.031131
3790.12	-0.002939	-0.003324	0.027882	0.025183	0.024566	0.026906	0.042017	0.0499	0.008961	0.020605	0.033025	0.030693
3792.05	-0.003067	-0.003132	0.028038	0.025095	0.025187	0.027146	0.04242	0.049996	0.009105	0.020721	0.033251	0.030906
3793.98	-0.002718	-0.002661	0.029075	0.025898	0.025937	0.027299	0.042303	0.049909	0.009813	0.02148	0.03437	0.032247
3795.91	-0.002645	-0.003106	0.030643	0.027139	0.02485	0.026489	0.040062	0.049163	0.012055	0.022006	0.036	0.033575
3797.84	-0.002581	-0.004318	0.032158	0.027637	0.024512	0.026086	0.038385	0.04892	0.013479	0.022396	0.036786	0.034255
3799.77	-0.00168	-0.004511	0.032621	0.028447	0.024948	0.026692	0.038501	0.04866	0.014221	0.022103	0.036989	0.034611
3801.7	-0.003578	-0.00647	0.033163	0.029084	0.022368	0.024666	0.0357	0.047644	0.014647	0.021555	0.036922	0.033632
3803.63	-0.003378	-0.005097	0.032463	0.027883	0.023822	0.025142	0.0372	0.04936	0.012402	0.022208	0.036123	0.032722
3805.55	-0.002102	-0.003779	0.0307	0.027597	0.024303	0.025942	0.039664	0.049375	0.01202	0.021837	0.035815	0.03306
3807.48	-0.003477	-0.004443	0.029758	0.027088	0.022687	0.02462	0.039295	0.048427	0.011226	0.021052	0.034607	0.032203
3809.41	-0.003021	-0.003667	0.029273	0.026271	0.024286	0.025726	0.04072	0.049435	0.009532	0.021344	0.033795	0.031214
3811.34	-0.00287	-0.003431	0.029078	0.0262	0.025371	0.026877	0.041942	0.050484	0.009462	0.021516	0.033946	0.031459
3813.27	-0.002564	-0.003045	0.029963	0.026904	0.026002	0.027488	0.041596	0.050625	0.010614	0.021715	0.035137	0.03287
3815.2	-0.002408	-0.004094	0.030911	0.028221	0.025439	0.026938	0.039297	0.049497	0.012752	0.021358	0.036258	0.034315
3817.13	-0.003473	-0.005435	0.033014	0.028867	0.024671	0.025902	0.036954	0.04959	0.014257	0.022202	0.037044	0.03524
3819.06	-0.001425	-0.003525	0.034349	0.029893	0.024877	0.027109	0.037676	0.050001	0.01552	0.023373	0.038238	0.036843
3820.98	-0.002531	-0.005755	0.034271	0.030146	0.021992	0.025961	0.036694	0.048678	0.015889	0.022047	0.037944	0.036217
3822.91	-0.003662	-0.005754	0.032827	0.028181	0.023058	0.024794	0.038264	0.04888	0.013554	0.021822	0.036245	0.03418
3824.84	-0.002342	-0.003944	0.031325	0.027908	0.024766	0.0258	0.040323	0.049644	0.012555	0.022355	0.035962	0.033783
3826.77	-0.002439	-0.004007	0.03116	0.027595	0.024159	0.026032	0.039834	0.049578	0.012139	0.022287	0.035994	0.033199
3828.7	-0.002204	-0.003161	0.030909	0.02673	0.025009	0.026605	0.040156	0.050229	0.011431	0.022379	0.035644	0.033361
3830.63	-0.002369	-0.002921	0.031104	0.027128	0.025708	0.02716	0.040589	0.050454	0.01178	0.022296	0.036135	0.033613
3832.56	-0.002992	-0.003246	0.032544	0.027814	0.02551	0.026816	0.040063	0.049834	0.012867	0.022231	0.037177	0.033638
3834.49	-0.002394	-0.003103	0.033499	0.028369	0.026084	0.026898	0.039993	0.050163	0.014087	0.0227	0.037784	0.034426
3836.42	-0.00208	-0.003925	0.034782	0.030065	0.026023	0.026561	0.039566	0.049786	0.015951	0.022874	0.039004	0.035904
3838.34	-0.002541	-0.004643	0.035672	0.031012	0.023895	0.0259	0.037701	0.048928	0.017148	0.022892	0.03967	0.036799
3840.27	-0.002955	-0.004566	0.034954	0.030576	0.02296	0.025689	0.036639	0.049149	0.016	0.023081	0.038822	0.035653
3842.2	-0.002732	-0.00348	0.032827	0.029337	0.024198	0.026219	0.039216	0.049325	0.013615	0.0227	0.037192	0.033743
3844.13	-0.002891	-0.003227	0.031689	0.028175	0.024651	0.02597	0.040656	0.049965	0.012235	0.022336	0.035479	0.032556
3846.06	-0.002356	-0.002917	0.031136	0.02718	0.025168	0.026749	0.041522	0.050751	0.011067	0.02219	0.034912	0.032592
3847.99	-0.001489	-0.002353	0.031751	0.027777	0.025976	0.027456	0.042115	0.050702	0.011783	0.022827	0.036238	0.033906
3849.92	-0.000418	-0.002835	0.034387	0.030026	0.026626	0.027573	0.040769	0.05067	0.014634	0.024207	0.038723	0.036403
3851.85	0.000197	-0.004607	0.036523	0.032146	0.025137	0.027212	0.037952	0.049792	0.018377	0.024674	0.040394	0.038471
3853.77	-0.003296	-0.005889	0.036057	0.031383	0.020802	0.023876	0.035472	0.048711	0.017832	0.023264	0.038692	0.03655
3855.7	-0.003187	-0.003649	0.034083	0.02932	0.021871	0.024514	0.037489	0.049185	0.014776	0.023042	0.037072	0.03468
3857.63	-0.002596	-0.002742	0.032379	0.028397	0.024143	0.02595	0.040104	0.050199	0.013113	0.022893	0.036466	0.034204
3859.56	-0.0021	-0.002697	0.031854	0.028014	0.025707	0.027272	0.041474	0.051205	0.012206	0.023233	0.036339	0.034301
3861.49	-0.001455	-0.003043	0.033483	0.028945	0.026022	0.027727	0.04074	0.050494	0.013894	0.024299	0.037638	0.035383
3863.42	-0.001027	-0.003463	0.034914	0.030564	0.02508	0.026987	0.038961	0.05006	0.015885	0.024256	0.038719	0.03563
3865.35	-0.001809	-0.003957	0.034813	0.03022	0.024021	0.026381	0.038475	0.050913	0.015224	0.023766	0.038407	0.034992
3867.28	-0.001213	-0.002982	0.034149	0.029807	0.025716	0.027231	0.04058	0.051926	0.014909	0.024188	0.038313	0.035948
3869.2	-0.000836	-0.003205	0.034711	0.03131	0.025847	0.027149	0.040147	0.051411	0.017459	0.024977	0.039411	0.037353
3871.13	-0.001684	-0.003386	0.035296	0.030659	0.025233	0.026702	0.039448	0.050801	0.016912	0.024745	0.038942	0.036301
3873.06	-0.001642	-0.002748	0.033926	0.029317	0.025454	0.026741	0.041039	0.050706	0.014764	0.023545	0.03802	0.035289
3874.99	-0.003467	-0.003811	0.032438	0.028235	0.024556	0.026087	0.041417	0.050825	0.012571	0.02268	0.037299	0.034304
3876.92	-0.002844	-0.002877	0.031442	0.027891	0.026218	0.02771	0.043534	0.052349	0.011204	0.023102	0.036541	0.033994
3878.85	-0.001431	-0.002088	0.032148	0.02889	0.026632	0.028066	0.044144	0.051961	0.013521	0.023746	0.037387	0.035094
3880.78	-0.001651	-0.002799	0.034297	0.030116	0.02541	0.026226	0.042252	0.051272	0.015858	0.024116	0.038508	0.035885
3882.71	-0.001195	-0.002675	0.034492	0.030345	0.026441	0.027453	0.042389	0.051962	0.015204	0.024528	0.038533	0.035912
3884.64	-0.000772	-0.003059	0.033354	0.030429	0.026161	0.028067	0.042268	0.051577	0.015631	0.024253	0.038442	0.035309
3886.56	-0.002195	-0.003399	0.032621	0.02921	0.025302	0.02676	0.042339	0.052001	0.013745	0.023467	0.037449	0.034063
3888.49	-0.00158	-0.002165	0.032204	0.028616	0.02693	0.028305	0.043879	0.052728	0.012111	0.023794	0.037597	0.034282
3890.42	-0.001057	-0.002241	0.032582	0.029682	0.026271	0.028706	0.042883	0.052092	0.013725	0.023779	0.038293	0.035068
3892.35	-0.001488	-0.00262	0.033639	0.029971	0.024417	0.027389	0.041314	0.051533	0.014794	0.02372	0.037913	0.035276
3894.28	-0.001491	-0.002534	0.032754	0.029137	0.026126	0.027899	0.043028	0.052544	0.013173	0.024071	0.037175	0.034783
3896.21	-0.001123	-0.002348	0.032592	0.029345	0.027515	0.0286	0.044038	0.053132	0.01326	0.024681	0.037722	0.035389
3898.14	-0.000207	-0.002173	0.034403	0.030926	0.027388	0.028543	0.043285	0.052556	0.015964	0.025775	0.039588	0.037391
3900.07	-0.000411	-0.002765	0.036588	0.032148	0.026343	0.027837	0.041488	0.052103	0.017898	0.026488	0.04059	0.038878
3901.99	-0.000178	-0.002572	0.037175	0.032651	0.02601	0.027631	0.040517	0.05173	0.018767	0.026671	0.041109	0.038319
3903.92	-0.000763	-0.003058	0.036373	0.032475	0.025238	0.027288	0.040589	0.051116	0.017991	0.026121	0.040842	0.036942
3905.85	-0.001656	-0.002768	0.033958	0.030531	0.024706	0.027227	0.042079	0.051875	0.014368	0.024822	0.038186	0.035343
3907.78	-0.001886	-0.002206	0.031529	0.028507	0.02574	0.028374	0.044672	0.052844	0.011244	0.023886	0.036031	0.034121
3909.71	-0.001935	-0.00197	0.030522	0.028017	0.026316	0.02933	0.046365	0.05362	0.010151	0.023734	0.035752	0.033948
3911.64	-0.001914	-0.001916	0.030881	0.028269	0.026579	0.029285	0.046565	0.054146	0.010321	0.024027	0.03642	0.034392
3913.57	-0.001364	-0.001549	0.031889	0.028618	0.027594	0.029544	0.046569	0.054178	0.011042	0.024814	0.0372	0.035021
3915.5	-0.000694	-0.001203	0.033089	0.029753	0.027761	0.029442	0.04578	0.053677	0.012977	0.02581	0.0383	0.035802
3917.43	-0.001002	-0.001533	0.034234	0.030523	0.026899	0.028484	0.044613	0.053193	0.014348	0.025805	0.038616	0.035974
3919.35	-0.001061	-0.001758	0.033968	0.03026	0.026817	0.028754	0.044898	0.053122	0.013794	0.025358	0.037829	0.036034
3921.28	-0.000868	-0.001585	0.033654	0.030047	0.027134	0.029527	0.045422	0.053405	0.013257	0.025441	0.038049	0.036183
3923.21	-0.00016	-0.001304	0.034244	0.030969	0.027018	0.029874	0.045042	0.053595	0.014537	0.025856	0.039127	0.036345
3925.14	-0.000994	-0.001763	0.034184	0.03103	0.026219	0.029659	0.044616	0.053643	0.014459	0.02591	0.038966	0.035792
3927.07	-0.001481	-0.001206	0.033457	0.030171	0.027159	0.030069	0.045687	0.054612	0.012495	0.025687	0.038558	0.03504
3929	-0.000725	-0.001158	0.033909	0.030581	0.028077	0.030393	0.04621	0.054877	0.013563	0.026163	0.039371	0.036174
3930.93	-0.00015	-0.001571	0.034745	0.031435	0.027182	0.029565	0.046184	0.054466	0.01558	0.02659	0.039857	0.036886
3932.86	-0.00061	-0.001532	0.034388	0.031086	0.026283	0.028838	0.045665	0.054268	0.014852	0.025957	0.039048	0.036067
3934.78	-0.001345	-0.001285	0.033165	0.029811	0.026781	0.029118	0.045673	0.054741	0.012397	0.025492	0.037754	0.035056
3936.71	-0.001391	-0.000918	0.03254	0.029624	0.026992	0.029782	0.046328	0.055287	0.011419	0.025341	0.037494	0.034969
3938.64	-0.001086	-0.00096	0.032699	0.029906	0.026856	0.029834	0.046454	0.055148	0.011865	0.025415	0.037645	0.035429
3940.57	-0.000338	-0.000914	0.03302	0.030334	0.027649	0.030292	0.046706	0.0551	0.012968	0.02567	0.038234	0.035597
3942.5	-0.00029	-0.001138	0.033788	0.030815	0.027732	0.030146	0.04627	0.055025	0.014503	0.026417	0.038814	0.036211
3944.43	-0.000531	-0.001083	0.033751	0.030509	0.027223	0.029725	0.046132	0.05503	0.014312	0.026989	0.038292	0.036472
3946.36	-0.000271	-0.001185	0.034172	0.031047	0.027618	0.030678	0.046848	0.055423	0.014316	0.026772	0.038852	0.036472
3948.29	-0.000172	-0.00097	0.035196	0.031766	0.02788	0.030601	0.046988	0.054935	0.014898	0.026857	0.039649	0.036569
3950.22	-0.000468	-0.000675	0.034335	0.031072	0.02739	0.030083	0.046979	0.054428	0.013631	0.026293	0.038991	0.035656
3952.14	-0.000557	-0.000965	0.033122	0.030327	0.027365	0.030435	0.047433	0.054883	0.012592	0.025373	0.038392	0.035027
3954.07	-0.000831	-0.00066	0.032921	0.030112	0.02815	0.030546	0.047688	0.055771	0.012174	0.025475	0.037827	0.035377
3956	-0.000718	-0.000492	0.033245	0.030479	0.028382	0.030447	0.04748	0.055605	0.012157	0.025746	0.037751	0.03563
3957.93	-0.000387	-0.000701	0.033501	0.030693	0.027799	0.03067	0.047127	0.055415	0.012225	0.025892	0.038392	0.035522
3959.86	-0.000154	-0.000639	0.033478	0.030682	0.027193	0.030937	0.047154	0.055342	0.012214	0.025963	0.038785	0.03567
3961.79	-0.000316	-0.000575	0.033375	0.030778	0.027254	0.030412	0.047407	0.054776	0.012464	0.025776	0.038824	0.035621
3963.72	-0.000577	-0.00059	0.033061	0.030097	0.027829	0.030271	0.048099	0.055282	0.011853	0.025797	0.038361	0.035155
3965.65	-0.000426	-0.000643	0.032568	0.029701	0.028134	0.030975	0.048968	0.055651	0.011366	0.02598	0.037879	0.035223
3967.57	-0.000127	-0.000775	0.032707	0.030225	0.02858	0.031065	0.048854	0.055563	0.011663	0.02626	0.038012	0.03524
3969.5	-5e-06	-0.000623	0.033245	0.030571	0.028789	0.031122	0.048504	0.055766	0.011883	0.026461	0.038684	0.035588
3971.43	-0.000165	-0.00048	0.033317	0.030327	0.028577	0.031499	0.048303	0.05638	0.012013	0.026322	0.039088	0.036041
3973.36	-0.000125	-0.000408	0.03328	0.030577	0.028202	0.031302	0.048193	0.056427	0.012503	0.026255	0.039377	0.036095
3975.29	-0.000295	-0.000386	0.033415	0.031147	0.027962	0.030874	0.048617	0.056241	0.012455	0.026443	0.039269	0.036186
3977.22	-0.000285	-0.000202	0.032888	0.030648	0.027974	0.030882	0.048867	0.056166	0.011452	0.026338	0.038835	0.036232
3979.15	-0.000371	0.00012	0.032399	0.030083	0.028438	0.031202	0.048966	0.055938	0.011321	0.026124	0.038758	0.036012
3981.08	-0.000626	0.000196	0.032262	0.030599	0.028898	0.031184	0.049033	0.056023	0.011532	0.026036	0.038599	0.036122
3983.01	-0.000417	5.2e-05	0.032007	0.030828	0.028384	0.031654	0.048898	0.056443	0.011213	0.025993	0.038382	0.036258
3984.93	-0.000111	-0.0003	0.032262	0.030507	0.028094	0.032279	0.048957	0.056424	0.011016	0.026015	0.038458	0.035518
3986.86	-0.000101	-0.000631	0.032444	0.030595	0.02812	0.032068	0.049244	0.056113	0.011082	0.025917	0.038665	0.036072
3988.79	-0.00018	-0.000558	0.032713	0.030983	0.028015	0.031609	0.049339	0.056	0.011605	0.02596	0.039029	0.036944
3990.72	1.2e-05	-0.000222	0.033025	0.031024	0.027842	0.031412	0.048967	0.056124	0.012043	0.026235	0.039194	0.036378
3992.65	-0.000227	-6.9e-05	0.032966	0.030544	0.027712	0.031661	0.049221	0.056572	0.011813	0.026054	0.03885	0.03629
3994.58	-0.000728	-0.000162	0.033197	0.030508	0.028495	0.031721	0.049153	0.056972	0.011723	0.025582	0.038634	0.036563
3996.51	-0.000851	-6.1e-05	0.033201	0.030491	0.029163	0.03179	0.049294	0.05736	0.011284	0.025637	0.03853	0.036442
3998.44	-0.000571	0.000242	0.032621	0.030279	0.028447	0.03184	0.050367	0.056913	0.010965	0.025782	0.038567	0.036181
4000.36	-0.000447	0.000344	0.032551	0.030242	0.028271	0.031645	0.050203	0.056358	0.011037	0.025596	0.03869	0.036055

## Sheet: FTIR 1º derivative
	239_1.1	239_1.2	239_1.3	239_1.4	239_2.1	239_2.2	239_2.3	239_2.4	239_3.1	239_3.2	239_3.3	239_3.4
628.794	0.00038	0.004576	0.003653	0.006677	0.000627	0.001354	0.00504	0.004695	0.002829	0.001617	0.001868	0.011119
630.723	0.001818	0.006653	0.005164	0.006853	0.002052	0.001278	0.004339	0.00721	0.001984	0.00185	0.003837	0.011946
632.652	0.004137	0.007491	0.00429	0.006283	0.004209	0.002206	0.002221	0.007987	0.001568	0.001948	0.004989	0.010686
634.58	0.005753	0.00599	0.001982	0.003346	0.005746	0.002208	0.000109	0.006795	0.002561	0.000387	0.004557	0.008842
636.509	0.007257	0.003975	-0.000614	0.000346	0.005539	0.001762	0.000245	0.003336	0.002922	-0.000666	0.003428	0.007166
638.438	0.008017	0.003631	-0.001264	0.002365	0.00477	0.002859	0.003593	-5.2e-05	0.003968	0.001516	0.002802	0.009291
640.367	0.007507	0.003718	0.001137	0.003411	0.003936	0.003337	0.003117	-0.001362	0.003838	0.003626	0.002331	0.009481
642.296	0.005792	0.003443	0.002875	0.003164	0.003083	0.002328	0.002187	-0.000842	0.002232	0.004729	0.001912	0.00646
644.225	0.003859	0.003886	0.00172	0.002921	0.002138	0.001513	0.001569	0.000474	0.001066	0.004684	0.002315	0.004342
646.153	0.002052	0.003135	0.001248	0.002106	0.001236	0.000987	0.001134	0.002325	0.001705	0.002451	0.00163	0.002809
648.082	0.000639	0.00192	0.001076	2.8e-05	0.000671	-0.000172	0.001476	0.00311	0.002628	-4.2e-05	0.000658	0.001469
650.011	0.001087	0.001434	0.00091	-0.000547	0.000914	-0.00022	0.001811	0.002335	0.002076	-0.000241	0.000396	0.000418
651.94	0.00168	0.001194	0.001062	0.00095	0.00207	0.000315	0.000827	0.001588	0.00146	0.00108	0.000223	0.000544
653.869	0.001995	0.001026	0.000689	0.002014	0.002582	0.000239	5.1e-05	0.001561	0.001121	0.001769	0.000301	0.00193
655.797	0.002108	0.001168	0.000952	0.001857	0.002036	0.000113	0.000521	0.001398	0.001297	0.001643	0.000383	0.002943
657.726	0.001756	0.001146	0.00125	0.001158	0.00105	0.000231	0.000899	0.001283	0.001442	0.000914	0.000546	0.003163
659.655	0.001236	0.001447	0.001631	0.001027	0.000856	0.000521	0.001668	0.00132	0.001464	0.000819	0.00073	0.00262
661.584	0.001193	0.001558	0.001327	0.001101	0.001301	0.001412	0.001822	0.001266	0.001313	0.001197	0.001101	0.001948
663.513	0.000731	0.000591	-0.000192	0.000446	0.000868	0.002	0.000303	0.000894	-0.000119	0.000893	0.001159	0.000777
665.442	0.000539	-5.1e-05	-0.001119	0.000164	0.000134	0.001582	-0.000771	0.000457	-0.00109	0.000633	0.000748	-0.000234
667.37	0.00048	-0.000379	-0.00118	-0.000346	-0.000416	0.000628	-0.000646	-9.6e-05	-0.000908	0.000103	0.000116	-0.000605
669.299	7.8e-05	-0.000349	-0.000827	-0.000899	-0.000526	-0.000714	-0.000335	-0.000606	-0.000479	-0.000753	-0.000761	-0.000451
671.228	-0.000337	-0.000259	-0.000489	-0.001138	-0.000649	-0.002146	-0.000181	-0.001002	-0.000578	-0.001494	-0.001525	-0.000194
673.157	-0.000608	-0.000475	-0.000483	-0.001212	-0.000878	-0.002726	-0.000255	-0.001297	-0.000907	-0.001932	-0.001671	-0.000335
675.086	-0.001395	-0.001603	-0.001504	-0.001749	-0.00151	-0.002216	-0.001432	-0.001678	-0.001815	-0.002364	-0.001882	-0.001157
677.014	-0.002502	-0.002816	-0.002736	-0.002685	-0.002494	-0.00199	-0.0026	-0.002079	-0.00271	-0.002549	-0.00241	-0.002225
678.943	-0.002674	-0.002765	-0.002809	-0.002802	-0.002579	-0.002189	-0.002426	-0.002022	-0.002706	-0.002178	-0.002701	-0.002452
680.872	-0.002536	-0.002389	-0.00246	-0.002677	-0.002156	-0.002164	-0.00216	-0.00195	-0.002429	-0.001909	-0.002645	-0.002372
682.801	-0.002089	-0.001881	-0.001933	-0.002294	-0.001636	-0.001891	-0.001999	-0.001841	-0.001783	-0.001621	-0.002025	-0.002025
684.73	-0.001474	-0.001235	-0.001408	-0.001717	-0.001283	-0.001542	-0.001599	-0.001532	-0.001177	-0.001331	-0.001377	-0.001541
686.658	-0.000866	-0.000657	-0.001006	-0.001092	-0.000966	-0.001098	-0.001083	-0.00103	-0.000836	-0.001092	-0.000962	-0.001037
688.587	-0.000434	-0.000232	-0.000518	-0.000362	-0.000553	-0.000627	-0.000357	-0.000332	-0.00048	-0.00074	-0.000555	-0.00047
690.516	3.8e-05	0.000317	0.000169	0.000384	0.000165	-7.2e-05	0.000554	0.000394	2.8e-05	-0.000105	-1.2e-05	6.8e-05
692.445	0.000675	0.000964	0.000794	0.00106	0.001048	0.000553	0.001228	0.001015	0.000598	0.000598	0.00071	0.000651
694.374	0.001155	0.00132	0.001166	0.001461	0.001471	0.000986	0.001457	0.001333	0.001134	0.001033	0.0013	0.001026
696.303	0.001165	0.001072	0.001069	0.001121	0.00112	0.00094	0.001093	0.001169	0.001144	0.000964	0.001153	0.00094
698.231	0.000504	0.000302	0.000314	0.000103	0.000218	0.000265	0.000157	0.000422	0.000349	0.000181	0.000163	0.000414
700.16	-0.000736	-0.000791	-0.000814	-0.001175	-0.00093	-0.00087	-0.001031	-0.000789	-0.000987	-0.001057	-0.001195	-0.000569
702.089	-0.002133	-0.001961	-0.001956	-0.002395	-0.001912	-0.002008	-0.001978	-0.001915	-0.002225	-0.002326	-0.002523	-0.001828
704.018	-0.003004	-0.002746	-0.002926	-0.003129	-0.002377	-0.002725	-0.002523	-0.002587	-0.003156	-0.003161	-0.003336	-0.002887
705.947	-0.003245	-0.003057	-0.003415	-0.003267	-0.002626	-0.002999	-0.002677	-0.002756	-0.003636	-0.00351	-0.003478	-0.003424
707.875	-0.003083	-0.003026	-0.003372	-0.00315	-0.002755	-0.002986	-0.002631	-0.002674	-0.003602	-0.003483	-0.003344	-0.003537
709.804	-0.002691	-0.002732	-0.00303	-0.002967	-0.002648	-0.002696	-0.002501	-0.002412	-0.003257	-0.00313	-0.002957	-0.003218
711.733	-0.002098	-0.002122	-0.00238	-0.002427	-0.002205	-0.002212	-0.002085	-0.001989	-0.002499	-0.00245	-0.002255	-0.002462
713.662	-0.001268	-0.001291	-0.001468	-0.001493	-0.001365	-0.001413	-0.001386	-0.001293	-0.001438	-0.001337	-0.001347	-0.001467
715.591	-0.000638	-0.000703	-0.000845	-0.000774	-0.000717	-0.000736	-0.000829	-0.000669	-0.000749	-0.000464	-0.000684	-0.000753
717.52	-0.000822	-0.000871	-0.000995	-0.000847	-0.000961	-0.000943	-0.00094	-0.00084	-0.001055	-0.000653	-0.000791	-0.000912
719.448	-0.001992	-0.001938	-0.002005	-0.001958	-0.002139	-0.002079	-0.001902	-0.001928	-0.002225	-0.002027	-0.001915	-0.001995
721.377	-0.00366	-0.003474	-0.003592	-0.003713	-0.003681	-0.00369	-0.003441	-0.003466	-0.003849	-0.003853	-0.003666	-0.00352
723.306	-0.005068	-0.004797	-0.005022	-0.005197	-0.004891	-0.00505	-0.004744	-0.004737	-0.005253	-0.00525	-0.005059	-0.004783
725.235	-0.005659	-0.005391	-0.005574	-0.005735	-0.005291	-0.00555	-0.0053	-0.005226	-0.005767	-0.005726	-0.005576	-0.005328
727.164	-0.005381	-0.005275	-0.005307	-0.005349	-0.004957	-0.005148	-0.005168	-0.004919	-0.005402	-0.005271	-0.005275	-0.005105
729.092	-0.004625	-0.00469	-0.004596	-0.004459	-0.004372	-0.004338	-0.004421	-0.004181	-0.004519	-0.00447	-0.004452	-0.004371
731.021	-0.003626	-0.003791	-0.003566	-0.003402	-0.003593	-0.003397	-0.003339	-0.003214	-0.003371	-0.003471	-0.00343	-0.003372
732.95	-0.00252	-0.00271	-0.002436	-0.00232	-0.002557	-0.002432	-0.002292	-0.00221	-0.002142	-0.002308	-0.002345	-0.002207
734.879	-0.001621	-0.001759	-0.001476	-0.001458	-0.001607	-0.001674	-0.001482	-0.001418	-0.001211	-0.00132	-0.001397	-0.001194
736.808	-0.001287	-0.00128	-0.001011	-0.001133	-0.00115	-0.001361	-0.001147	-0.001073	-0.000858	-0.000864	-0.000911	-0.000803
738.737	-0.001512	-0.001341	-0.001203	-0.001342	-0.001313	-0.001513	-0.00141	-0.001286	-0.001097	-0.001075	-0.001044	-0.001088
740.665	-0.002077	-0.001927	-0.001864	-0.001933	-0.001934	-0.001967	-0.001993	-0.00189	-0.001821	-0.001726	-0.001646	-0.001731
742.594	-0.002709	-0.002656	-0.002538	-0.002575	-0.002617	-0.002436	-0.0025	-0.002456	-0.002671	-0.002433	-0.002405	-0.002364
744.523	-0.003178	-0.003168	-0.003018	-0.00306	-0.002967	-0.002767	-0.002823	-0.002749	-0.00326	-0.002911	-0.003038	-0.002824
746.452	-0.003392	-0.003365	-0.003224	-0.003246	-0.002928	-0.00289	-0.002899	-0.002797	-0.003393	-0.003143	-0.003335	-0.003043
748.381	-0.003278	-0.003239	-0.003076	-0.00316	-0.002688	-0.002748	-0.002664	-0.00258	-0.003198	-0.003121	-0.003226	-0.003015
750.309	-0.002822	-0.002827	-0.002693	-0.002886	-0.002263	-0.002381	-0.002307	-0.002178	-0.002801	-0.002793	-0.002779	-0.00273
752.238	-0.0023	-0.002394	-0.002296	-0.002487	-0.001878	-0.001961	-0.001991	-0.001819	-0.002377	-0.002424	-0.002353	-0.002341
754.167	-0.002048	-0.002217	-0.0021	-0.00226	-0.001752	-0.001729	-0.001834	-0.00165	-0.00222	-0.002235	-0.00219	-0.002173
756.096	-0.002066	-0.002172	-0.002134	-0.002264	-0.001789	-0.001764	-0.001813	-0.001636	-0.002243	-0.002215	-0.002216	-0.00219
758.025	-0.002192	-0.002108	-0.002273	-0.00231	-0.001904	-0.001912	-0.001839	-0.001702	-0.002314	-0.002328	-0.002271	-0.002192
759.954	-0.002222	-0.001975	-0.002316	-0.002245	-0.002013	-0.001969	-0.001799	-0.001695	-0.002345	-0.002339	-0.002286	-0.002112
761.882	-0.002059	-0.001777	-0.00218	-0.002092	-0.002028	-0.001915	-0.00169	-0.001604	-0.002334	-0.002192	-0.002236	-0.001951
763.811	-0.001835	-0.001616	-0.002003	-0.001926	-0.001925	-0.001837	-0.001607	-0.001531	-0.002318	-0.002058	-0.002106	-0.001792
765.74	-0.001781	-0.001601	-0.001987	-0.001869	-0.001911	-0.001853	-0.001624	-0.001524	-0.002365	-0.002125	-0.002068	-0.001816
767.669	-0.00183	-0.001709	-0.002114	-0.001998	-0.001981	-0.001977	-0.001788	-0.001622	-0.002433	-0.002248	-0.002067	-0.001971
769.598	-0.001857	-0.001795	-0.002184	-0.002102	-0.002022	-0.002077	-0.001958	-0.001797	-0.002301	-0.002178	-0.001898	-0.001938
771.526	-0.001884	-0.00182	-0.002108	-0.002029	-0.00202	-0.002044	-0.002018	-0.001922	-0.002045	-0.001965	-0.001712	-0.001758
773.455	-0.001821	-0.001831	-0.001911	-0.00184	-0.001879	-0.001862	-0.001888	-0.001866	-0.001795	-0.001666	-0.001637	-0.001626
775.384	-0.001637	-0.001683	-0.001559	-0.001559	-0.001591	-0.001558	-0.001538	-0.00159	-0.001614	-0.001393	-0.001549	-0.001504
777.313	-0.001381	-0.001355	-0.00119	-0.001256	-0.001228	-0.001181	-0.001097	-0.001159	-0.00144	-0.001179	-0.001321	-0.001326
779.242	-0.00111	-0.001067	-0.000984	-0.001071	-0.000907	-0.000859	-0.000827	-0.00081	-0.00123	-0.001058	-0.001103	-0.001133
781.17	-0.000917	-0.000959	-0.000913	-0.001015	-0.000749	-0.000767	-0.00081	-0.000756	-0.000989	-0.00098	-0.000937	-0.00097
783.099	-0.000928	-0.001048	-0.000909	-0.001018	-0.000799	-0.000859	-0.000933	-0.000943	-0.00082	-0.00092	-0.000836	-0.000891
785.028	-0.001088	-0.001263	-0.000942	-0.001044	-0.00093	-0.00101	-0.001054	-0.001125	-0.000782	-0.000925	-0.000936	-0.000924
786.957	-0.001126	-0.001413	-0.00092	-0.000982	-0.000997	-0.001088	-0.001051	-0.001138	-0.000715	-0.000807	-0.001001	-0.00094
788.886	-0.00108	-0.001332	-0.000836	-0.000839	-0.000986	-0.001048	-0.000945	-0.00104	-0.000541	-0.000568	-0.000883	-0.000821
790.815	-0.001069	-0.001187	-0.000786	-0.000794	-0.000918	-0.000969	-0.000896	-0.000952	-0.000345	-0.000351	-0.000727	-0.000676
792.743	-0.001105	-0.001165	-0.000835	-0.000896	-0.0009	-0.000932	-0.000969	-0.000949	-0.000333	-0.000362	-0.000696	-0.000643
794.672	-0.001224	-0.001196	-0.000987	-0.001058	-0.000973	-0.001014	-0.001061	-0.001007	-0.000611	-0.000644	-0.000814	-0.000758
796.601	-0.001251	-0.001134	-0.001078	-0.001164	-0.001038	-0.001091	-0.001066	-0.000995	-0.001044	-0.000966	-0.00096	-0.00089
798.53	-0.001014	-0.000891	-0.000985	-0.001039	-0.000941	-0.000979	-0.000887	-0.000771	-0.001283	-0.001075	-0.000972	-0.000873
800.459	-0.000537	-0.000469	-0.000675	-0.000632	-0.000626	-0.000633	-0.000483	-0.000409	-0.001106	-0.000843	-0.00072	-0.000648
802.387	9e-06	1.8e-05	-0.000196	-9.7e-05	-0.000162	-0.000101	3.8e-05	-4e-06	-0.000562	-0.000342	-0.000229	-0.000204
804.316	0.000481	0.000448	0.000319	0.000422	0.00038	0.000498	0.000523	0.000433	9.6e-05	0.000248	0.000316	0.000272
806.245	0.000756	0.000685	0.000683	0.000789	0.00082	0.000896	0.000823	0.000714	0.000541	0.000623	0.000666	0.000597
808.174	0.000694	0.000624	0.000707	0.00079	0.000901	0.00082	0.000773	0.000685	0.000564	0.000563	0.000635	0.000583
810.103	0.000183	0.000154	0.000207	0.000265	0.000393	0.000242	0.000246	0.000255	1.1e-05	-5e-06	6.9e-05	8.3e-05
812.032	-0.000851	-0.00084	-0.000903	-0.000825	-0.000709	-0.000776	-0.000741	-0.000665	-0.001105	-0.001067	-0.001022	-0.000905
813.96	-0.002228	-0.002166	-0.002387	-0.002288	-0.002176	-0.00212	-0.002037	-0.001974	-0.002578	-0.002443	-0.002396	-0.002224
815.889	-0.003605	-0.003494	-0.003827	-0.003751	-0.003568	-0.003465	-0.003344	-0.003248	-0.004034	-0.003762	-0.003708	-0.003577
817.818	-0.004643	-0.004434	-0.004816	-0.004805	-0.004475	-0.00442	-0.004271	-0.004115	-0.005106	-0.00473	-0.004634	-0.004598
819.747	-0.005006	-0.00476	-0.005105	-0.00516	-0.004751	-0.004731	-0.004572	-0.004387	-0.005517	-0.005129	-0.004984	-0.004984
821.676	-0.004678	-0.004507	-0.004745	-0.004823	-0.004416	-0.004411	-0.00425	-0.004025	-0.005221	-0.004906	-0.004761	-0.004738
823.604	-0.003986	-0.003863	-0.004009	-0.00405	-0.003716	-0.003667	-0.003546	-0.00332	-0.004447	-0.004229	-0.004173	-0.004057
825.533	-0.003201	-0.003113	-0.003146	-0.003173	-0.002885	-0.002789	-0.00272	-0.002578	-0.003467	-0.003341	-0.003392	-0.003205
827.462	-0.002454	-0.002406	-0.002335	-0.00235	-0.002078	-0.002006	-0.001947	-0.001918	-0.002512	-0.002467	-0.002565	-0.002403
829.391	-0.001849	-0.001822	-0.001695	-0.001702	-0.001401	-0.001385	-0.001308	-0.001362	-0.001731	-0.001694	-0.001827	-0.00176
831.32	-0.001387	-0.001372	-0.001222	-0.001258	-0.000925	-0.000914	-0.000823	-0.000915	-0.001235	-0.001141	-0.00124	-0.001225
833.249	-0.00094	-0.000974	-0.000853	-0.000907	-0.00059	-0.000549	-0.000466	-0.000538	-0.000895	-0.000764	-0.000787	-0.000765
835.177	-0.000526	-0.000596	-0.000528	-0.000593	-0.000292	-0.000289	-0.000237	-0.000194	-0.000579	-0.000471	-0.000438	-0.000393
837.106	-0.000213	-0.000222	-0.00022	-0.000273	-4.9e-05	-5.3e-05	-4.3e-05	9.6e-05	-0.000248	-0.000202	-0.000128	-7.2e-05
839.035	8.6e-05	0.000151	0.00011	9.8e-05	0.000183	0.000243	0.000238	0.00039	0.000109	0.000148	0.000215	0.000243
840.964	0.000387	0.000472	0.000442	0.000493	0.000417	0.000537	0.000544	0.000662	0.000457	0.000538	0.000535	0.000582
842.893	0.000617	0.000677	0.000724	0.000774	0.000608	0.000727	0.000761	0.000819	0.000811	0.000922	0.000823	0.000909
844.821	0.000708	0.000723	0.000882	0.000859	0.000691	0.000743	0.000825	0.00083	0.001126	0.001212	0.001068	0.001177
846.75	0.000582	0.000541	0.000783	0.000734	0.000592	0.000558	0.000648	0.000635	0.001212	0.001191	0.001078	0.001166
848.679	0.000223	0.000129	0.000452	0.000378	0.000325	0.000238	0.00027	0.000294	0.000877	0.000767	0.000719	0.000729
850.608	-0.000209	-0.000305	2.9e-05	-5.1e-05	1.4e-05	-4.4e-05	-6.2e-05	-3.9e-05	0.000301	0.000204	0.000189	0.000121
852.537	-0.000438	-0.000523	-0.000212	-0.000272	-0.000129	-0.000119	-0.000148	-0.000153	-0.000133	-0.000125	-0.000137	-0.000248
854.465	-0.000273	-0.000359	-6.6e-05	-0.000124	8.1e-05	9e-05	4.9e-05	1.2e-05	-8.6e-05	-4.6e-05	-1.4e-05	-0.000154
856.394	0.000304	0.000255	0.000516	0.000462	0.000587	0.000579	0.000549	0.000468	0.00056	0.000523	0.000583	0.000471
858.323	0.001138	0.001128	0.001336	0.00131	0.001247	0.001246	0.001231	0.001154	0.001504	0.001381	0.001399	0.001432
860.252	0.001945	0.001947	0.002092	0.002087	0.001915	0.001893	0.001871	0.001808	0.002335	0.002138	0.002154	0.00229
862.181	0.002544	0.00258	0.002636	0.00264	0.002398	0.002388	0.002352	0.002312	0.002855	0.002707	0.002714	0.002829
864.11	0.002882	0.002945	0.002874	0.002939	0.002641	0.002661	0.002617	0.002568	0.003084	0.003033	0.003058	0.003069
866.038	0.002884	0.00296	0.002807	0.002934	0.002611	0.002615	0.002581	0.002506	0.003016	0.003017	0.003126	0.002982
867.967	0.00254	0.002615	0.002415	0.002587	0.002233	0.002242	0.002169	0.002123	0.002615	0.002616	0.00282	0.002571
869.896	0.001877	0.001925	0.001706	0.001914	0.001548	0.001595	0.001502	0.001483	0.001908	0.001904	0.002101	0.001925
871.825	0.000989	0.001004	0.00083	0.001008	0.000732	0.000774	0.000767	0.000736	0.00104	0.001063	0.001146	0.001134
873.754	8.4e-05	8e-05	-2.6e-05	9.5e-05	-4.7e-05	-3.2e-05	5.1e-05	1.6e-05	0.00019	0.00024	0.000242	0.000297
875.682	-0.000636	-0.000621	-0.000691	-0.000615	-0.00062	-0.000645	-0.000546	-0.000541	-0.000535	-0.000467	-0.000538	-0.000441
877.611	-0.001056	-0.001034	-0.001048	-0.001031	-0.000856	-0.000957	-0.000873	-0.000835	-0.001021	-0.000962	-0.001038	-0.000948
879.54	-0.00111	-0.001051	-0.001059	-0.001099	-0.000819	-0.00094	-0.000858	-0.000786	-0.001213	-0.001097	-0.001182	-0.0011
881.469	-0.000794	-0.000677	-0.000751	-0.000801	-0.000508	-0.000569	-0.000515	-0.00041	-0.001062	-0.000852	-0.000954	-0.000831
883.398	-0.000206	-6.3e-05	-0.000226	-0.000193	6.2e-05	6.8e-05	9.6e-05	0.000204	-0.000574	-0.000347	-0.000409	-0.000268
885.327	0.000534	0.000644	0.000441	0.000581	0.000713	0.000786	0.000851	0.000936	0.000116	0.000297	0.00032	0.000431
887.255	0.001247	0.001292	0.001077	0.001304	0.001303	0.001452	0.001499	0.001553	0.000777	0.00093	0.001053	0.001087
889.184	0.001731	0.001745	0.001483	0.001763	0.001707	0.00187	0.001896	0.001901	0.001225	0.001372	0.001523	0.001522
891.113	0.001853	0.001859	0.001624	0.001833	0.001803	0.00191	0.002013	0.001962	0.001389	0.001515	0.001639	0.001655
893.042	0.001598	0.001654	0.001458	0.00153	0.001585	0.001636	0.001774	0.00171	0.001276	0.001371	0.001422	0.001496
894.971	0.001057	0.001189	0.00106	0.000983	0.001155	0.001167	0.001251	0.001202	0.000965	0.000988	0.001017	0.001089
896.899	0.00043	0.000588	0.000551	0.000397	0.000626	0.000612	0.000611	0.000617	0.000558	0.000488	0.000561	0.000551
898.828	-7.6e-05	4.9e-05	8.6e-05	-5.9e-05	0.000121	0.000144	8.7e-05	0.00012	0.000168	9.7e-05	0.000181	7.5e-05
900.757	-0.000327	-0.000258	-0.000213	-0.000261	-0.000173	-8.5e-05	-0.000173	-0.000162	-4.4e-05	-2.9e-05	1e-05	-0.000152
902.686	-0.000255	-0.000277	-0.000207	-0.000179	-0.000136	-6.6e-05	-0.00012	-0.00013	3.7e-05	6.5e-05	2.8e-05	-4.5e-05
904.615	4.3e-05	-5.7e-05	9.6e-05	8.7e-05	0.000165	0.000168	0.000189	0.000154	0.000364	0.00035	0.000247	0.000307
906.544	0.000418	0.000321	0.000469	0.000423	0.000547	0.000511	0.000528	0.000502	0.000787	0.000786	0.000634	0.000737
908.472	0.000751	0.000668	0.000835	0.000735	0.000852	0.000831	0.000803	0.000763	0.001174	0.001148	0.001006	0.001076
910.401	0.000945	0.000863	0.001068	0.000945	0.001041	0.001029	0.000952	0.000917	0.001396	0.00133	0.001263	0.001284
912.33	0.000967	0.000904	0.001131	0.001039	0.001098	0.001105	0.000978	0.000978	0.001464	0.00139	0.001406	0.001401
914.259	0.000925	0.000839	0.001155	0.001046	0.001107	0.001084	0.000952	0.000966	0.001436	0.001364	0.001427	0.001433
916.188	0.00084	0.000757	0.001108	0.000949	0.001074	0.000973	0.000888	0.000887	0.001358	0.001249	0.001299	0.00134
918.116	0.000685	0.000674	0.000915	0.000754	0.000954	0.000827	0.0008	0.000762	0.001233	0.001128	0.001124	0.001136
920.045	0.000545	0.000559	0.000713	0.000601	0.00081	0.000697	0.000659	0.000652	0.001036	0.000996	0.000967	0.000908
921.974	0.000529	0.00048	0.00066	0.000616	0.000694	0.00066	0.00061	0.000613	0.000916	0.000874	0.000856	0.000778
923.903	0.000682	0.000567	0.000773	0.000826	0.000733	0.000763	0.000691	0.000702	0.001007	0.000951	0.000933	0.000917
925.832	0.000972	0.000872	0.00108	0.001217	0.00097	0.000991	0.000904	0.000923	0.00132	0.001245	0.001233	0.001283
927.76	0.00131	0.00129	0.001476	0.001609	0.001315	0.001283	0.001236	0.001195	0.001698	0.001637	0.00161	0.001677
929.689	0.001536	0.00164	0.001771	0.001845	0.001583	0.001508	0.001512	0.001423	0.002022	0.002007	0.001942	0.001981
931.618	0.001606	0.001778	0.001869	0.001886	0.001634	0.00156	0.001587	0.001543	0.002166	0.002169	0.002118	0.002123
933.547	0.001529	0.001629	0.00175	0.001729	0.001432	0.001403	0.001419	0.001454	0.002047	0.002017	0.002025	0.001996
935.476	0.00123	0.001215	0.001358	0.001372	0.001017	0.001041	0.001083	0.001105	0.001775	0.001636	0.001685	0.001618
937.405	0.000743	0.000697	0.000806	0.000899	0.000566	0.000595	0.000643	0.000633	0.001372	0.001176	0.001216	0.001156
939.333	0.000275	0.00029	0.000325	0.000466	0.000185	0.000207	0.000262	0.000229	0.000908	0.000773	0.000773	0.000762
941.262	2.7e-05	0.000141	7.1e-05	0.000234	-8.7e-05	-3.2e-05	7.4e-05	4.4e-05	0.000599	0.000591	0.000533	0.000591
943.191	6.1e-05	0.000267	0.000102	0.00028	-0.000168	-9.2e-05	7.4e-05	0.000136	0.000528	0.000644	0.000595	0.000677
945.12	0.000342	0.000559	0.000333	0.000505	2e-06	7.9e-05	0.00027	0.000421	0.000651	0.000806	0.000831	0.000886
947.049	0.000752	0.000879	0.000676	0.000837	0.000417	0.000505	0.000692	0.000846	0.00089	0.001025	0.001122	0.001103
948.977	0.001248	0.001304	0.00114	0.001321	0.001067	0.001149	0.001317	0.001421	0.001245	0.001353	0.001496	0.00143
950.906	0.001936	0.001992	0.001852	0.002025	0.001954	0.00202	0.002109	0.00213	0.001808	0.001927	0.002044	0.002006
952.835	0.002857	0.002908	0.002809	0.002956	0.002991	0.003029	0.00302	0.002984	0.002707	0.002772	0.002884	0.002845
954.764	0.003897	0.003948	0.003864	0.004018	0.004037	0.004049	0.003973	0.00393	0.003891	0.003865	0.003945	0.003899
956.693	0.004886	0.004927	0.004893	0.005002	0.004999	0.004968	0.004897	0.004823	0.005058	0.005009	0.004977	0.00495
958.622	0.005588	0.005535	0.005625	0.005653	0.005649	0.005611	0.005585	0.005467	0.005873	0.005782	0.005662	0.005663
960.55	0.005717	0.005625	0.005699	0.005778	0.005717	0.005769	0.005783	0.005692	0.006028	0.005893	0.005852	0.00582
962.479	0.005287	0.005297	0.00519	0.0054	0.005257	0.0054	0.005448	0.005375	0.005526	0.005453	0.005546	0.005455
964.408	0.004533	0.004729	0.004448	0.004718	0.004503	0.004707	0.004789	0.00471	0.004677	0.004712	0.004897	0.004813
966.337	0.003789	0.004161	0.00379	0.004017	0.003801	0.004018	0.004138	0.004141	0.003917	0.004026	0.004241	0.004287
968.266	0.003422	0.003853	0.003529	0.00366	0.003515	0.003709	0.003877	0.003957	0.003607	0.003789	0.003906	0.004147
970.194	0.003583	0.003974	0.003798	0.003844	0.003779	0.003949	0.004189	0.004298	0.003874	0.00405	0.004091	0.004434
972.123	0.00426	0.004519	0.004473	0.004529	0.004529	0.004715	0.004904	0.005125	0.004647	0.004742	0.00481	0.005128
974.052	0.005317	0.005516	0.005499	0.00567	0.005696	0.005925	0.005995	0.006304	0.005858	0.00588	0.006013	0.006245
975.981	0.006753	0.007024	0.007048	0.007288	0.007323	0.007531	0.007556	0.007803	0.007505	0.007495	0.007622	0.007802
977.91	0.008566	0.008871	0.008994	0.009254	0.009295	0.009462	0.009408	0.009619	0.009508	0.009415	0.009532	0.009674
979.839	0.010573	0.010787	0.011069	0.011283	0.011393	0.01147	0.011331	0.011502	0.01165	0.011425	0.01151	0.011618
981.767	0.012495	0.012534	0.013027	0.013183	0.01333	0.013337	0.013155	0.013184	0.013564	0.013292	0.013316	0.013299
983.696	0.01403	0.013931	0.014621	0.014701	0.014806	0.014879	0.014621	0.014549	0.015038	0.014711	0.014714	0.014538
985.625	0.015045	0.01485	0.015761	0.015704	0.015783	0.015916	0.01556	0.015462	0.016034	0.015582	0.015546	0.01539
987.554	0.015447	0.015234	0.016307	0.016184	0.016208	0.016318	0.015969	0.015821	0.016451	0.015942	0.01579	0.015746
989.483	0.015227	0.015096	0.01616	0.016037	0.015998	0.016045	0.01579	0.015629	0.016182	0.015726	0.015448	0.015488
991.411	0.014454	0.014394	0.015347	0.015235	0.015186	0.015176	0.014955	0.014835	0.015269	0.014869	0.014715	0.014649
993.34	0.013245	0.013251	0.014072	0.013954	0.013925	0.013932	0.013668	0.013577	0.013826	0.013538	0.013691	0.013423
995.269	0.011979	0.012113	0.012715	0.01258	0.012593	0.012641	0.012268	0.012346	0.012255	0.012129	0.012477	0.012188
997.198	0.01109	0.011245	0.011641	0.011449	0.011525	0.011624	0.011152	0.011453	0.011043	0.010961	0.011325	0.011174
999.127	0.010722	0.010785	0.010976	0.010835	0.010899	0.011039	0.010601	0.010979	0.010217	0.010315	0.010399	0.010503
1001.06	0.010745	0.010763	0.010758	0.010708	0.010703	0.01087	0.010569	0.010898	0.009716	0.010114	0.009989	0.010179
1002.98	0.010952	0.011035	0.010953	0.010895	0.01082	0.01097	0.010922	0.011096	0.009681	0.010202	0.010166	0.010302
1004.91	0.011284	0.011431	0.011314	0.011207	0.011225	0.011248	0.011418	0.011361	0.009983	0.010527	0.010662	0.010765
1006.84	0.011698	0.011841	0.011746	0.011631	0.011828	0.011706	0.011837	0.011733	0.010525	0.010881	0.011098	0.011191
1008.77	0.01216	0.012234	0.012232	0.012191	0.012438	0.012242	0.012257	0.012174	0.011167	0.011252	0.011359	0.011553
1010.7	0.01253	0.012433	0.012634	0.012633	0.012829	0.012736	0.012703	0.012492	0.011588	0.01147	0.011609	0.01161
1012.63	0.01255	0.012372	0.012753	0.012802	0.012951	0.012917	0.012903	0.012679	0.01159	0.011499	0.011586	0.011317
1014.56	0.012244	0.012128	0.012496	0.012431	0.012742	0.012641	0.012647	0.0126	0.011142	0.011323	0.011347	0.011017
1016.49	0.011623	0.011628	0.011803	0.011608	0.012033	0.012004	0.011918	0.012104	0.010413	0.010856	0.010902	0.010745
1018.41	0.010699	0.010846	0.010797	0.010515	0.010905	0.010946	0.010816	0.011245	0.0094	0.009879	0.010053	0.010074
1020.34	0.009453	0.009807	0.009607	0.009284	0.0095	0.009696	0.009528	0.010046	0.008192	0.008483	0.008953	0.008834
1022.27	0.007993	0.008378	0.008182	0.008101	0.007961	0.008288	0.008216	0.008494	0.006828	0.007112	0.007697	0.007439
1024.2	0.006678	0.006797	0.006737	0.006832	0.006331	0.006593	0.006773	0.006857	0.005485	0.005864	0.006182	0.005877
1026.13	0.005416	0.005382	0.005241	0.005347	0.004771	0.004791	0.005175	0.005212	0.004055	0.004722	0.004454	0.004248
1028.06	0.004076	0.004044	0.003555	0.003675	0.003342	0.003167	0.003477	0.003506	0.002475	0.003455	0.002926	0.002859
1029.99	0.002579	0.002593	0.001958	0.001999	0.001932	0.001763	0.001846	0.001802	0.001277	0.001954	0.00157	0.001601
1031.92	0.001062	0.001099	0.000631	0.000422	0.000585	0.000322	0.000481	0.000369	0.000445	0.000486	0.0003	0.00048
1033.85	-0.000285	-0.000282	-0.000586	-0.000835	-0.000735	-0.000929	-0.000813	-0.000833	-0.000347	-0.000699	-0.000748	-0.00037
1035.77	-0.001441	-0.00142	-0.001645	-0.001632	-0.001964	-0.001921	-0.001978	-0.001848	-0.001065	-0.001483	-0.001415	-0.001077
1037.7	-0.002211	-0.002096	-0.002352	-0.002231	-0.002924	-0.00277	-0.002759	-0.002652	-0.001708	-0.002043	-0.001905	-0.001789
1039.63	-0.002617	-0.002396	-0.00278	-0.002672	-0.003249	-0.00322	-0.003106	-0.003172	-0.002272	-0.00247	-0.002247	-0.002365
1041.56	-0.002649	-0.002567	-0.002893	-0.002697	-0.003163	-0.003136	-0.003123	-0.003246	-0.002483	-0.00263	-0.002298	-0.002628
1043.49	-0.002243	-0.002384	-0.002379	-0.002362	-0.002766	-0.002625	-0.002703	-0.002872	-0.002087	-0.002301	-0.00213	-0.002422
1045.42	-0.001496	-0.001715	-0.0016	-0.001726	-0.002075	-0.001927	-0.002034	-0.001997	-0.001453	-0.001546	-0.001688	-0.001688
1047.35	-0.000708	-0.000804	-0.001007	-0.000977	-0.001347	-0.001202	-0.001359	-0.001083	-0.00085	-0.000726	-0.001041	-0.000839
1049.28	-0.000234	-6.5e-05	-0.000668	-0.000529	-0.000743	-0.00066	-0.000728	-0.000586	-0.000472	-0.000187	-0.000382	-0.000457
1051.2	-7.3e-05	0.000158	-0.000526	-0.000452	-0.000598	-0.000647	-0.000467	-0.000637	-0.000492	-0.000251	-0.000125	-0.000455
1053.13	-0.000321	-0.000138	-0.000635	-0.000733	-0.001009	-0.001085	-0.000704	-0.001135	-0.000874	-0.000819	-0.00041	-0.000824
1055.06	-0.000956	-0.000702	-0.00115	-0.001321	-0.001695	-0.001629	-0.001299	-0.001786	-0.001571	-0.001519	-0.001015	-0.001404
1056.99	-0.001664	-0.001328	-0.001849	-0.002094	-0.00229	-0.002244	-0.002062	-0.002336	-0.002264	-0.002175	-0.001891	-0.002016
1058.92	-0.002179	-0.001816	-0.002573	-0.002567	-0.002773	-0.002726	-0.002649	-0.002659	-0.002741	-0.002675	-0.002663	-0.002516
1060.85	-0.00235	-0.002173	-0.003105	-0.002695	-0.003095	-0.002911	-0.002838	-0.002782	-0.002936	-0.00289	-0.002975	-0.002765
1062.78	-0.002348	-0.002378	-0.003216	-0.002617	-0.003154	-0.002813	-0.00273	-0.002613	-0.002886	-0.002913	-0.002778	-0.002823
1064.71	-0.002353	-0.002352	-0.002843	-0.002452	-0.002973	-0.00259	-0.002443	-0.002453	-0.002555	-0.002787	-0.002429	-0.002549
1066.64	-0.002283	-0.00235	-0.002302	-0.002409	-0.002512	-0.002356	-0.002138	-0.002376	-0.002243	-0.00245	-0.002268	-0.00213
1068.56	-0.00229	-0.002469	-0.002114	-0.002534	-0.001998	-0.002159	-0.002121	-0.002211	-0.002215	-0.002158	-0.002369	-0.00202
1070.49	-0.002555	-0.00274	-0.002243	-0.002753	-0.001901	-0.002279	-0.002411	-0.002262	-0.002446	-0.002214	-0.002706	-0.002449
1072.42	-0.003045	-0.003173	-0.002863	-0.003008	-0.002364	-0.002671	-0.002925	-0.002783	-0.002927	-0.002629	-0.003165	-0.003137
1074.35	-0.00388	-0.004012	-0.003973	-0.003761	-0.00346	-0.003462	-0.003834	-0.003674	-0.003571	-0.003449	-0.003851	-0.003957
1076.28	-0.005113	-0.005277	-0.005157	-0.005042	-0.004898	-0.004781	-0.005175	-0.005013	-0.004389	-0.004715	-0.004805	-0.005096
1078.21	-0.006377	-0.006676	-0.00632	-0.006535	-0.006428	-0.006386	-0.00671	-0.006807	-0.005524	-0.006116	-0.006002	-0.006326
1080.14	-0.007372	-0.007917	-0.007464	-0.007824	-0.007903	-0.007959	-0.008104	-0.008377	-0.006874	-0.007371	-0.007235	-0.007397
1082.07	-0.008148	-0.008647	-0.008386	-0.008646	-0.008934	-0.00909	-0.009026	-0.009308	-0.008013	-0.008299	-0.008312	-0.008355
1083.99	-0.008543	-0.008867	-0.00885	-0.008921	-0.00933	-0.009603	-0.009338	-0.00959	-0.008651	-0.008723	-0.008913	-0.008889
1085.92	-0.008519	-0.008693	-0.009006	-0.008792	-0.00927	-0.009492	-0.0092	-0.009412	-0.008722	-0.008732	-0.008946	-0.008862
1087.85	-0.008314	-0.008349	-0.008758	-0.008565	-0.008985	-0.009078	-0.008793	-0.00899	-0.008365	-0.008486	-0.008618	-0.008484
1089.78	-0.007984	-0.008033	-0.008278	-0.008316	-0.008515	-0.008604	-0.008349	-0.008518	-0.007956	-0.008145	-0.008142	-0.008017
1091.71	-0.007615	-0.007688	-0.007909	-0.008023	-0.008096	-0.008072	-0.007983	-0.008079	-0.007741	-0.007813	-0.007787	-0.007554
1093.64	-0.007373	-0.007399	-0.007629	-0.007746	-0.007769	-0.007633	-0.007667	-0.007709	-0.00766	-0.007509	-0.007591	-0.00726
1095.57	-0.00721	-0.007251	-0.007401	-0.007546	-0.007356	-0.007289	-0.007409	-0.007378	-0.007615	-0.007205	-0.00748	-0.007252
1097.5	-0.007048	-0.007125	-0.007269	-0.00734	-0.006994	-0.007084	-0.007179	-0.007073	-0.007558	-0.007055	-0.007335	-0.007272
1099.43	-0.006883	-0.00686	-0.007145	-0.007141	-0.006811	-0.00694	-0.006931	-0.006907	-0.007358	-0.007017	-0.007132	-0.007155
1101.35	-0.006694	-0.006571	-0.006849	-0.006884	-0.006681	-0.006753	-0.006665	-0.006725	-0.007029	-0.006925	-0.006934	-0.006887
1103.28	-0.006444	-0.006309	-0.006565	-0.006576	-0.006509	-0.006493	-0.006398	-0.006427	-0.006694	-0.006705	-0.006721	-0.006565
1105.21	-0.006165	-0.006072	-0.006332	-0.006291	-0.006326	-0.006244	-0.006139	-0.006125	-0.006344	-0.006355	-0.006431	-0.006303
1107.14	-0.005915	-0.005919	-0.006122	-0.006101	-0.00617	-0.006083	-0.005917	-0.005889	-0.006048	-0.006041	-0.006104	-0.006081
1109.07	-0.005735	-0.005857	-0.00593	-0.006015	-0.005999	-0.005953	-0.005841	-0.005759	-0.005884	-0.005875	-0.005891	-0.00593
1111	-0.005721	-0.00585	-0.005859	-0.005969	-0.005888	-0.005931	-0.005893	-0.005804	-0.005864	-0.005931	-0.005847	-0.005904
1112.93	-0.005788	-0.005811	-0.005894	-0.005969	-0.00584	-0.005935	-0.00593	-0.005928	-0.005865	-0.006019	-0.005932	-0.005957
1114.86	-0.005779	-0.005783	-0.005895	-0.005976	-0.005779	-0.005932	-0.005939	-0.005999	-0.005893	-0.005995	-0.00607	-0.006008
1116.78	-0.005713	-0.005785	-0.005898	-0.006007	-0.005764	-0.005967	-0.005889	-0.006017	-0.005925	-0.005891	-0.006167	-0.006018
1118.71	-0.005686	-0.005893	-0.005886	-0.006033	-0.00583	-0.005997	-0.005923	-0.006011	-0.005912	-0.00585	-0.006209	-0.006014
1120.64	-0.00584	-0.006108	-0.005916	-0.006105	-0.005934	-0.006063	-0.006105	-0.006057	-0.006022	-0.005992	-0.006244	-0.006078
1122.57	-0.006158	-0.006376	-0.006085	-0.006287	-0.006076	-0.006186	-0.006305	-0.006201	-0.006272	-0.006283	-0.006323	-0.006308
1124.5	-0.006455	-0.006538	-0.006379	-0.006415	-0.006266	-0.006298	-0.006396	-0.006305	-0.0065	-0.006551	-0.006445	-0.006566
1126.43	-0.0065	-0.006443	-0.00649	-0.006393	-0.006281	-0.006228	-0.0062	-0.006179	-0.006531	-0.00655	-0.006452	-0.006579
1128.36	-0.006086	-0.006029	-0.006177	-0.006112	-0.005887	-0.005803	-0.0057	-0.005761	-0.006252	-0.006176	-0.006167	-0.006215
1130.29	-0.005228	-0.005211	-0.005419	-0.005409	-0.005067	-0.004978	-0.004897	-0.004994	-0.00557	-0.005447	-0.005515	-0.005477
1132.21	-0.004023	-0.004076	-0.004206	-0.004237	-0.003826	-0.003802	-0.00378	-0.003815	-0.004486	-0.004382	-0.004478	-0.004397
1134.14	-0.002533	-0.002637	-0.002617	-0.002771	-0.00222	-0.002325	-0.002327	-0.002347	-0.003077	-0.003025	-0.003086	-0.003071
1136.07	-0.00087	-0.00099	-0.0009	-0.001103	-0.000455	-0.000545	-0.000639	-0.00071	-0.001435	-0.001462	-0.0015	-0.001527
1138	0.000777	0.000647	0.000733	0.000676	0.001271	0.001287	0.001056	0.000966	0.000272	0.000193	0.000117	9e-05
1139.93	0.00222	0.002023	0.00214	0.002131	0.002761	0.002746	0.002519	0.002375	0.001771	0.001609	0.001501	0.001483
1141.86	0.003223	0.002881	0.003072	0.003049	0.003691	0.003588	0.003377	0.003198	0.002764	0.002496	0.002342	0.00237
1143.79	0.003457	0.003054	0.003282	0.003275	0.003773	0.003593	0.003414	0.003264	0.002935	0.002654	0.002479	0.00244
1145.72	0.002847	0.002474	0.002698	0.002705	0.002991	0.002742	0.002672	0.002531	0.002238	0.001985	0.001866	0.001705
1147.65	0.001535	0.001269	0.001375	0.001421	0.001493	0.001245	0.001252	0.001076	0.000832	0.000623	0.000565	0.000332
1149.57	-0.000304	-0.000388	-0.000504	-0.000341	-0.000485	-0.000651	-0.000661	-0.000805	-0.001044	-0.001144	-0.001231	-0.001429
1151.5	-0.002339	-0.002274	-0.002596	-0.002332	-0.002662	-0.002761	-0.002764	-0.002873	-0.003087	-0.003073	-0.003209	-0.003284
1153.43	-0.004201	-0.004103	-0.004536	-0.004298	-0.004749	-0.004862	-0.00475	-0.004831	-0.004982	-0.004923	-0.005042	-0.004964
1155.36	-0.005741	-0.005672	-0.006154	-0.005932	-0.00653	-0.006614	-0.006448	-0.006465	-0.006534	-0.006424	-0.006432	-0.006364
1157.29	-0.006891	-0.006824	-0.007396	-0.007135	-0.007862	-0.007902	-0.007704	-0.007697	-0.007651	-0.007472	-0.007342	-0.007428
1159.22	-0.007659	-0.007585	-0.008187	-0.007913	-0.008717	-0.008745	-0.00848	-0.008482	-0.008304	-0.008096	-0.007925	-0.008067
1161.15	-0.008079	-0.008017	-0.008547	-0.008311	-0.009098	-0.009133	-0.008852	-0.008872	-0.008577	-0.008353	-0.008257	-0.008375
1163.08	-0.008234	-0.008136	-0.008581	-0.008452	-0.00908	-0.009124	-0.008901	-0.008893	-0.008536	-0.008322	-0.008348	-0.008407
1165	-0.008179	-0.008054	-0.008423	-0.008393	-0.008854	-0.008895	-0.008701	-0.008672	-0.008334	-0.008172	-0.008263	-0.008178
1166.93	-0.008015	-0.007922	-0.008225	-0.008238	-0.008585	-0.008616	-0.008419	-0.008356	-0.008132	-0.008042	-0.008078	-0.00789
1168.86	-0.008006	-0.007923	-0.008181	-0.008211	-0.008422	-0.008411	-0.008279	-0.008156	-0.008119	-0.00805	-0.00799	-0.007847
1170.79	-0.00817	-0.008087	-0.008287	-0.00832	-0.008377	-0.008349	-0.008237	-0.008093	-0.00833	-0.008202	-0.008131	-0.008026
1172.72	-0.008249	-0.008222	-0.008291	-0.008353	-0.008264	-0.008244	-0.008108	-0.007969	-0.00851	-0.008318	-0.008259	-0.008156
1174.65	-0.00798	-0.008009	-0.007992	-0.008055	-0.00782	-0.007831	-0.007677	-0.007562	-0.008289	-0.008102	-0.008059	-0.007952
1176.58	-0.007274	-0.007267	-0.007271	-0.007294	-0.00696	-0.007005	-0.006843	-0.006745	-0.00753	-0.007348	-0.007368	-0.007226
1178.51	-0.006109	-0.006091	-0.006142	-0.006114	-0.005814	-0.00583	-0.005693	-0.005613	-0.006333	-0.006176	-0.006222	-0.006056
1180.44	-0.004721	-0.004702	-0.004805	-0.004743	-0.004501	-0.004474	-0.004393	-0.004329	-0.004904	-0.004804	-0.004837	-0.00475
1182.36	-0.003415	-0.003366	-0.003486	-0.003462	-0.003196	-0.00317	-0.003143	-0.003077	-0.003581	-0.003502	-0.003522	-0.003545
1184.29	-0.00223	-0.002212	-0.00229	-0.002333	-0.002049	-0.002053	-0.002012	-0.001967	-0.002488	-0.002411	-0.002398	-0.002457
1186.22	-0.001247	-0.001257	-0.001317	-0.001374	-0.001117	-0.001136	-0.001077	-0.001053	-0.001605	-0.001561	-0.001487	-0.001549
1188.15	-0.000535	-0.000531	-0.00061	-0.000625	-0.000414	-0.000432	-0.000395	-0.000367	-0.000935	-0.000923	-0.000832	-0.000899
1190.08	2e-06	-1e-06	-6.4e-05	-5.3e-05	0.000101	0.000102	0.000106	0.000113	-0.000414	-0.000381	-0.000344	-0.000402
1192.01	0.000484	0.000441	0.000411	0.000412	0.000519	0.000561	0.000507	0.000499	8.3e-05	0.000115	0.000112	6.8e-05
1193.94	0.000906	0.000851	0.000866	0.000852	0.000953	0.000966	0.000871	0.000855	0.000589	0.000595	0.000569	0.000538
1195.87	0.001293	0.001211	0.001303	0.001251	0.001352	0.001299	0.001209	0.00116	0.001062	0.001037	0.000998	0.001026
1197.79	0.00161	0.001479	0.00163	0.001579	0.001629	0.001527	0.001469	0.001396	0.001473	0.001388	0.001349	0.001441
1199.72	0.001744	0.001617	0.001786	0.001751	0.001734	0.001649	0.001598	0.001521	0.001703	0.001581	0.00157	0.001621
1201.65	0.001729	0.001614	0.0018	0.001736	0.001666	0.001671	0.001589	0.001539	0.001719	0.001611	0.001618	0.001582
1203.58	0.001657	0.00156	0.001697	0.001621	0.001526	0.001586	0.001493	0.001482	0.0016	0.001547	0.001553	0.001467
1205.51	0.001609	0.001566	0.001616	0.001542	0.001421	0.001493	0.001384	0.001427	0.001476	0.001462	0.001488	0.001371
1207.44	0.001683	0.001695	0.001684	0.001636	0.001459	0.001511	0.001432	0.001491	0.00148	0.001487	0.001489	0.001417
1209.37	0.001949	0.001978	0.001902	0.0019	0.0017	0.001716	0.001734	0.001728	0.001677	0.001697	0.00167	0.001685
1211.3	0.002352	0.002397	0.002245	0.002288	0.002082	0.002097	0.002196	0.002134	0.002016	0.002048	0.002046	0.002101
1213.23	0.002771	0.002831	0.002609	0.002693	0.002496	0.002565	0.00266	0.002603	0.002391	0.002442	0.00249	0.002508
1215.15	0.003136	0.003162	0.002887	0.003034	0.002866	0.002968	0.002998	0.002984	0.002717	0.002763	0.002832	0.002864
1217.08	0.003366	0.003344	0.003066	0.003266	0.003118	0.003169	0.003171	0.00319	0.002909	0.002939	0.003001	0.003064
1219.01	0.003378	0.003307	0.00315	0.003304	0.003188	0.003165	0.003162	0.003166	0.003	0.002989	0.002989	0.00299
1220.94	0.003147	0.003058	0.003061	0.003104	0.003068	0.00301	0.003003	0.002962	0.002943	0.002869	0.002838	0.002754
1222.87	0.002786	0.002719	0.002836	0.002765	0.00281	0.002766	0.002751	0.002667	0.002746	0.002613	0.002634	0.002445
1224.8	0.002406	0.002368	0.002532	0.002405	0.002473	0.002451	0.002433	0.002349	0.002451	0.002329	0.002368	0.00215
1226.73	0.002078	0.002059	0.002185	0.002091	0.002124	0.002135	0.002097	0.002057	0.002166	0.002077	0.002099	0.001966
1228.66	0.001862	0.001826	0.00191	0.00185	0.00187	0.001883	0.001806	0.001801	0.001959	0.001875	0.001857	0.001837
1230.58	0.001682	0.001622	0.001717	0.001644	0.001712	0.001675	0.001586	0.001583	0.001788	0.001713	0.001668	0.001628
1232.51	0.001472	0.001383	0.001529	0.001398	0.001538	0.001483	0.00137	0.001363	0.001624	0.001519	0.001482	0.001362
1234.44	0.001202	0.001109	0.001277	0.001121	0.00127	0.001239	0.001121	0.001116	0.001374	0.001196	0.001206	0.001115
1236.37	0.000866	0.000801	0.000925	0.000816	0.000902	0.000857	0.000817	0.000812	0.001	0.000783	0.000826	0.00087
1238.3	0.0004	0.000355	0.000421	0.000374	0.000418	0.000332	0.000383	0.000376	0.000509	0.000315	0.00035	0.000506
1240.23	-0.00019	-0.000194	-0.000157	-0.000178	-0.00015	-0.000199	-0.000166	-0.000185	-3.4e-05	-0.000185	-0.000161	-7.9e-05
1242.16	-0.00079	-0.000749	-0.00069	-0.000756	-0.000688	-0.000716	-0.000718	-0.000727	-0.000596	-0.000676	-0.000663	-0.000761
1244.09	-0.001305	-0.001251	-0.001141	-0.001258	-0.001137	-0.001163	-0.001178	-0.001143	-0.001094	-0.0011	-0.001099	-0.001286
1246.02	-0.001663	-0.00161	-0.001505	-0.001607	-0.001479	-0.00148	-0.001502	-0.001426	-0.001431	-0.001414	-0.001448	-0.001603
1247.94	-0.001858	-0.001799	-0.001771	-0.001819	-0.001681	-0.001676	-0.00166	-0.001587	-0.001628	-0.001617	-0.001679	-0.001749
1249.87	-0.001955	-0.001887	-0.001941	-0.00194	-0.001799	-0.001778	-0.001732	-0.001694	-0.001753	-0.001756	-0.001798	-0.001746
1251.8	-0.001976	-0.001936	-0.00203	-0.001993	-0.001874	-0.001803	-0.001771	-0.001787	-0.001812	-0.00183	-0.001827	-0.00169
1253.73	-0.001935	-0.001933	-0.002013	-0.001987	-0.001898	-0.001805	-0.001813	-0.001844	-0.001772	-0.001828	-0.001794	-0.001609
1255.66	-0.001951	-0.00197	-0.002	-0.002048	-0.001935	-0.001908	-0.001932	-0.00188	-0.001752	-0.00183	-0.00179	-0.001569
1257.59	-0.002042	-0.002024	-0.002054	-0.002125	-0.001946	-0.002002	-0.002012	-0.00192	-0.001794	-0.001833	-0.0018	-0.001673
1259.52	-0.002131	-0.002043	-0.002116	-0.002158	-0.001934	-0.002046	-0.002034	-0.001942	-0.001891	-0.001864	-0.001837	-0.001915
1261.45	-0.002188	-0.002069	-0.002175	-0.002205	-0.001945	-0.00203	-0.002044	-0.00195	-0.00206	-0.002005	-0.001981	-0.002196
1263.37	-0.002195	-0.002086	-0.002196	-0.002215	-0.001962	-0.001955	-0.002031	-0.001942	-0.002215	-0.00219	-0.002143	-0.002353
1265.3	-0.002141	-0.002093	-0.002168	-0.002186	-0.00195	-0.001915	-0.001996	-0.001898	-0.002266	-0.002308	-0.002242	-0.002319
1267.23	-0.002123	-0.002176	-0.002174	-0.002216	-0.001964	-0.001953	-0.001998	-0.001875	-0.002273	-0.002336	-0.002328	-0.002233
1269.16	-0.00209	-0.002216	-0.002202	-0.002264	-0.001965	-0.001988	-0.001941	-0.001865	-0.002292	-0.002264	-0.002321	-0.002113
1271.09	-0.001978	-0.002072	-0.002152	-0.002164	-0.001846	-0.001895	-0.001746	-0.001788	-0.002196	-0.002058	-0.002127	-0.001948
1273.02	-0.001821	-0.001844	-0.001983	-0.001937	-0.001657	-0.00171	-0.001556	-0.001655	-0.001941	-0.001758	-0.001838	-0.001769
1274.95	-0.001625	-0.001622	-0.001707	-0.001683	-0.001454	-0.001477	-0.001398	-0.001498	-0.001605	-0.001491	-0.001539	-0.001572
1276.88	-0.001421	-0.001427	-0.001388	-0.001431	-0.001251	-0.001255	-0.001242	-0.001308	-0.001258	-0.00128	-0.001268	-0.001358
1278.81	-0.001228	-0.001288	-0.001112	-0.001226	-0.001051	-0.001075	-0.001091	-0.001105	-0.00099	-0.0011	-0.001082	-0.001124
1280.73	-0.000983	-0.001101	-0.00084	-0.000993	-0.000827	-0.000856	-0.000886	-0.000868	-0.00074	-0.000855	-0.000853	-0.000862
1282.66	-0.00071	-0.000831	-0.000582	-0.000737	-0.000609	-0.000641	-0.000693	-0.000652	-0.000515	-0.000605	-0.000602	-0.000605
1284.59	-0.000559	-0.000619	-0.000462	-0.000541	-0.000494	-0.000501	-0.000554	-0.000497	-0.000448	-0.000479	-0.00047	-0.000429
1286.52	-0.000466	-0.00046	-0.000451	-0.000423	-0.000459	-0.000413	-0.000429	-0.000356	-0.000536	-0.000473	-0.000464	-0.000315
1288.45	-0.000329	-0.000251	-0.000441	-0.000336	-0.000393	-0.0003	-0.000239	-0.000154	-0.000657	-0.000525	-0.000493	-0.000227
1290.38	-0.000138	1.5e-05	-0.000321	-0.000189	-0.000211	-0.000114	3.7e-05	0.000109	-0.000628	-0.000448	-0.000392	-0.000139
1292.31	0.000134	0.000312	-3.9e-05	5.8e-05	9.6e-05	0.000153	0.000338	0.000399	-0.000373	-0.00016	-8.3e-05	2.6e-05
1294.24	0.000483	0.000635	0.000341	0.000388	0.000465	0.000486	0.000628	0.000701	8.9e-05	0.000264	0.00036	0.000308
1296.16	0.000744	0.000833	0.000632	0.000651	0.000741	0.000747	0.000829	0.00089	0.000511	0.000592	0.000665	0.000622
1298.09	0.00082	0.000866	0.000723	0.000765	0.000821	0.000852	0.000909	0.00092	0.000692	0.000696	0.000749	0.000818
1300.02	0.000784	0.000819	0.000685	0.00075	0.000764	0.000828	0.000841	0.000847	0.000685	0.000663	0.000695	0.000877
1301.95	0.000603	0.000655	0.000544	0.000597	0.00056	0.000621	0.000603	0.000664	0.000548	0.00051	0.000521	0.000753
1303.88	0.000255	0.000333	0.000238	0.000272	0.000185	0.000233	0.000232	0.000348	0.000217	0.000204	0.000234	0.000395
1305.81	-9e-06	7.6e-05	-2.3e-05	-1e-06	-0.000133	-7e-05	-0.0001	6.6e-05	-8.5e-05	-6.8e-05	3.4e-05	8.7e-05
1307.74	-0.000277	-0.000191	-0.000235	-0.000248	-0.000417	-0.000351	-0.000428	-0.000241	-0.000278	-0.000298	-0.00015	-0.000158
1309.67	-0.000598	-0.000513	-0.000498	-0.000532	-0.000699	-0.000645	-0.000699	-0.000566	-0.000517	-0.000551	-0.000405	-0.000441
1311.59	-0.00074	-0.000704	-0.000625	-0.000666	-0.000857	-0.000814	-0.000841	-0.000722	-0.00064	-0.000691	-0.000542	-0.000579
1313.52	-0.000864	-0.000886	-0.000729	-0.000821	-0.000979	-0.000968	-0.001006	-0.000817	-0.000735	-0.000812	-0.00071	-0.000655
1315.45	-0.001117	-0.001095	-0.001012	-0.001109	-0.001127	-0.001132	-0.001127	-0.000931	-0.001038	-0.001044	-0.001016	-0.000894
1317.38	-0.001233	-0.00113	-0.001271	-0.001274	-0.00114	-0.001124	-0.00101	-0.000921	-0.001353	-0.001208	-0.001205	-0.001047
1319.31	-0.001099	-0.000958	-0.001248	-0.001173	-0.000962	-0.000887	-0.000714	-0.000752	-0.001374	-0.001125	-0.001127	-0.00088
1321.24	-0.000929	-0.000767	-0.001106	-0.000995	-0.000759	-0.000633	-0.000432	-0.000546	-0.00125	-0.000922	-0.000932	-0.000682
1323.17	-0.000601	-0.000443	-0.000774	-0.000654	-0.000463	-0.000328	-0.000125	-0.000217	-0.000948	-0.000584	-0.00056	-0.000391
1325.1	-0.000205	-8.2e-05	-0.000295	-0.000216	-0.000163	-6.3e-05	6.7e-05	8.9e-05	-0.000479	-0.000209	-0.000141	-6.7e-05
1327.03	-7.1e-05	7.2e-05	-7.1e-05	-4.3e-05	-3.4e-05	2.5e-05	6.9e-05	0.000165	-0.000265	-7.1e-05	-1e-06	-3.8e-05
1328.95	2.7e-05	0.000202	0	5.2e-05	7.9e-05	0.000126	0.000146	0.000236	-0.000206	-1.8e-05	6.4e-05	-3.4e-05
1330.88	0.000429	0.000555	0.00032	0.000428	0.00038	0.000426	0.000427	0.000527	0.000193	0.00024	0.000364	0.000302
1332.81	0.001157	0.001116	0.001152	0.001187	0.000822	0.000869	0.000664	0.000898	0.001166	0.000818	0.001058	0.001097
1334.74	0.001315	0.001116	0.001601	0.001445	0.000831	0.000816	0.000439	0.000824	0.001693	0.001086	0.001378	0.00147
1336.67	0.000953	0.00076	0.001271	0.001035	0.000589	0.000529	0.000248	0.000575	0.001332	0.000873	0.001069	0.001199
1338.6	0.000552	0.000513	0.000579	0.000461	0.000394	0.000399	0.000402	0.00048	0.000511	0.000523	0.000547	0.000699
1340.53	0.000266	0.000446	-8.5e-05	-2e-05	0.000325	0.000435	0.000733	0.00055	-0.000338	0.000204	8.4e-05	0.000194
1342.46	0.000352	0.000662	-0.000267	-5.4e-05	0.000488	0.000648	0.00106	0.000784	-0.000641	0.000148	-8e-06	4.7e-05
1344.38	0.000605	0.00091	2e-05	0.000276	0.000651	0.000803	0.0011	0.000914	-0.000357	0.000295	0.000195	0.000167
1346.31	0.000694	0.000889	0.000421	0.000589	0.000584	0.000718	0.000772	0.000782	0.000131	0.000414	0.000423	0.000358
1348.24	0.000381	0.000469	0.000397	0.000458	0.000264	0.000361	0.000309	0.00045	0.000221	0.000282	0.000321	0.000302
1350.17	0.000367	0.000397	0.000422	0.000471	0.000322	0.000386	0.000349	0.00047	0.000345	0.000343	0.000381	0.000415
1352.1	0.00069	0.000692	0.000761	0.000786	0.000707	0.000749	0.000732	0.000783	0.000738	0.000714	0.000767	0.000747
1354.03	0.001398	0.001363	0.001459	0.00145	0.001445	0.001446	0.001417	0.001381	0.001444	0.001394	0.001462	0.001374
1355.96	0.002582	0.002403	0.002691	0.002689	0.002429	0.002374	0.002207	0.002208	0.002725	0.002468	0.002601	0.00254
1357.89	0.003206	0.002927	0.003523	0.003451	0.00292	0.002854	0.00257	0.002693	0.003554	0.003183	0.003301	0.003212
1359.82	0.00363	0.003403	0.003917	0.00383	0.003383	0.003345	0.00315	0.003238	0.003878	0.003631	0.003664	0.003542
1361.74	0.004233	0.004132	0.004309	0.004291	0.00406	0.004007	0.003967	0.003924	0.004225	0.004151	0.004117	0.003995
1363.67	0.004178	0.004212	0.004069	0.004081	0.004157	0.004078	0.004177	0.004009	0.003959	0.00407	0.003978	0.003795
1365.6	0.003795	0.003951	0.00345	0.003529	0.003801	0.003777	0.003968	0.003698	0.003361	0.003589	0.003465	0.003254
1367.53	0.003642	0.00374	0.003264	0.003414	0.003374	0.003383	0.003398	0.003267	0.003303	0.003323	0.003296	0.003179
1369.46	0.002875	0.00277	0.002851	0.00288	0.002427	0.002359	0.002122	0.002308	0.003047	0.002743	0.002849	0.00278
1371.39	0.001924	0.001783	0.002148	0.002045	0.001612	0.001525	0.001284	0.001543	0.002364	0.002089	0.002197	0.002073
1373.32	0.001795	0.001773	0.001897	0.001849	0.001621	0.001583	0.001541	0.001591	0.0021	0.002034	0.002077	0.001963
1375.25	0.001923	0.002002	0.00184	0.001864	0.001791	0.001784	0.00193	0.001789	0.00203	0.002137	0.002099	0.002042
1377.17	0.001645	0.001744	0.001346	0.001406	0.001506	0.001568	0.001859	0.00162	0.001454	0.001787	0.001639	0.001624
1379.1	0.002017	0.002094	0.001403	0.001606	0.001628	0.001829	0.002093	0.001835	0.00144	0.00187	0.001716	0.001786
1381.03	0.002517	0.002475	0.002003	0.002232	0.001825	0.002033	0.001954	0.001972	0.002041	0.002197	0.002225	0.002405
1382.96	0.00173	0.001646	0.001608	0.001635	0.001155	0.001213	0.000978	0.001243	0.001603	0.001546	0.001731	0.001886
1384.89	0.000913	0.000979	0.000957	0.00087	0.000604	0.000598	0.000468	0.00069	0.000837	0.000796	0.001023	0.001092
1386.82	0.00074	0.000962	0.000713	0.000612	0.000562	0.000576	0.000619	0.000676	0.000546	0.00054	0.000716	0.000772
1388.75	0.000968	0.001176	0.000883	0.000763	0.000798	0.000779	0.000872	0.000908	0.000683	0.000626	0.000794	0.000854
1390.68	0.001387	0.001428	0.001346	0.001215	0.001112	0.001123	0.00111	0.001247	0.001149	0.001035	0.001181	0.001231
1392.61	0.002216	0.002094	0.002268	0.002187	0.001715	0.001823	0.001554	0.001845	0.0022	0.001889	0.002086	0.002203
1394.53	0.001578	0.001464	0.001859	0.00177	0.001279	0.001344	0.001002	0.001417	0.001874	0.00153	0.001718	0.001891
1396.46	0.000415	0.00052	0.000509	0.000554	0.000497	0.000537	0.000559	0.000734	0.000436	0.000502	0.000525	0.000662
1398.39	0.000221	0.000542	-5.4e-05	0.000174	0.000421	0.000522	0.00084	0.000688	-0.000277	0.000124	3.4e-05	0.000156
1400.32	-0.00014	0.00018	-0.000478	-0.000286	4.2e-05	0.000155	0.00051	0.000251	-0.000787	-0.000344	-0.000453	-0.000314
1402.25	-0.000834	-0.000649	-0.000993	-0.00095	-0.000659	-0.000632	-0.000376	-0.00056	-0.001296	-0.000996	-0.001059	-0.000934
1404.18	-0.001354	-0.001305	-0.001316	-0.001371	-0.001189	-0.0012	-0.001094	-0.001173	-0.001434	-0.001365	-0.001409	-0.001336
1406.11	-0.001892	-0.001944	-0.001685	-0.001776	-0.00169	-0.001716	-0.001763	-0.001728	-0.001516	-0.001712	-0.001713	-0.001686
1408.04	-0.00283	-0.002863	-0.002585	-0.002627	-0.002366	-0.002466	-0.002459	-0.002478	-0.002282	-0.002442	-0.002498	-0.002552
1409.96	-0.002658	-0.002677	-0.002563	-0.002487	-0.002193	-0.002328	-0.002289	-0.002459	-0.002185	-0.002337	-0.002414	-0.002596
1411.89	-0.001728	-0.00192	-0.001508	-0.001494	-0.001573	-0.001739	-0.00202	-0.002088	-0.001011	-0.001581	-0.001466	-0.00173
1413.82	-0.002909	-0.003353	-0.002259	-0.00252	-0.002677	-0.002937	-0.003423	-0.003276	-0.001729	-0.002502	-0.00238	-0.002529
1415.75	-0.004141	-0.004627	-0.003477	-0.003817	-0.003737	-0.003968	-0.004366	-0.004195	-0.003022	-0.003642	-0.003651	-0.003622
1417.68	-0.004645	-0.005067	-0.004132	-0.004438	-0.004143	-0.004296	-0.004574	-0.00444	-0.0038	-0.004238	-0.004309	-0.004184
1419.61	-0.005393	-0.005646	-0.004992	-0.005249	-0.004589	-0.004727	-0.004724	-0.004746	-0.004902	-0.004931	-0.005136	-0.005075
1421.54	-0.004785	-0.004764	-0.004749	-0.00473	-0.003839	-0.003932	-0.003617	-0.00395	-0.004881	-0.004486	-0.004784	-0.004913
1423.47	-0.00266	-0.002553	-0.00289	-0.002657	-0.002011	-0.002087	-0.001784	-0.002214	-0.003017	-0.002706	-0.002878	-0.003184
1425.4	-0.000805	-0.000838	-0.000922	-0.00075	-0.000516	-0.00062	-0.000565	-0.000812	-0.000961	-0.000946	-0.000968	-0.001253
1427.32	-0.00037	-0.00055	-0.000295	-0.000303	-0.00013	-0.000261	-0.000275	-0.000383	-0.000281	-0.000246	-0.000376	-0.000527
1429.25	0.001671	0.00145	0.001505	0.001589	0.001486	0.001471	0.001396	0.00128	0.001688	0.001622	0.001488	0.001437
1431.18	0.002929	0.00261	0.002839	0.002884	0.002457	0.002408	0.002119	0.002185	0.003155	0.002806	0.002794	0.002855
1433.11	0.002294	0.002033	0.002356	0.002284	0.002013	0.001884	0.001669	0.001763	0.002575	0.002368	0.002284	0.002328
1435.04	0.002042	0.001961	0.001927	0.001938	0.001887	0.0018	0.001789	0.001708	0.002034	0.00205	0.001917	0.001889
1436.97	0.001526	0.00157	0.001287	0.00133	0.001503	0.001443	0.001617	0.001395	0.001283	0.00148	0.001351	0.001207
1438.9	0.00111	0.001274	0.000772	0.000862	0.001167	0.001197	0.001526	0.001178	0.000682	0.001109	0.000917	0.000681
1440.83	0.001925	0.002093	0.001478	0.001721	0.001672	0.001805	0.002084	0.001714	0.001472	0.00176	0.001649	0.001455
1442.75	0.002552	0.002571	0.0023	0.002505	0.001944	0.002051	0.002057	0.00194	0.002446	0.002301	0.002399	0.002312
1444.68	0.001826	0.001714	0.001962	0.001924	0.001297	0.001292	0.001085	0.001268	0.002077	0.001764	0.001935	0.001892
1446.61	0.001195	0.001132	0.001423	0.001267	0.000896	0.000858	0.000732	0.000905	0.001385	0.001258	0.001334	0.001243
1448.54	0.00193	0.001925	0.0019	0.0019	0.001605	0.001632	0.001585	0.001599	0.001887	0.001838	0.001871	0.00181
1450.47	0.003595	0.003465	0.003311	0.003602	0.002863	0.002927	0.002601	0.002709	0.003441	0.003022	0.003353	0.003395
1452.4	0.002029	0.001734	0.002345	0.002363	0.001309	0.001211	0.000496	0.001122	0.002437	0.001682	0.00226	0.002367
1454.33	-0.001594	-0.001849	-0.000805	-0.001153	-0.001888	-0.002108	-0.002767	-0.001914	-0.000839	-0.001443	-0.000969	-0.000828
1456.26	-0.004793	-0.004764	-0.004183	-0.00461	-0.004514	-0.004671	-0.004753	-0.00425	-0.004345	-0.004248	-0.004202	-0.004206
1458.18	-0.005354	-0.005007	-0.005491	-0.005558	-0.004848	-0.00478	-0.004311	-0.004437	-0.005615	-0.004898	-0.005184	-0.005305
1460.11	-0.004509	-0.004057	-0.005185	-0.004939	-0.004087	-0.003886	-0.003152	-0.00374	-0.005147	-0.004231	-0.004645	-0.004722
1462.04	-0.003089	-0.002745	-0.004016	-0.003551	-0.003009	-0.002774	-0.002077	-0.002847	-0.003813	-0.003027	-0.003392	-0.00331
1463.97	-0.003082	-0.002986	-0.003822	-0.003345	-0.003393	-0.003238	-0.002882	-0.003388	-0.003568	-0.003145	-0.003235	-0.002998
1465.9	-0.005919	-0.00595	-0.005996	-0.005946	-0.006266	-0.006208	-0.006276	-0.006268	-0.005816	-0.00578	-0.005565	-0.005274
1467.83	-0.010173	-0.010209	-0.009662	-0.010008	-0.010421	-0.01036	-0.010693	-0.010268	-0.009378	-0.009712	-0.009317	-0.009029
1469.76	-0.013228	-0.013244	-0.012325	-0.01286	-0.01333	-0.013288	-0.013727	-0.013035	-0.011954	-0.012481	-0.011994	-0.011811
1471.69	-0.015094	-0.01508	-0.013992	-0.014616	-0.01481	-0.01484	-0.015168	-0.014419	-0.013671	-0.014005	-0.013666	-0.013623
1473.62	-0.014598	-0.014505	-0.013788	-0.014333	-0.013903	-0.013972	-0.013831	-0.013396	-0.013769	-0.013422	-0.013523	-0.01356
1475.54	-0.010955	-0.0108	-0.010924	-0.011088	-0.010236	-0.010229	-0.00963	-0.009721	-0.011319	-0.010302	-0.010755	-0.010739
1477.47	-0.00602	-0.005876	-0.006721	-0.006463	-0.005608	-0.005474	-0.004762	-0.005225	-0.007361	-0.006193	-0.006675	-0.006531
1479.4	-0.001892	-0.001854	-0.002795	-0.002398	-0.001931	-0.001735	-0.001326	-0.001736	-0.003436	-0.002714	-0.002943	-0.002661
1481.33	-4e-05	-0.000147	-0.000475	-0.000281	-0.000354	-0.000248	-0.000258	-0.00027	-0.000914	-0.000768	-0.000812	-0.00052
1483.26	0.002559	0.002334	0.002575	0.002642	0.001878	0.00187	0.001404	0.001714	0.002434	0.001917	0.002177	0.002351
1485.19	0.003848	0.003591	0.00436	0.004182	0.003166	0.00302	0.002331	0.002845	0.004352	0.003583	0.003964	0.003957
1487.12	0.004794	0.004687	0.005215	0.005027	0.00428	0.004146	0.003684	0.004037	0.005123	0.004741	0.004944	0.004825
1489.05	0.005688	0.005772	0.005653	0.005669	0.005244	0.00527	0.005264	0.005196	0.005448	0.005649	0.005626	0.005425
1490.97	0.006785	0.007002	0.006355	0.006577	0.006341	0.006483	0.006746	0.006385	0.006139	0.006634	0.006503	0.00626
1492.9	0.007975	0.00814	0.007384	0.0077	0.007428	0.007538	0.007747	0.007418	0.007229	0.007652	0.007515	0.007392
1494.83	0.008749	0.008715	0.008329	0.008502	0.008099	0.008062	0.008021	0.007892	0.008251	0.008332	0.008309	0.008287
1496.76	0.008849	0.008591	0.008635	0.008615	0.008179	0.007985	0.00785	0.007799	0.008644	0.008452	0.008461	0.008528
1498.69	0.008975	0.008642	0.008376	0.008477	0.00823	0.008065	0.008214	0.007955	0.00843	0.008476	0.008302	0.008463
1500.62	0.009921	0.009934	0.009658	0.009948	0.009068	0.009342	0.009008	0.008753	0.010016	0.009621	0.009766	0.009596
1502.55	0.010118	0.010235	0.011337	0.011149	0.009477	0.009858	0.008737	0.008949	0.011895	0.010695	0.011202	0.010539
1504.48	0.010053	0.010093	0.012246	0.011589	0.009768	0.00992	0.008444	0.0091	0.012749	0.01124	0.011763	0.010927
1506.41	0.009786	0.009726	0.011619	0.010887	0.009963	0.009817	0.008891	0.0094	0.011862	0.010981	0.011043	0.010341
1508.33	0.010655	0.010428	0.010855	0.010565	0.010774	0.010504	0.010693	0.010453	0.010863	0.011002	0.010557	0.010158
1510.26	0.012284	0.011974	0.0109	0.011264	0.011797	0.011631	0.012397	0.011581	0.011025	0.011561	0.010982	0.01098
1512.19	0.012346	0.011954	0.010514	0.01117	0.011489	0.011411	0.011954	0.01118	0.01084	0.011149	0.010757	0.010977
1514.12	0.011678	0.011301	0.010612	0.011186	0.010577	0.010641	0.010331	0.009958	0.01106	0.010617	0.010755	0.010875
1516.05	0.007976	0.007552	0.00856	0.008376	0.007549	0.007356	0.006472	0.006688	0.008886	0.007942	0.00832	0.008177
1517.98	0.004608	0.004389	0.005747	0.005299	0.004962	0.004614	0.003759	0.004158	0.006014	0.005104	0.005412	0.005129
1519.91	0.003214	0.003327	0.004254	0.003867	0.004074	0.003783	0.003227	0.00341	0.004539	0.003887	0.00401	0.003577
1521.84	0.003198	0.003388	0.003874	0.003618	0.004027	0.003909	0.003696	0.003549	0.004145	0.003832	0.003786	0.003307
1523.76	0.003517	0.003663	0.003738	0.003607	0.004218	0.004168	0.004317	0.003911	0.004043	0.004152	0.003791	0.003386
1525.69	0.00531	0.005298	0.004694	0.004929	0.005528	0.005515	0.006119	0.00535	0.005031	0.0056	0.004959	0.004624
1527.62	0.007151	0.007022	0.006409	0.006818	0.006817	0.006874	0.007252	0.006449	0.006938	0.007135	0.006836	0.006456
1529.55	0.005456	0.005187	0.005706	0.005539	0.005631	0.005441	0.005351	0.004981	0.006413	0.006091	0.005961	0.005535
1531.48	0.006272	0.005761	0.006205	0.006187	0.00613	0.005935	0.005867	0.005522	0.007235	0.006826	0.006604	0.006359
1533.41	0.007484	0.007779	0.008159	0.008396	0.007468	0.007611	0.006988	0.006737	0.009273	0.008336	0.008851	0.00788
1535.34	0.00303	0.003929	0.005517	0.004928	0.004048	0.004219	0.003149	0.003443	0.0061	0.004987	0.005845	0.004381
1537.27	-0.000696	0.000414	0.002283	0.001199	0.000802	0.000884	-0.000197	0.000338	0.002382	0.001287	0.002041	0.000779
1539.2	-0.004041	-0.003465	-0.001562	-0.002825	-0.002679	-0.002804	-0.003661	-0.002997	-0.001725	-0.002681	-0.002319	-0.003058
1541.12	-0.006542	-0.007014	-0.00582	-0.006826	-0.005648	-0.006077	-0.006171	-0.005765	-0.006167	-0.006402	-0.006764	-0.006638
1543.05	-0.004896	-0.005952	-0.006621	-0.006691	-0.004896	-0.00532	-0.004335	-0.004819	-0.007007	-0.006143	-0.007204	-0.006405
1544.98	-0.002455	-0.003284	-0.005315	-0.004488	-0.003204	-0.003336	-0.001922	-0.002968	-0.005498	-0.004217	-0.00526	-0.004532
1546.91	-0.002402	-0.002346	-0.004474	-0.003475	-0.002939	-0.002833	-0.00187	-0.002723	-0.004655	-0.003712	-0.004074	-0.003912
1548.84	-0.005898	-0.005707	-0.006794	-0.006412	-0.006236	-0.006189	-0.005741	-0.00581	-0.007133	-0.006544	-0.006625	-0.006296
1550.77	-0.006255	-0.006284	-0.0071	-0.00672	-0.007303	-0.007306	-0.007163	-0.006738	-0.007197	-0.007233	-0.006957	-0.006305
1552.7	-0.006479	-0.005962	-0.006402	-0.006081	-0.007456	-0.007316	-0.007723	-0.00671	-0.006476	-0.007008	-0.006101	-0.005629
1554.63	-0.011048	-0.010057	-0.009983	-0.010142	-0.01109	-0.010788	-0.011172	-0.009918	-0.010389	-0.010497	-0.009568	-0.009299
1556.55	-0.013917	-0.012756	-0.012749	-0.013206	-0.0133	-0.012853	-0.012862	-0.011925	-0.013394	-0.012847	-0.012227	-0.012099
1558.48	-0.014799	-0.014053	-0.014515	-0.014919	-0.014101	-0.013686	-0.013164	-0.012651	-0.015169	-0.013956	-0.013891	-0.013626
1560.41	-0.011952	-0.011899	-0.013416	-0.013244	-0.011905	-0.011597	-0.010568	-0.010629	-0.013862	-0.012276	-0.012658	-0.012026
1562.34	-0.006972	-0.007353	-0.009565	-0.008856	-0.007884	-0.007638	-0.006602	-0.006988	-0.009646	-0.008421	-0.008773	-0.007914
1564.27	-0.002842	-0.003111	-0.005007	-0.004249	-0.004052	-0.003867	-0.003274	-0.003499	-0.004819	-0.004311	-0.0043	-0.003498
1566.2	-0.003197	-0.002768	-0.003624	-0.003386	-0.00348	-0.003284	-0.00321	-0.002972	-0.003611	-0.00341	-0.003081	-0.002693
1568.13	-0.005937	-0.005659	-0.005781	-0.00604	-0.005746	-0.005599	-0.005386	-0.005022	-0.005863	-0.005391	-0.005278	-0.005058
1570.06	-0.003565	-0.003342	-0.003863	-0.003898	-0.003821	-0.003607	-0.003521	-0.003188	-0.003843	-0.003516	-0.003227	-0.002855
1571.99	-0.002914	-0.002733	-0.003186	-0.003187	-0.003232	-0.003049	-0.003063	-0.002599	-0.00319	-0.002915	-0.002632	-0.002129
1573.91	-0.00253	-0.00237	-0.002899	-0.002841	-0.002802	-0.002674	-0.002515	-0.002191	-0.002981	-0.002627	-0.002512	-0.001999
1575.84	-0.001477	-0.001157	-0.001881	-0.001731	-0.001617	-0.0015	-0.001165	-0.001115	-0.00212	-0.001732	-0.001719	-0.001334
1577.77	-0.001705	-0.00128	-0.001886	-0.001824	-0.001473	-0.001446	-0.000881	-0.000965	-0.002373	-0.001791	-0.002005	-0.001793
1579.7	-0.000529	-0.000189	-0.001064	-0.000829	-0.000426	-0.000403	0.000391	7.8e-05	-0.0016	-0.000899	-0.001233	-0.001117
1581.63	0.001756	0.002025	0.000992	0.001414	0.001439	0.001559	0.002134	0.001839	0.000587	0.001006	0.000931	0.00101
1583.56	0.002512	0.002782	0.002222	0.00246	0.00216	0.002283	0.002384	0.002449	0.001858	0.001928	0.002092	0.002196
1585.49	0.00215	0.00234	0.002307	0.002279	0.001987	0.002064	0.002047	0.00225	0.001998	0.001997	0.002103	0.002107
1587.42	0.00283	0.003021	0.002992	0.002977	0.002677	0.002745	0.002731	0.002835	0.002872	0.002779	0.002877	0.002805
1589.34	0.003431	0.003627	0.003608	0.003653	0.003295	0.003327	0.00326	0.003344	0.003653	0.003471	0.003583	0.003498
1591.27	0.003744	0.003853	0.003885	0.003986	0.003617	0.003618	0.003535	0.003659	0.004013	0.00387	0.003914	0.003854
1593.2	0.004015	0.004081	0.00408	0.004235	0.003925	0.003899	0.003886	0.003973	0.004195	0.004148	0.004121	0.004117
1595.13	0.004497	0.004592	0.004563	0.004716	0.004386	0.004372	0.00439	0.004442	0.00461	0.004597	0.00455	0.004525
1597.06	0.005053	0.005134	0.005227	0.005313	0.004897	0.004919	0.004871	0.004907	0.005259	0.005134	0.005134	0.004979
1598.99	0.005729	0.005746	0.005968	0.006032	0.00559	0.005589	0.005521	0.00546	0.006085	0.005811	0.005832	0.005531
1600.92	0.00679	0.006724	0.007011	0.00714	0.006596	0.006561	0.006423	0.00628	0.007248	0.0068	0.006825	0.006502
1602.85	0.007877	0.007718	0.008164	0.008311	0.007677	0.007585	0.007268	0.007174	0.008458	0.007846	0.007875	0.00757
1604.77	0.008671	0.008452	0.008972	0.009128	0.008615	0.008428	0.008063	0.007984	0.009213	0.008663	0.008614	0.008257
1606.7	0.009584	0.009373	0.009844	0.010018	0.009665	0.009399	0.009117	0.008961	0.009847	0.009537	0.009376	0.008945
1608.63	0.011539	0.011277	0.011519	0.011812	0.011255	0.011036	0.01079	0.01058	0.011349	0.011109	0.010958	0.010634
1610.56	0.012865	0.012715	0.013178	0.013365	0.01258	0.01246	0.012008	0.011847	0.012906	0.012446	0.012622	0.012193
1612.49	0.012058	0.012058	0.013238	0.013056	0.012505	0.012398	0.011859	0.011737	0.012743	0.012269	0.012571	0.011806
1614.42	0.011977	0.012052	0.013373	0.013205	0.012774	0.012707	0.012258	0.012081	0.012785	0.012396	0.012617	0.011729
1616.35	0.012987	0.01318	0.014173	0.01418	0.013719	0.013745	0.013319	0.013155	0.013583	0.01323	0.013414	0.01247
1618.28	0.012188	0.012287	0.013344	0.013232	0.013175	0.013172	0.01284	0.012709	0.012733	0.012683	0.012621	0.011623
1620.21	0.01151	0.01152	0.012349	0.012297	0.012494	0.012497	0.012317	0.012082	0.011747	0.011989	0.011671	0.010966
1622.13	0.010371	0.010204	0.010733	0.010775	0.010977	0.011019	0.010764	0.010551	0.010503	0.010575	0.010295	0.0101
1624.06	0.006401	0.005933	0.006785	0.006501	0.007165	0.007036	0.006763	0.006576	0.006973	0.006826	0.00663	0.006668
1625.99	0.002822	0.001925	0.002926	0.002456	0.00349	0.003135	0.003148	0.002776	0.003435	0.003289	0.002911	0.003045
1627.92	0.004065	0.003007	0.003501	0.00336	0.003735	0.003427	0.003531	0.002816	0.004388	0.003999	0.003716	0.003702
1629.85	0.003157	0.002956	0.004122	0.003579	0.003435	0.003195	0.002665	0.00216	0.005073	0.004183	0.00444	0.003522
1631.78	-0.00177	-0.001361	0.001153	-0.000127	-3.6e-05	-0.000417	-0.001395	-0.001331	0.002042	0.000995	0.001353	-0.000185
1633.71	-0.003742	-0.003185	-0.000747	-0.001997	-0.001619	-0.002042	-0.002964	-0.002693	3e-05	-0.000789	-0.000666	-0.001986
1635.64	-0.004049	-0.004081	-0.002274	-0.003295	-0.002371	-0.002846	-0.00336	-0.003206	-0.001606	-0.001997	-0.00226	-0.002821
1637.56	-0.001936	-0.002923	-0.002114	-0.00264	-0.001365	-0.001867	-0.00164	-0.001992	-0.001616	-0.001393	-0.00216	-0.001793
1639.49	0.004347	0.003215	0.002642	0.002936	0.003565	0.003409	0.003809	0.002959	0.002941	0.003372	0.002568	0.003335
1641.42	0.005269	0.005038	0.005026	0.005218	0.004849	0.005229	0.004757	0.004259	0.005094	0.005001	0.004809	0.004783
1643.35	-0.000297	0.000247	0.00161	0.001123	0.000718	0.001106	8.1e-05	0.000335	0.001581	0.000994	0.001146	0.0004
1645.28	-0.000316	-7e-05	0.001288	0.000918	0.000505	0.000617	-4.5e-05	0.00032	0.00151	0.000615	0.000759	0.000103
1647.21	-3.1e-05	0.00029	0.001357	0.000999	0.000715	0.000722	0.00033	0.000686	0.001217	0.000536	0.000949	0.000286
1649.14	-0.003818	-0.003834	-0.003139	-0.003623	-0.003146	-0.003322	-0.003171	-0.002869	-0.003613	-0.003612	-0.003441	-0.003531
1651.07	-0.005082	-0.005451	-0.005843	-0.005959	-0.004957	-0.005186	-0.004477	-0.004458	-0.006351	-0.005643	-0.00591	-0.005246
1653	-0.005148	-0.005509	-0.00694	-0.006578	-0.005405	-0.005509	-0.004602	-0.004894	-0.007338	-0.006258	-0.006789	-0.005708
1654.92	-0.006057	-0.006481	-0.008104	-0.007497	-0.006454	-0.006454	-0.005645	-0.006085	-0.008266	-0.007344	-0.007804	-0.006727
1656.85	-0.00473	-0.00523	-0.007303	-0.006353	-0.00577	-0.005818	-0.004937	-0.005544	-0.007171	-0.006602	-0.006829	-0.00574
1658.78	-0.004752	-0.004841	-0.006694	-0.005796	-0.006061	-0.005963	-0.005333	-0.00576	-0.006549	-0.006339	-0.00614	-0.005432
1660.71	-0.010061	-0.009583	-0.010511	-0.010258	-0.010824	-0.010527	-0.010278	-0.010148	-0.010781	-0.010402	-0.010062	-0.009799
1662.64	-0.01257	-0.012236	-0.012912	-0.012857	-0.013513	-0.013185	-0.012989	-0.012623	-0.013193	-0.012735	-0.012649	-0.012157
1664.57	-0.012918	-0.012786	-0.012975	-0.013026	-0.013839	-0.013534	-0.01357	-0.012905	-0.013185	-0.012909	-0.01278	-0.01232
1666.5	-0.01332	-0.013442	-0.013311	-0.013436	-0.014094	-0.01391	-0.013994	-0.013257	-0.013459	-0.013309	-0.01318	-0.01279
1668.43	-0.011808	-0.011939	-0.011993	-0.01201	-0.012561	-0.012423	-0.012566	-0.011954	-0.012006	-0.012156	-0.0118	-0.011517
1670.35	-0.014143	-0.014121	-0.014143	-0.014293	-0.014328	-0.014334	-0.014244	-0.013674	-0.014143	-0.014218	-0.013949	-0.013724
1672.28	-0.01438	-0.014357	-0.015051	-0.014933	-0.014462	-0.014536	-0.01393	-0.013813	-0.01515	-0.014683	-0.014837	-0.014376
1674.21	-0.011501	-0.011455	-0.01285	-0.012349	-0.011846	-0.011891	-0.011189	-0.011454	-0.013029	-0.012368	-0.012686	-0.01201
1676.14	-0.008924	-0.00889	-0.01006	-0.009492	-0.009588	-0.009511	-0.009195	-0.009333	-0.01024	-0.009977	-0.010092	-0.009429
1678.07	-0.00967	-0.009391	-0.009421	-0.009215	-0.009779	-0.009697	-0.009929	-0.009661	-0.009669	-0.009953	-0.009658	-0.009425
1680	-0.012267	-0.011883	-0.011236	-0.011413	-0.011711	-0.011782	-0.012059	-0.011626	-0.011632	-0.012065	-0.011647	-0.011727
1681.93	-0.013315	-0.013015	-0.012475	-0.012669	-0.012568	-0.012678	-0.012779	-0.012371	-0.013005	-0.013303	-0.012868	-0.012991
1683.86	-0.015246	-0.015199	-0.014913	-0.015068	-0.014342	-0.014497	-0.014204	-0.013912	-0.015607	-0.015338	-0.015258	-0.015272
1685.79	-0.013981	-0.014193	-0.014853	-0.01465	-0.013452	-0.013525	-0.0128	-0.012887	-0.015655	-0.014706	-0.015084	-0.014788
1687.71	-0.010713	-0.011058	-0.01264	-0.011956	-0.010904	-0.010775	-0.009893	-0.010272	-0.013333	-0.012172	-0.012735	-0.012118
1689.64	-0.007506	-0.007617	-0.009342	-0.008459	-0.008006	-0.00772	-0.007207	-0.007542	-0.009947	-0.009198	-0.009428	-0.008739
1691.57	-0.009623	-0.009436	-0.009936	-0.009589	-0.009495	-0.009373	-0.009474	-0.00928	-0.010546	-0.010456	-0.010201	-0.009785
1693.5	-0.011905	-0.011738	-0.011203	-0.011335	-0.011453	-0.011456	-0.011901	-0.011258	-0.011614	-0.01205	-0.011542	-0.011392
1695.43	-0.014016	-0.013973	-0.012743	-0.013314	-0.013273	-0.0134	-0.013949	-0.013238	-0.012941	-0.01362	-0.013141	-0.013231
1697.36	-0.015594	-0.015779	-0.014474	-0.015282	-0.014668	-0.01492	-0.015162	-0.014731	-0.014542	-0.014977	-0.014857	-0.015035
1699.29	-0.01417	-0.014555	-0.013956	-0.014522	-0.013451	-0.013713	-0.013575	-0.013557	-0.013994	-0.014055	-0.014241	-0.014323
1701.22	-0.01054	-0.011076	-0.011272	-0.01141	-0.010175	-0.010417	-0.010068	-0.010353	-0.01141	-0.011216	-0.011512	-0.011448
1703.14	-0.007424	-0.007924	-0.00849	-0.008414	-0.007088	-0.007353	-0.00701	-0.007367	-0.008938	-0.008572	-0.008846	-0.008716
1705.07	-0.005564	-0.00594	-0.006505	-0.006395	-0.005147	-0.005372	-0.005022	-0.005352	-0.007235	-0.006685	-0.006987	-0.006922
1707	-0.003465	-0.003512	-0.00428	-0.004037	-0.002986	-0.003019	-0.002685	-0.003098	-0.005101	-0.004528	-0.004766	-0.004772
1708.93	-0.004243	-0.004206	-0.004545	-0.004513	-0.003629	-0.003653	-0.003475	-0.003739	-0.005308	-0.004997	-0.005155	-0.005172
1710.86	-0.003627	-0.003631	-0.003225	-0.003313	-0.003302	-0.003238	-0.003566	-0.003355	-0.003711	-0.004117	-0.003867	-0.003866
1712.79	-0.005236	-0.005219	-0.00377	-0.004105	-0.00463	-0.004576	-0.005266	-0.004512	-0.003951	-0.004914	-0.004395	-0.00441
1714.72	-0.007388	-0.007305	-0.005762	-0.00613	-0.006297	-0.006318	-0.006668	-0.005949	-0.005844	-0.006486	-0.006198	-0.006156
1716.65	-0.007704	-0.007483	-0.006797	-0.006861	-0.006431	-0.006421	-0.006101	-0.005907	-0.006897	-0.006795	-0.006904	-0.006804
1718.58	-0.006874	-0.006572	-0.006823	-0.006584	-0.005646	-0.005589	-0.004723	-0.005048	-0.006991	-0.006255	-0.006699	-0.006556
1720.5	-0.004834	-0.004549	-0.005551	-0.005051	-0.003942	-0.003843	-0.002776	-0.003418	-0.005743	-0.004765	-0.005299	-0.005077
1722.43	-0.002606	-0.002437	-0.003422	-0.00291	-0.002142	-0.002027	-0.001292	-0.001809	-0.003559	-0.002921	-0.00322	-0.002985
1724.36	-0.001212	-0.001233	-0.001439	-0.001225	-0.001022	-0.000936	-0.000819	-0.000877	-0.001518	-0.001455	-0.00145	-0.001304
1726.29	-0.000642	-0.000801	-0.000367	-0.000388	-0.000524	-0.000486	-0.000737	-0.000516	-0.000386	-0.000658	-0.000499	-0.000487
1728.22	-0.000151	-0.000366	0.000611	0.000378	-4.6e-05	-0.000108	-0.000693	-0.00027	0.000706	1.4e-05	0.000438	0.000172
1730.15	-0.00062	-0.000857	0.000381	-5.5e-05	-0.00036	-0.000536	-0.001132	-0.000661	0.000427	-0.000276	0.00013	-0.000288
1732.08	-0.001169	-0.001369	-0.000557	-0.000867	-0.000795	-0.000971	-0.001245	-0.001003	-0.000623	-0.000918	-0.00076	-0.001062
1734.01	-0.002043	-0.002142	-0.002086	-0.00209	-0.001601	-0.001697	-0.001584	-0.00164	-0.002203	-0.002032	-0.002122	-0.002175
1735.93	-0.00297	-0.002975	-0.003509	-0.003282	-0.002546	-0.002549	-0.002168	-0.002428	-0.003646	-0.003191	-0.003431	-0.003253
1737.86	-0.00398	-0.004001	-0.004502	-0.004299	-0.003669	-0.003597	-0.003264	-0.003486	-0.004693	-0.004228	-0.004486	-0.004185
1739.79	-0.005005	-0.005039	-0.005213	-0.005129	-0.004804	-0.004647	-0.004545	-0.004605	-0.005452	-0.005157	-0.00525	-0.004948
1741.72	-0.006267	-0.006318	-0.005932	-0.006077	-0.006019	-0.00587	-0.006097	-0.00584	-0.006168	-0.006214	-0.006028	-0.005851
1743.65	-0.007252	-0.007358	-0.006692	-0.006968	-0.006932	-0.00682	-0.007118	-0.006713	-0.006917	-0.007011	-0.006799	-0.006678
1745.58	-0.007743	-0.00784	-0.007096	-0.007333	-0.007322	-0.007236	-0.007497	-0.007103	-0.007075	-0.007274	-0.007057	-0.006935
1747.51	-0.008818	-0.008802	-0.008235	-0.008448	-0.008066	-0.008041	-0.008004	-0.007777	-0.008042	-0.008027	-0.007986	-0.007898
1749.44	-0.008668	-0.008506	-0.008556	-0.008595	-0.007716	-0.007683	-0.007219	-0.007345	-0.008332	-0.007893	-0.008073	-0.008023
1751.36	-0.007891	-0.007702	-0.008058	-0.007997	-0.006974	-0.006892	-0.006319	-0.00659	-0.007834	-0.007215	-0.007501	-0.007458
1753.29	-0.006584	-0.006425	-0.006937	-0.00684	-0.005857	-0.005729	-0.00524	-0.00551	-0.006799	-0.006144	-0.006407	-0.006364
1755.22	-0.004934	-0.004894	-0.005162	-0.005118	-0.004489	-0.004362	-0.00422	-0.004291	-0.004986	-0.004737	-0.004757	-0.004726
1757.15	-0.004131	-0.004197	-0.003933	-0.004048	-0.003803	-0.003738	-0.003887	-0.003738	-0.003671	-0.003833	-0.003738	-0.003662
1759.08	-0.003818	-0.003854	-0.003553	-0.003697	-0.00343	-0.003405	-0.003474	-0.003387	-0.003365	-0.003438	-0.003441	-0.003297
1761.01	-0.003316	-0.003273	-0.003274	-0.003326	-0.002868	-0.002857	-0.002714	-0.002801	-0.003195	-0.00301	-0.003108	-0.002982
1762.94	-0.002506	-0.00244	-0.002575	-0.002561	-0.002113	-0.00213	-0.001951	-0.002076	-0.002465	-0.002306	-0.002394	-0.002342
1764.87	-0.001871	-0.001891	-0.001791	-0.001845	-0.001624	-0.001671	-0.001715	-0.001644	-0.001564	-0.00173	-0.001687	-0.001685
1766.8	-0.001368	-0.001497	-0.000997	-0.001163	-0.001279	-0.001329	-0.001683	-0.001334	-0.00076	-0.001267	-0.001011	-0.001086
1768.72	-0.001208	-0.001386	-0.000628	-0.000845	-0.001172	-0.001214	-0.001704	-0.001231	-0.000444	-0.001067	-0.00073	-0.000869
1770.65	-0.001464	-0.001556	-0.001016	-0.001167	-0.001309	-0.001319	-0.001555	-0.001286	-0.000996	-0.001226	-0.001111	-0.001205
1772.58	-0.001392	-0.001358	-0.001419	-0.00139	-0.00112	-0.001089	-0.000885	-0.00102	-0.001581	-0.001202	-0.001371	-0.001369
1774.51	-0.001067	-0.001013	-0.001359	-0.001217	-0.000798	-0.000763	-0.000375	-0.000716	-0.001456	-0.000944	-0.001221	-0.001136
1776.44	-0.00083	-0.000798	-0.001153	-0.001012	-0.000598	-0.000567	-0.000206	-0.000547	-0.001136	-0.000754	-0.001016	-0.000903
1778.37	-0.000542	-0.000564	-0.000727	-0.000652	-0.000375	-0.000362	-0.000209	-0.000379	-0.000599	-0.000517	-0.000629	-0.000553
1780.3	-0.000665	-0.000705	-0.000577	-0.000613	-0.000496	-0.000501	-0.000527	-0.000548	-0.000465	-0.000542	-0.000584	-0.000613
1782.23	-0.000869	-0.000865	-0.000824	-0.000865	-0.000621	-0.000628	-0.000572	-0.000687	-0.000835	-0.000706	-0.000847	-0.000917
1784.15	-0.000779	-0.000808	-0.000802	-0.000841	-0.00053	-0.000554	-0.000477	-0.000651	-0.000823	-0.000663	-0.000799	-0.000851
1786.08	-0.000552	-0.000716	-0.00034	-0.000453	-0.000413	-0.000487	-0.00068	-0.000665	-0.000263	-0.000442	-0.000388	-0.000467
1788.01	-0.00056	-0.000822	-5.2e-05	-0.000246	-0.0005	-0.000624	-0.001072	-0.000833	0.000106	-0.000387	-0.000195	-0.000295
1789.94	-0.000658	-0.000915	-9.4e-05	-0.000293	-0.000624	-0.000759	-0.001203	-0.000936	4.5e-05	-0.000438	-0.000282	-0.000368
1791.87	-0.000756	-0.000924	-0.000364	-0.00049	-0.000667	-0.000788	-0.001031	-0.000911	-0.000267	-0.00053	-0.000519	-0.000556
1793.8	-0.000845	-0.000888	-0.000717	-0.000763	-0.000647	-0.000724	-0.000715	-0.0008	-0.000697	-0.000674	-0.000802	-0.000765
1795.73	-0.000723	-0.000722	-0.00077	-0.000772	-0.000514	-0.000552	-0.000405	-0.000615	-0.000759	-0.000641	-0.000803	-0.00071
1797.66	-0.000552	-0.000556	-0.00061	-0.000599	-0.000388	-0.000397	-0.000261	-0.000462	-0.000526	-0.000506	-0.000613	-0.000537
1799.59	-0.000602	-0.000565	-0.0006	-0.000572	-0.000421	-0.000403	-0.000314	-0.000447	-0.000559	-0.000511	-0.000594	-0.000568
1801.51	-0.000688	-0.000601	-0.000773	-0.000703	-0.000474	-0.000445	-0.000273	-0.000437	-0.000843	-0.000584	-0.000723	-0.000734
1803.44	-0.000563	-0.000499	-0.000718	-0.000641	-0.000388	-0.000363	-0.00018	-0.00034	-0.000833	-0.000522	-0.000628	-0.00068
1805.37	-0.000419	-0.000409	-0.000488	-0.000462	-0.000301	-0.00031	-0.000246	-0.00028	-0.000578	-0.000427	-0.000416	-0.000483
1807.3	-0.000334	-0.000367	-0.000249	-0.000291	-0.000278	-0.000316	-0.000378	-0.000285	-0.000279	-0.000328	-0.000245	-0.0003
1809.23	-0.000351	-0.000384	-0.000236	-0.000272	-0.000322	-0.000338	-0.00039	-0.000322	-0.000231	-0.000299	-0.000271	-0.000281
1811.16	-0.00045	-0.000411	-0.000444	-0.00042	-0.000357	-0.000328	-0.00025	-0.000311	-0.000462	-0.000361	-0.000456	-0.000435
1813.09	-0.000488	-0.00039	-0.000582	-0.000516	-0.000323	-0.000283	-0.000105	-0.000269	-0.000639	-0.000399	-0.000567	-0.000531
1815.02	-0.000422	-0.000326	-0.000572	-0.000493	-0.000254	-0.000231	-4e-05	-0.000226	-0.000619	-0.000382	-0.00053	-0.000502
1816.94	-0.000255	-0.000208	-0.000347	-0.00032	-0.000143	-0.000145	-6.4e-05	-0.000147	-0.000372	-0.000263	-0.000312	-0.000317
1818.87	-0.000113	-0.000143	-3e-06	-5.4e-05	-9.8e-05	-0.000136	-0.00024	-0.000138	3.1e-05	-9.3e-05	-1.3e-05	-4.6e-05
1820.8	-0.000106	-0.000161	6.2e-05	-1.5e-05	-0.000119	-0.000172	-0.00032	-0.00016	0.000125	-6e-05	4.9e-05	1.5e-05
1822.73	-5e-06	-0.000104	0.000178	7.9e-05	-2.7e-05	-9.1e-05	-0.000294	-9.7e-05	0.000255	4e-06	0.000164	0.000166
1824.66	-3.1e-05	-0.000179	0.000322	0.000183	-7.6e-05	-0.000137	-0.000439	-0.000143	0.00038	1.7e-05	0.000217	0.000214
1826.59	-0.000197	-0.000289	9e-05	6e-06	-0.000189	-0.000204	-0.000382	-0.000186	7e-05	-0.000128	-3.5e-05	-5.9e-05
1828.52	-0.000312	-0.000289	-0.00027	-0.00024	-0.000223	-0.000182	-0.000109	-0.000142	-0.000355	-0.000256	-0.000313	-0.000349
1830.45	-0.000288	-0.000191	-0.000431	-0.000327	-0.000162	-9.5e-05	0.000119	-6.5e-05	-0.000489	-0.000248	-0.000375	-0.000411
1832.38	-0.000253	-0.000137	-0.000471	-0.000333	-0.000132	-6.9e-05	0.000171	-6.6e-05	-0.000447	-0.000223	-0.00035	-0.000378
1834.3	-0.000211	-0.000107	-0.000512	-0.000379	-8.5e-05	-4.9e-05	0.000203	-4.5e-05	-0.000476	-0.000241	-0.000361	-0.000364
1836.23	2.2e-05	9e-06	-0.000175	-0.000123	8.9e-05	6.8e-05	0.000151	5.6e-05	-0.000112	-6.6e-05	-7.1e-05	-4.8e-05
1838.16	0.000141	5e-06	0.000281	0.000233	7.3e-05	3.1e-05	-0.000164	-3e-06	0.000404	0.000108	0.000251	0.000263
1840.09	0.000125	-2.5e-05	0.000432	0.000328	-1.5e-05	-4.9e-05	-0.000345	-8.5e-05	0.00056	0.000159	0.000315	0.00034
1842.02	5.6e-05	-5.5e-05	0.000406	0.000286	-7.5e-05	-0.000107	-0.00038	-0.000123	0.000497	0.000158	0.000263	0.00031
1843.95	-0.000125	-0.000142	8.9e-05	1.6e-05	-0.000158	-0.000168	-0.000272	-0.000148	9.3e-05	2e-06	-1.3e-05	3e-06
1845.88	-0.000328	-0.000223	-0.000419	-0.00039	-0.000196	-0.000175	6e-06	-0.000109	-0.000554	-0.000258	-0.000409	-0.000459
1847.81	-0.000406	-0.000226	-0.000762	-0.000639	-0.000132	-0.000108	0.000294	5e-06	-0.001	-0.000427	-0.000632	-0.000705
1849.73	-0.000278	-0.000129	-0.000665	-0.000521	4e-06	1e-05	0.000391	0.000106	-0.000858	-0.000364	-0.000495	-0.000536
1851.66	-0.000141	-7.2e-05	-0.000332	-0.000233	2.1e-05	2.8e-05	0.000191	5.8e-05	-0.000414	-0.000219	-0.000233	-0.000209
1853.59	-4.7e-05	-4.6e-05	-6.8e-05	-4.1e-05	-7e-06	0	-4e-06	-1.1e-05	-8.7e-05	-7.9e-05	-5.6e-05	1.5e-05
1855.52	3.5e-05	-1e-05	0.000106	8.6e-05	-2e-06	-1e-05	-7.5e-05	-3.6e-05	0.000129	4.8e-05	7e-05	0.000113
1857.45	3e-06	-2.1e-05	6.1e-05	5.1e-05	-2.9e-05	-3.8e-05	-5.8e-05	-4.9e-05	7.9e-05	3.4e-05	3.5e-05	-2e-06
1859.38	-1.6e-05	-1.3e-05	-1.1e-05	-1.9e-05	-1.4e-05	-1e-05	4e-06	-9e-06	-2e-06	-5e-06	3e-06	-6.9e-05
1861.31	0.000117	6.2e-05	0.000198	0.000114	7.9e-05	5.8e-05	-2.9e-05	5.7e-05	0.000223	8.9e-05	0.000194	0.00012
1863.24	0.000249	9.8e-05	0.000561	0.000388	0.000103	5e-05	-0.000242	3.5e-05	0.000643	0.000239	0.000475	0.000391
1865.17	0.000195	4.6e-05	0.000623	0.000448	3.4e-05	-2.5e-05	-0.000378	-3.7e-05	0.000727	0.000255	0.000485	0.000434
1867.09	1.1e-05	-3.9e-05	0.000285	0.000217	-4.1e-05	-6.9e-05	-0.000243	-5.6e-05	0.000335	0.000118	0.000181	0.000196
1869.02	-0.000194	-0.000111	-0.000252	-0.000161	-8.1e-05	-5.3e-05	7.7e-05	-2.9e-05	-0.00029	-0.000106	-0.000254	-0.000165
1870.95	-0.000312	-0.000129	-0.000677	-0.000458	-6.3e-05	1.9e-05	0.000387	5e-05	-0.000779	-0.000282	-0.00055	-0.000429
1872.88	-0.000218	-5.2e-05	-0.000655	-0.000445	2.2e-05	0.000118	0.000494	0.000133	-0.000757	-0.000243	-0.000471	-0.000381
1874.81	-1.2e-05	4.8e-05	-0.000248	-0.000151	8.2e-05	0.000143	0.000326	0.000142	-0.000292	-4.6e-05	-0.000116	-9.6e-05
1876.74	6e-05	5.1e-05	6.2e-05	6.8e-05	3.9e-05	6.2e-05	6.9e-05	6.9e-05	8.8e-05	7.4e-05	0.000118	8.5e-05
1878.67	3.3e-05	1.3e-05	9.5e-05	6.4e-05	7e-06	5e-06	-2.4e-05	1.5e-05	0.000123	7.1e-05	0.000106	7.1e-05
1880.6	2.7e-05	0	3.8e-05	1.5e-05	2.1e-05	8e-06	-5e-06	2.3e-05	4.5e-05	3.2e-05	3.9e-05	2.5e-05
1882.52	8e-05	3.2e-05	0.000102	6.8e-05	7.3e-05	4.4e-05	0	5.5e-05	0.000131	5.2e-05	9.1e-05	9.5e-05
1884.45	6.8e-05	2.2e-05	0.000219	0.000144	5.5e-05	2.2e-05	-9.8e-05	2.7e-05	0.000259	9.3e-05	0.00015	0.000132
1886.38	7e-06	-6e-06	0.000187	0.0001	1.3e-05	-7e-06	-0.000112	-3e-06	0.000199	7.9e-05	9.1e-05	8.5e-05
1888.31	-1.3e-05	-1e-05	0.000109	4.6e-05	-1e-06	-8e-06	-5e-05	-5e-06	0.000111	5.1e-05	3.8e-05	7.6e-05
1890.24	-2.5e-05	-3.1e-05	3.6e-05	1.1e-05	-3.2e-05	-3.4e-05	-2.4e-05	-1.8e-05	3.4e-05	1.1e-05	-2e-06	4.3e-05
1892.17	-5.3e-05	-5.6e-05	-8.9e-05	-6e-05	-6.5e-05	-5.1e-05	1.8e-05	-2.2e-05	-0.000119	-5.3e-05	-8e-05	-7.7e-05
1894.1	-6.8e-05	-5.5e-05	-0.000212	-0.000133	-5.3e-05	-2.7e-05	9e-05	8e-06	-0.000262	-0.000106	-0.000146	-0.000199
1896.03	-5e-05	-3.4e-05	-0.000183	-0.000115	-6e-06	9e-06	8.7e-05	1.8e-05	-0.000231	-9e-05	-0.000119	-0.000178
1897.95	-8.8e-05	-5.8e-05	-0.000165	-0.000127	-1.9e-05	-1.1e-05	2.5e-05	-2.5e-05	-0.000234	-9.8e-05	-0.000132	-0.000166
1899.88	-8.2e-05	-4.6e-05	-0.000166	-0.000136	1.6e-05	-2e-06	5.7e-05	0	-0.000244	-9.6e-05	-0.000134	-0.000101
1901.81	2.1e-05	1e-05	2.6e-05	3.6e-05	6.7e-05	1.8e-05	1.2e-05	2.1e-05	2.2e-05	4e-06	2.6e-05	0.000133
1903.74	8.5e-05	2.9e-05	0.000212	0.000197	4e-05	-2.1e-05	-0.000125	-1.9e-05	0.000291	7.6e-05	0.000163	0.000256
1905.67	6.3e-05	1.1e-05	0.000197	0.000171	-1e-06	-3.9e-05	-0.000144	-3.4e-05	0.000289	6.5e-05	0.000144	0.00015
1907.6	-5e-06	-3.2e-05	6.5e-05	3.8e-05	-4.1e-05	-3.4e-05	-7.8e-05	-2.9e-05	9.4e-05	5e-06	3.6e-05	-3.2e-05
1909.53	-4.9e-05	-2.6e-05	-7.7e-05	-9.5e-05	-2.3e-05	2.2e-05	5.4e-05	1.7e-05	-0.000134	-5.1e-05	-5.9e-05	-0.000163
1911.46	-1.7e-05	1.5e-05	-5.1e-05	-7.7e-05	2.4e-05	7.1e-05	0.000111	6.7e-05	-0.000151	-1.1e-05	-1.8e-05	-0.000112
1913.39	-8e-06	8e-06	2.8e-05	-1.3e-05	2.4e-05	3.8e-05	5.7e-05	5.6e-05	-6.9e-05	3.9e-05	2.2e-05	-7e-06
1915.31	7.7e-05	5.2e-05	0.000177	0.000131	7.3e-05	3.2e-05	-3e-06	5.6e-05	0.000178	0.000133	0.000148	0.00018
1917.24	0.000136	5.2e-05	0.000351	0.000282	4.4e-05	-1.7e-05	-0.000138	1e-06	0.000453	0.000217	0.000277	0.000327
1919.17	3.6e-05	-1e-05	0.000212	0.000169	-3.1e-05	-4.9e-05	-0.00012	-3.5e-05	0.000302	0.000136	0.000154	0.000214
1921.1	-6.1e-05	-2.8e-05	-6.4e-05	-3.2e-05	-2.7e-05	-5e-06	4.6e-05	5e-06	-3.1e-05	-1.1e-05	-4.5e-05	1.4e-05
1923.03	-0.0001	-1e-06	-0.000248	-0.000163	2.3e-05	6.8e-05	0.000196	7.3e-05	-0.000253	-0.000114	-0.000167	-0.000141
1924.96	-9.7e-05	7e-06	-0.000281	-0.000187	3.6e-05	9.5e-05	0.000237	9.9e-05	-0.000308	-0.000139	-0.000192	-0.000193
1926.89	-8.4e-05	-1.1e-05	-0.000256	-0.000178	2e-05	7.7e-05	0.000217	9e-05	-0.000291	-0.000119	-0.000187	-0.000232
1928.82	2.5e-05	2.7e-05	-7.6e-05	-4.3e-05	5.5e-05	9.7e-05	0.000163	0.000103	-8.6e-05	0	-4e-05	-0.000103
1930.74	6.8e-05	1.6e-05	0.000109	8.8e-05	2e-05	4.7e-05	2.2e-05	4.3e-05	0.000105	8.2e-05	9e-05	7.4e-05
1932.67	8e-06	-9e-06	4e-05	2.3e-05	5e-06	1e-06	4e-06	8e-06	6e-06	2.8e-05	4e-05	6.9e-05
1934.6	4.8e-05	5.1e-05	4.4e-05	2.4e-05	9.3e-05	4.1e-05	5.3e-05	5.6e-05	1.2e-05	4.1e-05	7.8e-05	0.000141
1936.53	0.000137	0.000111	0.000236	0.000164	0.000128	5.5e-05	-1.8e-05	5.4e-05	0.000279	0.000133	0.000226	0.000305
1938.46	0.00016	0.000105	0.00035	0.000253	8.3e-05	2.1e-05	-0.000114	5e-06	0.000444	0.000183	0.00027	0.000328
1940.39	0.000113	4.9e-05	0.0003	0.000227	2.5e-05	-2.1e-05	-0.000148	-2.8e-05	0.000369	0.000149	0.000192	0.000208
1942.32	3e-06	-3.4e-05	8.6e-05	6.6e-05	-3.4e-05	-5.4e-05	-8.2e-05	-2.9e-05	6.8e-05	2.6e-05	1.4e-05	-3e-05
1944.25	-0.000115	-8.9e-05	-0.000185	-0.000129	-6.3e-05	-5.9e-05	4.6e-05	-9e-06	-0.000274	-0.000103	-0.000167	-0.000256
1946.18	-0.000159	-7.7e-05	-0.00035	-0.000255	-3.6e-05	-7e-06	0.000169	3.7e-05	-0.000474	-0.000159	-0.000248	-0.000328
1948.1	-7.4e-05	6e-06	-0.000257	-0.000193	3.4e-05	7.3e-05	0.000204	8e-05	-0.00034	-8.7e-05	-0.000144	-0.00017
1950.03	1e-05	5.1e-05	-3.3e-05	-2.7e-05	3.7e-05	6.3e-05	8.7e-05	4.1e-05	-3.1e-05	1.2e-05	4e-06	3.4e-05
1951.96	2.4e-05	4.3e-05	4.5e-05	2.4e-05	1.9e-05	3.2e-05	7e-06	1e-05	3.8e-05	2.5e-05	2.5e-05	7.6e-05
1953.89	4.2e-05	2.4e-05	4.8e-05	4.1e-05	2.7e-05	2.6e-05	-1e-06	2.5e-05	2e-05	1.5e-05	3.1e-05	7.2e-05
1955.82	2.7e-05	-9e-06	5e-06	2.4e-05	1e-06	1.2e-05	1e-06	3e-05	-2e-06	-9e-06	1.9e-05	1.1e-05
1957.75	-1.4e-05	-1.2e-05	-6.1e-05	-3e-05	-1.8e-05	1.2e-05	3.1e-05	3.3e-05	-5.3e-05	-3.7e-05	-1e-05	-5.2e-05
1959.68	1.7e-05	3.2e-05	6e-06	1e-06	2.2e-05	4.2e-05	5.6e-05	5e-05	2.6e-05	1.6e-05	5.6e-05	2e-06
1961.61	8.7e-05	6.3e-05	0.000188	0.000134	4.2e-05	2.6e-05	-2.5e-05	2.6e-05	0.000253	0.00013	0.000178	0.000123
1963.53	8.6e-05	4.5e-05	0.000242	0.000173	3.2e-05	-1.5e-05	-9.7e-05	-7e-06	0.000294	0.000148	0.000174	0.000173
1965.46	3.3e-05	5e-06	0.000121	9.1e-05	3.5e-05	-9e-06	-6.9e-05	-2e-06	0.000127	6.2e-05	4.9e-05	0.000116
1967.39	-3.1e-05	-4.1e-05	-5.6e-05	-1.4e-05	1.8e-05	1.7e-05	4e-06	1.8e-05	-5.9e-05	-3.1e-05	-8e-05	1.8e-05
1969.32	-8.4e-05	-6.3e-05	-0.000186	-0.000117	-9e-06	3.1e-05	8.8e-05	3.1e-05	-0.000203	-9.3e-05	-0.000145	-7.9e-05
1971.25	-9.4e-05	-4.2e-05	-0.000202	-0.000154	0	3.7e-05	0.000147	5e-05	-0.000236	-9.2e-05	-0.000133	-0.00013
1973.18	-2.6e-05	2e-06	-7e-05	-5.1e-05	2.3e-05	3.6e-05	0.000119	6e-05	-7.8e-05	0	-1.7e-05	-4.3e-05
1975.11	1.6e-05	8e-06	3.9e-05	4.2e-05	1e-06	0	3.7e-05	4e-05	5.5e-05	5.8e-05	5.6e-05	4.4e-05
1977.04	5e-06	8e-06	2.7e-05	2.3e-05	-1e-05	-1.1e-05	2.3e-05	2.7e-05	2.6e-05	3e-05	2.6e-05	3.5e-05
1978.97	-8e-06	9e-06	1e-06	-1.1e-05	1e-06	2e-06	2.7e-05	7e-06	-3e-06	1.2e-05	3e-06	3e-06
1980.89	1e-06	1e-06	2.3e-05	-1.7e-05	5e-06	7e-06	6e-06	-1.5e-05	2.9e-05	3.1e-05	3.4e-05	-1.1e-05
1982.82	1.9e-05	-6e-06	7.7e-05	-1e-06	1.2e-05	-2e-06	-3.6e-05	-2.9e-05	7.9e-05	4.9e-05	7.4e-05	4e-06
1984.75	6e-05	1.6e-05	0.000164	8e-05	4.5e-05	8e-06	-6.6e-05	-4e-06	0.000176	9.6e-05	0.00013	9.5e-05
1986.68	0.000101	3.2e-05	0.000261	0.000209	2.2e-05	-1e-05	-0.000133	-9e-06	0.000304	0.000151	0.000199	0.000239
1988.61	5.6e-05	8e-06	0.000201	0.000184	-3.3e-05	-4.5e-05	-0.000138	-2.7e-05	0.000231	0.000102	0.000127	0.000215
1990.54	-4.6e-05	-2.6e-05	7e-06	2.5e-05	-5.6e-05	-4.7e-05	-4.6e-05	-2e-05	1e-06	-1.8e-05	-3.2e-05	5e-05
1992.47	-0.000117	-6.2e-05	-0.000184	-0.000137	-5e-05	-3.3e-05	5.3e-05	-1e-06	-0.000232	-0.000119	-0.000163	-0.00011
1994.4	-0.000118	-7.3e-05	-0.000261	-0.000212	-2.1e-05	-7e-06	0.000106	2.4e-05	-0.000335	-0.000155	-0.000199	-0.000191
1996.32	-7.8e-05	-4.7e-05	-0.000225	-0.000178	1.1e-05	1.3e-05	0.000114	4.5e-05	-0.000294	-0.000134	-0.000149	-0.000152
1998.25	-8e-06	3e-06	-9e-05	-5e-05	3.7e-05	2.8e-05	8.7e-05	5.3e-05	-0.000122	-6e-05	-3.6e-05	-3e-05
2000.18	2.7e-05	2.2e-05	4.2e-05	4.9e-05	2.1e-05	1.8e-05	1.9e-05	8e-06	3e-05	-2e-06	4.5e-05	2.4e-05
2002.11	1.6e-05	1.9e-05	5.4e-05	3.8e-05	2.1e-05	2.5e-05	2.7e-05	-4e-06	3.5e-05	1.2e-05	3.3e-05	-1.9e-05
2004.04	3.2e-05	2.7e-05	4.6e-05	3.1e-05	4.3e-05	4.3e-05	4.5e-05	1.9e-05	5.2e-05	4e-05	3.5e-05	-5e-06
2005.97	4.2e-05	3.1e-05	4.7e-05	3.5e-05	4.6e-05	4.3e-05	2.1e-05	2.6e-05	6.6e-05	6.3e-05	4.5e-05	3.9e-05
2007.9	2.9e-05	3.6e-05	2.1e-05	3e-05	4.3e-05	4.7e-05	2.9e-05	4.1e-05	3.9e-05	5.8e-05	4.2e-05	5.7e-05
2009.83	4.9e-05	7.2e-05	5e-05	7.8e-05	6.6e-05	6.6e-05	4.8e-05	7.7e-05	0.000102	7.8e-05	9.3e-05	0.000108
2011.76	0.000103	0.0001	0.000177	0.000166	8e-05	7.7e-05	1.4e-05	7.5e-05	0.000259	0.000139	0.000189	0.00018
2013.68	0.000129	9.7e-05	0.000246	0.000193	7.8e-05	6.8e-05	-2e-06	5.2e-05	0.000307	0.000165	0.000216	0.000185
2015.61	0.000108	7.4e-05	0.000185	0.000132	7e-05	5.3e-05	3e-05	5.7e-05	0.000233	0.000136	0.000149	0.00015
2017.54	5.7e-05	3.5e-05	6.3e-05	3.1e-05	5.6e-05	5.3e-05	7.5e-05	7.5e-05	9.3e-05	8e-05	4.7e-05	9.5e-05
2019.47	-7e-06	4e-06	-5.2e-05	-4.3e-05	4.4e-05	6e-05	0.000131	8.3e-05	-6.9e-05	2.3e-05	-3.3e-05	1.7e-05
2021.4	-3.2e-05	1e-06	-0.000105	-5.3e-05	4.6e-05	5.8e-05	0.00016	8.5e-05	-0.000136	-1e-06	-5e-05	-2.7e-05
2023.33	-1e-06	2.1e-05	-4.6e-05	1e-06	5.3e-05	5.6e-05	0.000116	7.3e-05	-4.4e-05	2.5e-05	8e-06	2e-06
2025.26	3.2e-05	1.9e-05	3.7e-05	4.9e-05	3.6e-05	3.7e-05	4.1e-05	3.3e-05	4.4e-05	4.6e-05	4.6e-05	3.3e-05
2027.19	2.8e-05	6e-06	3.6e-05	3.6e-05	2.6e-05	2.4e-05	3.1e-05	2.9e-05	2.1e-05	3.2e-05	1.6e-05	3.1e-05
2029.11	1.2e-05	1.1e-05	3.8e-05	1.2e-05	2.9e-05	2.9e-05	3.8e-05	3.9e-05	2.2e-05	2.6e-05	1.2e-05	4.1e-05
2031.04	5e-06	1.4e-05	4.9e-05	-1e-06	2e-05	2.4e-05	3.6e-05	2.2e-05	2.6e-05	3.1e-05	3.4e-05	4.6e-05
2032.97	3e-06	2.4e-05	4e-05	-4e-06	1.3e-05	1.2e-05	4.5e-05	1e-05	9e-06	3.1e-05	4.5e-05	2.3e-05
2034.9	3e-05	3.6e-05	6.8e-05	4.4e-05	1.2e-05	3e-06	2.3e-05	5e-06	5.4e-05	5e-05	8.2e-05	2.8e-05
2036.83	4.7e-05	1.9e-05	9.1e-05	7.7e-05	5e-06	-6e-06	-3.3e-05	-2e-06	9.1e-05	5.9e-05	9.6e-05	4.6e-05
2038.76	2.6e-05	-6e-06	5.8e-05	6.2e-05	1.5e-05	-8e-06	-6.3e-05	1e-06	6.2e-05	3.2e-05	4.9e-05	1.2e-05
2040.69	-1.9e-05	-2.2e-05	-3e-06	9e-06	2.1e-05	-4e-06	-5.4e-05	6e-06	-8e-06	-7e-06	-1.8e-05	-3.2e-05
2042.62	-5.5e-05	-3.3e-05	-6.3e-05	-6.4e-05	1.8e-05	-2e-06	-1.8e-05	0	-8.3e-05	-4.7e-05	-7.2e-05	-5.2e-05
2044.54	-6.8e-05	-3.5e-05	-0.000104	-9.6e-05	9e-06	-5e-06	2.4e-05	4e-06	-0.000128	-7.4e-05	-9.2e-05	-4.9e-05
2046.47	-5.5e-05	-2e-05	-9e-05	-6.4e-05	-7e-06	-1e-06	4.9e-05	2.1e-05	-0.000102	-6.9e-05	-6.9e-05	-2.5e-05
2048.4	-2e-05	-9e-06	-2.5e-05	-7e-06	-8e-06	1e-06	3.9e-05	2.6e-05	-2.3e-05	-2.9e-05	-1.6e-05	2.6e-05
2050.33	-1.1e-05	-1.6e-05	9e-06	2e-06	-2e-06	-2e-06	2e-05	1.2e-05	3e-06	-1.1e-05	0	4.1e-05
2052.26	-8e-06	-6e-06	8e-06	-3e-06	-3e-06	5e-06	1.9e-05	-2e-06	-2e-06	-2e-06	1e-06	-4e-06
2054.19	6e-06	2e-06	1.1e-05	8e-06	-1.4e-05	7e-06	1.5e-05	-2e-05	2e-06	1.7e-05	1.4e-05	-3.1e-05
2056.12	5e-06	-1.2e-05	8e-06	6e-06	-2e-05	2e-06	-3e-06	-2.3e-05	-1e-06	1.7e-05	1.6e-05	-3.6e-05
2058.05	2.2e-05	-8e-06	4.5e-05	3.8e-05	-3e-06	-2e-06	-3e-05	-2e-06	6.7e-05	3.6e-05	6.2e-05	9e-06
2059.98	3.8e-05	-2e-06	9.3e-05	6.6e-05	1e-05	-1.6e-05	-7e-05	4e-06	0.000155	6.7e-05	0.000117	9.1e-05
2061.9	1.9e-05	-1.6e-05	7.4e-05	3.8e-05	1.4e-05	-2.8e-05	-7.1e-05	4e-06	0.000142	5.4e-05	0.0001	0.000114
2063.83	-1.8e-05	-3.4e-05	8e-06	-1.4e-05	2e-06	-2.5e-05	-2.9e-05	3e-06	5.6e-05	7e-06	3.7e-05	7.4e-05
2065.76	-5.9e-05	-4.1e-05	-6.3e-05	-5.7e-05	-2.1e-05	-7e-06	1.7e-05	1.3e-05	-4.4e-05	-3.2e-05	-3.3e-05	3e-06
2067.69	-7.8e-05	-5.5e-05	-9.2e-05	-6.5e-05	-3.3e-05	9e-06	4.4e-05	1.1e-05	-0.000103	-4.6e-05	-9.4e-05	-5.8e-05
2069.62	-6.7e-05	-7.3e-05	-8.1e-05	-4.7e-05	-3e-05	7e-06	4.6e-05	4e-06	-0.000102	-4.1e-05	-0.000102	-7.1e-05
2071.55	-3.5e-05	-6.5e-05	-3.5e-05	-9e-06	-3e-05	1e-06	1.2e-05	-1.3e-05	-2.9e-05	-5e-06	-3.7e-05	-2.8e-05
2073.48	-2.9e-05	-5.6e-05	-1.8e-05	4e-06	-4.5e-05	-1e-05	-3.1e-05	-4.4e-05	1.2e-05	6e-06	-8e-06	-8e-06
2075.41	-3.2e-05	-4.9e-05	-3.1e-05	-2.2e-05	-3.4e-05	-2.2e-05	-2.9e-05	-4.7e-05	-1.2e-05	-1.1e-05	-3.1e-05	-3e-05
2077.33	-3.4e-05	-3.4e-05	-2.2e-05	-4.9e-05	-1.1e-05	-3.3e-05	-1.7e-05	-3.5e-05	-3.4e-05	-3e-05	-3.9e-05	-5.1e-05
2079.26	-3.6e-05	-2.1e-05	-8e-06	-5.4e-05	-4e-06	-4.2e-05	-1.2e-05	-2.7e-05	-4.4e-05	-4.3e-05	-3.9e-05	-6.8e-05
2081.19	-2.3e-05	-1.7e-05	5e-06	-3.8e-05	0	-5.1e-05	-1.3e-05	-2.5e-05	-4.1e-05	-4.1e-05	-3.1e-05	-5.6e-05
2083.12	-2e-06	-9e-06	1.9e-05	-1.5e-05	-5e-06	-3.8e-05	-2.9e-05	-1.9e-05	-1.9e-05	-2.3e-05	2e-06	1.2e-05
2085.05	1e-06	-1.1e-05	2.2e-05	1.4e-05	-3.4e-05	-2.8e-05	-6.1e-05	-3.2e-05	4e-06	1e-06	2.3e-05	7e-05
2086.98	-1.6e-05	-4.2e-05	-1.8e-05	2e-05	-5.3e-05	-4.7e-05	-8e-05	-5.1e-05	-1.6e-05	-1.5e-05	-6e-06	6.5e-05
2088.91	-3.5e-05	-6.7e-05	-5.4e-05	-1.6e-05	-6e-05	-7.4e-05	-6.7e-05	-4.6e-05	-5.5e-05	-5e-05	-4.4e-05	1.5e-05
2090.84	-6e-05	-6.6e-05	-6.9e-05	-6.3e-05	-6.4e-05	-8.1e-05	-3.5e-05	-3.6e-05	-9.9e-05	-8.2e-05	-6.7e-05	-4.2e-05
2092.77	-6.4e-05	-4.9e-05	-6.1e-05	-6.8e-05	-4.6e-05	-6.3e-05	-1e-06	-1.4e-05	-0.000108	-8.3e-05	-6.2e-05	-4.5e-05
2094.69	-4.5e-05	-2.6e-05	-4e-05	-5.7e-05	-1.8e-05	-2.8e-05	1.2e-05	1.6e-05	-8.2e-05	-4.7e-05	-3.6e-05	0
2096.62	-1.9e-05	-3e-06	-1.9e-05	-2.8e-05	-1e-06	1.7e-05	1e-06	2.6e-05	-3.5e-05	-2e-06	-7e-06	4.5e-05
2098.55	-7e-06	-1.8e-05	-3.3e-05	-1e-06	-3e-06	3.7e-05	-3e-05	4e-06	-2.3e-05	2e-06	-1.6e-05	3.4e-05
2100.48	2e-06	-3.9e-05	-6.6e-05	-1.2e-05	-4e-06	3.4e-05	-3.7e-05	-1.9e-05	-3.6e-05	-2.9e-05	-3.3e-05	1.3e-05
2102.41	5e-06	-3.5e-05	-5.4e-05	-2.5e-05	-1.4e-05	6e-06	-1.5e-05	-3.1e-05	-2.5e-05	-3.6e-05	-2.4e-05	1.1e-05
2104.34	0	-2.7e-05	-1.4e-05	-2.1e-05	-1e-05	-3.1e-05	8e-06	-2.2e-05	-1.3e-05	-2.3e-05	-1.1e-05	1.9e-05
2106.27	7e-06	-2.4e-05	3e-05	-7e-06	5e-06	-4.2e-05	2.7e-05	1.5e-05	1.6e-05	3e-06	1e-05	3e-05
2108.2	2e-05	-1.4e-05	5.9e-05	2e-05	1.5e-05	-2.1e-05	3.3e-05	5.4e-05	6.4e-05	3.8e-05	3.8e-05	4.7e-05
2110.12	2.5e-05	-3e-06	6.7e-05	5.7e-05	2.2e-05	7e-06	2.5e-05	5.8e-05	9.8e-05	5.8e-05	4.6e-05	6.7e-05
2112.05	1.7e-05	-7e-06	3.3e-05	6e-05	5e-06	1e-05	9e-06	2.5e-05	7.8e-05	3.2e-05	2e-05	5.8e-05
2113.98	-5e-06	-1e-05	-2.2e-05	2.2e-05	-2.1e-05	-4e-06	4e-06	-1.3e-05	2.6e-05	0	-9e-06	4.4e-05
2115.91	-3.4e-05	-1.8e-05	-5.4e-05	-2.6e-05	-3.4e-05	-1e-05	-5e-06	-3.8e-05	-3.3e-05	-2.3e-05	-4e-05	-1e-06
2117.84	-4.4e-05	-3.5e-05	-4.3e-05	-5.3e-05	-2.8e-05	-2e-06	-1e-05	-3.1e-05	-6.4e-05	-3.1e-05	-5.3e-05	-5.5e-05
2119.77	-3.9e-05	-5e-05	-2.1e-05	-5e-05	-5e-06	9e-06	-6e-06	-2.2e-05	-5.4e-05	-1.8e-05	-3.4e-05	-7.5e-05
2121.7	-3.4e-05	-5.2e-05	-6e-06	-2e-05	1.8e-05	1e-05	-1e-06	-1.2e-05	-3e-05	-6e-06	-1e-06	-5.3e-05
2123.63	-3e-05	-5e-05	4e-06	-3e-06	2e-05	-1.3e-05	3e-06	-1e-06	-1.6e-05	-1.5e-05	1e-05	-1.4e-05
2125.56	-3.6e-05	-4.5e-05	5e-06	-1e-05	6e-06	-2.2e-05	-7e-06	2e-06	-2.2e-05	-2.3e-05	-6e-06	-3e-06
2127.48	-5.6e-05	-3.3e-05	-7e-06	-2.5e-05	-1.6e-05	-1.1e-05	-1.1e-05	1.3e-05	-3.9e-05	-1.8e-05	-2.6e-05	-3.3e-05
2129.41	-5.4e-05	-3e-05	-2.1e-05	-3.2e-05	-3e-05	-1e-05	-1.3e-05	8e-06	-4e-05	-1.3e-05	-3.9e-05	-6.7e-05
2131.34	-3.7e-05	-3.6e-05	-1.9e-05	-2.4e-05	-4.1e-05	-3.1e-05	-3.3e-05	-1.5e-05	-2.4e-05	-1.4e-05	-4.1e-05	-8e-05
2133.27	-1.1e-05	-3.2e-05	-2.5e-05	-2.7e-05	-4.1e-05	-4.7e-05	-5.2e-05	-3e-05	-1.9e-05	-2.3e-05	-3.5e-05	-5.4e-05
2135.2	1.3e-05	-2.3e-05	-3.3e-05	-2.6e-05	-3.4e-05	-4.4e-05	-5.2e-05	-2e-05	-2.7e-05	-4e-05	-1.3e-05	8e-06
2137.13	1.8e-05	-1.6e-05	-3e-05	-1.2e-05	-1.9e-05	-2.8e-05	-3.1e-05	-2e-06	-3e-05	-5.1e-05	4e-06	6.4e-05
2139.06	9e-06	-3e-06	-1.9e-05	2e-06	4e-06	2e-06	1.5e-05	1.3e-05	-4e-05	-4.4e-05	2e-06	8.4e-05
2140.99	-3e-06	2e-06	-9e-06	1.4e-05	2.2e-05	1.9e-05	5.9e-05	3.3e-05	-5.2e-05	-1.2e-05	6e-06	7.4e-05
2142.91	3e-06	-3e-06	1.2e-05	1.7e-05	2.9e-05	1.1e-05	5.7e-05	2.7e-05	-3.9e-05	2e-05	4e-06	5.9e-05
2144.84	9e-06	-8e-06	2e-05	-2e-06	1.5e-05	-7e-06	2.2e-05	7e-06	-2.3e-05	3e-05	0	2.1e-05
2146.77	6e-06	-1.5e-05	6e-06	-2.1e-05	-4e-06	-8e-06	-3e-06	-3e-06	-4e-06	2.1e-05	3e-06	-1.1e-05
2148.7	-1e-05	-2.1e-05	-1.4e-05	-2e-05	-8e-06	1e-06	-2.2e-05	-4e-06	6e-06	-7e-06	9e-06	-2.6e-05
2150.63	-2.4e-05	-1.3e-05	-1.1e-05	-8e-06	1e-06	1.5e-05	-2e-05	6e-06	1e-05	-2.4e-05	1.2e-05	-5e-05
2152.56	-3.1e-05	-1e-06	1.2e-05	1.1e-05	1.3e-05	2.8e-05	1.2e-05	1.8e-05	1.5e-05	-1.1e-05	2.2e-05	-6.2e-05
2154.49	-3.7e-05	7e-06	3.1e-05	2.7e-05	2e-05	4e-05	2.9e-05	2.6e-05	2.8e-05	2.6e-05	3.3e-05	-5.5e-05
2156.42	-3e-05	2.5e-05	3.2e-05	3.3e-05	1.3e-05	3.8e-05	2.7e-05	2.9e-05	4.7e-05	5.2e-05	3.1e-05	-3.9e-05
2158.35	-3.1e-05	2.1e-05	2.3e-05	2.8e-05	7e-06	1.9e-05	1.1e-05	2.7e-05	5.3e-05	4.2e-05	2.9e-05	-2.4e-05
2160.27	-5.4e-05	-1e-06	1.7e-05	1.9e-05	-8e-06	6e-06	-1.4e-05	1.3e-05	3.9e-05	1.5e-05	1.7e-05	-2.8e-05
2162.2	-7.5e-05	-2.8e-05	3e-06	-3e-06	-2.5e-05	-1e-05	-3.7e-05	-7e-06	-2e-06	-1.3e-05	-3e-06	-5.5e-05
2164.13	-8.4e-05	-4.5e-05	-9e-06	-3e-05	-2.9e-05	-1.9e-05	-3.4e-05	-3.3e-05	-2.8e-05	-2e-05	-2.7e-05	-0.000102
2166.06	-8.1e-05	-5e-05	-2e-05	-5.2e-05	-3.4e-05	-2.2e-05	2e-06	-4.8e-05	-2.4e-05	-2.2e-05	-4.5e-05	-0.000113
2167.99	-6.3e-05	-3.7e-05	-3.6e-05	-5.5e-05	-4.6e-05	-2e-05	2e-05	-2.3e-05	-9e-06	-7e-06	-3.4e-05	-7.5e-05
2169.92	-4.6e-05	-1.6e-05	-3.1e-05	-3.9e-05	-3.8e-05	-1.5e-05	1.8e-05	1.6e-05	1.2e-05	1.6e-05	1e-06	-3e-05
2171.85	-3.4e-05	-1.9e-05	-6e-06	-1.8e-05	-1.5e-05	-1e-05	8e-06	3.1e-05	1.6e-05	2.4e-05	3.1e-05	-1e-06
2173.78	-3.3e-05	-2.5e-05	3e-06	6e-06	-4e-06	-7e-06	-7e-06	1.4e-05	-9e-06	1.3e-05	3.2e-05	5e-06
2175.7	-4.1e-05	-2.7e-05	-1.5e-05	1.7e-05	-2e-06	-2.7e-05	-2.4e-05	-1.6e-05	-4.2e-05	-1.9e-05	-4e-06	-1.6e-05
2177.63	-4.8e-05	-3e-05	-3.2e-05	-2e-06	-8e-06	-5.5e-05	-3e-05	-4.2e-05	-6.3e-05	-5e-05	-4.2e-05	-4.5e-05
2179.56	-4e-05	-3.1e-05	-4.3e-05	-2.5e-05	-3.7e-05	-6.5e-05	-2.7e-05	-5.5e-05	-7.6e-05	-6.7e-05	-5.2e-05	-3.9e-05
2181.49	-1.8e-05	-2.9e-05	-3.4e-05	-2.6e-05	-6.3e-05	-4.6e-05	-4.3e-05	-4e-05	-6.7e-05	-5.6e-05	-3.7e-05	-1.5e-05
2183.42	1e-06	-1.9e-05	-7e-06	-2.3e-05	-5.3e-05	-1.4e-05	-4.9e-05	-2.2e-05	-4.7e-05	-3.1e-05	-1.6e-05	5e-06
2185.35	4e-06	-9e-06	2e-06	-1.3e-05	-2.8e-05	-7e-06	-3.7e-05	-9e-06	-4.2e-05	-1.5e-05	1e-06	1.6e-05
2187.28	-1.9e-05	-4e-06	-8e-06	-3e-06	-1e-05	-2.4e-05	-9e-06	5e-06	-4.5e-05	-1.5e-05	7e-06	1.9e-05
2189.21	-3.6e-05	-9e-06	-1.8e-05	-1.6e-05	0	-3.8e-05	1.1e-05	5e-06	-4.7e-05	-1e-05	-1.2e-05	6e-06
2191.13	-2.9e-05	-2e-05	-1.4e-05	-3.6e-05	-1.2e-05	-4.4e-05	9e-06	0	-3.6e-05	-1e-06	-2.5e-05	-1.3e-05
2193.06	-1.9e-05	-3.2e-05	-7e-06	-2.7e-05	-3.3e-05	-3.2e-05	-2e-06	-8e-06	-1e-05	-4e-06	-3.8e-05	-1.8e-05
2194.99	-4e-06	-4.5e-05	-2e-05	-3e-06	-3.5e-05	-2e-05	-1.8e-05	-1.5e-05	5e-06	-1e-05	-3.7e-05	-1.5e-05
2196.92	0	-3.6e-05	-3.1e-05	7e-06	-2.5e-05	-9e-06	-2e-05	-2.2e-05	-2e-06	-1.8e-05	-1.4e-05	-8e-06
2198.85	-9e-06	-1.4e-05	-3e-05	1e-05	-1.8e-05	2e-06	-6e-06	-9e-06	-9e-06	-2.3e-05	3e-06	6e-06
2200.78	-7e-06	4e-06	-2.2e-05	7e-06	-1.3e-05	1.1e-05	1.7e-05	3.2e-05	-7e-06	-9e-06	1.8e-05	1.3e-05
2202.71	5e-06	2e-05	-8e-06	-6e-06	-2e-06	2.1e-05	2.9e-05	5.7e-05	2e-06	2.3e-05	2.9e-05	1.3e-05
2204.64	-1e-06	1.8e-05	4e-06	-6e-06	1.3e-05	1.2e-05	2.2e-05	5.8e-05	1.9e-05	3.9e-05	3.9e-05	1.1e-05
2206.57	-1.8e-05	-3e-06	1.5e-05	4e-06	2.5e-05	-7e-06	1.4e-05	2.3e-05	2e-05	4e-05	4e-05	1.1e-05
2208.49	-2e-05	-2e-05	1.6e-05	-3e-06	1.8e-05	-2.2e-05	-8e-06	-2.5e-05	3e-06	3.1e-05	3.1e-05	1.2e-05
2210.42	-2e-05	-1.7e-05	1.3e-05	-1.5e-05	-1.8e-05	-1.9e-05	-2.3e-05	-4.2e-05	9e-06	7e-06	1.5e-05	5e-06
2212.35	-1.8e-05	-6e-06	4e-06	-1.3e-05	-4.9e-05	-1e-05	-1.1e-05	-2.2e-05	1.3e-05	-1.4e-05	-5e-06	4e-06
2214.28	-1e-06	8e-06	-4e-06	-1.7e-05	-5.2e-05	-5e-06	1.1e-05	1.6e-05	3e-06	-1.2e-05	-3e-06	1.3e-05
2216.21	1.1e-05	4e-06	4e-06	-1.4e-05	-2.3e-05	1.5e-05	3.9e-05	4.3e-05	-8e-06	3e-06	1e-06	2.5e-05
2218.14	4e-06	-1e-05	1.4e-05	8e-06	1.4e-05	3.3e-05	5.1e-05	5e-05	-1.5e-05	1.5e-05	4e-06	3.2e-05
2220.07	-6e-06	-1.5e-05	2.5e-05	2e-05	3.7e-05	3.1e-05	3.9e-05	3.8e-05	-1.5e-05	2.4e-05	1.1e-05	2.6e-05
2222	-1.2e-05	-1.7e-05	8e-06	1.6e-05	2.8e-05	1.2e-05	1e-06	3.1e-05	1e-06	1.9e-05	1.5e-05	1.5e-05
2223.92	-2.1e-05	-2e-06	-8e-06	1.4e-05	1e-06	-3e-06	-2.4e-05	2.1e-05	9e-06	6e-06	1e-05	8e-06
2225.85	-2.9e-05	2.5e-05	-8e-06	0	-1.1e-05	-1.3e-05	-2.4e-05	-1e-06	-2e-05	0	8e-06	-6e-06
2227.78	-2.2e-05	3.9e-05	-1e-06	-1.6e-05	-7e-06	-1.1e-05	-1.6e-05	-8e-06	-4.9e-05	-2e-06	1.8e-05	-1.3e-05
2229.71	-7e-06	2.6e-05	1.7e-05	-1.3e-05	1.6e-05	1.8e-05	9e-06	2e-06	-4.3e-05	1e-06	9e-06	0
2231.64	2.1e-05	1.9e-05	4.1e-05	1e-06	3.2e-05	4.5e-05	3.6e-05	2.6e-05	-1.7e-05	8e-06	1.2e-05	3.7e-05
2233.57	7.1e-05	2.9e-05	5.3e-05	1.4e-05	2.9e-05	6.2e-05	4.3e-05	5.6e-05	5e-06	1.9e-05	3.5e-05	6.8e-05
2235.5	0.000107	4e-05	4.1e-05	3.2e-05	1.5e-05	7e-05	4.5e-05	6.5e-05	1.5e-05	4.1e-05	5.3e-05	7.6e-05
2237.43	9.7e-05	5.3e-05	3.5e-05	5.8e-05	4e-06	5.6e-05	6.5e-05	5.8e-05	2e-05	6.4e-05	6.6e-05	8.1e-05
2239.36	6e-05	5.4e-05	2.8e-05	6.9e-05	1.5e-05	3.9e-05	7e-05	6e-05	2.2e-05	6.8e-05	7.9e-05	7e-05
2241.28	2.4e-05	3.7e-05	2.8e-05	7.3e-05	3.1e-05	3.7e-05	3.7e-05	6e-05	3.5e-05	5.6e-05	8e-05	5.6e-05
2243.21	3e-06	1.6e-05	4e-05	7.9e-05	4.7e-05	4.4e-05	6e-06	6.5e-05	6.3e-05	4.1e-05	6e-05	5.7e-05
2245.14	2.3e-05	1.3e-05	4.6e-05	8.2e-05	5.1e-05	5.5e-05	-6e-06	7e-05	6.4e-05	3.2e-05	4.5e-05	6.8e-05
2247.07	6.7e-05	2.4e-05	4.8e-05	8.1e-05	5.7e-05	7.6e-05	1.2e-05	6.1e-05	4.7e-05	4.7e-05	5e-05	6e-05
2249	8.2e-05	3e-05	5.3e-05	7.7e-05	7e-05	8.4e-05	6e-05	4.3e-05	4.7e-05	7.1e-05	6.9e-05	5.8e-05
2250.93	7e-05	3.6e-05	5.8e-05	7.7e-05	7.7e-05	8e-05	0.000107	4.7e-05	7e-05	9e-05	9.7e-05	7.9e-05
2252.86	5.3e-05	4.9e-05	5.9e-05	7.1e-05	8e-05	9.6e-05	0.000117	6e-05	8.5e-05	0.000102	0.000105	8.5e-05
2254.79	4.2e-05	5.7e-05	6.4e-05	7.1e-05	5.7e-05	0.000111	8.3e-05	6.2e-05	9.5e-05	9.9e-05	9e-05	9e-05
2256.71	4.4e-05	5.3e-05	6.1e-05	7.4e-05	2.9e-05	0.000106	5.1e-05	7.2e-05	9.5e-05	0.0001	6.7e-05	0.000109
2258.64	5.2e-05	5.3e-05	5e-05	6.9e-05	1.1e-05	9.2e-05	2.2e-05	7.9e-05	6.3e-05	0.000112	5.4e-05	0.000114
2260.57	4.8e-05	5.1e-05	4.6e-05	6.2e-05	9e-06	7.7e-05	-2e-06	7.8e-05	3.7e-05	0.000117	5.6e-05	8.9e-05
2262.5	4.7e-05	4.7e-05	4.2e-05	5.9e-05	3.3e-05	5.6e-05	-4e-06	6.6e-05	3.4e-05	0.0001	6e-05	6.7e-05
2264.43	6.2e-05	5.9e-05	4.2e-05	6e-05	6.2e-05	4.2e-05	1.8e-05	5.8e-05	2.5e-05	8.5e-05	6e-05	5e-05
2266.36	6.9e-05	6.9e-05	5e-05	5.8e-05	7.8e-05	6.1e-05	4.5e-05	5e-05	2.1e-05	7.7e-05	5.6e-05	4.2e-05
2268.29	6.8e-05	5.1e-05	6e-05	6.4e-05	8.5e-05	8.6e-05	6.3e-05	5.4e-05	2.6e-05	6.7e-05	5.9e-05	5.8e-05
2270.22	6.9e-05	4.8e-05	7.4e-05	7.7e-05	8.4e-05	9.8e-05	7.7e-05	7.1e-05	2.6e-05	5.6e-05	8.1e-05	9.2e-05
2272.15	6.4e-05	6.7e-05	8.7e-05	8e-05	7.2e-05	9.6e-05	7.2e-05	9.1e-05	3e-05	4.4e-05	0.000102	0.000124
2274.07	6e-05	6.9e-05	9.6e-05	7.7e-05	6.3e-05	8.3e-05	8.2e-05	0.000105	5.7e-05	3.8e-05	0.000102	0.000125
2276	6.8e-05	9.3e-05	0.000105	8.2e-05	5.6e-05	5.1e-05	0.000104	8.4e-05	8.9e-05	3.9e-05	0.000101	0.000111
2277.93	7.6e-05	0.000115	0.000104	8.9e-05	4.4e-05	2.1e-05	0.000107	6.5e-05	9.7e-05	6.4e-05	9.6e-05	0.000103
2279.86	8.4e-05	0.000109	9.2e-05	0.000105	4e-05	3.9e-05	8.8e-05	6.1e-05	9.2e-05	9.9e-05	7.3e-05	0.000101
2281.79	0.000104	8.9e-05	8.9e-05	0.000124	4.4e-05	0.000111	6.2e-05	7e-05	7.5e-05	0.000115	6.5e-05	0.000107
2283.72	0.000131	7.3e-05	8e-05	0.000138	6.4e-05	0.000201	3.4e-05	9.1e-05	6e-05	0.000122	9.1e-05	0.000126
2285.65	0.000149	4.7e-05	5.3e-05	0.000136	0.0001	0.000279	1.3e-05	0.000111	6.8e-05	0.000138	0.00013	0.000137
2287.58	0.000154	1e-06	3.7e-05	0.00012	0.000107	0.000325	-3e-06	0.000112	8.6e-05	0.000163	0.000165	0.000141
2289.5	0.000148	-3.6e-05	4.4e-05	0.000118	9.3e-05	0.000343	-3.9e-05	9.5e-05	8.5e-05	0.000193	0.000181	0.000147
2291.43	0.000143	-7.3e-05	5.6e-05	0.000125	7.9e-05	0.000361	-6.5e-05	9e-05	6e-05	0.000223	0.000156	0.000134
2293.36	0.000139	-0.000103	6.4e-05	0.000134	5.9e-05	0.000375	-7.9e-05	7.5e-05	4.9e-05	0.000237	0.000104	0.000117
2295.29	0.000145	-0.000101	6.1e-05	0.000138	5e-05	0.000383	-9.2e-05	6.6e-05	6.6e-05	0.000229	6.4e-05	0.000128
2297.22	0.000167	-6.8e-05	3.4e-05	0.000151	7.3e-05	0.000387	-0.000102	7.7e-05	9.6e-05	0.000217	6.9e-05	0.000161
2299.15	0.000198	-3.4e-05	1.3e-05	0.000165	0.000103	0.000417	-0.000105	8e-05	0.000125	0.000218	0.000127	0.000191
2301.08	0.000214	-4.2e-05	-2e-06	0.000175	0.000109	0.000488	-0.000118	7e-05	0.000126	0.000245	0.000179	0.000207
2303.01	0.000205	-0.000104	-1.6e-05	0.000181	0.000111	0.00059	-0.000155	6.1e-05	9e-05	0.000275	0.000182	0.000198
2304.94	0.000186	-0.000189	-3.5e-05	0.000174	0.000101	0.000698	-0.0002	6.3e-05	3.2e-05	0.000278	0.000151	0.000169
2306.86	0.000145	-0.000267	-8.5e-05	0.000167	6.5e-05	0.000746	-0.00025	6.3e-05	-2.7e-05	0.000235	8.5e-05	0.000137
2308.79	0.000109	-0.000271	-0.000144	0.000142	3.1e-05	0.000659	-0.000267	7.1e-05	-8.3e-05	0.000171	3e-05	9.9e-05
2310.72	8.4e-05	-0.000201	-0.000183	0.000113	2.6e-05	0.00051	-0.000223	7.2e-05	-0.000144	0.000148	2.1e-05	6.5e-05
2312.65	6.6e-05	-0.000166	-0.000183	0.000113	3.1e-05	0.000461	-0.000192	3.9e-05	-0.000238	0.000172	3.9e-05	3.9e-05
2314.58	6.9e-05	-0.000256	-0.000182	8.7e-05	2.9e-05	0.000586	-0.000251	1.4e-05	-0.000346	0.000236	2.6e-05	5.9e-05
2316.51	9.4e-05	-0.000419	-0.000228	4.1e-05	4.2e-05	0.000827	-0.000378	8e-06	-0.000451	0.000278	-2.4e-05	9.9e-05
2318.44	8.9e-05	-0.000521	-0.000304	1.4e-05	3.7e-05	0.000987	-0.000473	-2e-06	-0.000508	0.000223	-7.4e-05	8.6e-05
2320.37	4.4e-05	-0.000488	-0.000373	-1.3e-05	3e-06	0.000896	-0.000459	8e-06	-0.00049	7.7e-05	-0.000111	3.6e-05
2322.29	1.6e-05	-0.000336	-0.000389	-1.6e-05	-1e-05	0.000654	-0.000352	4.9e-05	-0.000427	-5e-05	-9.8e-05	2e-05
2324.22	0	-0.000202	-0.000367	1.5e-05	2.5e-05	0.000545	-0.00027	7e-05	-0.000396	-7.2e-05	-5.5e-05	6e-06
2326.15	-2e-06	-0.000202	-0.00032	3.1e-05	5.1e-05	0.000554	-0.000244	3.6e-05	-0.000434	-2.1e-05	-2.8e-05	-2.4e-05
2328.08	0	-0.000225	-0.000258	-2.4e-05	5.2e-05	0.000512	-0.000193	1.5e-05	-0.000451	4.4e-05	-2.7e-05	-1e-05
2330.01	1.5e-05	-0.000163	-0.000194	-6.3e-05	6.5e-05	0.000388	-9.4e-05	2.1e-05	-0.000436	5.5e-05	-3.9e-05	-3e-06
2331.94	3.5e-05	-5.3e-05	-0.000116	-3.7e-05	5.7e-05	0.000226	2.3e-05	4.5e-05	-0.00039	4.8e-05	-4.8e-05	-8e-06
2333.87	6.8e-05	4.2e-05	-7.2e-05	1.5e-05	4.8e-05	0.000147	6.3e-05	0.000104	-0.000277	5.3e-05	-3.5e-05	2.4e-05
2335.8	0.000109	5.2e-05	-6.9e-05	9.5e-05	4e-05	0.000239	-2.6e-05	0.000134	-0.000159	7.4e-05	6e-06	6.3e-05
2337.72	0.000145	-3e-05	-7.8e-05	0.000166	3.8e-05	0.000451	-0.000138	0.000124	-3.4e-05	0.000157	0.000101	9.9e-05
2339.65	0.000114	-0.000111	-2.3e-05	0.000175	1.3e-05	0.000455	-0.000146	6.8e-05	0.000103	0.000197	0.000154	0.000121
2341.58	7.5e-05	0.000121	0.00027	0.000179	3.4e-05	-8.3e-05	0.000141	3.8e-05	0.000436	0.000123	0.000195	0.000164
2343.51	0.00017	0.000616	0.000711	0.000259	0.000189	-0.000726	0.000607	0.000136	0.000911	0.000107	0.000325	0.000301
2345.44	0.000321	0.000899	0.000885	0.000333	0.000342	-0.000826	0.000839	0.000274	0.001079	0.000232	0.000434	0.000454
2347.37	0.000389	0.000686	0.000594	0.000304	0.000372	-0.000262	0.000627	0.000328	0.000735	0.000336	0.00042	0.000436
2349.3	0.000334	5.4e-05	4e-06	0.000228	0.000263	0.000719	5.4e-05	0.000268	-2.6e-05	0.000365	0.00028	0.000275
2351.23	0.000165	-0.000702	-0.000624	8.7e-05	5.8e-05	0.001611	-0.00064	0.000139	-0.000862	0.000332	4e-05	0.0001
2353.16	-4e-05	-0.001161	-0.000961	-5.8e-05	-0.000143	0.001875	-0.001042	-6e-06	-0.00129	0.000232	-0.00022	-8.7e-05
2355.08	-0.000113	-0.001007	-0.00083	-5.8e-05	-0.000165	0.001414	-0.000923	-5.6e-05	-0.001043	8.4e-05	-0.000316	-0.000152
2357.01	-5.3e-05	-0.000532	-0.00041	4e-05	-3e-05	0.000806	-0.000551	-4e-06	-0.000521	7.2e-05	-0.000203	-5.6e-05
2358.94	4e-05	-0.000139	-5.3e-05	0.000107	5.8e-05	0.000315	-0.000169	1.5e-05	-1.7e-05	0.000106	-1.6e-05	3.9e-05
2360.87	9.7e-05	0.000201	0.000235	0.000105	9.4e-05	-0.000175	0.000245	4.4e-05	0.000393	5.5e-05	0.000147	9.2e-05
2362.8	0.000115	0.000517	0.00056	0.000125	0.000117	-0.000585	0.000604	0.00012	0.000581	5.4e-05	0.000261	0.000158
2364.73	0.000141	0.000784	0.000829	0.000158	0.000137	-0.000895	0.000871	0.000209	0.000714	0.000121	0.000325	0.000206
2366.66	0.000215	0.001035	0.000997	0.000242	0.000175	-0.001107	0.001097	0.000294	0.000986	0.000151	0.000383	0.000241
2368.59	0.000275	0.001242	0.001084	0.000362	0.000254	-0.001248	0.001167	0.000349	0.001264	8.2e-05	0.000444	0.000308
2370.51	0.000297	0.001307	0.001111	0.000411	0.000326	-0.001316	0.001155	0.000361	0.001436	4.3e-05	0.000525	0.00037
2372.44	0.000305	0.001272	0.00104	0.00038	0.000345	-0.001313	0.001151	0.00036	0.001527	1.6e-05	0.000583	0.000402
2374.37	0.000251	0.001217	0.000977	0.000308	0.000349	-0.001265	0.001131	0.000381	0.00134	4.6e-05	0.000544	0.000377
2376.3	0.000184	0.001135	0.000967	0.000252	0.000337	-0.001198	0.001086	0.000377	0.000985	0.000132	0.000455	0.0003
2378.23	0.000154	0.001067	0.000886	0.000197	0.000308	-0.001138	0.001042	0.000361	0.00074	0.000137	0.000368	0.000244
2380.16	0.000153	0.000996	0.000748	0.000153	0.000277	-0.001031	0.000979	0.000346	0.000583	5.8e-05	0.000299	0.000235
2382.09	0.000161	0.000863	0.000599	0.000129	0.000284	-0.000839	0.000876	0.000317	0.000442	-7e-06	0.000264	0.00023
2384.02	0.000162	0.000691	0.000449	0.00011	0.000296	-0.000566	0.000769	0.000278	0.000316	-1.6e-05	0.00025	0.00021
2385.95	0.000167	0.000544	0.000332	0.000118	0.000275	-0.000267	0.000616	0.00025	0.000224	2.6e-05	0.000242	0.000201
2387.87	0.000174	0.000423	0.000258	0.000154	0.000246	-2.9e-05	0.000428	0.000252	0.000189	0.000104	0.000247	0.000203
2389.8	0.000178	0.000333	0.000229	0.000192	0.00022	0.00011	0.000296	0.000255	0.000211	0.00015	0.000242	0.000213
2391.73	0.000176	0.000277	0.000225	0.000226	0.00019	0.00018	0.000228	0.000247	0.000251	0.000177	0.000236	0.000226
2393.66	0.000179	0.000233	0.000227	0.000236	0.000165	0.000194	0.000199	0.000241	0.000265	0.000199	0.00023	0.00023
2395.59	0.000191	0.000204	0.000223	0.000213	0.000155	0.000168	0.000202	0.000231	0.00025	0.000207	0.000214	0.00022
2397.52	0.000203	0.000209	0.000217	0.000193	0.000144	0.000156	0.000205	0.000216	0.00023	0.000212	0.000195	0.000207
2399.45	0.000232	0.000222	0.000207	0.00019	0.000148	0.000156	0.000177	0.000202	0.000217	0.000224	0.000192	0.000195
2401.38	0.000247	0.000218	0.000206	0.000207	0.000169	0.000163	0.000155	0.000199	0.000221	0.000229	0.000211	0.000217
2403.3	0.00023	0.000226	0.000217	0.000224	0.0002	0.000198	0.000187	0.000208	0.000222	0.000227	0.000226	0.000246
2405.23	0.000217	0.00024	0.000218	0.000239	0.000234	0.000227	0.000245	0.000222	0.000216	0.000231	0.000242	0.000257
2407.16	0.000218	0.000241	0.000222	0.000251	0.000253	0.000235	0.000284	0.000229	0.000215	0.000225	0.000258	0.000265
2409.09	0.000233	0.000241	0.000229	0.00025	0.000248	0.00023	0.000287	0.000223	0.00022	0.000215	0.000257	0.000261
2411.02	0.000243	0.000224	0.000234	0.000248	0.00022	0.000208	0.000238	0.000227	0.000213	0.000224	0.000248	0.000258
2412.95	0.00024	0.000202	0.000243	0.000243	0.000202	0.000189	0.000183	0.000245	0.000192	0.000241	0.000241	0.000254
2414.88	0.000238	0.000206	0.000259	0.000234	0.000195	0.000197	0.000176	0.000263	0.000187	0.000245	0.00023	0.000249
2416.81	0.000241	0.000231	0.000267	0.000221	0.000204	0.000223	0.000198	0.000263	0.000202	0.000232	0.000226	0.000229
2418.74	0.000252	0.000268	0.000263	0.000232	0.000217	0.000252	0.000229	0.000248	0.000213	0.000231	0.00024	0.000226
2420.66	0.000268	0.000303	0.000258	0.00026	0.000234	0.000284	0.000256	0.000245	0.000216	0.000238	0.000266	0.000261
2422.59	0.000291	0.000322	0.000255	0.000281	0.000263	0.000286	0.000271	0.000252	0.00023	0.000263	0.00029	0.000294
2424.52	0.000296	0.000319	0.00027	0.000292	0.000294	0.000263	0.000272	0.000274	0.000254	0.000297	0.000314	0.00032
2426.45	0.000288	0.000314	0.000277	0.000288	0.000308	0.000252	0.000272	0.000278	0.000281	0.0003	0.000329	0.000316
2428.38	0.000285	0.000297	0.000276	0.000285	0.000282	0.00025	0.000276	0.00026	0.000301	0.000275	0.000309	0.000302
2430.31	0.000267	0.000282	0.000271	0.000284	0.000243	0.000239	0.000272	0.000253	0.000296	0.000256	0.000266	0.000289
2432.24	0.000254	0.000297	0.000259	0.000286	0.000224	0.000232	0.000278	0.000255	0.000276	0.000263	0.000243	0.000273
2434.17	0.000273	0.00031	0.000264	0.00029	0.000247	0.000238	0.000288	0.000265	0.000272	0.000281	0.000249	0.000271
2436.09	0.000313	0.000307	0.000286	0.000291	0.000275	0.000261	0.00029	0.000274	0.000283	0.000305	0.000268	0.000289
2438.02	0.000341	0.000302	0.000308	0.000305	0.000284	0.000288	0.00028	0.000299	0.000289	0.000318	0.000303	0.000305
2439.95	0.000354	0.000303	0.000306	0.000316	0.000283	0.000308	0.000284	0.000312	0.000292	0.000311	0.000336	0.000314
2441.88	0.000349	0.000306	0.000306	0.000324	0.000263	0.00032	0.000313	0.000301	0.000293	0.000292	0.000335	0.000334
2443.81	0.000308	0.00032	0.000306	0.000306	0.000241	0.000315	0.000316	0.000295	0.000299	0.000279	0.000323	0.000334
2445.74	0.00026	0.000335	0.000299	0.000282	0.000236	0.000288	0.000292	0.000287	0.000317	0.000278	0.000306	0.000312
2447.67	0.000237	0.000328	0.000301	0.000271	0.000242	0.000267	0.000287	0.000267	0.000333	0.00029	0.000274	0.000313
2449.6	0.000243	0.000302	0.000299	0.000262	0.000248	0.000246	0.000284	0.000251	0.000323	0.000304	0.000266	0.000317
2451.53	0.000274	0.000278	0.0003	0.000271	0.000251	0.000229	0.000267	0.000263	0.000295	0.000307	0.000282	0.000296
2453.45	0.000317	0.000276	0.000305	0.000283	0.000269	0.00026	0.000261	0.000284	0.000269	0.000296	0.000295	0.000292
2455.38	0.000349	0.000288	0.000317	0.000308	0.000291	0.000302	0.000258	0.000307	0.000242	0.000287	0.000313	0.000304
2457.31	0.000352	0.000313	0.000321	0.000326	0.000305	0.000319	0.000265	0.00034	0.000243	0.0003	0.000327	0.000312
2459.24	0.000337	0.000337	0.000319	0.000342	0.000309	0.000324	0.000297	0.000344	0.00027	0.000313	0.000324	0.000318
2461.17	0.000321	0.000331	0.00032	0.000343	0.000305	0.000313	0.000326	0.000323	0.000284	0.000327	0.000324	0.000331
2463.1	0.0003	0.000317	0.000318	0.000319	0.000288	0.000272	0.000308	0.000297	0.000279	0.000335	0.00033	0.000331
2465.03	0.000284	0.000311	0.000302	0.0003	0.000263	0.000239	0.000276	0.000273	0.000265	0.000305	0.000319	0.00031
2466.96	0.000282	0.000315	0.000276	0.000289	0.000263	0.00025	0.000263	0.000268	0.000263	0.00027	0.000297	0.000301
2468.88	0.000293	0.000328	0.000266	0.000294	0.000283	0.000263	0.000286	0.00027	0.000274	0.000262	0.000295	0.000308
2470.81	0.000325	0.000358	0.000265	0.000306	0.000305	0.000278	0.000328	0.000273	0.000297	0.000271	0.000302	0.000322
2472.74	0.000357	0.000375	0.000283	0.000316	0.000317	0.000301	0.000339	0.00029	0.000308	0.000293	0.000321	0.000318
2474.67	0.00037	0.000377	0.000321	0.000322	0.000328	0.000313	0.000334	0.000327	0.000303	0.000323	0.000342	0.000318
2476.6	0.000368	0.000371	0.000357	0.000323	0.000346	0.000325	0.000328	0.000341	0.000306	0.000333	0.000351	0.000342
2478.53	0.000349	0.000348	0.000367	0.000336	0.000338	0.000342	0.00032	0.000344	0.000325	0.000321	0.000346	0.000359
2480.46	0.000322	0.000315	0.000347	0.00034	0.000299	0.000346	0.000309	0.000347	0.000346	0.000326	0.000331	0.000373
2482.39	0.000307	0.0003	0.000313	0.000323	0.00026	0.000317	0.000295	0.00032	0.000341	0.000335	0.000326	0.000367
2484.32	0.000317	0.000309	0.000286	0.0003	0.000225	0.000276	0.000268	0.000284	0.000316	0.000322	0.000314	0.000331
2486.24	0.000324	0.000317	0.000294	0.00028	0.000203	0.000255	0.000256	0.000275	0.00029	0.000306	0.000309	0.000298
2488.17	0.000319	0.00034	0.000319	0.000279	0.000243	0.000256	0.000286	0.000286	0.000279	0.000304	0.000313	0.000302
2490.1	0.000325	0.000355	0.000338	0.000297	0.000302	0.000265	0.000318	0.00028	0.0003	0.000313	0.000328	0.000331
2492.03	0.000326	0.000358	0.000335	0.000332	0.000326	0.000277	0.000317	0.000287	0.000322	0.000321	0.000336	0.000341
2493.96	0.000312	0.000344	0.000317	0.000347	0.000314	0.000281	0.000299	0.000307	0.000327	0.000328	0.000336	0.000335
2495.89	0.000309	0.000306	0.000304	0.000322	0.000269	0.000279	0.000289	0.000318	0.00033	0.000329	0.000328	0.000324
2497.82	0.000305	0.000269	0.0003	0.000304	0.000216	0.000288	0.000268	0.000307	0.000327	0.000299	0.000296	0.000314
2499.75	0.000283	0.000249	0.000292	0.000289	0.000201	0.000283	0.000252	0.000283	0.000317	0.000289	0.000274	0.000296
2501.67	0.000269	0.00026	0.000278	0.000271	0.000229	0.00027	0.000252	0.000243	0.000302	0.00028	0.000268	0.000275
2503.6	0.000284	0.000291	0.000278	0.000269	0.000244	0.000245	0.000241	0.000211	0.000262	0.000252	0.000262	0.000275
2505.53	0.000289	0.000313	0.000277	0.000277	0.000244	0.000223	0.000229	0.000224	0.000214	0.000245	0.000266	0.000281
2507.46	0.000285	0.000304	0.000268	0.000263	0.000253	0.000223	0.000247	0.00025	0.000208	0.000249	0.000277	0.000274
2509.39	0.000314	0.00029	0.000258	0.000236	0.000258	0.000232	0.000274	0.000272	0.000235	0.000265	0.000281	0.00028
2511.32	0.000335	0.000296	0.000274	0.00024	0.000274	0.000254	0.000277	0.000288	0.000254	0.000272	0.000288	0.000291
2513.25	0.00031	0.000298	0.000286	0.000255	0.000296	0.000279	0.000284	0.000303	0.000259	0.000277	0.000299	0.000279
2515.18	0.000264	0.00029	0.000258	0.000269	0.00029	0.000291	0.000281	0.000295	0.000258	0.000277	0.000292	0.000258
2517.1	0.000225	0.000279	0.000238	0.000264	0.000244	0.000271	0.000259	0.000272	0.000246	0.000277	0.00028	0.000244
2519.03	0.000201	0.000266	0.000237	0.000251	0.000215	0.00025	0.00025	0.000244	0.000234	0.000274	0.000278	0.000239
2520.96	0.000207	0.000273	0.000242	0.000242	0.000219	0.000231	0.000243	0.000209	0.000238	0.000259	0.000263	0.000235
2522.89	0.000252	0.000303	0.000264	0.000247	0.000226	0.000209	0.000229	0.00021	0.000238	0.000265	0.000251	0.000252
2524.82	0.000306	0.000319	0.000292	0.000291	0.000245	0.00022	0.00023	0.000237	0.000231	0.000281	0.000257	0.000274
2526.75	0.000331	0.000312	0.000288	0.000341	0.000263	0.000259	0.000249	0.000277	0.000248	0.000294	0.000266	0.000283
2528.68	0.000336	0.000276	0.000267	0.000349	0.000279	0.000287	0.000272	0.000295	0.000291	0.000296	0.000299	0.000288
2530.61	0.000332	0.000236	0.000265	0.00031	0.000279	0.000293	0.000305	0.000294	0.000307	0.000278	0.000336	0.000293
2532.54	0.000304	0.000224	0.000263	0.00027	0.000252	0.000281	0.000306	0.00028	0.000302	0.000253	0.000333	0.000288
2534.46	0.00026	0.000238	0.000259	0.000233	0.000206	0.000249	0.000252	0.000256	0.000294	0.000234	0.000286	0.000265
2536.39	0.000228	0.000259	0.000259	0.000219	0.000158	0.000207	0.000207	0.000235	0.000267	0.000235	0.000235	0.000235
2538.32	0.000204	0.000273	0.000263	0.00022	0.000133	0.000175	0.000191	0.000214	0.000241	0.000236	0.000211	0.000212
2540.25	0.000173	0.00026	0.000255	0.000212	0.000168	0.000185	0.0002	0.000206	0.000238	0.000227	0.000219	0.00021
2542.18	0.000197	0.000223	0.000229	0.000216	0.00025	0.000212	0.00023	0.000208	0.000255	0.000232	0.000257	0.000232
2544.11	0.000265	0.000239	0.000218	0.00024	0.000288	0.000246	0.000255	0.000225	0.000267	0.000259	0.000283	0.000265
2546.04	0.000301	0.000292	0.000234	0.000265	0.000278	0.000262	0.000256	0.000249	0.000284	0.000292	0.000277	0.000285
2547.97	0.000309	0.000301	0.000267	0.000289	0.000247	0.000255	0.000239	0.000265	0.00029	0.000303	0.000264	0.000291
2549.89	0.000294	0.000284	0.000287	0.000292	0.000201	0.000235	0.000234	0.000258	0.000264	0.000284	0.000264	0.000278
2551.82	0.000252	0.00026	0.000286	0.000262	0.00017	0.000227	0.000238	0.000231	0.000235	0.000258	0.000273	0.000269
2553.75	0.000214	0.000228	0.000263	0.000237	0.000186	0.000239	0.000226	0.000201	0.000208	0.000245	0.000275	0.000263
2555.68	0.000215	0.000226	0.000227	0.000224	0.000219	0.000232	0.000206	0.000189	0.000182	0.000246	0.000258	0.000248
2557.61	0.000228	0.000256	0.000209	0.000212	0.000238	0.000211	0.000176	0.0002	0.000183	0.000253	0.000219	0.000244
2559.54	0.000231	0.000274	0.00022	0.00021	0.00025	0.000209	0.000179	0.000232	0.000213	0.000246	0.000196	0.000261
2561.47	0.000247	0.000278	0.000238	0.000235	0.000249	0.000231	0.000217	0.00027	0.000244	0.000213	0.00023	0.000295
2563.4	0.000282	0.000296	0.000258	0.00028	0.000247	0.000259	0.000264	0.000293	0.000271	0.000212	0.000292	0.00032
2565.33	0.000334	0.0003	0.000275	0.000333	0.000251	0.00029	0.000305	0.0003	0.000291	0.00026	0.000329	0.000313
2567.25	0.000365	0.000292	0.000289	0.000344	0.000259	0.000282	0.000298	0.000313	0.000269	0.000313	0.000331	0.000277
2569.18	0.000348	0.000293	0.000301	0.00031	0.000263	0.00024	0.000268	0.000327	0.000254	0.000327	0.00031	0.000247
2571.11	0.000305	0.000301	0.000303	0.000272	0.000257	0.000234	0.000257	0.000297	0.000275	0.000302	0.000291	0.00026
2573.04	0.000249	0.00031	0.000298	0.000257	0.000238	0.000256	0.000286	0.000252	0.000285	0.00028	0.000288	0.000299
2574.97	0.000236	0.000313	0.000282	0.000266	0.000231	0.000258	0.000304	0.000244	0.000291	0.000283	0.000306	0.000324
2576.9	0.000281	0.000316	0.000294	0.000303	0.000252	0.000273	0.0003	0.000268	0.00031	0.000322	0.000329	0.000331
2578.83	0.000326	0.000332	0.000334	0.000348	0.000279	0.000289	0.00031	0.0003	0.000311	0.000365	0.000339	0.000345
2580.76	0.000345	0.000373	0.000375	0.000351	0.000318	0.000298	0.000307	0.000325	0.000306	0.000364	0.000363	0.000363
2582.68	0.000345	0.000408	0.000387	0.000336	0.000351	0.000337	0.000313	0.000342	0.00034	0.000334	0.000388	0.000405
2584.61	0.00037	0.000413	0.000358	0.000335	0.000362	0.00036	0.000336	0.000346	0.000374	0.000328	0.000379	0.000447
2586.54	0.000394	0.000385	0.000325	0.000329	0.000344	0.00034	0.000325	0.000364	0.000383	0.00035	0.000356	0.000452
2588.47	0.000396	0.000341	0.000311	0.000316	0.000303	0.000308	0.000308	0.000387	0.000382	0.000362	0.00033	0.000425
2590.4	0.000358	0.000314	0.000332	0.000338	0.000271	0.000288	0.00032	0.000368	0.000356	0.000367	0.000314	0.000409
2592.33	0.000318	0.00032	0.000343	0.000357	0.000247	0.000284	0.000341	0.000323	0.000331	0.000368	0.000326	0.000401
2594.26	0.00031	0.000348	0.000336	0.000351	0.000235	0.000303	0.000342	0.000311	0.000324	0.000351	0.000354	0.000395
2596.19	0.000313	0.000386	0.000336	0.000357	0.000246	0.000321	0.00033	0.000345	0.000346	0.000339	0.000375	0.000421
2598.12	0.000355	0.000425	0.000336	0.000372	0.000305	0.000322	0.00033	0.000367	0.000378	0.000354	0.00039	0.000451
2600.04	0.000392	0.000425	0.000354	0.000385	0.000373	0.00035	0.000339	0.000362	0.000407	0.00038	0.000409	0.000472
2601.97	0.00041	0.000418	0.000396	0.000418	0.000416	0.000386	0.000369	0.000363	0.000407	0.00041	0.000421	0.000465
2603.9	0.000418	0.00043	0.000427	0.000441	0.000448	0.000407	0.000397	0.000358	0.000376	0.000446	0.00044	0.000434
2605.83	0.000423	0.000414	0.000431	0.00042	0.000415	0.000421	0.000398	0.000345	0.000366	0.00045	0.000451	0.000394
2607.76	0.000413	0.000393	0.000423	0.000381	0.000346	0.000393	0.00038	0.000352	0.000356	0.000409	0.000432	0.000378
2609.69	0.000394	0.000385	0.000398	0.000367	0.000315	0.000336	0.000366	0.000362	0.000329	0.000376	0.000406	0.000398
2611.62	0.000394	0.000364	0.000375	0.000381	0.000329	0.000297	0.000369	0.000351	0.000319	0.000365	0.000385	0.000434
2613.55	0.000396	0.000355	0.000374	0.000411	0.000367	0.000315	0.00037	0.000365	0.000339	0.000368	0.000394	0.000466
2615.47	0.000418	0.000407	0.000391	0.000443	0.000429	0.000368	0.000383	0.000413	0.000372	0.000391	0.000424	0.000466
2617.4	0.000461	0.000486	0.000411	0.000435	0.000468	0.000426	0.000422	0.000455	0.000432	0.00042	0.000444	0.000462
2619.33	0.000503	0.000528	0.000431	0.000411	0.000439	0.000479	0.000454	0.000476	0.00049	0.000435	0.000455	0.000477
2621.26	0.000511	0.00054	0.000442	0.000413	0.000405	0.000486	0.000452	0.000491	0.000504	0.000452	0.000471	0.000496
2623.19	0.000476	0.000514	0.000445	0.000426	0.000393	0.000449	0.000419	0.000457	0.000486	0.000461	0.000467	0.000504
2625.12	0.00043	0.000445	0.000445	0.000428	0.000391	0.000399	0.000365	0.000402	0.000469	0.000459	0.000466	0.000509
2627.05	0.000392	0.000383	0.000427	0.000419	0.000392	0.000363	0.000341	0.000368	0.000464	0.000453	0.000473	0.000496
2628.98	0.000402	0.000361	0.000407	0.000413	0.000383	0.000358	0.000366	0.000357	0.000442	0.000439	0.000454	0.00044
2630.91	0.000441	0.000381	0.000397	0.000394	0.000357	0.000387	0.000423	0.000378	0.000417	0.000433	0.000428	0.00041
2632.83	0.000459	0.000424	0.000402	0.000383	0.000341	0.000407	0.000449	0.000428	0.000397	0.000437	0.000416	0.000438
2634.76	0.000453	0.000461	0.000416	0.000406	0.00037	0.000399	0.000448	0.000488	0.000411	0.000445	0.000426	0.000468
2636.69	0.000428	0.000472	0.00043	0.000434	0.000416	0.000374	0.000446	0.00049	0.000454	0.000446	0.000434	0.000479
2638.62	0.000407	0.000432	0.000436	0.000464	0.00044	0.000356	0.000416	0.000436	0.000481	0.000451	0.000448	0.000493
2640.55	0.00038	0.000404	0.000414	0.000485	0.000421	0.000356	0.000381	0.000361	0.000482	0.000446	0.000469	0.000483
2642.48	0.000375	0.000402	0.000395	0.000465	0.000366	0.000379	0.000361	0.000317	0.000462	0.000427	0.000466	0.000434
2644.41	0.000382	0.000411	0.000391	0.000404	0.000315	0.000402	0.000353	0.000329	0.000429	0.000417	0.000437	0.000406
2646.34	0.000377	0.000425	0.000392	0.000329	0.000298	0.000387	0.00037	0.000358	0.000393	0.000405	0.000399	0.000382
2648.26	0.000384	0.000423	0.000407	0.0003	0.000322	0.000376	0.000388	0.000381	0.000363	0.000402	0.000382	0.00034
2650.19	0.000397	0.000413	0.000424	0.000322	0.000374	0.000369	0.000387	0.000386	0.000341	0.000409	0.000369	0.000322
2652.12	0.000416	0.000385	0.000431	0.000359	0.000416	0.000376	0.000379	0.000401	0.000327	0.000415	0.000369	0.000377
2654.05	0.000424	0.000386	0.00044	0.000419	0.00044	0.000401	0.000399	0.000419	0.000356	0.000429	0.000399	0.000457
2655.98	0.000449	0.000424	0.000443	0.000473	0.000446	0.000437	0.000449	0.000436	0.000419	0.000427	0.000431	0.000501
2657.91	0.000478	0.00047	0.000424	0.000509	0.000443	0.000458	0.00048	0.000457	0.00045	0.000425	0.00047	0.000512
2659.84	0.000475	0.000509	0.000421	0.000506	0.000422	0.000441	0.000472	0.000452	0.00045	0.000448	0.000504	0.000486
2661.77	0.000466	0.000503	0.000431	0.000502	0.000391	0.000414	0.0004	0.000439	0.000456	0.000475	0.000505	0.00045
2663.69	0.000443	0.000459	0.000424	0.000478	0.000398	0.000387	0.000351	0.000424	0.000472	0.000485	0.000477	0.000437
2665.62	0.000415	0.000414	0.000422	0.000405	0.000416	0.000377	0.00038	0.000416	0.000462	0.00044	0.00045	0.000448
2667.55	0.000403	0.000404	0.000417	0.000376	0.000428	0.000392	0.000415	0.000411	0.00044	0.000397	0.000433	0.000443
2669.48	0.000403	0.000423	0.00039	0.000392	0.00044	0.000441	0.000436	0.000431	0.00043	0.000375	0.000421	0.000426
2671.41	0.000424	0.000456	0.000391	0.000419	0.000433	0.000474	0.000443	0.000459	0.000404	0.000385	0.000412	0.00041
2673.34	0.000447	0.000488	0.000416	0.000424	0.000414	0.000462	0.000447	0.000462	0.000378	0.000428	0.000403	0.000419
2675.27	0.000452	0.000489	0.000424	0.000416	0.000396	0.000416	0.000444	0.000437	0.000414	0.000456	0.000412	0.000449
2677.2	0.000444	0.000468	0.000437	0.000405	0.000392	0.000347	0.000434	0.000405	0.00045	0.000479	0.00044	0.000477
2679.13	0.000421	0.00043	0.00045	0.000402	0.00035	0.000315	0.000405	0.000376	0.000447	0.000485	0.000465	0.000496
2681.05	0.000378	0.00038	0.000441	0.000426	0.000297	0.000339	0.000336	0.000332	0.000445	0.000484	0.000466	0.00049
2682.98	0.000354	0.000361	0.00042	0.000419	0.000286	0.000371	0.000294	0.00033	0.000439	0.000451	0.000437	0.000443
2684.91	0.000372	0.000373	0.000396	0.000357	0.000299	0.000357	0.000308	0.000355	0.000418	0.000383	0.000394	0.000383
2686.84	0.000389	0.00037	0.000372	0.000304	0.000334	0.000329	0.00034	0.000359	0.000426	0.000334	0.000376	0.000371
2688.77	0.000393	0.000365	0.00038	0.000325	0.000354	0.000334	0.000373	0.00035	0.000444	0.000343	0.000389	0.000391
2690.7	0.00041	0.000389	0.000407	0.000386	0.000366	0.000352	0.000377	0.000364	0.000416	0.000409	0.000416	0.000453
2692.63	0.000438	0.000424	0.000424	0.000439	0.000388	0.000364	0.000378	0.000396	0.000398	0.000468	0.000462	0.000521
2694.56	0.000469	0.000446	0.000446	0.000485	0.000391	0.000387	0.000397	0.000433	0.000414	0.000492	0.00051	0.000558
2696.48	0.000495	0.000454	0.000448	0.0005	0.000397	0.000419	0.000423	0.000465	0.000428	0.000482	0.000528	0.000561
2698.41	0.000506	0.000456	0.000448	0.000491	0.000417	0.000447	0.00043	0.000439	0.000451	0.000454	0.000516	0.000536
2700.34	0.000495	0.000455	0.000473	0.000499	0.000414	0.000485	0.000418	0.000389	0.000475	0.000448	0.000494	0.00049
2702.27	0.00046	0.000462	0.00048	0.000508	0.000423	0.000501	0.000419	0.000393	0.000459	0.000452	0.000457	0.000445
2704.2	0.00044	0.000472	0.000461	0.000484	0.000477	0.000456	0.000416	0.000436	0.000452	0.000459	0.00042	0.000428
2706.13	0.000461	0.000489	0.000454	0.000488	0.000502	0.000415	0.000433	0.000479	0.000466	0.000465	0.000423	0.000438
2708.06	0.000486	0.000524	0.000476	0.00051	0.000463	0.000458	0.000473	0.000513	0.000479	0.000479	0.000484	0.000495
2709.99	0.000511	0.000578	0.000507	0.000505	0.000445	0.000494	0.000489	0.000532	0.000508	0.000514	0.000552	0.000553
2711.92	0.000549	0.000629	0.000554	0.00052	0.000472	0.00049	0.000504	0.000547	0.000573	0.000553	0.000602	0.000586
2713.84	0.000571	0.000617	0.00059	0.000552	0.000491	0.000501	0.000535	0.000546	0.000631	0.000585	0.000624	0.000614
2715.77	0.000567	0.000574	0.000571	0.000565	0.000535	0.000511	0.000549	0.000526	0.000619	0.000582	0.000601	0.000615
2717.7	0.000547	0.000525	0.000523	0.000557	0.000548	0.000505	0.000533	0.000488	0.000569	0.000563	0.000549	0.000575
2719.63	0.000504	0.000475	0.000479	0.000538	0.000485	0.000477	0.000508	0.000448	0.0005	0.000524	0.000497	0.000536
2721.56	0.000476	0.000473	0.000469	0.000491	0.000431	0.000451	0.000455	0.000408	0.000461	0.00049	0.000486	0.000513
2723.49	0.000475	0.000504	0.000481	0.000467	0.000432	0.00041	0.000406	0.000376	0.000484	0.000497	0.000504	0.000494
2725.42	0.000471	0.000521	0.000515	0.000484	0.000461	0.000398	0.000403	0.000384	0.000537	0.000527	0.000542	0.000505
2727.35	0.000467	0.000517	0.000555	0.000512	0.000456	0.000446	0.000446	0.000401	0.000575	0.000574	0.00058	0.000533
2729.27	0.000463	0.000508	0.000552	0.000536	0.000435	0.000501	0.000496	0.000449	0.000571	0.0006	0.000585	0.000536
2731.2	0.000448	0.000468	0.000526	0.000517	0.000408	0.000521	0.000508	0.000519	0.000546	0.00058	0.000556	0.000521
2733.13	0.000434	0.000433	0.000508	0.000488	0.000405	0.000489	0.000484	0.000535	0.000525	0.000533	0.000505	0.000501
2735.06	0.000459	0.000439	0.000485	0.00047	0.00044	0.000436	0.000433	0.000495	0.000537	0.000493	0.000482	0.000474
2736.99	0.000471	0.000449	0.000458	0.000466	0.000461	0.000399	0.000408	0.000431	0.000529	0.000471	0.000487	0.000471
2738.92	0.000459	0.000449	0.000444	0.000461	0.000428	0.000382	0.000402	0.000395	0.000486	0.000443	0.00049	0.000496
2740.85	0.000463	0.000466	0.000415	0.000453	0.000369	0.000388	0.00041	0.000382	0.000422	0.000419	0.000473	0.000507
2742.78	0.000457	0.00048	0.000403	0.000416	0.000353	0.000424	0.000418	0.000391	0.000388	0.000419	0.00045	0.000463
2744.71	0.000449	0.00046	0.000423	0.000373	0.000388	0.000452	0.000429	0.000434	0.000414	0.000424	0.000443	0.000423
2746.63	0.000457	0.000451	0.000457	0.000414	0.000448	0.000468	0.000449	0.000462	0.000489	0.000476	0.000459	0.000459
2748.56	0.000487	0.000479	0.000509	0.000504	0.000498	0.000485	0.000456	0.000484	0.000575	0.000554	0.000514	0.000541
2750.49	0.000511	0.000524	0.000558	0.000578	0.000531	0.00051	0.00048	0.000511	0.000611	0.000595	0.000581	0.000609
2752.42	0.000524	0.000554	0.000566	0.000609	0.000532	0.000528	0.000504	0.000541	0.000596	0.000612	0.000605	0.000613
2754.35	0.000538	0.000566	0.000555	0.000577	0.000527	0.00052	0.000516	0.000544	0.000557	0.000618	0.000615	0.000555
2756.28	0.000541	0.000559	0.000532	0.000524	0.000532	0.000479	0.000523	0.000533	0.00055	0.00059	0.000637	0.000513
2758.21	0.000545	0.000549	0.000527	0.00053	0.000537	0.000445	0.000523	0.000534	0.000559	0.000551	0.000635	0.000538
2760.14	0.000558	0.000573	0.000586	0.000592	0.000545	0.000473	0.000541	0.000536	0.000589	0.000576	0.000614	0.000608
2762.06	0.000587	0.000617	0.00066	0.00064	0.000555	0.000525	0.000589	0.000581	0.000639	0.000618	0.000608	0.000652
2763.99	0.000643	0.000659	0.000709	0.000658	0.000596	0.000624	0.000634	0.000631	0.00067	0.000647	0.000635	0.000677
2765.92	0.000729	0.000731	0.000744	0.000678	0.000652	0.000742	0.000658	0.000658	0.00068	0.000699	0.000681	0.000704
2767.85	0.000799	0.000802	0.000738	0.000686	0.000707	0.000788	0.000683	0.000694	0.000701	0.000712	0.000745	0.000727
2769.78	0.000803	0.00084	0.000706	0.000701	0.000724	0.000745	0.000689	0.000726	0.000742	0.000703	0.000792	0.000759
2771.71	0.000763	0.000818	0.000727	0.000746	0.000696	0.000718	0.000702	0.000721	0.000781	0.000737	0.000791	0.000781
2773.64	0.000719	0.000754	0.000756	0.000795	0.000665	0.000702	0.000724	0.000713	0.000808	0.000788	0.000778	0.000785
2775.57	0.000701	0.000724	0.000779	0.000829	0.000655	0.000688	0.000723	0.000735	0.000822	0.00082	0.000788	0.000779
2777.5	0.00075	0.000744	0.00083	0.000849	0.000697	0.000734	0.000735	0.000768	0.000836	0.000843	0.000818	0.000797
2779.42	0.000834	0.000829	0.000851	0.000887	0.000794	0.000787	0.000775	0.000811	0.00087	0.000864	0.000857	0.000851
2781.35	0.000911	0.000918	0.000836	0.00091	0.000885	0.00084	0.000838	0.000877	0.00092	0.00088	0.000892	0.000915
2783.28	0.000986	0.00099	0.000853	0.000932	0.000955	0.000909	0.000917	0.000943	0.000944	0.000919	0.000924	0.000964
2785.21	0.001043	0.001041	0.000902	0.000983	0.001015	0.000981	0.000992	0.000968	0.000954	0.000952	0.000961	0.000993
2787.14	0.001069	0.001064	0.00097	0.001032	0.001055	0.001014	0.001042	0.000995	0.00097	0.000985	0.001018	0.001006
2789.07	0.001096	0.001102	0.001073	0.001049	0.001073	0.001024	0.001086	0.001047	0.001005	0.001038	0.001083	0.001034
2791	0.001112	0.001135	0.001155	0.001062	0.001085	0.00104	0.001086	0.001065	0.001061	0.001085	0.001108	0.001092
2792.93	0.001093	0.001147	0.001176	0.001111	0.001075	0.001061	0.001024	0.001055	0.001103	0.001119	0.001103	0.001151
2794.85	0.001119	0.001129	0.001175	0.001153	0.001041	0.00112	0.001022	0.001051	0.001125	0.001139	0.001098	0.001171
2796.78	0.001191	0.001143	0.001177	0.001202	0.001066	0.001181	0.001093	0.001091	0.001158	0.001167	0.001147	0.001189
2798.71	0.001269	0.00123	0.001225	0.001259	0.001134	0.001229	0.001196	0.001205	0.00124	0.001241	0.001259	0.001251
2800.64	0.001379	0.001391	0.001329	0.00131	0.001268	0.00131	0.001346	0.001354	0.001342	0.001364	0.001375	0.001345
2802.57	0.001537	0.001588	0.00144	0.001396	0.001462	0.001412	0.00149	0.001488	0.001439	0.00145	0.001475	0.001446
2804.5	0.001639	0.001707	0.001525	0.001511	0.001593	0.001509	0.001583	0.001549	0.001522	0.001505	0.001553	0.001523
2806.43	0.001684	0.001734	0.001595	0.001638	0.001634	0.001578	0.001654	0.001567	0.001578	0.00155	0.001625	0.001588
2808.36	0.001726	0.001734	0.001672	0.001736	0.001654	0.001659	0.001684	0.001579	0.001638	0.001582	0.001686	0.001659
2810.28	0.001735	0.001746	0.001745	0.001785	0.001647	0.001723	0.001661	0.001636	0.001703	0.001667	0.001724	0.001717
2812.21	0.001752	0.001762	0.001814	0.001782	0.001634	0.001762	0.001672	0.00171	0.00177	0.001779	0.001752	0.001755
2814.14	0.001824	0.001818	0.001849	0.001779	0.001721	0.001812	0.001739	0.001768	0.001832	0.00185	0.001806	0.001813
2816.07	0.00196	0.001947	0.001879	0.001853	0.00188	0.001887	0.001835	0.001879	0.001903	0.001925	0.001917	0.00192
2818	0.002118	0.002114	0.001963	0.002009	0.002064	0.001982	0.001994	0.002003	0.002006	0.002056	0.002042	0.00205
2819.93	0.002291	0.002313	0.00214	0.002241	0.002281	0.002122	0.002172	0.002175	0.002179	0.002198	0.002173	0.00222
2821.86	0.00249	0.002553	0.002389	0.002489	0.002504	0.002337	0.002368	0.002395	0.002424	0.002407	0.00236	0.002408
2823.79	0.002729	0.002783	0.002654	0.002725	0.002713	0.002604	0.002633	0.002635	0.002706	0.002708	0.002637	0.002593
2825.72	0.003021	0.003062	0.002952	0.002963	0.002977	0.002945	0.002962	0.002917	0.003009	0.003004	0.002969	0.002861
2827.64	0.003364	0.00342	0.003268	0.003263	0.003301	0.003324	0.003318	0.003264	0.003318	0.003309	0.00331	0.003222
2829.57	0.003825	0.003829	0.003631	0.003664	0.003675	0.003742	0.003703	0.003674	0.003661	0.00367	0.003683	0.00363
2831.5	0.004403	0.004326	0.004138	0.00418	0.004182	0.004207	0.004164	0.004141	0.004106	0.004133	0.004143	0.004119
2833.43	0.005084	0.005033	0.004854	0.004895	0.004885	0.004814	0.004786	0.004772	0.004777	0.004789	0.004813	0.004786
2835.36	0.006093	0.006121	0.005885	0.005972	0.005939	0.005775	0.005781	0.005759	0.00583	0.005836	0.00586	0.00577
2837.29	0.007701	0.007752	0.007451	0.007623	0.007537	0.007335	0.007338	0.007301	0.007449	0.007416	0.007494	0.007302
2839.22	0.010147	0.010185	0.00979	0.010055	0.009913	0.009736	0.009731	0.009612	0.009904	0.009792	0.009901	0.009624
2841.15	0.013582	0.01365	0.013065	0.013477	0.013267	0.013164	0.013187	0.012934	0.013372	0.013232	0.013254	0.012838
2843.07	0.017375	0.017523	0.016692	0.017223	0.017008	0.016983	0.016979	0.01663	0.017047	0.016928	0.016937	0.016332
2845	0.019434	0.019644	0.018618	0.019167	0.0191	0.019067	0.019039	0.018616	0.018745	0.018715	0.018704	0.018064
2846.93	0.017623	0.017879	0.016816	0.017316	0.017442	0.017387	0.01733	0.016879	0.01655	0.016644	0.016556	0.01603
2848.86	0.011845	0.012024	0.01114	0.011487	0.011756	0.011751	0.011599	0.011252	0.010479	0.010668	0.010507	0.010199
2850.79	0.003881	0.003919	0.003368	0.003466	0.003758	0.003835	0.003642	0.00344	0.002518	0.002722	0.002562	0.002511
2852.72	-0.003546	-0.003628	-0.003784	-0.003931	-0.003748	-0.003601	-0.003696	-0.003749	-0.004498	-0.004332	-0.004439	-0.004273
2854.65	-0.008207	-0.008293	-0.008132	-0.008414	-0.008448	-0.008248	-0.008203	-0.008055	-0.008501	-0.008394	-0.008433	-0.008138
2856.58	-0.009699	-0.009754	-0.009359	-0.009655	-0.009892	-0.009705	-0.009631	-0.009314	-0.009427	-0.009409	-0.009323	-0.008967
2858.51	-0.009099	-0.009168	-0.008627	-0.008879	-0.0092	-0.009075	-0.00905	-0.008666	-0.008517	-0.008537	-0.008439	-0.00802
2860.43	-0.00743	-0.007437	-0.006879	-0.007097	-0.00742	-0.007335	-0.007369	-0.007021	-0.006679	-0.006723	-0.006668	-0.006273
2862.36	-0.005149	-0.005129	-0.004618	-0.004815	-0.005111	-0.005036	-0.005097	-0.004841	-0.004431	-0.004499	-0.004431	-0.004171
2864.29	-0.002755	-0.002802	-0.002394	-0.002559	-0.002758	-0.002741	-0.00275	-0.002643	-0.002226	-0.002269	-0.002207	-0.002104
2866.22	-0.000802	-0.000971	-0.000686	-0.000819	-0.000867	-0.000906	-0.000844	-0.000867	-0.000547	-0.000544	-0.000501	-0.000491
2868.15	0.000256	7.5e-05	0.00026	0.000149	0.000206	0.000156	0.000228	0.00016	0.000339	0.000342	0.000355	0.000357
2870.08	0.000354	0.00033	0.000468	0.000355	0.000405	0.000381	0.000385	0.000331	0.000481	0.000446	0.000443	0.000451
2872.01	-8.6e-05	4.5e-05	0.000193	1.6e-05	4e-06	6.6e-05	-4e-06	0	0.000148	8.6e-05	9.9e-05	0.000114
2873.94	-0.000566	-0.000347	-0.000203	-0.00038	-0.000467	-0.000369	-0.000449	-0.000362	-0.000226	-0.000324	-0.000273	-0.000261
2875.86	-0.000648	-0.000508	-0.000346	-0.000441	-0.000547	-0.000497	-0.000552	-0.000378	-0.000348	-0.000406	-0.000355	-0.00036
2877.79	-0.000145	-0.000217	-8.8e-05	-0.000107	-0.000101	-0.000112	-0.000129	2.2e-05	-3.3e-05	-2.5e-05	-3.5e-05	-1.5e-05
2879.72	0.000675	0.000483	0.000537	0.000583	0.000678	0.000619	0.00065	0.000734	0.000641	0.000658	0.00063	0.00068
2881.65	0.001489	0.001299	0.001373	0.001465	0.001521	0.001461	0.001462	0.001515	0.001452	0.001467	0.001401	0.001472
2883.58	0.002184	0.002097	0.002203	0.002302	0.002258	0.002237	0.002222	0.002164	0.002208	0.002234	0.002132	0.002129
2885.51	0.002793	0.002844	0.002859	0.002974	0.00292	0.002901	0.002924	0.002788	0.002837	0.002827	0.002774	0.002674
2887.44	0.003342	0.00351	0.00335	0.003462	0.003487	0.003441	0.003487	0.003363	0.00334	0.003284	0.003318	0.003166
2889.37	0.003848	0.004041	0.003767	0.003767	0.00391	0.003895	0.003977	0.00382	0.003704	0.003647	0.003777	0.003551
2891.3	0.004293	0.004418	0.004044	0.004006	0.004238	0.004252	0.00432	0.004146	0.004051	0.003963	0.004104	0.003906
2893.22	0.004614	0.004641	0.004277	0.00429	0.00452	0.004513	0.004452	0.004397	0.004369	0.004296	0.00432	0.004218
2895.15	0.004863	0.004796	0.00457	0.004618	0.004824	0.004741	0.004582	0.004636	0.004605	0.004587	0.004519	0.00445
2897.08	0.00514	0.005071	0.004933	0.004987	0.005142	0.004998	0.004852	0.004942	0.004833	0.004862	0.004819	0.004674
2899.01	0.005528	0.005486	0.005305	0.005397	0.005522	0.005382	0.00525	0.005364	0.005199	0.0052	0.005276	0.005037
2900.94	0.006031	0.006021	0.005827	0.00595	0.006046	0.005952	0.005818	0.005842	0.005739	0.005651	0.005913	0.005632
2902.87	0.006726	0.006862	0.006571	0.006787	0.006809	0.006758	0.006679	0.006547	0.006543	0.006374	0.006739	0.006424
2904.8	0.007908	0.008075	0.007676	0.008052	0.007948	0.007893	0.007919	0.007695	0.007759	0.007606	0.007851	0.007564
2906.73	0.009774	0.009868	0.009465	0.009874	0.009692	0.0097	0.009764	0.009462	0.009583	0.009593	0.009615	0.009288
2908.65	0.012373	0.012557	0.011994	0.012441	0.012335	0.012294	0.012391	0.012	0.012228	0.012393	0.012245	0.011716
2910.58	0.015105	0.015363	0.014627	0.015197	0.015175	0.014999	0.015121	0.014762	0.014865	0.015156	0.014974	0.014287
2912.51	0.016249	0.016621	0.015774	0.016384	0.01641	0.016261	0.016354	0.016133	0.015846	0.016139	0.016055	0.0154
2914.44	0.014556	0.015071	0.014276	0.014733	0.01482	0.014812	0.014829	0.014755	0.013983	0.014117	0.014235	0.013699
2916.37	0.010359	0.010843	0.010231	0.010418	0.010536	0.010773	0.010658	0.010652	0.009494	0.009585	0.009773	0.009351
2918.3	0.005046	0.0052	0.004916	0.004807	0.004918	0.005337	0.005189	0.005072	0.003899	0.004054	0.004101	0.003923
2920.23	0.00016	-5.5e-05	-6.8e-05	-0.000339	-0.000221	0.000182	2.2e-05	-0.000171	-0.000938	-0.000861	-0.001024	-0.000966
2922.16	-0.003436	-0.003771	-0.00367	-0.003896	-0.003766	-0.003679	-0.003769	-0.003892	-0.004151	-0.004222	-0.004522	-0.004349
2924.09	-0.00593	-0.006274	-0.006099	-0.006174	-0.00615	-0.006313	-0.006318	-0.006278	-0.006234	-0.006354	-0.006673	-0.006358
2926.01	-0.007961	-0.008229	-0.008069	-0.008014	-0.008222	-0.008305	-0.008294	-0.008067	-0.007819	-0.008015	-0.008204	-0.007834
2927.94	-0.009637	-0.009802	-0.009611	-0.009604	-0.009911	-0.009898	-0.009865	-0.009669	-0.009136	-0.009413	-0.00937	-0.00906
2929.87	-0.010798	-0.010881	-0.010628	-0.010784	-0.011114	-0.011018	-0.010948	-0.010916	-0.010164	-0.010321	-0.010247	-0.009793
2931.8	-0.011495	-0.011526	-0.011116	-0.011458	-0.011825	-0.011703	-0.011555	-0.011582	-0.010799	-0.010866	-0.010776	-0.010179
2933.73	-0.011709	-0.011723	-0.011194	-0.011682	-0.012026	-0.011957	-0.011851	-0.011728	-0.011019	-0.011117	-0.010946	-0.010458
2935.66	-0.011543	-0.011529	-0.010954	-0.01149	-0.011747	-0.011761	-0.011756	-0.011453	-0.010905	-0.01096	-0.010781	-0.010426
2937.59	-0.011004	-0.011008	-0.010477	-0.010899	-0.011119	-0.011125	-0.011183	-0.010801	-0.010366	-0.010428	-0.010246	-0.009951
2939.52	-0.009939	-0.010131	-0.009636	-0.009936	-0.01017	-0.010151	-0.010183	-0.009806	-0.009379	-0.009503	-0.009319	-0.009045
2941.44	-0.008575	-0.008877	-0.008376	-0.008676	-0.008841	-0.008828	-0.008825	-0.008597	-0.008086	-0.008182	-0.008129	-0.007803
2943.37	-0.007045	-0.007299	-0.006869	-0.0071	-0.007291	-0.007203	-0.007225	-0.007082	-0.006564	-0.006537	-0.006671	-0.006311
2945.3	-0.005347	-0.005512	-0.005179	-0.005262	-0.005542	-0.00541	-0.005488	-0.005363	-0.004905	-0.004781	-0.004897	-0.004757
2947.23	-0.003624	-0.003676	-0.003512	-0.003475	-0.003765	-0.003673	-0.003795	-0.003727	-0.003312	-0.00319	-0.003193	-0.003223
2949.16	-0.002261	-0.00223	-0.002135	-0.002054	-0.002303	-0.002298	-0.002347	-0.002366	-0.002009	-0.001956	-0.001909	-0.001899
2951.09	-0.001412	-0.001447	-0.001288	-0.001279	-0.001475	-0.001478	-0.001473	-0.001535	-0.00119	-0.001193	-0.001171	-0.00111
2953.02	-0.001125	-0.00134	-0.001066	-0.001215	-0.001311	-0.001335	-0.001347	-0.001367	-0.001031	-0.001004	-0.00107	-0.000984
2954.95	-0.001529	-0.001737	-0.001449	-0.001677	-0.001707	-0.001764	-0.001788	-0.001748	-0.001437	-0.001433	-0.001517	-0.001446
2956.87	-0.002382	-0.002468	-0.002305	-0.002462	-0.002522	-0.002593	-0.002585	-0.00251	-0.002176	-0.002234	-0.002302	-0.002256
2958.8	-0.003396	-0.003389	-0.003363	-0.003371	-0.003459	-0.003572	-0.003467	-0.003469	-0.003102	-0.003186	-0.003201	-0.003187
2960.73	-0.004453	-0.004349	-0.00442	-0.00435	-0.004449	-0.004524	-0.004361	-0.004473	-0.004142	-0.004194	-0.004125	-0.004134
2962.66	-0.005404	-0.005287	-0.00532	-0.005258	-0.005373	-0.005391	-0.005243	-0.005344	-0.005083	-0.005038	-0.004997	-0.004956
2964.59	-0.006092	-0.006049	-0.005928	-0.005927	-0.006078	-0.006038	-0.005931	-0.005933	-0.005775	-0.005639	-0.005634	-0.005523
2966.52	-0.006439	-0.006414	-0.006158	-0.006243	-0.0064	-0.006331	-0.006299	-0.006163	-0.006136	-0.006008	-0.005916	-0.005745
2968.45	-0.006392	-0.0064	-0.006055	-0.006163	-0.00634	-0.006263	-0.00628	-0.006034	-0.006058	-0.006058	-0.005846	-0.00564
2970.38	-0.006045	-0.006122	-0.005708	-0.00583	-0.006025	-0.005941	-0.005941	-0.005692	-0.005643	-0.005736	-0.005563	-0.005359
2972.31	-0.005597	-0.005658	-0.005246	-0.005404	-0.005539	-0.005485	-0.005449	-0.005237	-0.005143	-0.005254	-0.005165	-0.005007
2974.23	-0.005144	-0.005163	-0.004812	-0.004963	-0.00504	-0.004995	-0.004984	-0.004806	-0.004727	-0.004782	-0.004725	-0.004652
2976.16	-0.004757	-0.004717	-0.004446	-0.004556	-0.004547	-0.004552	-0.004536	-0.004432	-0.004345	-0.004329	-0.00431	-0.004233
2978.09	-0.004348	-0.004318	-0.004122	-0.004195	-0.004138	-0.004169	-0.004121	-0.004097	-0.003957	-0.003917	-0.003942	-0.003803
2980.02	-0.003898	-0.003947	-0.003756	-0.003798	-0.003797	-0.003791	-0.003769	-0.003741	-0.003577	-0.003559	-0.003586	-0.003408
2981.95	-0.003458	-0.003607	-0.003327	-0.003357	-0.003477	-0.003439	-0.003425	-0.003385	-0.003183	-0.003222	-0.003224	-0.003061
2983.88	-0.003054	-0.00322	-0.002907	-0.002946	-0.003097	-0.003044	-0.003024	-0.003014	-0.002801	-0.002841	-0.002891	-0.002744
2985.81	-0.002662	-0.002751	-0.002488	-0.002532	-0.00262	-0.002582	-0.002572	-0.002564	-0.002458	-0.002458	-0.0025	-0.00239
2987.74	-0.002212	-0.002215	-0.002077	-0.002096	-0.002134	-0.00207	-0.002103	-0.002065	-0.00207	-0.002059	-0.002028	-0.001994
2989.66	-0.001743	-0.001633	-0.001665	-0.001669	-0.001625	-0.001598	-0.00161	-0.001574	-0.001627	-0.001634	-0.001563	-0.001549
2991.59	-0.001203	-0.001096	-0.001208	-0.001187	-0.001098	-0.001159	-0.001142	-0.001063	-0.001114	-0.001155	-0.001105	-0.001094
2993.52	-0.000641	-0.000603	-0.000661	-0.000652	-0.000575	-0.000611	-0.000654	-0.000536	-0.000574	-0.000626	-0.000593	-0.00063
2995.45	-9.3e-05	-0.000132	-8.2e-05	-0.000142	-3.3e-05	-5.4e-05	-0.000125	-7.8e-05	-6.7e-05	-9.5e-05	-7.2e-05	-0.00014
2997.38	0.000385	0.000295	0.000417	0.000288	0.000486	0.000428	0.000372	0.000302	0.000384	0.000408	0.000378	0.000317
2999.31	0.000752	0.00062	0.000806	0.000607	0.000818	0.000754	0.000703	0.000573	0.000708	0.000757	0.000689	0.000636
3001.24	0.001015	0.000795	0.001021	0.000778	0.000989	0.00094	0.000839	0.000745	0.000907	0.000892	0.000832	0.000784
3003.17	0.001127	0.000915	0.001005	0.000832	0.001079	0.001	0.00085	0.000792	0.000928	0.000894	0.00082	0.000799
3005.1	0.001122	0.000978	0.000819	0.000804	0.001041	0.000968	0.000777	0.000789	0.000847	0.00082	0.000725	0.000695
3007.02	0.000909	0.000875	0.000599	0.000672	0.000825	0.000824	0.000616	0.00069	0.00071	0.000642	0.000593	0.000556
3008.95	0.000521	0.000593	0.000374	0.000448	0.00049	0.000438	0.000383	0.000448	0.000487	0.000391	0.000429	0.000426
3010.88	9.2e-05	0.000192	0.000142	0.000179	7.4e-05	-9e-06	0.000111	0.000123	0.000235	0.000182	0.000275	0.000272
3012.81	-0.000279	-0.000204	-6.4e-05	-4.6e-05	-0.000342	-0.000346	-0.000145	-0.000156	3.4e-05	1.8e-05	0.00012	0.000132
3014.74	-0.000478	-0.00041	-0.000157	-0.000137	-0.000577	-0.000455	-0.000302	-0.000261	-2e-06	-6.8e-05	3.8e-05	0.000115
3016.67	-0.00045	-0.000344	-0.000166	-8.8e-05	-0.00059	-0.000398	-0.000337	-0.000209	7.2e-05	3e-06	2.9e-05	0.000174
3018.6	-0.00027	-0.000147	-6.4e-05	7.4e-05	-0.000414	-0.000242	-0.000222	-3.1e-05	0.000197	0.000173	0.000127	0.00027
3020.53	-8.4e-05	1.5e-05	0.000168	0.000234	-0.000152	-6.9e-05	-3.1e-05	0.000128	0.000359	0.000361	0.000329	0.000444
3022.45	0.000136	0.000228	0.000397	0.000429	0.000156	0.000113	0.000233	0.00024	0.000517	0.000543	0.000547	0.000613
3024.38	0.000456	0.000507	0.000614	0.000665	0.000469	0.000388	0.000497	0.000415	0.00072	0.000728	0.000778	0.000756
3026.31	0.000705	0.000698	0.000793	0.000783	0.000672	0.000576	0.000641	0.000604	0.000894	0.000809	0.000917	0.000857
3028.24	0.000855	0.000816	0.000931	0.000787	0.000733	0.000668	0.000715	0.000743	0.000983	0.0008	0.000929	0.000938
3030.17	0.0009	0.000881	0.000992	0.000788	0.000721	0.000732	0.000715	0.000834	0.00097	0.000838	0.000885	0.000959
3032.1	0.000876	0.000941	0.001007	0.000853	0.000751	0.00085	0.00076	0.000877	0.000932	0.000935	0.000922	0.001005
3034.03	0.000914	0.001032	0.001017	0.00093	0.000853	0.000984	0.000879	0.000947	0.001015	0.001047	0.000991	0.001074
3035.96	0.001022	0.001175	0.001037	0.001042	0.001043	0.001108	0.001052	0.001064	0.001143	0.00117	0.001042	0.001075
3037.89	0.00116	0.001251	0.001095	0.001128	0.001188	0.001178	0.001156	0.001168	0.001189	0.001224	0.001116	0.001056
3039.81	0.001211	0.001197	0.00113	0.00115	0.001208	0.001149	0.00116	0.001169	0.001174	0.001141	0.001152	0.001075
3041.74	0.00122	0.001161	0.001181	0.001219	0.001167	0.001141	0.001121	0.001103	0.001212	0.001091	0.001176	0.001192
3043.67	0.001199	0.001157	0.001226	0.001303	0.001155	0.001118	0.001064	0.001059	0.00127	0.00115	0.001254	0.001274
3045.6	0.001222	0.001206	0.001269	0.001345	0.001224	0.001131	0.001128	0.001117	0.001324	0.001203	0.001359	0.001332
3047.53	0.001315	0.001323	0.001363	0.001346	0.001329	0.001256	0.001287	0.001212	0.001416	0.001285	0.001427	0.001401
3049.46	0.001408	0.001459	0.00149	0.001386	0.001404	0.001418	0.001416	0.00127	0.001494	0.001421	0.001493	0.001447
3051.39	0.001452	0.001516	0.001546	0.001486	0.001391	0.001506	0.001392	0.00133	0.001517	0.001502	0.001546	0.001507
3053.32	0.001435	0.001435	0.0015	0.001545	0.00135	0.001493	0.001318	0.001368	0.001566	0.00154	0.001549	0.001564
3055.24	0.001376	0.001332	0.001404	0.001528	0.001278	0.001373	0.00126	0.001416	0.001626	0.001582	0.001508	0.001542
3057.17	0.001333	0.001331	0.001331	0.001464	0.001252	0.001266	0.001241	0.001439	0.001591	0.001552	0.001445	0.001424
3059.1	0.001343	0.0013	0.001315	0.001373	0.001246	0.001265	0.001185	0.001372	0.001495	0.001362	0.001355	0.001322
3061.03	0.001287	0.001219	0.001259	0.001187	0.001176	0.001221	0.001068	0.001167	0.001316	0.001128	0.001206	0.001192
3062.96	0.001097	0.001096	0.001121	0.001005	0.000996	0.001003	0.000954	0.000958	0.001054	0.00097	0.001028	0.000961
3064.89	0.000854	0.000923	0.000953	0.000887	0.000826	0.000766	0.000852	0.000789	0.000786	0.000918	0.00091	0.000792
3066.82	0.000733	0.000804	0.000814	0.000775	0.000758	0.000665	0.000826	0.000716	0.00067	0.000927	0.000872	0.000775
3068.75	0.00079	0.000856	0.000747	0.000789	0.000749	0.000734	0.000887	0.000822	0.000743	0.000942	0.000875	0.000838
3070.68	0.000963	0.001006	0.000798	0.000909	0.000879	0.000946	0.000997	0.000967	0.000875	0.000952	0.000953	0.000909
3072.6	0.0011	0.001041	0.00086	0.000963	0.000956	0.001073	0.000991	0.001037	0.001012	0.00088	0.000994	0.000953
3074.53	0.001011	0.000966	0.000871	0.000898	0.000875	0.000976	0.00088	0.000968	0.001009	0.000772	0.000894	0.000916
3076.46	0.000749	0.000801	0.000849	0.000828	0.000778	0.00077	0.000739	0.000817	0.000863	0.000707	0.000752	0.000855
3078.39	0.000499	0.000617	0.000766	0.000718	0.000757	0.000633	0.000568	0.000681	0.000671	0.000618	0.000643	0.000733
3080.32	0.000387	0.000506	0.000656	0.000593	0.000698	0.00059	0.000479	0.000573	0.000543	0.000526	0.000577	0.000583
3082.25	0.000434	0.000475	0.000567	0.000524	0.000567	0.000564	0.000543	0.000532	0.000514	0.000535	0.000517	0.000479
3084.18	0.000532	0.000493	0.000534	0.000466	0.000506	0.000527	0.00066	0.000531	0.000542	0.00059	0.000483	0.000439
3086.11	0.000561	0.000548	0.000547	0.00044	0.000454	0.00051	0.000642	0.000527	0.000568	0.000599	0.000462	0.000506
3088.03	0.000551	0.000582	0.000582	0.000455	0.000456	0.000534	0.000524	0.000542	0.000571	0.000605	0.000533	0.000625
3089.96	0.000525	0.00052	0.000556	0.000502	0.000615	0.000576	0.000447	0.000529	0.000622	0.000597	0.000667	0.0007
3091.89	0.000477	0.000484	0.000517	0.000567	0.000718	0.000616	0.000443	0.000537	0.000691	0.000558	0.000782	0.000649
3093.82	0.000486	0.000488	0.000546	0.000646	0.000674	0.000678	0.000514	0.000562	0.000737	0.000586	0.000853	0.000638
3095.75	0.000489	0.000429	0.000563	0.000614	0.000543	0.00059	0.00056	0.000532	0.000701	0.000564	0.000731	0.000609
3097.68	0.000475	0.000383	0.000567	0.000557	0.000443	0.000438	0.000573	0.000498	0.000584	0.000474	0.000545	0.000511
3099.61	0.000483	0.000472	0.000584	0.000519	0.000436	0.000443	0.000563	0.000514	0.000484	0.000483	0.000447	0.000449
3101.54	0.000513	0.000571	0.000627	0.00049	0.000531	0.000548	0.000566	0.000528	0.00051	0.000545	0.00047	0.000484
3103.46	0.000524	0.000619	0.000648	0.000548	0.000672	0.000677	0.000609	0.000564	0.000603	0.000587	0.000538	0.000602
3105.39	0.000545	0.000687	0.000682	0.000643	0.000754	0.000805	0.000671	0.00069	0.000704	0.000735	0.000635	0.000719
3107.32	0.000735	0.000739	0.000768	0.000771	0.000857	0.000912	0.000761	0.000824	0.000861	0.000916	0.000749	0.000797
3109.25	0.000958	0.000795	0.000853	0.000886	0.000886	0.000887	0.000826	0.000915	0.000975	0.000946	0.00083	0.000803
3111.18	0.00109	0.000886	0.000899	0.000984	0.00084	0.000833	0.000895	0.001038	0.00095	0.000943	0.000925	0.000792
3113.11	0.001041	0.000971	0.000937	0.001001	0.00083	0.000839	0.000938	0.001061	0.000909	0.000914	0.000944	0.000815
3115.04	0.000893	0.000993	0.000984	0.000941	0.000846	0.00084	0.000887	0.000956	0.000949	0.000815	0.000971	0.000925
3116.97	0.000758	0.00086	0.000962	0.000837	0.00081	0.000806	0.00075	0.000829	0.000981	0.000775	0.000978	0.001011
3118.9	0.000656	0.000702	0.000986	0.000764	0.000798	0.00075	0.000618	0.000721	0.001025	0.000879	0.000936	0.000976
3120.82	0.000712	0.000748	0.001076	0.000848	0.000888	0.000803	0.000622	0.000706	0.001103	0.000953	0.000923	0.000915
3122.75	0.000824	0.000843	0.001061	0.000941	0.000948	0.000931	0.000758	0.000777	0.001026	0.000965	0.000932	0.000883
3124.68	0.001022	0.000994	0.001013	0.001094	0.001046	0.001095	0.001036	0.000972	0.000982	0.001057	0.001027	0.000955
3126.61	0.001226	0.001166	0.001056	0.001266	0.001198	0.00128	0.001319	0.001147	0.001167	0.001165	0.001189	0.001136
3128.54	0.001263	0.001222	0.001168	0.001293	0.001237	0.001367	0.001436	0.001268	0.001356	0.001213	0.001349	0.001268
3130.47	0.001195	0.001173	0.001315	0.001308	0.001226	0.001315	0.001415	0.00134	0.001416	0.001271	0.00139	0.001305
3132.4	0.00118	0.001136	0.001436	0.001391	0.001298	0.001217	0.001322	0.001374	0.001431	0.001364	0.001319	0.001312
3134.33	0.001269	0.001187	0.001442	0.001429	0.001384	0.001196	0.001209	0.001386	0.00141	0.001341	0.001237	0.001255
3136.25	0.001331	0.00124	0.0014	0.001379	0.001388	0.001203	0.00115	0.001361	0.001348	0.001305	0.001236	0.001201
3138.18	0.001362	0.001355	0.001387	0.001339	0.001384	0.001233	0.001163	0.001363	0.001412	0.001317	0.001282	0.001213
3140.11	0.001342	0.001418	0.001389	0.001265	0.001379	0.001289	0.001203	0.001313	0.001445	0.001332	0.0013	0.001277
3142.04	0.001278	0.001401	0.001417	0.00126	0.00137	0.001333	0.001302	0.001274	0.001384	0.001388	0.001327	0.001362
3143.97	0.001356	0.001417	0.001446	0.001448	0.00145	0.001438	0.001483	0.001345	0.001415	0.001513	0.001445	0.001474
3145.9	0.001518	0.001445	0.001455	0.001656	0.001525	0.001606	0.001572	0.001473	0.001512	0.001622	0.001577	0.001562
3147.83	0.001645	0.001518	0.001538	0.001697	0.001541	0.001708	0.001543	0.001539	0.001622	0.00162	0.001684	0.001547
3149.76	0.00166	0.001551	0.001625	0.001579	0.001553	0.001674	0.001489	0.001499	0.001733	0.001622	0.001707	0.001486
3151.69	0.001605	0.001443	0.00162	0.00147	0.001562	0.001569	0.001377	0.001421	0.001823	0.001573	0.001607	0.001413
3153.61	0.001507	0.001326	0.001608	0.001456	0.001555	0.001445	0.001291	0.001376	0.001813	0.001545	0.001516	0.001464
3155.54	0.001335	0.001313	0.001615	0.001533	0.001539	0.001366	0.001332	0.001344	0.001746	0.001581	0.001459	0.001542
3157.47	0.001253	0.001419	0.00165	0.00164	0.001519	0.001392	0.001452	0.001391	0.001664	0.001579	0.00147	0.001544
3159.4	0.001211	0.001571	0.001689	0.001696	0.00153	0.001442	0.00151	0.001466	0.001608	0.001579	0.001541	0.001551
3161.33	0.001312	0.001642	0.00166	0.001662	0.00157	0.001474	0.001514	0.001512	0.001633	0.001654	0.00165	0.001553
3163.26	0.001527	0.001592	0.001611	0.001619	0.001587	0.001542	0.001511	0.001533	0.001721	0.001685	0.001758	0.001542
3165.19	0.001689	0.001522	0.00164	0.001657	0.001598	0.001587	0.00153	0.001507	0.001811	0.001595	0.001827	0.001578
3167.12	0.001749	0.001564	0.001621	0.001699	0.001629	0.001608	0.001575	0.00152	0.001795	0.001609	0.001818	0.001635
3169.04	0.001777	0.001656	0.001635	0.001762	0.001692	0.001657	0.001663	0.001521	0.00175	0.001708	0.001715	0.001621
3170.97	0.001818	0.001715	0.001782	0.001865	0.001721	0.001705	0.001769	0.001642	0.001784	0.001775	0.001656	0.001629
3172.9	0.001671	0.001608	0.001855	0.001874	0.001679	0.001722	0.001709	0.00175	0.001852	0.001749	0.00165	0.001613
3174.83	0.001515	0.001376	0.001821	0.001726	0.001598	0.00175	0.001562	0.001691	0.001855	0.001648	0.00157	0.001562
3176.76	0.001458	0.001311	0.001754	0.001537	0.001514	0.001727	0.00151	0.001544	0.001747	0.001519	0.001464	0.001532
3178.69	0.00136	0.001467	0.001629	0.001375	0.00149	0.001618	0.001488	0.0014	0.001537	0.00148	0.001429	0.001519
3180.62	0.001312	0.001569	0.001457	0.00135	0.001546	0.001561	0.001424	0.001344	0.001383	0.001513	0.00149	0.001449
3182.55	0.001451	0.001596	0.001439	0.001501	0.001691	0.001607	0.001499	0.001362	0.001365	0.001537	0.001608	0.001395
3184.48	0.0016	0.001564	0.001529	0.001678	0.00182	0.001678	0.001624	0.00151	0.001446	0.001566	0.001719	0.001426
3186.4	0.0016	0.001424	0.001592	0.001753	0.00181	0.001675	0.001563	0.001587	0.001657	0.001565	0.001724	0.001399
3188.33	0.001607	0.001414	0.001667	0.001673	0.001705	0.001611	0.001572	0.001568	0.001828	0.001642	0.001646	0.001428
3190.26	0.001599	0.001572	0.001722	0.001593	0.001585	0.001539	0.001641	0.001581	0.001834	0.001704	0.001628	0.001568
3192.19	0.001458	0.001607	0.001643	0.001448	0.00143	0.001462	0.001502	0.001507	0.001767	0.001586	0.001625	0.001595
3194.12	0.001348	0.001435	0.001456	0.001366	0.00134	0.001403	0.001322	0.001403	0.001618	0.001398	0.001514	0.001384
3196.05	0.001321	0.001274	0.001325	0.001378	0.001403	0.001369	0.001277	0.001386	0.001369	0.001247	0.001276	0.001201
3197.98	0.001256	0.001236	0.001305	0.001343	0.001484	0.001337	0.001285	0.001351	0.001239	0.001165	0.00109	0.001157
3199.91	0.001211	0.00126	0.001349	0.001349	0.001461	0.001312	0.001326	0.0013	0.001242	0.001144	0.001067	0.001112
3201.83	0.001267	0.001328	0.001486	0.001389	0.001451	0.001371	0.001518	0.001332	0.001262	0.001227	0.001173	0.001234
3203.76	0.001376	0.001409	0.001582	0.001486	0.00144	0.001476	0.001557	0.001398	0.001321	0.001275	0.001327	0.001375
3205.69	0.001451	0.001443	0.001484	0.001472	0.001394	0.001507	0.001399	0.001412	0.001359	0.001254	0.001408	0.001319
3207.62	0.001434	0.001423	0.00144	0.001482	0.001463	0.001444	0.001416	0.001399	0.001395	0.001345	0.001394	0.0013
3209.55	0.001314	0.001304	0.001409	0.001471	0.001443	0.001299	0.001332	0.001263	0.001439	0.001342	0.001266	0.001278
3211.48	0.00126	0.001277	0.001351	0.001439	0.001405	0.00128	0.001219	0.00118	0.001523	0.001331	0.001202	0.001218
3213.41	0.001285	0.001242	0.001352	0.001429	0.001402	0.001346	0.001215	0.001292	0.001475	0.001288	0.001209	0.001112
3215.34	0.001276	0.001098	0.001309	0.001324	0.001347	0.001364	0.001199	0.001385	0.001253	0.001164	0.001256	0.000961
3217.27	0.001169	0.001031	0.001203	0.001246	0.001308	0.001296	0.001196	0.001354	0.00103	0.001053	0.001325	0.000776
3219.19	0.001016	0.00107	0.001184	0.001185	0.001319	0.001229	0.001352	0.001343	0.000946	0.00102	0.001326	0.000835
3221.12	0.000978	0.001188	0.001255	0.001239	0.001302	0.001283	0.001535	0.00143	0.00109	0.001131	0.001255	0.001177
3223.05	0.001214	0.001379	0.001281	0.001363	0.001268	0.001471	0.001513	0.001545	0.001252	0.00121	0.001115	0.001364
3224.98	0.001667	0.001636	0.001369	0.001503	0.001511	0.001762	0.001596	0.001694	0.001411	0.001343	0.00109	0.001479
3226.91	0.001903	0.001642	0.001479	0.001516	0.001737	0.00177	0.001561	0.001686	0.001426	0.001399	0.001169	0.001459
3228.84	0.00186	0.001411	0.00157	0.001483	0.001782	0.001678	0.001375	0.001553	0.001334	0.001469	0.001315	0.001277
3230.77	0.001618	0.001294	0.001737	0.001503	0.001809	0.001596	0.001338	0.001429	0.001353	0.001627	0.001431	0.00118
3232.7	0.001292	0.001285	0.001809	0.001502	0.001696	0.001489	0.001366	0.001368	0.00146	0.001655	0.001483	0.001223
3234.62	0.00109	0.001345	0.001635	0.001598	0.001575	0.0015	0.001413	0.001356	0.0016	0.001588	0.001451	0.001307
3236.55	0.001267	0.00155	0.001523	0.001728	0.001696	0.001625	0.001687	0.001371	0.001724	0.001526	0.001506	0.001426
3238.48	0.001717	0.001799	0.001626	0.001858	0.001972	0.00178	0.001978	0.001534	0.00183	0.001508	0.001715	0.001614
3240.41	0.002003	0.001879	0.001703	0.001871	0.002087	0.001845	0.001963	0.001781	0.001786	0.001518	0.001858	0.001711
3242.34	0.002121	0.001928	0.00184	0.001782	0.002063	0.001957	0.001992	0.001995	0.001827	0.001667	0.002054	0.001774
3244.27	0.002049	0.002096	0.002006	0.001754	0.002008	0.00189	0.002076	0.00206	0.00193	0.001887	0.002132	0.001837
3246.2	0.002038	0.002237	0.002175	0.001979	0.00208	0.001938	0.002152	0.002161	0.002026	0.002215	0.00216	0.001971
3248.13	0.00219	0.002339	0.002389	0.002394	0.002285	0.00224	0.002325	0.002337	0.002226	0.002501	0.002202	0.002283
3250.05	0.00234	0.002458	0.002587	0.002672	0.002442	0.002557	0.002462	0.002305	0.002435	0.00257	0.002303	0.002492
3251.98	0.002451	0.002375	0.002603	0.002801	0.002411	0.002632	0.002403	0.002112	0.002486	0.002378	0.002357	0.002387
3253.91	0.002393	0.002112	0.002427	0.002674	0.002231	0.002383	0.00225	0.001949	0.002466	0.002072	0.002192	0.002077
3255.84	0.002249	0.00205	0.002371	0.002395	0.002148	0.002183	0.002258	0.001977	0.002534	0.002029	0.002116	0.001861
3257.77	0.002255	0.002158	0.002347	0.002291	0.002223	0.0022	0.00241	0.002145	0.002389	0.002222	0.002094	0.001874
3259.7	0.002396	0.002317	0.002342	0.002422	0.002425	0.00249	0.002511	0.002403	0.002241	0.002439	0.002178	0.00209
3261.63	0.002429	0.002548	0.002305	0.002583	0.002619	0.00279	0.00243	0.002528	0.002259	0.002399	0.002309	0.002274
3263.56	0.002459	0.002704	0.002235	0.002532	0.002738	0.002944	0.002225	0.002389	0.00214	0.00225	0.002414	0.00223
3265.49	0.002614	0.002704	0.002238	0.002385	0.00278	0.00274	0.002204	0.002349	0.002048	0.002109	0.002381	0.002099
3267.41	0.002463	0.002502	0.002198	0.002179	0.002625	0.002259	0.002283	0.002442	0.00212	0.002017	0.002132	0.001914
3269.34	0.001923	0.002073	0.002124	0.001855	0.002213	0.001893	0.002277	0.002276	0.001999	0.002004	0.001878	0.001753
3271.27	0.001437	0.001495	0.001886	0.001579	0.001621	0.001569	0.001995	0.001766	0.001624	0.001803	0.001545	0.001531
3273.2	0.000991	0.001029	0.001465	0.00133	0.001067	0.001218	0.001284	0.001242	0.001233	0.001419	0.00113	0.001152
3275.13	0.000664	0.000772	0.001044	0.001049	0.000902	0.001045	0.000719	0.000891	0.000918	0.00105	0.000868	0.000812
3277.06	0.00063	0.000642	0.000714	0.000792	0.000874	0.000928	0.000596	0.00084	0.000785	0.000747	0.00072	0.000646
3278.99	0.000607	0.000619	0.000433	0.000686	0.000811	0.000664	0.000726	0.000839	0.000727	0.000461	0.000617	0.000545
3280.92	0.000588	0.000596	0.000237	0.000643	0.000783	0.000578	0.000866	0.000648	0.000488	0.000235	0.000517	0.000485
3282.84	0.000589	0.000451	0.000145	0.000416	0.000642	0.000591	0.00077	0.000427	0.000152	0.000119	0.00031	0.000352
3284.77	0.000576	0.000231	4.9e-05	0.000163	0.00043	0.000473	0.000472	0.000304	-0.000129	3.9e-05	5.7e-05	7.9e-05
3286.7	0.000338	5.5e-05	0	-0.000169	0.000174	0.000274	0.000135	0.000235	-0.000322	-0.000102	-0.000166	-0.000196
3288.63	-0.000136	-0.000165	-5.7e-05	-0.000497	-0.000141	-1.2e-05	-7.3e-05	5.5e-05	-0.00036	-0.000269	-0.000309	-0.000402
3290.56	-0.000535	-0.000445	-0.000272	-0.000655	-0.000573	-0.000372	-0.000375	-0.000271	-0.000359	-0.000407	-0.000502	-0.000551
3292.49	-0.000973	-0.000804	-0.000644	-0.000828	-0.000936	-0.000748	-0.000797	-0.000839	-0.000577	-0.000597	-0.0007	-0.000706
3294.42	-0.001196	-0.001204	-0.000935	-0.000991	-0.001069	-0.000915	-0.001034	-0.001166	-0.000827	-0.000812	-0.000901	-0.000856
3296.35	-0.001217	-0.001441	-0.00109	-0.001087	-0.000997	-0.001009	-0.001206	-0.001091	-0.001004	-0.000912	-0.001043	-0.001061
3298.28	-0.001199	-0.00132	-0.001136	-0.001117	-0.000832	-0.001082	-0.001272	-0.000986	-0.001246	-0.001075	-0.001139	-0.001208
3300.2	-0.001074	-0.000956	-0.001146	-0.001115	-0.000752	-0.001054	-0.001171	-0.000868	-0.00134	-0.001359	-0.001272	-0.001208
3302.13	-0.000935	-0.000784	-0.001179	-0.001052	-0.000767	-0.000964	-0.001009	-0.000822	-0.001218	-0.001436	-0.00126	-0.001061
3304.06	-0.001041	-0.001003	-0.001267	-0.001105	-0.000992	-0.000987	-0.001072	-0.000969	-0.001147	-0.001355	-0.001211	-0.000958
3305.99	-0.001368	-0.001404	-0.001355	-0.001282	-0.00132	-0.001158	-0.00118	-0.00118	-0.001136	-0.001267	-0.001114	-0.001006
3307.92	-0.00164	-0.001839	-0.001399	-0.001429	-0.00161	-0.001356	-0.001244	-0.001385	-0.001127	-0.001162	-0.001147	-0.001221
3309.85	-0.001888	-0.001972	-0.001411	-0.001556	-0.001711	-0.001508	-0.001382	-0.001551	-0.001204	-0.001151	-0.001281	-0.001417
3311.78	-0.001986	-0.001846	-0.001459	-0.001591	-0.001675	-0.00155	-0.001503	-0.001605	-0.001403	-0.00132	-0.001443	-0.001524
3313.71	-0.001745	-0.001711	-0.001517	-0.001529	-0.001567	-0.00157	-0.001522	-0.001569	-0.001557	-0.001561	-0.001695	-0.001585
3315.63	-0.001439	-0.001616	-0.001508	-0.001509	-0.001311	-0.001567	-0.001429	-0.001429	-0.001676	-0.001622	-0.001749	-0.001563
3317.56	-0.001313	-0.001587	-0.001529	-0.001547	-0.001166	-0.001502	-0.001349	-0.001288	-0.00179	-0.001591	-0.001567	-0.001607
3319.49	-0.001228	-0.001447	-0.001488	-0.001476	-0.001118	-0.001364	-0.001226	-0.001213	-0.001675	-0.001531	-0.001333	-0.001625
3321.42	-0.001351	-0.001253	-0.001487	-0.001465	-0.001258	-0.0013	-0.001239	-0.001169	-0.001568	-0.001486	-0.001298	-0.001579
3323.35	-0.001569	-0.001053	-0.001495	-0.001416	-0.001404	-0.001236	-0.001337	-0.001149	-0.001552	-0.001498	-0.001333	-0.001401
3325.28	-0.00158	-0.000884	-0.001387	-0.001293	-0.001469	-0.001187	-0.001482	-0.00128	-0.001484	-0.001457	-0.001412	-0.001193
3327.21	-0.001348	-0.000908	-0.001205	-0.00126	-0.001452	-0.001222	-0.001377	-0.001334	-0.00134	-0.001374	-0.001531	-0.001046
3329.14	-0.0011	-0.001127	-0.00102	-0.00122	-0.001235	-0.001086	-0.001059	-0.001145	-0.001168	-0.001275	-0.001361	-0.000961
3331.07	-0.001148	-0.001379	-0.000993	-0.001334	-0.001171	-0.001034	-0.00103	-0.0011	-0.001068	-0.001305	-0.001162	-0.001132
3332.99	-0.001307	-0.001555	-0.001172	-0.001606	-0.001213	-0.001254	-0.001206	-0.001157	-0.00107	-0.001324	-0.001184	-0.001379
3334.92	-0.001508	-0.001612	-0.001494	-0.001793	-0.001228	-0.001401	-0.001368	-0.001243	-0.001236	-0.001277	-0.001295	-0.00154
3336.85	-0.001724	-0.001621	-0.001703	-0.00172	-0.001241	-0.001434	-0.001381	-0.001482	-0.001399	-0.00133	-0.001403	-0.001618
3338.78	-0.001634	-0.001475	-0.001624	-0.001453	-0.001286	-0.001469	-0.001333	-0.001502	-0.001478	-0.001337	-0.001418	-0.001519
3340.71	-0.001341	-0.001393	-0.001478	-0.001169	-0.001417	-0.001442	-0.001193	-0.001186	-0.001529	-0.001349	-0.001376	-0.001361
3342.64	-0.001072	-0.001266	-0.001277	-0.001036	-0.00151	-0.001255	-0.001057	-0.000959	-0.001531	-0.00147	-0.001307	-0.00117
3344.57	-0.00087	-0.001033	-0.001188	-0.001187	-0.001469	-0.001151	-0.0011	-0.001071	-0.001464	-0.001491	-0.001373	-0.001021
3346.5	-0.000791	-0.001051	-0.00126	-0.001287	-0.001215	-0.001132	-0.00118	-0.001288	-0.001288	-0.00129	-0.001493	-0.000946
3348.42	-0.001061	-0.001197	-0.00122	-0.001215	-0.000992	-0.001072	-0.00126	-0.001488	-0.001139	-0.001116	-0.001445	-0.000999
3350.35	-0.001546	-0.001477	-0.001201	-0.001216	-0.001029	-0.001258	-0.001408	-0.001643	-0.001133	-0.001113	-0.001385	-0.001288
3352.28	-0.001801	-0.001755	-0.001302	-0.001372	-0.001269	-0.001602	-0.001532	-0.001513	-0.001226	-0.001238	-0.001355	-0.001596
3354.21	-0.001852	-0.001868	-0.001405	-0.001641	-0.001601	-0.001697	-0.001468	-0.00136	-0.001448	-0.001478	-0.001398	-0.001782
3356.14	-0.001724	-0.001721	-0.001489	-0.001872	-0.001758	-0.001539	-0.001378	-0.001362	-0.001725	-0.001822	-0.001573	-0.001817
3358.07	-0.00155	-0.001537	-0.001569	-0.001844	-0.001625	-0.001348	-0.001376	-0.001326	-0.001838	-0.001984	-0.001711	-0.001745
3360	-0.001504	-0.001472	-0.001564	-0.001561	-0.001397	-0.001169	-0.001404	-0.001313	-0.001771	-0.001923	-0.001659	-0.001676
3361.93	-0.001554	-0.001426	-0.001534	-0.00134	-0.001309	-0.001109	-0.001413	-0.001333	-0.001703	-0.001826	-0.001599	-0.001593
3363.86	-0.001531	-0.001495	-0.001642	-0.001339	-0.001338	-0.001261	-0.001431	-0.001377	-0.001636	-0.001726	-0.001706	-0.001611
3365.78	-0.001344	-0.001537	-0.001712	-0.001487	-0.001381	-0.001433	-0.001352	-0.001357	-0.001562	-0.001594	-0.001763	-0.001612
3367.71	-0.001278	-0.001513	-0.001654	-0.001645	-0.001499	-0.001488	-0.001239	-0.001351	-0.001565	-0.001511	-0.001727	-0.001499
3369.64	-0.001445	-0.001499	-0.00163	-0.00176	-0.001533	-0.001599	-0.001305	-0.001416	-0.001586	-0.001549	-0.001638	-0.001487
3371.57	-0.001661	-0.001468	-0.001648	-0.001648	-0.001405	-0.001665	-0.001416	-0.001439	-0.001625	-0.00152	-0.001499	-0.001545
3373.5	-0.001767	-0.00148	-0.001755	-0.001489	-0.001375	-0.001632	-0.001525	-0.001473	-0.001701	-0.001521	-0.001486	-0.001594
3375.43	-0.001704	-0.001561	-0.001797	-0.00152	-0.001457	-0.001575	-0.001613	-0.00143	-0.001766	-0.001637	-0.001618	-0.001647
3377.36	-0.001463	-0.00157	-0.001628	-0.001477	-0.001448	-0.001434	-0.001529	-0.001385	-0.001703	-0.001655	-0.001642	-0.00168
3379.29	-0.00132	-0.001501	-0.001456	-0.00141	-0.001487	-0.001401	-0.001367	-0.001423	-0.001592	-0.001582	-0.001574	-0.001679
3381.21	-0.001449	-0.001494	-0.001415	-0.001454	-0.00161	-0.0014	-0.001365	-0.001467	-0.001528	-0.001508	-0.001576	-0.00171
3383.14	-0.001599	-0.001519	-0.001462	-0.001474	-0.001503	-0.00141	-0.001464	-0.001511	-0.001479	-0.001467	-0.001616	-0.001768
3385.07	-0.001418	-0.001335	-0.001352	-0.001247	-0.001138	-0.001185	-0.001332	-0.001301	-0.001304	-0.001364	-0.001532	-0.001554
3387	-0.001214	-0.00132	-0.00123	-0.001269	-0.001047	-0.001026	-0.001223	-0.001104	-0.001239	-0.001329	-0.001465	-0.001333
3388.93	-0.001225	-0.001422	-0.001206	-0.00149	-0.001192	-0.001159	-0.001263	-0.001176	-0.001394	-0.001466	-0.001515	-0.001272
3390.86	-0.001345	-0.001487	-0.001305	-0.001548	-0.00136	-0.001388	-0.001341	-0.001347	-0.00155	-0.001573	-0.001517	-0.001254
3392.79	-0.001654	-0.00176	-0.001686	-0.00173	-0.001715	-0.001761	-0.001661	-0.001638	-0.001804	-0.001773	-0.001676	-0.0015
3394.72	-0.001834	-0.001982	-0.001949	-0.001889	-0.001799	-0.001919	-0.001799	-0.001885	-0.001964	-0.001928	-0.001835	-0.001758
3396.64	-0.00178	-0.001969	-0.001899	-0.001846	-0.001552	-0.001898	-0.001605	-0.001849	-0.001905	-0.001961	-0.001804	-0.001809
3398.57	-0.001603	-0.001741	-0.001678	-0.0017	-0.001372	-0.001722	-0.001426	-0.001637	-0.001736	-0.001814	-0.001739	-0.001738
3400.5	-0.001655	-0.001652	-0.001608	-0.001742	-0.001484	-0.001586	-0.00152	-0.001635	-0.001764	-0.00167	-0.00179	-0.001863
3402.43	-0.001822	-0.00162	-0.001634	-0.001715	-0.001597	-0.001485	-0.001581	-0.001616	-0.001804	-0.001683	-0.001819	-0.001988
3404.36	-0.0019	-0.001607	-0.001673	-0.001602	-0.001651	-0.00145	-0.001581	-0.00151	-0.001728	-0.001666	-0.001806	-0.001995
3406.29	-0.001843	-0.001639	-0.001718	-0.001641	-0.001656	-0.001503	-0.001597	-0.001498	-0.001748	-0.001655	-0.001872	-0.001896
3408.22	-0.001608	-0.001598	-0.001674	-0.001795	-0.001522	-0.001561	-0.001452	-0.001495	-0.001742	-0.001649	-0.001841	-0.00158
3410.15	-0.001584	-0.001629	-0.0018	-0.001944	-0.001665	-0.001736	-0.001533	-0.001585	-0.001795	-0.001725	-0.001877	-0.00151
3412.08	-0.001628	-0.001655	-0.00189	-0.001882	-0.001815	-0.001715	-0.001752	-0.00165	-0.001835	-0.001743	-0.00191	-0.001648
3414	-0.001701	-0.001621	-0.001828	-0.001694	-0.001737	-0.001507	-0.001866	-0.001576	-0.001729	-0.001742	-0.001787	-0.001758
3415.93	-0.00201	-0.001943	-0.001945	-0.001756	-0.001837	-0.001654	-0.002084	-0.001691	-0.001768	-0.001958	-0.001848	-0.002011
3417.86	-0.002285	-0.002333	-0.002067	-0.002026	-0.002022	-0.002	-0.002304	-0.001997	-0.002024	-0.002179	-0.002015	-0.00237
3419.79	-0.002261	-0.002433	-0.002082	-0.002232	-0.002045	-0.002133	-0.002214	-0.002226	-0.002272	-0.002316	-0.002127	-0.00252
3421.72	-0.002119	-0.002367	-0.002171	-0.002401	-0.00202	-0.002124	-0.001913	-0.002299	-0.002458	-0.002335	-0.002208	-0.002502
3423.65	-0.002026	-0.002153	-0.002235	-0.002308	-0.001991	-0.0019	-0.001631	-0.002095	-0.002474	-0.002118	-0.002213	-0.002404
3425.58	-0.001768	-0.001855	-0.002047	-0.002037	-0.001771	-0.001571	-0.001503	-0.001623	-0.002223	-0.001889	-0.002134	-0.001976
3427.51	-0.001634	-0.001746	-0.001999	-0.001963	-0.001691	-0.001603	-0.001658	-0.001457	-0.001999	-0.001939	-0.002164	-0.001557
3429.43	-0.001764	-0.002033	-0.002209	-0.002074	-0.00196	-0.002005	-0.002017	-0.00176	-0.002001	-0.002194	-0.002307	-0.001586
3431.36	-0.002021	-0.002253	-0.002256	-0.002129	-0.002113	-0.002268	-0.002257	-0.002103	-0.002075	-0.002393	-0.00232	-0.0019
3433.29	-0.0023	-0.002324	-0.002231	-0.002151	-0.002089	-0.002326	-0.002221	-0.002389	-0.002142	-0.002465	-0.002287	-0.002199
3435.22	-0.002367	-0.002236	-0.00218	-0.002145	-0.00204	-0.00219	-0.002051	-0.002425	-0.002153	-0.002303	-0.002175	-0.002331
3437.15	-0.002484	-0.00227	-0.002148	-0.002207	-0.002175	-0.002114	-0.002061	-0.002343	-0.002215	-0.002167	-0.002202	-0.002451
3439.08	-0.002232	-0.002131	-0.001884	-0.002124	-0.002104	-0.001939	-0.001999	-0.002093	-0.002161	-0.002049	-0.002132	-0.002322
3441.01	-0.001974	-0.001998	-0.001763	-0.002008	-0.002104	-0.001876	-0.001957	-0.001974	-0.002089	-0.00199	-0.00203	-0.002269
3442.94	-0.002317	-0.002412	-0.00217	-0.002268	-0.002515	-0.002284	-0.002342	-0.002183	-0.002295	-0.002281	-0.002293	-0.002629
3444.87	-0.002775	-0.002779	-0.002573	-0.002595	-0.002675	-0.002669	-0.002632	-0.002315	-0.002608	-0.002621	-0.00257	-0.002888
3446.79	-0.002892	-0.002858	-0.002819	-0.002791	-0.002632	-0.002796	-0.00251	-0.002434	-0.002792	-0.002786	-0.002747	-0.002798
3448.72	-0.002565	-0.002621	-0.002861	-0.002742	-0.002502	-0.002645	-0.002267	-0.002394	-0.002765	-0.002689	-0.002779	-0.002416
3450.65	-0.002314	-0.002428	-0.002733	-0.002645	-0.00232	-0.002453	-0.002234	-0.002357	-0.002703	-0.002554	-0.002676	-0.002157
3452.58	-0.002005	-0.002126	-0.002325	-0.002373	-0.002042	-0.002131	-0.00216	-0.002273	-0.002485	-0.002364	-0.002318	-0.00199
3454.51	-0.001971	-0.002149	-0.002145	-0.002224	-0.002118	-0.002148	-0.002336	-0.002325	-0.002301	-0.002273	-0.002236	-0.00209
3456.44	-0.002355	-0.002594	-0.002363	-0.002384	-0.002484	-0.002466	-0.002655	-0.002508	-0.002401	-0.002386	-0.002492	-0.002476
3458.37	-0.002558	-0.002726	-0.002458	-0.00242	-0.002502	-0.002575	-0.002593	-0.002499	-0.002508	-0.002443	-0.00258	-0.002664
3460.3	-0.002641	-0.002708	-0.002596	-0.002505	-0.002393	-0.002573	-0.002472	-0.00254	-0.00254	-0.002502	-0.002659	-0.002774
3462.22	-0.002735	-0.002691	-0.002735	-0.002667	-0.00235	-0.002573	-0.002479	-0.002549	-0.002621	-0.002614	-0.002718	-0.002841
3464.15	-0.002765	-0.002681	-0.002758	-0.002819	-0.002338	-0.002558	-0.002491	-0.002552	-0.002706	-0.002698	-0.002703	-0.00284
3466.08	-0.002547	-0.002549	-0.002638	-0.00277	-0.002365	-0.002435	-0.002336	-0.002519	-0.002674	-0.002657	-0.002649	-0.002672
3468.01	-0.002239	-0.002371	-0.002505	-0.002523	-0.002406	-0.002328	-0.002183	-0.002405	-0.002538	-0.002517	-0.002567	-0.002317
3469.94	-0.002358	-0.002575	-0.002626	-0.002509	-0.002629	-0.002518	-0.002392	-0.002529	-0.002633	-0.002545	-0.002603	-0.002279
3471.87	-0.002529	-0.002739	-0.002709	-0.002536	-0.002661	-0.002692	-0.002644	-0.002613	-0.002783	-0.002631	-0.002621	-0.00239
3473.8	-0.002483	-0.002513	-0.002491	-0.002397	-0.002374	-0.002543	-0.00264	-0.002432	-0.002603	-0.002537	-0.002414	-0.002396
3475.73	-0.002619	-0.002466	-0.002274	-0.002378	-0.002419	-0.002452	-0.002708	-0.002375	-0.002419	-0.002504	-0.002361	-0.002554
3477.66	-0.00289	-0.002676	-0.002395	-0.002568	-0.002635	-0.002517	-0.002782	-0.002529	-0.002413	-0.002601	-0.002572	-0.002846
3479.58	-0.002852	-0.002746	-0.002569	-0.00267	-0.002566	-0.002478	-0.002599	-0.002612	-0.002483	-0.002636	-0.002719	-0.002882
3481.51	-0.002624	-0.002781	-0.002681	-0.002739	-0.002423	-0.002459	-0.002477	-0.002644	-0.0026	-0.002613	-0.002724	-0.002693
3483.44	-0.002642	-0.002947	-0.002873	-0.002914	-0.00249	-0.002651	-0.002606	-0.002763	-0.002795	-0.002669	-0.002811	-0.00271
3485.37	-0.002609	-0.002796	-0.002858	-0.002875	-0.002516	-0.002659	-0.002519	-0.00269	-0.002836	-0.002664	-0.002775	-0.002768
3487.3	-0.002469	-0.002466	-0.002637	-0.002658	-0.002526	-0.00252	-0.002306	-0.002514	-0.002663	-0.002543	-0.002576	-0.002645
3489.23	-0.002476	-0.002473	-0.002617	-0.002531	-0.002689	-0.002529	-0.002338	-0.002517	-0.002546	-0.002573	-0.002594	-0.002511
3491.16	-0.002617	-0.002669	-0.002734	-0.002573	-0.00277	-0.002738	-0.00252	-0.002604	-0.002628	-0.002748	-0.002763	-0.002472
3493.09	-0.002528	-0.002646	-0.002618	-0.002481	-0.002583	-0.002744	-0.002564	-0.002492	-0.002719	-0.002699	-0.002701	-0.002347
3495.01	-0.002315	-0.002451	-0.002261	-0.002204	-0.002275	-0.002453	-0.002468	-0.002283	-0.002497	-0.00246	-0.002341	-0.002215
3496.94	-0.002342	-0.002374	-0.001971	-0.002074	-0.002232	-0.002308	-0.002525	-0.002343	-0.002109	-0.002313	-0.002096	-0.002327
3498.87	-0.002641	-0.002639	-0.002167	-0.002384	-0.002676	-0.002494	-0.002769	-0.002761	-0.002097	-0.002434	-0.002286	-0.002671
3500.8	-0.002667	-0.002788	-0.002512	-0.002721	-0.002859	-0.002595	-0.002762	-0.002912	-0.002367	-0.002551	-0.002579	-0.002734
3502.73	-0.002471	-0.00267	-0.002708	-0.002781	-0.002595	-0.002526	-0.002604	-0.002616	-0.002583	-0.002555	-0.002713	-0.002568
3504.66	-0.002606	-0.002819	-0.002931	-0.002906	-0.002618	-0.002752	-0.00269	-0.002467	-0.002944	-0.002674	-0.002866	-0.002663
3506.59	-0.002614	-0.002806	-0.002946	-0.002872	-0.002625	-0.002802	-0.002571	-0.002361	-0.003111	-0.00267	-0.002802	-0.002696
3508.52	-0.002532	-0.00258	-0.002767	-0.00271	-0.002535	-0.002629	-0.002338	-0.002326	-0.002928	-0.002615	-0.002582	-0.002644
3510.45	-0.002701	-0.002588	-0.002767	-0.002746	-0.002689	-0.002635	-0.002382	-0.002521	-0.00283	-0.002694	-0.002637	-0.002699
3512.37	-0.002887	-0.00274	-0.002879	-0.002865	-0.002779	-0.002658	-0.002487	-0.002705	-0.002853	-0.00279	-0.002806	-0.002678
3514.3	-0.002527	-0.002465	-0.002628	-0.002558	-0.002264	-0.002346	-0.002263	-0.002452	-0.002644	-0.002546	-0.002614	-0.00229
3516.23	-0.002013	-0.002048	-0.002171	-0.002022	-0.001786	-0.002035	-0.002045	-0.002152	-0.002164	-0.00215	-0.002169	-0.001826
3518.16	-0.002079	-0.002263	-0.00198	-0.001947	-0.002152	-0.002335	-0.002398	-0.002387	-0.001931	-0.002078	-0.002045	-0.001911
3520.09	-0.002179	-0.002403	-0.00186	-0.002	-0.002498	-0.002521	-0.002615	-0.002498	-0.001846	-0.002088	-0.002047	-0.002147
3522.02	-0.002383	-0.002518	-0.001995	-0.00218	-0.00266	-0.002609	-0.002699	-0.002482	-0.001959	-0.002236	-0.002188	-0.002391
3523.95	-0.002718	-0.002831	-0.002417	-0.002577	-0.002846	-0.002816	-0.002891	-0.002583	-0.002352	-0.002569	-0.002575	-0.002605
3525.88	-0.003054	-0.003097	-0.002943	-0.003073	-0.003	-0.002997	-0.002977	-0.002787	-0.002905	-0.002939	-0.002997	-0.002871
3527.8	-0.002942	-0.002831	-0.003207	-0.003151	-0.002799	-0.002765	-0.002607	-0.002678	-0.003281	-0.002967	-0.003067	-0.002911
3529.73	-0.002411	-0.00231	-0.002968	-0.002725	-0.002391	-0.00226	-0.002084	-0.002388	-0.003086	-0.00264	-0.002671	-0.002552
3531.66	-0.002344	-0.002374	-0.002734	-0.002507	-0.002435	-0.002287	-0.002182	-0.00243	-0.002817	-0.002454	-0.002449	-0.002491
3533.59	-0.002394	-0.002441	-0.00255	-0.002416	-0.002379	-0.002332	-0.002285	-0.002338	-0.00262	-0.002351	-0.002342	-0.002496
3535.52	-0.002507	-0.002467	-0.002488	-0.002456	-0.002302	-0.002379	-0.00235	-0.002311	-0.00251	-0.002364	-0.002325	-0.002472
3537.45	-0.00238	-0.002331	-0.002277	-0.002334	-0.002179	-0.002266	-0.002279	-0.002216	-0.002314	-0.002299	-0.002236	-0.002319
3539.38	-0.002019	-0.002045	-0.001829	-0.002003	-0.002055	-0.002027	-0.002134	-0.002072	-0.001925	-0.002078	-0.001936	-0.002041
3541.31	-0.002059	-0.002147	-0.001688	-0.001919	-0.00224	-0.002173	-0.00233	-0.002277	-0.001763	-0.002056	-0.001836	-0.001976
3543.23	-0.00248	-0.002573	-0.001977	-0.002181	-0.002575	-0.002592	-0.002667	-0.002578	-0.00204	-0.002266	-0.002129	-0.002208
3545.16	-0.002821	-0.002834	-0.002364	-0.002501	-0.002674	-0.002774	-0.002733	-0.00262	-0.002504	-0.002469	-0.002516	-0.002508
3547.09	-0.002899	-0.002838	-0.002683	-0.002699	-0.002567	-0.002689	-0.002503	-0.002494	-0.002822	-0.002584	-0.002739	-0.002674
3549.02	-0.002699	-0.002646	-0.002834	-0.002706	-0.002458	-0.002508	-0.002203	-0.002314	-0.002881	-0.002603	-0.002745	-0.002636
3550.95	-0.002329	-0.002318	-0.002714	-0.002478	-0.002283	-0.002264	-0.00191	-0.002099	-0.002671	-0.002467	-0.002532	-0.002422
3552.88	-0.002224	-0.002203	-0.002531	-0.00232	-0.002258	-0.002223	-0.001911	-0.002127	-0.002434	-0.002335	-0.002331	-0.002325
3554.81	-0.002381	-0.002303	-0.002439	-0.002328	-0.002287	-0.002276	-0.002122	-0.002244	-0.002398	-0.002343	-0.002312	-0.002436
3556.74	-0.002215	-0.002116	-0.002144	-0.00212	-0.002025	-0.002006	-0.00212	-0.002005	-0.002314	-0.00216	-0.002155	-0.002241
3558.67	-0.001507	-0.00157	-0.001435	-0.001467	-0.001426	-0.001433	-0.001832	-0.001495	-0.001676	-0.001627	-0.001561	-0.001412
3560.59	-0.001281	-0.001501	-0.000919	-0.001034	-0.001448	-0.001441	-0.002029	-0.001458	-0.000824	-0.001297	-0.001081	-0.000869
3562.52	-0.002052	-0.00221	-0.001304	-0.001534	-0.002319	-0.002229	-0.00278	-0.00209	-0.000951	-0.001672	-0.001384	-0.001355
3564.45	-0.002865	-0.002873	-0.002153	-0.002372	-0.002917	-0.002888	-0.00307	-0.002686	-0.001862	-0.002303	-0.002148	-0.002252
3566.38	-0.003138	-0.003085	-0.002901	-0.003013	-0.002994	-0.003016	-0.002742	-0.002826	-0.002913	-0.002741	-0.002841	-0.003001
3568.31	-0.002901	-0.002785	-0.003228	-0.003197	-0.002711	-0.002663	-0.002109	-0.002523	-0.003668	-0.002866	-0.003123	-0.003221
3570.24	-0.002267	-0.002116	-0.002975	-0.002779	-0.002127	-0.001982	-0.001376	-0.001959	-0.003671	-0.002595	-0.002841	-0.002732
3572.17	-0.00148	-0.00143	-0.002174	-0.001945	-0.001474	-0.001286	-0.000876	-0.001363	-0.002733	-0.001997	-0.002112	-0.001867
3574.1	-0.001491	-0.001464	-0.001677	-0.001538	-0.001549	-0.001399	-0.00127	-0.001439	-0.001838	-0.001705	-0.001703	-0.001602
3576.02	-0.002037	-0.001997	-0.001896	-0.001815	-0.002013	-0.001997	-0.001978	-0.001918	-0.001858	-0.001895	-0.001892	-0.001929
3577.95	-0.001935	-0.001992	-0.001922	-0.001847	-0.001808	-0.001954	-0.001903	-0.001813	-0.001949	-0.001844	-0.001898	-0.001857
3579.88	-0.001279	-0.001474	-0.001429	-0.001391	-0.001237	-0.001442	-0.00146	-0.001326	-0.001537	-0.001407	-0.001455	-0.001261
3581.81	-0.001115	-0.001409	-0.000976	-0.001067	-0.001261	-0.001378	-0.001632	-0.001386	-0.001016	-0.001237	-0.00113	-0.00084
3583.74	-0.001687	-0.001887	-0.001145	-0.001376	-0.001815	-0.001829	-0.002127	-0.001881	-0.001192	-0.001571	-0.001383	-0.001201
3585.67	-0.002113	-0.002118	-0.001627	-0.00187	-0.002155	-0.002074	-0.002154	-0.002048	-0.001789	-0.00187	-0.0018	-0.001783
3587.6	-0.002201	-0.002061	-0.002097	-0.002139	-0.002216	-0.002032	-0.001853	-0.001938	-0.002248	-0.001969	-0.002057	-0.002138
3589.53	-0.002142	-0.001931	-0.002313	-0.002129	-0.00207	-0.001879	-0.001604	-0.001753	-0.002416	-0.00194	-0.002085	-0.002222
3591.46	-0.001804	-0.001643	-0.002032	-0.001861	-0.001651	-0.001538	-0.001344	-0.001371	-0.002169	-0.001697	-0.001809	-0.001923
3593.38	-0.00134	-0.001364	-0.001491	-0.001364	-0.001285	-0.001233	-0.001312	-0.001157	-0.001522	-0.001422	-0.001352	-0.001388
3595.31	-0.001582	-0.0017	-0.001472	-0.001358	-0.001561	-0.001587	-0.001831	-0.001567	-0.001417	-0.001611	-0.001373	-0.001379
3597.24	-0.001889	-0.001928	-0.00181	-0.00174	-0.001747	-0.001859	-0.00189	-0.001734	-0.001987	-0.001869	-0.001734	-0.001718
3599.17	-0.001536	-0.001614	-0.001828	-0.001746	-0.00137	-0.001474	-0.001201	-0.001331	-0.002195	-0.001705	-0.001762	-0.001595
3601.1	-0.001122	-0.001264	-0.001521	-0.001322	-0.001006	-0.001015	-0.000756	-0.001013	-0.001705	-0.00131	-0.001466	-0.001165
3603.03	-0.001222	-0.001301	-0.001166	-0.001045	-0.001122	-0.00107	-0.001036	-0.001079	-0.00122	-0.001125	-0.001261	-0.000999
3604.96	-0.001292	-0.001279	-0.000879	-0.001005	-0.001263	-0.001195	-0.001329	-0.00116	-0.001011	-0.001101	-0.001085	-0.000944
3606.89	-0.001271	-0.001233	-0.000742	-0.000889	-0.001342	-0.001334	-0.001585	-0.001302	-0.000803	-0.001144	-0.000875	-0.000949
3608.81	-0.001566	-0.001489	-0.000934	-0.001073	-0.001539	-0.001713	-0.001909	-0.001515	-0.000951	-0.001358	-0.000977	-0.001247
3610.74	-0.001562	-0.001463	-0.001153	-0.001297	-0.001356	-0.001631	-0.001637	-0.001323	-0.001239	-0.001434	-0.001149	-0.001402
3612.67	-0.001196	-0.001205	-0.001212	-0.001162	-0.000998	-0.001225	-0.001174	-0.00102	-0.001196	-0.001274	-0.001106	-0.001125
3614.6	-0.001173	-0.001228	-0.001333	-0.001143	-0.001198	-0.001217	-0.001178	-0.001084	-0.00121	-0.001272	-0.001211	-0.001064
3616.53	-0.001451	-0.001418	-0.001595	-0.001516	-0.001641	-0.001412	-0.001185	-0.001232	-0.001739	-0.001538	-0.001592	-0.001443
3618.46	-0.001417	-0.001296	-0.001766	-0.001745	-0.001578	-0.001193	-0.000809	-0.001128	-0.002275	-0.001639	-0.001761	-0.001657
3620.39	-0.001119	-0.000971	-0.001565	-0.001454	-0.001065	-0.00074	-0.000386	-0.000863	-0.002147	-0.00128	-0.001506	-0.001419
3622.32	-0.000766	-0.000719	-0.000984	-0.000791	-0.000601	-0.000431	-0.000275	-0.000582	-0.001271	-0.000731	-0.000921	-0.000747
3624.25	-0.000767	-0.000892	-0.000545	-0.000446	-0.000726	-0.000653	-0.000771	-0.000664	-0.000501	-0.000531	-0.000582	-0.000422
3626.17	-0.001033	-0.001201	-0.000504	-0.000548	-0.001181	-0.001154	-0.001387	-0.000979	-0.000313	-0.000693	-0.000671	-0.000661
3628.1	-0.001497	-0.001482	-0.000944	-0.001113	-0.001657	-0.001554	-0.001565	-0.001139	-0.00088	-0.001166	-0.001151	-0.001316
3630.03	-0.001641	-0.001387	-0.001505	-0.001642	-0.001568	-0.001395	-0.001065	-0.000977	-0.00175	-0.001495	-0.001602	-0.001743
3631.96	-0.00133	-0.000989	-0.001755	-0.001675	-0.001029	-0.000907	-0.00039	-0.000715	-0.002221	-0.001429	-0.001688	-0.001601
3633.89	-0.000809	-0.000506	-0.001543	-0.001236	-0.000456	-0.000513	6e-05	-0.0005	-0.001927	-0.00105	-0.001341	-0.001027
3635.82	-0.000521	-0.000425	-0.001122	-0.000775	-0.000381	-0.00054	-0.00011	-0.000564	-0.001196	-0.000829	-0.000872	-0.000609
3637.75	-0.000747	-0.000759	-0.000859	-0.000816	-0.000645	-0.000905	-0.000661	-0.00079	-0.000934	-0.000876	-0.000755	-0.000817
3639.68	-0.000622	-0.000572	-0.000484	-0.000686	-0.000355	-0.000662	-0.000621	-0.000563	-0.000636	-0.000624	-0.000455	-0.000724
3641.6	-0.000455	-0.000518	8.8e-05	-0.00023	-0.000224	-0.000475	-0.000742	-0.000353	9.3e-05	-0.000294	7.3e-05	-0.000105
3643.53	-0.000435	-0.000656	0.000557	0.00025	-0.000514	-0.000722	-0.001348	-0.000558	0.000717	-0.00024	0.000352	0.000425
3645.46	-0.00077	-0.00103	0.000346	0.000124	-0.001127	-0.001126	-0.00182	-0.000956	0.000558	-0.000605	1.4e-05	0.000174
3647.39	-0.001132	-0.001205	-0.000425	-0.000541	-0.001386	-0.001288	-0.00151	-0.001063	-0.000395	-0.000987	-0.000691	-0.000606
3649.32	-0.001151	-0.000985	-0.001209	-0.001135	-0.001164	-0.001007	-0.000605	-0.000843	-0.001415	-0.00115	-0.001264	-0.001281
3651.25	-0.001132	-0.000731	-0.001696	-0.001493	-0.000864	-0.00064	0.000198	-0.000539	-0.0021	-0.001101	-0.001591	-0.001668
3653.18	-0.000837	-0.000321	-0.001636	-0.001371	-0.000397	-0.000207	0.000674	-0.000247	-0.002126	-0.000796	-0.001449	-0.001447
3655.11	-0.000578	-0.000203	-0.001161	-0.000886	-0.000235	-0.000166	0.000407	-0.000237	-0.001534	-0.000575	-0.001	-0.000904
3657.04	-0.000623	-0.000391	-0.000881	-0.000676	-0.000391	-0.000423	-0.000216	-0.000443	-0.00114	-0.000626	-0.000776	-0.000794
3658.96	-0.000711	-0.00062	-0.000876	-0.000799	-0.000451	-0.000465	-0.000361	-0.000464	-0.001133	-0.000699	-0.000754	-0.000881
3660.89	-0.000447	-0.000469	-0.000662	-0.000689	-0.000111	-0.000206	-0.00012	-0.000169	-0.000947	-0.000525	-0.000551	-0.000573
3662.82	-1.3e-05	-0.000251	-0.000197	-0.000192	8.4e-05	-1.4e-05	-0.000197	-0.000135	-0.000198	-0.000317	-0.000122	2.3e-05
3664.75	-0.000122	-0.000574	0.000235	0.000187	-0.000318	-0.000469	-0.000911	-0.000482	0.000422	-0.000297	8.3e-05	0.000363
3666.68	-0.00028	-0.000665	0.000433	0.000217	-0.000464	-0.000706	-0.001225	-0.000528	0.00049	-0.000219	0.000118	0.00034
3668.61	-0.000305	-0.00055	0.000335	0.000215	-0.000516	-0.000539	-0.001031	-0.000428	0.000504	-0.00014	0.000201	0.000166
3670.54	-0.000588	-0.000702	9.9e-05	7e-05	-0.000864	-0.000588	-0.001019	-0.000424	0.000259	-0.000174	1.9e-05	-0.000158
3672.47	-0.000706	-0.000688	-0.0002	-0.000226	-0.000957	-0.000531	-0.000797	-0.000372	-0.000274	-0.000263	-0.000309	-0.000489
3674.39	-0.000691	-0.000469	-0.000586	-0.000535	-0.000774	-0.000399	-0.000363	-0.000333	-0.000804	-0.000415	-0.000623	-0.000781
3676.32	-0.000567	-0.000265	-0.000969	-0.000762	-0.000503	-0.000346	4.2e-05	-0.000375	-0.001187	-0.000565	-0.000851	-0.00094
3678.25	-0.000491	-0.000221	-0.001174	-0.000994	-0.000246	-0.000336	0.000358	-0.000271	-0.001477	-0.000649	-0.000952	-0.000971
3680.18	-0.00016	0.000128	-0.00101	-0.000949	0.000316	0.000144	0.000826	8.8e-05	-0.001332	-0.000444	-0.000702	-0.000677
3682.11	0.000153	0.00024	-0.000443	-0.000335	0.000523	0.000401	0.000608	0.000175	-0.000465	-0.000198	-0.000116	5.5e-05
3684.04	7.1e-05	-0.000157	0.000295	0.000212	8.2e-05	-0.000144	-0.00054	-4.2e-05	0.000367	-6e-05	0.000257	0.00055
3685.97	-9e-05	-0.000394	0.000553	0.000353	-0.000313	-0.000486	-0.001064	-0.000226	0.000594	-2.6e-05	0.000261	0.000451
3687.9	-0.000414	-0.000523	0.000172	0.0001	-0.000586	-0.000549	-0.000846	-0.000317	0.000139	-0.000171	-0.000106	-0.000118
3689.83	-0.000542	-0.000439	-0.000438	-0.000342	-0.000543	-0.000333	-0.000202	-0.000285	-0.000565	-0.000293	-0.000499	-0.000733
3691.75	-0.00049	-0.000269	-0.000839	-0.000653	-0.000285	9e-06	0.000422	-0.000172	-0.001036	-0.000305	-0.000699	-0.000987
3693.68	-0.000268	-1.2e-05	-0.000834	-0.000629	9.4e-05	0.000339	0.000764	-2.4e-05	-0.001018	-0.00018	-0.000593	-0.000722
3695.61	-4.5e-05	4.8e-05	-0.000464	-0.000284	0.00013	0.000249	0.000427	-4.1e-05	-0.000461	-0.000103	-0.000216	-0.00021
3697.54	-6e-05	-0.000133	-7e-05	-3.2e-05	-0.000137	-0.000131	-0.00025	-0.000147	2e-05	-0.000131	-1.7e-05	7.5e-05
3699.47	-0.000165	-0.00018	2e-06	-5.2e-05	-0.000229	-0.000185	-0.000384	-0.000119	0	-0.000203	-7.5e-05	5e-05
3701.4	-0.000161	-9.6e-05	-7.1e-05	-0.0001	-8.4e-05	-3.1e-05	-0.000225	-9e-06	-0.000153	-0.000214	-0.000106	-3.1e-05
3703.33	-3.2e-05	-5.6e-05	2.1e-05	2.9e-05	0.000142	0.00014	-0.000179	2e-05	2.8e-05	-4.2e-05	9.5e-05	0.000108
3705.26	5.6e-05	-0.000168	0.000403	0.000322	0.000112	9.9e-05	-0.000402	-0.000105	0.000548	0.000217	0.000411	0.000425
3707.18	4e-06	-0.000305	0.000679	0.000467	-0.000222	-0.000157	-0.000576	-0.00029	0.000901	0.000256	0.000521	0.00047
3709.11	-0.000124	-0.000306	0.000577	0.00031	-0.000545	-0.000452	-0.000517	-0.000338	0.000682	3.3e-05	0.000282	0.000191
3711.04	-0.000197	-8.7e-05	5.3e-05	-0.000128	-0.000437	-0.000478	-6.5e-05	-0.000125	-7.2e-05	-0.000215	-0.000195	-0.000243
3712.97	-0.000132	0.000213	-0.000507	-0.000492	-8.4e-05	-0.000232	0.000508	0.000142	-0.000747	-0.000264	-0.000503	-0.000554
3714.9	-3e-06	0.00032	-0.000683	-0.000451	0.00026	0.00012	0.000664	0.00028	-0.000875	-0.000132	-0.000438	-0.000501
3716.83	8.4e-05	0.000136	-0.000277	-3.3e-05	0.000338	0.00024	0.000246	0.000243	-0.000311	9.6e-05	-2.1e-05	-6.8e-05
3718.76	8.6e-05	-0.000122	0.0003	0.000363	7.4e-05	0.000152	-0.000345	2.6e-05	0.000409	0.000259	0.000337	0.000332
3720.69	8e-06	-0.000316	0.000458	0.000404	-0.000259	6e-05	-0.000634	-0.000194	0.000622	0.000183	0.000325	0.000333
3722.61	-3e-05	-0.00028	0.00023	0.000124	-0.00026	3.6e-05	-0.000437	-0.000207	0.000245	5.6e-05	4.9e-05	0.000118
3724.54	-3.5e-05	-0.000107	-0.000202	-0.000231	2.1e-05	0.000116	4.5e-05	-0.000111	-0.000282	-8.6e-05	-0.000236	-0.00011
3726.47	-4.7e-05	-2.7e-05	-0.000396	-0.000312	0.00026	9.2e-05	0.000267	1.2e-05	-0.000378	-0.000174	-0.000182	-6.1e-05
3728.4	7.8e-05	1.3e-05	-1.8e-05	1.2e-05	0.000339	3e-06	2.4e-05	0.000159	0.000187	-2.2e-05	0.000242	0.000364
3730.33	5.4e-05	-8.5e-05	0.000665	0.000423	5.5e-05	-0.000244	-0.000668	1e-06	0.000996	0.000169	0.000666	0.0007
3732.26	0	-0.000111	0.000881	0.000509	-0.000232	-0.000413	-0.001035	-0.000281	0.00113	0.000242	0.000634	0.000536
3734.19	-7.7e-05	-9.7e-05	0.000562	0.000211	-0.000407	-0.000446	-0.000771	-0.000351	0.000461	0.000134	0.000204	-1.1e-05
3736.12	-1.6e-05	6.4e-05	2e-06	-0.000194	-0.00015	-0.000228	5.6e-05	-8.8e-05	-0.000488	-4.6e-05	-0.000268	-0.000465
3738.05	3.7e-05	0.000125	-0.000569	-0.000261	9.5e-05	0.000113	0.000684	6.9e-05	-0.000868	-0.00027	-0.00041	-0.000525
3739.97	-0.00018	-4.1e-05	-0.000488	-9.3e-05	-3.6e-05	4.2e-05	0.000451	2.3e-05	-0.000481	-0.000329	-0.000205	-0.000225
3741.9	-0.000178	1.7e-05	5.1e-05	9.4e-05	-8.9e-05	-2.3e-05	-4e-06	-3.8e-05	0.00018	-0.000109	0.000117	0.000264
3743.83	-0.000148	5.6e-05	0.000455	0.000193	-0.000136	-4.3e-05	-0.0004	-0.00031	0.000625	7e-06	0.00034	0.000513
3745.76	-0.000117	-3e-05	0.000547	0.000173	-0.000219	-0.000256	-0.000489	-0.000434	0.000648	5e-06	0.000315	0.000412
3747.69	-9.3e-05	-0.000108	0.000322	-2.1e-05	-0.000264	-0.00044	-0.000212	-0.000271	0.000236	-3.4e-05	6.4e-05	9.5e-05
3749.62	-2.5e-05	-0.000113	-0.000196	-0.000229	-0.000116	-0.000331	0.000331	6.9e-05	-0.000358	-5.8e-05	-0.000276	-0.000312
3751.55	-4.5e-05	-0.000134	-0.000672	-0.000346	-3.8e-05	-8.7e-05	0.000763	0.000358	-0.000751	-7.9e-05	-0.000535	-0.000651
3753.48	-7.4e-05	-3.2e-05	-0.000751	-0.000406	2.9e-05	8.6e-05	0.000779	0.000455	-0.00083	-7.7e-05	-0.000564	-0.000702
3755.4	1e-05	0.000153	-0.000723	-0.000416	0.000175	0.000351	0.000701	0.000433	-0.000765	-7.9e-05	-0.000437	-0.000552
3757.33	-1.7e-05	0.000163	-0.000553	-0.000322	0.00016	0.000435	0.000444	0.000229	-0.000531	-0.000159	-0.000279	-0.000384
3759.26	-0.000134	1.8e-05	-0.000291	-0.000194	1.3e-05	0.000215	0.000109	3.1e-05	-0.000285	-0.000244	-0.000192	-0.000196
3761.19	-0.000165	1.5e-05	-8.7e-05	-0.000187	9.1e-05	0.0001	0.000123	3.2e-05	-0.000275	-0.000156	-0.000169	-3.5e-05
3763.12	-2.2e-05	7.6e-05	6.3e-05	-7.9e-05	0.000269	9.1e-05	0.000269	0.000122	-0.000122	0	-1.5e-05	9.7e-05
3765.05	3.5e-05	-2.5e-05	0.000105	6e-05	0.000158	-8.8e-05	0.000116	7.6e-05	0.000106	4.1e-05	0.000119	0.000141
3766.98	-4.4e-05	-0.000106	-4.7e-05	3.5e-05	-7.8e-05	-0.000203	-0.000102	-5.9e-05	4.4e-05	-4e-06	4.3e-05	-1.1e-05
3768.91	-0.000129	-0.000107	-0.000278	-0.000166	-0.000196	-0.000144	4.9e-05	1.7e-05	-0.000359	-5.2e-05	-0.00022	-0.000281
3770.84	-3.9e-05	2.5e-05	-0.000373	-0.000251	-7.7e-05	5.2e-05	0.000348	0.000137	-0.000591	-4.8e-05	-0.000377	-0.000302
3772.76	6.9e-05	9.8e-05	-0.000252	-0.0001	3.1e-05	0.000181	0.000277	5.8e-05	-0.00038	-5e-05	-0.000258	-8e-05
3774.69	6.1e-05	0.000104	3.7e-05	4.9e-05	3.1e-05	8.6e-05	5.6e-05	1.2e-05	-4.3e-05	-2e-06	-5.7e-05	5.4e-05
3776.62	5.3e-05	9.7e-05	0.000178	0.000134	2.6e-05	-3e-05	-6.6e-05	2.9e-05	0.000186	2.3e-05	9.9e-05	6.9e-05
3778.55	-2.8e-05	-7e-06	0.000174	0.000166	-4.1e-05	-0.000134	-0.000184	-3e-05	0.000257	1.6e-05	0.000165	3.6e-05
3780.48	-7e-05	-8e-06	9.3e-05	0.000118	-5.3e-05	-7.4e-05	-8.3e-05	-5.6e-05	0.000154	4.1e-05	0.000139	2e-06
3782.41	-5.5e-05	1.3e-05	-4e-05	-2e-06	-2.5e-05	3.2e-05	0.00012	-4.3e-05	-8.4e-05	3.2e-05	3.2e-05	-1e-05
3784.34	7e-06	5e-05	-0.000181	-0.000128	4.9e-05	0.00014	0.000179	-3.1e-05	-0.000226	-4.4e-05	-0.000105	-6e-06
3786.27	1.3e-05	3.8e-05	-0.000272	-0.000208	7.2e-05	0.000189	0.000126	-1.5e-05	-0.000242	-0.000158	-0.00019	-8e-05
3788.19	-3.7e-05	5.6e-05	-0.000218	-0.000253	0.000171	0.000191	0.000215	9.2e-05	-0.000286	-0.000122	-0.000213	-0.000134
3790.12	-9e-06	0.000144	-2.3e-05	-8.6e-05	0.000268	0.000159	0.00019	9.9e-05	-9.2e-05	1.3e-05	-4e-06	3.7e-05
3792.05	0	4.8e-05	0.000328	0.000201	0.000151	-3.4e-05	-0.00021	-3e-05	0.000358	0.000176	0.000365	0.000341
3793.98	0.00015	-4e-05	0.000609	0.000396	7.8e-05	-5.5e-05	-0.000446	-0.000123	0.000698	0.000281	0.000586	0.000588
3795.91	0.000107	-0.000338	0.000729	0.00053	-0.000222	-0.000183	-0.00076	-0.000298	0.000861	0.000179	0.000587	0.000545
3797.84	-7e-05	-0.000503	0.000622	0.000423	-0.00037	-0.000299	-0.000877	-0.000238	0.000616	5.8e-05	0.000343	0.000197
3799.77	-6.3e-05	-0.000306	0.000245	0.000173	-0.000212	-0.000181	-0.000435	-2.8e-05	0.000151	-2e-05	5.6e-05	-0.000104
3801.7	-9.3e-05	-3.2e-05	-0.000194	-5.2e-05	-0.000152	-0.000154	4.8e-05	4.9e-05	-0.000264	-9.5e-05	-0.000194	-0.000251
3803.63	-8.9e-05	0.000206	-0.000497	-0.000246	-0.000118	-0.000141	0.000359	5.8e-05	-0.000544	-0.00012	-0.00037	-0.000343
3805.55	-3.3e-05	0.000291	-0.000614	-0.000392	6.9e-05	1.9e-05	0.000631	0.000149	-0.000683	-9.2e-05	-0.000473	-0.000376
3807.48	8.2e-05	0.000343	-0.000498	-0.000341	0.000336	0.0003	0.000793	0.000251	-0.000579	-4.8e-05	-0.000378	-0.000244
3809.41	5.1e-05	0.000141	-0.00019	-7.8e-05	0.000304	0.000319	0.000391	0.000154	-0.000179	-6.2e-05	-9e-05	-1.8e-05
3811.34	-4.3e-05	-9.8e-05	0.000208	0.000133	0.000309	0.000216	-0.000138	0.000145	0.00021	2.5e-05	0.00021	0.000249
3813.27	0.00013	-5.4e-05	0.000566	0.000408	0.000259	0.000172	-0.000451	8.2e-05	0.0007	0.0002	0.000546	0.000665
3815.2	0.000109	-0.00022	0.000806	0.000618	-0.000271	-6e-05	-0.000825	-0.000162	0.001017	0.000198	0.000662	0.00082
3817.13	-1.8e-05	-0.000331	0.000707	0.000426	-0.00053	-0.000251	-0.000715	-0.000244	0.000737	0.00012	0.000406	0.000493
3819.06	-5.6e-05	-0.000192	0.000237	7.7e-05	-0.000379	-0.00025	-0.000101	-0.000129	0.000177	4.1e-05	2.3e-05	3.4e-05
3820.98	-4.3e-05	1.3e-05	-0.000246	-0.000207	-0.000134	-0.000159	0.000403	-3.7e-05	-0.00032	-4e-05	-0.000236	-0.000357
3822.91	2e-06	0.000156	-0.000568	-0.000408	0.000103	-6.4e-05	0.000531	2.1e-05	-0.000607	-9.9e-05	-0.00038	-0.000531
3824.84	1.8e-05	0.00027	-0.000558	-0.000452	0.000335	9.1e-05	0.000442	0.000188	-0.000633	-1.4e-05	-0.000343	-0.000434
3826.77	0.000124	0.000421	-0.000243	-0.000241	0.000409	0.000305	0.000308	0.00023	-0.000345	7.8e-05	-5.7e-05	-0.00014
3828.7	1.1e-05	0.000214	0.000122	-1.9e-05	0.000184	0.000256	1.9e-05	0.000102	3.7e-05	1.3e-05	0.000166	3.7e-05
3830.63	-6.5e-05	3.1e-05	0.000394	0.000152	0.000236	9e-05	-1.8e-05	3.5e-05	0.000319	1.9e-05	0.000295	0.000152
3832.56	2.6e-05	-9e-05	0.000601	0.000461	0.000158	-2.2e-05	-7.6e-05	-7.5e-05	0.000689	7.4e-05	0.000494	0.000412
3834.49	0	-0.000289	0.000696	0.000624	-0.000253	-0.000184	-0.000465	-0.000189	0.000849	0.000114	0.00055	0.000515
3836.42	-2e-06	-0.000228	0.0004	0.000461	-0.000415	-0.000184	-0.000518	-0.000186	0.000516	0.000109	0.000314	0.000339
3838.34	-7.1e-05	-6.6e-05	-0.000101	0.00013	-0.00036	-0.000142	-0.000225	-0.000109	-4.9e-05	2.2e-05	-0.000119	-0.0001
3840.27	-0.000133	0.000101	-0.000534	-0.000324	-0.000173	-6.5e-05	0.000193	4.1e-05	-0.000654	-0.00011	-0.000576	-0.000574
[truncated: 83 more rows]
