# Supplementary material for: Fourier Transform Infrared with Attenuated Total Reflectance Applied to the Discrimination of Freshwater Planktonic Coccoid Green Microalgae
Source: PLoS One. 2014 Dec 26;9(12):e114458. doi: 10.1371/journal.pone.0114458 (PMC4277285; doi:10.1371/journal.pone.0114458)
Supplement: S4 Data — Raw data and its 9-point first derivative presented in .xlsx file for strain Ankistrodesmus fusiformis (333). (XLSX) [file pone.0114458.s006.xlsx]

## Sheet: FTIR raw
	333_1.1	333_1.2	333_1.3	333_1.4	333_2.1	333_2.2	333_2.3	333_2.4	333_3.1	333_3.2	333_3.3	333_3.4
628.794	0.823691	0.727067	0.737833	0.754845	0.739491	0.71159	0.707431	0.71543	0.711445	0.713347	0.702636	0.72817
630.723	0.836268	0.725659	0.762437	0.752896	0.741972	0.715134	0.707037	0.740134	0.744974	0.710198	0.722234	0.730533
632.652	0.815613	0.721754	0.776427	0.750232	0.750355	0.712502	0.711787	0.76076	0.769837	0.722357	0.738594	0.719148
634.58	0.803995	0.734658	0.761451	0.76234	0.753601	0.708771	0.710481	0.756591	0.75527	0.741467	0.74466	0.723878
636.509	0.823455	0.746368	0.745525	0.771753	0.758626	0.704867	0.713428	0.739441	0.761534	0.756431	0.761147	0.734053
638.438	0.844209	0.768712	0.756235	0.771621	0.764571	0.716138	0.722048	0.741906	0.777317	0.7614	0.766822	0.747602
640.367	0.84955	0.778265	0.775994	0.766927	0.761477	0.740978	0.722318	0.742397	0.776332	0.771791	0.756503	0.768992
642.296	0.854225	0.789326	0.780447	0.777248	0.757339	0.743712	0.723513	0.740485	0.787237	0.790158	0.765721	0.772531
644.225	0.861147	0.80014	0.784555	0.781117	0.76366	0.739421	0.724223	0.741475	0.794757	0.79403	0.772599	0.772028
646.153	0.868899	0.801653	0.789648	0.785501	0.768237	0.74602	0.727502	0.743345	0.804814	0.79059	0.770088	0.777255
648.082	0.871907	0.813792	0.793617	0.790511	0.777074	0.746922	0.737261	0.748316	0.810552	0.793477	0.782941	0.783632
650.011	0.872419	0.814788	0.794711	0.793278	0.779185	0.743877	0.741445	0.758673	0.81242	0.797927	0.796393	0.789889
651.94	0.878354	0.806975	0.78866	0.790823	0.77524	0.744841	0.741916	0.764022	0.814967	0.794025	0.801314	0.792018
653.869	0.886613	0.809707	0.792122	0.793957	0.7716	0.754843	0.743716	0.76285	0.82144	0.798509	0.79818	0.796321
655.797	0.889314	0.813455	0.800331	0.799792	0.777288	0.757613	0.74482	0.763141	0.824755	0.806263	0.795883	0.795811
657.726	0.893943	0.819553	0.804484	0.804418	0.7858	0.756828	0.745302	0.769193	0.824708	0.807077	0.801219	0.796998
659.655	0.898197	0.829929	0.810206	0.804493	0.789355	0.759465	0.750102	0.778352	0.82584	0.809837	0.809156	0.804531
661.584	0.899341	0.833404	0.812021	0.803232	0.792038	0.76301	0.755002	0.780396	0.827098	0.810615	0.815318	0.810046
663.513	0.902881	0.832337	0.814124	0.805812	0.791339	0.764958	0.753702	0.777395	0.830883	0.812124	0.814037	0.811911
665.442	0.906517	0.836112	0.817535	0.810823	0.792375	0.767108	0.752293	0.778574	0.836684	0.818325	0.814996	0.8167
667.37	0.899526	0.835784	0.815684	0.814538	0.794445	0.766471	0.753984	0.776976	0.837004	0.815552	0.81312	0.814225
669.299	0.891364	0.827131	0.809763	0.806776	0.788089	0.76098	0.749267	0.771903	0.825376	0.807933	0.803263	0.803038
671.228	0.893973	0.828773	0.808757	0.804172	0.78489	0.761386	0.746242	0.774572	0.824428	0.810572	0.804434	0.803413
673.157	0.890206	0.826369	0.804505	0.799715	0.78171	0.758036	0.74293	0.770579	0.82283	0.808954	0.801708	0.80065
675.086	0.88194	0.819851	0.79817	0.791004	0.777637	0.752383	0.737562	0.764372	0.816866	0.802906	0.795692	0.79578
677.014	0.87793	0.815286	0.792197	0.785109	0.771823	0.746363	0.7311	0.758415	0.81269	0.796204	0.791612	0.791701
678.943	0.873871	0.810776	0.787344	0.779727	0.764446	0.741345	0.72552	0.752797	0.806651	0.791036	0.788147	0.787176
680.872	0.866978	0.806075	0.781373	0.774292	0.75792	0.736452	0.721892	0.748484	0.799937	0.785147	0.783563	0.78157
682.801	0.864027	0.801744	0.777418	0.771828	0.753837	0.731653	0.718043	0.744328	0.795269	0.780986	0.779057	0.777098
684.73	0.861714	0.798462	0.776195	0.767743	0.751187	0.727031	0.713958	0.73983	0.791545	0.778785	0.775772	0.773804
686.658	0.858342	0.795997	0.772784	0.763878	0.748835	0.723995	0.711285	0.737447	0.789977	0.777678	0.773367	0.77044
688.587	0.855545	0.793041	0.769979	0.761992	0.746389	0.723646	0.709321	0.736521	0.788379	0.775493	0.77078	0.767947
690.516	0.855842	0.791323	0.768769	0.761193	0.745578	0.723095	0.708319	0.735051	0.787711	0.773369	0.769101	0.767204
692.445	0.857903	0.79261	0.769865	0.761544	0.747446	0.723694	0.709165	0.7359	0.788759	0.774594	0.770274	0.767751
694.374	0.860318	0.795357	0.773277	0.763778	0.749599	0.725733	0.711419	0.738294	0.792221	0.776843	0.773285	0.769959
696.303	0.864196	0.798641	0.77579	0.767096	0.752159	0.727784	0.714959	0.740633	0.795116	0.77964	0.777004	0.773368
698.231	0.866114	0.801938	0.777047	0.769244	0.754318	0.729952	0.717563	0.741724	0.796814	0.782055	0.77853	0.775058
700.16	0.863801	0.801159	0.775848	0.769064	0.753441	0.729768	0.716434	0.741013	0.796104	0.780858	0.777005	0.773834
702.089	0.859304	0.796743	0.771933	0.765753	0.749439	0.726016	0.712674	0.73792	0.792399	0.776655	0.774362	0.771749
704.018	0.853248	0.790619	0.765693	0.759808	0.74446	0.72005	0.706917	0.731654	0.787615	0.77225	0.769691	0.767364
705.947	0.845592	0.783687	0.759818	0.753131	0.738281	0.714121	0.700513	0.725051	0.782018	0.766883	0.763768	0.761592
707.875	0.838087	0.777594	0.753838	0.746129	0.731626	0.708444	0.694715	0.719737	0.775888	0.760724	0.757921	0.756734
709.804	0.832088	0.771257	0.747671	0.739878	0.726273	0.702176	0.688854	0.71461	0.769632	0.754793	0.753112	0.751629
711.733	0.82661	0.765236	0.743346	0.735366	0.721714	0.697192	0.683946	0.710403	0.765615	0.7499	0.749068	0.746227
713.662	0.822114	0.760759	0.739626	0.731243	0.718407	0.693967	0.680824	0.706792	0.763036	0.74652	0.745314	0.742029
715.591	0.819199	0.759305	0.737538	0.728942	0.716885	0.693133	0.680616	0.704919	0.760714	0.74512	0.742938	0.740798
717.52	0.818164	0.759708	0.738881	0.729933	0.718148	0.69573	0.683566	0.706761	0.760373	0.746702	0.743753	0.742981
719.448	0.81628	0.758083	0.738289	0.729689	0.718227	0.696392	0.683988	0.707391	0.759802	0.746375	0.74381	0.743032
721.377	0.808948	0.750733	0.730655	0.722282	0.711005	0.688762	0.676389	0.70023	0.752485	0.738998	0.736398	0.73455
723.306	0.796193	0.737363	0.718499	0.709394	0.698794	0.676474	0.664466	0.688593	0.739291	0.725673	0.723542	0.721239
725.235	0.780597	0.722936	0.704081	0.695054	0.685282	0.663162	0.650939	0.675282	0.723289	0.710199	0.708914	0.706862
727.164	0.765551	0.709761	0.690231	0.681595	0.672229	0.649542	0.637463	0.661366	0.708042	0.696175	0.694374	0.692582
729.092	0.75228	0.696945	0.677591	0.668812	0.659492	0.636865	0.625355	0.648672	0.6947	0.682939	0.680709	0.679172
731.021	0.740237	0.684979	0.666801	0.657593	0.647825	0.625918	0.614634	0.637443	0.68252	0.671007	0.668977	0.66686
732.95	0.730791	0.675838	0.658882	0.649409	0.638923	0.617955	0.606115	0.629217	0.673445	0.662023	0.659998	0.657663
734.879	0.725106	0.67054	0.653081	0.643767	0.633902	0.61324	0.600588	0.623862	0.667755	0.655654	0.653317	0.652009
736.808	0.722177	0.668436	0.649382	0.640793	0.631516	0.610474	0.598471	0.621069	0.664406	0.652196	0.648643	0.64782
738.737	0.719378	0.666131	0.646778	0.638582	0.629224	0.608082	0.596916	0.619008	0.661418	0.649301	0.645617	0.643706
740.665	0.714538	0.662075	0.642898	0.634648	0.625557	0.604145	0.592778	0.614888	0.656727	0.644548	0.641732	0.63928
742.594	0.707695	0.655625	0.636484	0.62836	0.619901	0.598537	0.586344	0.608852	0.650396	0.638045	0.635159	0.633073
744.523	0.698826	0.646549	0.628002	0.62016	0.611687	0.591251	0.578808	0.601804	0.642184	0.629848	0.627127	0.625159
746.452	0.688066	0.636818	0.618525	0.610563	0.601489	0.582141	0.570152	0.593158	0.63194	0.620177	0.618068	0.61621
748.381	0.677504	0.627074	0.609469	0.601389	0.592073	0.572708	0.561165	0.584103	0.62248	0.611049	0.609076	0.607222
750.309	0.668343	0.618373	0.601198	0.593478	0.583957	0.564523	0.552945	0.576089	0.614489	0.603641	0.601258	0.59936
752.238	0.660781	0.612088	0.594017	0.586935	0.577252	0.558319	0.546676	0.569472	0.608077	0.597669	0.594889	0.592914
754.167	0.655091	0.607055	0.588876	0.58205	0.572839	0.553207	0.542079	0.564646	0.603728	0.59261	0.590058	0.588496
756.096	0.650987	0.602848	0.585305	0.578472	0.569525	0.54955	0.538356	0.56063	0.600447	0.589338	0.586898	0.585247
758.025	0.646309	0.598705	0.581343	0.574735	0.565054	0.546118	0.534246	0.55688	0.596727	0.586286	0.583881	0.58235
759.954	0.64143	0.59455	0.577509	0.570432	0.560676	0.542374	0.530992	0.553244	0.59344	0.582682	0.58032	0.579427
761.882	0.63753	0.591228	0.574837	0.567487	0.557587	0.539494	0.528892	0.55047	0.590601	0.580158	0.577652	0.577025
763.811	0.634775	0.588588	0.572657	0.56571	0.555142	0.53724	0.526877	0.548711	0.588298	0.57804	0.57575	0.575168
765.74	0.631851	0.586053	0.570179	0.562928	0.551977	0.534455	0.523983	0.545833	0.585034	0.574904	0.572726	0.572039
767.669	0.626759	0.581119	0.565443	0.558162	0.547127	0.52945	0.518999	0.541154	0.579426	0.569911	0.567509	0.567085
769.598	0.619731	0.574178	0.558768	0.552011	0.541071	0.523195	0.513165	0.535046	0.572171	0.562843	0.560659	0.560249
771.526	0.612283	0.567523	0.552361	0.545834	0.534606	0.517385	0.507316	0.528782	0.564431	0.554945	0.55383	0.553057
773.455	0.605422	0.562188	0.546787	0.539849	0.529253	0.512575	0.502274	0.523923	0.557705	0.548393	0.547266	0.546982
775.384	0.600043	0.557953	0.542513	0.535161	0.525372	0.508956	0.498753	0.519857	0.552175	0.543263	0.541668	0.541792
777.313	0.59664	0.554422	0.539424	0.53246	0.522645	0.506571	0.496386	0.516953	0.547556	0.53957	0.537419	0.537759
779.242	0.593937	0.55162	0.536602	0.530182	0.520172	0.504102	0.493999	0.514819	0.543743	0.536045	0.533638	0.534138
781.17	0.590592	0.548208	0.533642	0.52721	0.516767	0.501105	0.491424	0.511664	0.539568	0.531455	0.529818	0.529915
783.099	0.586886	0.544432	0.530088	0.52356	0.512695	0.498001	0.488052	0.50794	0.534963	0.52692	0.525485	0.525347
785.028	0.583303	0.541114	0.526799	0.520078	0.508772	0.494277	0.48438	0.504354	0.53091	0.522773	0.520956	0.520748
786.957	0.580023	0.539013	0.524366	0.517129	0.505978	0.491128	0.481699	0.501201	0.527225	0.519065	0.517205	0.516709
788.886	0.578358	0.537837	0.52274	0.51552	0.504502	0.489398	0.480012	0.49917	0.5248	0.51657	0.515121	0.513974
790.815	0.578078	0.537418	0.522568	0.515754	0.503949	0.488987	0.479345	0.498587	0.5243	0.515783	0.5143	0.512844
792.743	0.578908	0.538451	0.523698	0.516965	0.504911	0.489958	0.480319	0.499223	0.525395	0.516343	0.514531	0.51312
794.672	0.580704	0.539895	0.525373	0.518146	0.506414	0.491457	0.481845	0.500184	0.52669	0.51742	0.515278	0.514089
796.601	0.581345	0.540426	0.525573	0.518164	0.50659	0.492089	0.482206	0.500273	0.526521	0.517523	0.515215	0.514058
798.53	0.579075	0.538795	0.523729	0.516788	0.50499	0.490981	0.480944	0.498951	0.524525	0.515844	0.513638	0.512389
800.459	0.574869	0.536179	0.521011	0.514318	0.501835	0.487903	0.478593	0.496391	0.521145	0.51335	0.510656	0.509674
802.387	0.571636	0.534214	0.518949	0.512351	0.498911	0.485367	0.476776	0.494627	0.518459	0.511163	0.507964	0.50756
804.316	0.570811	0.533193	0.519107	0.512589	0.497785	0.485074	0.476467	0.494258	0.517684	0.510338	0.507477	0.507564
806.245	0.572207	0.53467	0.521481	0.515123	0.499274	0.486674	0.478096	0.495653	0.518864	0.511968	0.509749	0.509436
808.174	0.575429	0.538025	0.525006	0.518809	0.502548	0.489781	0.481223	0.499082	0.52189	0.515245	0.513374	0.512743
810.103	0.577978	0.540744	0.528193	0.522054	0.504847	0.492386	0.483963	0.501815	0.524746	0.518334	0.516179	0.515794
812.032	0.576897	0.540782	0.528633	0.522691	0.504635	0.492251	0.483982	0.501699	0.524714	0.518452	0.516353	0.515845
813.96	0.572041	0.536486	0.524698	0.518836	0.500701	0.488771	0.480351	0.497799	0.520269	0.514264	0.51258	0.511907
815.889	0.563083	0.527782	0.516282	0.510543	0.492608	0.480799	0.47264	0.490124	0.51143	0.505891	0.504259	0.504228
817.818	0.550737	0.515494	0.504291	0.498909	0.481599	0.469624	0.461897	0.479823	0.49983	0.494517	0.492885	0.493349
819.747	0.536472	0.501712	0.490809	0.485743	0.469026	0.45775	0.449604	0.46783	0.486348	0.481515	0.479843	0.480268
821.676	0.521977	0.488515	0.478179	0.473034	0.456716	0.446308	0.437989	0.455978	0.472767	0.46867	0.466605	0.467204
823.604	0.509803	0.477185	0.467243	0.462174	0.446835	0.436445	0.428907	0.446238	0.461751	0.457883	0.455779	0.456561
825.533	0.500948	0.468752	0.458773	0.45414	0.439636	0.429301	0.422237	0.439022	0.453976	0.449713	0.447846	0.448417
827.462	0.494339	0.462444	0.452724	0.44819	0.434176	0.423934	0.417219	0.433682	0.448185	0.443949	0.441945	0.442335
829.391	0.488348	0.456926	0.447887	0.442941	0.429876	0.419396	0.41272	0.429423	0.443468	0.439333	0.437213	0.437558
831.32	0.482275	0.451248	0.442524	0.43756	0.425009	0.415141	0.408241	0.424629	0.439117	0.434661	0.432626	0.432626
833.249	0.476234	0.445795	0.436749	0.432177	0.41985	0.410299	0.403704	0.419692	0.434621	0.4301	0.427876	0.427887
835.177	0.470415	0.440727	0.431865	0.427584	0.414811	0.405499	0.399047	0.414943	0.430179	0.426181	0.423284	0.423375
837.106	0.464883	0.435938	0.427575	0.423269	0.409628	0.401005	0.394698	0.410195	0.425765	0.422419	0.41949	0.419398
839.035	0.460014	0.431548	0.423623	0.419332	0.405045	0.397063	0.390938	0.406087	0.422153	0.418731	0.416217	0.416093
840.964	0.456636	0.428278	0.42058	0.416481	0.401339	0.3938	0.387869	0.402849	0.419421	0.415664	0.413068	0.412994
842.893	0.454072	0.426279	0.418643	0.414765	0.398591	0.39121	0.385555	0.400486	0.417021	0.413483	0.410708	0.410562
844.821	0.452124	0.425131	0.417627	0.41392	0.39646	0.389337	0.383903	0.398586	0.415294	0.412104	0.409122	0.408815
846.75	0.451037	0.42446	0.417449	0.413571	0.394855	0.3884	0.382961	0.397302	0.414276	0.41123	0.408076	0.407708
848.679	0.450825	0.424361	0.417676	0.413892	0.394114	0.388083	0.382675	0.396684	0.413755	0.410749	0.407492	0.407283
850.608	0.451207	0.424948	0.418042	0.414574	0.393868	0.387868	0.382763	0.396446	0.413611	0.410677	0.407084	0.406889
852.537	0.451292	0.425232	0.418479	0.415212	0.393921	0.387899	0.382494	0.39648	0.413487	0.410847	0.406902	0.406751
854.465	0.452368	0.42634	0.419582	0.416124	0.394582	0.38868	0.382828	0.397009	0.414244	0.411489	0.407588	0.407402
856.394	0.454933	0.429168	0.422066	0.418377	0.396431	0.390815	0.384947	0.398696	0.416668	0.413228	0.409766	0.409372
858.323	0.459183	0.433493	0.426433	0.422693	0.400109	0.394763	0.388914	0.402332	0.420969	0.417148	0.413643	0.413309
860.252	0.465223	0.439393	0.432145	0.428392	0.405505	0.40019	0.394238	0.407468	0.426946	0.422734	0.419024	0.418696
862.181	0.471852	0.446034	0.438653	0.434799	0.411968	0.406397	0.399937	0.413106	0.43316	0.428551	0.424816	0.424663
864.11	0.478241	0.452666	0.445604	0.441334	0.418231	0.412506	0.40581	0.418666	0.438036	0.433862	0.429708	0.429692
866.038	0.483815	0.458455	0.451543	0.447264	0.423849	0.417841	0.411323	0.423826	0.441948	0.43786	0.433662	0.433777
867.967	0.488692	0.463154	0.456157	0.45216	0.42868	0.422357	0.416017	0.428124	0.444918	0.440787	0.436847	0.436774
869.896	0.492395	0.466588	0.459435	0.455405	0.432288	0.425665	0.419593	0.431443	0.446342	0.442221	0.438182	0.437854
871.825	0.494192	0.468381	0.46113	0.457057	0.434304	0.427801	0.421431	0.433562	0.446393	0.442061	0.437722	0.437732
873.754	0.494447	0.469041	0.461541	0.457374	0.435206	0.429062	0.422181	0.434032	0.444938	0.440841	0.436527	0.436475
875.682	0.494486	0.469024	0.461458	0.457402	0.435665	0.42952	0.422529	0.43406	0.442986	0.439082	0.434759	0.434532
877.611	0.494347	0.468988	0.461315	0.45718	0.435894	0.429562	0.42254	0.434211	0.441132	0.437411	0.432937	0.432713
879.54	0.493993	0.469003	0.461176	0.456902	0.436383	0.429776	0.422593	0.434194	0.43952	0.435949	0.431485	0.431452
881.469	0.49362	0.468605	0.461083	0.457025	0.436622	0.430272	0.423054	0.434062	0.438758	0.434739	0.430621	0.430537
883.398	0.493023	0.467946	0.460652	0.456789	0.436885	0.430519	0.423481	0.434178	0.438241	0.434272	0.43016	0.430168
885.327	0.49226	0.467918	0.460827	0.456806	0.437379	0.430838	0.423977	0.434659	0.438305	0.434699	0.430336	0.430375
887.255	0.49203	0.468461	0.461807	0.457691	0.437882	0.43153	0.424985	0.43566	0.439255	0.435783	0.431428	0.431241
889.184	0.492565	0.469274	0.462868	0.458914	0.438694	0.432791	0.426204	0.437115	0.440489	0.437379	0.433132	0.433032
891.113	0.493521	0.470259	0.464361	0.460302	0.439697	0.434163	0.427561	0.438376	0.442112	0.439293	0.434895	0.435134
893.042	0.494531	0.4715	0.465853	0.462049	0.440391	0.435003	0.428491	0.439391	0.443949	0.44118	0.436772	0.437067
894.971	0.495149	0.472417	0.46669	0.463351	0.440784	0.435499	0.428875	0.440124	0.445331	0.442481	0.438469	0.438707
896.899	0.4951	0.472444	0.46694	0.46362	0.440453	0.435219	0.428787	0.440219	0.445809	0.443089	0.439211	0.439412
898.828	0.493928	0.471762	0.466516	0.463064	0.439273	0.434554	0.428198	0.439315	0.445573	0.443027	0.438989	0.439034
900.757	0.49231	0.470444	0.464742	0.461957	0.437545	0.433167	0.426979	0.437917	0.444911	0.44234	0.437946	0.438114
902.686	0.490614	0.469085	0.462931	0.460642	0.435641	0.431347	0.425473	0.436282	0.443931	0.441401	0.436971	0.437236
904.615	0.48902	0.467882	0.462234	0.459588	0.434391	0.430039	0.424289	0.435103	0.44318	0.440719	0.436492	0.436643
906.544	0.48826	0.467413	0.462017	0.459328	0.434151	0.429734	0.423734	0.434697	0.443513	0.441222	0.436666	0.436656
908.472	0.489041	0.468173	0.462706	0.460275	0.434855	0.430653	0.424325	0.435113	0.445143	0.442894	0.437788	0.437832
910.401	0.491061	0.469723	0.464472	0.462025	0.436367	0.432416	0.426065	0.436478	0.447648	0.445336	0.439889	0.440045
912.33	0.493005	0.471497	0.466586	0.463964	0.438197	0.434227	0.427796	0.438102	0.450759	0.448412	0.442675	0.44248
914.259	0.494552	0.473554	0.468839	0.465941	0.439878	0.435602	0.429173	0.439649	0.453608	0.451233	0.44539	0.444929
916.188	0.495662	0.474857	0.470606	0.46734	0.440907	0.436407	0.430131	0.440589	0.456119	0.45349	0.447709	0.447291
918.116	0.495941	0.475251	0.470999	0.46817	0.4408	0.436462	0.430277	0.440939	0.458044	0.455358	0.449755	0.449266
920.045	0.495197	0.474999	0.470508	0.468254	0.439436	0.435537	0.429729	0.44029	0.458401	0.456192	0.450367	0.450189
921.974	0.493329	0.473539	0.469558	0.467394	0.436926	0.433719	0.428279	0.438614	0.457709	0.455405	0.449846	0.449835
923.903	0.491453	0.471478	0.468323	0.466104	0.434432	0.4318	0.426311	0.437139	0.456757	0.454285	0.44936	0.449207
925.832	0.490051	0.470493	0.467326	0.465358	0.432963	0.430636	0.425122	0.4365	0.456107	0.453656	0.448752	0.44849
927.76	0.489899	0.470947	0.46784	0.465706	0.432763	0.430676	0.42548	0.436773	0.456143	0.454141	0.449009	0.448899
929.689	0.491248	0.472604	0.469838	0.46754	0.433929	0.431903	0.426957	0.438174	0.457521	0.455827	0.450874	0.45085
931.618	0.493374	0.474991	0.472433	0.470336	0.436156	0.434243	0.429376	0.440899	0.460067	0.458356	0.453556	0.453698
933.547	0.496157	0.477861	0.475283	0.473383	0.439031	0.437331	0.432528	0.443977	0.463005	0.461433	0.456621	0.456874
935.476	0.499332	0.48147	0.478453	0.477141	0.442365	0.440859	0.435974	0.447446	0.465975	0.464431	0.459831	0.459947
937.405	0.502784	0.484601	0.482123	0.480798	0.445554	0.444183	0.439449	0.45113	0.468834	0.467402	0.462648	0.462852
939.333	0.505813	0.487278	0.485234	0.483405	0.448337	0.446884	0.442403	0.453698	0.470818	0.469298	0.46464	0.464776
941.262	0.507361	0.489002	0.486506	0.484526	0.450309	0.448972	0.444219	0.455345	0.471189	0.469568	0.465433	0.46536
943.191	0.507438	0.488992	0.486544	0.485046	0.45126	0.449992	0.445212	0.456704	0.470383	0.468725	0.464824	0.464783
945.12	0.506955	0.488462	0.486296	0.485116	0.451672	0.450353	0.445663	0.457425	0.468944	0.467256	0.463529	0.463679
947.049	0.506389	0.488003	0.485953	0.484804	0.4519	0.450766	0.446095	0.458041	0.467547	0.466296	0.462542	0.462744
948.977	0.506552	0.488602	0.486191	0.485311	0.452808	0.451838	0.447342	0.459318	0.467028	0.466415	0.462405	0.462556
950.906	0.508535	0.491201	0.488698	0.487671	0.455457	0.454739	0.450179	0.462115	0.468698	0.468352	0.464086	0.464494
952.835	0.513563	0.496309	0.49447	0.493233	0.460643	0.460284	0.456011	0.467766	0.47349	0.473296	0.469135	0.469725
954.764	0.522225	0.504882	0.503234	0.502068	0.469366	0.469127	0.464786	0.476377	0.481833	0.481646	0.477728	0.478129
956.693	0.534299	0.516909	0.515496	0.513882	0.481172	0.480743	0.4762	0.487691	0.493574	0.493045	0.489016	0.489675
958.622	0.549703	0.532198	0.53067	0.528822	0.495554	0.494732	0.49032	0.501596	0.507899	0.507112	0.502815	0.503708
960.55	0.567822	0.549921	0.54769	0.546288	0.512393	0.511233	0.506555	0.517735	0.524496	0.523834	0.519089	0.519559
962.479	0.586667	0.56806	0.565721	0.56446	0.529964	0.528489	0.523606	0.534809	0.542127	0.541283	0.536383	0.536403
964.408	0.603126	0.583846	0.581474	0.579823	0.545366	0.543575	0.538589	0.549799	0.558002	0.556696	0.551813	0.551722
966.337	0.615489	0.596142	0.593789	0.59179	0.557387	0.555738	0.550398	0.561536	0.5711	0.569731	0.564186	0.564442
968.266	0.625399	0.606543	0.604075	0.602398	0.567497	0.566	0.560537	0.571541	0.582874	0.581171	0.575508	0.576047
970.194	0.635067	0.616226	0.613734	0.612229	0.57706	0.575448	0.570235	0.581426	0.594159	0.592326	0.587086	0.58756
972.123	0.644558	0.625269	0.623013	0.621902	0.58618	0.584592	0.579506	0.59137	0.605274	0.60353	0.598234	0.598816
974.052	0.653921	0.634775	0.632716	0.632308	0.595145	0.593845	0.588856	0.600814	0.617067	0.61527	0.609919	0.610912
975.981	0.664917	0.645646	0.643965	0.643315	0.604488	0.604002	0.599128	0.610888	0.629901	0.628306	0.623322	0.624395
977.91	0.677609	0.658435	0.657054	0.656124	0.615341	0.615577	0.610375	0.622708	0.645455	0.643816	0.638846	0.63972
979.839	0.692685	0.674064	0.672793	0.671828	0.628859	0.629056	0.62399	0.636464	0.665236	0.662955	0.65729	0.658379
981.767	0.711733	0.692632	0.691539	0.690478	0.645514	0.645475	0.64072	0.652874	0.689154	0.686261	0.680268	0.681076
983.696	0.733481	0.714213	0.713087	0.712101	0.664609	0.66486	0.659826	0.671862	0.716414	0.713392	0.706975	0.70688
985.625	0.757367	0.738012	0.736872	0.735702	0.685744	0.686459	0.680967	0.692789	0.74668	0.743418	0.735742	0.735465
987.554	0.783296	0.763546	0.762602	0.761565	0.709211	0.709433	0.704041	0.715576	0.779995	0.775808	0.767037	0.766768
989.483	0.812085	0.792014	0.790476	0.790068	0.734806	0.734477	0.729187	0.740484	0.81574	0.810268	0.801698	0.800534
991.411	0.843684	0.822152	0.820572	0.820149	0.762338	0.762522	0.756448	0.767665	0.85297	0.846532	0.838836	0.836421
993.34	0.876068	0.85395	0.852243	0.851678	0.791989	0.791676	0.784906	0.796577	0.89102	0.884144	0.876311	0.873725
995.269	0.908806	0.886203	0.88442	0.883561	0.821954	0.820461	0.814085	0.825832	0.92948	0.921601	0.913534	0.910884
997.198	0.941683	0.917789	0.916291	0.914587	0.85177	0.849916	0.843423	0.854985	0.966536	0.958114	0.949589	0.946661
999.127	0.973905	0.949711	0.947961	0.946081	0.882305	0.880262	0.872575	0.88457	1.00152	0.992393	0.983302	0.981275
1001.06	1.00582	0.981343	0.97936	0.978068	0.912202	0.910752	0.903035	0.915427	1.03533	1.02507	1.0165	1.01459
1002.98	1.03821	1.0135	1.01059	1.00843	0.942435	0.941742	0.934418	0.947084	1.06704	1.05797	1.04935	1.04662
1004.91	1.06983	1.04459	1.04107	1.03876	0.973933	0.97329	0.965691	0.978557	1.0973	1.08976	1.08044	1.07844
1006.84	1.10073	1.07507	1.07172	1.07011	1.0065	1.00521	0.996852	1.01015	1.12867	1.1213	1.11256	1.11023
1008.77	1.13233	1.10711	1.10391	1.10158	1.03952	1.03745	1.02959	1.04297	1.15986	1.15249	1.14555	1.14231
1010.7	1.16396	1.13824	1.13591	1.13306	1.07258	1.07067	1.06341	1.076	1.19029	1.18346	1.17647	1.1742
1012.63	1.195	1.16826	1.16635	1.16383	1.1056	1.10333	1.09733	1.10858	1.21997	1.21335	1.20624	1.20454
1014.56	1.22468	1.19769	1.19459	1.193	1.13767	1.13553	1.129	1.14041	1.24668	1.23925	1.23488	1.23194
1016.49	1.25142	1.22352	1.22007	1.21776	1.16789	1.16587	1.15712	1.16929	1.26962	1.26354	1.25959	1.25623
1018.41	1.27157	1.24386	1.24073	1.2388	1.19261	1.18972	1.18134	1.19413	1.28893	1.28341	1.2786	1.27635
1020.34	1.28652	1.25957	1.25596	1.25538	1.21092	1.20813	1.2006	1.21234	1.30385	1.29528	1.29158	1.28879
1022.27	1.29555	1.2698	1.26641	1.266	1.22389	1.22161	1.2146	1.22516	1.31226	1.30225	1.30015	1.29716
1024.2	1.30042	1.27527	1.27201	1.27122	1.232	1.23114	1.22302	1.2343	1.31508	1.30746	1.30555	1.30308
1026.13	1.30432	1.27878	1.27543	1.27329	1.23658	1.23626	1.22809	1.23911	1.31723	1.30916	1.3072	1.30515
1028.06	1.3048	1.28045	1.27764	1.27498	1.23857	1.23798	1.23233	1.24176	1.31789	1.30863	1.30562	1.30543
1029.99	1.30317	1.28033	1.27787	1.27614	1.24096	1.24017	1.23477	1.24351	1.31529	1.3079	1.3038	1.30383
1031.92	1.30128	1.28026	1.27711	1.27608	1.24209	1.24215	1.23472	1.24521	1.31138	1.30571	1.30269	1.30196
1033.85	1.29851	1.27886	1.275	1.27417	1.24144	1.24134	1.23511	1.24556	1.30812	1.30399	1.29984	1.30063
1035.77	1.29544	1.27477	1.27245	1.27158	1.24046	1.23942	1.2349	1.24398	1.3062	1.30151	1.29841	1.298
1037.7	1.29288	1.27246	1.26978	1.26942	1.23935	1.23817	1.23432	1.24241	1.30407	1.29879	1.29582	1.2952
1039.63	1.29221	1.27124	1.267	1.26777	1.2395	1.23739	1.23267	1.24045	1.30207	1.29669	1.29151	1.29348
1041.56	1.29151	1.26889	1.26527	1.26591	1.23898	1.23651	1.23157	1.23937	1.30043	1.29478	1.28992	1.29221
1043.49	1.28929	1.26687	1.26321	1.26355	1.23738	1.236	1.23135	1.23889	1.29946	1.29298	1.28843	1.29036
1045.42	1.2881	1.26546	1.2625	1.26306	1.23666	1.2363	1.23072	1.23861	1.29684	1.29248	1.28753	1.28759
1047.35	1.28661	1.26438	1.26185	1.2638	1.23642	1.23664	1.2305	1.23871	1.29423	1.29148	1.28593	1.28485
1049.28	1.28417	1.26309	1.26029	1.26142	1.23618	1.23547	1.22924	1.23898	1.29296	1.28786	1.28271	1.28333
1051.2	1.28148	1.26064	1.25781	1.25843	1.23439	1.23244	1.22746	1.23722	1.28747	1.28228	1.27812	1.278
1053.13	1.27804	1.25912	1.25365	1.25459	1.23103	1.22999	1.22525	1.23446	1.28017	1.27654	1.27238	1.27068
1055.06	1.27088	1.25377	1.24934	1.24867	1.22685	1.22629	1.2209	1.23098	1.27319	1.26918	1.26463	1.26396
1056.99	1.26629	1.24537	1.24408	1.24453	1.22174	1.22187	1.21629	1.22628	1.26576	1.26039	1.25648	1.25574
1058.92	1.26168	1.23953	1.23836	1.23923	1.21594	1.21691	1.21159	1.22114	1.25685	1.25213	1.24762	1.24724
1060.85	1.25448	1.23449	1.23299	1.23314	1.21134	1.21126	1.20623	1.21576	1.2491	1.24479	1.23858	1.23934
1062.78	1.24842	1.229	1.22685	1.22691	1.20638	1.20569	1.20118	1.21161	1.24272	1.23748	1.23029	1.23226
1064.71	1.24527	1.22368	1.22341	1.22134	1.20298	1.20231	1.19697	1.20827	1.23667	1.23114	1.22476	1.22659
1066.64	1.24263	1.2194	1.2204	1.2183	1.20185	1.20083	1.19487	1.20454	1.23283	1.22751	1.22215	1.22334
1068.56	1.24088	1.21752	1.2177	1.21756	1.20131	1.20139	1.19457	1.20312	1.231	1.22638	1.22078	1.22282
1070.49	1.24063	1.21635	1.2173	1.2174	1.19988	1.2016	1.19401	1.20256	1.22983	1.2268	1.22107	1.22264
1072.42	1.23977	1.21649	1.21704	1.21708	1.19921	1.19966	1.19325	1.20098	1.23012	1.22826	1.22368	1.22327
1074.35	1.23878	1.21553	1.21478	1.21445	1.1977	1.19644	1.19	1.19923	1.2299	1.22718	1.22303	1.22159
1076.28	1.23364	1.21068	1.21088	1.2084	1.1928	1.19133	1.18389	1.19582	1.22623	1.22217	1.21635	1.21711
1078.21	1.22485	1.20268	1.20245	1.20151	1.18535	1.18381	1.17588	1.1885	1.21798	1.21335	1.20736	1.20921
1080.14	1.21488	1.19113	1.19104	1.1911	1.17597	1.17399	1.16607	1.17634	1.20634	1.20063	1.19601	1.19752
1082.07	1.20231	1.17782	1.17879	1.17636	1.16345	1.16082	1.15351	1.16187	1.19127	1.1864	1.18099	1.18237
1083.99	1.18645	1.16331	1.16434	1.16142	1.14808	1.14523	1.13829	1.14627	1.17395	1.16956	1.16391	1.16514
1085.92	1.16949	1.14788	1.14701	1.14599	1.13127	1.12879	1.12164	1.12948	1.15505	1.15106	1.14586	1.14671
1087.85	1.15182	1.13056	1.12908	1.12854	1.11422	1.11136	1.10508	1.11333	1.13596	1.13322	1.1273	1.12681
1089.78	1.1338	1.11224	1.11231	1.11084	1.09641	1.09427	1.08812	1.09631	1.11651	1.11331	1.10735	1.10701
1091.71	1.116	1.09419	1.09421	1.0932	1.07928	1.0762	1.07005	1.07807	1.09654	1.09337	1.08777	1.08803
1093.64	1.09773	1.0762	1.07725	1.07483	1.06133	1.0573	1.05148	1.05997	1.07712	1.07495	1.06884	1.06883
1095.57	1.07818	1.05768	1.05995	1.05681	1.04162	1.03844	1.03265	1.04096	1.058	1.05568	1.04916	1.04891
1097.5	1.05855	1.03811	1.04081	1.03812	1.02185	1.01947	1.01366	1.02149	1.03951	1.03558	1.02932	1.02934
1099.43	1.04012	1.01894	1.02204	1.01866	1.00189	1.00071	0.994629	1.00261	1.02083	1.0169	1.01016	1.01098
1101.35	1.02107	1.00131	1.00372	1.00031	0.982405	0.982085	0.975485	0.983692	1.00252	0.99923	0.992204	0.993556
1103.28	1.00284	0.984084	0.985983	0.983609	0.964115	0.964261	0.957046	0.965448	0.98471	0.982337	0.97487	0.976233
1105.21	0.986749	0.96777	0.969797	0.967846	0.947542	0.947738	0.940992	0.949266	0.968259	0.966582	0.958748	0.959877
1107.14	0.97178	0.95359	0.955645	0.953766	0.93296	0.933042	0.92716	0.934987	0.953949	0.952005	0.944349	0.944998
1109.07	0.95894	0.940759	0.943191	0.941784	0.920918	0.920789	0.914856	0.923392	0.941355	0.939034	0.930915	0.931409
1111	0.948977	0.929985	0.932618	0.931114	0.910241	0.91067	0.90437	0.913675	0.930143	0.927796	0.919578	0.920414
1112.93	0.940306	0.920797	0.923293	0.921375	0.900659	0.900904	0.894838	0.903662	0.919161	0.917477	0.909831	0.910856
1114.86	0.931666	0.911967	0.91423	0.912592	0.891117	0.891284	0.885415	0.894163	0.90947	0.907401	0.899455	0.900411
1116.78	0.922084	0.902743	0.90447	0.903175	0.881504	0.881217	0.875514	0.884427	0.900009	0.896716	0.888859	0.889782
1118.71	0.912162	0.893093	0.894379	0.893189	0.872082	0.870559	0.864906	0.873897	0.8899	0.885961	0.878656	0.878934
1120.64	0.901857	0.882217	0.883352	0.882034	0.861327	0.859526	0.853433	0.862082	0.879051	0.875096	0.867897	0.867703
1122.57	0.88969	0.87064	0.871951	0.869779	0.849171	0.847924	0.8414	0.849799	0.867266	0.863356	0.856293	0.856732
1124.5	0.876087	0.857245	0.859236	0.856924	0.83615	0.835318	0.828505	0.837243	0.854576	0.850593	0.84323	0.844076
1126.43	0.861549	0.842891	0.844654	0.843	0.822275	0.821059	0.814385	0.823388	0.840605	0.837148	0.829142	0.82954
1128.36	0.846518	0.828339	0.829714	0.828693	0.807646	0.805719	0.799632	0.808181	0.826411	0.823286	0.814567	0.815079
1130.29	0.833294	0.815256	0.816487	0.815559	0.794255	0.792255	0.786534	0.794847	0.813581	0.810288	0.801591	0.802162
1132.21	0.822938	0.805158	0.806503	0.80497	0.783283	0.7818	0.7757	0.784286	0.803558	0.799934	0.791946	0.79156
1134.14	0.816127	0.798063	0.799936	0.798388	0.775587	0.774288	0.767256	0.776395	0.797658	0.794057	0.785495	0.785113
1136.07	0.813565	0.794857	0.796613	0.795443	0.771633	0.76988	0.762659	0.771851	0.795345	0.79222	0.783299	0.78291
1138	0.815241	0.795651	0.797422	0.796755	0.771391	0.769239	0.762685	0.771383	0.797589	0.793798	0.786025	0.785431
1139.93	0.819969	0.800696	0.80232	0.801684	0.774969	0.772432	0.766221	0.774722	0.804159	0.800009	0.792078	0.791519
1141.86	0.827143	0.808303	0.809441	0.808088	0.781234	0.778354	0.771734	0.77989	0.812785	0.808843	0.800255	0.799738
1143.79	0.83537	0.815952	0.816889	0.81561	0.788298	0.785314	0.777884	0.785886	0.821863	0.817406	0.809328	0.808701
1145.72	0.842429	0.822534	0.823617	0.822007	0.794496	0.790803	0.783106	0.791133	0.829512	0.824699	0.817097	0.816078
1147.65	0.847277	0.826934	0.828035	0.825736	0.798315	0.794024	0.786419	0.794325	0.833928	0.82949	0.821884	0.821115
1149.57	0.848925	0.828487	0.82924	0.827299	0.799085	0.794917	0.78684	0.794879	0.835033	0.830351	0.822627	0.822201
1151.5	0.846776	0.826894	0.827144	0.825379	0.79624	0.792385	0.784139	0.791927	0.832307	0.82681	0.819984	0.81915
1153.43	0.840875	0.821682	0.82149	0.819798	0.789979	0.786318	0.778259	0.786031	0.825459	0.819995	0.813946	0.812321
1155.36	0.83188	0.81361	0.812669	0.811436	0.78101	0.777461	0.769576	0.777712	0.815098	0.810168	0.804112	0.802143
1157.29	0.820851	0.802693	0.80174	0.800585	0.770293	0.766815	0.758992	0.76679	0.802241	0.797282	0.791419	0.789606
1159.22	0.807669	0.789499	0.789046	0.787627	0.75767	0.754279	0.746669	0.753779	0.787041	0.782058	0.776059	0.774557
1161.15	0.792722	0.775282	0.774437	0.772879	0.743455	0.739929	0.732825	0.739586	0.769984	0.764943	0.759091	0.757168
1163.08	0.776276	0.759432	0.758394	0.756925	0.728142	0.724529	0.717515	0.724556	0.751403	0.746409	0.740648	0.738733
1165	0.758923	0.742394	0.741709	0.740265	0.711838	0.708477	0.701458	0.708401	0.731725	0.72688	0.721033	0.719485
1166.93	0.74141	0.725394	0.724577	0.723519	0.695795	0.692412	0.685553	0.691823	0.712154	0.707	0.701628	0.699433
1168.86	0.724107	0.708389	0.707291	0.706215	0.679446	0.676535	0.669442	0.675483	0.692389	0.68767	0.682327	0.679959
1170.79	0.706073	0.690315	0.689737	0.68796	0.662126	0.659584	0.652472	0.658351	0.672281	0.668332	0.662293	0.660374
1172.72	0.686418	0.670497	0.670538	0.668769	0.643548	0.640785	0.6338	0.639726	0.651395	0.647805	0.641572	0.640097
1174.65	0.665406	0.649785	0.649541	0.648019	0.623418	0.620562	0.613781	0.619721	0.629769	0.626085	0.620329	0.618696
1176.58	0.644921	0.630027	0.629268	0.628024	0.603869	0.601248	0.594632	0.600244	0.609298	0.605541	0.599925	0.59826
1178.51	0.626766	0.612226	0.611718	0.610422	0.586605	0.58427	0.577662	0.583221	0.591416	0.587884	0.582266	0.580723
1180.44	0.611993	0.597722	0.597218	0.595829	0.57243	0.570243	0.563836	0.569533	0.576616	0.573482	0.567933	0.56617
1182.36	0.60083	0.586741	0.586185	0.584912	0.56163	0.559647	0.553103	0.559149	0.565084	0.562361	0.556578	0.555005
1184.29	0.592294	0.578552	0.578295	0.577051	0.553557	0.551653	0.545014	0.551247	0.556646	0.554124	0.548181	0.546833
1186.22	0.586217	0.572557	0.572785	0.571356	0.547702	0.545825	0.539352	0.545501	0.55055	0.548193	0.542217	0.541087
1188.15	0.581771	0.568197	0.568608	0.566992	0.543265	0.541639	0.535164	0.541169	0.54584	0.543818	0.537971	0.536869
1190.08	0.578219	0.565097	0.565301	0.564047	0.539764	0.538187	0.531909	0.537972	0.54222	0.540364	0.535001	0.533748
1192.01	0.576078	0.562805	0.563352	0.562316	0.537107	0.535482	0.529539	0.535734	0.539723	0.537791	0.532669	0.5317
1193.94	0.575372	0.561832	0.562666	0.561794	0.535611	0.534226	0.528276	0.534505	0.538489	0.536542	0.531565	0.530844
1195.87	0.575983	0.562383	0.563209	0.56261	0.53588	0.534501	0.528636	0.534931	0.538742	0.536881	0.531985	0.531166
1197.79	0.577707	0.56429	0.564941	0.564413	0.537067	0.535784	0.530105	0.536714	0.540117	0.538341	0.533347	0.532515
1199.72	0.580361	0.567248	0.567634	0.56685	0.539123	0.537996	0.532261	0.538979	0.542554	0.540538	0.535511	0.534949
1201.65	0.583673	0.570238	0.570814	0.569709	0.542031	0.540837	0.534982	0.541397	0.545356	0.543318	0.538289	0.537794
1203.58	0.586649	0.573142	0.573597	0.572666	0.544635	0.543489	0.537638	0.54405	0.547788	0.545935	0.541143	0.540232
1205.51	0.589114	0.575821	0.576012	0.575327	0.546757	0.545677	0.539656	0.546264	0.549836	0.548001	0.543288	0.542209
1207.44	0.591422	0.578022	0.578163	0.577525	0.548566	0.547424	0.541527	0.547734	0.551556	0.54959	0.544656	0.543925
1209.37	0.593735	0.580529	0.580429	0.580008	0.550584	0.549506	0.543805	0.54971	0.553321	0.551405	0.54662	0.545943
1211.3	0.596714	0.58359	0.583889	0.583335	0.553395	0.552427	0.546736	0.552989	0.555836	0.554072	0.549562	0.548572
1213.23	0.600764	0.5876	0.588311	0.587236	0.557323	0.556534	0.55053	0.556998	0.559505	0.557559	0.552975	0.552022
1215.15	0.606004	0.592895	0.593466	0.592184	0.562449	0.561673	0.55563	0.561815	0.564072	0.562099	0.557489	0.556487
1217.08	0.612003	0.598716	0.599355	0.598336	0.568424	0.567261	0.561518	0.567572	0.569496	0.567554	0.563057	0.561887
1219.01	0.618349	0.604845	0.605655	0.604623	0.574531	0.573092	0.567101	0.573345	0.575359	0.573223	0.568784	0.567735
1220.94	0.624964	0.611338	0.61211	0.610683	0.580537	0.579302	0.572981	0.57911	0.581379	0.579203	0.574789	0.573945
1222.87	0.631911	0.617998	0.618605	0.617161	0.587083	0.585899	0.57942	0.585435	0.588008	0.585907	0.581417	0.580272
1224.8	0.638986	0.624732	0.625261	0.623868	0.594069	0.592423	0.586011	0.591897	0.595068	0.592759	0.588357	0.586715
1226.73	0.645791	0.631354	0.631773	0.63027	0.601258	0.598862	0.592366	0.597822	0.60187	0.59935	0.595005	0.59338
1228.66	0.652999	0.63809	0.638102	0.636475	0.608309	0.605415	0.598859	0.603965	0.608705	0.605995	0.601439	0.599809
1230.58	0.660139	0.644961	0.644581	0.642797	0.615147	0.611926	0.605194	0.610439	0.615606	0.61256	0.607895	0.606006
1232.51	0.666893	0.651469	0.650739	0.648813	0.62184	0.618109	0.610894	0.616565	0.622057	0.618654	0.614105	0.61215
1234.44	0.672954	0.656873	0.655982	0.654168	0.627705	0.623287	0.615971	0.621588	0.627464	0.623868	0.619405	0.617699
1236.37	0.678007	0.661314	0.660438	0.658168	0.632359	0.627674	0.620253	0.625582	0.632028	0.628169	0.62342	0.622093
1238.3	0.682371	0.664926	0.664088	0.660808	0.635694	0.631201	0.623517	0.62877	0.635414	0.631363	0.626495	0.625221
1240.23	0.685431	0.667293	0.666233	0.662703	0.638082	0.63314	0.625413	0.630473	0.637509	0.633227	0.628449	0.627082
1242.16	0.686705	0.668386	0.666732	0.663372	0.639463	0.633578	0.625929	0.63117	0.638545	0.633599	0.62923	0.627618
1244.09	0.686347	0.667675	0.665904	0.662545	0.638911	0.632738	0.625005	0.630646	0.63742	0.632603	0.628311	0.62642
1246.02	0.684849	0.665709	0.663933	0.660587	0.636987	0.631259	0.622949	0.628703	0.634915	0.630755	0.625807	0.624148
1247.94	0.682103	0.663098	0.661091	0.657496	0.6346	0.62858	0.620064	0.625951	0.632056	0.627725	0.622544	0.621254
1249.87	0.678767	0.65954	0.657341	0.653819	0.631426	0.624943	0.616659	0.62248	0.628162	0.623733	0.618693	0.617565
1251.8	0.675231	0.655563	0.653348	0.65013	0.627649	0.621246	0.612766	0.618598	0.623778	0.619506	0.614625	0.613502
1253.73	0.671572	0.651757	0.649706	0.646227	0.623735	0.617398	0.608934	0.614695	0.61989	0.615653	0.610607	0.60929
1255.66	0.667886	0.647963	0.64591	0.641958	0.619635	0.613222	0.605035	0.610427	0.615907	0.611329	0.606485	0.604824
1257.59	0.664474	0.644526	0.642231	0.638158	0.61565	0.609131	0.600746	0.606555	0.612182	0.607176	0.602628	0.600956
1259.52	0.660655	0.640486	0.638064	0.634081	0.611361	0.60464	0.59622	0.602744	0.608172	0.603402	0.598423	0.596915
1261.45	0.655702	0.635601	0.632839	0.62917	0.606661	0.599627	0.591423	0.597636	0.60334	0.598603	0.593412	0.592036
1263.37	0.650688	0.631052	0.627666	0.624236	0.602195	0.595096	0.586847	0.592455	0.598877	0.594037	0.589178	0.587448
1265.3	0.645125	0.625594	0.62228	0.618547	0.597411	0.590332	0.582022	0.587587	0.594169	0.589588	0.584884	0.582741
1267.23	0.639644	0.619818	0.616997	0.612971	0.592571	0.585448	0.577253	0.583135	0.589638	0.585154	0.580094	0.577972
1269.16	0.634855	0.614889	0.612175	0.608312	0.588189	0.581063	0.572836	0.579159	0.585899	0.581232	0.575723	0.573923
1271.09	0.629808	0.610002	0.607388	0.603412	0.583562	0.576532	0.568387	0.574865	0.581786	0.576838	0.571403	0.569829
1273.02	0.625151	0.605686	0.602815	0.598744	0.57958	0.572533	0.564469	0.570358	0.577662	0.572769	0.567637	0.566011
1274.95	0.621415	0.602185	0.599089	0.595316	0.576735	0.569527	0.561128	0.566885	0.574716	0.569997	0.56488	0.563156
1276.88	0.617619	0.598599	0.595795	0.591961	0.573245	0.566393	0.557938	0.563628	0.571984	0.567442	0.562185	0.560363
1278.81	0.6144	0.595471	0.59282	0.588639	0.569946	0.563324	0.554793	0.560419	0.569449	0.564769	0.559664	0.55789
1280.73	0.611934	0.592945	0.590066	0.585557	0.56777	0.560847	0.551967	0.557661	0.567768	0.562831	0.557575	0.555947
1282.66	0.610256	0.591134	0.588088	0.583501	0.566332	0.559412	0.550391	0.556001	0.566959	0.562398	0.55652	0.554784
1284.59	0.609618	0.590271	0.587508	0.583033	0.565719	0.558568	0.549945	0.555559	0.566933	0.562437	0.556653	0.554506
1286.52	0.608657	0.589474	0.587005	0.582716	0.564686	0.557451	0.54953	0.555369	0.567004	0.562328	0.556753	0.554535
1288.45	0.606063	0.587118	0.584857	0.580715	0.562107	0.55517	0.547411	0.55358	0.565067	0.560595	0.554895	0.553253
1290.38	0.603023	0.584286	0.582262	0.578534	0.55907	0.552616	0.544714	0.550773	0.562135	0.558044	0.552905	0.551512
1292.31	0.60027	0.582024	0.580191	0.576931	0.556295	0.550402	0.542619	0.548637	0.559977	0.55613	0.551731	0.55028
1294.24	0.598781	0.580849	0.579511	0.57603	0.55502	0.549368	0.541649	0.547906	0.559402	0.555741	0.551516	0.5503
1296.16	0.59868	0.580883	0.579784	0.576233	0.554997	0.549323	0.541786	0.548449	0.560241	0.556729	0.552428	0.551468
1298.09	0.599173	0.581598	0.580342	0.577117	0.55557	0.549976	0.542797	0.54946	0.561695	0.55834	0.554089	0.553378
1300.02	0.60005	0.582553	0.581409	0.578266	0.556455	0.551262	0.544248	0.550803	0.563772	0.560484	0.556221	0.5555
1301.95	0.600259	0.58324	0.582083	0.578873	0.556945	0.552096	0.544993	0.551743	0.565344	0.561971	0.557762	0.556838
1303.88	0.599534	0.582749	0.581607	0.57853	0.556543	0.551771	0.544474	0.551549	0.565559	0.562396	0.558156	0.557358
1305.81	0.598273	0.581094	0.580425	0.577389	0.555205	0.550369	0.543121	0.550598	0.564876	0.561926	0.557733	0.557177
1307.74	0.595385	0.578455	0.577843	0.574772	0.552445	0.547548	0.540705	0.548648	0.563105	0.560126	0.556147	0.555457
1309.67	0.591893	0.57532	0.574509	0.571723	0.549242	0.544809	0.538045	0.545869	0.560709	0.557899	0.553974	0.553256
1311.59	0.589358	0.572384	0.572215	0.569518	0.546334	0.542112	0.535493	0.544255	0.55904	0.556274	0.552313	0.551565
1313.52	0.585036	0.567673	0.568311	0.565449	0.541877	0.537531	0.531194	0.541108	0.555652	0.552636	0.548627	0.548026
1315.45	0.581136	0.5637	0.564527	0.561773	0.53848	0.533995	0.52794	0.537702	0.552304	0.549283	0.545587	0.545021
1317.38	0.57796	0.56059	0.561657	0.55917	0.535401	0.530842	0.525114	0.53592	0.549978	0.547282	0.543557	0.542719
1319.31	0.57279	0.555914	0.557062	0.554617	0.530651	0.526491	0.520766	0.531846	0.545431	0.543079	0.539206	0.53846
1321.24	0.568629	0.552609	0.553064	0.550719	0.527466	0.523699	0.517883	0.527176	0.541533	0.539382	0.535731	0.535235
1323.17	0.566469	0.550759	0.550959	0.548614	0.525704	0.522347	0.516156	0.524634	0.539897	0.537709	0.534095	0.533638
1325.1	0.564749	0.549117	0.549136	0.546914	0.524077	0.52079	0.514576	0.52284	0.538871	0.536358	0.532828	0.532352
1327.03	0.563276	0.547888	0.547875	0.545782	0.522572	0.519523	0.51331	0.521479	0.538089	0.535573	0.532154	0.531723
1328.95	0.562021	0.546656	0.547049	0.544916	0.521078	0.518263	0.512112	0.52045	0.537329	0.535148	0.531616	0.531393
1330.88	0.560712	0.545691	0.54611	0.543939	0.519625	0.517078	0.51105	0.519357	0.536423	0.53454	0.531049	0.53082
1332.81	0.560173	0.545234	0.545689	0.5438	0.518945	0.516327	0.510474	0.518795	0.536314	0.534425	0.531051	0.53075
1334.74	0.561011	0.54574	0.54662	0.544789	0.519239	0.516315	0.510773	0.520112	0.537709	0.53562	0.532142	0.531959
1336.67	0.56381	0.547684	0.549382	0.547288	0.520421	0.51716	0.511846	0.523759	0.540659	0.538467	0.534763	0.534215
1338.6	0.56598	0.548592	0.551674	0.548974	0.520854	0.516838	0.512158	0.527742	0.543432	0.54068	0.536311	0.535247
1340.53	0.562872	0.54577	0.548283	0.545179	0.518659	0.514837	0.509852	0.523737	0.540072	0.536706	0.532372	0.531721
1342.46	0.562391	0.546633	0.547584	0.545211	0.519708	0.51675	0.511037	0.52042	0.538317	0.535539	0.532032	0.53201
1344.38	0.563213	0.548039	0.548911	0.546785	0.520787	0.518147	0.51242	0.520851	0.538742	0.536402	0.533068	0.533174
1346.31	0.562105	0.546869	0.547991	0.545942	0.519511	0.516982	0.511542	0.519962	0.537253	0.535126	0.531987	0.532021
1348.24	0.560636	0.545243	0.546543	0.544942	0.517686	0.51527	0.51017	0.519175	0.535646	0.533601	0.530762	0.530638
1350.17	0.557894	0.542769	0.544214	0.543081	0.515359	0.51306	0.507981	0.517309	0.533249	0.531434	0.52854	0.528529
1352.1	0.557138	0.542327	0.543844	0.542727	0.514895	0.512996	0.507804	0.51673	0.532774	0.531433	0.528403	0.528738
1354.03	0.558124	0.542909	0.544885	0.543425	0.515565	0.51374	0.50858	0.518374	0.534092	0.532708	0.52968	0.529997
1355.96	0.559747	0.544458	0.546336	0.545043	0.517428	0.515363	0.510218	0.520015	0.535801	0.534345	0.531475	0.531489
1357.89	0.563254	0.548177	0.549873	0.548665	0.521086	0.519078	0.513797	0.52317	0.539372	0.537921	0.535301	0.535075
1359.82	0.570343	0.55475	0.557232	0.555933	0.52716	0.524912	0.520108	0.530935	0.546663	0.545187	0.542457	0.542292
1361.74	0.578323	0.561521	0.565501	0.563821	0.533416	0.530561	0.526881	0.541496	0.555331	0.553475	0.550043	0.549865
1363.67	0.583535	0.567119	0.570738	0.569009	0.539837	0.537378	0.533157	0.546689	0.560667	0.558428	0.554759	0.554945
1365.6	0.593871	0.578602	0.580909	0.579692	0.5511	0.549426	0.544283	0.554187	0.569756	0.568014	0.565012	0.565358
1367.53	0.604902	0.589694	0.592218	0.59076	0.561591	0.559544	0.554847	0.565194	0.580588	0.57897	0.57604	0.576035
1369.46	0.608919	0.59327	0.595688	0.594424	0.565762	0.56315	0.55855	0.569277	0.58453	0.582429	0.579368	0.579465
1371.39	0.614804	0.598624	0.60091	0.599897	0.570792	0.568249	0.563329	0.574243	0.589518	0.587511	0.584698	0.584858
1373.32	0.619981	0.603218	0.606855	0.605293	0.574847	0.571466	0.567339	0.581877	0.595445	0.593192	0.590068	0.589885
1375.25	0.621314	0.604659	0.607713	0.606206	0.577081	0.573156	0.568747	0.582728	0.596854	0.593995	0.590702	0.590381
1377.17	0.627569	0.611532	0.613352	0.612014	0.583869	0.580389	0.575245	0.586019	0.60195	0.59967	0.596521	0.596148
1379.1	0.631927	0.615819	0.617523	0.615856	0.588071	0.58495	0.579321	0.589526	0.605652	0.603543	0.60035	0.600246
1381.03	0.633752	0.617609	0.618972	0.617221	0.590115	0.586999	0.581367	0.590664	0.606724	0.604521	0.601813	0.60177
1382.96	0.635836	0.619773	0.621137	0.619318	0.592378	0.589338	0.5838	0.592498	0.608183	0.606228	0.603594	0.603407
1384.89	0.640158	0.623634	0.625761	0.62391	0.595683	0.59266	0.587274	0.597779	0.612101	0.610471	0.60772	0.607266
1386.82	0.638867	0.621672	0.624888	0.622942	0.593805	0.590108	0.58551	0.599802	0.611304	0.609207	0.606433	0.605633
1388.75	0.632654	0.615375	0.617724	0.616025	0.588591	0.584916	0.579905	0.592562	0.6047	0.60208	0.599024	0.598818
1390.68	0.634161	0.617011	0.61873	0.617113	0.590014	0.586792	0.581287	0.591651	0.605477	0.603134	0.600187	0.600078
1392.61	0.638227	0.620734	0.623239	0.621303	0.592892	0.58952	0.5844	0.596518	0.609802	0.607566	0.604665	0.604225
1394.53	0.636508	0.618215	0.622109	0.61978	0.589995	0.585764	0.581523	0.598697	0.609326	0.606768	0.603113	0.602935
1396.46	0.633634	0.61531	0.618985	0.616462	0.587031	0.582402	0.578003	0.595698	0.606584	0.603816	0.600177	0.600022
1398.39	0.632994	0.614856	0.618358	0.616127	0.586452	0.582184	0.578003	0.594898	0.605936	0.603267	0.600514	0.600054
1400.32	0.625808	0.608412	0.610911	0.608805	0.581299	0.57722	0.572642	0.586087	0.598816	0.595936	0.593622	0.593755
1402.25	0.626978	0.610564	0.612373	0.610296	0.583037	0.579463	0.574176	0.585334	0.599485	0.597208	0.595737	0.595826
1404.18	0.625216	0.608592	0.610999	0.608772	0.580668	0.577277	0.57236	0.586142	0.598158	0.596176	0.594449	0.594576
1406.11	0.61834	0.601652	0.60348	0.601507	0.575242	0.57156	0.566466	0.579643	0.591513	0.589528	0.587111	0.58788
1408.04	0.617835	0.601513	0.602837	0.601269	0.575622	0.572188	0.566677	0.578181	0.590926	0.589381	0.587261	0.588
1409.96	0.617469	0.600731	0.602498	0.60084	0.575308	0.571537	0.566271	0.578835	0.590927	0.589508	0.587554	0.58777
1411.89	0.614307	0.597334	0.599296	0.597381	0.573045	0.569174	0.563601	0.576397	0.588622	0.586689	0.584817	0.585026
1413.82	0.612893	0.596079	0.598	0.595913	0.572631	0.569058	0.563262	0.575335	0.587836	0.585854	0.584119	0.584678
1415.75	0.613994	0.596463	0.599439	0.596817	0.573156	0.569099	0.564023	0.578616	0.589931	0.588065	0.585961	0.586253
1417.68	0.612631	0.594214	0.599183	0.595927	0.570676	0.565841	0.562455	0.582529	0.590559	0.58815	0.585817	0.58546
1419.61	0.594976	0.576732	0.581499	0.578897	0.556628	0.551624	0.548203	0.56725	0.574766	0.571205	0.568539	0.568917
1421.54	0.591332	0.574196	0.57764	0.57558	0.554884	0.550742	0.545893	0.560689	0.570817	0.568152	0.565766	0.566469
1423.47	0.589023	0.57257	0.576132	0.573748	0.552816	0.548945	0.544246	0.559705	0.569112	0.566962	0.564372	0.564529
1425.4	0.581866	0.56558	0.568505	0.566203	0.546973	0.543154	0.538159	0.550987	0.561571	0.559561	0.55633	0.556871
1427.32	0.585241	0.56879	0.571641	0.569487	0.549838	0.546349	0.541358	0.55301	0.564137	0.562751	0.560151	0.560346
1429.25	0.588432	0.571362	0.575329	0.57287	0.552153	0.548383	0.543776	0.558278	0.5676	0.565988	0.563456	0.563431
1431.18	0.590815	0.574155	0.577873	0.575585	0.555265	0.551184	0.546288	0.560176	0.569864	0.567974	0.564821	0.565149
1433.11	0.60023	0.583919	0.587158	0.584954	0.563916	0.559895	0.554974	0.568182	0.578313	0.576743	0.573665	0.573379
1435.04	0.611205	0.594516	0.598892	0.596088	0.572877	0.568956	0.564859	0.580758	0.58906	0.587866	0.584807	0.583829
1436.97	0.610416	0.5936	0.598159	0.594805	0.572215	0.567745	0.56356	0.580773	0.588112	0.58559	0.582141	0.581476
1438.9	0.613966	0.59757	0.599856	0.597397	0.576514	0.572381	0.566512	0.578637	0.589133	0.58634	0.583487	0.583028
1440.83	0.622352	0.606366	0.607464	0.6055	0.584461	0.580872	0.574498	0.584118	0.595946	0.593561	0.59109	0.590543
1442.75	0.626482	0.610439	0.611433	0.609307	0.588238	0.584595	0.57817	0.587565	0.599023	0.59682	0.594172	0.59415
1444.68	0.632888	0.616028	0.61755	0.615268	0.593649	0.589853	0.5835	0.59345	0.604184	0.602419	0.599496	0.599533
1446.61	0.638325	0.620772	0.623342	0.62071	0.597701	0.593626	0.587899	0.601014	0.609863	0.60769	0.604753	0.604429
1448.54	0.637779	0.619933	0.62295	0.619889	0.597405	0.592799	0.587162	0.601028	0.609747	0.60641	0.603801	0.603283
1450.47	0.64264	0.624793	0.6273	0.624366	0.602409	0.597721	0.591809	0.603788	0.613875	0.610593	0.608364	0.607653
1452.4	0.649671	0.63127	0.634384	0.631358	0.608251	0.603372	0.597521	0.610997	0.620661	0.61771	0.615571	0.614479
1454.33	0.659134	0.639285	0.644566	0.641245	0.615388	0.609708	0.604865	0.623078	0.630212	0.627948	0.625477	0.623845
1456.26	0.655754	0.634889	0.643872	0.640479	0.610104	0.604147	0.601937	0.630057	0.629619	0.628143	0.623763	0.622994
1458.18	0.62452	0.603757	0.612967	0.609315	0.582415	0.576085	0.574365	0.60099	0.600575	0.597885	0.591164	0.591653
1460.11	0.619308	0.600752	0.605793	0.603375	0.581409	0.575723	0.571492	0.586871	0.593509	0.591201	0.587034	0.587548
1462.04	0.622528	0.605331	0.609365	0.607589	0.585926	0.581646	0.576855	0.588732	0.596206	0.594862	0.592784	0.592868
1463.97	0.618122	0.601537	0.607186	0.605217	0.582658	0.578532	0.575152	0.590447	0.592856	0.592437	0.591015	0.591043
1465.9	0.601716	0.586253	0.591722	0.589649	0.569201	0.565168	0.561274	0.576387	0.577235	0.576722	0.574758	0.575278
1467.83	0.58665	0.571815	0.576668	0.575227	0.555969	0.552638	0.547913	0.559832	0.561339	0.561534	0.560071	0.560738
1469.76	0.566477	0.55203	0.5585	0.557644	0.536658	0.533664	0.530441	0.544409	0.541057	0.542857	0.542427	0.542866
1471.69	0.533842	0.518601	0.529831	0.528906	0.504071	0.501381	0.500737	0.524381	0.510601	0.51353	0.513215	0.513195
1473.62	0.480542	0.465544	0.47796	0.476661	0.452664	0.450336	0.450051	0.475186	0.458213	0.460299	0.458296	0.459306
1475.54	0.457309	0.44461	0.454091	0.45359	0.43105	0.42963	0.428177	0.447605	0.433547	0.436508	0.43505	0.43627
1477.47	0.435651	0.424373	0.431515	0.43187	0.410397	0.410065	0.407581	0.421806	0.410479	0.413531	0.412381	0.413753
1479.4	0.427638	0.416742	0.423131	0.423376	0.401541	0.401744	0.398874	0.411346	0.401351	0.404425	0.403477	0.404605
1481.33	0.420599	0.409526	0.415562	0.415519	0.392777	0.393089	0.390228	0.403352	0.393377	0.395844	0.394392	0.39531
1483.26	0.417604	0.40662	0.411415	0.411599	0.388997	0.389406	0.38599	0.39718	0.388505	0.390725	0.389244	0.389916
1485.19	0.422295	0.41057	0.416202	0.416097	0.391893	0.391964	0.389029	0.402037	0.392326	0.39442	0.39292	0.39291
1487.12	0.431693	0.41799	0.426126	0.42573	0.398076	0.397073	0.395502	0.414848	0.40177	0.403006	0.40058	0.400093
1489.05	0.44209	0.427191	0.437771	0.436549	0.405789	0.404182	0.404091	0.42898	0.41241	0.413267	0.410082	0.408672
1490.97	0.449585	0.436214	0.444858	0.443905	0.414946	0.414008	0.412533	0.432254	0.418309	0.41857	0.415024	0.415267
1492.9	0.463149	0.451488	0.457455	0.457609	0.429236	0.42969	0.426725	0.438992	0.428678	0.429548	0.427101	0.427171
1494.83	0.48267	0.470699	0.478102	0.477943	0.446271	0.447007	0.445018	0.459621	0.446742	0.448276	0.446434	0.445144
1496.76	0.501248	0.487829	0.497715	0.49696	0.462172	0.462224	0.46149	0.482834	0.465059	0.466103	0.463841	0.462707
1498.69	0.516679	0.503604	0.512933	0.512251	0.477473	0.477893	0.476591	0.495946	0.47928	0.480109	0.477594	0.476713
1500.62	0.534585	0.522211	0.530276	0.529863	0.495443	0.496082	0.494152	0.509466	0.495044	0.49634	0.493919	0.493182
1502.55	0.55651	0.544006	0.551852	0.551781	0.516307	0.516858	0.515001	0.529173	0.514917	0.516741	0.51442	0.513167
1504.48	0.583154	0.569696	0.579951	0.579678	0.53967	0.540202	0.539677	0.558854	0.540372	0.543228	0.54065	0.537999
1506.41	0.610677	0.592525	0.609309	0.607945	0.560749	0.559938	0.562151	0.598293	0.569546	0.572311	0.566404	0.56297
1508.33	0.631961	0.611801	0.625915	0.624443	0.582946	0.579668	0.580056	0.613804	0.590968	0.589815	0.582395	0.579672
1510.26	0.660017	0.642133	0.652099	0.65139	0.613048	0.60997	0.608892	0.632599	0.615335	0.614569	0.609544	0.606515
1512.19	0.687893	0.670548	0.678864	0.678261	0.64239	0.639505	0.636799	0.655735	0.640873	0.639952	0.636487	0.63355
1514.12	0.718646	0.700928	0.709921	0.708348	0.672339	0.669776	0.666428	0.685459	0.670504	0.66967	0.667458	0.663995
1516.05	0.740702	0.720708	0.731977	0.729049	0.691666	0.688242	0.686661	0.712413	0.692867	0.691213	0.688391	0.685354
1517.98	0.754085	0.731619	0.741821	0.738388	0.704657	0.699658	0.697481	0.723508	0.705519	0.702219	0.698018	0.696937
1519.91	0.775887	0.753533	0.764663	0.760725	0.725447	0.720481	0.718978	0.74689	0.726553	0.725295	0.721937	0.719505
1521.84	0.777559	0.75327	0.764656	0.762381	0.727161	0.720317	0.720395	0.755339	0.73032	0.726858	0.72294	0.719569
1523.76	0.792391	0.768028	0.777425	0.775793	0.74353	0.736916	0.734762	0.763087	0.743843	0.739692	0.736125	0.734256
1525.69	0.814247	0.79044	0.799282	0.797187	0.766307	0.760067	0.756198	0.783885	0.765638	0.762516	0.759589	0.756856
1527.62	0.825289	0.80275	0.808477	0.806678	0.779465	0.773467	0.76842	0.792484	0.776183	0.772373	0.770943	0.767692
1529.55	0.847255	0.824999	0.828252	0.826671	0.803373	0.797449	0.79116	0.809173	0.797011	0.792888	0.792551	0.790456
1531.48	0.87632	0.853859	0.857106	0.856338	0.832433	0.826108	0.820518	0.840101	0.82602	0.823039	0.823425	0.820504
1533.41	0.883226	0.859735	0.865519	0.864425	0.84039	0.832933	0.830049	0.855581	0.835619	0.832069	0.832663	0.830227
1535.34	0.900375	0.875038	0.88041	0.878366	0.859312	0.851833	0.846766	0.868434	0.852809	0.848134	0.848885	0.848439
1537.27	0.935164	0.908659	0.91455	0.914637	0.892512	0.886012	0.881004	0.903525	0.886671	0.883511	0.886087	0.883766
1539.2	0.932887	0.904147	0.910118	0.916466	0.884993	0.876199	0.876657	0.913334	0.887616	0.88344	0.884559	0.878764
1541.12	0.890903	0.861869	0.864665	0.868034	0.842633	0.829987	0.831634	0.870789	0.847939	0.839512	0.833579	0.831226
1543.05	0.898475	0.867469	0.870509	0.870444	0.850084	0.83727	0.835248	0.868469	0.852568	0.845599	0.839121	0.837186
1544.98	0.883513	0.851492	0.850322	0.847646	0.835139	0.821496	0.816559	0.840913	0.834683	0.824201	0.819736	0.817114
1546.91	0.884181	0.853499	0.848422	0.844829	0.837335	0.823353	0.8161	0.832656	0.831915	0.822073	0.820834	0.818804
1548.84	0.881202	0.850241	0.844955	0.841923	0.833609	0.819423	0.812168	0.830086	0.829083	0.820673	0.819485	0.816675
1550.77	0.848806	0.815817	0.810544	0.806458	0.799184	0.784506	0.77644	0.795949	0.798133	0.787585	0.785437	0.782978
1552.7	0.836622	0.804315	0.800062	0.795038	0.786892	0.772749	0.764514	0.784406	0.786189	0.776621	0.77562	0.773879
1554.63	0.804653	0.770834	0.769551	0.764568	0.753928	0.739011	0.731921	0.758125	0.757013	0.747862	0.74585	0.744548
1556.55	0.787138	0.751904	0.752636	0.747202	0.73553	0.720467	0.713453	0.743233	0.740855	0.732789	0.730362	0.728148
1558.48	0.7461	0.714286	0.717547	0.716032	0.697968	0.684357	0.680142	0.720872	0.707607	0.703387	0.698838	0.694667
1560.41	0.668184	0.637595	0.63775	0.635989	0.623355	0.609499	0.604214	0.63358	0.630373	0.623505	0.617479	0.61745
1562.34	0.670912	0.642158	0.64138	0.637864	0.62809	0.615086	0.608383	0.629457	0.6313	0.625508	0.623254	0.623199
1564.27	0.656055	0.628535	0.628228	0.624736	0.61537	0.603262	0.596838	0.616951	0.618317	0.613125	0.612259	0.612014
1566.2	0.637037	0.61026	0.609765	0.606965	0.597915	0.586522	0.579806	0.599055	0.600615	0.596285	0.595672	0.595948
1568.13	0.629776	0.604115	0.605178	0.603058	0.592095	0.581003	0.575721	0.597653	0.595564	0.593056	0.593043	0.592534
1570.06	0.603042	0.578399	0.581412	0.580196	0.569313	0.558877	0.554804	0.579084	0.572869	0.570623	0.570566	0.571024
1571.99	0.592673	0.569236	0.571683	0.570944	0.562565	0.553486	0.547746	0.566796	0.563143	0.562306	0.56306	0.564892
1573.91	0.594648	0.571901	0.576418	0.575887	0.566041	0.557579	0.553227	0.573449	0.566624	0.568017	0.569477	0.570772
1575.84	0.582568	0.559208	0.566532	0.565543	0.553328	0.544546	0.542774	0.569657	0.556446	0.557728	0.558487	0.559726
1577.77	0.566442	0.543149	0.547405	0.546146	0.537217	0.528811	0.525211	0.547113	0.538082	0.538003	0.53788	0.540433
1579.7	0.566249	0.543513	0.544763	0.543911	0.536493	0.528514	0.523032	0.538923	0.534816	0.534705	0.53515	0.537376
1581.63	0.565755	0.542376	0.542025	0.541174	0.532979	0.525002	0.518689	0.533103	0.531696	0.53031	0.530937	0.532573
1583.56	0.565458	0.541505	0.539741	0.538765	0.529825	0.521527	0.514944	0.528857	0.529084	0.526719	0.527085	0.528339
1585.49	0.567777	0.543044	0.540219	0.538868	0.529793	0.520861	0.514217	0.527866	0.529146	0.526336	0.52606	0.527091
1587.42	0.571977	0.546323	0.543211	0.541244	0.531527	0.522642	0.515604	0.529854	0.531495	0.528044	0.527309	0.528428
1589.34	0.578527	0.551757	0.548446	0.546357	0.535631	0.52678	0.51976	0.535008	0.536276	0.531906	0.531364	0.532322
1591.27	0.586636	0.558804	0.554765	0.553063	0.541844	0.532522	0.52547	0.541144	0.542203	0.537205	0.536806	0.537615
1593.2	0.596937	0.568471	0.56407	0.562328	0.550479	0.54102	0.533964	0.55056	0.550829	0.545714	0.545237	0.545772
1595.13	0.607241	0.577742	0.57322	0.570731	0.559207	0.549393	0.542431	0.559912	0.55983	0.553866	0.553246	0.554066
1597.06	0.618998	0.58908	0.583106	0.58065	0.569841	0.559853	0.552286	0.56861	0.569392	0.563015	0.56243	0.563524
1598.99	0.63354	0.602688	0.595486	0.593286	0.582569	0.57249	0.564624	0.580743	0.581307	0.574929	0.574799	0.575598
1600.92	0.651061	0.618299	0.610823	0.608505	0.597762	0.587067	0.579513	0.597242	0.596661	0.589998	0.589856	0.590722
1602.85	0.669083	0.634788	0.626457	0.624401	0.613528	0.602385	0.59493	0.613701	0.612607	0.605409	0.605154	0.605943
1604.77	0.69085	0.655037	0.645438	0.643492	0.632749	0.621539	0.613513	0.632654	0.631178	0.623724	0.623992	0.624558
1606.7	0.714209	0.676821	0.666684	0.665072	0.653226	0.641934	0.634083	0.65477	0.651855	0.644602	0.645012	0.645491
1608.63	0.739357	0.699948	0.689505	0.687634	0.675124	0.663287	0.655856	0.677922	0.673927	0.665843	0.667298	0.667779
1610.56	0.764859	0.723722	0.712197	0.709691	0.697947	0.685508	0.677733	0.69939	0.695994	0.686762	0.689488	0.690129
1612.49	0.796819	0.754015	0.740394	0.738015	0.725962	0.713052	0.704885	0.726148	0.723939	0.713797	0.717592	0.717816
1614.42	0.831535	0.786582	0.773279	0.77097	0.755169	0.742236	0.735083	0.759371	0.754627	0.744651	0.749252	0.748975
1616.35	0.856205	0.809868	0.796994	0.795997	0.776349	0.762799	0.757602	0.788172	0.779253	0.768052	0.771592	0.771921
1618.28	0.88047	0.83238	0.815809	0.814956	0.798963	0.784206	0.77761	0.805602	0.800028	0.786702	0.79067	0.790949
1620.21	0.922826	0.873744	0.855346	0.854171	0.83767	0.823423	0.815853	0.841233	0.836262	0.82486	0.829826	0.829692
1622.13	0.952319	0.903161	0.884945	0.885859	0.865635	0.851641	0.845391	0.874055	0.865535	0.854986	0.859426	0.858651
1624.06	0.967374	0.915795	0.896531	0.898018	0.880108	0.865714	0.859657	0.887364	0.880642	0.867511	0.871558	0.870607
1625.99	0.994327	0.941832	0.92182	0.92201	0.906687	0.893038	0.885836	0.909931	0.905719	0.892289	0.897415	0.896842
1627.92	1.00791	0.953492	0.935649	0.934279	0.922895	0.908456	0.902084	0.924547	0.920459	0.905988	0.911748	0.910662
1629.85	1.01771	0.961884	0.941911	0.939856	0.933641	0.91798	0.911241	0.92979	0.928646	0.913908	0.918672	0.918341
1631.78	1.04267	0.985625	0.963041	0.961532	0.956035	0.94083	0.932714	0.950531	0.950913	0.937449	0.940992	0.940374
1633.71	1.06469	1.00595	0.984478	0.984132	0.97552	0.961119	0.953126	0.975935	0.972977	0.960817	0.962911	0.960848
1635.64	1.04427	0.986303	0.967314	0.967731	0.95787	0.941916	0.937298	0.967751	0.960031	0.945447	0.946513	0.94251
1637.56	1.03466	0.974834	0.953956	0.952053	0.950709	0.932433	0.927418	0.950963	0.950768	0.932426	0.933328	0.931138
1639.49	1.0582	0.998879	0.975104	0.972788	0.975282	0.957735	0.950569	0.968196	0.972103	0.954418	0.955943	0.954571
1641.42	1.06786	1.01007	0.985327	0.982746	0.986713	0.969788	0.962038	0.978165	0.983281	0.965707	0.967474	0.965753
1643.35	1.08441	1.02603	1.00141	1.00014	1.0022	0.985338	0.97774	0.994562	0.99934	0.983207	0.98432	0.982637
1645.28	1.09674	1.03808	1.0162	1.01797	1.0137	0.998572	0.991829	1.01552	1.0133	1.00053	0.999594	0.996236
1647.21	1.05693	0.997781	0.979832	0.981177	0.975747	0.960243	0.956273	0.986294	0.978672	0.963584	0.959717	0.955454
1649.14	1.06766	1.00853	0.987613	0.98621	0.985417	0.968284	0.964858	0.986285	0.986384	0.970094	0.968168	0.965094
1651.07	1.10733	1.04918	1.02913	1.02916	1.02416	1.00977	1.00714	1.02672	1.02334	1.0138	1.01181	1.00628
1653	1.03834	0.985065	0.974929	0.977599	0.96534	0.95137	0.952783	0.980897	0.968222	0.95926	0.954367	0.946518
1654.92	1.00454	0.952337	0.939722	0.938094	0.934802	0.919852	0.917666	0.937659	0.935217	0.91932	0.916712	0.913368
1656.85	1.0237	0.975042	0.959253	0.957884	0.957378	0.944779	0.939181	0.951088	0.952038	0.939055	0.938247	0.936064
1658.78	1.01548	0.96985	0.954277	0.953283	0.952593	0.941493	0.934402	0.943596	0.945012	0.933785	0.933592	0.931573
1660.71	0.997481	0.954764	0.942645	0.941433	0.937324	0.926971	0.920795	0.932309	0.930539	0.921489	0.920764	0.918077
1662.64	0.947067	0.907606	0.899217	0.8983	0.891739	0.881284	0.876439	0.890716	0.886744	0.877171	0.874147	0.87177
1664.57	0.908682	0.871213	0.862288	0.861525	0.856385	0.846503	0.840169	0.850107	0.849208	0.839176	0.836367	0.834767
1666.5	0.902901	0.867102	0.858962	0.85872	0.850976	0.841828	0.835755	0.845678	0.843247	0.835708	0.833789	0.831381
1668.43	0.870564	0.835558	0.831707	0.831606	0.818423	0.809306	0.806132	0.823276	0.814	0.808334	0.805267	0.80132
1670.35	0.812139	0.777935	0.776787	0.776575	0.762025	0.752884	0.750693	0.769539	0.759746	0.752344	0.747382	0.744284
1672.28	0.790658	0.75858	0.756847	0.756252	0.743315	0.735093	0.730763	0.745472	0.738233	0.73204	0.727801	0.725555
1674.21	0.773167	0.744058	0.742776	0.742139	0.728496	0.721431	0.717403	0.732397	0.722653	0.718329	0.71463	0.712465
1676.14	0.723584	0.696865	0.695826	0.69569	0.682444	0.675875	0.671195	0.684378	0.676731	0.670594	0.666161	0.665168
1678.07	0.713651	0.688546	0.687397	0.686695	0.673778	0.66755	0.661956	0.673462	0.666921	0.661179	0.658152	0.656417
1680	0.691978	0.666655	0.668032	0.666859	0.651773	0.645529	0.641308	0.656831	0.646692	0.641434	0.638317	0.635941
1681.93	0.675791	0.650296	0.65391	0.653472	0.634602	0.628869	0.625678	0.645005	0.631691	0.627731	0.623352	0.620092
1683.86	0.631901	0.608856	0.615095	0.615947	0.593367	0.587893	0.58707	0.612357	0.592957	0.589768	0.583983	0.57982
1685.79	0.583729	0.561872	0.567235	0.566998	0.548714	0.543491	0.541297	0.56038	0.545214	0.541315	0.53552	0.533437
1687.71	0.577591	0.558171	0.562665	0.562078	0.544293	0.54037	0.537341	0.552795	0.538956	0.536614	0.53241	0.530016
1689.64	0.548519	0.531548	0.535403	0.534982	0.517066	0.514525	0.511284	0.525134	0.511589	0.509199	0.505425	0.503106
1691.57	0.522935	0.507454	0.510633	0.510909	0.492823	0.491244	0.48721	0.498288	0.485644	0.48398	0.481103	0.479524
1693.5	0.509436	0.494792	0.499086	0.499909	0.478737	0.477165	0.474432	0.487673	0.472302	0.472145	0.470132	0.467977
1695.43	0.477851	0.462604	0.47032	0.47174	0.444484	0.44238	0.44247	0.465209	0.442836	0.442885	0.440798	0.438253
1697.36	0.439304	0.422359	0.432179	0.432475	0.402075	0.400195	0.400818	0.427005	0.403749	0.402561	0.398936	0.396985
1699.29	0.425209	0.4102	0.41839	0.41915	0.387455	0.386824	0.388021	0.413565	0.389439	0.389608	0.385836	0.383323
1701.22	0.383063	0.368889	0.375106	0.375735	0.346794	0.345823	0.345355	0.367648	0.346756	0.346091	0.341674	0.341067
1703.14	0.378881	0.36476	0.370851	0.370279	0.341305	0.340504	0.339325	0.359277	0.340141	0.340116	0.337045	0.336367
1705.07	0.370448	0.35626	0.362828	0.362325	0.33075	0.330131	0.329865	0.35211	0.331093	0.331758	0.329018	0.327631
1707	0.359774	0.346149	0.350818	0.350314	0.319448	0.318943	0.317124	0.335896	0.319046	0.319179	0.316382	0.315808
1708.93	0.357296	0.344682	0.347419	0.346884	0.315979	0.316223	0.313384	0.328608	0.315014	0.315288	0.313312	0.312906
1710.86	0.352881	0.340367	0.342631	0.342284	0.311069	0.310927	0.307954	0.322849	0.310035	0.310503	0.308421	0.308262
1712.79	0.349382	0.336227	0.339588	0.339169	0.306728	0.305893	0.303731	0.321516	0.306942	0.3076	0.305464	0.305082
1714.72	0.341539	0.325753	0.332772	0.332056	0.297643	0.295885	0.2956	0.321139	0.30149	0.301796	0.298727	0.297859
1716.65	0.32849	0.311956	0.321252	0.31993	0.286357	0.284018	0.285055	0.315159	0.291696	0.291447	0.287543	0.286442
1718.58	0.307245	0.293329	0.29978	0.298803	0.272477	0.27065	0.269446	0.292268	0.272316	0.271374	0.267714	0.2675
1720.5	0.301173	0.289099	0.2924	0.292005	0.269795	0.268664	0.265169	0.27981	0.265069	0.26468	0.261772	0.261928
1722.43	0.29816	0.286488	0.289235	0.288854	0.267987	0.266988	0.263221	0.276116	0.262635	0.262345	0.259932	0.259693
1724.36	0.29165	0.280311	0.282665	0.282357	0.263464	0.262163	0.258073	0.269993	0.257872	0.257263	0.254538	0.254318
1726.29	0.289729	0.278986	0.280803	0.280431	0.263007	0.261512	0.257054	0.267361	0.256897	0.256514	0.253722	0.253304
1728.22	0.290802	0.279641	0.282235	0.281601	0.263761	0.261802	0.257877	0.270167	0.259494	0.259016	0.256062	0.255045
1730.15	0.292542	0.279751	0.284433	0.28335	0.264226	0.261161	0.258194	0.27461	0.263907	0.262568	0.258399	0.257224
1732.08	0.29654	0.282598	0.289322	0.287805	0.266634	0.262798	0.261175	0.281218	0.269858	0.268526	0.26366	0.262085
1734.01	0.293135	0.279028	0.287134	0.285511	0.262987	0.258974	0.258138	0.282041	0.270556	0.268685	0.262707	0.261103
1735.93	0.292476	0.279535	0.284889	0.283753	0.26395	0.260077	0.25633	0.272764	0.270699	0.267984	0.262389	0.261387
1737.86	0.296341	0.284157	0.288963	0.287715	0.266648	0.263183	0.259506	0.274346	0.275053	0.272941	0.268338	0.266324
1739.79	0.289364	0.277119	0.282906	0.281485	0.258037	0.254614	0.2513	0.267453	0.271275	0.268572	0.263605	0.26141
1741.72	0.283349	0.271376	0.276669	0.275446	0.250915	0.247378	0.243661	0.258484	0.26691	0.263834	0.258719	0.256533
1743.65	0.273073	0.261063	0.266771	0.265249	0.239291	0.23555	0.231846	0.248161	0.258955	0.255567	0.250185	0.247771
1745.58	0.259204	0.247243	0.253697	0.252051	0.225299	0.221196	0.217636	0.235124	0.246684	0.243692	0.238163	0.235794
1747.51	0.242298	0.229857	0.23809	0.236227	0.208607	0.204092	0.20198	0.222968	0.231669	0.229246	0.223629	0.220983
1749.44	0.218202	0.20611	0.214558	0.21273	0.186601	0.182774	0.180967	0.20276	0.209085	0.206598	0.201059	0.198509
1751.36	0.192373	0.182496	0.188819	0.187638	0.165677	0.163251	0.160479	0.177934	0.18358	0.181656	0.177068	0.175144
1753.29	0.170394	0.16217	0.166692	0.166149	0.148396	0.146856	0.143165	0.155273	0.160256	0.159571	0.156046	0.155053
1755.22	0.155925	0.148213	0.152801	0.152498	0.136133	0.135223	0.132056	0.144086	0.145412	0.145865	0.143352	0.142356
1757.15	0.136302	0.128371	0.133924	0.13343	0.119189	0.118497	0.115937	0.130057	0.126064	0.126554	0.124091	0.123451
1759.08	0.122862	0.115296	0.120574	0.120183	0.10834	0.107884	0.105097	0.117931	0.111774	0.113002	0.110821	0.110497
1761.01	0.112188	0.104526	0.110509	0.110073	0.098755	0.098623	0.096801	0.111497	0.101201	0.103131	0.101301	0.100713
1762.94	0.100556	0.093279	0.098672	0.098414	0.089643	0.089588	0.087118	0.10064	0.089236	0.090964	0.089138	0.089277
1764.87	0.093901	0.087522	0.09175	0.091745	0.085066	0.085134	0.082119	0.092741	0.081912	0.084054	0.082856	0.083226
1766.8	0.08963	0.082781	0.08785	0.08765	0.08059	0.080491	0.078438	0.091119	0.078165	0.080453	0.079186	0.079305
1768.72	0.085365	0.077204	0.08379	0.083374	0.076024	0.075279	0.073823	0.089298	0.074181	0.076355	0.07457	0.074811
1770.65	0.082277	0.073116	0.081392	0.080636	0.072039	0.071125	0.07114	0.090837	0.07181	0.074234	0.072693	0.072282
1772.58	0.07748	0.068214	0.077063	0.0761	0.067691	0.066857	0.067141	0.088857	0.068039	0.070126	0.068083	0.068002
1774.51	0.073793	0.065973	0.072456	0.071749	0.066278	0.065956	0.064366	0.080367	0.063341	0.065627	0.063727	0.064235
1776.44	0.071209	0.064419	0.069205	0.068758	0.064991	0.065087	0.062707	0.075218	0.060252	0.062756	0.061289	0.061664
1778.37	0.069336	0.062781	0.067438	0.066981	0.063416	0.063492	0.061317	0.073684	0.058581	0.061136	0.059887	0.060104
1780.3	0.067621	0.060701	0.065801	0.065315	0.061259	0.061432	0.059592	0.073311	0.057285	0.059592	0.05831	0.058537
1782.23	0.065481	0.058937	0.063363	0.063075	0.059915	0.060279	0.057848	0.069744	0.054879	0.057246	0.055964	0.056368
1784.15	0.063865	0.057726	0.061768	0.061561	0.058859	0.059326	0.056926	0.068282	0.053357	0.055991	0.054842	0.054977
1786.08	0.061995	0.055975	0.05968	0.059675	0.057629	0.058073	0.055419	0.066165	0.05144	0.054105	0.052841	0.053086
1788.01	0.060851	0.054762	0.058593	0.058475	0.056758	0.05702	0.054378	0.064643	0.049908	0.052861	0.051821	0.052045
1789.94	0.060675	0.05359	0.059147	0.058516	0.055185	0.054998	0.053536	0.067918	0.050515	0.05338	0.052283	0.051983
1791.87	0.05981	0.051728	0.059013	0.057944	0.053088	0.052663	0.052056	0.070951	0.05089	0.053262	0.051436	0.050999
1793.8	0.057925	0.050477	0.056818	0.055832	0.052322	0.052132	0.050593	0.066879	0.048644	0.051006	0.048958	0.049051
1795.73	0.056946	0.050169	0.055474	0.054651	0.052085	0.051985	0.049995	0.064151	0.047281	0.049867	0.048063	0.048126
1797.66	0.055629	0.049026	0.053999	0.053443	0.051267	0.051167	0.049227	0.062438	0.04551	0.048406	0.046832	0.046923
1799.59	0.054901	0.047915	0.053383	0.052788	0.050175	0.050105	0.048502	0.062679	0.044903	0.047738	0.046289	0.046229
1801.51	0.054233	0.047266	0.052657	0.051987	0.049624	0.049651	0.04754	0.061881	0.044517	0.047084	0.045504	0.045514
1803.44	0.052548	0.046431	0.050492	0.050352	0.049176	0.049736	0.046802	0.057972	0.04215	0.045025	0.043793	0.044108
1805.37	0.051358	0.045707	0.049233	0.04916	0.048466	0.049239	0.046246	0.056037	0.040685	0.043787	0.042747	0.042999
1807.3	0.050977	0.045135	0.04901	0.04868	0.047862	0.048513	0.045807	0.056114	0.040476	0.043541	0.042416	0.042573
1809.23	0.050368	0.044126	0.04857	0.048175	0.046856	0.04746	0.045201	0.056747	0.040179	0.043279	0.042106	0.042093
1811.16	0.049737	0.043426	0.048054	0.047529	0.046235	0.046701	0.044489	0.056782	0.039839	0.042823	0.041447	0.041422
1813.09	0.048652	0.042931	0.046552	0.04637	0.046114	0.046812	0.04387	0.053839	0.038306	0.041368	0.040071	0.040463
1815.02	0.04761	0.042441	0.04551	0.045515	0.045652	0.046661	0.043504	0.052116	0.037077	0.040347	0.039502	0.039857
1816.94	0.047166	0.041883	0.045241	0.045018	0.045068	0.046044	0.042952	0.052046	0.036872	0.039922	0.039155	0.03943
1818.87	0.046449	0.041214	0.044598	0.044373	0.044637	0.045638	0.042489	0.051153	0.036084	0.039276	0.038409	0.038869
1820.8	0.045921	0.040645	0.044042	0.043944	0.044232	0.045013	0.042095	0.050767	0.035561	0.038789	0.037956	0.038369
1822.73	0.046091	0.040236	0.044186	0.043978	0.043706	0.044075	0.041824	0.052093	0.035857	0.039081	0.038233	0.0383
1824.66	0.045811	0.039604	0.044415	0.043963	0.042911	0.043139	0.041296	0.053945	0.036156	0.039389	0.038286	0.038153
1826.59	0.045208	0.038957	0.04386	0.043559	0.042506	0.042835	0.040703	0.052938	0.035427	0.038598	0.037381	0.037533
1828.52	0.044969	0.038141	0.043927	0.043348	0.041303	0.041633	0.040505	0.05484	0.035814	0.038724	0.037587	0.037429
1830.45	0.044385	0.037677	0.043538	0.042729	0.041003	0.04147	0.039857	0.054625	0.035744	0.038279	0.036695	0.036958
1832.38	0.043485	0.037944	0.041887	0.041601	0.041566	0.042437	0.039659	0.049872	0.033618	0.036722	0.03553	0.035968
1834.3	0.042959	0.037862	0.041059	0.04108	0.041289	0.042294	0.039545	0.048832	0.032874	0.036161	0.035325	0.035442
1836.23	0.042634	0.03732	0.040858	0.040833	0.040753	0.041809	0.039119	0.049456	0.032834	0.035943	0.035033	0.035204
1838.16	0.042214	0.036856	0.040489	0.040382	0.040509	0.041551	0.038871	0.04892	0.03232	0.035398	0.034558	0.034799
1840.09	0.041975	0.036609	0.040247	0.040089	0.040593	0.041373	0.038667	0.048045	0.031846	0.035107	0.034205	0.034534
1842.02	0.042398	0.036243	0.041089	0.040683	0.039892	0.040294	0.038611	0.050905	0.032821	0.036072	0.035121	0.034943
1843.95	0.042685	0.035607	0.042001	0.041369	0.038965	0.038987	0.038142	0.054436	0.034164	0.036878	0.035392	0.035205
1845.88	0.042314	0.035489	0.041187	0.040688	0.039254	0.039289	0.037597	0.051864	0.033372	0.035964	0.034172	0.034646
1847.81	0.041533	0.035505	0.039905	0.039573	0.03917	0.039829	0.037368	0.048947	0.032078	0.034877	0.033545	0.033798
1849.73	0.040448	0.035192	0.038713	0.038527	0.038993	0.040255	0.037231	0.046489	0.030555	0.033732	0.032728	0.033026
1851.66	0.039759	0.034879	0.037979	0.037927	0.038913	0.04022	0.037107	0.045324	0.029561	0.033055	0.032283	0.032632
1853.59	0.03948	0.034655	0.037671	0.037746	0.038782	0.040069	0.036881	0.045059	0.029268	0.032807	0.032102	0.032424
1855.52	0.039254	0.034425	0.037493	0.037629	0.038529	0.039927	0.036698	0.044899	0.029101	0.032606	0.031877	0.032258
1857.45	0.039332	0.034358	0.037622	0.037643	0.038421	0.0397	0.036597	0.045435	0.029309	0.032761	0.031821	0.032208
1859.38	0.039376	0.034294	0.037676	0.037721	0.03838	0.039565	0.036457	0.045568	0.029519	0.032836	0.031816	0.03216
1861.31	0.039121	0.034158	0.037466	0.037542	0.038237	0.039434	0.036212	0.045216	0.02934	0.032686	0.03177	0.032029
1863.24	0.038954	0.033937	0.037341	0.037273	0.038096	0.039116	0.036106	0.045	0.028895	0.032478	0.03158	0.031922
1865.17	0.03936	0.033517	0.037926	0.037592	0.037749	0.038315	0.036026	0.046738	0.029269	0.032859	0.031901	0.032143
1867.09	0.040247	0.032992	0.039231	0.038455	0.036895	0.036942	0.035808	0.051176	0.03096	0.034176	0.032906	0.032641
1869.02	0.040428	0.033118	0.039587	0.038768	0.036728	0.036887	0.035594	0.052288	0.031926	0.034519	0.032734	0.032788
1870.95	0.039359	0.033464	0.03796	0.037591	0.037501	0.038327	0.035657	0.047313	0.029937	0.032836	0.031434	0.032165
1872.88	0.03844	0.033533	0.036718	0.03659	0.037524	0.038911	0.035818	0.044544	0.028269	0.031744	0.030928	0.031603
1874.81	0.038132	0.033507	0.036394	0.036437	0.037388	0.038958	0.03579	0.04407	0.028048	0.031574	0.030848	0.031319
1876.74	0.038071	0.033431	0.03638	0.036511	0.037562	0.038967	0.035838	0.044071	0.028095	0.031696	0.030979	0.031208
1878.67	0.038043	0.033364	0.036417	0.036431	0.037634	0.038919	0.035751	0.044276	0.028141	0.031765	0.031026	0.031175
1880.6	0.038027	0.033252	0.036321	0.036301	0.037562	0.038955	0.035637	0.044118	0.028067	0.031596	0.030878	0.031138
1882.52	0.037962	0.033148	0.036281	0.036254	0.037422	0.038783	0.035702	0.044199	0.027908	0.031487	0.030827	0.031107
1884.45	0.038052	0.033078	0.036383	0.036325	0.03724	0.038557	0.035535	0.044745	0.028082	0.031581	0.03083	0.031079
1886.38	0.038055	0.032984	0.03631	0.036234	0.037153	0.038455	0.035373	0.0446	0.027958	0.03147	0.030752	0.030996
1888.31	0.038094	0.032773	0.036661	0.036412	0.036733	0.037844	0.035397	0.046141	0.028587	0.031893	0.031065	0.031183
1890.24	0.038037	0.032603	0.036651	0.03637	0.036753	0.037759	0.035135	0.04635	0.028791	0.031883	0.030603	0.031011
1892.17	0.037819	0.032697	0.036085	0.035978	0.037108	0.038274	0.035188	0.044473	0.027835	0.031277	0.0303	0.03065
1894.1	0.037815	0.032664	0.036225	0.035986	0.036855	0.037922	0.03509	0.045152	0.027955	0.031355	0.030572	0.030615
1896.03	0.037592	0.032414	0.036187	0.035818	0.036918	0.037901	0.034833	0.044837	0.027838	0.03113	0.030189	0.030517
1897.95	0.037216	0.032211	0.035586	0.035361	0.036961	0.038264	0.03475	0.043402	0.027108	0.030624	0.029776	0.030187
1899.88	0.037085	0.032236	0.035322	0.035186	0.036861	0.038322	0.034662	0.043085	0.026812	0.030545	0.029751	0.030048
1901.81	0.036988	0.032141	0.035277	0.035103	0.036738	0.038186	0.034665	0.043169	0.026794	0.030498	0.029708	0.030069
1903.74	0.037007	0.031886	0.035191	0.03508	0.036591	0.037887	0.034603	0.043363	0.026769	0.030332	0.02954	0.029961
1905.67	0.037055	0.031782	0.035281	0.03519	0.036498	0.037672	0.03443	0.043567	0.026718	0.030451	0.029597	0.029928
1907.6	0.037251	0.031695	0.035781	0.03556	0.036297	0.037344	0.034364	0.044774	0.027228	0.030976	0.029949	0.030123
1909.53	0.037281	0.031502	0.035831	0.035559	0.036222	0.037208	0.034252	0.04539	0.027511	0.031077	0.02986	0.030263
1911.46	0.036851	0.031585	0.035148	0.035039	0.036339	0.037641	0.034281	0.043831	0.026759	0.030489	0.029347	0.03005
1913.39	0.036587	0.031653	0.03494	0.034882	0.036475	0.037886	0.034414	0.042925	0.026403	0.030178	0.029184	0.029872
1915.31	0.036735	0.031546	0.035277	0.034953	0.036322	0.037561	0.034315	0.043542	0.026659	0.030347	0.029535	0.029987
1917.24	0.037126	0.031375	0.035831	0.035277	0.03576	0.036896	0.034124	0.045614	0.027599	0.030984	0.02993	0.03015
1919.17	0.037241	0.031319	0.035604	0.035371	0.036085	0.037121	0.034019	0.045024	0.027511	0.030775	0.029524	0.030038
1921.1	0.037413	0.031583	0.035635	0.035349	0.036204	0.037027	0.034179	0.045111	0.02758	0.030889	0.02988	0.030166
1923.03	0.037492	0.031799	0.035966	0.035466	0.036072	0.036824	0.034231	0.04626	0.028299	0.031453	0.030053	0.030212
1924.96	0.036745	0.031685	0.03499	0.034846	0.036264	0.037528	0.034207	0.043758	0.026935	0.030423	0.029282	0.029735
1926.89	0.036428	0.031719	0.034516	0.034455	0.036304	0.037865	0.034352	0.042656	0.026278	0.029879	0.029228	0.029556
1928.82	0.036578	0.031712	0.034476	0.034348	0.036402	0.037964	0.034349	0.042749	0.026349	0.030026	0.029276	0.029538
1930.74	0.036755	0.03177	0.034483	0.034364	0.036416	0.037932	0.034373	0.042829	0.026319	0.030115	0.029337	0.029585
1932.67	0.036727	0.031769	0.034657	0.034511	0.036387	0.037853	0.034419	0.043077	0.026536	0.030088	0.029427	0.029605
1934.6	0.036676	0.031781	0.034617	0.034492	0.036483	0.037942	0.03444	0.042987	0.026503	0.029961	0.02939	0.029626
1936.53	0.036741	0.031815	0.034481	0.034546	0.036581	0.037895	0.03447	0.042936	0.026465	0.029981	0.029321	0.029711
1938.46	0.03688	0.031777	0.034701	0.034742	0.036705	0.037934	0.034428	0.043096	0.026601	0.030225	0.029355	0.029723
1940.39	0.037287	0.031717	0.035418	0.035108	0.036392	0.037642	0.034403	0.04455	0.027182	0.030853	0.029937	0.030027
1942.32	0.037745	0.031574	0.036204	0.035578	0.03614	0.037237	0.034292	0.046511	0.028057	0.031536	0.030287	0.030369
1944.25	0.037501	0.031629	0.035837	0.035392	0.036565	0.037574	0.034243	0.045488	0.027581	0.031212	0.029829	0.030188
1946.18	0.037171	0.031769	0.035285	0.035147	0.036628	0.037862	0.03432	0.044322	0.027066	0.030731	0.0297	0.030035
1948.1	0.037002	0.031863	0.03494	0.034973	0.036733	0.038194	0.034343	0.043531	0.026819	0.030368	0.029445	0.029887
1950.03	0.036981	0.03179	0.034739	0.03472	0.036834	0.038374	0.034435	0.043053	0.026587	0.030181	0.029279	0.029863
1951.96	0.037205	0.031664	0.034775	0.034723	0.036902	0.038271	0.034427	0.04303	0.026511	0.030283	0.029213	0.029867
1953.89	0.037304	0.0317	0.034898	0.034913	0.03694	0.038141	0.03436	0.043375	0.026539	0.030452	0.029389	0.029896
1955.82	0.037236	0.031685	0.034954	0.034993	0.03699	0.038174	0.034419	0.043638	0.026646	0.030347	0.029589	0.029943
1957.75	0.037117	0.031675	0.034845	0.034844	0.03703	0.038282	0.03453	0.043269	0.02655	0.030112	0.029527	0.029931
1959.68	0.037116	0.03166	0.034899	0.03478	0.036908	0.038229	0.034539	0.043245	0.026474	0.030189	0.02953	0.029989
1961.61	0.037112	0.031683	0.034879	0.034773	0.036909	0.038256	0.034592	0.043402	0.026441	0.030292	0.029479	0.029984
1963.53	0.037142	0.031815	0.03484	0.034859	0.037017	0.0383	0.03459	0.043455	0.026512	0.03033	0.029503	0.029968
1965.46	0.0376	0.031835	0.035303	0.035158	0.036936	0.037918	0.034541	0.044855	0.02728	0.030879	0.030012	0.030243
1967.39	0.037715	0.031828	0.035473	0.035203	0.036779	0.037801	0.034425	0.04548	0.027626	0.031034	0.029971	0.030284
1969.32	0.037257	0.031919	0.034838	0.034733	0.036955	0.038312	0.034386	0.043867	0.026734	0.030441	0.029492	0.029888
1971.25	0.037001	0.031936	0.0345	0.034378	0.037038	0.038477	0.034483	0.043268	0.026398	0.030189	0.029547	0.029736
1973.18	0.036935	0.031988	0.034476	0.034324	0.036906	0.038432	0.034514	0.043303	0.026535	0.030153	0.029563	0.029765
1975.11	0.03695	0.032036	0.034449	0.034431	0.036923	0.038486	0.034561	0.043295	0.026512	0.030277	0.029547	0.029756
1977.04	0.037025	0.031987	0.034376	0.034523	0.036997	0.038611	0.034626	0.043249	0.026532	0.030344	0.029463	0.029802
1978.97	0.037067	0.031978	0.034334	0.034466	0.036878	0.038515	0.034606	0.04321	0.026574	0.030233	0.029435	0.029798
1980.89	0.037041	0.031865	0.034427	0.034425	0.036936	0.038512	0.034565	0.043231	0.026638	0.030193	0.029558	0.029854
1982.82	0.037094	0.031673	0.034477	0.034401	0.037097	0.038558	0.034465	0.043372	0.026726	0.030259	0.029644	0.029896
1984.75	0.037141	0.031731	0.034507	0.034458	0.037246	0.038541	0.034584	0.043472	0.02677	0.030348	0.029703	0.029948
1986.68	0.037392	0.031848	0.034808	0.034689	0.03716	0.038356	0.03468	0.044147	0.027165	0.030546	0.029868	0.030104
1988.61	0.037806	0.031841	0.035079	0.034939	0.037137	0.038267	0.034519	0.044668	0.027371	0.030806	0.030015	0.030283
1990.54	0.038129	0.03179	0.03525	0.034995	0.037053	0.038108	0.034591	0.045421	0.027584	0.031209	0.030309	0.030463
1992.47	0.038405	0.031879	0.035399	0.035065	0.03699	0.037984	0.034485	0.045879	0.028001	0.031446	0.030248	0.030446
1994.4	0.037875	0.031916	0.034771	0.034765	0.037245	0.038441	0.034387	0.044224	0.027249	0.030767	0.029685	0.030076
1996.32	0.037497	0.031933	0.034433	0.034498	0.037258	0.038681	0.034537	0.043666	0.026705	0.030335	0.029654	0.029971
1998.25	0.03752	0.031927	0.034607	0.034409	0.037295	0.038649	0.034526	0.043836	0.026687	0.030383	0.029711	0.030043
2000.18	0.037559	0.031946	0.034682	0.034418	0.037368	0.038716	0.034441	0.043725	0.026682	0.030476	0.02971	0.03015
2002.11	0.037728	0.031978	0.034626	0.034537	0.037397	0.038876	0.034517	0.043644	0.026637	0.030475	0.029815	0.03025
2004.04	0.037882	0.032025	0.034578	0.03457	0.037543	0.038903	0.034628	0.043619	0.026676	0.030447	0.029931	0.030268
2005.97	0.038024	0.032174	0.034709	0.034661	0.037657	0.038859	0.034696	0.043729	0.026858	0.030709	0.030028	0.030386
2007.9	0.03809	0.03228	0.034878	0.034863	0.037773	0.038942	0.034853	0.044027	0.027073	0.030948	0.030157	0.030505
2009.83	0.038106	0.032369	0.034969	0.035043	0.037813	0.039163	0.034957	0.044156	0.027233	0.030921	0.030181	0.030607
2011.76	0.038263	0.032547	0.035104	0.03512	0.037939	0.039347	0.035112	0.044276	0.027358	0.031023	0.030283	0.030787
2013.68	0.03862	0.032706	0.0353	0.035273	0.038241	0.039462	0.035299	0.044645	0.027591	0.031313	0.030527	0.031013
2015.61	0.039078	0.032847	0.035764	0.035629	0.038339	0.039497	0.035544	0.045731	0.028284	0.031943	0.030957	0.031361
2017.54	0.039347	0.033059	0.036168	0.035889	0.03852	0.039542	0.035664	0.046439	0.028965	0.032409	0.031317	0.031672
2019.47	0.039239	0.033163	0.035901	0.035801	0.03876	0.039781	0.035839	0.045592	0.028591	0.032176	0.031305	0.031596
2021.4	0.039241	0.033326	0.035657	0.035672	0.038871	0.040087	0.035952	0.045174	0.028336	0.031999	0.031294	0.031577
2023.33	0.039371	0.033551	0.035776	0.035761	0.039048	0.040343	0.036027	0.045341	0.02853	0.032141	0.031377	0.03182
2025.26	0.039465	0.033576	0.035936	0.035843	0.039026	0.040403	0.0362	0.045337	0.02868	0.032325	0.031415	0.031962
2027.19	0.039458	0.033681	0.036011	0.035881	0.039021	0.040425	0.036289	0.045305	0.028901	0.03239	0.031557	0.031948
2029.11	0.039491	0.033689	0.036055	0.036028	0.039172	0.040606	0.036254	0.045317	0.028899	0.032402	0.031723	0.031956
2031.04	0.039677	0.033749	0.036127	0.036153	0.039307	0.040765	0.036208	0.045393	0.028833	0.032435	0.031759	0.032182
2032.97	0.039845	0.03399	0.036214	0.036178	0.039413	0.040823	0.036348	0.045587	0.028891	0.032629	0.031798	0.032268
2034.9	0.04005	0.034085	0.036379	0.036233	0.039485	0.040853	0.036444	0.045716	0.029063	0.032743	0.031889	0.032241
2036.83	0.040084	0.034002	0.036483	0.036363	0.039713	0.040859	0.036504	0.045735	0.029196	0.032641	0.031997	0.032324
2038.76	0.040276	0.03397	0.036625	0.036602	0.039831	0.040858	0.036652	0.046083	0.029398	0.032922	0.032146	0.032484
2040.69	0.040624	0.034182	0.036914	0.036758	0.039731	0.040801	0.036663	0.046658	0.02987	0.033343	0.032353	0.032661
2042.62	0.04061	0.034266	0.036877	0.036695	0.039764	0.040891	0.036668	0.04642	0.029792	0.03329	0.032287	0.032657
2044.54	0.040443	0.034202	0.036624	0.036587	0.039848	0.040976	0.036704	0.04601	0.029417	0.033124	0.032089	0.032649
2046.47	0.040406	0.034148	0.036498	0.036529	0.039922	0.041015	0.036688	0.046025	0.029362	0.033099	0.032117	0.032596
2048.4	0.040439	0.034064	0.036479	0.036569	0.040014	0.041075	0.036696	0.045921	0.029345	0.03315	0.032188	0.032532
2050.33	0.040532	0.034046	0.036649	0.036639	0.040057	0.04109	0.036655	0.045876	0.029311	0.033235	0.032237	0.032616
2052.26	0.040606	0.03403	0.03667	0.036568	0.040071	0.041048	0.036616	0.04599	0.029256	0.033264	0.032256	0.032675
2054.19	0.040686	0.034068	0.036587	0.036515	0.040128	0.041092	0.036689	0.045976	0.029297	0.033124	0.032234	0.032675
2056.12	0.040782	0.03423	0.036625	0.036462	0.040021	0.041175	0.036752	0.045981	0.02933	0.032984	0.032249	0.032608
2058.05	0.040756	0.034312	0.036702	0.036459	0.040105	0.041209	0.036779	0.04615	0.029443	0.033001	0.032347	0.032628
2059.98	0.040708	0.034349	0.036816	0.036534	0.040155	0.041238	0.036628	0.046259	0.02951	0.032926	0.032417	0.032737
2061.9	0.040713	0.034416	0.036716	0.036638	0.040115	0.041231	0.036613	0.04626	0.029529	0.032945	0.032411	0.032788
2063.83	0.040954	0.034438	0.036839	0.036776	0.040034	0.041109	0.036696	0.04692	0.029884	0.033338	0.032608	0.032906
2065.76	0.041012	0.034436	0.036923	0.036722	0.039987	0.04106	0.036678	0.047209	0.030003	0.033475	0.032607	0.03278
2067.69	0.040679	0.0343	0.036532	0.036511	0.040079	0.041236	0.036692	0.046485	0.029697	0.033035	0.032381	0.032545
2069.62	0.040607	0.03429	0.036399	0.036444	0.040158	0.041287	0.036668	0.046292	0.029564	0.032946	0.03233	0.032612
2071.55	0.040726	0.034332	0.03645	0.036461	0.040147	0.041252	0.036715	0.046373	0.029546	0.033046	0.032352	0.032614
2073.48	0.040768	0.034403	0.036483	0.036394	0.040142	0.041192	0.036834	0.046409	0.029535	0.033048	0.032337	0.032698
2075.41	0.040648	0.034365	0.036483	0.036375	0.040224	0.041119	0.036895	0.046342	0.029517	0.033039	0.032346	0.03281
2077.33	0.040713	0.034195	0.036467	0.036402	0.040241	0.041233	0.036802	0.046386	0.029487	0.032988	0.032385	0.032762
2079.26	0.040805	0.034111	0.036435	0.0363	0.04029	0.041299	0.036776	0.046498	0.029399	0.032894	0.032321	0.032731
2081.19	0.040756	0.034096	0.03647	0.036267	0.040289	0.04129	0.036792	0.046426	0.029422	0.032794	0.032253	0.032719
2083.12	0.040809	0.034132	0.036512	0.036263	0.040351	0.041288	0.036783	0.046261	0.029432	0.032809	0.032176	0.032649
2085.05	0.040916	0.034166	0.036569	0.036303	0.040413	0.04127	0.036772	0.046266	0.029402	0.032923	0.032271	0.032669
2086.98	0.040908	0.034228	0.036541	0.036434	0.040394	0.041228	0.036655	0.046398	0.029449	0.033076	0.032372	0.03262
2088.91	0.040993	0.034283	0.036632	0.036481	0.04037	0.041191	0.036635	0.046706	0.029591	0.033179	0.032493	0.032665
2090.84	0.041023	0.034226	0.036675	0.036325	0.040412	0.041191	0.03654	0.046683	0.029462	0.033075	0.032377	0.032779
2092.77	0.040847	0.034135	0.036361	0.036204	0.040372	0.041181	0.036565	0.046255	0.029197	0.032813	0.032199	0.032742
2094.69	0.040753	0.034147	0.036289	0.036254	0.040352	0.041193	0.036593	0.04626	0.029189	0.032795	0.032169	0.032728
2096.62	0.040764	0.034191	0.036346	0.036258	0.040315	0.041215	0.036601	0.046335	0.029167	0.032956	0.032078	0.032641
2098.55	0.040768	0.034141	0.036392	0.03629	0.040302	0.041285	0.03665	0.046353	0.029093	0.032945	0.0321	0.032661
2100.48	0.040702	0.034062	0.036437	0.036264	0.040362	0.041293	0.036585	0.046399	0.029027	0.032821	0.032164	0.032664
2102.41	0.040638	0.034002	0.036396	0.036117	0.040296	0.041218	0.03654	0.046381	0.029131	0.032772	0.032158	0.032608
2104.34	0.040664	0.033915	0.036371	0.03596	0.040282	0.041136	0.036513	0.046265	0.029067	0.032671	0.032101	0.032601
2106.27	0.040702	0.033799	0.036349	0.035912	0.040289	0.041149	0.036543	0.046208	0.028953	0.032658	0.032105	0.03258
2108.2	0.040614	0.03376	0.036324	0.035955	0.04026	0.041184	0.03647	0.046222	0.02893	0.032687	0.032029	0.032561
2110.12	0.04056	0.033864	0.036221	0.035922	0.040225	0.041195	0.036456	0.046193	0.028902	0.032617	0.032066	0.032563
2112.05	0.040549	0.033938	0.036176	0.035853	0.040287	0.04119	0.036569	0.046146	0.029052	0.032674	0.032207	0.03259
2113.98	0.040594	0.033981	0.036188	0.035792	0.040354	0.041081	0.036622	0.046271	0.029264	0.032839	0.032148	0.032503
2115.91	0.04058	0.033988	0.036145	0.035783	0.040328	0.041089	0.036524	0.046319	0.029293	0.032726	0.032067	0.032404
2117.84	0.040377	0.033872	0.036046	0.035741	0.040332	0.041146	0.036479	0.046234	0.029172	0.032571	0.032025	0.032378
2119.77	0.040303	0.033858	0.035929	0.035736	0.040314	0.041168	0.036501	0.046237	0.029076	0.032677	0.031996	0.032428
2121.7	0.040359	0.033757	0.03582	0.035698	0.040162	0.041163	0.036425	0.046205	0.028942	0.032697	0.031944	0.032418
2123.63	0.040341	0.033676	0.035852	0.035533	0.040151	0.041147	0.036347	0.046181	0.028935	0.032642	0.031907	0.032297
2125.56	0.040334	0.033707	0.035871	0.035503	0.04014	0.041081	0.036259	0.046077	0.028982	0.032474	0.031788	0.03218
2127.48	0.040415	0.033628	0.03585	0.035519	0.040039	0.040974	0.036246	0.04605	0.029057	0.032434	0.031698	0.032195
2129.41	0.040417	0.033548	0.035871	0.035481	0.040065	0.041003	0.036236	0.046045	0.028925	0.032379	0.031685	0.032131
2131.34	0.040327	0.033575	0.035869	0.035499	0.040111	0.041191	0.036232	0.045987	0.028757	0.032337	0.031682	0.032105
2133.27	0.04025	0.033415	0.035858	0.035438	0.040067	0.041104	0.036139	0.046061	0.028803	0.032389	0.031565	0.032229
2135.2	0.040226	0.033296	0.035842	0.035436	0.040063	0.040853	0.036016	0.046222	0.028902	0.032394	0.031542	0.032253
2137.13	0.040198	0.033298	0.035782	0.035508	0.040084	0.040778	0.035992	0.046102	0.028827	0.032394	0.031537	0.03215
2139.06	0.040101	0.033325	0.035815	0.035372	0.040038	0.040793	0.035906	0.045952	0.028719	0.032362	0.031482	0.032108
2140.99	0.039987	0.033276	0.035823	0.035237	0.039963	0.040788	0.035866	0.045976	0.028608	0.032279	0.031539	0.032023
2142.91	0.03991	0.03318	0.035812	0.035282	0.039819	0.040807	0.035846	0.045916	0.028415	0.032209	0.031542	0.031986
2144.84	0.039831	0.033185	0.035835	0.035266	0.03972	0.040787	0.035861	0.045871	0.02837	0.032202	0.031511	0.032005
2146.77	0.039809	0.03315	0.03566	0.035195	0.039803	0.040731	0.03593	0.04588	0.02834	0.032225	0.031465	0.032011
2148.7	0.039833	0.033141	0.035403	0.035137	0.039804	0.04078	0.035907	0.045759	0.028277	0.032124	0.03136	0.031972
2150.63	0.039791	0.033112	0.035307	0.035157	0.039748	0.040809	0.035869	0.045652	0.028291	0.031969	0.03136	0.0319
2152.56	0.039703	0.03302	0.035371	0.035135	0.039697	0.040716	0.035791	0.045681	0.028327	0.031898	0.03136	0.031815
2154.49	0.039725	0.03294	0.035431	0.035028	0.039604	0.040549	0.035724	0.045628	0.028265	0.031812	0.031324	0.031746
2156.42	0.039697	0.032877	0.035365	0.035027	0.039556	0.040508	0.035688	0.045598	0.028219	0.031752	0.031322	0.03181
2158.35	0.039586	0.03282	0.035211	0.035008	0.039456	0.040589	0.035834	0.045637	0.028179	0.031691	0.031202	0.031747
2160.27	0.039446	0.032754	0.035097	0.034945	0.039342	0.04048	0.035815	0.045622	0.028176	0.031745	0.031005	0.031631
2162.2	0.039336	0.032727	0.035	0.034912	0.039347	0.04034	0.03556	0.045594	0.028181	0.031854	0.030923	0.03147
2164.13	0.039288	0.032659	0.034901	0.034802	0.039433	0.040308	0.035466	0.045433	0.028015	0.031747	0.030983	0.03127
2166.06	0.03923	0.032514	0.034911	0.034687	0.039504	0.040335	0.035445	0.045242	0.027882	0.031603	0.030888	0.031207
2167.99	0.039064	0.032457	0.034815	0.034587	0.039364	0.040294	0.035356	0.045084	0.027879	0.031495	0.030712	0.031045
2169.92	0.038942	0.032338	0.034647	0.034543	0.039133	0.040272	0.035342	0.045179	0.027803	0.031337	0.030552	0.030857
2171.85	0.038885	0.032134	0.034601	0.034509	0.038993	0.040201	0.035326	0.045208	0.027633	0.031283	0.03046	0.030704
2173.78	0.038812	0.032014	0.034563	0.034496	0.038892	0.040089	0.035126	0.045102	0.027495	0.031327	0.030437	0.030537
2175.7	0.038656	0.031864	0.034406	0.034471	0.038782	0.040018	0.034988	0.045114	0.027289	0.031276	0.030183	0.030555
2177.63	0.038402	0.031789	0.034255	0.03433	0.038642	0.039851	0.035007	0.044967	0.02719	0.031115	0.029957	0.03052
2179.56	0.038322	0.031765	0.034233	0.034174	0.038517	0.039774	0.034849	0.044735	0.027132	0.03089	0.029803	0.030253
2181.49	0.038292	0.031713	0.034173	0.034091	0.038596	0.039686	0.034662	0.044756	0.026997	0.030753	0.029739	0.030194
2183.42	0.038172	0.03161	0.034142	0.034063	0.038607	0.039541	0.034584	0.044863	0.026923	0.030654	0.029696	0.030188
2185.35	0.038079	0.031475	0.034155	0.034028	0.038417	0.039465	0.034498	0.044783	0.026813	0.030619	0.029603	0.029976
2187.28	0.037939	0.031342	0.034028	0.03394	0.038276	0.039393	0.034431	0.044547	0.026557	0.030622	0.029426	0.029954
2189.21	0.037822	0.031221	0.033941	0.033858	0.038136	0.039438	0.034293	0.044355	0.026396	0.030365	0.029334	0.02991
2191.13	0.037677	0.031089	0.033848	0.033766	0.038009	0.039504	0.034078	0.044327	0.026285	0.030037	0.029305	0.02964
2193.06	0.037498	0.030925	0.033647	0.033686	0.037905	0.039347	0.034062	0.044289	0.026125	0.030036	0.029202	0.029466
2194.99	0.037384	0.030837	0.033464	0.033628	0.037753	0.039129	0.03413	0.044155	0.025906	0.030023	0.029002	0.029335
2196.92	0.037331	0.030786	0.033265	0.033492	0.0376	0.03907	0.033867	0.044068	0.025701	0.029962	0.028709	0.02924
2198.85	0.03718	0.030664	0.033243	0.033331	0.03753	0.038986	0.033669	0.043992	0.025609	0.029788	0.028601	0.029142
2200.78	0.037049	0.030492	0.033222	0.033309	0.037452	0.038801	0.033792	0.043814	0.025548	0.029477	0.028553	0.028993
2202.71	0.036897	0.030472	0.033086	0.033266	0.037228	0.038664	0.033834	0.043721	0.025443	0.029291	0.028448	0.02888
2204.64	0.036621	0.030436	0.033169	0.03311	0.037193	0.038651	0.033685	0.043774	0.025372	0.029215	0.028471	0.028967
2206.57	0.03647	0.030264	0.033148	0.03302	0.037226	0.038555	0.03351	0.043753	0.025253	0.029222	0.028494	0.02885
2208.49	0.036434	0.030145	0.032867	0.032995	0.037141	0.038449	0.033482	0.043664	0.025118	0.029114	0.028347	0.02866
2210.42	0.03639	0.030028	0.032674	0.032784	0.037003	0.038499	0.033479	0.043472	0.025078	0.028962	0.02812	0.028687
2212.35	0.036279	0.029952	0.032652	0.032556	0.03688	0.038392	0.033301	0.043259	0.024983	0.028783	0.028081	0.02849
2214.28	0.036038	0.02987	0.032546	0.03253	0.036838	0.038215	0.033177	0.043217	0.024907	0.028684	0.027988	0.028286
2216.21	0.035877	0.029752	0.032417	0.032549	0.03686	0.038187	0.033201	0.043268	0.024846	0.02865	0.027871	0.028154
2218.14	0.03581	0.029599	0.032493	0.032515	0.036725	0.038174	0.033163	0.043238	0.024762	0.028518	0.027872	0.027978
2220.07	0.035697	0.029503	0.032445	0.032547	0.036575	0.038137	0.033074	0.043147	0.024686	0.028473	0.027708	0.027976
2222	0.035624	0.029524	0.032288	0.032534	0.036607	0.03795	0.032996	0.043089	0.024622	0.028448	0.027487	0.027941
2223.92	0.035543	0.029415	0.032275	0.032419	0.036484	0.037878	0.032967	0.043014	0.024456	0.028393	0.027334	0.027725
2225.85	0.035512	0.029264	0.032206	0.032338	0.036322	0.037825	0.032918	0.042968	0.024285	0.028317	0.02726	0.027644
2227.78	0.035471	0.02934	0.032247	0.032343	0.036327	0.03777	0.032821	0.042886	0.024326	0.02817	0.027287	0.027627
2229.71	0.035404	0.029354	0.0322	0.032238	0.036357	0.037759	0.032717	0.042704	0.02429	0.028057	0.027279	0.027554
2231.64	0.035296	0.029252	0.032061	0.032162	0.036344	0.037732	0.032631	0.042678	0.024164	0.028146	0.027195	0.027496
2233.57	0.035248	0.029262	0.032113	0.03221	0.03629	0.037784	0.032611	0.042668	0.024182	0.028037	0.027015	0.02748
2235.5	0.035219	0.029295	0.032118	0.032178	0.036123	0.037744	0.0325	0.042679	0.024021	0.027976	0.02695	0.027416
2237.43	0.035121	0.02917	0.031962	0.032206	0.03597	0.037565	0.032387	0.042757	0.023848	0.028104	0.027012	0.027312
2239.36	0.034963	0.028982	0.032013	0.032191	0.035985	0.037604	0.032437	0.042729	0.023925	0.027856	0.026877	0.027258
2241.28	0.034812	0.028882	0.032079	0.032092	0.035928	0.037663	0.032404	0.042642	0.023913	0.027655	0.026775	0.027225
2243.21	0.034899	0.028898	0.032054	0.032059	0.035887	0.037584	0.032346	0.042692	0.023844	0.027687	0.026732	0.027258
2245.14	0.034844	0.028843	0.032171	0.032067	0.035964	0.037716	0.032381	0.042688	0.023724	0.027611	0.026629	0.027214
2247.07	0.034703	0.028779	0.032199	0.03216	0.035952	0.037765	0.032488	0.042615	0.023613	0.027587	0.026648	0.027197
2249	0.034675	0.028779	0.031966	0.032224	0.035844	0.037562	0.032513	0.042506	0.023595	0.027703	0.026639	0.027261
2250.93	0.034715	0.028835	0.031971	0.032213	0.035882	0.037454	0.032566	0.042422	0.0236	0.027752	0.026602	0.027217
2252.86	0.034689	0.028897	0.032043	0.032222	0.035973	0.037491	0.03261	0.042505	0.023644	0.027699	0.026758	0.02707
2254.79	0.034587	0.028947	0.031952	0.032181	0.036031	0.037549	0.032701	0.042567	0.02372	0.027786	0.026694	0.027028
2256.71	0.034516	0.02897	0.032003	0.032195	0.035999	0.03768	0.032786	0.042669	0.023752	0.027854	0.026567	0.027103
2258.64	0.03451	0.029013	0.032057	0.032311	0.035853	0.03772	0.032686	0.042827	0.023579	0.027793	0.026608	0.027159
2260.57	0.034428	0.029089	0.032089	0.032352	0.035878	0.037702	0.032576	0.04275	0.02344	0.027796	0.026512	0.027033
2262.5	0.034353	0.029036	0.032211	0.032419	0.035979	0.037893	0.032603	0.042707	0.023536	0.027824	0.02642	0.026962
2264.43	0.034451	0.028974	0.032106	0.032477	0.036038	0.037985	0.032747	0.04287	0.023638	0.027943	0.026434	0.027076
2266.36	0.034502	0.029053	0.032084	0.032499	0.035981	0.037881	0.032782	0.042856	0.023695	0.027911	0.026582	0.02711
2268.29	0.034529	0.029133	0.032322	0.032624	0.035972	0.037949	0.032771	0.042766	0.023637	0.027799	0.026718	0.027054
2270.22	0.03455	0.02923	0.03237	0.032778	0.036202	0.0381	0.032908	0.042718	0.02359	0.027828	0.026747	0.027165
2272.15	0.034539	0.02931	0.032478	0.03281	0.036378	0.038171	0.033104	0.042843	0.023625	0.027858	0.026624	0.027169
2274.07	0.034697	0.029321	0.032664	0.032801	0.036322	0.038214	0.033075	0.04295	0.0237	0.027797	0.026673	0.027073
2276	0.034831	0.029356	0.032692	0.032944	0.036249	0.038251	0.033012	0.042917	0.023768	0.027824	0.026816	0.027194
2277.93	0.034804	0.02949	0.032751	0.033148	0.036249	0.038268	0.033041	0.042981	0.023816	0.028068	0.026845	0.027393
2279.86	0.034874	0.02959	0.032809	0.03328	0.036323	0.038297	0.033074	0.043044	0.023909	0.028182	0.026929	0.027453
2281.79	0.035051	0.029654	0.032964	0.033453	0.036505	0.038499	0.033254	0.043167	0.023974	0.0283	0.026932	0.027364
2283.72	0.035172	0.029749	0.033262	0.033602	0.036685	0.038641	0.033364	0.043272	0.023987	0.028485	0.026953	0.027324
2285.65	0.035164	0.02981	0.033322	0.033743	0.036816	0.038631	0.033466	0.043385	0.024038	0.028552	0.026962	0.027549
2287.58	0.035095	0.029838	0.033305	0.033892	0.036948	0.038617	0.033617	0.043484	0.024029	0.02869	0.026825	0.027827
2289.5	0.035143	0.029773	0.033288	0.033993	0.037208	0.038692	0.033724	0.043376	0.024161	0.028871	0.026901	0.027783
2291.43	0.035149	0.029877	0.033368	0.034292	0.037461	0.03878	0.033825	0.043383	0.024303	0.028802	0.027116	0.027691
2293.36	0.035029	0.030095	0.033373	0.034593	0.037639	0.038896	0.033811	0.043444	0.024299	0.028922	0.027147	0.027709
2295.29	0.034944	0.030333	0.033264	0.034653	0.037832	0.039081	0.033967	0.043423	0.024416	0.029225	0.026962	0.027789
2297.22	0.034941	0.030551	0.033414	0.034734	0.038017	0.039214	0.034243	0.043651	0.024591	0.029239	0.027011	0.027889
2299.15	0.034883	0.030698	0.033426	0.034995	0.038202	0.03934	0.034459	0.043742	0.0247	0.029293	0.027143	0.027955
2301.08	0.034813	0.030829	0.033445	0.035339	0.038321	0.039425	0.034724	0.043619	0.024979	0.029489	0.026966	0.028046
2303.01	0.034674	0.03093	0.033612	0.035609	0.038571	0.039452	0.034822	0.04367	0.025236	0.029631	0.026949	0.028306
2304.94	0.03455	0.031183	0.033614	0.035962	0.039103	0.039564	0.034919	0.043694	0.025287	0.029842	0.026987	0.028281
2306.86	0.034449	0.031376	0.033463	0.036204	0.039391	0.039748	0.035099	0.043651	0.025314	0.030122	0.026969	0.028044
2308.79	0.034188	0.031393	0.033283	0.036459	0.039522	0.040014	0.035415	0.043651	0.025423	0.030273	0.027206	0.028035
2310.72	0.033971	0.031494	0.033219	0.036831	0.039903	0.040188	0.035597	0.0435	0.025329	0.030297	0.02721	0.028014
2312.65	0.033705	0.031502	0.033089	0.037045	0.040183	0.040177	0.035695	0.043363	0.025136	0.030349	0.026838	0.027927
2314.58	0.033381	0.031554	0.033099	0.037241	0.040305	0.040179	0.035933	0.043466	0.025221	0.030391	0.026577	0.027887
2316.51	0.032895	0.03161	0.033076	0.037359	0.040644	0.040198	0.036026	0.043377	0.025216	0.030308	0.026341	0.027979
2318.44	0.032364	0.031527	0.032667	0.037635	0.041018	0.040077	0.036102	0.043156	0.025102	0.030293	0.026168	0.027943
2320.37	0.031941	0.031441	0.032256	0.038253	0.041444	0.0399	0.03622	0.043142	0.024946	0.030265	0.025816	0.02767
2322.29	0.031165	0.031286	0.031984	0.038429	0.041818	0.040002	0.036402	0.042939	0.024835	0.030112	0.025371	0.027467
2324.22	0.03062	0.03111	0.031712	0.038443	0.041782	0.040212	0.036579	0.042879	0.024544	0.03001	0.025306	0.02759
2326.15	0.030393	0.031038	0.031458	0.038775	0.041925	0.040559	0.036584	0.043035	0.023831	0.030046	0.025363	0.027447
2328.08	0.02956	0.030894	0.031324	0.039097	0.042268	0.040629	0.036621	0.042748	0.023552	0.029892	0.02513	0.027344
2330.01	0.028741	0.030873	0.030872	0.039282	0.042248	0.040393	0.036835	0.042521	0.023717	0.029503	0.024821	0.027528
2331.94	0.028817	0.031065	0.030779	0.039195	0.042187	0.040367	0.036929	0.042704	0.0234	0.029535	0.024563	0.027481
2333.87	0.028897	0.030779	0.031065	0.039081	0.042325	0.040338	0.037032	0.042572	0.022771	0.029665	0.024626	0.027458
2335.8	0.028169	0.030676	0.030824	0.03917	0.04243	0.040293	0.03722	0.042411	0.022531	0.029694	0.024719	0.027638
2337.72	0.027669	0.031237	0.030568	0.03943	0.042599	0.040218	0.037331	0.042615	0.022702	0.029487	0.024567	0.027602
2339.65	0.027867	0.031378	0.030547	0.039713	0.042888	0.040498	0.037604	0.042767	0.022705	0.029304	0.024753	0.027708
2341.58	0.028278	0.031213	0.03068	0.039985	0.04307	0.040802	0.037681	0.043029	0.02262	0.02966	0.024754	0.027855
2343.51	0.028791	0.031719	0.031248	0.040046	0.043051	0.040951	0.037721	0.043201	0.023246	0.030132	0.024763	0.027795
2345.44	0.029926	0.032169	0.031959	0.039907	0.042995	0.041345	0.037778	0.043291	0.024237	0.030447	0.025186	0.028217
2347.37	0.031956	0.032596	0.0333	0.039958	0.042971	0.041713	0.037875	0.044009	0.024951	0.030832	0.026272	0.028965
2349.3	0.032552	0.033031	0.033803	0.040244	0.042927	0.041876	0.038102	0.0444	0.025273	0.031003	0.026872	0.02937
2351.23	0.030967	0.032962	0.032814	0.040599	0.043346	0.041662	0.038367	0.044045	0.024731	0.031136	0.026181	0.02917
2353.16	0.029217	0.032639	0.031807	0.040921	0.04408	0.041552	0.038674	0.043526	0.023953	0.031226	0.025283	0.028875
2355.08	0.027903	0.032498	0.031148	0.041612	0.044683	0.04195	0.039033	0.043173	0.023902	0.03068	0.025004	0.028651
2357.01	0.026888	0.032097	0.03075	0.042058	0.04508	0.042002	0.039285	0.042916	0.02388	0.030437	0.02472	0.028281
2358.94	0.026352	0.032081	0.030686	0.042226	0.045619	0.042075	0.0395	0.04307	0.023775	0.030757	0.024482	0.02823
2360.87	0.026669	0.032253	0.030929	0.042398	0.045713	0.042424	0.039741	0.043695	0.023968	0.031071	0.024507	0.028472
2362.8	0.028075	0.03306	0.031413	0.042291	0.04572	0.04262	0.03976	0.043885	0.024228	0.031712	0.024855	0.028538
2364.73	0.029095	0.033437	0.032373	0.042594	0.045953	0.04311	0.039794	0.044241	0.024418	0.032112	0.025744	0.029023
2366.66	0.030373	0.03358	0.032951	0.042681	0.045562	0.043262	0.039746	0.045213	0.025427	0.032302	0.026596	0.029378
2368.59	0.032024	0.034644	0.033818	0.042566	0.045247	0.043423	0.039862	0.04597	0.026753	0.032653	0.027166	0.029706
2370.51	0.0332	0.035196	0.035275	0.042723	0.045251	0.043965	0.040039	0.046561	0.027238	0.03308	0.028021	0.030495
2372.44	0.034358	0.03539	0.036381	0.043114	0.045256	0.044188	0.040109	0.047322	0.027557	0.033593	0.02885	0.031099
2374.37	0.036006	0.035685	0.037638	0.04322	0.045044	0.044587	0.040112	0.047857	0.028351	0.034264	0.029616	0.031888
2376.3	0.037718	0.036152	0.038869	0.042982	0.044993	0.044972	0.040059	0.04842	0.029263	0.034701	0.030508	0.032527
2378.23	0.039161	0.036837	0.039637	0.042934	0.044819	0.045216	0.040177	0.049145	0.030059	0.035027	0.031247	0.032966
2380.16	0.040317	0.037508	0.04041	0.042925	0.044544	0.045563	0.040325	0.049675	0.030522	0.035401	0.031968	0.033274
2382.09	0.041293	0.037815	0.041176	0.042868	0.044244	0.045763	0.040345	0.05011	0.03072	0.035687	0.032571	0.033675
2384.02	0.04194	0.037774	0.04167	0.042675	0.0439	0.046019	0.040431	0.050588	0.030801	0.035707	0.033057	0.03418
2385.95	0.042423	0.037821	0.04207	0.042742	0.043761	0.046216	0.04067	0.050977	0.03096	0.035614	0.033565	0.034537
2387.87	0.042746	0.038139	0.042407	0.043003	0.043667	0.046334	0.040819	0.05119	0.031046	0.035859	0.034016	0.03481
2389.8	0.043031	0.038425	0.0427	0.043298	0.043746	0.046669	0.041007	0.051491	0.031146	0.03607	0.034295	0.034976
2391.73	0.043372	0.038692	0.043027	0.043544	0.043948	0.046974	0.041406	0.051835	0.031411	0.036216	0.034583	0.035121
2393.66	0.043743	0.038966	0.043265	0.04373	0.044167	0.047227	0.041702	0.052119	0.031718	0.036491	0.034853	0.035428
2395.59	0.044031	0.039159	0.043597	0.04405	0.04437	0.047499	0.041902	0.052393	0.031943	0.036692	0.035031	0.035817
2397.52	0.044077	0.039457	0.044039	0.04433	0.044563	0.047717	0.042202	0.052564	0.032101	0.036983	0.035284	0.036051
2399.45	0.044393	0.039848	0.044309	0.044543	0.044944	0.047936	0.042412	0.052866	0.032576	0.037421	0.035631	0.036212
2401.38	0.044872	0.040202	0.044407	0.044761	0.045233	0.048241	0.042666	0.053271	0.032958	0.037763	0.035994	0.036435
2403.3	0.045136	0.040546	0.044588	0.045085	0.045324	0.048514	0.042997	0.053649	0.033023	0.038014	0.0363	0.036613
2405.23	0.045367	0.040741	0.044893	0.045466	0.045555	0.048754	0.043248	0.053879	0.03335	0.038208	0.036526	0.036842
2407.16	0.045756	0.040953	0.045338	0.045858	0.045878	0.049115	0.043516	0.054041	0.033749	0.038509	0.036717	0.037355
2409.09	0.046078	0.041342	0.045837	0.046216	0.046288	0.049413	0.043808	0.054376	0.034055	0.038839	0.037016	0.037776
2411.02	0.046469	0.041626	0.046164	0.04666	0.046668	0.049634	0.044045	0.054698	0.034319	0.039093	0.037269	0.037931
2412.95	0.046934	0.041875	0.046552	0.047007	0.046972	0.04994	0.04426	0.055085	0.034634	0.039478	0.037617	0.03824
2414.88	0.047171	0.042243	0.046875	0.047255	0.047232	0.050372	0.044588	0.055451	0.035084	0.039889	0.038055	0.038699
2416.81	0.047413	0.042657	0.047198	0.047555	0.047573	0.050841	0.044826	0.055606	0.035468	0.040175	0.038302	0.039047
2418.74	0.047646	0.043075	0.047587	0.048	0.047994	0.051139	0.045105	0.055834	0.035659	0.040481	0.038532	0.039336
2420.66	0.047995	0.04333	0.047962	0.048475	0.048337	0.051409	0.045553	0.056277	0.035795	0.040794	0.038927	0.039739
2422.59	0.048475	0.043563	0.0484	0.04874	0.048653	0.051762	0.045935	0.056729	0.036298	0.041043	0.039296	0.040032
2424.52	0.04897	0.044072	0.04878	0.049136	0.048917	0.052195	0.046364	0.057126	0.036743	0.041458	0.039629	0.040387
2426.45	0.0494	0.04449	0.049193	0.049671	0.04919	0.052638	0.046769	0.057448	0.037009	0.042027	0.040009	0.040704
2428.38	0.049814	0.044846	0.049639	0.050081	0.049651	0.053089	0.047128	0.057818	0.037356	0.042489	0.040315	0.040949
2430.31	0.050247	0.045266	0.050124	0.050361	0.05001	0.053426	0.047481	0.058254	0.037729	0.042768	0.040666	0.041342
2432.24	0.050631	0.045744	0.050481	0.05081	0.05045	0.053664	0.047787	0.058607	0.038234	0.043108	0.041108	0.04179
2434.17	0.051035	0.046205	0.050826	0.051245	0.050858	0.053879	0.048171	0.058838	0.038634	0.043491	0.041569	0.042326
2436.09	0.051416	0.046569	0.051187	0.051472	0.051044	0.054113	0.048515	0.059129	0.038911	0.043859	0.042	0.042689
2438.02	0.051764	0.046959	0.051471	0.051911	0.051381	0.054574	0.048828	0.059564	0.039287	0.044302	0.042441	0.043074
2439.95	0.052096	0.047403	0.051982	0.052424	0.051755	0.055063	0.049216	0.06002	0.039667	0.044721	0.042905	0.043427
2441.88	0.052556	0.047834	0.052488	0.052841	0.052163	0.055437	0.049688	0.060473	0.040191	0.0451	0.043262	0.043758
2443.81	0.053036	0.048325	0.05286	0.053286	0.052642	0.055736	0.050175	0.06088	0.040756	0.045523	0.043684	0.044285
2445.74	0.053428	0.048711	0.053377	0.053593	0.052975	0.05605	0.050593	0.061202	0.041096	0.045933	0.044006	0.044725
2447.67	0.053849	0.04909	0.053837	0.054056	0.053265	0.056492	0.050936	0.061527	0.041414	0.046318	0.044353	0.045027
2449.6	0.0542	0.049444	0.054274	0.0545	0.053556	0.056984	0.051148	0.061867	0.041848	0.046766	0.044748	0.045374
2451.53	0.05461	0.049772	0.054743	0.054938	0.053916	0.0573	0.051519	0.06227	0.042292	0.04713	0.045147	0.04578
2453.45	0.055165	0.050386	0.054964	0.055515	0.054348	0.057731	0.05187	0.062666	0.042606	0.047555	0.045599	0.046198
2455.38	0.055485	0.050888	0.055376	0.05597	0.05477	0.058201	0.052213	0.063093	0.043009	0.048055	0.045942	0.046757
2457.31	0.055889	0.051189	0.055952	0.056343	0.055226	0.058575	0.052707	0.06363	0.043496	0.048278	0.046334	0.047106
2459.24	0.056626	0.051462	0.056397	0.056871	0.055614	0.059109	0.053117	0.06405	0.043924	0.048665	0.04686	0.047461
2461.17	0.057054	0.052035	0.056887	0.057288	0.056159	0.059555	0.053507	0.064438	0.044345	0.049194	0.047332	0.047867
2463.1	0.05729	0.052676	0.057386	0.057671	0.056641	0.059919	0.053989	0.064802	0.044739	0.049672	0.047792	0.048237
2465.03	0.057728	0.053044	0.057863	0.058189	0.05697	0.060385	0.054404	0.065228	0.045161	0.050254	0.048248	0.048718
2466.96	0.058273	0.053506	0.058288	0.058512	0.05741	0.060803	0.054721	0.065719	0.045685	0.050707	0.048669	0.049226
2468.88	0.058903	0.053897	0.058804	0.059082	0.057818	0.061229	0.055151	0.066105	0.046235	0.051054	0.049099	0.04983
2470.81	0.059467	0.05439	0.059297	0.059745	0.05819	0.061828	0.055588	0.066606	0.046634	0.051478	0.049469	0.050171
2472.74	0.059987	0.054953	0.059621	0.060121	0.058595	0.062171	0.055894	0.067	0.04697	0.051887	0.049775	0.050644
2474.67	0.060541	0.055395	0.060281	0.060529	0.059111	0.062486	0.05633	0.067386	0.047526	0.052424	0.050161	0.051244
2476.6	0.060912	0.055876	0.060821	0.060954	0.059572	0.063032	0.056892	0.067841	0.04803	0.05287	0.050653	0.051608
2478.53	0.061398	0.056297	0.061115	0.061466	0.060006	0.063476	0.057318	0.068298	0.048336	0.053221	0.051246	0.052024
2480.46	0.061894	0.056845	0.061752	0.062062	0.060457	0.06396	0.057742	0.068757	0.048752	0.053843	0.05188	0.052413
2482.39	0.062331	0.057452	0.062353	0.062602	0.060963	0.064423	0.058206	0.069174	0.049233	0.054505	0.052274	0.05291
2484.32	0.062752	0.057785	0.062807	0.063082	0.061392	0.064819	0.058532	0.069679	0.049668	0.054946	0.052618	0.053431
2486.24	0.063249	0.058182	0.063229	0.0634	0.061737	0.065177	0.058862	0.070058	0.050224	0.055358	0.053012	0.053844
2488.17	0.063722	0.058685	0.063557	0.063803	0.062154	0.065602	0.059252	0.070406	0.050615	0.055737	0.053407	0.054254
2490.1	0.064011	0.059192	0.063995	0.064383	0.062575	0.066109	0.059586	0.070837	0.050804	0.056113	0.053807	0.054688
2492.03	0.064473	0.059758	0.064408	0.064777	0.062916	0.066385	0.060047	0.071197	0.051124	0.056586	0.054356	0.055196
2493.96	0.064994	0.060067	0.064876	0.065186	0.063257	0.066711	0.060531	0.071606	0.051581	0.056879	0.054822	0.055651
2495.89	0.065385	0.060306	0.065434	0.065684	0.063702	0.067108	0.061043	0.072029	0.052028	0.05727	0.055189	0.055869
2497.82	0.065814	0.060742	0.065887	0.06606	0.064193	0.067507	0.061412	0.072484	0.052531	0.05766	0.055738	0.056221
2499.75	0.066223	0.06122	0.066277	0.066472	0.064572	0.06797	0.061647	0.072879	0.05304	0.057993	0.056178	0.056737
2501.67	0.066629	0.061628	0.066559	0.06695	0.064806	0.068351	0.062127	0.073263	0.053376	0.058455	0.056449	0.057146
2503.6	0.067087	0.062085	0.066905	0.067461	0.065129	0.068763	0.062419	0.073723	0.05372	0.059062	0.056668	0.057489
2505.53	0.067527	0.062491	0.067478	0.067882	0.065644	0.069126	0.062701	0.074074	0.054139	0.059566	0.057029	0.057907
2507.46	0.068069	0.062832	0.067876	0.068248	0.066063	0.069364	0.063113	0.074526	0.05456	0.059838	0.057509	0.058287
2509.39	0.068688	0.063219	0.068253	0.068717	0.066377	0.069744	0.063578	0.074927	0.054938	0.060359	0.057928	0.05865
2511.32	0.069123	0.06357	0.068731	0.069095	0.06687	0.070217	0.063999	0.075137	0.055234	0.060691	0.058444	0.059007
2513.25	0.069205	0.064056	0.069171	0.069469	0.067349	0.070654	0.064374	0.075429	0.055544	0.060895	0.058778	0.059412
2515.18	0.069569	0.064565	0.069711	0.069925	0.067731	0.070996	0.064819	0.075974	0.056068	0.061288	0.058998	0.059803
2517.1	0.070133	0.064947	0.070094	0.070315	0.06814	0.071291	0.065127	0.076514	0.056472	0.061717	0.059555	0.060234
2519.03	0.070606	0.065398	0.070406	0.070747	0.06856	0.071626	0.06543	0.076768	0.05675	0.062149	0.060004	0.060748
2520.96	0.070907	0.065865	0.07093	0.071165	0.068786	0.072	0.065737	0.077056	0.05724	0.062587	0.060318	0.061124
2522.89	0.071206	0.066157	0.071422	0.071538	0.069024	0.072441	0.066026	0.077458	0.057698	0.062847	0.060541	0.061472
2524.82	0.071824	0.066583	0.071824	0.071967	0.069411	0.072978	0.066385	0.077865	0.058079	0.063187	0.060864	0.061764
2526.75	0.072247	0.067049	0.072353	0.072309	0.069808	0.073342	0.066782	0.078265	0.058325	0.063731	0.061398	0.062134
2528.68	0.072687	0.067366	0.072917	0.072688	0.070212	0.073664	0.067259	0.078632	0.058663	0.064057	0.061805	0.062478
2530.61	0.072956	0.067871	0.073212	0.073131	0.070675	0.07406	0.067655	0.079057	0.059144	0.064387	0.062237	0.062944
2532.54	0.073298	0.068371	0.073445	0.073619	0.071078	0.074291	0.067951	0.079434	0.059623	0.064853	0.062553	0.063457
2534.46	0.073844	0.06873	0.073849	0.074044	0.071422	0.074705	0.068307	0.079753	0.059941	0.065399	0.062824	0.063902
2536.39	0.074079	0.06906	0.074231	0.074378	0.071767	0.07513	0.068784	0.080232	0.0603	0.065822	0.063289	0.064308
2538.32	0.074392	0.06937	0.074481	0.074579	0.072089	0.075325	0.069096	0.08058	0.060827	0.066096	0.0637	0.064716
2540.25	0.074844	0.069628	0.074906	0.07479	0.072433	0.0756	0.069289	0.080866	0.061209	0.066418	0.064032	0.065076
2542.18	0.075235	0.070025	0.075297	0.07523	0.072708	0.075941	0.069553	0.081262	0.061566	0.066789	0.064411	0.06527
2544.11	0.07571	0.070531	0.075535	0.075674	0.073059	0.076341	0.070075	0.081652	0.062002	0.067187	0.064849	0.065654
2546.04	0.076304	0.0709	0.075908	0.076298	0.07361	0.07679	0.070658	0.082104	0.062492	0.067777	0.065354	0.0661
2547.97	0.076759	0.071313	0.076371	0.07671	0.074111	0.077402	0.070986	0.082564	0.06289	0.068402	0.065806	0.066462
2549.89	0.077154	0.071864	0.07692	0.077151	0.07451	0.077847	0.071307	0.082953	0.063355	0.068885	0.06622	0.066968
2551.82	0.077621	0.072296	0.077433	0.077809	0.075001	0.078026	0.071672	0.083415	0.063755	0.069236	0.0667	0.06741
2553.75	0.078122	0.07272	0.077969	0.078146	0.075411	0.078376	0.071999	0.083833	0.064171	0.069437	0.067135	0.067708
2555.68	0.078496	0.073109	0.078422	0.078297	0.075637	0.078896	0.072273	0.083975	0.064584	0.069764	0.067461	0.067905
2557.61	0.078802	0.073369	0.078784	0.078617	0.07594	0.079265	0.072562	0.084107	0.064808	0.070148	0.067714	0.068288
2559.54	0.079307	0.073773	0.079042	0.079113	0.076405	0.079491	0.072998	0.084601	0.065117	0.070574	0.067959	0.068797
2561.47	0.07979	0.074167	0.079481	0.079353	0.076673	0.079834	0.073354	0.08506	0.065567	0.07101	0.068296	0.069183
2563.4	0.080203	0.074543	0.080108	0.079725	0.076965	0.080224	0.073657	0.08527	0.065917	0.07133	0.06869	0.069658
2565.33	0.08057	0.074847	0.080353	0.080411	0.077274	0.080611	0.073934	0.085723	0.066213	0.071589	0.069214	0.070041
2567.25	0.08076	0.075317	0.08068	0.080889	0.07754	0.081072	0.074234	0.086318	0.066583	0.071918	0.069541	0.070434
2569.18	0.08119	0.075847	0.081159	0.081258	0.077994	0.081439	0.074706	0.086552	0.067001	0.07232	0.069875	0.070836
2571.11	0.081802	0.07613	0.08152	0.081666	0.078509	0.081761	0.075031	0.086826	0.067361	0.072742	0.070227	0.071262
2573.04	0.08211	0.076486	0.082073	0.081911	0.078996	0.082008	0.075517	0.087292	0.067637	0.073352	0.070742	0.071655
2574.97	0.082376	0.076914	0.082505	0.08215	0.079324	0.082411	0.07588	0.087581	0.068026	0.073857	0.071351	0.072039
2576.9	0.082826	0.077407	0.082734	0.08269	0.079685	0.082936	0.076171	0.088042	0.068477	0.07419	0.071522	0.072549
2578.83	0.083375	0.077852	0.083221	0.08326	0.0801	0.083321	0.076644	0.088531	0.068892	0.074559	0.071928	0.073116
2580.76	0.08386	0.078296	0.08376	0.083725	0.080443	0.083771	0.077051	0.088998	0.069242	0.075064	0.07246	0.073364
2582.68	0.084279	0.078806	0.084193	0.084285	0.080858	0.084121	0.077447	0.089582	0.069804	0.075695	0.073042	0.073731
2584.61	0.084802	0.079455	0.084569	0.084855	0.081387	0.084642	0.077755	0.090148	0.070455	0.076174	0.073729	0.07444
2586.54	0.085421	0.08006	0.085076	0.085134	0.081749	0.085259	0.078414	0.090602	0.071022	0.076608	0.074159	0.07502
2588.47	0.085836	0.080556	0.085731	0.085489	0.082249	0.085791	0.079103	0.091023	0.071673	0.077103	0.074424	0.075349
2590.4	0.086269	0.080987	0.086196	0.086104	0.082972	0.086306	0.079465	0.091525	0.072287	0.077636	0.074842	0.075645
2592.33	0.086827	0.081335	0.086466	0.086711	0.083436	0.086744	0.079962	0.091981	0.072657	0.077975	0.075228	0.076105
2594.26	0.087366	0.081873	0.086853	0.087308	0.083843	0.087117	0.080437	0.092388	0.073127	0.078446	0.075738	0.076692
2596.19	0.087941	0.082392	0.087355	0.087708	0.084313	0.08766	0.080937	0.092808	0.07371	0.079038	0.07627	0.077273
2598.12	0.088454	0.082969	0.087888	0.088209	0.084767	0.088362	0.081444	0.093466	0.07414	0.079584	0.076772	0.077781
2600.04	0.089035	0.083573	0.088522	0.088907	0.08547	0.088792	0.08185	0.094154	0.074741	0.08024	0.077481	0.078384
2601.97	0.089608	0.084138	0.089281	0.089489	0.086084	0.0892	0.082373	0.094785	0.075424	0.080793	0.078108	0.078994
2603.9	0.090245	0.084761	0.089971	0.089987	0.086506	0.089734	0.083002	0.0954	0.075917	0.081287	0.078736	0.079542
2605.83	0.090941	0.08538	0.090567	0.090735	0.087085	0.090222	0.083573	0.095822	0.076278	0.081873	0.079303	0.080169
2607.76	0.091446	0.08587	0.091229	0.091597	0.087565	0.090886	0.084094	0.096268	0.076797	0.082557	0.079798	0.080773
2609.69	0.091976	0.086452	0.09177	0.092155	0.088021	0.091584	0.084812	0.09678	0.077417	0.083085	0.080292	0.081377
2611.62	0.092565	0.08698	0.092265	0.092489	0.088682	0.092085	0.085399	0.097398	0.077833	0.083493	0.081039	0.081851
2613.55	0.09309	0.087497	0.092869	0.092943	0.089405	0.092555	0.085795	0.097996	0.078364	0.084066	0.081553	0.082301
2615.47	0.093547	0.088233	0.093362	0.09359	0.089932	0.093099	0.086222	0.098644	0.079018	0.084736	0.081938	0.082978
2617.4	0.094168	0.08893	0.09406	0.094315	0.090505	0.093683	0.086756	0.099245	0.079581	0.085278	0.082664	0.083783
2619.33	0.094986	0.089304	0.094819	0.094947	0.091107	0.094243	0.087357	0.099702	0.080206	0.085936	0.083405	0.084399
2621.26	0.095656	0.089916	0.095395	0.095567	0.091646	0.094967	0.087897	0.100334	0.080944	0.086693	0.084088	0.084893
2623.19	0.09624	0.090791	0.096037	0.096251	0.092277	0.095786	0.088477	0.101053	0.08157	0.087427	0.084707	0.085512
2625.12	0.096972	0.091382	0.096642	0.096968	0.092887	0.096428	0.089147	0.101749	0.08212	0.087993	0.085394	0.086085
2627.05	0.09775	0.091995	0.09746	0.097551	0.093537	0.096951	0.089713	0.102418	0.082901	0.088556	0.085991	0.086889
2628.98	0.098342	0.09276	0.098187	0.098031	0.094187	0.097574	0.090312	0.103036	0.083693	0.089308	0.086554	0.087652
2630.91	0.098976	0.093369	0.098572	0.098761	0.094747	0.09827	0.091131	0.103781	0.084406	0.089984	0.087125	0.088346
2632.83	0.099617	0.093795	0.099121	0.099291	0.095182	0.098684	0.091799	0.104474	0.085	0.090495	0.087668	0.089028
2634.76	0.100213	0.094435	0.099809	0.099919	0.09585	0.099099	0.092144	0.104934	0.085537	0.090952	0.088222	0.089523
2636.69	0.10085	0.095067	0.100544	0.100553	0.09674	0.099648	0.092598	0.105459	0.086208	0.091476	0.089041	0.090102
2638.62	0.101605	0.095685	0.101207	0.101118	0.097205	0.100268	0.093306	0.106171	0.086882	0.092162	0.089814	0.090921
2640.55	0.102424	0.096326	0.101991	0.101944	0.09765	0.101148	0.093996	0.106765	0.087547	0.09299	0.090416	0.09172
2642.48	0.103115	0.09701	0.10257	0.102559	0.098405	0.101954	0.09462	0.107303	0.088298	0.093743	0.091054	0.092289
2644.41	0.103752	0.097703	0.103064	0.103082	0.099166	0.102488	0.095206	0.108036	0.088967	0.094523	0.091543	0.09276
2646.34	0.104379	0.098425	0.10366	0.103632	0.099553	0.10305	0.095762	0.108567	0.089494	0.095079	0.092217	0.093309
2648.26	0.104944	0.099045	0.104144	0.104344	0.099939	0.103674	0.096359	0.108997	0.090109	0.095503	0.093091	0.093884
2650.19	0.105445	0.099505	0.104866	0.104948	0.100621	0.104137	0.096923	0.109499	0.090631	0.096179	0.093549	0.094537
2652.12	0.106319	0.100165	0.105609	0.105654	0.101195	0.10476	0.097333	0.110077	0.091364	0.096947	0.094039	0.09522
2654.05	0.107086	0.100978	0.106318	0.106508	0.101933	0.105306	0.097919	0.110873	0.092071	0.097609	0.094716	0.095785
2655.98	0.107573	0.101701	0.10704	0.107178	0.102799	0.105865	0.09863	0.111587	0.092706	0.098396	0.095299	0.096466
2657.91	0.108345	0.102377	0.107718	0.107817	0.103323	0.10659	0.09922	0.112109	0.093479	0.09912	0.096097	0.097387
2659.84	0.109176	0.103021	0.108397	0.108424	0.103862	0.107224	0.099704	0.112759	0.094232	0.099639	0.096796	0.098281
2661.77	0.109812	0.103661	0.109117	0.109203	0.104664	0.108016	0.100356	0.113628	0.094815	0.100274	0.097451	0.098842
2663.69	0.110448	0.1043	0.109813	0.109945	0.105279	0.108655	0.101191	0.114345	0.095442	0.101036	0.098178	0.099474
2665.62	0.11115	0.105016	0.11049	0.110543	0.105817	0.109083	0.101915	0.114994	0.096233	0.101724	0.098906	0.100241
2667.55	0.111863	0.105769	0.111149	0.111288	0.106345	0.109781	0.102516	0.115527	0.09695	0.102403	0.09954	0.100756
2669.48	0.112555	0.106378	0.111593	0.112119	0.107039	0.110405	0.103135	0.116037	0.097579	0.103112	0.10017	0.101337
2671.41	0.113254	0.10697	0.112176	0.112858	0.107893	0.111046	0.103814	0.116757	0.098065	0.103765	0.100879	0.102114
2673.34	0.113885	0.107577	0.11296	0.113359	0.108587	0.111693	0.104464	0.117336	0.098732	0.104424	0.101584	0.102823
2675.27	0.114703	0.108303	0.113564	0.113926	0.109198	0.11215	0.105007	0.117871	0.099451	0.105108	0.102242	0.103519
2677.2	0.115457	0.108945	0.114256	0.114526	0.10956	0.112768	0.105428	0.118339	0.100099	0.105681	0.102673	0.104096
2679.13	0.115871	0.109505	0.114903	0.115149	0.11004	0.113438	0.105803	0.118959	0.100852	0.106385	0.103317	0.104647
2681.05	0.116605	0.11018	0.115418	0.115787	0.110768	0.114012	0.106283	0.119756	0.101528	0.107124	0.104148	0.105252
2682.98	0.117225	0.110918	0.116084	0.116403	0.111339	0.114583	0.106978	0.120535	0.10226	0.107755	0.104891	0.106064
2684.91	0.117768	0.111703	0.116527	0.117053	0.111908	0.115268	0.107755	0.121089	0.102877	0.108183	0.105532	0.106806
2686.84	0.118489	0.112378	0.117157	0.117485	0.112529	0.115797	0.108356	0.121615	0.103193	0.108593	0.106174	0.10713
2688.77	0.11897	0.112894	0.117787	0.118105	0.11309	0.116213	0.108759	0.12213	0.103774	0.109228	0.106561	0.107569
2690.7	0.119532	0.113534	0.118279	0.118775	0.113627	0.116828	0.109268	0.122591	0.104421	0.110048	0.107122	0.108219
2692.63	0.120255	0.114059	0.119154	0.119269	0.114244	0.117422	0.109876	0.123388	0.105052	0.110776	0.107867	0.108873
2694.56	0.120918	0.11448	0.119874	0.119952	0.114834	0.118029	0.110758	0.12415	0.105837	0.11113	0.108323	0.109592
2696.48	0.121684	0.115211	0.120606	0.120647	0.115578	0.118817	0.111657	0.124794	0.106454	0.111766	0.109096	0.110226
2698.41	0.122686	0.116063	0.121437	0.12148	0.11653	0.11975	0.112215	0.125639	0.10722	0.112445	0.109885	0.111007
2700.34	0.123551	0.116988	0.122158	0.12226	0.117347	0.120649	0.113005	0.126381	0.108129	0.113249	0.110514	0.112011
2702.27	0.124307	0.11781	0.123071	0.122915	0.118125	0.121465	0.114013	0.127029	0.109034	0.114243	0.111233	0.112984
2704.2	0.125157	0.118522	0.123959	0.123765	0.118822	0.122158	0.11481	0.127856	0.109868	0.115097	0.111928	0.113653
2706.13	0.125988	0.119253	0.124633	0.124729	0.119614	0.122834	0.115292	0.128641	0.110426	0.115859	0.112676	0.114303
2708.06	0.126804	0.1199	0.125503	0.125648	0.120478	0.123598	0.115891	0.129287	0.111047	0.116616	0.113706	0.115096
2709.99	0.127476	0.120734	0.126453	0.126414	0.121236	0.124316	0.116735	0.1301	0.111879	0.117436	0.114576	0.115852
2711.92	0.128368	0.121636	0.127246	0.127386	0.122042	0.125095	0.117528	0.130998	0.112694	0.118319	0.115436	0.116912
2713.84	0.129343	0.122593	0.12805	0.128315	0.122684	0.125959	0.118253	0.131775	0.113501	0.119063	0.116327	0.11789
2715.77	0.13025	0.123649	0.128916	0.129108	0.123433	0.126803	0.119057	0.13266	0.11433	0.119959	0.116965	0.11852
2717.7	0.131188	0.124548	0.129989	0.130107	0.124434	0.127611	0.119751	0.133645	0.115287	0.120935	0.117995	0.119309
2719.63	0.132024	0.125261	0.130897	0.131057	0.125171	0.128421	0.120478	0.13431	0.116158	0.121881	0.119048	0.12008
2721.56	0.132766	0.125941	0.131565	0.131765	0.125828	0.129148	0.121276	0.135052	0.116814	0.122566	0.119625	0.120965
2723.49	0.133557	0.12677	0.132412	0.132634	0.126686	0.129905	0.122036	0.13602	0.117497	0.123015	0.120409	0.12177
2725.42	0.134462	0.127648	0.13301	0.133548	0.12748	0.130662	0.122838	0.136709	0.11819	0.123759	0.121141	0.122272
2727.35	0.135529	0.128669	0.133802	0.134302	0.128264	0.131463	0.123599	0.137491	0.119258	0.124766	0.121677	0.123019
2729.27	0.136768	0.129819	0.135023	0.135224	0.129283	0.132471	0.124429	0.138464	0.120377	0.125692	0.12258	0.12429
2731.2	0.137648	0.130628	0.135857	0.13602	0.130284	0.133377	0.125315	0.139414	0.121286	0.126385	0.123488	0.125349
2733.13	0.138587	0.1313	0.136704	0.13694	0.131029	0.134068	0.126114	0.140254	0.121968	0.127304	0.124228	0.125826
2735.06	0.139505	0.132157	0.137631	0.138	0.131686	0.134829	0.126962	0.141079	0.122499	0.12812	0.124968	0.126598
2736.99	0.14012	0.132963	0.138304	0.138714	0.132437	0.135668	0.127952	0.141905	0.12347	0.128762	0.125776	0.127457
2738.92	0.140928	0.133632	0.139232	0.139295	0.133346	0.136457	0.12852	0.142794	0.124289	0.129636	0.126584	0.12818
2740.85	0.141873	0.134496	0.140198	0.140064	0.134204	0.137201	0.129215	0.143588	0.12497	0.130567	0.127323	0.128975
2742.78	0.142838	0.135502	0.140863	0.140906	0.134765	0.137944	0.130072	0.144229	0.125972	0.131397	0.128134	0.129693
2744.71	0.143652	0.136148	0.141354	0.141835	0.13549	0.138614	0.130637	0.144884	0.126716	0.132019	0.129064	0.13042
2746.63	0.144482	0.136856	0.141903	0.142732	0.136269	0.13942	0.131296	0.14552	0.127344	0.132641	0.129793	0.131249
2748.56	0.145522	0.137764	0.142783	0.143328	0.137022	0.140337	0.13206	0.146406	0.127977	0.13359	0.130441	0.132031
2750.49	0.146282	0.138655	0.144202	0.144146	0.138005	0.141337	0.133096	0.147367	0.128624	0.134385	0.131138	0.132915
2752.42	0.147248	0.13968	0.14545	0.145324	0.138972	0.142333	0.134192	0.148299	0.129674	0.135213	0.131975	0.133891
2754.35	0.148548	0.140629	0.146061	0.146312	0.139727	0.142974	0.13492	0.14915	0.130758	0.136118	0.133129	0.134727
2756.28	0.149451	0.141549	0.147009	0.147361	0.140478	0.143856	0.135552	0.150027	0.131713	0.136969	0.134064	0.135767
2758.21	0.150453	0.142553	0.148181	0.148356	0.141618	0.144811	0.136509	0.151034	0.132771	0.137889	0.134863	0.136803
2760.14	0.151578	0.143767	0.149159	0.149126	0.142818	0.145654	0.137665	0.152046	0.133759	0.13899	0.135807	0.137637
2762.06	0.1525	0.144942	0.150101	0.150287	0.143839	0.146688	0.138691	0.153051	0.134703	0.140044	0.136775	0.138592
2763.99	0.153509	0.145992	0.151083	0.15149	0.145098	0.147758	0.139703	0.153973	0.135642	0.141003	0.137886	0.139495
2765.92	0.154698	0.147185	0.152193	0.152568	0.146256	0.148799	0.140898	0.155168	0.136783	0.142079	0.138994	0.140789
2767.85	0.156084	0.148276	0.153584	0.153832	0.147137	0.149912	0.142112	0.156595	0.137964	0.143286	0.140184	0.142205
2769.78	0.157394	0.149513	0.155028	0.155225	0.14828	0.151227	0.143075	0.157699	0.139216	0.144515	0.141472	0.143451
2771.71	0.158785	0.150811	0.156178	0.156548	0.149489	0.152505	0.144245	0.158816	0.140373	0.145699	0.142807	0.144746
2773.64	0.160359	0.152152	0.15738	0.157812	0.150709	0.153771	0.145775	0.160128	0.141575	0.146876	0.143913	0.14588
2775.57	0.161802	0.153655	0.158933	0.159065	0.152263	0.155232	0.147229	0.161537	0.143221	0.148222	0.145265	0.147293
2777.5	0.163261	0.15528	0.160523	0.160552	0.153727	0.156764	0.148457	0.163033	0.144798	0.149914	0.147018	0.148797
2779.42	0.164849	0.15689	0.161963	0.162108	0.155186	0.15818	0.149833	0.164468	0.146372	0.151669	0.148619	0.150225
2781.35	0.166519	0.158703	0.163524	0.163423	0.157025	0.15968	0.151243	0.166038	0.147848	0.153234	0.150161	0.151747
2783.28	0.168458	0.160391	0.164998	0.16526	0.158536	0.161169	0.152671	0.167659	0.14956	0.154766	0.151722	0.15334
2785.21	0.170303	0.161895	0.166541	0.167313	0.159895	0.162845	0.154601	0.169215	0.151427	0.156492	0.153342	0.154955
2787.14	0.171879	0.163864	0.168431	0.169006	0.161531	0.164645	0.156371	0.17096	0.153031	0.158305	0.15511	0.156692
2789.07	0.173652	0.165706	0.170293	0.170756	0.163378	0.166525	0.1579	0.172674	0.1548	0.160033	0.157037	0.158614
2791	0.175818	0.167478	0.172359	0.172665	0.165382	0.168532	0.159786	0.174649	0.156571	0.161987	0.159025	0.160669
2792.93	0.177968	0.169634	0.174531	0.174875	0.16737	0.170434	0.161662	0.176914	0.158576	0.163981	0.161061	0.162811
2794.85	0.17998	0.171876	0.176623	0.177059	0.169368	0.172378	0.16358	0.178884	0.160791	0.166037	0.162776	0.164747
2796.78	0.18215	0.173855	0.17854	0.179169	0.17137	0.174455	0.165708	0.180934	0.162857	0.168385	0.164915	0.166782
2798.71	0.184633	0.176041	0.180806	0.181525	0.173672	0.17666	0.167936	0.18327	0.165345	0.170584	0.167374	0.169158
2800.64	0.187278	0.17869	0.183693	0.183887	0.176388	0.179164	0.170478	0.185492	0.168034	0.173007	0.169743	0.171934
2802.57	0.190193	0.181441	0.186364	0.18662	0.179114	0.181965	0.173169	0.188068	0.170782	0.175564	0.172415	0.174678
2804.5	0.193305	0.184317	0.189074	0.189706	0.181797	0.184684	0.176074	0.191231	0.173782	0.178455	0.175406	0.177391
2806.43	0.196632	0.187467	0.192252	0.192879	0.18488	0.187741	0.179225	0.194435	0.176849	0.181571	0.178771	0.180471
2808.36	0.199827	0.190564	0.195491	0.195997	0.188194	0.190965	0.182145	0.197268	0.179966	0.184855	0.181928	0.183666
2810.28	0.202833	0.194092	0.198911	0.199049	0.191538	0.194042	0.185212	0.200307	0.18354	0.18847	0.185077	0.187127
2812.21	0.206592	0.197776	0.202613	0.202614	0.194844	0.197408	0.188776	0.203911	0.187274	0.191909	0.18861	0.19092
2814.14	0.210474	0.201188	0.20637	0.206356	0.198274	0.200994	0.192349	0.207324	0.190723	0.195552	0.192356	0.19443
2816.07	0.214219	0.205032	0.210163	0.210285	0.201916	0.204489	0.195885	0.210946	0.194538	0.199479	0.196141	0.198177
2818	0.218201	0.209196	0.214055	0.214263	0.205924	0.208262	0.199855	0.215112	0.198632	0.203526	0.200112	0.202259
2819.93	0.222929	0.213627	0.218426	0.218236	0.210401	0.21267	0.204218	0.21934	0.203126	0.207908	0.204549	0.206489
2821.86	0.227874	0.218435	0.223239	0.22316	0.215155	0.2173	0.208635	0.223865	0.208023	0.21261	0.209518	0.211234
2823.79	0.232889	0.2239	0.228398	0.228799	0.220387	0.222531	0.213693	0.228827	0.213381	0.218194	0.214925	0.216637
2825.72	0.239046	0.229709	0.234382	0.234982	0.226257	0.228642	0.219428	0.234636	0.219733	0.224355	0.221023	0.222673
2827.64	0.245856	0.236062	0.241196	0.241406	0.232743	0.235216	0.225828	0.241334	0.226726	0.231	0.227927	0.229665
2829.57	0.253341	0.243574	0.248429	0.248625	0.239973	0.242541	0.233152	0.248638	0.234188	0.238836	0.235334	0.237253
2831.5	0.261996	0.251934	0.256688	0.256909	0.248446	0.250617	0.241426	0.256552	0.242613	0.247448	0.2438	0.245634
2833.43	0.271565	0.2616	0.266328	0.2666	0.258222	0.259948	0.250939	0.265569	0.252499	0.257264	0.253709	0.255666
2835.36	0.283026	0.273027	0.2779	0.278061	0.269646	0.271439	0.262036	0.276843	0.264451	0.26866	0.265488	0.267613
2837.29	0.297453	0.287085	0.292107	0.292032	0.283979	0.285759	0.276241	0.291133	0.279362	0.283279	0.280181	0.282341
2839.22	0.316026	0.305417	0.3105	0.310493	0.302869	0.304426	0.295021	0.309683	0.298843	0.302873	0.299388	0.30132
2841.15	0.340919	0.329829	0.335441	0.334974	0.328026	0.32986	0.319967	0.334311	0.324885	0.328748	0.325224	0.326921
2843.07	0.373717	0.362596	0.368212	0.368159	0.361972	0.363775	0.353444	0.367412	0.358879	0.363094	0.359543	0.361002
2845	0.415395	0.404487	0.410127	0.410421	0.405867	0.407212	0.39719	0.41034	0.402229	0.406983	0.403585	0.405222
2846.93	0.462947	0.451708	0.458071	0.458115	0.45611	0.456918	0.446992	0.459225	0.451585	0.456467	0.453529	0.455299
2848.86	0.50328	0.491318	0.497693	0.497218	0.497889	0.497926	0.487395	0.499391	0.492606	0.496591	0.494044	0.49579
2850.79	0.521048	0.50849	0.513967	0.512539	0.513244	0.512832	0.501141	0.513697	0.509911	0.512721	0.509999	0.510782
2852.72	0.516844	0.503769	0.508366	0.506865	0.505284	0.504502	0.491413	0.504517	0.504967	0.507163	0.503479	0.503462
2854.65	0.501465	0.48811	0.491859	0.48995	0.486614	0.485601	0.472614	0.485207	0.488292	0.490151	0.485831	0.486177
2856.58	0.480985	0.467965	0.470943	0.469018	0.4638	0.463081	0.45055	0.463007	0.466453	0.468422	0.464034	0.464671
2858.51	0.458693	0.446077	0.44881	0.447767	0.44118	0.440695	0.427881	0.441344	0.443595	0.445742	0.441161	0.441774
2860.43	0.438989	0.4262	0.429408	0.428849	0.421425	0.420987	0.408652	0.422754	0.422899	0.425452	0.42081	0.421662
2862.36	0.423863	0.41162	0.415051	0.414327	0.406222	0.406356	0.394277	0.408847	0.406903	0.410053	0.405119	0.406306
2864.29	0.414199	0.402235	0.406228	0.405176	0.396625	0.397206	0.385499	0.399956	0.396476	0.399688	0.395228	0.396336
2866.22	0.4101	0.397486	0.402197	0.401063	0.392202	0.393103	0.381545	0.396052	0.391341	0.394503	0.390848	0.391814
2868.15	0.409805	0.397014	0.401551	0.400783	0.391733	0.392625	0.38101	0.395581	0.390459	0.393618	0.389677	0.391026
2870.08	0.411254	0.398247	0.402494	0.402442	0.39307	0.39365	0.382247	0.396606	0.391441	0.395159	0.390314	0.392201
2872.01	0.411891	0.39864	0.403152	0.402915	0.393528	0.394481	0.382994	0.397464	0.391864	0.396096	0.390963	0.392892
2873.94	0.410742	0.397451	0.402275	0.401391	0.392453	0.393894	0.382309	0.39702	0.390695	0.394998	0.390293	0.392046
2875.86	0.409081	0.395991	0.400125	0.399325	0.390719	0.391872	0.38066	0.395454	0.38906	0.393243	0.388977	0.390518
2877.79	0.407738	0.394651	0.398674	0.397876	0.389471	0.390697	0.379417	0.394178	0.388118	0.391727	0.388123	0.38981
2879.72	0.407482	0.394362	0.398926	0.39799	0.389946	0.391147	0.379486	0.394502	0.388483	0.391965	0.388782	0.390532
2881.65	0.409299	0.395922	0.400379	0.399903	0.392357	0.393102	0.381643	0.396639	0.390742	0.394424	0.390678	0.392745
2883.58	0.41296	0.399427	0.403851	0.403353	0.395958	0.397264	0.385822	0.400418	0.394669	0.398602	0.394345	0.396734
2885.51	0.41837	0.405045	0.40943	0.408509	0.40128	0.402817	0.391535	0.405676	0.400736	0.404542	0.400323	0.402507
2887.44	0.425659	0.411785	0.41607	0.415275	0.408436	0.409419	0.398125	0.412415	0.408344	0.411601	0.407304	0.409503
2889.37	0.433647	0.419769	0.423866	0.423319	0.416814	0.417517	0.405816	0.420239	0.416597	0.419972	0.415278	0.417676
2891.3	0.442658	0.428896	0.432746	0.432142	0.425914	0.426552	0.414582	0.429049	0.42606	0.429218	0.425298	0.426913
2893.22	0.452737	0.438616	0.442573	0.441755	0.435534	0.435836	0.424233	0.43874	0.436038	0.438955	0.435431	0.437081
2895.15	0.46308	0.448757	0.452947	0.452039	0.446156	0.44597	0.434753	0.449054	0.446608	0.449377	0.445386	0.447809
2897.08	0.474176	0.459613	0.464092	0.462577	0.457181	0.457267	0.445973	0.459683	0.457904	0.460247	0.456582	0.458339
2899.01	0.486164	0.471478	0.475676	0.47401	0.468879	0.46907	0.457516	0.47098	0.469562	0.472206	0.4688	0.469951
2900.94	0.499001	0.483858	0.48761	0.486688	0.482245	0.481702	0.469577	0.483715	0.482149	0.485729	0.481657	0.483254
2902.87	0.513358	0.497924	0.501411	0.500852	0.496635	0.495896	0.483081	0.497726	0.496399	0.499948	0.495827	0.497608
2904.8	0.529782	0.514361	0.518202	0.517379	0.512669	0.512841	0.499538	0.513756	0.513413	0.515889	0.512397	0.514123
2906.73	0.54944	0.533778	0.538051	0.536743	0.533345	0.533152	0.520347	0.533633	0.533624	0.536276	0.532404	0.534395
2908.65	0.574283	0.557684	0.56232	0.5609	0.559226	0.557929	0.545786	0.558773	0.557659	0.561432	0.557495	0.558796
2910.58	0.6046	0.587701	0.592779	0.591706	0.591183	0.590411	0.578062	0.590633	0.588021	0.592039	0.589099	0.589599
2912.51	0.641767	0.625026	0.629686	0.628849	0.630923	0.629625	0.618444	0.629791	0.624924	0.629553	0.627771	0.628796
2914.44	0.682023	0.665029	0.669064	0.668308	0.67281	0.670953	0.66013	0.671297	0.66494	0.6698	0.667536	0.669663
2916.37	0.712582	0.696332	0.697974	0.698504	0.703841	0.702026	0.689381	0.700617	0.69659	0.69988	0.696189	0.69932
2918.3	0.726498	0.710292	0.709931	0.711808	0.716267	0.713073	0.700253	0.711479	0.709524	0.711833	0.708984	0.710899
2920.23	0.729123	0.711095	0.711763	0.712168	0.716177	0.711735	0.699042	0.709204	0.710594	0.711407	0.709997	0.710549
2922.16	0.725916	0.706556	0.7074	0.705935	0.709418	0.704941	0.691633	0.700143	0.706514	0.705644	0.702473	0.704165
2924.09	0.717323	0.697642	0.697343	0.695147	0.696808	0.693349	0.680083	0.688186	0.696672	0.695249	0.690828	0.693455
2926.01	0.702875	0.683409	0.681993	0.680305	0.680851	0.676882	0.663583	0.672318	0.681301	0.680576	0.67572	0.677943
2927.94	0.684188	0.665125	0.663548	0.661563	0.661593	0.657387	0.643864	0.653563	0.662075	0.662441	0.656892	0.658437
2929.87	0.662792	0.643369	0.643049	0.640209	0.639406	0.635864	0.622341	0.632993	0.640938	0.641779	0.636315	0.637117
2931.8	0.63965	0.620244	0.620676	0.618255	0.616506	0.613061	0.599328	0.61044	0.618792	0.618358	0.613838	0.614335
2933.73	0.615782	0.596539	0.59681	0.594714	0.59273	0.589564	0.575686	0.586841	0.594851	0.593513	0.58989	0.590637
2935.66	0.591512	0.572212	0.572287	0.570452	0.568281	0.564997	0.551692	0.564267	0.56948	0.569127	0.565697	0.566087
2937.59	0.567443	0.548159	0.548963	0.54725	0.543794	0.540653	0.528121	0.541769	0.545157	0.545454	0.541279	0.542187
2939.52	0.544362	0.5254	0.526681	0.525104	0.520885	0.518434	0.505577	0.519654	0.522289	0.522661	0.518595	0.520236
2941.44	0.5236	0.505117	0.50662	0.504872	0.500806	0.49873	0.485472	0.500421	0.500796	0.501376	0.498041	0.499823
2943.37	0.506409	0.487788	0.489968	0.487965	0.484087	0.481688	0.468436	0.484041	0.482339	0.483268	0.479966	0.481934
2945.3	0.493418	0.474764	0.476902	0.474688	0.470537	0.468026	0.455025	0.470759	0.468403	0.469553	0.466455	0.468036
2947.23	0.484114	0.465956	0.467934	0.466245	0.460908	0.459235	0.44615	0.461568	0.458515	0.459816	0.456792	0.458258
2949.16	0.47864	0.46073	0.462964	0.46149	0.455775	0.454414	0.441179	0.456028	0.452126	0.45374	0.450417	0.452258
2951.09	0.476861	0.458956	0.460994	0.458658	0.453718	0.451867	0.439517	0.453551	0.449464	0.451585	0.447662	0.449679
2953.02	0.476439	0.458445	0.459944	0.457805	0.452685	0.451001	0.438817	0.452773	0.448454	0.450412	0.446523	0.448329
2954.95	0.475305	0.457001	0.458501	0.456735	0.451153	0.44951	0.436562	0.451193	0.446173	0.447953	0.444508	0.446115
2956.87	0.472078	0.45349	0.455394	0.453313	0.447602	0.445851	0.432499	0.447776	0.441743	0.44393	0.440448	0.441984
2958.8	0.466166	0.447554	0.449503	0.447512	0.441017	0.439984	0.426223	0.442145	0.435829	0.437425	0.43401	0.435403
2960.73	0.458063	0.439412	0.441193	0.439279	0.432951	0.431528	0.41782	0.43377	0.427655	0.42847	0.425651	0.427027
2962.66	0.447783	0.429192	0.430611	0.42891	0.422803	0.420616	0.407633	0.423467	0.416725	0.417738	0.414784	0.416467
2964.59	0.435488	0.417066	0.418218	0.41682	0.410512	0.408209	0.39566	0.411868	0.403514	0.405027	0.401874	0.403701
2966.52	0.421562	0.40336	0.404634	0.40308	0.39693	0.395154	0.382782	0.399183	0.389355	0.391058	0.388212	0.38988
2968.45	0.407143	0.389547	0.390365	0.3887	0.383477	0.381948	0.369596	0.385786	0.375145	0.376987	0.374643	0.376044
2970.38	0.393432	0.375917	0.376865	0.3752	0.370341	0.368768	0.35614	0.372797	0.361264	0.363347	0.361476	0.362771
2972.31	0.380469	0.362744	0.36391	0.362622	0.357553	0.355856	0.343471	0.361102	0.348594	0.350499	0.348633	0.350211
2974.23	0.368515	0.35111	0.351427	0.35075	0.345874	0.344194	0.332017	0.35015	0.336681	0.33841	0.3365	0.33816
2976.16	0.357771	0.340305	0.340853	0.340115	0.335061	0.333686	0.321723	0.339595	0.325486	0.327433	0.325241	0.327326
2978.09	0.347718	0.329738	0.33129	0.330208	0.324911	0.323903	0.31203	0.33009	0.315484	0.317446	0.315215	0.317566
2980.02	0.338382	0.320504	0.321921	0.3209	0.315716	0.314959	0.303059	0.321653	0.306161	0.308165	0.306278	0.308275
2981.95	0.329641	0.312448	0.313684	0.31258	0.307567	0.30668	0.295168	0.313307	0.297646	0.299786	0.297883	0.299511
2983.88	0.321911	0.305013	0.305916	0.304961	0.300092	0.29916	0.287605	0.305715	0.290208	0.292302	0.290021	0.291594
2985.81	0.315397	0.297995	0.2988	0.297968	0.293121	0.29225	0.280691	0.299269	0.283434	0.285375	0.283211	0.28514
2987.74	0.309547	0.291668	0.29253	0.291661	0.286951	0.285805	0.274948	0.293536	0.277332	0.27902	0.277264	0.279511
2989.66	0.304514	0.286699	0.287612	0.286516	0.282115	0.280643	0.269766	0.288327	0.271991	0.273798	0.27186	0.274944
2991.59	0.300723	0.282718	0.283967	0.282792	0.278224	0.277046	0.265818	0.283987	0.267979	0.270067	0.26794	0.271034
2993.52	0.297988	0.279855	0.280756	0.279687	0.275308	0.274162	0.262815	0.281159	0.265433	0.267275	0.265929	0.26828
2995.45	0.296602	0.278318	0.278907	0.277875	0.273754	0.272414	0.260837	0.27978	0.263846	0.265745	0.264733	0.267031
2997.38	0.296678	0.278322	0.27873	0.278006	0.273272	0.272063	0.260562	0.279589	0.263877	0.265624	0.264404	0.266799
2999.31	0.297331	0.279427	0.279796	0.278723	0.274019	0.273004	0.261324	0.280191	0.265173	0.26676	0.265312	0.267915
3001.24	0.299171	0.280968	0.281511	0.280041	0.275956	0.27481	0.262918	0.281759	0.267313	0.269142	0.267185	0.26972
3003.17	0.302014	0.283366	0.283589	0.282004	0.27809	0.276838	0.264907	0.28418	0.270174	0.271811	0.269931	0.272225
3005.1	0.304774	0.28601	0.285869	0.284124	0.280267	0.278971	0.266769	0.286359	0.272907	0.274398	0.27232	0.274845
3007.02	0.307559	0.287859	0.287886	0.286457	0.282661	0.280556	0.268471	0.288151	0.27528	0.276715	0.274689	0.27685
3008.95	0.309325	0.289306	0.289267	0.288228	0.284234	0.281532	0.269528	0.28943	0.276845	0.278386	0.276417	0.278345
3010.88	0.309689	0.289741	0.289437	0.288599	0.284248	0.281718	0.269572	0.289764	0.276966	0.278632	0.276521	0.278643
3012.81	0.309015	0.28878	0.288417	0.287132	0.283209	0.280534	0.268544	0.288765	0.275558	0.276757	0.275266	0.277486
3014.74	0.306996	0.287114	0.2866	0.284817	0.281375	0.278803	0.266298	0.286712	0.273096	0.273959	0.272731	0.275229
3016.67	0.304487	0.28455	0.283972	0.282118	0.278624	0.276445	0.264115	0.284346	0.270129	0.27102	0.269652	0.272299
3018.6	0.302214	0.28173	0.28128	0.279628	0.275885	0.274161	0.261888	0.281703	0.267243	0.268308	0.266753	0.269624
3020.53	0.300701	0.279897	0.279275	0.277742	0.273942	0.272373	0.259979	0.279889	0.264776	0.266169	0.264362	0.267163
3022.45	0.299756	0.278821	0.278124	0.276405	0.272995	0.27089	0.258869	0.279029	0.26286	0.264309	0.263022	0.265452
3024.38	0.299386	0.27815	0.277888	0.275956	0.272956	0.270414	0.258644	0.278702	0.262158	0.263632	0.262551	0.264877
3026.31	0.299933	0.278345	0.278035	0.275966	0.273218	0.270517	0.25905	0.278855	0.262671	0.263707	0.262492	0.265177
3028.24	0.300985	0.279097	0.278621	0.276883	0.273905	0.271214	0.259599	0.279868	0.263366	0.264228	0.263215	0.266162
3030.17	0.302046	0.280126	0.279778	0.278257	0.274916	0.271894	0.260228	0.281707	0.264116	0.265077	0.264181	0.266937
3032.1	0.302948	0.281246	0.280475	0.278917	0.275554	0.272645	0.260885	0.283076	0.265001	0.265894	0.264915	0.267791
3034.03	0.304699	0.282584	0.281587	0.279662	0.277013	0.274131	0.262418	0.283956	0.266145	0.26735	0.266103	0.269379
3035.96	0.306784	0.284266	0.282927	0.281158	0.278883	0.275632	0.264106	0.285188	0.267615	0.268797	0.267663	0.270823
3037.89	0.308691	0.28613	0.284443	0.28302	0.280297	0.277379	0.265886	0.287201	0.269499	0.270343	0.269311	0.272508
3039.81	0.310837	0.288307	0.286558	0.284879	0.282261	0.279186	0.267514	0.289209	0.271298	0.27231	0.271281	0.274609
3041.74	0.312856	0.290484	0.28851	0.286684	0.284332	0.280965	0.269009	0.290547	0.273203	0.274298	0.273482	0.276637
3043.67	0.315121	0.292181	0.290074	0.288632	0.286214	0.282991	0.270925	0.292213	0.275441	0.276274	0.275271	0.278355
3045.6	0.317883	0.294475	0.292403	0.290819	0.288761	0.285236	0.27326	0.294791	0.277703	0.27852	0.277383	0.280759
3047.53	0.32049	0.297052	0.295281	0.292861	0.291279	0.287216	0.275584	0.297298	0.280023	0.28078	0.279981	0.283622
3049.46	0.323178	0.299015	0.297399	0.29509	0.293106	0.289258	0.277517	0.299386	0.282339	0.282909	0.282097	0.285604
3051.39	0.326092	0.301465	0.299338	0.297427	0.295325	0.291626	0.279661	0.301391	0.284697	0.285303	0.284533	0.288065
3053.32	0.329136	0.304403	0.301875	0.300018	0.297954	0.293987	0.282129	0.304083	0.287191	0.288078	0.287441	0.291264
3055.24	0.332128	0.306902	0.304553	0.302706	0.30065	0.296513	0.28452	0.307367	0.29032	0.290814	0.289727	0.293718
3057.17	0.33474	0.309419	0.306835	0.305045	0.303383	0.299143	0.286421	0.309643	0.29306	0.29302	0.292076	0.295906
3059.1	0.337183	0.31187	0.309385	0.307416	0.305889	0.302035	0.288819	0.311653	0.295365	0.295401	0.295236	0.298394
3061.03	0.339678	0.313789	0.311983	0.309609	0.307862	0.304257	0.291284	0.313988	0.29806	0.297914	0.29767	0.300682
3062.96	0.342614	0.315911	0.313666	0.311476	0.309627	0.305758	0.292958	0.316008	0.299934	0.30007	0.299457	0.303243
3064.89	0.344596	0.317721	0.315038	0.312799	0.311276	0.306851	0.294485	0.317553	0.301289	0.301581	0.300977	0.305052
3066.82	0.345857	0.318889	0.316274	0.313555	0.312503	0.30763	0.295837	0.318437	0.302646	0.302649	0.302238	0.306419
3068.75	0.34774	0.319955	0.316988	0.314671	0.313915	0.308979	0.297	0.319414	0.303982	0.304047	0.30321	0.308018
3070.68	0.349564	0.321383	0.318176	0.316155	0.315425	0.310511	0.297924	0.32113	0.305603	0.305197	0.304529	0.309185
3072.6	0.351262	0.322873	0.319738	0.317084	0.316513	0.311733	0.298777	0.322453	0.307221	0.306316	0.306209	0.310391
3074.53	0.352766	0.324136	0.320905	0.318433	0.317378	0.313053	0.299889	0.323485	0.308474	0.307568	0.307614	0.311632
3076.46	0.354256	0.325159	0.321773	0.319732	0.318423	0.314229	0.300853	0.324926	0.309755	0.308852	0.309259	0.313201
3078.39	0.355676	0.326125	0.322773	0.320367	0.319599	0.314848	0.30193	0.326691	0.311033	0.310112	0.310397	0.314516
3080.32	0.356647	0.327033	0.323609	0.321457	0.320227	0.315351	0.302863	0.327554	0.311956	0.311054	0.311228	0.315142
3082.25	0.357378	0.327911	0.324006	0.322145	0.32106	0.316272	0.303281	0.327531	0.312922	0.311722	0.312176	0.315996
3084.18	0.358373	0.329074	0.324567	0.322403	0.322337	0.31723	0.303821	0.328112	0.31377	0.312465	0.313085	0.316895
3086.11	0.359627	0.329951	0.32565	0.323191	0.3233	0.318197	0.304623	0.328786	0.314809	0.313413	0.314041	0.317895
3088.03	0.360503	0.330529	0.3263	0.323928	0.324137	0.318829	0.305423	0.329775	0.315668	0.314306	0.314679	0.318947
3089.96	0.361423	0.331244	0.326959	0.324227	0.325087	0.319323	0.306213	0.330981	0.31638	0.315185	0.31556	0.320049
3091.89	0.362822	0.332152	0.32788	0.324706	0.326021	0.320185	0.307124	0.331442	0.317409	0.316208	0.316703	0.320997
3093.82	0.363984	0.333328	0.328431	0.325831	0.326881	0.320923	0.308235	0.332307	0.318649	0.317486	0.317607	0.322055
3095.75	0.3649	0.333937	0.32914	0.326224	0.327566	0.321452	0.308602	0.333294	0.319589	0.318516	0.318114	0.322898
3097.68	0.366166	0.334896	0.330299	0.326875	0.328559	0.322101	0.309179	0.334038	0.320677	0.319641	0.319158	0.32357
3099.61	0.367494	0.336423	0.3311	0.327843	0.329428	0.322726	0.310243	0.335336	0.322166	0.321111	0.321021	0.324764
3101.54	0.368826	0.337059	0.331469	0.328371	0.329899	0.323502	0.310684	0.336218	0.323556	0.321691	0.322058	0.325995
3103.46	0.370099	0.337731	0.332773	0.329438	0.33135	0.324996	0.311383	0.337503	0.324798	0.322383	0.322743	0.327304
3105.39	0.371702	0.339258	0.3341	0.330589	0.333068	0.32668	0.312963	0.338793	0.325897	0.323893	0.324594	0.328451
3107.32	0.373452	0.340811	0.335068	0.331795	0.33436	0.327848	0.314441	0.339914	0.327335	0.325514	0.326425	0.329827
3109.25	0.375518	0.341972	0.336172	0.333204	0.335754	0.329248	0.315463	0.341581	0.329105	0.327136	0.327806	0.331729
3111.18	0.377771	0.343592	0.337944	0.334819	0.337532	0.331475	0.317155	0.34352	0.330963	0.32876	0.329793	0.33366
3113.11	0.379935	0.345921	0.340021	0.336668	0.339275	0.333101	0.31926	0.345235	0.333083	0.330916	0.331823	0.335843
3115.04	0.382254	0.347829	0.341663	0.338658	0.340897	0.334192	0.321	0.347302	0.335521	0.333341	0.333554	0.338195
3116.97	0.384674	0.349287	0.343258	0.340373	0.343128	0.335672	0.322557	0.349487	0.337638	0.335482	0.335421	0.340098
3118.9	0.387371	0.351176	0.345044	0.342117	0.345297	0.337455	0.324389	0.350901	0.339364	0.337127	0.33742	0.342037
3120.82	0.389694	0.353531	0.347081	0.343721	0.347726	0.339542	0.326757	0.353306	0.341611	0.339378	0.339638	0.344359
3122.75	0.391939	0.355344	0.349219	0.345275	0.349655	0.341508	0.328857	0.355717	0.344205	0.341554	0.341516	0.346479
3124.68	0.394315	0.357397	0.351561	0.347433	0.351724	0.343931	0.330613	0.357414	0.346784	0.343822	0.343708	0.34846
3126.61	0.397338	0.360321	0.353777	0.349747	0.354871	0.346557	0.33284	0.359838	0.349312	0.346096	0.346676	0.351043
3128.54	0.400586	0.362977	0.355713	0.35221	0.357386	0.348702	0.335166	0.361955	0.351745	0.348338	0.349046	0.354169
3130.47	0.403784	0.365769	0.358365	0.355362	0.360012	0.351616	0.338217	0.364651	0.354628	0.351415	0.351914	0.35745
3132.4	0.407085	0.368682	0.361275	0.358244	0.363346	0.354815	0.341202	0.367918	0.357901	0.354316	0.354824	0.360268
3134.33	0.410338	0.371782	0.363983	0.360883	0.366562	0.357535	0.343531	0.370688	0.360944	0.357253	0.357492	0.363502
3136.25	0.413676	0.375249	0.367074	0.363842	0.369671	0.360374	0.34615	0.373829	0.36402	0.360355	0.361063	0.366736
3138.18	0.417623	0.378305	0.369622	0.366048	0.372506	0.362781	0.348827	0.376635	0.367364	0.363277	0.364535	0.36938
3140.11	0.421485	0.380995	0.372352	0.368552	0.375378	0.365694	0.351722	0.379328	0.370637	0.366525	0.367664	0.372672
3142.04	0.425462	0.384257	0.375379	0.371864	0.378411	0.368963	0.354525	0.382351	0.373913	0.369902	0.370906	0.376285
3143.97	0.429213	0.388211	0.378431	0.375023	0.381589	0.371994	0.35734	0.385251	0.377037	0.373389	0.374287	0.379213
3145.9	0.432253	0.391946	0.381952	0.378129	0.38524	0.375199	0.360699	0.388967	0.380649	0.376976	0.377545	0.382657
3147.83	0.436284	0.394878	0.38526	0.381232	0.388717	0.378486	0.363749	0.392402	0.384424	0.380396	0.381172	0.386566
3149.76	0.440683	0.398194	0.38883	0.384753	0.391935	0.382107	0.367775	0.395727	0.387743	0.384211	0.385261	0.389822
3151.69	0.444808	0.402502	0.392361	0.38838	0.396017	0.385474	0.371566	0.399693	0.391728	0.38801	0.389046	0.393737
3153.61	0.448969	0.406375	0.395423	0.391223	0.40027	0.389204	0.374274	0.403194	0.396065	0.391663	0.392694	0.397333
3155.54	0.453142	0.409931	0.398711	0.394153	0.403658	0.393337	0.37768	0.406876	0.400085	0.395646	0.396395	0.400737
3157.47	0.457335	0.41356	0.402415	0.39768	0.407288	0.396767	0.381281	0.410527	0.404111	0.399471	0.400466	0.404536
3159.4	0.461878	0.417023	0.406269	0.401141	0.411085	0.400012	0.385062	0.413962	0.408266	0.403139	0.404824	0.408563
3161.33	0.466503	0.420909	0.409479	0.404879	0.415056	0.40319	0.388424	0.417719	0.412379	0.406938	0.408595	0.412609
3163.26	0.471184	0.424928	0.412725	0.408417	0.419196	0.406833	0.391704	0.421315	0.416521	0.410863	0.412393	0.416205
3165.19	0.475735	0.429101	0.416848	0.41182	0.423051	0.410964	0.395389	0.425053	0.420692	0.414522	0.416216	0.420552
3167.12	0.480454	0.433057	0.42074	0.415712	0.427056	0.414671	0.399357	0.428942	0.424496	0.418637	0.420143	0.425577
3169.04	0.485125	0.437239	0.424606	0.419675	0.431347	0.418446	0.40326	0.432791	0.428206	0.422703	0.424095	0.429887
3170.97	0.489839	0.441862	0.42858	0.423691	0.43564	0.423135	0.407121	0.436989	0.433048	0.426895	0.428611	0.434026
3172.9	0.494794	0.446021	0.432195	0.427519	0.439575	0.427517	0.411479	0.440855	0.437963	0.431202	0.433291	0.438686
3174.83	0.499384	0.450141	0.436245	0.431222	0.443978	0.431107	0.415412	0.445383	0.441618	0.435253	0.437174	0.443004
3176.76	0.503713	0.454029	0.440068	0.435049	0.448714	0.435458	0.418922	0.449972	0.446198	0.439868	0.441799	0.44719
3178.69	0.508487	0.457679	0.443236	0.438456	0.451934	0.439525	0.422229	0.453346	0.450875	0.44327	0.445709	0.451162
3180.62	0.513244	0.461429	0.447049	0.442118	0.45545	0.442466	0.426135	0.456477	0.454618	0.446542	0.449259	0.455093
3182.55	0.517991	0.465558	0.451247	0.446105	0.459567	0.446083	0.430697	0.460174	0.459385	0.450543	0.453465	0.459017
3184.48	0.522724	0.470126	0.454952	0.449285	0.463526	0.45033	0.434732	0.464408	0.464042	0.454615	0.456937	0.462669
3186.4	0.526355	0.473751	0.458249	0.452773	0.467522	0.453933	0.438066	0.468348	0.467163	0.458977	0.461053	0.46635
3188.33	0.530739	0.477625	0.462016	0.457023	0.472044	0.458087	0.441615	0.472306	0.470696	0.463469	0.465672	0.470521
3190.26	0.535462	0.482053	0.465793	0.460517	0.476324	0.462508	0.445453	0.476259	0.475105	0.467488	0.470162	0.475319
3192.19	0.539645	0.485981	0.469767	0.463866	0.479932	0.466166	0.448539	0.479865	0.479691	0.471653	0.474027	0.47952
3194.12	0.544397	0.490351	0.473845	0.467544	0.484377	0.469917	0.452056	0.484162	0.485167	0.475586	0.477857	0.483289
3196.05	0.548963	0.494208	0.476663	0.471254	0.487683	0.473364	0.456257	0.488776	0.489347	0.479684	0.482231	0.487258
3197.98	0.552564	0.497612	0.479459	0.473977	0.490302	0.47622	0.459414	0.492163	0.49257	0.483419	0.485808	0.490551
3199.91	0.556254	0.501177	0.48277	0.476887	0.49405	0.479293	0.462494	0.494918	0.496469	0.486091	0.489021	0.494266
3201.83	0.56132	0.504808	0.486426	0.480992	0.49818	0.48251	0.46595	0.498226	0.500093	0.489662	0.492967	0.498588
3203.76	0.566176	0.508332	0.490129	0.484634	0.501865	0.486346	0.468845	0.501543	0.503612	0.493893	0.496974	0.50236
3205.69	0.569314	0.511961	0.493647	0.487663	0.505414	0.49048	0.472106	0.505169	0.507078	0.497207	0.500857	0.506035
3207.62	0.57247	0.51612	0.497232	0.491355	0.509489	0.494277	0.476351	0.509269	0.511344	0.501277	0.505361	0.509972
3209.55	0.576986	0.519278	0.500697	0.494928	0.512941	0.497118	0.479699	0.512767	0.515958	0.505303	0.508302	0.513282
3211.48	0.581988	0.523463	0.50414	0.498529	0.516238	0.500712	0.483155	0.516035	0.519851	0.508386	0.51207	0.517601
3213.41	0.585823	0.52836	0.507138	0.501578	0.519764	0.504441	0.486225	0.520054	0.52343	0.512027	0.516158	0.521736
3215.34	0.589756	0.530901	0.509903	0.504109	0.522948	0.507102	0.489149	0.523541	0.527038	0.515565	0.518758	0.524596
3217.27	0.594357	0.533786	0.513807	0.508275	0.526453	0.510303	0.493672	0.526887	0.530861	0.519391	0.522404	0.528944
3219.19	0.597603	0.537362	0.516819	0.511989	0.529965	0.513291	0.496682	0.52979	0.534006	0.522809	0.52615	0.532375
3221.12	0.601122	0.540776	0.519015	0.514545	0.534023	0.516365	0.498982	0.532588	0.537202	0.526417	0.529481	0.535257
3223.05	0.605569	0.543965	0.522591	0.517848	0.537749	0.520568	0.502723	0.536352	0.540257	0.530186	0.533291	0.538762
3224.98	0.60961	0.547376	0.526537	0.521251	0.541244	0.524728	0.507081	0.539535	0.544218	0.533693	0.537778	0.54376
3226.91	0.613722	0.551572	0.530985	0.524561	0.545628	0.528147	0.511231	0.543762	0.549386	0.537605	0.541878	0.548401
3228.84	0.618341	0.55595	0.534876	0.528356	0.549601	0.532474	0.514463	0.547456	0.553369	0.541654	0.545786	0.551987
3230.77	0.623207	0.56003	0.538157	0.532431	0.553392	0.536689	0.517566	0.550883	0.55734	0.545913	0.549663	0.556805
3232.7	0.627438	0.56418	0.542183	0.536064	0.557818	0.540098	0.521669	0.555454	0.561141	0.550467	0.553505	0.560887
3234.62	0.632464	0.569714	0.546513	0.539774	0.562181	0.544687	0.526317	0.560186	0.565616	0.55501	0.558353	0.564879
3236.55	0.638134	0.574559	0.550613	0.544395	0.566477	0.549124	0.53094	0.564465	0.571015	0.559526	0.56277	0.568628
3238.48	0.642718	0.57865	0.555045	0.548944	0.571669	0.55334	0.535571	0.568632	0.576531	0.564185	0.567713	0.573595
3240.41	0.647939	0.583062	0.559528	0.553465	0.576075	0.558532	0.540005	0.573567	0.581153	0.568478	0.573328	0.578484
3242.34	0.653743	0.589134	0.565021	0.559165	0.580922	0.564002	0.545418	0.579324	0.585686	0.574036	0.57904	0.583568
3244.27	0.65894	0.594985	0.570885	0.564508	0.586364	0.568367	0.551129	0.584693	0.591459	0.580003	0.584073	0.58909
3246.2	0.66524	0.600044	0.575575	0.569378	0.591085	0.573356	0.556132	0.588161	0.596915	0.58461	0.587981	0.593524
3248.13	0.672377	0.606934	0.581056	0.574801	0.597018	0.579937	0.562372	0.594123	0.603349	0.590275	0.594882	0.600105
3250.05	0.678461	0.612679	0.587494	0.580724	0.603712	0.586351	0.568753	0.601216	0.610824	0.596053	0.601743	0.606782
3251.98	0.68587	0.618459	0.594685	0.587558	0.610293	0.592476	0.575036	0.607588	0.617479	0.602093	0.607795	0.613403
3253.91	0.693726	0.624635	0.600588	0.592755	0.616508	0.597769	0.580634	0.614029	0.622708	0.608452	0.613957	0.619495
3255.84	0.699205	0.631252	0.606304	0.597821	0.622865	0.603781	0.585971	0.619455	0.628538	0.614551	0.620009	0.62527
3257.77	0.705528	0.637858	0.612717	0.604635	0.629122	0.609845	0.591935	0.625254	0.636206	0.621525	0.62648	0.631837
3259.7	0.713468	0.644169	0.617795	0.610888	0.635192	0.616058	0.597439	0.631087	0.641974	0.628222	0.632228	0.638134
3261.63	0.720052	0.650665	0.623891	0.616028	0.641283	0.622404	0.603913	0.637208	0.648207	0.633818	0.638391	0.643949
3263.56	0.726378	0.656804	0.630776	0.622238	0.647709	0.628926	0.609962	0.643893	0.654582	0.639938	0.644723	0.649498
3265.49	0.733316	0.663539	0.636693	0.62905	0.654084	0.635193	0.615307	0.648914	0.660209	0.646221	0.651289	0.656025
3267.41	0.74033	0.670042	0.642248	0.63535	0.659494	0.640943	0.621537	0.653733	0.666942	0.6521	0.657383	0.662604
3269.34	0.746805	0.675994	0.648148	0.640708	0.665155	0.647152	0.627891	0.660251	0.672221	0.657874	0.662034	0.667616
3271.27	0.752589	0.681548	0.653424	0.64649	0.67107	0.652518	0.633202	0.665737	0.677623	0.662639	0.667539	0.673025
3273.2	0.757275	0.686444	0.657258	0.651499	0.675387	0.655874	0.637476	0.670028	0.682764	0.667275	0.672588	0.678253
3275.13	0.761156	0.689787	0.660849	0.65405	0.677954	0.658878	0.641097	0.673725	0.685819	0.669952	0.676016	0.6813
3277.06	0.764267	0.692891	0.663505	0.656286	0.681394	0.663484	0.644221	0.676726	0.688528	0.671812	0.678872	0.684272
3278.99	0.765821	0.69577	0.66612	0.658955	0.684738	0.666838	0.646772	0.679303	0.690784	0.675123	0.68121	0.687587
3280.92	0.768608	0.697378	0.669577	0.662101	0.688042	0.669708	0.648668	0.681515	0.693109	0.678456	0.684898	0.689939
3282.84	0.77226	0.698993	0.671332	0.664186	0.690514	0.671507	0.650849	0.68317	0.69748	0.68142	0.687534	0.691645
3284.77	0.774309	0.701334	0.671618	0.665546	0.691196	0.672192	0.652849	0.684574	0.700019	0.683013	0.687529	0.692806
3286.7	0.776193	0.703465	0.672657	0.666635	0.692337	0.674571	0.654537	0.686565	0.700328	0.68427	0.688769	0.694046
3288.63	0.776992	0.704534	0.67373	0.66739	0.693238	0.675901	0.655389	0.687823	0.70134	0.685959	0.689642	0.694745
3290.56	0.77533	0.704683	0.675128	0.668624	0.694578	0.675586	0.656428	0.688734	0.702805	0.686607	0.690244	0.695567
3292.49	0.773576	0.703111	0.674194	0.66776	0.694427	0.674443	0.656118	0.687668	0.7023	0.684852	0.689867	0.696007
3294.42	0.773028	0.702454	0.673073	0.66588	0.693067	0.67445	0.655949	0.685891	0.700957	0.683648	0.687739	0.696208
3296.35	0.772844	0.70222	0.672438	0.664958	0.692242	0.673783	0.656058	0.685075	0.700395	0.683737	0.687394	0.694798
3298.28	0.771001	0.699728	0.669356	0.663632	0.691336	0.671551	0.654121	0.6836	0.698388	0.682599	0.687769	0.692512
3300.2	0.768876	0.697284	0.666955	0.661613	0.690595	0.670536	0.65253	0.682478	0.696413	0.681497	0.686522	0.691426
3302.13	0.766264	0.69578	0.665689	0.659634	0.688968	0.669874	0.650893	0.681419	0.695704	0.67995	0.683963	0.690299
3304.06	0.763274	0.693958	0.665114	0.657666	0.686296	0.668702	0.648588	0.679573	0.694364	0.677366	0.68194	0.687704
3305.99	0.762599	0.690535	0.663252	0.655956	0.684945	0.666792	0.646135	0.677552	0.693005	0.676257	0.680967	0.685943
3307.92	0.760296	0.686655	0.659725	0.653145	0.683622	0.663913	0.643358	0.675135	0.690654	0.6752	0.679997	0.684728
3309.85	0.75598	0.684009	0.656826	0.649834	0.67974	0.660662	0.640671	0.671008	0.686469	0.671172	0.675895	0.680889
3311.78	0.75352	0.682488	0.655043	0.647083	0.677159	0.658649	0.638729	0.668629	0.684678	0.667806	0.67354	0.677739
3313.71	0.750923	0.67936	0.652117	0.64303	0.673843	0.655995	0.635343	0.665734	0.682837	0.666224	0.671239	0.67503
3315.63	0.747575	0.675841	0.648661	0.640825	0.670005	0.653272	0.632315	0.662262	0.679497	0.664028	0.667887	0.673118
3317.56	0.744141	0.672974	0.644662	0.638784	0.666662	0.649954	0.629869	0.660426	0.675547	0.660059	0.664613	0.670491
3319.49	0.741053	0.669659	0.640799	0.634557	0.663464	0.646884	0.626828	0.657237	0.672105	0.656375	0.660167	0.667118
3321.42	0.737361	0.665694	0.637969	0.631891	0.661387	0.644539	0.624046	0.653354	0.670663	0.653263	0.657661	0.664328
3323.35	0.733255	0.661916	0.634701	0.62934	0.658507	0.640631	0.621269	0.650118	0.668259	0.650797	0.65579	0.661638
3325.28	0.729617	0.658459	0.631369	0.625377	0.654859	0.63755	0.617673	0.647858	0.66421	0.648332	0.653296	0.658482
3327.21	0.726409	0.655431	0.628674	0.621371	0.651986	0.634505	0.613628	0.644952	0.660503	0.6447	0.649393	0.655898
3329.14	0.722713	0.652846	0.625807	0.617489	0.649034	0.630525	0.611022	0.641632	0.658262	0.642041	0.646101	0.653522
3331.07	0.719886	0.649326	0.622381	0.615352	0.64619	0.627929	0.608752	0.639676	0.65642	0.639649	0.644421	0.650718
3332.99	0.717456	0.646394	0.619904	0.613166	0.644214	0.626354	0.606372	0.637266	0.654243	0.638125	0.642835	0.648261
3334.92	0.7137	0.643561	0.617054	0.610166	0.641723	0.623329	0.603384	0.634668	0.651769	0.636899	0.641122	0.644771
3336.85	0.709884	0.639094	0.612619	0.606112	0.637592	0.619284	0.59952	0.630581	0.647552	0.632805	0.636593	0.640797
3338.78	0.706596	0.636026	0.609236	0.602506	0.633938	0.617059	0.596615	0.627176	0.644057	0.628718	0.632486	0.637754
3340.71	0.702995	0.633734	0.606291	0.599195	0.632039	0.613712	0.593234	0.625355	0.642088	0.625925	0.630202	0.634656
3342.64	0.699614	0.629944	0.603696	0.596204	0.629485	0.609345	0.58979	0.622257	0.63933	0.623453	0.627257	0.632171
3344.57	0.696419	0.626858	0.601073	0.594208	0.626192	0.606697	0.587985	0.620218	0.636817	0.621084	0.624947	0.630559
3346.5	0.694291	0.624751	0.598362	0.591533	0.623494	0.604464	0.586013	0.618466	0.634416	0.618442	0.623281	0.628293
3348.42	0.692476	0.622315	0.596397	0.589264	0.622313	0.602658	0.583389	0.616007	0.631985	0.615676	0.62091	0.625445
3350.35	0.689459	0.619912	0.593742	0.585933	0.620164	0.601118	0.581354	0.613241	0.629451	0.61313	0.617781	0.623113
3352.28	0.687315	0.616474	0.590697	0.582695	0.617544	0.598467	0.579456	0.610447	0.626907	0.611377	0.61554	0.621546
3354.21	0.684998	0.613608	0.588081	0.580869	0.615639	0.595972	0.577015	0.608645	0.62485	0.609351	0.613986	0.619334
3356.14	0.681119	0.611216	0.58491	0.577339	0.612695	0.593411	0.573808	0.605794	0.621062	0.606863	0.611601	0.615449
3358.07	0.678502	0.608581	0.581645	0.574166	0.609658	0.590614	0.570816	0.602969	0.618322	0.604714	0.608646	0.612264
3360	0.676417	0.605405	0.579443	0.572631	0.607348	0.587888	0.568185	0.600978	0.617594	0.602554	0.605718	0.610515
3361.93	0.67238	0.602062	0.577131	0.569413	0.604624	0.584189	0.564789	0.598492	0.615269	0.599525	0.60268	0.608133
3363.86	0.669624	0.599948	0.573938	0.566949	0.602191	0.58138	0.562566	0.596751	0.612316	0.597434	0.601098	0.605337
3365.78	0.66728	0.597311	0.570693	0.56488	0.599458	0.578941	0.559946	0.594247	0.609174	0.594658	0.598832	0.603588
3367.71	0.665031	0.5945	0.568296	0.561463	0.596272	0.575993	0.556179	0.590838	0.606112	0.590746	0.595205	0.600606
3369.64	0.662035	0.592156	0.566149	0.558567	0.594064	0.573464	0.554128	0.58818	0.603437	0.588122	0.592003	0.597947
3371.57	0.658142	0.589559	0.563556	0.55568	0.592599	0.571997	0.552543	0.585619	0.600907	0.585882	0.589038	0.596494
3373.5	0.655143	0.586997	0.560792	0.553868	0.590818	0.569332	0.54983	0.583278	0.59821	0.584005	0.587783	0.593554
3375.43	0.652804	0.584401	0.558217	0.552294	0.587632	0.566059	0.547321	0.580596	0.595897	0.581961	0.586273	0.591435
3377.36	0.650443	0.582028	0.555667	0.548773	0.584974	0.564089	0.545462	0.577076	0.593686	0.578421	0.582662	0.589724
3379.29	0.647988	0.579251	0.552867	0.54538	0.583223	0.561966	0.542715	0.575678	0.591036	0.574882	0.579598	0.587006
3381.21	0.645175	0.577067	0.550983	0.543556	0.580649	0.559254	0.540127	0.574538	0.588632	0.573802	0.577927	0.584781
3383.14	0.642682	0.57464	0.548949	0.542412	0.578532	0.557198	0.53769	0.572452	0.586534	0.572937	0.57655	0.582611
3385.07	0.640508	0.57129	0.545489	0.539207	0.575793	0.555455	0.534605	0.570009	0.583561	0.569912	0.573304	0.579575
3387	0.637748	0.569345	0.542993	0.536419	0.573431	0.553222	0.532818	0.567623	0.581208	0.566869	0.570676	0.577004
3388.93	0.635176	0.5672	0.541803	0.53539	0.572204	0.551406	0.531598	0.565791	0.580221	0.564782	0.569879	0.574965
3390.86	0.633697	0.565145	0.54056	0.534266	0.571076	0.549842	0.530205	0.564907	0.579014	0.564023	0.569942	0.57394
3392.79	0.630264	0.561336	0.536264	0.530268	0.567543	0.546472	0.527136	0.561487	0.57523	0.561021	0.566021	0.569618
3394.72	0.627112	0.558936	0.533577	0.526975	0.564457	0.544371	0.524933	0.55832	0.572242	0.558126	0.562385	0.567026
3396.64	0.624837	0.557274	0.531827	0.524817	0.562562	0.541669	0.522263	0.557067	0.569559	0.555698	0.560173	0.566036
3398.57	0.62126	0.553668	0.528935	0.521672	0.560305	0.538079	0.518872	0.553762	0.566316	0.55247	0.556324	0.561976
3400.5	0.618879	0.551426	0.527417	0.519538	0.558608	0.536906	0.517682	0.550489	0.564142	0.549699	0.554596	0.560022
3402.43	0.61603	0.549374	0.52445	0.516543	0.556097	0.53483	0.515263	0.548377	0.561493	0.54727	0.55228	0.557796
3404.36	0.613094	0.546435	0.521371	0.514196	0.553515	0.532601	0.512829	0.545828	0.559297	0.545756	0.549872	0.554561
3406.29	0.610311	0.54328	0.519066	0.512124	0.550292	0.530809	0.51072	0.54316	0.557156	0.543196	0.547439	0.552215
3408.22	0.607281	0.540245	0.516729	0.509622	0.547879	0.528534	0.507843	0.540777	0.554481	0.540345	0.54477	0.550153
3410.15	0.60431	0.53772	0.514001	0.507287	0.545435	0.525779	0.505309	0.538205	0.551262	0.537882	0.541812	0.547558
3412.08	0.601557	0.535402	0.511498	0.504575	0.54255	0.522764	0.503225	0.535969	0.548522	0.535434	0.539784	0.54483
3414	0.597905	0.532142	0.509245	0.501746	0.540367	0.519932	0.500379	0.533462	0.545974	0.532054	0.537755	0.54164
3415.93	0.594235	0.529131	0.505999	0.49922	0.53753	0.517222	0.497316	0.531328	0.541893	0.528751	0.533958	0.53811
3417.86	0.59167	0.527135	0.503928	0.497169	0.53507	0.515123	0.495465	0.530165	0.539735	0.526908	0.531465	0.536369
3419.79	0.588361	0.523795	0.500617	0.494202	0.531797	0.511542	0.492476	0.527693	0.537457	0.523658	0.528404	0.533823
3421.72	0.58291	0.519559	0.495134	0.489241	0.526935	0.5067	0.4876	0.521681	0.531104	0.518745	0.52295	0.528191
3423.65	0.578729	0.516865	0.492321	0.48602	0.524242	0.504442	0.48447	0.517841	0.527004	0.516008	0.519624	0.524105
3425.58	0.576806	0.513638	0.490252	0.483931	0.522349	0.502572	0.482372	0.515973	0.525146	0.514151	0.517413	0.521982
3427.51	0.573337	0.509932	0.487394	0.481064	0.519622	0.499111	0.479966	0.51294	0.523091	0.511335	0.513847	0.51932
3429.43	0.569218	0.506699	0.48475	0.478131	0.51616	0.49585	0.477337	0.509828	0.520181	0.507758	0.510326	0.516272
3431.36	0.565502	0.502289	0.481465	0.474799	0.512922	0.492487	0.47387	0.506762	0.515752	0.503845	0.506831	0.513142
3433.29	0.56111	0.498294	0.477834	0.470738	0.510497	0.489352	0.470003	0.502935	0.511407	0.499907	0.503645	0.509753
3435.22	0.55803	0.49599	0.474634	0.467764	0.507554	0.487072	0.467506	0.500131	0.508058	0.497157	0.50048	0.505922
3437.15	0.555072	0.493045	0.47075	0.46561	0.503	0.483538	0.464501	0.49725	0.504105	0.493691	0.496359	0.50169
3439.08	0.551497	0.489671	0.467919	0.462467	0.499784	0.480318	0.460569	0.494487	0.500718	0.489911	0.493184	0.49796
3441.01	0.547009	0.486398	0.46572	0.459125	0.496745	0.477542	0.457716	0.492627	0.497689	0.48634	0.490699	0.494985
3442.94	0.541602	0.481276	0.460705	0.45446	0.491583	0.472325	0.453422	0.487809	0.49329	0.481533	0.485066	0.490026
3444.87	0.538937	0.477848	0.457861	0.452465	0.489552	0.469373	0.451592	0.485599	0.491185	0.479645	0.482913	0.487394
3446.79	0.533404	0.472128	0.452613	0.447775	0.484303	0.46482	0.446973	0.48181	0.486083	0.473936	0.478398	0.4822
3448.72	0.526732	0.466045	0.446369	0.4409	0.477798	0.459004	0.440508	0.474002	0.479292	0.467018	0.471591	0.475187
3450.65	0.523848	0.46417	0.443767	0.438312	0.475635	0.456968	0.437644	0.470689	0.476663	0.465383	0.469121	0.474066
3452.58	0.5203	0.460463	0.440584	0.43444	0.472634	0.453416	0.433644	0.467476	0.472955	0.462099	0.464409	0.470916
3454.51	0.516145	0.456041	0.437328	0.430421	0.468773	0.44935	0.43061	0.46371	0.468436	0.457778	0.460671	0.466001
3456.44	0.511039	0.45216	0.433118	0.426705	0.464611	0.44541	0.426885	0.459733	0.463424	0.453638	0.456454	0.46107
3458.37	0.506067	0.448092	0.429058	0.422934	0.460478	0.441263	0.422536	0.455811	0.459148	0.44969	0.451959	0.456165
3460.3	0.500959	0.443473	0.424781	0.41861	0.456538	0.437217	0.418556	0.452518	0.455093	0.445876	0.448598	0.452398
3462.22	0.495748	0.437939	0.419504	0.413531	0.451625	0.432613	0.413268	0.447064	0.44991	0.440534	0.442731	0.446894
3464.15	0.490371	0.433722	0.415682	0.410259	0.448046	0.428436	0.408796	0.442052	0.445443	0.436046	0.438049	0.442508
3466.08	0.485122	0.429757	0.412246	0.40638	0.4452	0.42441	0.405666	0.439115	0.441271	0.431945	0.434511	0.438681
3468.01	0.48078	0.424575	0.407311	0.400996	0.440527	0.420177	0.40155	0.434762	0.436392	0.426828	0.429456	0.433103
3469.94	0.476043	0.420666	0.403477	0.397255	0.436253	0.417056	0.397327	0.430651	0.432507	0.422935	0.425569	0.429044
3471.87	0.471484	0.416616	0.399419	0.393138	0.432055	0.413107	0.393413	0.426942	0.428142	0.418898	0.421688	0.424602
3473.8	0.466981	0.412109	0.394902	0.388611	0.427174	0.408333	0.389573	0.422435	0.422612	0.415108	0.417234	0.420427
3475.73	0.46212	0.407236	0.390296	0.383729	0.422081	0.403695	0.384561	0.416809	0.416824	0.409733	0.411369	0.415536
3477.66	0.457735	0.40341	0.387356	0.380724	0.418997	0.400218	0.381119	0.413478	0.412737	0.405529	0.407457	0.411268
3479.58	0.453035	0.39925	0.38452	0.377966	0.415365	0.396518	0.378486	0.411931	0.409542	0.402747	0.404483	0.407478
3481.51	0.44667	0.393011	0.378568	0.371961	0.408552	0.389745	0.371849	0.406652	0.403763	0.396558	0.397984	0.401135
3483.44	0.440846	0.387601	0.372444	0.366545	0.402167	0.384476	0.365858	0.399656	0.397825	0.390639	0.39193	0.395383
3485.37	0.43683	0.384487	0.369556	0.363582	0.39988	0.382539	0.363384	0.396439	0.394706	0.387673	0.389187	0.393282
3487.3	0.431888	0.379367	0.365677	0.359064	0.395954	0.378097	0.359177	0.392662	0.389812	0.3826	0.384425	0.388763
3489.23	0.427289	0.373401	0.360124	0.353501	0.39082	0.373138	0.353769	0.386343	0.384313	0.376758	0.379306	0.382228
3491.16	0.423126	0.369626	0.355663	0.349526	0.387526	0.369173	0.349644	0.381688	0.380207	0.372968	0.375476	0.377736
3493.09	0.418633	0.366474	0.35249	0.345942	0.383858	0.365104	0.346282	0.378089	0.375936	0.369255	0.371045	0.373946
3495.01	0.413334	0.361725	0.348732	0.3415	0.378461	0.360272	0.342127	0.374121	0.371823	0.364654	0.366387	0.369747
3496.94	0.407041	0.355988	0.343262	0.336567	0.372816	0.355078	0.336499	0.369415	0.366737	0.359412	0.360203	0.364173
3498.87	0.402813	0.352867	0.340112	0.333654	0.369683	0.352367	0.332964	0.36658	0.362331	0.355976	0.356203	0.360585
3500.8	0.399788	0.350061	0.338136	0.331394	0.366621	0.34965	0.330707	0.366153	0.360034	0.353804	0.354965	0.357684
3502.73	0.393311	0.343096	0.331828	0.324802	0.359596	0.342119	0.324057	0.361656	0.354382	0.347888	0.348526	0.35022
3504.66	0.386513	0.336303	0.324379	0.317355	0.352944	0.334835	0.316521	0.352725	0.34623	0.339992	0.339353	0.342862
3506.59	0.383468	0.334257	0.321911	0.315572	0.351859	0.333556	0.315379	0.348938	0.342985	0.33735	0.337687	0.341088
3508.52	0.378415	0.329643	0.318272	0.312282	0.348144	0.33002	0.312307	0.346455	0.339549	0.333495	0.335175	0.336812
3510.45	0.371216	0.32252	0.311087	0.304827	0.340588	0.323319	0.304333	0.339278	0.332546	0.325818	0.32764	0.328961
3512.37	0.366372	0.318842	0.306641	0.300661	0.336887	0.319913	0.300631	0.333675	0.327276	0.321427	0.322684	0.324819
3514.3	0.362176	0.314918	0.302896	0.297249	0.333529	0.316545	0.297478	0.329335	0.322875	0.317482	0.318177	0.320941
3516.23	0.358179	0.310453	0.29911	0.293397	0.329562	0.312692	0.293543	0.325665	0.318742	0.313124	0.31461	0.317051
3518.16	0.353208	0.305855	0.295185	0.288645	0.324495	0.307142	0.288966	0.321899	0.314078	0.30824	0.310152	0.312233
3520.09	0.348797	0.302155	0.292058	0.285133	0.320454	0.303472	0.285084	0.318997	0.310078	0.305284	0.306503	0.30881
3522.02	0.344465	0.298261	0.289279	0.282779	0.317161	0.30022	0.281882	0.318325	0.307409	0.30345	0.303516	0.305746
3523.95	0.338289	0.291942	0.28344	0.277211	0.310824	0.293086	0.274636	0.312012	0.302066	0.297646	0.295844	0.297835
3525.88	0.333451	0.287433	0.278664	0.272641	0.305998	0.288616	0.269814	0.30681	0.297092	0.292715	0.29176	0.293251
3527.8	0.327159	0.28142	0.272592	0.266793	0.300122	0.283151	0.265062	0.302236	0.290631	0.286334	0.286595	0.287821
3529.73	0.320313	0.275685	0.26683	0.260765	0.294639	0.277852	0.259412	0.29498	0.283647	0.279164	0.279449	0.281148
3531.66	0.31564	0.271602	0.262694	0.256422	0.290676	0.274383	0.255905	0.288724	0.278735	0.27445	0.274312	0.276479
3533.59	0.312152	0.268144	0.258985	0.253209	0.287533	0.271717	0.2535	0.284871	0.274897	0.271298	0.27168	0.273236
3535.52	0.307134	0.263399	0.254659	0.248798	0.282913	0.267099	0.248875	0.281651	0.270323	0.266883	0.267731	0.268674
3537.45	0.300407	0.256864	0.248815	0.242798	0.276395	0.260928	0.242357	0.274797	0.264103	0.259716	0.260061	0.261861
3539.38	0.295833	0.253128	0.244926	0.239496	0.272383	0.257381	0.238969	0.269989	0.259961	0.255547	0.25547	0.25792
3541.31	0.292596	0.250181	0.241903	0.237137	0.269559	0.254126	0.236125	0.268298	0.256388	0.253466	0.252991	0.255027
3543.23	0.288872	0.246245	0.239389	0.234075	0.265893	0.249705	0.232426	0.267582	0.253276	0.250982	0.250587	0.251736
3545.16	0.282036	0.239656	0.234192	0.22745	0.259035	0.242675	0.226103	0.263202	0.248683	0.24545	0.244042	0.244849
3547.09	0.27471	0.232504	0.226542	0.219685	0.251664	0.235426	0.218378	0.254301	0.240646	0.236899	0.235058	0.23646
3549.02	0.270692	0.228973	0.222205	0.216023	0.248024	0.232911	0.214863	0.248615	0.235226	0.23226	0.231178	0.233245
3550.95	0.266123	0.225571	0.219186	0.213252	0.244425	0.229949	0.212339	0.246662	0.232004	0.229634	0.22939	0.230365
3552.88	0.259094	0.218439	0.212665	0.206773	0.23762	0.222645	0.205089	0.239789	0.225377	0.222001	0.221866	0.222215
3554.81	0.253687	0.213368	0.207482	0.202122	0.233072	0.21871	0.20019	0.23264	0.219323	0.216169	0.215941	0.217256
3556.74	0.249126	0.209946	0.204658	0.199359	0.229769	0.215941	0.197095	0.22947	0.214921	0.213262	0.212559	0.214169
3558.67	0.244667	0.205658	0.200965	0.195392	0.225466	0.211843	0.193367	0.226687	0.210779	0.209587	0.208342	0.210191
3560.59	0.240216	0.200894	0.196688	0.191434	0.220452	0.206744	0.188857	0.222898	0.206716	0.205115	0.203833	0.205254
3562.52	0.236498	0.196857	0.193659	0.188714	0.216881	0.20235	0.184548	0.220273	0.202955	0.201802	0.200407	0.20084
3564.45	0.232762	0.193614	0.191975	0.186275	0.213435	0.198714	0.182986	0.221673	0.201319	0.200525	0.199408	0.198337
3566.38	0.224629	0.185398	0.185237	0.178938	0.20443	0.189668	0.17587	0.217942	0.196512	0.19394	0.192108	0.189439
3568.31	0.215307	0.176047	0.17457	0.168839	0.195614	0.180972	0.164726	0.203331	0.185352	0.182387	0.179049	0.178408
3570.24	0.211451	0.173912	0.170888	0.16572	0.193825	0.180312	0.162613	0.195744	0.179445	0.178144	0.175228	0.176472
3572.17	0.207298	0.171111	0.167966	0.163244	0.19114	0.179068	0.161109	0.191934	0.175139	0.174763	0.172984	0.174292
3574.1	0.202231	0.166641	0.16394	0.159443	0.186673	0.174839	0.157229	0.188267	0.17041	0.17027	0.168677	0.169681
3576.02	0.196914	0.162128	0.159331	0.155156	0.182038	0.169615	0.152465	0.184039	0.165895	0.165778	0.16421	0.164536
3577.95	0.191759	0.157886	0.155153	0.150642	0.177316	0.165241	0.148189	0.179969	0.161414	0.161366	0.160214	0.159891
3579.88	0.187205	0.153419	0.151189	0.1462	0.173047	0.161225	0.144101	0.175428	0.156744	0.157134	0.15559	0.155463
3581.81	0.18338	0.149288	0.147814	0.142845	0.169399	0.157648	0.14029	0.171521	0.152797	0.153675	0.151465	0.151819
3583.74	0.180387	0.146333	0.145597	0.140563	0.165965	0.154441	0.137571	0.170648	0.150017	0.151219	0.148708	0.149288
3585.67	0.175623	0.143049	0.14336	0.137492	0.161618	0.150311	0.134675	0.171562	0.147872	0.149412	0.14729	0.146378
3587.6	0.167625	0.134819	0.136533	0.129962	0.152453	0.141423	0.126081	0.165706	0.14209	0.141647	0.138906	0.137767
3589.53	0.16298	0.130071	0.130268	0.12489	0.148622	0.136923	0.120585	0.15526	0.134304	0.134297	0.130632	0.131462
3591.46	0.160459	0.128468	0.128269	0.123286	0.147756	0.136433	0.120537	0.15188	0.131073	0.132221	0.129119	0.130036
3593.38	0.156381	0.123857	0.125238	0.120056	0.143071	0.132352	0.117388	0.15092	0.128546	0.128592	0.125866	0.126219
3595.31	0.150725	0.118836	0.120657	0.115531	0.137521	0.126698	0.11163	0.146712	0.124081	0.123664	0.120508	0.120249
3597.24	0.146264	0.115096	0.116973	0.111914	0.133484	0.123062	0.108062	0.141637	0.119363	0.120385	0.116864	0.11668
3599.17	0.141567	0.111171	0.113288	0.108566	0.129884	0.119498	0.104939	0.138341	0.114934	0.117033	0.113448	0.113301
3601.1	0.136242	0.106532	0.108591	0.104425	0.125834	0.11558	0.100205	0.133128	0.110131	0.111834	0.108371	0.108074
3603.03	0.132667	0.103155	0.105205	0.101273	0.12294	0.113413	0.096877	0.127733	0.106067	0.10769	0.104495	0.104448
3604.96	0.12946	0.100891	0.103557	0.099176	0.120241	0.111472	0.09538	0.126222	0.103355	0.105757	0.102823	0.102428
3606.89	0.125401	0.097174	0.100997	0.096072	0.115656	0.10682	0.092266	0.126852	0.101077	0.104088	0.100756	0.099226
3608.81	0.121818	0.092042	0.096848	0.091635	0.110469	0.10057	0.086486	0.122996	0.09719	0.099835	0.095073	0.094045
3610.74	0.118436	0.089354	0.094913	0.089234	0.107416	0.09756	0.08403	0.119476	0.093277	0.096516	0.091931	0.091511
3612.67	0.114195	0.08592	0.091957	0.086591	0.103042	0.093582	0.081198	0.11834	0.090814	0.093369	0.089525	0.08844
3614.6	0.110912	0.081468	0.087391	0.08317	0.09866	0.089479	0.076375	0.113361	0.087242	0.089032	0.084167	0.083327
3616.53	0.107224	0.079179	0.084734	0.080472	0.096312	0.087765	0.074484	0.110615	0.0836	0.087077	0.08211	0.081272
3618.46	0.10182	0.074899	0.080942	0.076099	0.090936	0.082979	0.070757	0.108888	0.07957	0.083164	0.079046	0.077235
3620.39	0.097229	0.070683	0.076174	0.072062	0.086842	0.079395	0.065677	0.101204	0.074734	0.077516	0.072469	0.072033
3622.32	0.094083	0.068662	0.073575	0.069766	0.086149	0.079602	0.064244	0.094397	0.070607	0.074333	0.069226	0.069979
3624.25	0.092001	0.066306	0.07222	0.068049	0.084687	0.078539	0.063241	0.092291	0.067945	0.072224	0.067587	0.067826
3626.17	0.089076	0.063902	0.070819	0.066602	0.081571	0.074971	0.061868	0.09406	0.066624	0.071624	0.066972	0.066478
3628.1	0.08367	0.059951	0.067561	0.062696	0.075534	0.068736	0.05869	0.096804	0.065681	0.069897	0.065336	0.063364
3630.03	0.079822	0.055068	0.062787	0.058652	0.071613	0.06491	0.051852	0.088377	0.060864	0.063715	0.056647	0.05626
3631.96	0.077234	0.053668	0.060308	0.0568	0.070884	0.065363	0.050919	0.081555	0.056457	0.060837	0.054577	0.054392
3633.89	0.073742	0.051217	0.057204	0.053612	0.068209	0.063417	0.04895	0.077642	0.052791	0.057676	0.052186	0.051698
3635.82	0.070311	0.04878	0.054606	0.051056	0.065777	0.06158	0.046249	0.07309	0.049242	0.054241	0.04887	0.048787
3637.75	0.066992	0.046333	0.052489	0.048671	0.063093	0.05958	0.044611	0.070616	0.046595	0.051843	0.047052	0.046568
3639.68	0.064444	0.043787	0.050268	0.046837	0.060604	0.057023	0.042469	0.068155	0.04388	0.049485	0.044525	0.044903
3641.6	0.062161	0.041454	0.048731	0.04555	0.058564	0.054428	0.040302	0.067009	0.042368	0.047653	0.042437	0.042924
3643.53	0.060007	0.039049	0.047611	0.044099	0.056248	0.052017	0.037849	0.066371	0.040686	0.04611	0.040099	0.040777
3645.46	0.057798	0.036548	0.046862	0.042558	0.053025	0.0492	0.036475	0.068877	0.039545	0.045501	0.039725	0.039666
3647.39	0.054094	0.032442	0.045685	0.040563	0.047672	0.043385	0.033648	0.075334	0.040248	0.045128	0.038933	0.036731
3649.32	0.049043	0.029405	0.042262	0.037329	0.042551	0.038893	0.030133	0.07334	0.037665	0.042307	0.035581	0.032656
3651.25	0.04792	0.027711	0.039331	0.034892	0.043083	0.039237	0.027279	0.063095	0.033184	0.037264	0.030405	0.029013
3653.18	0.045845	0.02712	0.037155	0.033037	0.043492	0.040689	0.026676	0.055401	0.028531	0.034313	0.028196	0.028189
3655.11	0.041733	0.02501	0.034466	0.0302	0.040093	0.03901	0.026051	0.054333	0.025689	0.032478	0.027587	0.025975
3657.04	0.039361	0.022003	0.031962	0.028284	0.037836	0.036791	0.022961	0.051157	0.023658	0.029869	0.024117	0.022984
3658.96	0.037544	0.020975	0.029888	0.026755	0.036996	0.036452	0.021412	0.045926	0.020776	0.027617	0.021859	0.022
3660.89	0.034989	0.019851	0.027859	0.025085	0.035397	0.035235	0.020501	0.043493	0.018706	0.02569	0.020454	0.020038
3662.82	0.032934	0.018499	0.026391	0.023993	0.034016	0.033415	0.019102	0.041654	0.016857	0.02431	0.018697	0.018415
3664.75	0.031483	0.01657	0.025544	0.022826	0.03256	0.031754	0.017676	0.040679	0.015499	0.023564	0.017293	0.01741
3666.68	0.029788	0.014094	0.025064	0.022013	0.030348	0.029425	0.0162	0.041994	0.014829	0.023227	0.016556	0.016457
3668.61	0.027003	0.011462	0.024125	0.02067	0.025811	0.025096	0.014603	0.047183	0.014844	0.022812	0.016678	0.015345
3670.54	0.027099	0.009613	0.024549	0.020846	0.025148	0.023075	0.011962	0.049301	0.015529	0.022396	0.014067	0.013531
3672.47	0.02551	0.008661	0.022804	0.019786	0.025373	0.023429	0.011246	0.043966	0.012286	0.020705	0.012104	0.011988
3674.39	0.021325	0.006456	0.019764	0.016327	0.020465	0.020117	0.011024	0.046106	0.011296	0.01947	0.012306	0.010022
3676.32	0.021046	0.00586	0.020274	0.016539	0.019451	0.019039	0.008607	0.046035	0.012337	0.018511	0.009494	0.009249
3678.25	0.019742	0.005785	0.018687	0.016107	0.020028	0.02041	0.00818	0.039112	0.00893	0.016218	0.008389	0.008428
3680.18	0.017977	0.004739	0.016596	0.014335	0.02033	0.020893	0.007706	0.034142	0.006168	0.01401	0.006882	0.006454
3682.11	0.016763	0.00427	0.015339	0.01287	0.02042	0.021012	0.007287	0.030283	0.00389	0.012693	0.005646	0.005734
3684.04	0.015667	0.003293	0.014744	0.011945	0.019236	0.019987	0.006699	0.029859	0.002694	0.012088	0.00532	0.005218
3685.97	0.014461	0.001792	0.014677	0.011199	0.017236	0.017816	0.005427	0.032115	0.002223	0.011601	0.005006	0.004516
3687.9	0.011984	-0.000341	0.014447	0.010657	0.013976	0.014172	0.004249	0.037104	0.002919	0.011568	0.005041	0.003453
3689.83	0.011768	-0.001493	0.014564	0.010987	0.013019	0.012774	0.003242	0.039108	0.004007	0.01189	0.004122	0.002424
3691.75	0.012255	-0.000397	0.013359	0.010546	0.014627	0.014905	0.002953	0.033389	0.002299	0.010683	0.002501	0.001994
3693.68	0.011435	-0.000281	0.011878	0.009843	0.015442	0.0162	0.002956	0.02775	-0.000182	0.008856	0.001479	0.001306
3695.61	0.01011	-0.000949	0.010756	0.008747	0.014911	0.016449	0.003043	0.025539	-0.001867	0.007721	0.000978	0.000588
3697.54	0.009586	-0.001043	0.010454	0.008729	0.01514	0.016452	0.00239	0.024791	-0.002018	0.00741	0.000341	-0.000165
3699.47	0.009068	-0.001737	0.009681	0.007927	0.01398	0.015239	0.002118	0.025181	-0.002615	0.006985	0.000313	-0.000735
3701.4	0.008078	-0.002456	0.00977	0.007329	0.012416	0.013878	0.002127	0.027035	-0.002143	0.006949	7e-06	-0.001144
3703.33	0.007853	-0.002288	0.010094	0.007902	0.013304	0.014317	0.0015	0.024993	-0.002431	0.006455	-0.000833	-0.001029
3705.26	0.007647	-0.002709	0.009605	0.007532	0.013309	0.014239	0.000867	0.02395	-0.003416	0.005767	-0.000963	-0.00128
3707.18	0.00685	-0.003615	0.00973	0.007285	0.011714	0.012663	0.000187	0.026234	-0.002944	0.005981	-0.000743	-0.001701
3709.11	0.006113	-0.00476	0.009805	0.006889	0.009353	0.010427	0.000125	0.031047	-0.002446	0.007085	7e-06	-0.001684
3711.04	0.006155	-0.005053	0.0103	0.007062	0.008371	0.00942	0.000368	0.034938	-0.001447	0.008539	0.000524	-0.001242
3712.97	0.007038	-0.004155	0.010709	0.007875	0.010499	0.01157	0.000117	0.030746	-0.001414	0.007888	-0.00049	-0.001114
3714.9	0.007067	-0.003291	0.009784	0.007293	0.012065	0.013078	-0.000191	0.025432	-0.003351	0.006303	-0.001627	-0.001769
3716.83	0.006147	-0.003729	0.008602	0.006059	0.011749	0.01257	-0.000598	0.023577	-0.004635	0.005371	-0.002308	-0.00267
3718.76	0.0062	-0.004397	0.008407	0.005854	0.011396	0.011783	-0.001225	0.024926	-0.0041	0.005371	-0.002525	-0.002992
3720.69	0.006214	-0.004595	0.008559	0.006169	0.010454	0.011181	-0.001434	0.026944	-0.003615	0.005448	-0.00198	-0.003074
3722.61	0.006275	-0.005138	0.009421	0.007465	0.009964	0.010826	-0.001335	0.029105	-0.002372	0.006436	-0.001514	-0.003237
3724.54	0.00524	-0.005138	0.00913	0.007531	0.009424	0.010138	-0.001009	0.028897	-0.00241	0.006916	-0.001418	-0.002848
3726.47	0.005195	-0.004832	0.009003	0.007221	0.009707	0.010422	-0.000993	0.028288	-0.002967	0.006753	-0.001747	-0.002652
3728.4	0.006104	-0.005174	0.009005	0.007449	0.010672	0.011767	-0.001473	0.026278	-0.004141	0.005682	-0.00286	-0.002928
3730.33	0.004885	-0.006948	0.007962	0.00614	0.008356	0.010099	-0.002147	0.027121	-0.005389	0.004888	-0.002808	-0.003909
3732.26	0.00454	-0.008623	0.009113	0.006495	0.006142	0.007155	-0.002981	0.032603	-0.003178	0.00629	-0.00199	-0.00357
3734.19	0.004536	-0.0084	0.010118	0.007076	0.005106	0.00481	-0.002498	0.036509	-0.001099	0.007522	-0.000687	-0.002522
3736.12	0.00552	-0.00782	0.011215	0.008063	0.006584	0.005383	-0.002766	0.038163	-0.000275	0.008066	-0.002	-0.002891
3738.05	0.005679	-0.00756	0.010663	0.007468	0.008611	0.007772	-0.002809	0.032509	-0.002228	0.006477	-0.003521	-0.002354
3739.97	0.005677	-0.007954	0.010068	0.007162	0.008938	0.008328	-0.002956	0.029467	-0.003178	0.006068	-0.003426	-0.002835
3741.9	0.004744	-0.008533	0.008789	0.006816	0.007301	0.007751	-0.003094	0.02955	-0.004288	0.005975	-0.003292	-0.004215
3743.83	0.003621	-0.009019	0.007821	0.005581	0.004836	0.006359	-0.002046	0.033483	-0.004017	0.006272	-0.002562	-0.005134
3745.76	0.006923	-0.008314	0.011584	0.008319	0.006944	0.006756	-0.002344	0.037113	-0.000617	0.007479	-0.002952	-0.003496
3747.69	0.005496	-0.008745	0.010388	0.007597	0.005537	0.00573	-0.002687	0.036825	-0.001977	0.006267	-0.002771	-0.003565
3749.62	0.00317	-0.009728	0.009405	0.006302	0.002778	0.003732	-0.003221	0.041142	-0.001893	0.006731	-0.00173	-0.004204
3751.55	0.003982	-0.008537	0.010697	0.007231	0.004846	0.00556	-0.003378	0.03985	-0.000396	0.007442	-0.00192	-0.003782
3753.48	0.005154	-0.007357	0.009627	0.007027	0.008136	0.009134	-0.001995	0.031859	-0.002044	0.006083	-0.003653	-0.00382
3755.4	0.004966	-0.007428	0.00828	0.005582	0.008279	0.009873	-0.001616	0.02803	-0.004402	0.004692	-0.003947	-0.004428
3757.33	0.003891	-0.007551	0.007566	0.004971	0.007236	0.0096	-0.002109	0.027841	-0.005347	0.003757	-0.003488	-0.004874
3759.26	0.003798	-0.007016	0.007395	0.005303	0.007207	0.009932	-0.002439	0.027603	-0.004986	0.003763	-0.003507	-0.004556
3761.19	0.004363	-0.006372	0.007519	0.005307	0.009376	0.01142	-0.002213	0.024217	-0.005507	0.003777	-0.004237	-0.004686
3763.12	0.003482	-0.006658	0.00627	0.004038	0.009363	0.011073	-0.002397	0.02239	-0.006817	0.003206	-0.004304	-0.005255
3765.05	0.003485	-0.006981	0.006177	0.004014	0.008295	0.010254	-0.002826	0.024187	-0.006149	0.003554	-0.003489	-0.005522
3766.98	0.003954	-0.006554	0.007243	0.00455	0.008314	0.010777	-0.002755	0.024211	-0.006035	0.00378	-0.003604	-0.005117
3768.91	0.002142	-0.006697	0.006614	0.003139	0.007048	0.010105	-0.002171	0.024881	-0.006666	0.003293	-0.00359	-0.005501
3770.84	0.002912	-0.00637	0.00732	0.003979	0.0087	0.011447	-0.001761	0.024418	-0.005693	0.003672	-0.004088	-0.00524
3772.76	0.003611	-0.005853	0.006506	0.00391	0.009851	0.01266	-0.001738	0.020401	-0.0071	0.002753	-0.004768	-0.005328
3774.69	0.003177	-0.006135	0.005627	0.003508	0.009809	0.012817	-0.001874	0.019249	-0.008002	0.002063	-0.004888	-0.005933
3776.62	0.00277	-0.006717	0.005218	0.003409	0.009108	0.012278	-0.001987	0.020239	-0.007529	0.002311	-0.004699	-0.005763
3778.55	0.002206	-0.007447	0.005432	0.002987	0.007587	0.011098	-0.001984	0.022582	-0.006556	0.002784	-0.004009	-0.005567
3780.48	0.003246	-0.006546	0.006867	0.004126	0.008905	0.012165	-0.002145	0.022616	-0.00598	0.003129	-0.004491	-0.005189
3782.41	0.003152	-0.006098	0.006086	0.004143	0.008859	0.012099	-0.00197	0.021059	-0.007119	0.002403	-0.00466	-0.005482
3784.34	0.002818	-0.006576	0.00564	0.004041	0.008062	0.011288	-0.0018	0.022638	-0.006723	0.002583	-0.003982	-0.005768
3786.27	0.003268	-0.006165	0.005881	0.004034	0.009016	0.012373	-0.002038	0.021863	-0.006502	0.002959	-0.004117	-0.005287
3788.19	0.002652	-0.005988	0.005396	0.003428	0.009128	0.013071	-0.002041	0.019277	-0.007898	0.002461	-0.004609	-0.005573
3790.12	0.002091	-0.006154	0.005383	0.003372	0.009064	0.013003	-0.00202	0.018468	-0.008389	0.002156	-0.004957	-0.005582
3792.05	0.002435	-0.006622	0.005588	0.003688	0.009405	0.012804	-0.002286	0.018905	-0.007912	0.002051	-0.005044	-0.005113
3793.98	0.002384	-0.007288	0.005422	0.00357	0.008417	0.011802	-0.002439	0.02073	-0.008053	0.001951	-0.004496	-0.005478
3795.91	0.002587	-0.007752	0.00642	0.003868	0.007006	0.010405	-0.002887	0.024881	-0.006959	0.002777	-0.003846	-0.006056
3797.84	0.003895	-0.007552	0.008088	0.005462	0.007431	0.010459	-0.003479	0.027469	-0.005406	0.004156	-0.004214	-0.00561
3799.77	0.001906	-0.008881	0.006601	0.004022	0.004966	0.008289	-0.003408	0.028445	-0.006722	0.003929	-0.003661	-0.005697
3801.7	0.002174	-0.009184	0.007889	0.004668	0.006179	0.007565	-0.003682	0.032124	-0.004274	0.004926	-0.003038	-0.005741
3803.63	0.00379	-0.007331	0.008557	0.005714	0.009648	0.010198	-0.003578	0.027878	-0.005053	0.004379	-0.004343	-0.00492
3805.55	0.001558	-0.008029	0.00587	0.003368	0.006679	0.009419	-0.003046	0.026416	-0.007348	0.00271	-0.004117	-0.005747
3807.48	0.002127	-0.007513	0.006445	0.004276	0.007532	0.010661	-0.003021	0.026307	-0.006539	0.003224	-0.004462	-0.005662
3809.41	0.002499	-0.006295	0.006551	0.004478	0.009555	0.012511	-0.002478	0.021595	-0.007598	0.002792	-0.005178	-0.005238
3811.34	0.002451	-0.006546	0.006081	0.003757	0.009622	0.012775	-0.002148	0.02024	-0.00782	0.002034	-0.005268	-0.005717
3813.27	0.002652	-0.007681	0.005867	0.003664	0.008187	0.011512	-0.002452	0.022079	-0.008218	0.002338	-0.004978	-0.005779
3815.2	0.002227	-0.008985	0.006187	0.004128	0.005874	0.008793	-0.002984	0.027036	-0.007149	0.003681	-0.003469	-0.006283
3817.13	0.004243	-0.008505	0.009564	0.006722	0.007497	0.009364	-0.003711	0.030718	-0.004013	0.005452	-0.003471	-0.00546
3819.06	0.002865	-0.008885	0.008075	0.004675	0.005374	0.008125	-0.003433	0.03097	-0.005652	0.004608	-0.003501	-0.005174
3820.98	0.002192	-0.008976	0.007171	0.004467	0.004725	0.006772	-0.003259	0.034124	-0.004227	0.004926	-0.002807	-0.005443
3822.91	0.004462	-0.007153	0.008997	0.006433	0.008988	0.01058	-0.002617	0.029461	-0.00429	0.004991	-0.003987	-0.004416
3824.84	0.002925	-0.007458	0.007383	0.004392	0.007716	0.010974	-0.002095	0.025832	-0.006716	0.00358	-0.004103	-0.005126
3826.77	0.002496	-0.007919	0.00742	0.004527	0.007311	0.010819	-0.002037	0.025895	-0.006193	0.004018	-0.004117	-0.005171
3828.7	0.002923	-0.007272	0.007329	0.004998	0.00865	0.011449	-0.002233	0.024043	-0.0065	0.004212	-0.004248	-0.00506
3830.63	0.002426	-0.00778	0.006771	0.004537	0.00786	0.011042	-0.002791	0.024456	-0.007135	0.003659	-0.003538	-0.005705
3832.56	0.003359	-0.008178	0.008244	0.005745	0.007301	0.010484	-0.003179	0.026975	-0.006351	0.004007	-0.003624	-0.005232
3834.49	0.003789	-0.00881	0.008358	0.005521	0.006549	0.009321	-0.002963	0.028583	-0.006323	0.004052	-0.003427	-0.004896
3836.42	0.003496	-0.010076	0.008071	0.004557	0.004695	0.008049	-0.002965	0.032066	-0.005366	0.004517	-0.002807	-0.005554
3838.34	0.003765	-0.00941	0.009077	0.005388	0.003937	0.00762	-0.003606	0.035379	-0.002715	0.005741	-0.002699	-0.005215
3840.27	0.004677	-0.007902	0.009498	0.006613	0.006003	0.008461	-0.003471	0.034032	-0.00247	0.006035	-0.00288	-0.003885
3842.2	0.003802	-0.007537	0.008117	0.005846	0.007098	0.010106	-0.002364	0.029219	-0.005053	0.004779	-0.002763	-0.00442
3844.13	0.003297	-0.006958	0.007971	0.005648	0.008292	0.011556	-0.002013	0.02621	-0.006011	0.004118	-0.003203	-0.004657
3846.06	0.003489	-0.006359	0.007999	0.005734	0.009571	0.012701	-0.001925	0.023067	-0.006625	0.003863	-0.004305	-0.00425
3847.99	0.003454	-0.006987	0.007791	0.005269	0.009074	0.012402	-0.002066	0.023367	-0.006603	0.003911	-0.00408	-0.004662
3849.92	0.003436	-0.00815	0.008211	0.00547	0.006838	0.010053	-0.00259	0.028296	-0.005719	0.004361	-0.003319	-0.004916
3851.85	0.002339	-0.009172	0.007609	0.005098	0.002539	0.006173	-0.002688	0.035892	-0.003917	0.005125	-0.001425	-0.005547
3853.77	0.003909	-0.007152	0.009552	0.007098	0.00429	0.007895	-0.003342	0.039373	-0.001094	0.007131	-0.000695	-0.00524
3855.7	0.004838	-0.006421	0.009578	0.007207	0.008396	0.011088	-0.002483	0.03247	-0.003019	0.006668	-0.002462	-0.004488
3857.63	0.004668	-0.00638	0.008646	0.006337	0.009456	0.01207	-0.001946	0.027059	-0.004788	0.005345	-0.003472	-0.005045
3859.56	0.00418	-0.006073	0.008436	0.005723	0.009241	0.012408	-0.001974	0.024878	-0.005594	0.004309	-0.003619	-0.005404
3861.49	0.004015	-0.006745	0.00904	0.00547	0.008123	0.011197	-0.002026	0.027587	-0.005076	0.004666	-0.003144	-0.005147
3863.42	0.004328	-0.007415	0.00973	0.005898	0.006479	0.01003	-0.002057	0.031143	-0.003938	0.005656	-0.002647	-0.004715
3865.35	0.006517	-0.006703	0.01048	0.007555	0.008563	0.011477	-0.002184	0.030875	-0.002758	0.006036	-0.002888	-0.004642
3867.28	0.005564	-0.006373	0.009626	0.006711	0.008732	0.011378	-0.002101	0.02813	-0.004527	0.00546	-0.003221	-0.004836
3869.2	0.004189	-0.006868	0.009564	0.005707	0.006304	0.009441	-0.002247	0.031737	-0.003206	0.006628	-0.002203	-0.00534
3871.13	0.006392	-0.006033	0.011216	0.007649	0.008858	0.01118	-0.002735	0.032267	-0.00178	0.007633	-0.002002	-0.003962
3873.06	0.004957	-0.005882	0.009185	0.005736	0.008457	0.011743	-0.001829	0.028639	-0.004448	0.005861	-0.002362	-0.004073
3874.99	0.00518	-0.00559	0.008984	0.006017	0.009965	0.013365	-0.001213	0.026782	-0.004414	0.005448	-0.00349	-0.00474
3876.92	0.00505	-0.005245	0.008704	0.005903	0.010652	0.014519	-0.001257	0.02328	-0.005707	0.004696	-0.003945	-0.004596
3878.85	0.003864	-0.005732	0.007551	0.004327	0.008367	0.012545	-0.001327	0.025019	-0.005993	0.004594	-0.002571	-0.005078
3880.78	0.005508	-0.005289	0.009476	0.006655	0.009692	0.012016	-0.001441	0.029683	-0.003309	0.006074	-0.001979	-0.004481
3882.71	0.005917	-0.004743	0.009838	0.007151	0.010691	0.012683	-0.001266	0.028304	-0.003824	0.005733	-0.002213	-0.003696
3884.64	0.004772	-0.005119	0.008648	0.005453	0.009324	0.012057	-0.001066	0.028042	-0.004755	0.005293	-0.001735	-0.004139
3886.56	0.006025	-0.004581	0.009728	0.007059	0.011121	0.013916	-0.000997	0.02727	-0.004234	0.005471	-0.002845	-0.003909
3888.49	0.005341	-0.004497	0.008963	0.006522	0.010908	0.014235	-0.001117	0.024803	-0.00588	0.004532	-0.002977	-0.00395
3890.42	0.004161	-0.004928	0.008548	0.005372	0.009039	0.012655	-0.001109	0.02683	-0.00635	0.004915	-0.001784	-0.004777
3892.35	0.005905	-0.00464	0.010155	0.006956	0.010625	0.013338	-0.001122	0.028516	-0.004986	0.006116	-0.001792	-0.004435
3894.28	0.006323	-0.004677	0.009652	0.007268	0.012157	0.014678	-0.00113	0.025468	-0.005037	0.005691	-0.002823	-0.003987
3896.21	0.005752	-0.005051	0.008973	0.006579	0.01144	0.014179	-0.000819	0.024337	-0.005209	0.005267	-0.002881	-0.004045
3898.14	0.005624	-0.005654	0.009888	0.006683	0.009868	0.012959	-0.000285	0.027947	-0.003588	0.005904	-0.001582	-0.003737
3900.07	0.006335	-0.005599	0.011232	0.008351	0.009903	0.013185	-0.000836	0.032057	-0.001034	0.007033	-0.001011	-0.003532
3901.99	0.006295	-0.004921	0.011244	0.008101	0.009681	0.012676	-0.000852	0.03268	-0.000644	0.006946	-0.00099	-0.003485
3903.92	0.006252	-0.004219	0.011334	0.007604	0.009859	0.012872	0.000206	0.032431	-0.000289	0.007753	-0.000744	-0.003085
3905.85	0.006585	-0.003337	0.01099	0.007854	0.011528	0.014521	0.000516	0.028185	-0.002322	0.007411	-0.001845	-0.002934
3907.78	0.005626	-0.003303	0.009294	0.006834	0.012188	0.015833	0.000465	0.023228	-0.005041	0.005424	-0.002937	-0.003414
3909.71	0.00489	-0.003609	0.008227	0.006272	0.012132	0.016541	0.000501	0.021351	-0.006374	0.004464	-0.003258	-0.004047
3911.64	0.004929	-0.003215	0.008684	0.006722	0.012892	0.016867	0.000572	0.021603	-0.006156	0.004689	-0.003056	-0.004243
3913.57	0.005099	-0.003194	0.008818	0.00656	0.012973	0.016781	0.000693	0.022507	-0.005443	0.005177	-0.002412	-0.003783
3915.5	0.005809	-0.003578	0.009151	0.006573	0.011968	0.015807	0.000953	0.024901	-0.004529	0.006051	-0.001414	-0.003706
3917.43	0.006468	-0.003339	0.010054	0.007609	0.011943	0.015665	0.000843	0.026411	-0.003532	0.006556	-0.001149	-0.003617
3919.35	0.006821	-0.002582	0.010023	0.007948	0.01234	0.016182	0.000622	0.026007	-0.0036	0.006649	-0.00158	-0.003459
3921.28	0.007125	-0.002219	0.009854	0.007445	0.012499	0.016326	0.000466	0.02559	-0.003682	0.006534	-0.001932	-0.003534
3923.21	0.006919	-0.002927	0.010047	0.007046	0.011834	0.015684	0.000752	0.026444	-0.003846	0.006549	-0.001362	-0.003087
3925.14	0.007182	-0.002878	0.010836	0.007981	0.012291	0.015784	0.001175	0.026796	-0.00324	0.006897	-0.001003	-0.002739
3927.07	0.006864	-0.002761	0.010352	0.008189	0.013026	0.016577	0.001141	0.024759	-0.003672	0.006322	-0.001723	-0.002966
3929	0.006684	-0.003047	0.009625	0.007681	0.012425	0.015908	0.001163	0.025495	-0.003655	0.006579	-0.001272	-0.002936
3930.93	0.006966	-0.002505	0.009673	0.007778	0.011851	0.015532	0.001446	0.027168	-0.002918	0.007224	-0.000485	-0.002805
3932.86	0.006933	-0.00222	0.009963	0.007839	0.012604	0.016531	0.00153	0.026575	-0.002929	0.007387	-0.000927	-0.002775
3934.78	0.006573	-0.002529	0.009777	0.007418	0.013434	0.017538	0.001383	0.024389	-0.004009	0.006477	-0.001204	-0.002741
3936.71	0.006376	-0.002567	0.009634	0.0071	0.013203	0.017555	0.00153	0.02308	-0.00489	0.005696	-0.000905	-0.00309
3938.64	0.006744	-0.002243	0.010142	0.00728	0.013381	0.01738	0.00139	0.023605	-0.004596	0.006073	-0.001161	-0.002994
3940.57	0.006571	-0.002197	0.009901	0.007096	0.012747	0.016909	0.00154	0.024399	-0.004725	0.0061	-0.000998	-0.002574
3942.5	0.006791	-0.002031	0.010518	0.00781	0.012828	0.016968	0.001812	0.026061	-0.003239	0.006817	-0.000476	-0.002823
3944.43	0.007338	-0.001792	0.010961	0.008847	0.014114	0.017897	0.001324	0.025239	-0.00288	0.007483	-0.000843	-0.002745
3946.36	0.006917	-0.002054	0.010202	0.008295	0.013842	0.017072	0.001475	0.024598	-0.003587	0.007325	-0.000404	-0.002754
3948.29	0.006779	-0.002033	0.01043	0.008354	0.013382	0.01667	0.001993	0.026521	-0.002853	0.007351	0.000229	-0.00268
3950.22	0.006782	-0.001917	0.010651	0.008591	0.013549	0.017255	0.002175	0.026095	-0.003289	0.007306	-0.000212	-0.002524
3952.14	0.006504	-0.001846	0.010406	0.007707	0.013578	0.017405	0.0022	0.024612	-0.004089	0.006557	-0.000707	-0.00288
3954.07	0.006512	-0.001885	0.010121	0.007301	0.013281	0.018043	0.002137	0.023909	-0.004725	0.006153	-0.001354	-0.002716
3956	0.006407	-0.001707	0.010135	0.00775	0.01347	0.018349	0.00195	0.023663	-0.004534	0.006522	-0.001543	-0.002442
3957.93	0.006704	-0.001852	0.010355	0.008126	0.014013	0.018169	0.002042	0.023801	-0.004005	0.006549	-0.001462	-0.002262
3959.86	0.006976	-0.002041	0.010497	0.008382	0.013882	0.018297	0.00218	0.023942	-0.004286	0.006821	-0.001094	-0.002546
3961.79	0.006937	-0.001684	0.010571	0.008682	0.013878	0.018477	0.002226	0.024075	-0.003889	0.007099	-0.000335	-0.002523
3963.72	0.006828	-0.001557	0.010488	0.008479	0.014303	0.018595	0.002751	0.023749	-0.004246	0.006779	-0.000677	-0.002393
3965.65	0.006726	-0.001382	0.0103	0.008077	0.014484	0.018698	0.00294	0.023383	-0.005169	0.00643	-0.001394	-0.002616
3967.57	0.006727	-0.001079	0.010231	0.007908	0.014201	0.018539	0.002601	0.023514	-0.004781	0.00639	-0.001196	-0.002851
3969.5	0.006847	-0.000641	0.010744	0.00803	0.013834	0.018461	0.002432	0.023968	-0.003885	0.006629	-0.000837	-0.002789
3971.43	0.007014	-0.000923	0.01103	0.008042	0.01432	0.018264	0.002468	0.024306	-0.003905	0.006922	-0.000966	-0.002552
3973.36	0.006845	-0.001332	0.010796	0.008278	0.014763	0.018365	0.002428	0.024516	-0.004233	0.007017	-0.000775	-0.002505
3975.29	0.007135	-0.000952	0.010519	0.00857	0.01477	0.018918	0.002532	0.024403	-0.004264	0.007063	-0.000477	-0.0024
3977.22	0.00719	-0.000941	0.01016	0.008397	0.014945	0.019125	0.00256	0.023573	-0.004413	0.00674	-0.000725	-0.002683
3979.15	0.00727	-0.001128	0.010133	0.007882	0.014911	0.019126	0.002818	0.023213	-0.004449	0.006389	-0.000735	-0.002511
3981.08	0.007507	-0.001269	0.010608	0.007679	0.014628	0.019189	0.002978	0.02367	-0.00435	0.006641	-0.00087	-0.002142
3983.01	0.007174	-0.001467	0.010781	0.007963	0.01484	0.019211	0.002849	0.023657	-0.004275	0.006497	-0.001208	-0.002261
3984.93	0.007027	-0.001265	0.010628	0.008323	0.01525	0.019307	0.002796	0.023513	-0.004003	0.006234	-0.000961	-0.002439
3986.86	0.007022	-0.001193	0.010307	0.008594	0.014861	0.019214	0.002562	0.02341	-0.00397	0.00648	-0.000822	-0.001924
3988.79	0.007126	-0.001034	0.010327	0.008666	0.014849	0.019101	0.002739	0.023566	-0.004298	0.006845	-0.000361	-0.001372
3990.72	0.007141	-0.001023	0.010884	0.008672	0.015262	0.019462	0.00263	0.024221	-0.004305	0.007009	-2.1e-05	-0.001712
3992.65	0.007058	-0.001043	0.010937	0.008145	0.015085	0.019493	0.002678	0.02416	-0.004638	0.006593	-0.000604	-0.001987
3994.58	0.007084	-0.000707	0.010623	0.008109	0.01509	0.019812	0.003189	0.024272	-0.00474	0.006751	-0.000613	-0.002077
3996.51	0.007025	-0.000836	0.010204	0.008374	0.015182	0.019733	0.002968	0.024103	-0.004582	0.007062	-0.000558	-0.002469
3998.44	0.007068	-0.000745	0.009968	0.008108	0.015147	0.019195	0.002799	0.023571	-0.004741	0.006659	-0.000785	-0.002303
4000.36	0.007006	-0.000712	0.010228	0.008075	0.014852	0.019311	0.002885	0.023248	-0.004858	0.006358	-0.000427	-0.002216

## Sheet: FTIR 1º derivative
	333_1.1	333_1.2	333_1.3	333_1.4	333_2.1	333_2.2	333_2.3	333_2.4	333_3.1	333_3.2	333_3.3	333_3.4
628.794	-0.0012	-0.000779	0.005778	-0.000666	0.001208	0.000349	0.000309	0.006826	0.007598	0.000711	0.004515	-0.001117
630.723	-0.002888	-2e-05	0.003897	0.000796	0.00203	-0.000775	0.000319	0.006454	0.007534	0.00373	0.006734	-0.001222
632.652	-0.001493	0.00278	0.000302	0.00253	0.00298	-0.001737	0.001042	0.003556	0.006432	0.006133	0.008117	-0.000198
634.58	0.001557	0.005816	-0.001456	0.002668	0.003051	0.00028	0.001674	-0.000292	0.003444	0.006925	0.005966	0.003122
636.509	0.004777	0.007835	-0.000961	0.00244	0.001585	0.00353	0.001914	-0.00331	0.001252	0.007187	0.002796	0.006459
638.438	0.007263	0.008364	0.002758	0.001681	0.00031	0.005438	0.001589	-0.00251	0.002805	0.00637	0.00183	0.007543
640.367	0.005635	0.00636	0.005721	0.001022	-6.9e-05	0.005443	0.001089	-0.000261	0.004886	0.005123	0.000815	0.005457
642.296	0.003152	0.005148	0.005017	0.001951	0.000612	0.00372	0.000879	0.000542	0.004222	0.003858	0.000569	0.003259
644.225	0.002378	0.004251	0.002756	0.003067	0.002195	0.000846	0.001611	0.000772	0.004019	0.002703	0.002792	0.001938
646.153	0.002318	0.003136	0.001138	0.002509	0.003167	-0.000787	0.002629	0.002462	0.003728	0.000609	0.004752	0.001699
648.082	0.002158	0.00124	0.000434	0.001047	0.001868	0.000404	0.002664	0.003349	0.002423	-0.000373	0.004398	0.002846
650.011	0.002101	-6e-06	1.1e-05	0.000867	-4.1e-05	0.001264	0.00208	0.002772	0.002096	0.00082	0.003487	0.002623
651.94	0.002408	-0.000317	0.00038	0.001114	-0.000275	0.001421	0.000893	0.001696	0.001758	0.001537	0.001746	0.001383
653.869	0.002902	0.000566	0.001653	0.001632	0.000537	0.001933	0.000248	0.001308	0.001684	0.001706	3.5e-05	0.000872
655.797	0.00258	0.002932	0.002798	0.001769	0.002231	0.00185	0.001	0.001811	0.001242	0.001889	0.000833	0.001279
657.726	0.001801	0.003673	0.00294	0.00131	0.002888	0.001164	0.001564	0.002396	0.000612	0.001572	0.002264	0.001862
659.655	0.001878	0.002907	0.002137	0.000597	0.002093	0.000907	0.00136	0.002305	0.000765	0.001108	0.002903	0.002503
661.584	0.001771	0.002257	0.001604	0.001045	0.001107	0.001486	0.001146	0.001255	0.001897	0.001295	0.002306	0.002954
663.513	0.000172	0.000537	0.000775	0.001245	0.000304	0.000931	0.00037	-0.000477	0.001521	0.000797	0.000122	0.001271
665.442	-0.000978	-0.000666	-0.000195	0.000935	-0.000285	-1.4e-05	-0.000618	-0.001025	0.000175	-6.2e-05	-0.001377	-0.000669
667.37	-0.001539	-0.000852	-0.000894	-7.2e-05	-0.000979	-0.00068	-0.001072	-0.000688	-0.001093	-0.000545	-0.001792	-0.001721
669.299	-0.002173	-0.0013	-0.001723	-0.001743	-0.001514	-0.001198	-0.001317	-0.000788	-0.002186	-0.001093	-0.001844	-0.002257
671.228	-0.002228	-0.001865	-0.002329	-0.002985	-0.002031	-0.001748	-0.001987	-0.00146	-0.002414	-0.001588	-0.002031	-0.002306
673.157	-0.001899	-0.001911	-0.002461	-0.003335	-0.002335	-0.002133	-0.00263	-0.002066	-0.001986	-0.001683	-0.00183	-0.001732
675.086	-0.002547	-0.002153	-0.002803	-0.003272	-0.002611	-0.002543	-0.002743	-0.002729	-0.002065	-0.002461	-0.001869	-0.001797
677.014	-0.003143	-0.002807	-0.003226	-0.003301	-0.003268	-0.002993	-0.002856	-0.003168	-0.003027	-0.003397	-0.002484	-0.002614
678.943	-0.002539	-0.002531	-0.002747	-0.002679	-0.003307	-0.002809	-0.002634	-0.002747	-0.003166	-0.003089	-0.002285	-0.002557
680.872	-0.002069	-0.002141	-0.002171	-0.002162	-0.002781	-0.00263	-0.002222	-0.002421	-0.00278	-0.002327	-0.002057	-0.002404
682.801	-0.002005	-0.001971	-0.001784	-0.002009	-0.002058	-0.002288	-0.001887	-0.002025	-0.002278	-0.00165	-0.001966	-0.002236
684.73	-0.001641	-0.001768	-0.001527	-0.001737	-0.001501	-0.00178	-0.001673	-0.001641	-0.00154	-0.001279	-0.001769	-0.001852
686.658	-0.001082	-0.001432	-0.001256	-0.001403	-0.001051	-0.001112	-0.001333	-0.001199	-0.000962	-0.000944	-0.001379	-0.001366
688.587	-0.000584	-0.000867	-0.000801	-0.000898	-0.000541	-0.000372	-0.000717	-0.000542	-0.000367	-0.00064	-0.000809	-0.000822
690.516	0.000372	-7.4e-05	2.4e-05	2.4e-05	0.000165	0.000259	8.3e-05	0.000185	0.000373	-0.000107	6.1e-05	-2e-06
692.445	0.001378	0.00096	0.001015	0.000855	0.000962	0.00076	0.000942	0.000745	0.001068	0.000734	0.001028	0.000893
694.374	0.001687	0.001701	0.001419	0.001351	0.00141	0.001106	0.001486	0.001083	0.001504	0.00138	0.001513	0.001286
696.303	0.001116	0.001509	0.001068	0.001298	0.001076	0.00106	0.00131	0.00098	0.00119	0.001139	0.001222	0.001096
698.231	-1.1e-05	0.000418	-3.3e-05	0.000469	0.000146	0.000244	0.00034	0.000102	0.000212	0.000149	0.000255	0.000363
700.16	-0.001465	-0.001121	-0.001364	-0.000887	-0.001024	-0.001015	-0.00108	-0.00118	-0.001024	-0.001016	-0.000971	-0.000793
702.089	-0.002867	-0.002517	-0.002409	-0.002268	-0.002242	-0.002182	-0.002367	-0.002325	-0.002057	-0.002096	-0.002071	-0.001833
704.018	-0.003618	-0.00335	-0.003123	-0.003255	-0.003046	-0.003023	-0.003113	-0.003045	-0.002851	-0.002806	-0.002717	-0.002432
705.947	-0.003779	-0.003543	-0.003305	-0.003594	-0.003275	-0.003314	-0.003312	-0.003205	-0.003184	-0.00306	-0.002922	-0.00275
707.875	-0.003617	-0.00348	-0.003114	-0.00342	-0.003127	-0.003193	-0.003205	-0.002938	-0.003025	-0.003073	-0.002845	-0.00293
709.804	-0.003174	-0.003161	-0.002782	-0.003004	-0.002753	-0.002848	-0.002788	-0.002539	-0.002629	-0.002867	-0.00255	-0.002792
711.733	-0.002452	-0.002383	-0.002084	-0.00223	-0.001937	-0.001993	-0.001819	-0.001901	-0.001938	-0.002049	-0.00196	-0.00211
713.662	-0.001556	-0.001271	-0.000929	-0.001052	-0.000757	-0.000561	-0.000388	-0.000796	-0.000938	-0.000787	-0.000972	-0.000861
715.591	-0.000949	-0.000422	-0.000195	-0.000262	-2.2e-05	0.000398	0.000517	2.2e-05	-0.000325	5e-05	-0.000274	5.7e-05
717.52	-0.001222	-0.000825	-0.000618	-0.000641	-0.000432	-7.9e-05	2.8e-05	-0.000292	-0.000831	-0.000392	-0.000626	-0.000375
719.448	-0.002726	-0.002603	-0.002265	-0.002292	-0.002112	-0.001907	-0.001862	-0.001847	-0.00254	-0.002296	-0.002241	-0.002277
721.377	-0.004972	-0.004912	-0.004623	-0.004645	-0.004393	-0.004397	-0.004414	-0.004203	-0.004951	-0.00486	-0.004634	-0.004869
723.306	-0.006951	-0.006698	-0.006652	-0.006658	-0.006332	-0.006479	-0.006449	-0.006316	-0.0071	-0.006982	-0.006806	-0.006951
725.235	-0.007891	-0.007431	-0.007451	-0.007478	-0.007189	-0.0073	-0.007174	-0.007264	-0.008112	-0.007836	-0.007788	-0.007758
727.164	-0.007692	-0.007197	-0.007061	-0.007097	-0.007013	-0.006971	-0.006829	-0.007037	-0.007797	-0.007469	-0.007485	-0.007451
729.092	-0.006736	-0.006382	-0.006099	-0.006173	-0.006285	-0.006087	-0.006065	-0.006236	-0.006729	-0.006523	-0.006575	-0.006593
731.021	-0.005326	-0.005168	-0.004856	-0.004958	-0.00508	-0.004796	-0.00488	-0.004977	-0.005288	-0.005291	-0.005407	-0.005349
732.95	-0.003749	-0.003615	-0.003527	-0.003519	-0.003545	-0.003274	-0.003367	-0.00343	-0.003755	-0.003874	-0.004062	-0.00395
734.879	-0.002398	-0.002124	-0.002342	-0.002194	-0.002113	-0.002027	-0.002013	-0.002123	-0.002464	-0.002566	-0.002785	-0.00273
736.808	-0.001694	-0.001329	-0.001711	-0.001514	-0.001319	-0.001432	-0.001331	-0.001487	-0.001776	-0.001871	-0.002047	-0.002071
738.737	-0.001909	-0.001614	-0.001856	-0.001683	-0.001456	-0.001598	-0.001535	-0.001641	-0.001923	-0.00199	-0.002036	-0.002178
740.665	-0.002905	-0.002681	-0.002654	-0.002555	-0.002433	-0.002373	-0.002436	-0.002391	-0.002784	-0.002787	-0.00266	-0.002819
742.594	-0.004139	-0.003928	-0.003725	-0.003711	-0.003668	-0.003406	-0.003546	-0.003395	-0.003882	-0.003859	-0.003622	-0.003632
744.523	-0.005057	-0.004827	-0.00455	-0.004554	-0.004601	-0.004291	-0.004334	-0.004179	-0.004693	-0.004587	-0.004422	-0.004315
746.452	-0.005406	-0.005089	-0.004847	-0.004805	-0.004983	-0.004665	-0.004582	-0.004507	-0.004957	-0.004709	-0.004666	-0.004627
748.381	-0.005164	-0.004704	-0.004604	-0.004499	-0.004678	-0.004503	-0.004353	-0.004365	-0.004612	-0.004363	-0.004377	-0.004377
750.309	-0.004358	-0.003903	-0.003923	-0.003767	-0.003782	-0.003845	-0.003713	-0.003807	-0.00374	-0.003625	-0.003708	-0.003691
752.238	-0.003396	-0.003073	-0.003122	-0.002912	-0.002854	-0.002971	-0.002949	-0.003032	-0.0028	-0.002765	-0.002846	-0.00283
754.167	-0.002733	-0.002469	-0.002492	-0.002346	-0.002315	-0.002312	-0.002354	-0.002414	-0.002164	-0.002176	-0.002168	-0.002106
756.096	-0.002419	-0.002174	-0.002057	-0.002064	-0.002072	-0.001953	-0.001955	-0.002053	-0.001815	-0.001826	-0.001779	-0.001655
758.025	-0.002247	-0.002033	-0.001771	-0.001837	-0.001941	-0.001727	-0.001656	-0.001751	-0.001611	-0.001553	-0.001522	-0.00136
759.954	-0.002012	-0.001751	-0.001509	-0.001579	-0.001784	-0.00148	-0.001344	-0.001459	-0.001443	-0.001344	-0.001328	-0.001192
761.882	-0.001758	-0.001506	-0.001308	-0.001385	-0.001601	-0.001384	-0.001205	-0.001276	-0.001386	-0.001301	-0.001289	-0.001168
763.811	-0.001742	-0.00161	-0.001435	-0.001467	-0.001625	-0.001579	-0.001422	-0.001431	-0.001657	-0.001527	-0.001548	-0.001475
765.74	-0.002212	-0.002151	-0.002012	-0.001934	-0.002104	-0.002091	-0.002025	-0.001994	-0.002373	-0.002202	-0.002152	-0.002164
767.669	-0.002997	-0.002853	-0.002762	-0.002663	-0.00276	-0.002705	-0.002682	-0.002664	-0.003207	-0.003097	-0.002942	-0.00296
769.598	-0.00364	-0.003275	-0.003228	-0.0032	-0.003136	-0.003023	-0.002994	-0.003056	-0.003749	-0.003688	-0.003499	-0.003477
771.526	-0.003686	-0.003183	-0.003143	-0.003161	-0.002987	-0.002794	-0.00278	-0.002923	-0.003741	-0.003653	-0.00352	-0.003444
773.455	-0.003103	-0.002598	-0.002587	-0.002627	-0.002409	-0.002183	-0.002211	-0.002364	-0.003252	-0.003071	-0.003115	-0.002975
775.384	-0.002337	-0.001999	-0.001962	-0.001963	-0.001793	-0.001638	-0.001631	-0.001762	-0.002652	-0.002409	-0.002576	-0.002414
777.313	-0.001791	-0.001716	-0.001613	-0.00152	-0.001483	-0.001349	-0.001289	-0.001449	-0.002269	-0.002056	-0.002178	-0.002093
779.242	-0.001601	-0.001716	-0.001552	-0.001414	-0.001586	-0.001372	-0.001322	-0.001472	-0.002153	-0.002064	-0.002037	-0.002078
781.17	-0.001736	-0.001776	-0.001644	-0.001611	-0.001853	-0.001606	-0.00156	-0.001666	-0.002196	-0.002222	-0.002144	-0.002232
783.099	-0.001881	-0.001709	-0.001692	-0.001813	-0.001955	-0.001783	-0.00171	-0.001853	-0.002231	-0.002302	-0.002226	-0.00236
785.028	-0.001725	-0.001452	-0.001512	-0.001651	-0.001742	-0.001677	-0.001616	-0.001763	-0.002042	-0.002069	-0.002033	-0.002213
786.957	-0.001241	-0.000936	-0.001051	-0.001091	-0.00119	-0.001244	-0.001206	-0.001295	-0.001472	-0.001517	-0.001521	-0.001714
788.886	-0.000513	-0.000301	-0.000349	-0.000334	-0.000444	-0.000549	-0.00051	-0.000629	-0.000648	-0.000788	-0.000785	-0.000958
790.815	0.000259	0.000277	0.0003	0.000301	0.000213	0.000186	0.000161	2e-06	0.000107	-6.1e-05	-0.000106	-0.000196
792.743	0.000654	0.000526	0.000571	0.000549	0.00051	0.000593	0.000493	0.00034	0.000476	0.000324	0.000227	0.000223
794.672	0.000316	0.000302	0.000297	0.000258	0.00028	0.000409	0.000335	0.000163	0.000183	0.000167	5.2e-05	9e-05
796.601	-0.000546	-0.000276	-0.000405	-0.000399	-0.000397	-0.000261	-0.000221	-0.000367	-0.000572	-0.000391	-0.000522	-0.000471
798.53	-0.001401	-0.000935	-0.001036	-0.000947	-0.001159	-0.000959	-0.000817	-0.000879	-0.001263	-0.000985	-0.001133	-0.001007
800.459	-0.001692	-0.001169	-0.001098	-0.00097	-0.00143	-0.001189	-0.000979	-0.00102	-0.001431	-0.001159	-0.001263	-0.001087
802.387	-0.001066	-0.000692	-0.000435	-0.000342	-0.000896	-0.000696	-0.000497	-0.00053	-0.000881	-0.000668	-0.00065	-0.00051
804.316	0.000177	0.000288	0.000637	0.000687	0.000144	0.000311	0.000414	0.000407	0.000167	0.000323	0.000442	0.000506
806.245	0.001178	0.001188	0.001539	0.001601	0.001096	0.001202	0.001223	0.001243	0.001142	0.001249	0.001409	0.001379
808.174	0.001297	0.001429	0.001705	0.001776	0.001341	0.001396	0.001401	0.001397	0.001392	0.001506	0.001627	0.001521
810.103	0.000372	0.000672	0.000846	0.000904	0.000564	0.000638	0.000663	0.000624	0.000585	0.000719	0.000769	0.000705
812.032	-0.001408	-0.001104	-0.00093	-0.00087	-0.001081	-0.000986	-0.000917	-0.000964	-0.001131	-0.001011	-0.000974	-0.000903
813.96	-0.003583	-0.00336	-0.003186	-0.003087	-0.0031	-0.003017	-0.002936	-0.002936	-0.003302	-0.003162	-0.003086	-0.002957
815.889	-0.005584	-0.005398	-0.005239	-0.00512	-0.004941	-0.004812	-0.004796	-0.004698	-0.005319	-0.005122	-0.005069	-0.004919
817.818	-0.006947	-0.006713	-0.006518	-0.006423	-0.006136	-0.005935	-0.005931	-0.005829	-0.006626	-0.006359	-0.006404	-0.006228
819.747	-0.007376	-0.007003	-0.006803	-0.00671	-0.006363	-0.006139	-0.006094	-0.006097	-0.006908	-0.006669	-0.006747	-0.006628
821.676	-0.006779	-0.006349	-0.006186	-0.006082	-0.005718	-0.005488	-0.005375	-0.005555	-0.006251	-0.006099	-0.00615	-0.006133
823.604	-0.005538	-0.005151	-0.005002	-0.004931	-0.004543	-0.004432	-0.004224	-0.004474	-0.005026	-0.004953	-0.004985	-0.004998
825.533	-0.004245	-0.003983	-0.003807	-0.003785	-0.003367	-0.003369	-0.00315	-0.003347	-0.003693	-0.003723	-0.003722	-0.003775
827.462	-0.003367	-0.003193	-0.003036	-0.003038	-0.002625	-0.002609	-0.002491	-0.002611	-0.00274	-0.00284	-0.002812	-0.002914
829.391	-0.003043	-0.002835	-0.002709	-0.00271	-0.002388	-0.002301	-0.00228	-0.002347	-0.002321	-0.002391	-0.00244	-0.002525
831.32	-0.003047	-0.002762	-0.002666	-0.002633	-0.002474	-0.002328	-0.002308	-0.002393	-0.002265	-0.002226	-0.002358	-0.002408
833.249	-0.003093	-0.002742	-0.002667	-0.00258	-0.002634	-0.002412	-0.002362	-0.002505	-0.002299	-0.002176	-0.002296	-0.002335
835.177	-0.002953	-0.002619	-0.00251	-0.00241	-0.002676	-0.002392	-0.002304	-0.002485	-0.002236	-0.002087	-0.002167	-0.002189
837.106	-0.002611	-0.002334	-0.002159	-0.002099	-0.002479	-0.002208	-0.002104	-0.002244	-0.002033	-0.001916	-0.00194	-0.001943
839.035	-0.002152	-0.001913	-0.001742	-0.001684	-0.00214	-0.001895	-0.00179	-0.001904	-0.001722	-0.001677	-0.001653	-0.001678
840.964	-0.001649	-0.001404	-0.001289	-0.001221	-0.001735	-0.00153	-0.001413	-0.001515	-0.001366	-0.001358	-0.001354	-0.001393
842.893	-0.001154	-0.000895	-0.000777	-0.000719	-0.001302	-0.001114	-0.001024	-0.001117	-0.001013	-0.000969	-0.001038	-0.001068
844.821	-0.000692	-0.000437	-0.000315	-0.000276	-0.000917	-0.000714	-0.000629	-0.000777	-0.000697	-0.000603	-0.000708	-0.000734
846.75	-0.000357	-0.000148	-2.6e-05	2.4e-05	-0.000594	-0.000401	-0.000331	-0.000499	-0.000443	-0.000338	-0.000453	-0.000454
848.679	-0.000103	6e-06	0.000107	0.000177	-0.000332	-0.000195	-0.000189	-0.000284	-0.000258	-0.000168	-0.000311	-0.000279
850.608	0.00012	0.000186	0.000206	0.000266	-9.2e-05	-2.8e-05	-8.3e-05	-9.8e-05	-8e-05	-4.1e-05	-0.000144	-0.000124
852.537	0.000423	0.000506	0.000466	0.000485	0.000221	0.000262	0.000176	0.000179	0.000258	0.000221	0.000193	0.00018
854.465	0.000983	0.001058	0.001005	0.00096	0.000727	0.000816	0.000732	0.000693	0.000903	0.000769	0.000796	0.000756
856.394	0.001799	0.001831	0.001757	0.001695	0.001496	0.001601	0.00152	0.001426	0.001804	0.001552	0.001619	0.001591
858.323	0.002653	0.002664	0.002584	0.002515	0.002345	0.002408	0.002325	0.002185	0.002616	0.002366	0.002376	0.002379
860.252	0.003205	0.003236	0.003221	0.003142	0.002997	0.002981	0.002871	0.002749	0.003007	0.002875	0.002786	0.002844
862.181	0.00338	0.003428	0.003472	0.0034	0.003283	0.003188	0.003069	0.002957	0.002923	0.002911	0.002804	0.002884
864.11	0.003219	0.003264	0.00331	0.003263	0.003178	0.003023	0.002992	0.002825	0.002454	0.002504	0.002459	0.00248
866.038	0.002777	0.00277	0.002809	0.002806	0.002754	0.002588	0.002653	0.002492	0.001794	0.001841	0.001818	0.001811
867.967	0.002117	0.002084	0.00206	0.002082	0.002126	0.002022	0.002087	0.001972	0.001073	0.001078	0.001059	0.001039
869.896	0.00136	0.001331	0.001248	0.001277	0.001448	0.001429	0.0014	0.001321	0.000341	0.000312	0.000298	0.000278
871.825	0.000662	0.000669	0.000583	0.00058	0.000814	0.000868	0.000756	0.000703	-0.000346	-0.000326	-0.000378	-0.000397
873.754	0.000141	0.000219	0.000129	9.6e-05	0.000377	0.000416	0.000276	0.000252	-0.000841	-0.000752	-0.000823	-0.000817
875.682	-0.000109	-5e-06	-7.5e-05	-9.7e-05	0.000174	0.000173	5.2e-05	-2e-06	-0.001008	-0.000923	-0.00094	-0.000941
877.611	-0.000164	-0.000115	-0.000136	-0.000126	0.000128	9e-05	4e-05	-7.3e-05	-0.000915	-0.000887	-0.000852	-0.000858
879.54	-0.000218	-0.000184	-0.00015	-0.000119	0.000143	9.3e-05	8.6e-05	-3.8e-05	-0.000673	-0.000697	-0.000662	-0.000622
881.469	-0.000311	-0.000192	-9.8e-05	-7.8e-05	0.000159	0.000133	0.000171	2e-05	-0.000373	-0.000395	-0.000371	-0.000342
883.398	-0.000314	-0.000112	2.6e-05	5.3e-05	0.00019	0.000205	0.00029	0.000174	-5.4e-05	-2.6e-05	-1.4e-05	-2.9e-05
885.327	-0.00018	6.8e-05	0.000241	0.000237	0.000266	0.000336	0.000432	0.000403	0.000257	0.000371	0.000349	0.000334
887.255	7.2e-05	0.000321	0.000513	0.000481	0.000378	0.000493	0.000567	0.000596	0.00055	0.000724	0.000672	0.000697
889.184	0.00035	0.000534	0.000718	0.000744	0.000451	0.000618	0.000641	0.000685	0.000807	0.000934	0.000925	0.000974
891.113	0.000513	0.000593	0.000734	0.000836	0.000439	0.000576	0.000574	0.000653	0.000892	0.000964	0.001012	0.001078
893.042	0.000419	0.000495	0.000616	0.000704	0.000288	0.000378	0.000376	0.000462	0.000769	0.000818	0.000892	0.000926
894.971	0.000103	0.000228	0.000315	0.000397	-1.9e-05	7.5e-05	0.0001	0.000151	0.000492	0.000516	0.000569	0.000547
896.899	-0.000301	-0.000145	-0.000168	-2.8e-05	-0.000413	-0.000278	-0.000222	-0.000223	0.000106	0.000133	0.00013	0.000101
898.828	-0.000679	-0.000508	-0.000574	-0.000436	-0.000757	-0.000604	-0.000503	-0.000578	-0.000267	-0.000233	-0.00028	-0.000279
900.757	-0.000915	-0.000717	-0.000765	-0.000655	-0.000914	-0.000807	-0.000691	-0.000773	-0.000469	-0.000431	-0.00049	-0.000488
902.686	-0.00088	-0.000671	-0.000696	-0.000602	-0.000786	-0.000745	-0.000695	-0.000723	-0.000397	-0.00036	-0.000417	-0.000429
904.615	-0.000504	-0.000374	-0.000335	-0.000291	-0.000404	-0.000396	-0.000414	-0.00042	-6.1e-05	-2e-05	-0.000104	-0.000108
906.544	5.8e-05	6.8e-05	0.000183	0.000171	0.000104	0.00015	6.6e-05	1.6e-05	0.000482	0.000519	0.00037	0.000351
908.472	0.000608	0.000543	0.000648	0.000643	0.000579	0.000642	0.000535	0.000459	0.001045	0.001065	0.000853	0.00081
910.401	0.00096	0.000901	0.001004	0.000958	0.000876	0.000894	0.000831	0.000747	0.001431	0.001414	0.001219	0.001161
912.33	0.000994	0.000992	0.001152	0.001033	0.000925	0.000871	0.000861	0.000828	0.001581	0.001512	0.001429	0.001338
914.259	0.000748	0.000843	0.000971	0.000895	0.000702	0.000614	0.000648	0.000686	0.001459	0.001415	0.001393	0.001312
916.188	0.000311	0.000501	0.000554	0.000598	0.000206	0.000195	0.000286	0.000312	0.001075	0.001079	0.001071	0.001068
918.116	-0.000187	-2.4e-05	5.6e-05	0.00018	-0.000435	-0.00029	-0.000154	-0.000164	0.000525	0.000552	0.000603	0.000672
920.045	-0.000661	-0.000548	-0.000412	-0.000248	-0.000983	-0.000713	-0.000596	-0.000564	-1.2e-05	5e-06	0.000115	0.000172
921.974	-0.000935	-0.000801	-0.000638	-0.000516	-0.001217	-0.000912	-0.000827	-0.000728	-0.000399	-0.00038	-0.000265	-0.000242
923.903	-0.000831	-0.000678	-0.000488	-0.000478	-0.001027	-0.00078	-0.000709	-0.000595	-0.000459	-0.000422	-0.000325	-0.000325
925.832	-0.000382	-0.000206	-4.4e-05	-7.6e-05	-0.000481	-0.000328	-0.000263	-0.000133	-0.000133	-6.6e-05	7e-06	0
927.76	0.000248	0.000437	0.000541	0.000514	0.000219	0.000299	0.000388	0.000473	0.000401	0.000527	0.000535	0.000578
929.689	0.000839	0.001047	0.001079	0.001111	0.000865	0.000929	0.001018	0.001026	0.000951	0.001065	0.001081	0.001147
931.618	0.001315	0.001457	0.001476	0.001592	0.001348	0.00143	0.001474	0.001503	0.001391	0.001463	0.001515	0.001567
933.547	0.001636	0.001684	0.001724	0.001868	0.001635	0.001714	0.001747	0.001793	0.001621	0.001651	0.001679	0.001705
935.476	0.001752	0.001744	0.001785	0.001835	0.001705	0.001774	0.001807	0.001787	0.001539	0.001554	0.001574	0.001565
937.405	0.001582	0.00153	0.001575	0.001535	0.001548	0.001595	0.001617	0.001558	0.001166	0.001166	0.00123	0.001186
939.333	0.001115	0.001044	0.001098	0.001055	0.001203	0.001219	0.001227	0.001202	0.000588	0.000544	0.000665	0.000627
941.262	0.000488	0.000421	0.000479	0.000481	0.00075	0.00076	0.000749	0.000776	-6.8e-05	-0.000115	3.5e-05	3e-05
943.191	-8.6e-05	-8.6e-05	-8.3e-05	3.5e-05	0.000333	0.000356	0.000346	0.000437	-0.000613	-0.000588	-0.000456	-0.000453
945.12	-0.000362	-0.000284	-0.000308	-0.000149	0.000121	0.000166	0.000172	0.000305	-0.000813	-0.000679	-0.000658	-0.000624
947.049	-0.000161	-1.4e-05	-6e-06	7.1e-05	0.000267	0.000348	0.000401	0.000478	-0.000518	-0.00031	-0.000386	-0.000317
948.977	0.00058	0.000774	0.000786	0.000794	0.000915	0.001048	0.001109	0.0011	0.000316	0.000541	0.000472	0.00052
950.906	0.001828	0.001987	0.002064	0.002029	0.002068	0.002215	0.00225	0.0022	0.001677	0.001829	0.001803	0.00184
952.835	0.00349	0.003569	0.003734	0.00363	0.00358	0.003665	0.003689	0.00361	0.003374	0.00338	0.003402	0.003475
954.764	0.005392	0.005381	0.005509	0.005391	0.005269	0.005257	0.005251	0.00516	0.005168	0.005095	0.005097	0.005168
956.693	0.007298	0.007206	0.007188	0.007151	0.006942	0.006827	0.006787	0.006704	0.006865	0.006788	0.006711	0.006714
958.622	0.008807	0.008623	0.008481	0.008495	0.008245	0.008047	0.007979	0.007926	0.008173	0.008079	0.007961	0.007882
960.55	0.009412	0.009128	0.008983	0.008977	0.008743	0.008548	0.008468	0.00844	0.008735	0.00865	0.008501	0.008382
962.479	0.008892	0.008627	0.008516	0.008498	0.008329	0.00821	0.00809	0.008065	0.008484	0.008388	0.008224	0.008129
964.408	0.007586	0.007454	0.007405	0.007343	0.007259	0.007216	0.007095	0.007057	0.007663	0.007528	0.007404	0.0074
966.337	0.006145	0.006124	0.006125	0.006067	0.006019	0.006015	0.005957	0.005961	0.006659	0.006525	0.006458	0.006534
968.266	0.00509	0.005135	0.005134	0.005231	0.005102	0.005107	0.005106	0.005189	0.005938	0.005851	0.005814	0.00592
970.194	0.004707	0.004722	0.004765	0.00498	0.004667	0.004708	0.004777	0.004885	0.005681	0.005655	0.005687	0.005792
972.123	0.004854	0.004788	0.004897	0.005084	0.004568	0.004712	0.004786	0.004918	0.005804	0.005835	0.005951	0.006018
974.052	0.00526	0.005238	0.005391	0.005473	0.004726	0.004987	0.005002	0.005145	0.006348	0.006394	0.00645	0.006524
975.981	0.006051	0.006105	0.006261	0.006247	0.005303	0.005569	0.005572	0.005664	0.007486	0.007434	0.007405	0.007486
977.91	0.007317	0.007377	0.0075	0.007423	0.006364	0.006534	0.006557	0.0066	0.009178	0.009022	0.008953	0.008924
979.839	0.008855	0.008864	0.008934	0.008848	0.00772	0.007824	0.007815	0.007832	0.011164	0.010976	0.010785	0.010637
981.767	0.010361	0.010315	0.01037	0.010324	0.009144	0.009194	0.009151	0.009095	0.013185	0.012985	0.012602	0.012437
983.696	0.011765	0.011686	0.011697	0.011709	0.010459	0.010442	0.010414	0.010273	0.015009	0.014773	0.014298	0.014128
985.625	0.0131	0.012922	0.012888	0.01296	0.011615	0.011609	0.011541	0.011388	0.016576	0.016233	0.015868	0.015605
987.554	0.014363	0.014096	0.014017	0.014133	0.012759	0.012743	0.01259	0.01249	0.017891	0.017445	0.017265	0.01695
989.483	0.015553	0.015196	0.015087	0.015204	0.01388	0.013751	0.013588	0.013562	0.018963	0.018442	0.01848	0.01815
991.411	0.016488	0.016039	0.01596	0.015967	0.014759	0.014542	0.014415	0.014439	0.019654	0.019175	0.019323	0.018952
993.34	0.016984	0.01652	0.016494	0.016313	0.015357	0.015077	0.014901	0.014959	0.019803	0.019431	0.019429	0.019219
995.269	0.017014	0.016606	0.016649	0.016451	0.015632	0.015324	0.015126	0.015211	0.0195	0.019074	0.018913	0.018973
997.198	0.01689	0.0166	0.016571	0.016417	0.01563	0.015461	0.015318	0.015424	0.018815	0.018376	0.018228	0.018331
999.127	0.016786	0.016538	0.016371	0.01622	0.015582	0.015707	0.015594	0.015713	0.017805	0.017597	0.017496	0.017578
1001.06	0.016605	0.01639	0.016115	0.016069	0.015742	0.015997	0.015842	0.01602	0.01687	0.016998	0.016882	0.016965
1002.98	0.01644	0.01631	0.016005	0.016009	0.016084	0.016194	0.016092	0.016308	0.016308	0.016632	0.016678	0.016614
1004.91	0.016365	0.016262	0.016114	0.016028	0.016511	0.01645	0.016389	0.016555	0.016063	0.016476	0.016683	0.016533
1006.84	0.01634	0.016221	0.016343	0.016195	0.016969	0.016741	0.016795	0.016768	0.016061	0.016421	0.016603	0.016622
1008.77	0.016357	0.016214	0.01645	0.016437	0.017226	0.016986	0.01727	0.017025	0.016059	0.016111	0.016484	0.016555
1010.7	0.016381	0.016132	0.016238	0.016219	0.017312	0.017226	0.017451	0.017128	0.015596	0.015589	0.016138	0.016069
1012.63	0.015823	0.015465	0.015419	0.015405	0.01703	0.017003	0.016964	0.016809	0.014525	0.014754	0.015183	0.015169
1014.56	0.014409	0.014074	0.013898	0.014051	0.015998	0.015922	0.015645	0.015715	0.013071	0.013236	0.013545	0.013506
1016.49	0.012133	0.012071	0.011863	0.012101	0.014044	0.013891	0.013685	0.013756	0.011121	0.010874	0.011251	0.011123
1018.41	0.009165	0.009413	0.009334	0.009609	0.011305	0.01128	0.011209	0.011175	0.008535	0.008166	0.008504	0.008475
1020.34	0.00626	0.0066	0.006619	0.006803	0.008258	0.00844	0.008454	0.0083	0.005808	0.005492	0.005807	0.005841
1022.27	0.003885	0.00423	0.004247	0.004202	0.005366	0.005726	0.005862	0.005617	0.003417	0.003057	0.003443	0.003563
1024.2	0.002109	0.002383	0.002483	0.002176	0.003239	0.003583	0.003814	0.003455	0.001523	0.001439	0.001514	0.001828
1026.13	0.000787	0.00114	0.001299	0.001016	0.001899	0.00211	0.002307	0.002063	0.000157	0.000414	0.000202	0.000596
1028.06	-0.000142	0.000496	0.000477	0.000464	0.00107	0.001191	0.001337	0.001238	-0.000763	-0.000342	-0.000703	-0.000297
1029.99	-0.000891	-0.000135	-0.000165	2.9e-05	0.000547	0.000549	0.000719	0.000685	-0.001368	-0.000835	-0.001062	-0.000813
1031.92	-0.001446	-0.000799	-0.000757	-0.000505	7.6e-05	7e-05	0.000258	0.000273	-0.001706	-0.001053	-0.001003	-0.001058
1033.85	-0.001487	-0.001164	-0.001214	-0.000983	-0.000258	-0.000364	-0.000138	-0.000252	-0.001579	-0.001199	-0.001133	-0.0012
1035.77	-0.001214	-0.001311	-0.001377	-0.001167	-0.000411	-0.000728	-0.000378	-0.000723	-0.001236	-0.001272	-0.001377	-0.001168
1037.7	-0.000945	-0.001305	-0.001404	-0.001192	-0.00039	-0.000754	-0.000478	-0.000923	-0.000921	-0.001252	-0.001488	-0.001067
1039.63	-0.000688	-0.001096	-0.001229	-0.001097	-0.000363	-0.000485	-0.000564	-0.000783	-0.000824	-0.001118	-0.001299	-0.000973
1041.56	-0.000572	-0.000882	-0.000927	-0.000772	-0.000397	-0.000185	-0.000428	-0.000485	-0.000926	-0.000752	-0.000999	-0.000977
1043.49	-0.000675	-0.000817	-0.000625	-0.000494	-0.000356	2e-05	-0.000265	-0.000147	-0.000843	-0.000521	-0.000653	-0.000965
1045.42	-0.000874	-0.000781	-0.000458	-0.000387	-0.000293	-5.3e-05	-0.000226	5.6e-05	-0.000924	-0.000723	-0.000694	-0.001091
1047.35	-0.000908	-0.000604	-0.000633	-0.000505	-0.000296	-0.000334	-0.000359	-6.8e-05	-0.001394	-0.001253	-0.001211	-0.001502
1049.28	-0.001323	-0.000669	-0.001032	-0.001128	-0.000591	-0.000816	-0.000703	-0.00043	-0.002103	-0.002033	-0.001924	-0.002069
1051.2	-0.001977	-0.001331	-0.001628	-0.001885	-0.001209	-0.00135	-0.001181	-0.000998	-0.002803	-0.002957	-0.002755	-0.002811
1053.13	-0.002373	-0.002248	-0.00218	-0.002359	-0.001949	-0.001766	-0.001704	-0.001645	-0.003602	-0.003683	-0.003489	-0.003616
1055.06	-0.002721	-0.002979	-0.002543	-0.002539	-0.002476	-0.002093	-0.002155	-0.002226	-0.004156	-0.004071	-0.00409	-0.004164
1056.99	-0.00308	-0.003339	-0.002878	-0.002776	-0.002748	-0.002506	-0.002531	-0.002551	-0.004175	-0.00426	-0.004571	-0.004264
1058.92	-0.003113	-0.003333	-0.002973	-0.003013	-0.002814	-0.002848	-0.002743	-0.002606	-0.004128	-0.004286	-0.004727	-0.004252
1060.85	-0.002855	-0.002975	-0.002818	-0.003123	-0.002541	-0.002769	-0.002661	-0.002504	-0.003883	-0.003969	-0.00432	-0.003999
1062.78	-0.00255	-0.002611	-0.002472	-0.002909	-0.001901	-0.002189	-0.002255	-0.002179	-0.003233	-0.003341	-0.003483	-0.003204
1064.71	-0.001774	-0.002309	-0.001933	-0.002108	-0.001244	-0.001213	-0.001554	-0.001656	-0.002405	-0.002462	-0.002361	-0.002189
1066.64	-0.00095	-0.001619	-0.001223	-0.001074	-0.000706	-0.000345	-0.000731	-0.001138	-0.001562	-0.001248	-0.000995	-0.001052
1068.56	-0.000388	-0.000715	-0.000626	-0.000251	-0.000267	-6e-06	-0.000215	-0.000741	-0.000652	-7e-05	0.000235	-0.000145
1070.49	-0.000221	-0.000201	-0.00037	-0.000199	-0.000307	-0.000324	-0.000344	-0.000469	-1.4e-05	0.000425	0.000573	0.000156
1072.42	-0.000672	-0.000436	-0.00061	-0.000839	-0.000846	-0.001123	-0.001136	-0.000594	-0.00018	-6.7e-05	-0.000103	-0.000322
1074.35	-0.001765	-0.001545	-0.00168	-0.001881	-0.001705	-0.002153	-0.002255	-0.001527	-0.00118	-0.001522	-0.001548	-0.001499
1076.28	-0.003195	-0.003195	-0.003252	-0.003336	-0.002896	-0.003276	-0.003462	-0.003054	-0.002907	-0.003459	-0.003542	-0.00318
1078.21	-0.004738	-0.004977	-0.004751	-0.004929	-0.004404	-0.004595	-0.004743	-0.004865	-0.005022	-0.005414	-0.00554	-0.005134
1080.14	-0.006207	-0.006324	-0.006119	-0.00626	-0.005898	-0.006026	-0.005998	-0.006669	-0.006976	-0.007062	-0.007032	-0.006874
1082.07	-0.007355	-0.007234	-0.00736	-0.007369	-0.007157	-0.007337	-0.007157	-0.007873	-0.00842	-0.008193	-0.008121	-0.008342
1083.99	-0.008343	-0.007981	-0.008173	-0.008235	-0.008222	-0.008263	-0.008056	-0.008382	-0.00934	-0.008987	-0.009091	-0.009406
1085.92	-0.009031	-0.008585	-0.00884	-0.008639	-0.008846	-0.008779	-0.008616	-0.008599	-0.009903	-0.009607	-0.009725	-0.009972
1087.85	-0.009247	-0.00907	-0.009187	-0.00893	-0.008998	-0.00904	-0.008906	-0.008803	-0.010146	-0.009959	-0.00997	-0.010136
1089.78	-0.009328	-0.00934	-0.009083	-0.009231	-0.009095	-0.009268	-0.009134	-0.009052	-0.010221	-0.009997	-0.01008	-0.010151
1091.71	-0.009569	-0.009504	-0.008991	-0.009349	-0.009338	-0.009526	-0.009416	-0.009394	-0.010146	-0.010066	-0.010151	-0.010147
1093.64	-0.009769	-0.009667	-0.009162	-0.009468	-0.009725	-0.009727	-0.009687	-0.009732	-0.010015	-0.01013	-0.010187	-0.010122
1095.57	-0.00994	-0.009809	-0.009442	-0.009706	-0.01012	-0.009869	-0.009856	-0.0099	-0.009832	-0.010013	-0.010124	-0.01004
1097.5	-0.010044	-0.009839	-0.009636	-0.009798	-0.010382	-0.009847	-0.009972	-0.009994	-0.009693	-0.009885	-0.010018	-0.009832
1099.43	-0.009872	-0.009665	-0.009728	-0.009641	-0.010257	-0.00972	-0.009951	-0.009929	-0.009602	-0.009586	-0.009738	-0.009473
1101.35	-0.009482	-0.009209	-0.009396	-0.009239	-0.0098	-0.009455	-0.009597	-0.009568	-0.00934	-0.009035	-0.009203	-0.009044
1103.28	-0.008966	-0.008589	-0.008728	-0.008504	-0.009047	-0.008908	-0.008888	-0.008891	-0.008801	-0.008444	-0.008618	-0.008655
1105.21	-0.008151	-0.007886	-0.007897	-0.007615	-0.008023	-0.008009	-0.007884	-0.007843	-0.007947	-0.007827	-0.00797	-0.008117
1107.14	-0.007	-0.007017	-0.006896	-0.006765	-0.00691	-0.00692	-0.006773	-0.006673	-0.007062	-0.007065	-0.007137	-0.007242
1109.07	-0.005861	-0.006024	-0.005904	-0.005915	-0.005935	-0.005912	-0.005828	-0.005705	-0.00626	-0.006263	-0.006277	-0.006285
1111	-0.005007	-0.005218	-0.005193	-0.005204	-0.005277	-0.005216	-0.005216	-0.005105	-0.005638	-0.005655	-0.005661	-0.005578
1112.93	-0.004565	-0.004731	-0.004825	-0.004804	-0.004908	-0.00496	-0.004928	-0.004868	-0.00524	-0.005345	-0.00531	-0.005241
1114.86	-0.004559	-0.004615	-0.004823	-0.004746	-0.004815	-0.005063	-0.004974	-0.00501	-0.00505	-0.0053	-0.0052	-0.005288
1116.78	-0.004875	-0.004831	-0.005064	-0.004997	-0.004963	-0.005305	-0.005276	-0.005342	-0.005094	-0.005423	-0.005306	-0.005484
1118.71	-0.005346	-0.005279	-0.00539	-0.005456	-0.005339	-0.005546	-0.005655	-0.005693	-0.005349	-0.005641	-0.005521	-0.005621
1120.64	-0.005935	-0.005877	-0.005843	-0.006017	-0.005855	-0.00589	-0.006081	-0.006102	-0.005858	-0.005946	-0.005855	-0.005868
1122.57	-0.006671	-0.006583	-0.006478	-0.006582	-0.006521	-0.006462	-0.006617	-0.006617	-0.00646	-0.006364	-0.006458	-0.006401
1124.5	-0.007375	-0.007225	-0.007169	-0.00709	-0.007137	-0.00713	-0.007128	-0.007132	-0.007009	-0.006862	-0.007123	-0.006999
1126.43	-0.007662	-0.007463	-0.007513	-0.007337	-0.007408	-0.00752	-0.007361	-0.007388	-0.007287	-0.00718	-0.007394	-0.007388
1128.36	-0.007275	-0.007126	-0.007198	-0.007059	-0.007187	-0.00729	-0.007167	-0.007192	-0.006955	-0.006928	-0.007047	-0.007185
1130.29	-0.006203	-0.006102	-0.006126	-0.006131	-0.006351	-0.006357	-0.006412	-0.006381	-0.005929	-0.00592	-0.005997	-0.00615
1132.21	-0.004483	-0.004571	-0.004489	-0.004537	-0.004917	-0.004858	-0.00504	-0.004951	-0.004266	-0.004297	-0.004271	-0.004408
1134.14	-0.00239	-0.002633	-0.002526	-0.002471	-0.003051	-0.003054	-0.003196	-0.003101	-0.002133	-0.002193	-0.002096	-0.002226
1136.07	-0.000262	-0.000474	-0.000446	-0.000339	-0.001012	-0.001162	-0.001151	-0.001171	0.000168	0.000123	0.000154	0.000103
1138	0.001708	0.001579	0.00149	0.001578	0.000961	0.000755	0.000837	0.000691	0.002295	0.002216	0.002221	0.002245
1139.93	0.003207	0.003172	0.003028	0.003006	0.002553	0.002366	0.00236	0.002186	0.003903	0.003738	0.00381	0.003769
1141.86	0.003995	0.003949	0.003855	0.003685	0.003451	0.003247	0.003099	0.002976	0.004651	0.004507	0.004563	0.004502
1143.79	0.003982	0.003825	0.003771	0.00356	0.003488	0.00325	0.003017	0.002972	0.00436	0.004322	0.004328	0.00431
1145.72	0.003189	0.00295	0.002915	0.002778	0.002675	0.00247	0.002267	0.002243	0.003236	0.003154	0.003256	0.003278
1147.65	0.001722	0.001593	0.001531	0.001473	0.001236	0.001127	0.001011	0.000983	0.001558	0.001413	0.001598	0.001598
1149.57	-0.000139	-9e-06	-0.000201	-0.000183	-0.000536	-0.000521	-0.00057	-0.000576	-0.000454	-0.000558	-0.000362	-0.000451
1151.5	-0.002037	-0.001733	-0.002031	-0.001894	-0.002309	-0.00219	-0.002213	-0.002189	-0.002495	-0.002569	-0.002317	-0.0025
1153.43	-0.003773	-0.003449	-0.003683	-0.003534	-0.003866	-0.003741	-0.003722	-0.003726	-0.00438	-0.004397	-0.004164	-0.004355
1155.36	-0.005213	-0.004957	-0.005077	-0.005026	-0.005145	-0.005081	-0.004977	-0.005079	-0.006023	-0.005954	-0.005827	-0.005943
1157.29	-0.006378	-0.006183	-0.006237	-0.006237	-0.006148	-0.006143	-0.006011	-0.006157	-0.007352	-0.007282	-0.007266	-0.007291
1159.22	-0.007354	-0.007175	-0.007167	-0.007221	-0.007001	-0.007008	-0.006883	-0.007027	-0.008438	-0.008422	-0.008439	-0.008384
1161.15	-0.008166	-0.007947	-0.007915	-0.007954	-0.007679	-0.0077	-0.007572	-0.007698	-0.009284	-0.009317	-0.009287	-0.009273
1163.08	-0.008713	-0.008424	-0.008469	-0.008407	-0.008118	-0.008111	-0.008027	-0.008112	-0.009859	-0.009884	-0.0098	-0.009874
1165	-0.008947	-0.008691	-0.008745	-0.008681	-0.008334	-0.008244	-0.008235	-0.008344	-0.010144	-0.010113	-0.010037	-0.010129
1166.93	-0.009076	-0.008941	-0.008878	-0.008893	-0.008494	-0.008352	-0.008388	-0.008543	-0.010274	-0.010137	-0.010166	-0.010179
1168.86	-0.009373	-0.009328	-0.009208	-0.009289	-0.008854	-0.008745	-0.008759	-0.008892	-0.010465	-0.01026	-0.010338	-0.010309
1170.79	-0.009927	-0.009891	-0.009804	-0.009875	-0.009449	-0.009398	-0.009376	-0.009437	-0.010775	-0.010577	-0.010649	-0.010574
1172.72	-0.010496	-0.010412	-0.010353	-0.01037	-0.010028	-0.01	-0.009949	-0.00998	-0.010997	-0.010865	-0.010899	-0.010776
1174.65	-0.010633	-0.010457	-0.010468	-0.01041	-0.010139	-0.010122	-0.010028	-0.010085	-0.01078	-0.010748	-0.010676	-0.01064
1176.58	-0.009968	-0.00974	-0.009831	-0.009749	-0.009517	-0.009443	-0.009367	-0.009404	-0.009956	-0.009915	-0.009812	-0.009848
1178.51	-0.008584	-0.008365	-0.008426	-0.008393	-0.008215	-0.00809	-0.008061	-0.008038	-0.008548	-0.008427	-0.00841	-0.008432
1180.44	-0.006839	-0.006683	-0.006628	-0.006627	-0.006539	-0.006442	-0.00644	-0.006351	-0.00683	-0.006658	-0.006723	-0.006681
1182.36	-0.00514	-0.005048	-0.004917	-0.004954	-0.004931	-0.004863	-0.004874	-0.004775	-0.005187	-0.005015	-0.005096	-0.005018
1184.29	-0.003774	-0.003664	-0.003549	-0.003582	-0.003619	-0.003557	-0.003563	-0.003522	-0.003829	-0.00368	-0.003718	-0.003646
1186.22	-0.00278	-0.002665	-0.002549	-0.002562	-0.002683	-0.002634	-0.002599	-0.002604	-0.00282	-0.002704	-0.002661	-0.002602
1188.15	-0.002032	-0.001954	-0.001851	-0.001829	-0.002063	-0.002016	-0.00193	-0.001949	-0.00211	-0.002032	-0.001904	-0.001862
1190.08	-0.001369	-0.001359	-0.001279	-0.001188	-0.001531	-0.001483	-0.001394	-0.001394	-0.001525	-0.00148	-0.00132	-0.001274
1192.01	-0.000724	-0.000757	-0.000686	-0.00054	-0.000968	-0.000929	-0.000844	-0.0008	-0.000921	-0.000895	-0.000767	-0.000725
1193.94	-4e-05	-6.3e-05	-2.5e-05	0.0001	-0.000338	-0.000295	-0.000218	-0.000132	-0.00024	-0.000241	-0.000182	-0.000129
1195.87	0.000644	0.000642	0.00064	0.000664	0.000339	0.000392	0.000427	0.000499	0.000449	0.000434	0.000422	0.00049
1197.79	0.001186	0.001214	0.001162	0.001118	0.000923	0.000964	0.000975	0.001007	0.001002	0.00099	0.000974	0.001005
1199.72	0.001502	0.001529	0.001469	0.001406	0.001271	0.001296	0.001282	0.001304	0.001309	0.001304	0.00132	0.001299
1201.65	0.001574	0.001563	0.00152	0.00148	0.001344	0.001363	0.001316	0.001306	0.001344	0.00134	0.001367	0.001331
1203.58	0.001446	0.001425	0.001356	0.001397	0.001236	0.001238	0.001207	0.001133	0.001181	0.001184	0.001208	0.001178
1205.51	0.001258	0.001273	0.001191	0.0013	0.001061	0.001062	0.001087	0.00101	0.000973	0.001	0.001029	0.001002
1207.44	0.001199	0.001252	0.001225	0.001291	0.00102	0.001047	0.001081	0.001052	0.000939	0.000946	0.000978	0.000981
1209.37	0.001408	0.001454	0.001511	0.001458	0.001269	0.001325	0.001321	0.001312	0.001153	0.001144	0.001169	0.001185
1211.3	0.001843	0.001871	0.001966	0.001859	0.001761	0.001813	0.001807	0.001808	0.001578	0.00158	0.001618	0.00158
1213.23	0.002373	0.002373	0.00247	0.002383	0.002342	0.002333	0.002315	0.002344	0.002107	0.002095	0.002133	0.002063
1215.15	0.002856	0.00281	0.002886	0.002817	0.002801	0.002733	0.002705	0.002703	0.002564	0.002522	0.002539	0.002528
1217.08	0.0032	0.00313	0.003143	0.003109	0.003075	0.003009	0.002963	0.002924	0.00289	0.002855	0.002866	0.002899
1219.01	0.003421	0.003317	0.003311	0.003291	0.003222	0.003184	0.00312	0.003104	0.003146	0.003128	0.003148	0.003135
1220.94	0.003524	0.003403	0.003399	0.003352	0.003342	0.003294	0.003203	0.003182	0.003345	0.003311	0.003332	0.003273
1222.87	0.003591	0.003455	0.003406	0.003349	0.003489	0.00337	0.003298	0.003195	0.003481	0.003434	0.003441	0.003354
1224.8	0.003654	0.003494	0.003397	0.003364	0.003631	0.00341	0.003399	0.003235	0.003585	0.003516	0.0035	0.003384
1226.73	0.003697	0.00354	0.003399	0.003356	0.003711	0.003428	0.003393	0.00328	0.00364	0.003517	0.003486	0.00338
1228.66	0.003692	0.003534	0.003353	0.003301	0.003675	0.003383	0.003292	0.003268	0.003573	0.003422	0.003406	0.003349
1230.58	0.003576	0.003391	0.003207	0.003179	0.00352	0.00324	0.003117	0.003156	0.003401	0.003249	0.003233	0.003232
1232.51	0.003335	0.003094	0.002973	0.002887	0.003198	0.002975	0.002846	0.002904	0.003102	0.002954	0.002931	0.002978
1234.44	0.002958	0.002643	0.002607	0.002414	0.00272	0.002565	0.002444	0.002431	0.002625	0.002509	0.002468	0.00257
1236.37	0.002474	0.002117	0.00208	0.001832	0.002166	0.002017	0.001941	0.00185	0.002082	0.001945	0.001912	0.002012
1238.3	0.001845	0.001524	0.001438	0.001208	0.001543	0.001348	0.001331	0.001263	0.001462	0.001279	0.001312	0.001313
1240.23	0.001107	0.000837	0.00071	0.000582	0.000855	0.000658	0.000621	0.000647	0.000713	0.000583	0.000642	0.000554
1242.16	0.000295	9.7e-05	-4.2e-05	-5.6e-05	0.000154	-2.3e-05	-0.000108	-7e-06	-7.1e-05	-0.000108	-9.3e-05	-0.000174
1244.09	-0.000502	-0.000618	-0.000739	-0.000723	-0.000517	-0.000658	-0.000758	-0.000644	-0.000799	-0.000768	-0.000839	-0.000834
1246.02	-0.001129	-0.001229	-0.001314	-0.001314	-0.001112	-0.001175	-0.001289	-0.001198	-0.001438	-0.00136	-0.001465	-0.001374
1247.94	-0.00155	-0.001664	-0.001712	-0.001702	-0.001537	-0.00157	-0.001665	-0.001626	-0.001866	-0.001779	-0.001874	-0.00175
1249.87	-0.001806	-0.001916	-0.001944	-0.001944	-0.001799	-0.001863	-0.001874	-0.001913	-0.002064	-0.002051	-0.00207	-0.002015
1251.8	-0.001891	-0.001995	-0.001998	-0.002048	-0.001972	-0.002025	-0.001986	-0.002061	-0.002126	-0.002191	-0.002112	-0.002169
1253.73	-0.001843	-0.001954	-0.001942	-0.00204	-0.002071	-0.002069	-0.00206	-0.002063	-0.002074	-0.002145	-0.00208	-0.002179
1255.66	-0.001868	-0.001948	-0.001962	-0.002075	-0.002135	-0.002165	-0.002161	-0.002065	-0.002031	-0.002116	-0.002118	-0.002169
1257.59	-0.001993	-0.002017	-0.002128	-0.002151	-0.002194	-0.00229	-0.002266	-0.00217	-0.002087	-0.002169	-0.0022	-0.002196
1259.52	-0.002234	-0.002195	-0.002388	-0.002308	-0.002278	-0.002383	-0.002379	-0.002353	-0.002233	-0.002254	-0.002263	-0.002266
1261.45	-0.00255	-0.002474	-0.002635	-0.002566	-0.002383	-0.002466	-0.002459	-0.002521	-0.00238	-0.002326	-0.002329	-0.002391
1263.37	-0.002758	-0.002703	-0.002772	-0.002765	-0.002439	-0.00249	-0.002469	-0.002567	-0.002413	-0.002346	-0.002363	-0.002468
1265.3	-0.002799	-0.002794	-0.002749	-0.002798	-0.002454	-0.002462	-0.002456	-0.002438	-0.002317	-0.002306	-0.002351	-0.002414
1267.23	-0.002744	-0.002778	-0.002662	-0.002747	-0.002455	-0.002434	-0.002413	-0.00229	-0.00223	-0.002255	-0.002339	-0.002315
1269.16	-0.002608	-0.002617	-0.002549	-0.002589	-0.002321	-0.002327	-0.002303	-0.002214	-0.002143	-0.002194	-0.002264	-0.002174
1271.09	-0.002412	-0.002329	-0.002356	-0.002325	-0.002094	-0.002101	-0.002108	-0.002135	-0.00198	-0.002016	-0.002025	-0.00196
1273.02	-0.002232	-0.002085	-0.002125	-0.002092	-0.001924	-0.001885	-0.001918	-0.002031	-0.001821	-0.001797	-0.00174	-0.001748
1274.95	-0.002029	-0.001897	-0.001898	-0.001921	-0.001776	-0.001726	-0.001789	-0.001901	-0.001624	-0.001596	-0.001528	-0.00156
1276.88	-0.001763	-0.001688	-0.001689	-0.001763	-0.001592	-0.001542	-0.001657	-0.001708	-0.00133	-0.001314	-0.001341	-0.001341
1278.81	-0.001421	-0.001427	-0.001425	-0.001544	-0.001328	-0.001306	-0.001425	-0.00143	-0.000995	-0.000989	-0.001088	-0.001087
1280.73	-0.000976	-0.001031	-0.001033	-0.001139	-0.000923	-0.000971	-0.000994	-0.001006	-0.000568	-0.00057	-0.000664	-0.000719
1282.66	-0.000637	-0.000692	-0.000677	-0.000705	-0.000583	-0.000681	-0.000591	-0.000559	-0.000208	-0.000203	-0.000298	-0.000365
1284.59	-0.000636	-0.000653	-0.000567	-0.000513	-0.000605	-0.000649	-0.000481	-0.000414	-0.000228	-0.000184	-0.000239	-0.000257
1286.52	-0.000941	-0.000878	-0.000749	-0.000607	-0.000961	-0.000883	-0.000703	-0.000639	-0.000615	-0.000545	-0.000458	-0.000411
1288.45	-0.001311	-0.001165	-0.001023	-0.000857	-0.001324	-0.001144	-0.001041	-0.000992	-0.001039	-0.00095	-0.000743	-0.000632
1290.38	-0.001412	-0.00123	-0.001076	-0.000953	-0.001394	-0.001162	-0.001148	-0.001096	-0.001137	-0.001002	-0.000786	-0.000656
1292.31	-0.001084	-0.000913	-0.000763	-0.000683	-0.001039	-0.00086	-0.000846	-0.000778	-0.000767	-0.000626	-0.000433	-0.000326
1294.24	-0.000469	-0.000338	-0.000213	-0.000165	-0.000426	-0.000323	-0.000233	-0.000157	-4.1e-05	6.4e-05	0.000182	0.000275
1296.16	7.7e-05	0.000185	0.000259	0.000275	0.000121	0.000201	0.000328	0.000404	0.000626	0.000685	0.000698	0.000785
1298.09	0.000333	0.000458	0.000463	0.000493	0.000403	0.000505	0.000592	0.00064	0.000938	0.000974	0.000952	0.000998
1300.02	0.000283	0.000397	0.000394	0.000455	0.000362	0.000492	0.00051	0.000553	0.00087	0.00091	0.000904	0.000918
1301.95	-5e-05	2.5e-05	8.5e-05	0.000109	3.3e-05	0.000122	0.000108	0.000226	0.000495	0.000537	0.000552	0.000558
1303.88	-0.000603	-0.000533	-0.000469	-0.000458	-0.0005	-0.000457	-0.00046	-0.00031	-9.8e-05	-4.3e-05	-1.1e-05	4e-06
1305.81	-0.001065	-0.001011	-0.000963	-0.000913	-0.000987	-0.000946	-0.0009	-0.000747	-0.000592	-0.000515	-0.000467	-0.000449
1307.74	-0.001441	-0.001448	-0.001336	-0.001284	-0.001447	-0.001374	-0.001279	-0.001042	-0.000948	-0.000895	-0.000866	-0.000856
1309.67	-0.001749	-0.001795	-0.001622	-0.001593	-0.001769	-0.001684	-0.00157	-0.001305	-0.001245	-0.001256	-0.001223	-0.001219
1311.59	-0.001832	-0.001927	-0.001704	-0.001671	-0.001837	-0.001803	-0.001678	-0.001354	-0.001356	-0.001385	-0.001351	-0.001353
1313.52	-0.001913	-0.002046	-0.001766	-0.001731	-0.001907	-0.001927	-0.001793	-0.00136	-0.001493	-0.001489	-0.001471	-0.001477
1315.45	-0.002141	-0.002145	-0.001962	-0.00192	-0.002023	-0.002046	-0.001903	-0.001588	-0.001776	-0.001712	-0.001686	-0.001693
1317.38	-0.002241	-0.002054	-0.00206	-0.001999	-0.001978	-0.001901	-0.001833	-0.001847	-0.001934	-0.0018	-0.001772	-0.001764
1319.31	-0.002027	-0.001759	-0.00189	-0.001831	-0.001724	-0.001564	-0.001587	-0.001859	-0.001763	-0.001641	-0.001621	-0.001597
1321.24	-0.001703	-0.001441	-0.001624	-0.001583	-0.001431	-0.001248	-0.001331	-0.001728	-0.001433	-0.001409	-0.001379	-0.001338
1323.17	-0.001236	-0.001056	-0.001204	-0.001167	-0.001047	-0.000891	-0.000982	-0.001382	-0.000953	-0.000997	-0.000948	-0.000895
1325.1	-0.000813	-0.000716	-0.000756	-0.000729	-0.000776	-0.000652	-0.000695	-0.000871	-0.000499	-0.000521	-0.000489	-0.000453
1327.03	-0.000717	-0.000637	-0.000588	-0.000564	-0.000777	-0.000658	-0.00065	-0.000655	-0.000411	-0.000361	-0.000348	-0.000324
1328.95	-0.000684	-0.000574	-0.000518	-0.000472	-0.00073	-0.000639	-0.000577	-0.000609	-0.00041	-0.000315	-0.000295	-0.00025
1330.88	-0.000332	-0.000267	-0.000192	-0.000135	-0.000443	-0.000395	-0.000323	-0.000266	-0.00011	-1.7e-05	5e-06	4e-05
1332.81	0.000405	0.000259	0.000492	0.00051	2e-05	-7.8e-05	6.8e-05	0.000675	0.000637	0.000642	0.0006	0.000542
1334.74	0.00073	0.000371	0.000759	0.000654	0.000142	-8.3e-05	0.000114	0.001223	0.000991	0.000837	0.000699	0.000573
1336.67	0.00056	0.000208	0.000518	0.000355	8.1e-05	-0.000113	1.1e-05	0.000887	0.000696	0.000485	0.000347	0.000269
1338.6	0.000201	0.0001	0.00015	2.9e-05	6.1e-05	2.5e-05	1.5e-05	0.000129	0.000138	-3e-06	-5.1e-05	-2.8e-05
1340.53	-0.000197	-8e-06	-0.000212	-0.000221	3.2e-05	0.000159	4.6e-05	-0.000671	-0.000446	-0.000456	-0.000377	-0.000258
1342.46	-0.000387	-6e-05	-0.000361	-0.000248	-2e-05	0.000199	9e-05	-0.000993	-0.000737	-0.000629	-0.000439	-0.000285
1344.38	-0.000455	-0.000191	-0.000379	-0.000174	-0.000226	-2.9e-05	-5.2e-05	-0.000792	-0.000766	-0.000593	-0.000381	-0.000301
1346.31	-0.000581	-0.000479	-0.000434	-0.000224	-0.000572	-0.000467	-0.000374	-0.000437	-0.000699	-0.000527	-0.000418	-0.00042
1348.24	-0.00089	-0.000888	-0.000729	-0.000605	-0.000935	-0.000856	-0.000751	-0.00048	-0.000824	-0.000708	-0.000694	-0.000682
1350.17	-0.000775	-0.000774	-0.000656	-0.000571	-0.000746	-0.000658	-0.00062	-0.000423	-0.000646	-0.00054	-0.000545	-0.000494
1352.1	-0.000259	-0.000229	-0.000176	-0.000147	-0.000152	-7.9e-05	-0.000112	-5e-05	-0.000107	-2.4e-05	-2.4e-05	0
1354.03	0.000588	0.000612	0.000619	0.000608	0.000687	0.000725	0.000663	0.000595	0.000686	0.000736	0.000785	0.000755
1355.96	0.001801	0.001677	0.001813	0.001782	0.001624	0.001552	0.001632	0.001926	0.001889	0.001879	0.001925	0.001831
1357.89	0.00257	0.002325	0.002625	0.002571	0.002243	0.002088	0.002294	0.00302	0.002745	0.002645	0.002583	0.002509
1359.82	0.003255	0.003077	0.003332	0.003297	0.003015	0.00295	0.003098	0.003655	0.003388	0.003288	0.003173	0.003205
1361.74	0.004196	0.004156	0.004293	0.004251	0.004078	0.004125	0.004176	0.004368	0.004212	0.004162	0.004076	0.00415
1363.67	0.004529	0.004644	0.004585	0.004583	0.004638	0.004701	0.004663	0.004405	0.004433	0.004408	0.004385	0.004442
1365.6	0.004378	0.004569	0.004292	0.004373	0.004607	0.004683	0.004529	0.003838	0.004106	0.004117	0.004202	0.004234
1367.53	0.00413	0.004171	0.004022	0.004095	0.004107	0.004079	0.004008	0.003709	0.003845	0.003872	0.003981	0.00397
1369.46	0.003237	0.003014	0.003159	0.003155	0.00292	0.002682	0.002799	0.003392	0.003148	0.003061	0.00307	0.00301
1371.39	0.002263	0.00202	0.002174	0.002143	0.002025	0.001737	0.00184	0.002535	0.002277	0.002126	0.002065	0.001989
1373.32	0.002107	0.002025	0.002001	0.001975	0.002048	0.001886	0.001829	0.002016	0.002036	0.001961	0.0019	0.001843
1375.25	0.002237	0.002285	0.002114	0.002055	0.002305	0.002257	0.002109	0.001816	0.002056	0.002053	0.00203	0.001995
1377.17	0.001874	0.001997	0.001685	0.001632	0.002105	0.002156	0.001954	0.001175	0.001556	0.001587	0.001627	0.00165
1379.1	0.00191	0.002007	0.001711	0.001679	0.002059	0.002219	0.002007	0.001105	0.001431	0.001554	0.001655	0.001704
1381.03	0.001887	0.001835	0.0019	0.001827	0.001752	0.001821	0.001827	0.001811	0.001542	0.001666	0.00176	0.00172
1382.96	0.00077	0.000599	0.000851	0.000804	0.000596	0.000515	0.000664	0.001327	0.000619	0.000611	0.000636	0.000557
1384.89	-0.000187	-0.000355	-0.000195	-0.000172	-0.000268	-0.000362	-0.000251	0.000299	-0.000304	-0.000363	-0.000395	-0.00044
1386.82	-0.000448	-0.000583	-0.000552	-0.000514	-0.000489	-0.000515	-0.000512	-0.00034	-0.000582	-0.000654	-0.000692	-0.000694
1388.75	-0.000375	-0.000511	-0.000491	-0.000483	-0.000476	-0.000496	-0.000489	-0.000359	-0.000438	-0.000519	-0.000569	-0.000525
1390.68	-0.00019	-0.000328	-0.000246	-0.000318	-0.000398	-0.00048	-0.000446	-9.5e-05	-0.000144	-0.000205	-0.000321	-0.000253
1392.61	0.000386	0.00021	0.000445	0.000328	-4.8e-05	-0.00018	-6.3e-05	0.000787	0.000536	0.000523	0.00042	0.00042
1394.53	-0.000329	-0.000494	-0.000218	-0.000322	-0.00067	-0.000857	-0.000653	0.00037	-5.9e-05	-0.000125	-0.000153	-0.000179
1396.46	-0.001405	-0.001368	-0.001386	-0.001404	-0.001306	-0.0014	-0.001341	-0.001238	-0.001238	-0.001318	-0.001177	-0.001144
1398.39	-0.001445	-0.0012	-0.00145	-0.001411	-0.001104	-0.001003	-0.001103	-0.001846	-0.001454	-0.001434	-0.001124	-0.001083
1400.32	-0.0014	-0.001107	-0.00139	-0.001349	-0.00099	-0.000811	-0.000954	-0.001823	-0.00146	-0.001363	-0.001084	-0.001015
1402.25	-0.001531	-0.001301	-0.001513	-0.001464	-0.001135	-0.000991	-0.001117	-0.001622	-0.001531	-0.001391	-0.0013	-0.001156
1404.18	-0.001383	-0.001272	-0.001413	-0.001349	-0.001072	-0.001022	-0.001113	-0.00125	-0.001359	-0.001184	-0.001237	-0.00112
1406.11	-0.001165	-0.001199	-0.001236	-0.001158	-0.000921	-0.000953	-0.000985	-0.000851	-0.001071	-0.000942	-0.001015	-0.001004
1408.04	-0.001396	-0.001448	-0.0015	-0.001437	-0.000978	-0.001024	-0.001101	-0.001205	-0.001224	-0.001208	-0.001219	-0.00122
1409.96	-0.00081	-0.000837	-0.000878	-0.000886	-0.000363	-0.000372	-0.000516	-0.000822	-0.000611	-0.00062	-0.00054	-0.00056
1411.89	0.000206	5.4e-05	0.000307	0.00013	0.000264	0.000212	0.000269	0.000732	0.000565	0.00054	0.000594	0.000496
1413.82	-0.000828	-0.001102	-0.000624	-0.000858	-0.000797	-0.000977	-0.000671	0.000467	-0.000184	-0.000363	-0.000443	-0.000506
1415.75	-0.002181	-0.002396	-0.001972	-0.002089	-0.0019	-0.002071	-0.001762	-0.000806	-0.001445	-0.00166	-0.001769	-0.001753
1417.68	-0.003092	-0.003143	-0.002861	-0.002863	-0.002594	-0.002692	-0.002477	-0.001848	-0.002375	-0.002517	-0.002599	-0.002597
1419.61	-0.004106	-0.003932	-0.003938	-0.003856	-0.003301	-0.003276	-0.003297	-0.003425	-0.003548	-0.003608	-0.003717	-0.003671
1421.54	-0.003782	-0.003428	-0.003751	-0.003616	-0.002882	-0.002692	-0.002937	-0.004018	-0.003591	-0.003464	-0.003537	-0.003457
1423.47	-0.00197	-0.001722	-0.002001	-0.00194	-0.001483	-0.001271	-0.001494	-0.002544	-0.002073	-0.001804	-0.001818	-0.001823
1425.4	-0.000245	-0.00022	-0.000215	-0.000256	-0.000224	-0.000146	-0.000175	-0.000471	-0.000389	-0.000186	-0.000201	-0.000266
1427.32	0.000454	0.000386	0.000459	0.000457	0.000441	0.000393	0.000419	0.000398	0.000323	0.000346	0.000309	0.000281
1429.25	0.002511	0.002471	0.002554	0.002577	0.002318	0.002278	0.002302	0.002393	0.002312	0.002375	0.002369	0.002287
1431.18	0.003669	0.003655	0.003893	0.00379	0.003262	0.003181	0.003333	0.004017	0.003582	0.003593	0.00352	0.003355
1433.11	0.003233	0.003245	0.003365	0.00323	0.002904	0.002806	0.002882	0.003371	0.003042	0.002931	0.002814	0.002689
1435.04	0.003064	0.003111	0.002955	0.002907	0.002807	0.002795	0.002698	0.002552	0.002609	0.002463	0.002474	0.002363
1436.97	0.002557	0.002631	0.002259	0.002301	0.002416	0.002469	0.00222	0.001603	0.001923	0.001753	0.001861	0.001844
1438.9	0.002184	0.002283	0.001745	0.001886	0.002217	0.002303	0.001929	0.00079	0.001372	0.001293	0.001383	0.001514
1440.83	0.002852	0.002872	0.002442	0.002593	0.002731	0.002828	0.00254	0.001581	0.002007	0.002109	0.002154	0.002287
1442.75	0.003147	0.002981	0.003003	0.002994	0.002742	0.002756	0.002747	0.002789	0.002608	0.002723	0.002712	0.002754
1444.68	0.002254	0.001984	0.0023	0.002138	0.001863	0.001734	0.001895	0.002588	0.00207	0.001977	0.001939	0.001926
1446.61	0.001628	0.001401	0.001624	0.001479	0.001415	0.001261	0.001337	0.001781	0.001547	0.001314	0.001373	0.001295
1448.54	0.002421	0.002222	0.002322	0.002223	0.002209	0.002046	0.00202	0.002107	0.002277	0.002079	0.002266	0.002058
1450.47	0.003897	0.003602	0.00399	0.003922	0.003324	0.003141	0.003284	0.004171	0.003832	0.003882	0.004009	0.003798
1452.4	0.002075	0.001576	0.00251	0.002403	0.001295	0.001058	0.001574	0.003751	0.002397	0.002598	0.002248	0.002209
1454.33	-0.001743	-0.002182	-0.001224	-0.001297	-0.002131	-0.002388	-0.001783	0.000396	-0.001121	-0.000958	-0.001588	-0.001421
1456.26	-0.004969	-0.00504	-0.004665	-0.004602	-0.004542	-0.004638	-0.004345	-0.003783	-0.004378	-0.004336	-0.004776	-0.004495
1458.18	-0.005506	-0.005133	-0.005409	-0.005192	-0.004399	-0.004244	-0.004274	-0.005513	-0.005198	-0.005113	-0.005034	-0.004795
1460.11	-0.004472	-0.003778	-0.004397	-0.004156	-0.003019	-0.002708	-0.002959	-0.004983	-0.004393	-0.00424	-0.003729	-0.003617
1462.04	-0.002791	-0.002065	-0.002647	-0.002461	-0.001444	-0.001103	-0.001456	-0.003275	-0.002887	-0.002649	-0.001993	-0.002006
1463.97	-0.002916	-0.002327	-0.002518	-0.002372	-0.001918	-0.001622	-0.001767	-0.002497	-0.002974	-0.002605	-0.002133	-0.002128
1465.9	-0.006344	-0.006027	-0.005603	-0.005492	-0.00554	-0.005353	-0.005126	-0.004568	-0.006173	-0.005729	-0.005531	-0.005518
1467.83	-0.011755	-0.01167	-0.010792	-0.010679	-0.011024	-0.010885	-0.010442	-0.009132	-0.011465	-0.011041	-0.010961	-0.010938
1469.76	-0.016062	-0.016026	-0.01497	-0.014865	-0.015477	-0.015278	-0.014717	-0.01306	-0.015717	-0.015303	-0.01528	-0.015251
1471.69	-0.018761	-0.018566	-0.017773	-0.017651	-0.018184	-0.017919	-0.017414	-0.016116	-0.018465	-0.018127	-0.01818	-0.018091
1473.62	-0.018284	-0.017798	-0.017763	-0.01761	-0.017598	-0.017248	-0.017154	-0.017256	-0.018249	-0.018075	-0.018186	-0.018026
1475.54	-0.014109	-0.013474	-0.014197	-0.014018	-0.01361	-0.013192	-0.013527	-0.015093	-0.014492	-0.014461	-0.01453	-0.014384
1477.47	-0.008472	-0.007881	-0.008955	-0.008768	-0.008365	-0.007976	-0.008454	-0.010583	-0.009215	-0.009232	-0.00919	-0.009143
1479.4	-0.003948	-0.003647	-0.004407	-0.004317	-0.004299	-0.004024	-0.004339	-0.005684	-0.004733	-0.004763	-0.004671	-0.004788
1481.33	-0.001821	-0.001929	-0.002159	-0.002197	-0.002532	-0.002488	-0.002571	-0.00274	-0.002486	-0.002674	-0.002748	-0.002905
1483.26	0.001124	0.000652	0.001022	0.000884	-2.2e-05	-0.000234	2.1e-05	0.001243	0.000669	0.000459	0.000284	-3.9e-05
1485.19	0.002913	0.002302	0.003052	0.002855	0.001719	0.001379	0.001819	0.003781	0.0027	0.002418	0.002108	0.001842
1487.12	0.004354	0.003982	0.004536	0.004406	0.00353	0.003313	0.003594	0.004832	0.004099	0.003825	0.00353	0.003455
1489.05	0.00543	0.005481	0.005554	0.005551	0.005018	0.005084	0.005095	0.004956	0.00489	0.004744	0.004611	0.004613
1490.97	0.006626	0.006923	0.006701	0.006789	0.006383	0.006641	0.006505	0.005622	0.005783	0.005796	0.005877	0.00588
1492.9	0.007854	0.008119	0.007975	0.008052	0.007505	0.007804	0.0077	0.007035	0.006946	0.007037	0.007237	0.007179
1494.83	0.008793	0.008833	0.008961	0.008972	0.008196	0.008369	0.008403	0.008472	0.00801	0.008073	0.008213	0.008123
1496.76	0.009219	0.009098	0.009343	0.009286	0.008549	0.008559	0.008677	0.009065	0.008563	0.008582	0.0086	0.008509
1498.69	0.009443	0.009524	0.009421	0.009436	0.0091	0.009117	0.009075	0.008519	0.008637	0.008704	0.008735	0.00873
1500.62	0.010686	0.01065	0.010875	0.010935	0.009988	0.01008	0.010202	0.010263	0.009822	0.010182	0.0101	0.009924
1502.55	0.012032	0.011349	0.012263	0.01219	0.010671	0.010498	0.010907	0.01296	0.01157	0.011769	0.011275	0.010921
1504.48	0.013058	0.011941	0.01304	0.012872	0.011452	0.01094	0.011447	0.014568	0.012916	0.012736	0.012008	0.011655
1506.41	0.013322	0.012367	0.012786	0.012688	0.012321	0.011699	0.011843	0.013685	0.0131	0.012587	0.012017	0.011824
1508.33	0.013847	0.013497	0.01291	0.012919	0.013832	0.013379	0.012909	0.012115	0.0132	0.012634	0.012629	0.012577
1510.26	0.014517	0.014678	0.013677	0.013669	0.015018	0.014855	0.014163	0.01187	0.013544	0.013167	0.013751	0.013706
1512.19	0.014036	0.014126	0.013392	0.013231	0.014363	0.014326	0.0138	0.011914	0.013055	0.012787	0.013464	0.013552
1514.12	0.013483	0.013045	0.013245	0.01277	0.013011	0.012941	0.012873	0.013127	0.012823	0.012797	0.013078	0.013253
1516.05	0.010623	0.009701	0.010269	0.009795	0.009817	0.0094	0.009733	0.011773	0.01053	0.010312	0.010135	0.010255
1517.98	0.007584	0.006688	0.006991	0.006865	0.006991	0.006433	0.006865	0.008756	0.00763	0.007319	0.007061	0.007157
1519.91	0.006412	0.005761	0.005757	0.005942	0.006284	0.005803	0.005935	0.006986	0.006474	0.006222	0.006054	0.006083
1521.84	0.00639	0.006179	0.005841	0.006151	0.00671	0.006482	0.006199	0.006295	0.006429	0.006275	0.006387	0.006214
1523.76	0.006862	0.006979	0.006254	0.006478	0.007537	0.007534	0.006914	0.005926	0.006795	0.006597	0.006933	0.006832
1525.69	0.009056	0.00936	0.00815	0.008308	0.009931	0.01005	0.009128	0.00697	0.008677	0.008542	0.009013	0.009066
1527.62	0.01076	0.011167	0.010211	0.010314	0.011519	0.011617	0.011145	0.009527	0.010433	0.0106	0.0112	0.01113
1529.55	0.009393	0.009446	0.009009	0.009036	0.010122	0.009935	0.009998	0.009624	0.009519	0.009485	0.009905	0.009997
1531.48	0.010522	0.010216	0.010271	0.010113	0.011272	0.011129	0.011146	0.010724	0.010681	0.010639	0.011039	0.011429
1533.41	0.012518	0.011814	0.012395	0.012765	0.012661	0.012616	0.012887	0.013732	0.012842	0.013006	0.013542	0.013487
1535.34	0.007578	0.006782	0.007089	0.007995	0.007076	0.00676	0.00753	0.009771	0.008284	0.008057	0.008071	0.007769
1537.27	0.002446	0.001629	0.001564	0.002486	0.001503	0.000881	0.001737	0.004317	0.003183	0.002791	0.001991	0.001785
1539.2	-0.002871	-0.003708	-0.004193	-0.003838	-0.004029	-0.004913	-0.004355	-0.002427	-0.002429	-0.003084	-0.004414	-0.004586
1541.12	-0.00717	-0.00781	-0.008798	-0.009407	-0.007859	-0.008832	-0.008934	-0.009001	-0.007356	-0.008264	-0.009331	-0.009228
1543.05	-0.005917	-0.006234	-0.007676	-0.008962	-0.00582	-0.006518	-0.007556	-0.010269	-0.006937	-0.007632	-0.007875	-0.007527
1544.98	-0.003115	-0.003305	-0.004748	-0.005936	-0.002815	-0.003086	-0.004531	-0.008201	-0.004498	-0.004809	-0.004189	-0.004048
1546.91	-0.002861	-0.002983	-0.004074	-0.004527	-0.002906	-0.002956	-0.003922	-0.006231	-0.003818	-0.003889	-0.002921	-0.003106
1548.84	-0.007814	-0.007907	-0.008368	-0.008567	-0.008101	-0.008221	-0.008532	-0.008829	-0.007845	-0.007955	-0.007568	-0.007484
1550.77	-0.009403	-0.00991	-0.009424	-0.009767	-0.010058	-0.010192	-0.010279	-0.009303	-0.009041	-0.009	-0.009001	-0.008772
1552.7	-0.010826	-0.011355	-0.010162	-0.010319	-0.011438	-0.011493	-0.011218	-0.008541	-0.009728	-0.009409	-0.009652	-0.009769
1554.63	-0.016568	-0.016679	-0.015511	-0.015241	-0.016526	-0.016502	-0.01601	-0.013139	-0.014902	-0.014343	-0.014885	-0.014957
1556.55	-0.019981	-0.019593	-0.01888	-0.018362	-0.019263	-0.019141	-0.018682	-0.01707	-0.018269	-0.017596	-0.018178	-0.018139
1558.48	-0.021047	-0.020302	-0.020226	-0.019854	-0.019842	-0.019612	-0.019423	-0.019854	-0.019653	-0.019267	-0.019534	-0.019319
1560.41	-0.017799	-0.016794	-0.017254	-0.017175	-0.01632	-0.015934	-0.016109	-0.018511	-0.017054	-0.016865	-0.016558	-0.016114
1562.34	-0.012038	-0.011196	-0.011679	-0.011818	-0.010826	-0.010465	-0.010744	-0.013477	-0.011767	-0.011599	-0.010907	-0.010505
1564.27	-0.006664	-0.006139	-0.006127	-0.006275	-0.005773	-0.00548	-0.005519	-0.006862	-0.006299	-0.006	-0.005245	-0.005132
1566.2	-0.006157	-0.005605	-0.005116	-0.00482	-0.005046	-0.004671	-0.00441	-0.00391	-0.005048	-0.004438	-0.004012	-0.004073
1568.13	-0.008721	-0.008158	-0.007674	-0.007199	-0.007237	-0.006839	-0.006622	-0.006394	-0.007406	-0.006785	-0.006643	-0.006422
1570.06	-0.006244	-0.005729	-0.004947	-0.004609	-0.004743	-0.004352	-0.004006	-0.003694	-0.004981	-0.004221	-0.003983	-0.003774
1571.99	-0.005442	-0.005108	-0.004262	-0.004132	-0.004246	-0.003913	-0.003475	-0.002958	-0.004379	-0.003787	-0.003658	-0.003416
1573.91	-0.0049	-0.004728	-0.004349	-0.004361	-0.00422	-0.003968	-0.003737	-0.0037	-0.004476	-0.004139	-0.004163	-0.0039
1575.84	-0.003673	-0.00363	-0.003848	-0.003918	-0.003696	-0.003552	-0.003579	-0.004063	-0.004012	-0.003984	-0.004069	-0.003959
1577.77	-0.003694	-0.003741	-0.004527	-0.004556	-0.004256	-0.004179	-0.004504	-0.005517	-0.004601	-0.004985	-0.005088	-0.005063
1579.7	-0.002367	-0.002462	-0.003727	-0.003708	-0.003294	-0.003266	-0.003914	-0.005645	-0.00379	-0.004332	-0.004375	-0.004414
1581.63	1.8e-05	-0.000162	-0.001277	-0.001294	-0.001202	-0.001255	-0.001798	-0.003198	-0.001475	-0.001906	-0.001941	-0.002117
1583.56	0.00119	0.000822	0.000276	0.00013	-0.000261	-0.000397	-0.00056	-0.000732	3e-06	-0.000387	-0.000519	-0.000728
1585.49	0.001553	0.001052	0.000726	0.000533	0.000151	1e-06	-5.1e-05	0.000224	0.000498	7.3e-05	-0.000125	-0.000202
1587.42	0.002769	0.002269	0.002016	0.00192	0.001565	0.001461	0.00141	0.001722	0.001744	0.001425	0.001317	0.00126
1589.34	0.003853	0.003321	0.003177	0.003125	0.002747	0.00266	0.002648	0.003124	0.002906	0.002591	0.002577	0.002511
1591.27	0.004602	0.004122	0.003952	0.003905	0.00365	0.00354	0.003535	0.003964	0.003721	0.003398	0.00341	0.003383
1593.2	0.005231	0.004854	0.004524	0.004471	0.004448	0.004318	0.004259	0.004412	0.004311	0.004053	0.004069	0.004068
1595.13	0.006014	0.005633	0.005218	0.005126	0.005268	0.005145	0.005031	0.005038	0.005012	0.004825	0.004849	0.004885
1597.06	0.006898	0.006401	0.005965	0.005905	0.006064	0.005921	0.005843	0.005909	0.005842	0.005669	0.005702	0.005743
1598.99	0.008004	0.007347	0.00685	0.006878	0.007029	0.006843	0.006772	0.006928	0.006809	0.006629	0.0067	0.006699
1600.92	0.00929	0.008526	0.008037	0.008147	0.008149	0.007985	0.007928	0.008305	0.008008	0.007904	0.00796	0.007896
1602.85	0.010525	0.009656	0.009278	0.009385	0.009192	0.009046	0.00906	0.009722	0.009208	0.009107	0.009176	0.009101
1604.77	0.011382	0.010499	0.010168	0.010209	0.009989	0.009848	0.009865	0.010494	0.009973	0.009815	0.009998	0.009972
1606.7	0.012336	0.011469	0.011001	0.010968	0.010907	0.010733	0.010674	0.010991	0.010757	0.01047	0.010853	0.010836
1608.63	0.014078	0.013132	0.012612	0.012461	0.012385	0.012175	0.012098	0.01219	0.012188	0.011851	0.012438	0.012372
1610.56	0.015355	0.014397	0.014062	0.013989	0.013321	0.013115	0.013276	0.013897	0.013548	0.013204	0.013729	0.013656
1612.49	0.015105	0.014146	0.013775	0.013878	0.013013	0.012741	0.013024	0.014103	0.013581	0.013049	0.013372	0.013322
1614.42	0.015436	0.014499	0.013925	0.014088	0.01338	0.013102	0.013295	0.014247	0.013844	0.013359	0.013516	0.013501
1616.35	0.016363	0.015622	0.014956	0.015223	0.014515	0.014302	0.014426	0.015199	0.014705	0.014523	0.014595	0.014562
1618.28	0.015794	0.015171	0.014422	0.014822	0.014394	0.01422	0.014275	0.014666	0.014316	0.014229	0.014219	0.014125
1620.21	0.01548	0.014948	0.014062	0.014486	0.014404	0.014388	0.014264	0.014003	0.014129	0.014068	0.014095	0.01396
1622.13	0.014453	0.013852	0.013457	0.013659	0.01379	0.013923	0.013866	0.013379	0.013562	0.013434	0.013613	0.01341
1624.06	0.010983	0.010272	0.010374	0.010262	0.011038	0.011047	0.011196	0.010592	0.010829	0.01041	0.010563	0.010492
1625.99	0.008249	0.007438	0.007293	0.006846	0.008789	0.008574	0.008534	0.007119	0.008119	0.007521	0.007625	0.007713
1627.92	0.010033	0.00913	0.008672	0.008159	0.010176	0.010036	0.009669	0.007978	0.009192	0.009112	0.009051	0.009157
1629.85	0.009513	0.008847	0.00858	0.008567	0.009246	0.009204	0.009085	0.009083	0.00906	0.009425	0.008996	0.00876
1631.78	0.004736	0.004114	0.00405	0.004308	0.004405	0.004178	0.004434	0.005685	0.00513	0.005128	0.004419	0.003994
1633.71	0.001872	0.00138	0.001311	0.001475	0.001781	0.00145	0.001759	0.002874	0.002654	0.002245	0.001647	0.00133
1635.64	-0.000106	-0.000331	-0.00044	-0.00063	0.000569	0.000172	0.000399	0.000485	0.000989	0.00018	-6.7e-05	-0.000201
1637.56	0.000654	0.000682	8.9e-05	-0.000378	0.001757	0.001334	0.001246	-0.000277	0.001356	0.00049	0.000551	0.000772
1639.49	0.006657	0.006818	0.005932	0.005777	0.00734	0.007304	0.006824	0.004865	0.006556	0.006491	0.006632	0.00691
1641.42	0.007343	0.007435	0.007347	0.007811	0.007522	0.007955	0.007655	0.007648	0.007417	0.008095	0.007763	0.007669
1643.35	0.001159	0.001176	0.001861	0.002454	0.001186	0.001469	0.001817	0.003554	0.002035	0.002456	0.001793	0.001461
1645.28	0.001379	0.00105	0.001567	0.001784	0.000916	0.001007	0.001611	0.002733	0.001645	0.001963	0.001378	0.001077
1647.21	0.000516	0.000522	0.001447	0.001681	0.000489	0.000672	0.001655	0.002416	0.000993	0.001821	0.001247	0.000634
1649.14	-0.00544	-0.004891	-0.003609	-0.003673	-0.004487	-0.004372	-0.003357	-0.003204	-0.004142	-0.003674	-0.004038	-0.004571
1651.07	-0.007964	-0.006916	-0.005836	-0.006067	-0.006181	-0.00602	-0.005552	-0.006473	-0.006416	-0.006279	-0.006279	-0.006379
1653	-0.008198	-0.00675	-0.006128	-0.00625	-0.005844	-0.005399	-0.005772	-0.007385	-0.006718	-0.00669	-0.006409	-0.006101
1654.92	-0.008767	-0.00718	-0.006928	-0.007139	-0.006293	-0.00571	-0.006609	-0.008398	-0.007498	-0.007619	-0.0072	-0.00664
1656.85	-0.006804	-0.005209	-0.005266	-0.005641	-0.004745	-0.004257	-0.005194	-0.007083	-0.005952	-0.005939	-0.005486	-0.004839
1658.78	-0.006645	-0.005104	-0.004919	-0.005053	-0.004982	-0.004423	-0.00503	-0.006297	-0.005881	-0.005274	-0.005178	-0.004854
1660.71	-0.013451	-0.011839	-0.010824	-0.010579	-0.011533	-0.011091	-0.011099	-0.011197	-0.011776	-0.011043	-0.011393	-0.011452
1662.64	-0.016634	-0.015347	-0.014236	-0.014122	-0.015136	-0.014948	-0.01472	-0.014378	-0.015012	-0.014621	-0.014933	-0.015024
1664.57	-0.016973	-0.016037	-0.01496	-0.01481	-0.016032	-0.015899	-0.015457	-0.014729	-0.015664	-0.015285	-0.015588	-0.015761
1666.5	-0.017183	-0.016566	-0.015569	-0.015449	-0.016625	-0.016492	-0.016095	-0.015333	-0.016204	-0.015864	-0.016127	-0.016284
1668.43	-0.015428	-0.014846	-0.013831	-0.013838	-0.014965	-0.014757	-0.01438	-0.013506	-0.014582	-0.014035	-0.014225	-0.014368
1670.35	-0.018031	-0.017179	-0.016268	-0.016298	-0.017045	-0.016774	-0.016534	-0.015936	-0.016762	-0.016422	-0.016737	-0.01661
1672.28	-0.018117	-0.016932	-0.016656	-0.016696	-0.016598	-0.016225	-0.016503	-0.01716	-0.016928	-0.016866	-0.016969	-0.016598
1674.21	-0.014527	-0.013252	-0.013331	-0.013407	-0.012986	-0.0126	-0.013079	-0.014235	-0.013628	-0.013594	-0.013353	-0.01304
1676.14	-0.011076	-0.010197	-0.010011	-0.010113	-0.010169	-0.009882	-0.010109	-0.010508	-0.010414	-0.010293	-0.010024	-0.010013
1678.07	-0.011205	-0.010728	-0.009933	-0.009883	-0.010881	-0.010728	-0.010415	-0.009275	-0.010264	-0.010131	-0.01018	-0.010505
1680	-0.013547	-0.013285	-0.012232	-0.012109	-0.013328	-0.013256	-0.012734	-0.011059	-0.01251	-0.012282	-0.012601	-0.012942
1681.93	-0.014862	-0.014467	-0.013501	-0.013386	-0.014371	-0.01425	-0.013704	-0.012345	-0.013822	-0.013391	-0.013753	-0.013962
1683.86	-0.017399	-0.01662	-0.016109	-0.016047	-0.01637	-0.016105	-0.015829	-0.015624	-0.016284	-0.015995	-0.016269	-0.01622
1685.79	-0.016517	-0.015383	-0.015551	-0.015596	-0.015128	-0.01466	-0.014881	-0.016224	-0.015761	-0.015569	-0.015454	-0.015213
1687.71	-0.013387	-0.012186	-0.012723	-0.012801	-0.012088	-0.01151	-0.011971	-0.014104	-0.013114	-0.012866	-0.012402	-0.012122
1689.64	-0.009934	-0.008947	-0.009251	-0.009107	-0.009224	-0.008723	-0.00891	-0.010058	-0.009821	-0.009372	-0.008779	-0.008689
1691.57	-0.011742	-0.01126	-0.010762	-0.010488	-0.011873	-0.011641	-0.011252	-0.010241	-0.011384	-0.011018	-0.010684	-0.010742
1693.5	-0.01359	-0.01359	-0.012641	-0.012466	-0.014484	-0.014413	-0.013664	-0.011479	-0.013254	-0.013024	-0.012993	-0.013078
1695.43	-0.014883	-0.014995	-0.014183	-0.014107	-0.016024	-0.015981	-0.015253	-0.012968	-0.014626	-0.014508	-0.014754	-0.01478
1697.36	-0.015782	-0.01575	-0.015483	-0.015585	-0.016646	-0.016538	-0.016221	-0.01507	-0.015753	-0.015802	-0.016148	-0.015995
1699.29	-0.013918	-0.013712	-0.013962	-0.014165	-0.014394	-0.014216	-0.014313	-0.014492	-0.014282	-0.014276	-0.01445	-0.014209
1701.22	-0.009954	-0.009649	-0.010169	-0.010377	-0.010185	-0.010057	-0.010377	-0.011337	-0.010598	-0.010464	-0.010396	-0.010191
1703.14	-0.006597	-0.006315	-0.006827	-0.006981	-0.006938	-0.00685	-0.007193	-0.008151	-0.007305	-0.00716	-0.006884	-0.006757
1705.07	-0.004328	-0.004157	-0.004653	-0.004789	-0.004952	-0.004843	-0.005232	-0.006236	-0.005121	-0.005084	-0.004814	-0.004705
1707	-0.00186	-0.001546	-0.002212	-0.002204	-0.002471	-0.002317	-0.002659	-0.00375	-0.002586	-0.002489	-0.002249	-0.002199
1708.93	-0.002419	-0.002286	-0.002746	-0.002666	-0.002921	-0.002928	-0.003152	-0.003688	-0.002858	-0.002836	-0.002765	-0.00265
1710.86	-0.001883	-0.002247	-0.00186	-0.001907	-0.002513	-0.002746	-0.002498	-0.001408	-0.001818	-0.001805	-0.001887	-0.00191
1712.79	-0.003705	-0.004313	-0.003266	-0.003386	-0.003856	-0.004225	-0.003592	-0.001217	-0.002852	-0.002932	-0.003196	-0.003329
1714.72	-0.006158	-0.006502	-0.005716	-0.005814	-0.005301	-0.005593	-0.005235	-0.003706	-0.004993	-0.005187	-0.005489	-0.005511
1716.65	-0.006874	-0.006675	-0.006667	-0.00669	-0.005193	-0.005217	-0.005382	-0.005797	-0.005924	-0.006095	-0.006184	-0.006115
1718.58	-0.006363	-0.005725	-0.006461	-0.006374	-0.004286	-0.004133	-0.00474	-0.006846	-0.005783	-0.005888	-0.005788	-0.005646
1720.5	-0.004615	-0.003816	-0.004898	-0.00475	-0.002709	-0.002517	-0.003283	-0.006098	-0.004364	-0.004358	-0.004143	-0.004018
1722.43	-0.002496	-0.001967	-0.002737	-0.002625	-0.001292	-0.001201	-0.001714	-0.003679	-0.002279	-0.002197	-0.002014	-0.002035
1724.36	-0.001049	-0.000949	-0.001072	-0.001091	-0.000553	-0.000671	-0.000754	-0.001114	-0.000487	-0.000483	-0.000503	-0.000654
1726.29	-0.000277	-0.00047	-0.000144	-0.000267	-0.00014	-0.000436	-0.000257	0.000354	0.000559	0.000455	0.000259	8.2e-05
1728.22	0.000582	0.000131	0.000912	0.000722	0.000244	-0.00014	0.000341	0.001976	0.001675	0.00155	0.001174	0.000977
1730.15	0.000722	0.000205	0.001071	0.000898	0.000237	-0.000145	0.000304	0.002082	0.002049	0.001815	0.001346	0.001233
1732.08	0.000669	0.000392	0.000869	0.000784	0.000377	0.000121	0.000273	0.001155	0.001931	0.001685	0.001335	0.001288
1734.01	0.000247	0.000332	0.000334	0.000325	0.000155	0.000106	-6.1e-05	-0.000322	0.001339	0.001161	0.001047	0.001001
1735.93	-0.000332	-1e-06	-0.000341	-0.000287	-0.000429	-0.000327	-0.00068	-0.001756	0.000573	0.000446	0.000545	0.00046
1737.86	-0.001198	-0.000892	-0.001234	-0.001196	-0.001575	-0.001466	-0.001791	-0.002843	-0.000305	-0.000471	-0.000345	-0.000466
1739.79	-0.002416	-0.002249	-0.002351	-0.002371	-0.0031	-0.003073	-0.003222	-0.003666	-0.001483	-0.001621	-0.001575	-0.001711
1741.72	-0.004321	-0.004334	-0.004034	-0.00411	-0.005076	-0.005194	-0.005068	-0.004475	-0.003179	-0.003249	-0.003368	-0.003476
1743.65	-0.006377	-0.006502	-0.006043	-0.006138	-0.006844	-0.007044	-0.006855	-0.005908	-0.005266	-0.005291	-0.005464	-0.005511
1745.58	-0.008463	-0.008499	-0.00805	-0.008131	-0.00839	-0.008467	-0.008185	-0.007157	-0.007497	-0.007399	-0.007465	-0.00753
1747.51	-0.011043	-0.010809	-0.01065	-0.010631	-0.010106	-0.009951	-0.00978	-0.00946	-0.010302	-0.010121	-0.010048	-0.009988
1749.44	-0.011966	-0.011396	-0.011743	-0.011564	-0.010287	-0.009887	-0.009945	-0.010831	-0.011674	-0.011348	-0.011044	-0.010859
1751.36	-0.011882	-0.011189	-0.011751	-0.01152	-0.009866	-0.009348	-0.009513	-0.010879	-0.011901	-0.011517	-0.011075	-0.010822
1753.29	-0.010786	-0.010176	-0.010681	-0.010474	-0.008767	-0.008317	-0.008509	-0.009854	-0.011061	-0.010638	-0.010191	-0.009902
1755.22	-0.008979	-0.008688	-0.008765	-0.00867	-0.007414	-0.00714	-0.007067	-0.007505	-0.009268	-0.00882	-0.008471	-0.0083
1757.15	-0.007745	-0.007743	-0.007481	-0.007489	-0.006611	-0.006466	-0.006224	-0.005786	-0.007897	-0.007582	-0.007413	-0.007323
1759.08	-0.006874	-0.006821	-0.006701	-0.006698	-0.00577	-0.005655	-0.005541	-0.005297	-0.006997	-0.006794	-0.006681	-0.006575
1761.01	-0.005715	-0.005517	-0.00567	-0.00562	-0.004628	-0.004521	-0.004557	-0.0049	-0.005895	-0.005722	-0.005584	-0.00545
1762.94	-0.004197	-0.004026	-0.004214	-0.004153	-0.003359	-0.003321	-0.003376	-0.003817	-0.004344	-0.004213	-0.004096	-0.003973
1764.87	-0.003167	-0.003235	-0.00314	-0.00314	-0.002729	-0.002806	-0.002686	-0.002526	-0.003183	-0.003118	-0.003059	-0.003017
1766.8	-0.002318	-0.002665	-0.00216	-0.002245	-0.002326	-0.002492	-0.002111	-0.001008	-0.00213	-0.0021	-0.002132	-0.002185
1768.72	-0.001908	-0.002345	-0.001667	-0.001805	-0.002114	-0.00226	-0.001793	-0.000237	-0.001586	-0.00157	-0.001674	-0.001755
1770.65	-0.002002	-0.002197	-0.001891	-0.001984	-0.001923	-0.00195	-0.001787	-0.001004	-0.001778	-0.001792	-0.001897	-0.001885
1772.58	-0.00193	-0.001702	-0.002011	-0.002009	-0.001417	-0.001307	-0.001524	-0.002113	-0.001928	-0.001898	-0.001886	-0.001813
1774.51	-0.001628	-0.001207	-0.001803	-0.001751	-0.001014	-0.00084	-0.00118	-0.002383	-0.001715	-0.001676	-0.001588	-0.001522
1776.44	-0.001309	-0.000956	-0.001515	-0.00144	-0.000806	-0.000666	-0.000993	-0.002195	-0.001435	-0.001423	-0.001331	-0.001266
1778.37	-0.00098	-0.000804	-0.001086	-0.001034	-0.000748	-0.000656	-0.000763	-0.001349	-0.001021	-0.001	-0.000893	-0.000921
1780.3	-0.000938	-0.00089	-0.000949	-0.000908	-0.000835	-0.000781	-0.000753	-0.000772	-0.000841	-0.00085	-0.000823	-0.000861
1782.23	-0.000974	-0.000871	-0.001033	-0.000962	-0.000713	-0.000661	-0.000753	-0.001098	-0.000977	-0.000944	-0.000941	-0.000923
1784.15	-0.000871	-0.000756	-0.000941	-0.000882	-0.000568	-0.000553	-0.000655	-0.001124	-0.000959	-0.000864	-0.00082	-0.00083
1786.08	-0.000626	-0.000708	-0.000552	-0.000592	-0.000604	-0.000689	-0.000568	-0.000245	-0.000581	-0.00051	-0.000492	-0.000583
1788.01	-0.000482	-0.000765	-0.000279	-0.000417	-0.000747	-0.000881	-0.000603	0.000487	-0.00027	-0.000291	-0.000367	-0.000458
1789.94	-0.000459	-0.000726	-0.000257	-0.00042	-0.000744	-0.000853	-0.00064	0.000425	-0.000206	-0.000287	-0.000426	-0.000467
1791.87	-0.000538	-0.00062	-0.000428	-0.000527	-0.000619	-0.000663	-0.000599	-0.000119	-0.000374	-0.000426	-0.000551	-0.000545
1793.8	-0.00066	-0.000568	-0.000688	-0.000672	-0.000493	-0.000472	-0.000545	-0.000796	-0.00067	-0.00066	-0.000712	-0.00066
1795.73	-0.000627	-0.00048	-0.000727	-0.000665	-0.000363	-0.000326	-0.000462	-0.001065	-0.000757	-0.000704	-0.000669	-0.000622
1797.66	-0.000524	-0.000427	-0.000621	-0.000546	-0.000323	-0.000278	-0.000391	-0.00086	-0.000651	-0.000598	-0.000504	-0.000492
1799.59	-0.000523	-0.00046	-0.000588	-0.000508	-0.000378	-0.000296	-0.000397	-0.000666	-0.000589	-0.000563	-0.000479	-0.000475
1801.51	-0.000575	-0.000435	-0.000651	-0.000577	-0.000347	-0.000223	-0.000402	-0.000916	-0.000662	-0.00064	-0.000574	-0.00053
1803.44	-0.000544	-0.00037	-0.000615	-0.000561	-0.000312	-0.000188	-0.000341	-0.00095	-0.000635	-0.000588	-0.000522	-0.000494
1805.37	-0.00047	-0.000385	-0.000477	-0.000473	-0.000356	-0.000299	-0.000299	-0.000577	-0.000501	-0.000442	-0.000408	-0.000428
1807.3	-0.000363	-0.000403	-0.000325	-0.000367	-0.000384	-0.0004	-0.000292	-0.000163	-0.000314	-0.00029	-0.000315	-0.00035
1809.23	-0.000337	-0.000373	-0.000309	-0.000337	-0.000335	-0.000359	-0.000305	-0.000142	-0.000263	-0.000264	-0.000306	-0.000312
1811.16	-0.000409	-0.000334	-0.000432	-0.000398	-0.000267	-0.000236	-0.000309	-0.000488	-0.000398	-0.000398	-0.000378	-0.000343
1813.09	-0.000463	-0.000296	-0.000499	-0.000448	-0.000224	-0.000141	-0.000293	-0.000762	-0.00051	-0.000496	-0.000424	-0.000366
1815.02	-0.000451	-0.000276	-0.000463	-0.000426	-0.000199	-0.000117	-0.000262	-0.000792	-0.000508	-0.000489	-0.000406	-0.000342
1816.94	-0.000349	-0.000288	-0.000345	-0.000329	-0.000223	-0.000208	-0.000224	-0.000497	-0.000382	-0.000362	-0.000294	-0.000276
1818.87	-0.000203	-0.000292	-0.000153	-0.000189	-0.000268	-0.000357	-0.000206	7.9e-05	-0.000143	-0.000133	-0.000131	-0.000187
1820.8	-0.000144	-0.000282	-9.6e-05	-0.000118	-0.000247	-0.000373	-0.000223	0.000225	-8.2e-05	-6.5e-05	-0.000121	-0.000169
1822.73	-0.000126	-0.000301	-4.9e-05	-6.6e-05	-0.000311	-0.000418	-0.000209	0.000404	-3.8e-05	-2.1e-05	-6e-05	-0.00014
1824.66	-0.000118	-0.000353	3.3e-05	-4.7e-05	-0.000406	-0.000476	-0.000235	0.000686	9.9e-05	2.6e-05	-4.8e-05	-0.00011
1826.59	-0.00021	-0.000338	-8.2e-05	-0.000161	-0.000356	-0.000336	-0.00025	0.000294	-2.8e-05	-0.000115	-0.000203	-0.000173
1828.52	-0.000312	-0.000232	-0.000305	-0.000307	-0.000215	-0.000124	-0.000214	-0.000403	-0.000279	-0.000316	-0.00034	-0.000274
1830.45	-0.000322	-0.000118	-0.00043	-0.000364	-0.000102	1.1e-05	-0.000168	-0.000778	-0.000409	-0.000391	-0.00035	-0.000308
1832.38	-0.000317	-7.7e-05	-0.000447	-0.000354	-6.7e-05	4.7e-05	-0.000149	-0.0008	-0.00044	-0.000388	-0.000312	-0.000304
1834.3	-0.00031	-9.7e-05	-0.000437	-0.000334	-3.2e-05	5.2e-05	-0.000148	-0.000848	-0.00048	-0.000415	-0.000332	-0.000306
1836.23	-0.000206	-0.000162	-0.000249	-0.000218	-0.000106	-0.000104	-0.000109	-0.000364	-0.000299	-0.000245	-0.000169	-0.000198
1838.16	-5.5e-05	-0.000238	6.4e-05	-1.2e-05	-0.000222	-0.000324	-0.000113	0.000484	6.4e-05	4.3e-05	2.3e-05	-3.9e-05
1840.09	4.8e-05	-0.000233	0.000212	0.000113	-0.000221	-0.000395	-0.000131	0.000751	0.000228	0.000173	6.4e-05	4e-05
1842.02	7.4e-05	-0.000183	0.000184	0.000114	-0.000207	-0.000368	-0.000158	0.000656	0.000256	0.00017	3.8e-05	2.8e-05
1843.95	-4.3e-05	-0.000146	-2.5e-05	-4.9e-05	-0.00018	-0.000206	-0.000191	0.000133	6.3e-05	-2e-05	-0.000118	-9.2e-05
1845.88	-0.000262	-0.000119	-0.00035	-0.000315	-0.000104	2.7e-05	-0.000181	-0.000697	-0.000333	-0.000337	-0.00033	-0.000268
1847.81	-0.000428	-9.4e-05	-0.000583	-0.000498	-1e-05	0.000197	-0.000141	-0.001307	-0.00066	-0.000553	-0.000441	-0.000376
1849.73	-0.000434	-0.000107	-0.000551	-0.000456	-2.6e-05	0.000168	-8.8e-05	-0.001158	-0.000666	-0.000507	-0.000338	-0.000331
1851.66	-0.000306	-0.000141	-0.000319	-0.000259	-9.5e-05	2e-06	-7.4e-05	-0.000485	-0.000399	-0.000289	-0.000186	-0.0002
1853.59	-0.000136	-0.00012	-0.000117	-8.8e-05	-8e-05	-8.5e-05	-8e-05	-7.2e-05	-0.000138	-0.00011	-0.000116	-9.3e-05
1855.52	-2.6e-05	-7.1e-05	-9e-06	2e-06	-7.1e-05	-0.0001	-8.6e-05	0.00011	4.3e-05	4e-06	-4e-05	-4.3e-05
1857.45	-3.2e-05	-4.5e-05	-1.7e-05	-1.8e-05	-5.8e-05	-6.9e-05	-8.6e-05	2.1e-05	3.6e-05	0	-4.4e-05	-4.9e-05
1859.38	-6.3e-05	-5.2e-05	-5.3e-05	-6.5e-05	-3.5e-05	-6.8e-05	-7.5e-05	-0.000119	-6.8e-05	-5.4e-05	-6.4e-05	-5.6e-05
1861.31	5e-06	-0.000122	4.3e-05	-1.6e-05	-9.6e-05	-0.000207	-7.4e-05	0.000196	-2.2e-05	2.2e-05	3.4e-05	-9e-06
1863.24	0.00015	-0.000186	0.00026	0.000136	-0.000218	-0.000397	-8.8e-05	0.00089	0.000248	0.000223	0.000172	8.6e-05
1865.17	0.000214	-0.00016	0.000334	0.0002	-0.000214	-0.000381	-8.9e-05	0.001077	0.000396	0.000286	0.000164	0.000126
1867.09	9.7e-05	-7.1e-05	0.000145	8.1e-05	-0.000113	-0.000155	-6.1e-05	0.000515	0.000223	0.00011	1.8e-05	6.1e-05
1869.02	-0.000138	2.8e-05	-0.00019	-0.000145	-4e-06	0.000134	-3.1e-05	-0.000412	-0.000146	-0.000186	-0.000179	-7.8e-05
1870.95	-0.000333	8.2e-05	-0.000458	-0.000325	9.1e-05	0.000329	1.2e-05	-0.001162	-0.000491	-0.000417	-0.000309	-0.000206
1872.88	-0.000353	6.2e-05	-0.00047	-0.000331	0.000117	0.000308	3.9e-05	-0.0012	-0.000556	-0.000409	-0.000258	-0.000233
1874.81	-0.000194	-1.2e-05	-0.00024	-0.000172	4.5e-05	0.000112	1.6e-05	-0.000526	-0.000285	-0.000173	-6.9e-05	-0.00015
1876.74	-3.7e-05	-5e-05	-1.6e-05	-1.6e-05	-7e-06	-3.3e-05	-1.2e-05	6.6e-05	7e-06	2.5e-05	3.9e-05	-4.9e-05
1878.67	8e-06	-5e-05	2.8e-05	8e-06	-2e-06	-4.2e-05	-2.5e-05	0.000128	4.9e-05	2.8e-05	1.2e-05	-1e-05
1880.6	2e-06	-4.6e-05	-1e-05	-3.1e-05	-2.4e-05	-3.3e-05	-3.8e-05	2.5e-05	-3.1e-05	-3.7e-05	-3.5e-05	-1.9e-05
1882.52	7e-06	-4.8e-05	2e-06	-1.9e-05	-8.6e-05	-8.6e-05	-4e-05	0.000105	-1.2e-05	-2.5e-05	-1.1e-05	-8e-06
1884.45	2e-05	-6.9e-05	5.6e-05	2.5e-05	-0.000122	-0.000157	-5.2e-05	0.000306	9.7e-05	4.7e-05	1.1e-05	9e-06
1886.38	4e-06	-7.1e-05	3.9e-05	1.1e-05	-8.3e-05	-0.00013	-5.8e-05	0.000247	9.5e-05	4.6e-05	-2.5e-05	-1.1e-05
1888.31	-1.3e-05	-5.2e-05	-5e-06	-2e-05	-4.4e-05	-7.6e-05	-5e-05	0.000105	3.7e-05	6e-06	-4.3e-05	-4.2e-05
1890.24	-3.6e-05	-3.7e-05	-2.5e-05	-4.3e-05	-7e-06	-4.2e-05	-4.3e-05	-1e-05	-2.7e-05	-3.9e-05	-5.7e-05	-6.2e-05
1892.17	-7e-05	-4.3e-05	-6.8e-05	-8.3e-05	2.4e-05	1.1e-05	-5.6e-05	-0.000188	-0.000114	-0.000107	-9.5e-05	-8.9e-05
1894.1	-0.000104	-5e-05	-0.000128	-0.000127	3e-05	6.2e-05	-7.1e-05	-0.000364	-0.000208	-0.000161	-0.000118	-0.000112
1896.03	-0.000119	-5.9e-05	-0.00013	-0.00013	-1.1e-05	4.8e-05	-6.2e-05	-0.000306	-0.000188	-0.000129	-8.8e-05	-8.7e-05
1897.95	-0.000111	-7.3e-05	-0.000131	-0.00012	-3.5e-05	2.5e-05	-5.5e-05	-0.000228	-0.000142	-0.000109	-0.000106	-7.4e-05
1899.88	-8.8e-05	-6.5e-05	-0.000148	-0.00011	-3.1e-05	1.4e-05	-3.4e-05	-0.000246	-0.000161	-0.000119	-0.000106	-7.6e-05
1901.81	-1.9e-05	-5.6e-05	-4.3e-05	-2e-05	-6.9e-05	-8.2e-05	-2.8e-05	1.6e-05	-5.6e-05	-2.5e-05	-1.5e-05	-3.8e-05
1903.74	4.9e-05	-7.8e-05	9.3e-05	7.8e-05	-8.5e-05	-0.000166	-4.8e-05	0.000325	9.6e-05	8.6e-05	4.7e-05	2.1e-05
1905.67	4.7e-05	-8.4e-05	9.3e-05	7.4e-05	-7.4e-05	-0.00014	-5.9e-05	0.000329	0.000109	9.7e-05	3.2e-05	3.7e-05
1907.6	-1.2e-05	-4.5e-05	7e-06	1.2e-05	-3.2e-05	-3.6e-05	-3.9e-05	0.000107	2.4e-05	3.5e-05	-2.6e-05	1.6e-05
1909.53	-8.3e-05	-9e-06	-7.9e-05	-6.9e-05	2e-05	6.3e-05	-3e-06	-0.000187	-8.9e-05	-6.7e-05	-7.6e-05	-1e-05
1911.46	-8.6e-05	-8e-06	-7.3e-05	-9.4e-05	-1.1e-05	3.6e-05	8e-06	-0.000175	-8.2e-05	-8.6e-05	-5.1e-05	-2.2e-05
1913.39	-3.3e-05	-2.9e-05	-1.7e-05	-4.6e-05	-4.2e-05	-2e-05	-2.1e-05	-3.9e-05	-1.3e-05	-4.5e-05	-2.1e-05	-2.7e-05
1915.31	6.2e-05	-3.7e-05	6.8e-05	4e-05	-5.3e-05	-9e-05	-3.8e-05	0.000175	9.3e-05	3.9e-05	5.3e-05	5e-06
1917.24	0.000157	-1.2e-05	0.000159	0.000115	-5.4e-05	-0.000159	-3.7e-05	0.000477	0.000263	0.000168	0.000123	5.7e-05
1919.17	0.000105	3e-05	7.4e-05	6.7e-05	-8e-06	-8.5e-05	-2e-05	0.000297	0.000188	0.000126	5.1e-05	3e-05
1921.1	-3.7e-05	6.1e-05	-8.1e-05	-4.2e-05	4.3e-05	5.3e-05	2.3e-05	-0.000137	-3.4e-05	-3.3e-05	-4.8e-05	-4e-05
1923.03	-0.00014	5.2e-05	-0.000181	-0.00014	5.8e-05	0.000143	4.1e-05	-0.000425	-0.000204	-0.000152	-9.1e-05	-8.7e-05
1924.96	-0.000144	2e-05	-0.000203	-0.000174	2.6e-05	0.00015	3.2e-05	-0.000438	-0.000249	-0.000167	-8.9e-05	-9.7e-05
1926.89	-9.3e-05	-7e-06	-0.000177	-0.000139	3.3e-05	0.000138	1.9e-05	-0.000394	-0.000226	-0.000154	-8.4e-05	-8.3e-05
1928.82	-9e-06	0	-7e-05	-6.3e-05	2.8e-05	6.8e-05	2.1e-05	-0.000169	-0.000101	-7.4e-05	-2e-06	-2.9e-05
1930.74	5.2e-05	1.7e-05	3.4e-05	2.1e-05	1e-05	-1.9e-05	2e-05	0.000114	6.4e-05	2.9e-05	5.1e-05	2.7e-05
1932.67	1.7e-05	1.2e-05	3e-06	3.2e-05	3.9e-05	-5e-06	1.1e-05	2.2e-05	3.1e-05	-7e-06	-1e-05	1.6e-05
1934.6	6e-06	9e-06	4e-06	3.9e-05	4.1e-05	6e-06	1.3e-05	-1.8e-05	5e-06	-8e-06	-3e-06	1.7e-05
1936.53	8.5e-05	-1.4e-05	0.000124	0.0001	-1.1e-05	-4.7e-05	-3e-06	0.000255	0.000121	0.000122	7.9e-05	6.5e-05
1938.46	0.000152	-3.1e-05	0.000228	0.000147	-3.6e-05	-8.8e-05	-2.5e-05	0.000479	0.000207	0.000227	0.000121	9.9e-05
1940.39	0.000132	-3.1e-05	0.000228	0.00014	-3.6e-05	-8.3e-05	-3.1e-05	0.000468	0.000198	0.000213	0.000113	9e-05
1942.32	4.1e-05	-3e-06	9.6e-05	6.8e-05	-1e-06	-8e-06	-2.6e-05	0.000189	8e-05	7.8e-05	3.5e-05	3.7e-05
1944.25	-6.7e-05	3e-05	-9.9e-05	-4.3e-05	5.2e-05	9.4e-05	-1e-06	-0.000212	-8.8e-05	-9.9e-05	-7.4e-05	-2.7e-05
1946.18	-0.000113	3.1e-05	-0.00022	-0.000126	9.1e-05	0.000161	2.2e-05	-0.000504	-0.000205	-0.000204	-0.000152	-7.6e-05
1948.1	-6.1e-05	1.3e-05	-0.000183	-0.000117	6.7e-05	0.000123	2.5e-05	-0.000437	-0.00019	-0.000157	-0.000118	-6.3e-05
1950.03	2.9e-05	-1.7e-05	-4.5e-05	-3.1e-05	2.9e-05	2.6e-05	1e-05	-0.0001	-6.3e-05	-2.8e-05	-2.5e-05	-1.2e-05
1951.96	4.9e-05	-2.7e-05	1.8e-05	1.6e-05	3.9e-05	-1.3e-05	4e-06	4.6e-05	-8e-06	1.3e-05	1.9e-05	7e-06
1953.89	2.3e-05	-1.8e-05	3.1e-05	2.7e-05	2.2e-05	-2.6e-05	1e-05	6.9e-05	6e-06	3e-06	5.5e-05	1.8e-05
1955.82	-1.5e-05	-7e-06	2e-05	9e-06	-1e-06	-7e-06	1.9e-05	3.7e-05	0	-1.8e-05	4.4e-05	1.7e-05
1957.75	-5e-05	5e-06	-2.2e-05	-3.1e-05	-4e-06	3.2e-05	3.2e-05	-6.1e-05	-4.4e-05	-4.5e-05	-5e-06	2e-06
1959.68	-9e-06	1.4e-05	-9e-06	-1.8e-05	0	1.3e-05	2.9e-05	-8e-06	-1.3e-05	7e-06	0	1.1e-05
1961.61	7.4e-05	2.3e-05	7e-05	5.1e-05	-1.5e-05	-5.6e-05	3e-06	0.000241	0.000117	0.000115	5.9e-05	4.6e-05
1963.53	9.5e-05	2.8e-05	8.8e-05	7.3e-05	-1.6e-05	-6.4e-05	-2.4e-05	0.000319	0.000164	0.00013	6.6e-05	4.4e-05
1965.46	4.3e-05	2.6e-05	2.1e-05	1e-05	4e-06	-1.3e-05	-2.9e-05	0.000151	8.2e-05	5e-05	2.7e-05	0
1967.39	-3.6e-05	2e-05	-6.2e-05	-7.9e-05	2e-06	3.8e-05	-2.3e-05	-7.8e-05	-3.5e-05	-4.8e-05	-2e-05	-4.4e-05
1969.32	-0.000104	2.1e-05	-0.000129	-0.000133	3e-06	7.9e-05	-2e-06	-0.000257	-0.000134	-0.000113	-5.8e-05	-7.7e-05
1971.25	-0.000115	2.5e-05	-0.000145	-0.000112	1.8e-05	9.9e-05	2.3e-05	-0.000305	-0.000153	-0.000109	-6.3e-05	-7.2e-05
1973.18	-4.1e-05	1.9e-05	-7.9e-05	-3.3e-05	3e-06	4.8e-05	3.5e-05	-0.00013	-5.2e-05	-2.7e-05	-1.9e-05	-2.2e-05
1975.11	2e-05	6e-06	-8e-06	2.9e-05	-2.2e-05	-3e-06	2.6e-05	3.2e-05	4.3e-05	2.8e-05	1e-06	2e-05
1977.04	2.5e-05	-2.3e-05	1e-06	2.2e-05	-7e-06	5e-06	-2e-06	1.1e-05	3.1e-05	9e-06	-8e-06	1.7e-05
1978.97	1.1e-05	-5e-05	-4e-06	-1.1e-05	2.8e-05	1.2e-05	-1.5e-05	-1.7e-05	1e-05	-1.1e-05	1e-05	1.2e-05
1980.89	6e-06	-4.4e-05	1.8e-05	-1.6e-05	3.9e-05	-5e-06	-4e-06	2.9e-05	3.7e-05	-6e-06	3.5e-05	2e-05
1982.82	3.7e-05	-1.8e-05	5.8e-05	2.5e-05	4.5e-05	-1.9e-05	0	0.0001	6.9e-05	2.9e-05	5e-05	3.4e-05
1984.75	9.5e-05	0	9.2e-05	7.2e-05	3.2e-05	-3.3e-05	1.2e-05	0.000202	9.3e-05	8.7e-05	7.6e-05	6.5e-05
1986.68	0.000178	1.9e-05	0.00014	0.000105	-2e-05	-8.3e-05	1e-05	0.000364	0.000164	0.000163	0.000107	9.2e-05
1988.61	0.000178	2.2e-05	0.000117	8.8e-05	-3e-05	-7.4e-05	-1.7e-05	0.000309	0.000157	0.000155	6.9e-05	6.8e-05
1990.54	8e-05	1.1e-05	5e-06	1.6e-05	-8e-06	-3e-06	-3.2e-05	6.8e-05	3.9e-05	4.8e-05	-8e-06	2e-06
1992.47	-4.8e-05	1.2e-05	-0.0001	-6.6e-05	2.5e-05	6.5e-05	-1.4e-05	-0.000179	-0.000101	-7.9e-05	-7.5e-05	-5.9e-05
1994.4	-0.000129	1.6e-05	-0.000125	-0.000107	4.1e-05	9.2e-05	-1e-06	-0.000295	-0.00017	-0.000148	-0.0001	-7.5e-05
1996.32	-0.000119	1.1e-05	-8.9e-05	-8.9e-05	4.1e-05	9.7e-05	-5e-06	-0.000274	-0.000175	-0.000135	-7.1e-05	-3.9e-05
1998.25	-3.7e-05	1e-06	-2.9e-05	-4.2e-05	3e-05	6.7e-05	1.1e-05	-0.000122	-0.000108	-6e-05	5e-06	1.6e-05
2000.18	6.5e-05	1.1e-05	2.9e-05	1.4e-05	2.6e-05	2.1e-05	1.2e-05	2.4e-05	5e-06	3e-05	5.4e-05	5.3e-05
2002.11	8.8e-05	3e-05	2.3e-05	4.2e-05	5.1e-05	1.7e-05	2.3e-05	1e-05	3.8e-05	5.8e-05	5.1e-05	4.9e-05
2004.04	6.9e-05	4.3e-05	1.8e-05	6e-05	5.5e-05	2.5e-05	5e-05	2.7e-05	5.4e-05	6e-05	5.5e-05	4.2e-05
2005.97	4.6e-05	5.5e-05	4.6e-05	7e-05	4.8e-05	3.5e-05	6.2e-05	6.9e-05	8e-05	6.4e-05	4.8e-05	4.6e-05
2007.9	3.5e-05	6.6e-05	6e-05	6.8e-05	5.8e-05	6.1e-05	6.2e-05	6.6e-05	7.7e-05	5.7e-05	3.5e-05	5.8e-05
2009.83	7.3e-05	7e-05	7.8e-05	8.1e-05	6.5e-05	8.5e-05	7.9e-05	0.000117	9e-05	7.5e-05	5.6e-05	8.3e-05
2011.76	0.000143	7.8e-05	0.000134	0.000107	7.9e-05	7.3e-05	9.2e-05	0.000264	0.00018	0.000146	0.000115	0.000124
2013.68	0.000175	8.6e-05	0.000165	0.000119	9.7e-05	4.6e-05	9.7e-05	0.000315	0.000235	0.000204	0.000156	0.000144
2015.61	0.000144	8.3e-05	0.000124	9.6e-05	0.000102	4.6e-05	9.9e-05	0.000223	0.000193	0.000179	0.000153	0.000115
2017.54	7.9e-05	8.6e-05	4.3e-05	5.3e-05	9.9e-05	8.4e-05	8.1e-05	5.9e-05	9.8e-05	8.7e-05	0.000105	7.4e-05
2019.47	2.6e-05	8.5e-05	-2.2e-05	6e-06	8.7e-05	0.000119	6.8e-05	-9.8e-05	-4e-06	6e-06	4.1e-05	4.9e-05
2021.4	8e-06	8e-05	-3.9e-05	-1.9e-05	6.6e-05	0.000118	6.6e-05	-0.000158	-3.8e-05	-2.2e-05	5e-06	3.8e-05
2023.33	1.7e-05	6.3e-05	4e-06	5e-06	3.5e-05	9e-05	6.3e-05	-7.2e-05	2e-05	1.7e-05	2.3e-05	3.8e-05
2025.26	3.4e-05	3.9e-05	5.9e-05	4.7e-05	2.4e-05	6.1e-05	3.7e-05	3e-05	8.6e-05	5.5e-05	5.6e-05	5.3e-05
2027.19	3.4e-05	2.9e-05	5.3e-05	5.8e-05	3.6e-05	5.2e-05	2e-05	2.4e-05	5.4e-05	4.7e-05	5.8e-05	4.9e-05
2029.11	5.4e-05	4.6e-05	3.6e-05	4.7e-05	4.4e-05	5.7e-05	1.3e-05	2.8e-05	1.5e-05	4.1e-05	4.9e-05	3.7e-05
2031.04	7.4e-05	6.1e-05	4.2e-05	3.9e-05	6.6e-05	5.7e-05	1.4e-05	4.6e-05	1.3e-05	3.3e-05	3.9e-05	3.9e-05
2032.97	7.8e-05	4e-05	5.1e-05	4.3e-05	7.9e-05	3.8e-05	3.9e-05	5.2e-05	2.4e-05	3.2e-05	3.1e-05	4.1e-05
2034.9	9.1e-05	2.8e-05	7.7e-05	6.3e-05	6.7e-05	4e-06	5.7e-05	0.000108	9.1e-05	6.6e-05	5.5e-05	4.6e-05
2036.83	0.0001	2.3e-05	9.8e-05	8.2e-05	4.9e-05	-8e-06	5e-05	0.000148	0.000141	9.6e-05	8e-05	5e-05
2038.76	8.7e-05	2.3e-05	7.7e-05	7.2e-05	2.8e-05	0	3.2e-05	0.000113	0.000111	9e-05	5.8e-05	6.2e-05
2040.69	4.8e-05	3.4e-05	2.3e-05	2.8e-05	1.2e-05	1.2e-05	2e-05	4.8e-05	4.2e-05	6.3e-05	1.5e-05	4.9e-05
2042.62	5e-06	2.1e-05	-3.7e-05	-1.8e-05	1.1e-05	2.7e-05	9e-06	-3.5e-05	-2.8e-05	1.6e-05	-1.8e-05	8e-06
2044.54	-3e-05	-1.3e-05	-6.3e-05	-3e-05	3.3e-05	3.7e-05	0	-0.000106	-7.5e-05	-3.1e-05	-2.7e-05	-1.9e-05
2046.47	-2.3e-05	-3.9e-05	-4.1e-05	-1.4e-05	4.4e-05	2.9e-05	-6e-06	-8.8e-05	-7.9e-05	-1.6e-05	-8e-06	-1.6e-05
2048.4	2e-05	-3.4e-05	5e-06	4e-06	3.8e-05	9e-06	-1.1e-05	-1.2e-05	-2.7e-05	2.2e-05	2.1e-05	6e-06
2050.33	4.8e-05	-9e-06	2.5e-05	0	1.8e-05	5e-06	-6e-06	8e-06	-3e-06	1.1e-05	2.1e-05	1.3e-05
2052.26	4.9e-05	2e-05	1.4e-05	-1.8e-05	4e-06	1.1e-05	1.5e-05	9e-06	-1e-06	-1.9e-05	7e-06	8e-06
2054.19	3.4e-05	4.1e-05	1.5e-05	-2.7e-05	3e-06	1.9e-05	1.7e-05	3.5e-05	1.9e-05	-4.3e-05	1.2e-05	3e-06
2056.12	4e-06	4.9e-05	9e-06	-1.4e-05	9e-06	3e-05	3e-06	1.8e-05	2.3e-05	-6e-05	1.5e-05	-1e-06
2058.05	2e-06	4.6e-05	2.2e-05	2.4e-05	7e-06	2e-05	-9e-06	4.7e-05	4.2e-05	-2.3e-05	3.2e-05	2.5e-05
2059.98	3e-05	3.6e-05	4.5e-05	5.1e-05	-7e-06	-1.3e-05	-1.7e-05	0.000143	7.9e-05	5.7e-05	5.2e-05	4.5e-05
2061.9	3.2e-05	1.1e-05	2.1e-05	4.1e-05	-1.4e-05	-2.3e-05	-8e-06	0.000145	8.1e-05	7.2e-05	3.7e-05	2e-05
2063.83	7e-06	-8e-06	-2.5e-05	2e-06	-1.5e-05	-8e-06	4e-06	6.5e-05	4.1e-05	3.3e-05	3e-06	-1.8e-05
2065.76	-2.3e-05	-2.3e-05	-5.8e-05	-3.3e-05	4e-06	1.3e-05	8e-06	-2.4e-05	-9e-06	-1.1e-05	-2.3e-05	-4.5e-05
2067.69	-3.6e-05	-1.8e-05	-6.4e-05	-5.1e-05	1.8e-05	2.7e-05	5e-06	-9e-05	-5.3e-05	-5.2e-05	-3.9e-05	-4.2e-05
2069.62	-3.7e-05	3e-06	-5.4e-05	-4.6e-05	2.4e-05	1.3e-05	2e-05	-0.000114	-6.9e-05	-5.5e-05	-4e-05	-8e-06
2071.55	-7e-06	9e-06	-1.3e-05	-1.6e-05	1.7e-05	-1.2e-05	3.1e-05	-4.1e-05	-3.1e-05	-8e-06	-6e-06	3.3e-05
2073.48	2.2e-05	-5e-06	1.9e-05	-4e-06	1.3e-05	-1.7e-05	2.2e-05	3.6e-05	-5e-06	2e-05	1.4e-05	3.7e-05
2075.41	8e-06	-3.6e-05	3e-06	-1.5e-05	1.5e-05	4e-06	8e-06	2.6e-05	-1.4e-05	-1.7e-05	3e-06	1.6e-05
2077.33	1e-06	-4.7e-05	-6e-06	-2.2e-05	1.9e-05	2.1e-05	-1e-05	4e-06	-1.7e-05	-4.3e-05	-1.7e-05	-3e-06
2079.26	1.8e-05	-3.6e-05	5e-06	-2.1e-05	2.1e-05	2.3e-05	-1.2e-05	-1.4e-05	-1.5e-05	-3.9e-05	-2.6e-05	-1.8e-05
2081.19	2.5e-05	-5e-06	1.1e-05	-1e-05	2e-05	9e-06	-1e-05	-3.1e-05	-1.2e-05	-1.3e-05	-2.2e-05	-2.3e-05
2083.12	2.1e-05	2.4e-05	1.7e-05	2e-05	1.7e-05	-1.2e-05	-8e-06	-1e-05	1.2e-05	3.3e-05	1.1e-05	-1.7e-05
2085.05	3.4e-05	3e-05	3.4e-05	3.6e-05	1.2e-05	-1.6e-05	-2.6e-05	4.7e-05	3e-05	6.5e-05	4.2e-05	-2e-06
2086.98	3e-05	1.5e-05	1.6e-05	1.3e-05	6e-06	-1.5e-05	-3.5e-05	5.8e-05	7e-06	4.1e-05	3.2e-05	1.2e-05
2088.91	-3e-06	-5e-06	-1.9e-05	-1.5e-05	-3e-06	-1.3e-05	-2.8e-05	1.8e-05	-2.2e-05	-1.6e-05	0	2.3e-05
2090.84	-2.9e-05	-1.4e-05	-4.5e-05	-3.4e-05	-8e-06	-7e-06	-1.5e-05	-3.6e-05	-4.5e-05	-4.7e-05	-4.2e-05	1.1e-05
2092.77	-3.5e-05	-1.4e-05	-5e-05	-3e-05	-1.2e-05	5e-06	7e-06	-6.2e-05	-5.9e-05	-3.8e-05	-5.9e-05	-2e-06
2094.69	-3.4e-05	-9e-06	-3.1e-05	-2e-06	-9e-06	1.6e-05	1.2e-05	-4.2e-05	-5.6e-05	-1.4e-05	-4.2e-05	-1.5e-05
2096.62	-2.3e-05	-7e-06	5e-06	1.4e-05	-7e-06	1.8e-05	9e-06	1.5e-05	-2e-05	9e-06	-6e-06	-1.8e-05
2098.55	-1.2e-05	-1.7e-05	2.7e-05	-1.1e-05	-3e-06	5e-06	-9e-06	3.2e-05	-2e-06	-2e-06	8e-06	-1e-05
2100.48	-1e-05	-3.8e-05	7e-06	-4.6e-05	-3e-06	-1.3e-05	-1.3e-05	-6e-06	-1.1e-05	-3.7e-05	8e-06	-9e-06
2102.41	-1e-05	-5.3e-05	-6e-06	-5.5e-05	-4e-06	-2.2e-05	-1.6e-05	-2.4e-05	-1.4e-05	-4.3e-05	-2e-06	-9e-06
2104.34	-9e-06	-4.4e-05	-1.6e-05	-4.5e-05	-1.3e-05	-1.8e-05	-2e-05	-2.7e-05	-2.5e-05	-2.7e-05	-2.1e-05	-1.4e-05
2106.27	-1.2e-05	-2.2e-05	-2.6e-05	-2.4e-05	-1.4e-05	2e-06	-9e-06	-3.1e-05	-3.2e-05	-1.7e-05	-1.1e-05	-5e-06
2108.2	-1.6e-05	7e-06	-2.5e-05	-1.1e-05	2e-06	6e-06	7e-06	-1.5e-05	-6e-06	6e-06	1e-05	1e-06
2110.12	-8e-06	3.4e-05	-2.3e-05	-1.3e-05	8e-06	-6e-06	1.5e-05	1e-05	4.5e-05	2.6e-05	1.6e-05	-9e-06
2112.05	-8e-06	3.2e-05	-1.9e-05	-2.4e-05	1.4e-05	-1.6e-05	1e-05	1.5e-05	6.4e-05	1e-05	7e-06	-2.3e-05
2113.98	-2e-05	1.1e-05	-2.1e-05	-2.5e-05	1.9e-05	-1.1e-05	6e-06	1.4e-05	4.5e-05	-3e-06	-7e-06	-2.8e-05
2115.91	-3.5e-05	-1.6e-05	-3.6e-05	-1.1e-05	1e-06	1e-06	-1.1e-05	8e-06	-1e-06	-8e-06	-2.8e-05	-2e-05
2117.84	-4e-05	-3.6e-05	-5e-05	-1.5e-05	-2.2e-05	1.3e-05	-2.4e-05	-4e-06	-4.9e-05	-1.1e-05	-2.9e-05	-1e-05
2119.77	-3.2e-05	-3.8e-05	-4.4e-05	-2.9e-05	-2.8e-05	1.4e-05	-2.8e-05	-2.2e-05	-6e-05	-1.4e-05	-2.1e-05	-1.2e-05
2121.7	-5e-06	-3e-05	-2.5e-05	-3.6e-05	-3.2e-05	-1.1e-05	-3e-05	-2.4e-05	-2.6e-05	-1.1e-05	-3e-05	-2.3e-05
2123.63	2e-05	-2.7e-05	-4e-06	-3.4e-05	-3.3e-05	-3.4e-05	-3.5e-05	-2.2e-05	5e-06	-3e-05	-4e-05	-3.7e-05
2125.56	1.5e-05	-2.1e-05	8e-06	-2.2e-05	-1.7e-05	-2e-05	-2.5e-05	-3e-05	-1e-06	-5.2e-05	-3.5e-05	-4.4e-05
2127.48	0	-1.7e-05	7e-06	-9e-06	-4e-06	8e-06	-1.1e-05	-2.7e-05	-2e-05	-3.9e-05	-3.1e-05	-2.4e-05
2129.41	-1.3e-05	-3.4e-05	1e-06	-5e-06	-5e-06	1e-05	-1.5e-05	2e-06	-2.9e-05	-1.6e-05	-2.7e-05	7e-06
2131.34	-2.5e-05	-4.7e-05	-5e-06	-3e-06	3e-06	-1e-05	-2.5e-05	2.6e-05	-2.1e-05	3e-06	-1.9e-05	1.5e-05
2133.27	-3e-05	-3.9e-05	-9e-06	0	6e-06	-3.8e-05	-3.9e-05	1.6e-05	-7e-06	7e-06	-2.4e-05	1e-05
2135.2	-3e-05	-2.8e-05	-1e-05	-1.3e-05	-3e-06	-5.8e-05	-4.3e-05	0	3e-06	5e-06	-2.2e-05	-3e-06
2137.13	-3.3e-05	-2.1e-05	-7e-06	-2.6e-05	-1.5e-05	-4.6e-05	-3.9e-05	-2e-05	-2.7e-05	-1.2e-05	-8e-06	-2.8e-05
2139.06	-4.5e-05	-9e-06	6e-06	-2.7e-05	-3.7e-05	-6e-06	-2.7e-05	-4e-05	-6.4e-05	-2.9e-05	5e-06	-4e-05
2140.99	-5.2e-05	-1.6e-05	1e-05	-2.9e-05	-4.9e-05	6e-06	-1.1e-05	-3.1e-05	-7e-05	-2.5e-05	4e-06	-2.4e-05
2142.91	-3.9e-05	-2.3e-05	-1.6e-05	-2.6e-05	-3.9e-05	-4e-06	2e-06	-1.2e-05	-5.6e-05	-1.7e-05	-7e-06	-7e-06
2144.84	-1.9e-05	-1.6e-05	-6e-05	-1.3e-05	-1.8e-05	-2e-06	1.3e-05	-2.3e-05	-4e-05	-1.8e-05	-2e-05	-3e-06
2146.77	-1.3e-05	-9e-06	-8e-05	-1.1e-05	-2e-06	4e-06	7e-06	-3.5e-05	-1.6e-05	-2.7e-05	-2.9e-05	-8e-06
2148.7	-1.2e-05	-1.6e-05	-6.5e-05	-2.1e-05	-3e-06	-7e-06	-1e-05	-3.2e-05	-1e-06	-4.5e-05	-2.4e-05	-2.9e-05
2150.63	-1e-05	-3e-05	-2.8e-05	-1.9e-05	-1.9e-05	-2.8e-05	-3.4e-05	-3.2e-05	-4e-06	-5.6e-05	-1.1e-05	-3.4e-05
2152.56	-1.4e-05	-3.6e-05	3e-06	-1.6e-05	-3.6e-05	-3.4e-05	-3.1e-05	-2.1e-05	-9e-06	-5.6e-05	-2e-06	-2.4e-05
2154.49	-2.4e-05	-4.1e-05	-3e-06	-2e-05	-4.4e-05	-3.4e-05	0	-4e-06	-1.6e-05	-4.1e-05	-1.7e-05	-1.4e-05
2156.42	-3.7e-05	-3.5e-05	-3.5e-05	-2e-05	-4.9e-05	-2.9e-05	6e-06	4e-06	-1.4e-05	-1.3e-05	-5e-05	-1.6e-05
2158.35	-5.1e-05	-2.5e-05	-6.5e-05	-1.7e-05	-4.1e-05	-2.7e-05	-1.1e-05	-1e-06	-1.3e-05	8e-06	-5.7e-05	-4.1e-05
2160.27	-5.5e-05	-2.9e-05	-6.2e-05	-2.5e-05	-1e-05	-2.8e-05	-3.5e-05	-1.8e-05	-2.4e-05	1.1e-05	-4.7e-05	-6.5e-05
2162.2	-4.9e-05	-3.4e-05	-4.1e-05	-4.4e-05	1.5e-05	-3.4e-05	-5.8e-05	-5.9e-05	-3.8e-05	-5e-06	-3.6e-05	-7.9e-05
2164.13	-4.7e-05	-3.9e-05	-3.5e-05	-5.2e-05	1.2e-05	-2.4e-05	-6.2e-05	-7.8e-05	-4.3e-05	-3.9e-05	-3.5e-05	-7.7e-05
2166.06	-5.1e-05	-5.2e-05	-4.1e-05	-5.1e-05	-2.2e-05	-5e-06	-2.8e-05	-6e-05	-4.7e-05	-7.2e-05	-5.1e-05	-7.6e-05
2167.99	-5.2e-05	-6.5e-05	-4.1e-05	-4.1e-05	-6.5e-05	-1.1e-05	-1.3e-05	-3.4e-05	-4.6e-05	-6.9e-05	-6.2e-05	-8.4e-05
2169.92	-4.9e-05	-7.4e-05	-4.4e-05	-1.9e-05	-8.6e-05	-2.5e-05	-3.7e-05	-1e-06	-5.4e-05	-3.6e-05	-6.5e-05	-8.4e-05
2171.85	-5.7e-05	-7.9e-05	-5.5e-05	-1.1e-05	-8.1e-05	-4.3e-05	-4.7e-05	7e-06	-7.6e-05	-1.7e-05	-6.4e-05	-6.3e-05
2173.78	-6.9e-05	-7.4e-05	-5.2e-05	-2.3e-05	-7.1e-05	-5.3e-05	-4.9e-05	-2.7e-05	-8.4e-05	-2.5e-05	-7.9e-05	-4.8e-05
2175.7	-7.7e-05	-5e-05	-5.2e-05	-4.6e-05	-5.9e-05	-5.7e-05	-6e-05	-6.5e-05	-7.3e-05	-4.9e-05	-9.4e-05	-4.8e-05
2177.63	-7.4e-05	-3.1e-05	-5.2e-05	-5.9e-05	-3.6e-05	-5.8e-05	-6.1e-05	-5.6e-05	-5.7e-05	-8.2e-05	-9.1e-05	-4.4e-05
2179.56	-5.7e-05	-2.9e-05	-3.1e-05	-5.5e-05	-2e-05	-5.8e-05	-5.8e-05	-2.8e-05	-4.3e-05	-9.1e-05	-6.6e-05	-5.5e-05
2181.49	-4.3e-05	-3.8e-05	-1.4e-05	-4e-05	-1.7e-05	-6e-05	-6.1e-05	-1.5e-05	-4.7e-05	-5.9e-05	-4.1e-05	-6.3e-05
2183.42	-4.3e-05	-5.5e-05	-1.7e-05	-2.6e-05	-3.2e-05	-5.1e-05	-5.4e-05	-2.3e-05	-7e-05	-3e-05	-4.5e-05	-4.1e-05
2185.35	-5.8e-05	-6.6e-05	-2.7e-05	-2.7e-05	-6.1e-05	-2.7e-05	-5.2e-05	-5.1e-05	-8.3e-05	-4.7e-05	-5.2e-05	-3.5e-05
2187.28	-7e-05	-7.2e-05	-4e-05	-3.9e-05	-8e-05	-1e-06	-6.4e-05	-7.6e-05	-8.5e-05	-7.8e-05	-5.1e-05	-6e-05
2189.21	-7.6e-05	-7.3e-05	-6.1e-05	-4.3e-05	-7.3e-05	-6e-06	-5.4e-05	-7.2e-05	-8.7e-05	-9.1e-05	-4.5e-05	-7.7e-05
2191.13	-7.4e-05	-6.6e-05	-8.5e-05	-4.1e-05	-6.7e-05	-3.1e-05	-4.3e-05	-4.8e-05	-8.9e-05	-7.7e-05	-5.7e-05	-8.3e-05
2193.06	-6.6e-05	-5.6e-05	-9.2e-05	-4.9e-05	-6.9e-05	-5.2e-05	-5.4e-05	-3.2e-05	-9.1e-05	-4.4e-05	-8.1e-05	-8.7e-05
2194.99	-6e-05	-5.6e-05	-8.1e-05	-5.6e-05	-6e-05	-7.1e-05	-5.4e-05	-4.3e-05	-9.1e-05	-3e-05	-9.8e-05	-7.1e-05
2196.92	-5.2e-05	-5.5e-05	-6.6e-05	-5.1e-05	-6.3e-05	-7.6e-05	-4e-05	-6.5e-05	-7.9e-05	-6.3e-05	-9.8e-05	-6.2e-05
2198.85	-6.6e-05	-4.6e-05	-3.8e-05	-4.8e-05	-6.7e-05	-6.1e-05	-3.1e-05	-6.1e-05	-5.5e-05	-0.000109	-7e-05	-5.3e-05
2200.78	-9.2e-05	-4.6e-05	-7e-06	-4.8e-05	-5.5e-05	-5.5e-05	-2.3e-05	-4.1e-05	-3.9e-05	-0.000105	-2.8e-05	-3.7e-05
2202.71	-0.000102	-4.6e-05	-6e-06	-3.6e-05	-4e-05	-5.9e-05	-1.9e-05	-2.2e-05	-4.5e-05	-7.5e-05	-3e-06	-3.8e-05
2204.64	-8.5e-05	-4.9e-05	-3.9e-05	-3.9e-05	-3.2e-05	-4e-05	-3.4e-05	-1.3e-05	-5.3e-05	-4.1e-05	-2.1e-05	-3e-05
2206.57	-5.8e-05	-5.7e-05	-6e-05	-6.4e-05	-3.1e-05	-2.2e-05	-5.3e-05	-3.2e-05	-5.3e-05	-3.5e-05	-4.1e-05	-3.2e-05
2208.49	-4.2e-05	-6.3e-05	-7.3e-05	-7.7e-05	-4.1e-05	-3e-05	-5.3e-05	-7e-05	-4.9e-05	-5.7e-05	-5.6e-05	-5.5e-05
2210.42	-5e-05	-5.3e-05	-8.7e-05	-7.2e-05	-4.9e-05	-4.2e-05	-4.3e-05	-8.1e-05	-4.4e-05	-7e-05	-7.3e-05	-7.3e-05
2212.35	-7.3e-05	-4.8e-05	-5.8e-05	-6.2e-05	-4.1e-05	-4.2e-05	-3.9e-05	-5.6e-05	-3.7e-05	-7e-05	-5.7e-05	-8.2e-05
2214.28	-8.5e-05	-5.9e-05	-2.2e-05	-3.2e-05	-3.6e-05	-3.5e-05	-3.8e-05	-2.6e-05	-3.7e-05	-5.5e-05	-3.4e-05	-8.6e-05
2216.21	-7.6e-05	-5.7e-05	-2.2e-05	4e-06	-3.2e-05	-3.6e-05	-3.1e-05	-8e-06	-3.6e-05	-4e-05	-3.9e-05	-7.1e-05
2218.14	-5.7e-05	-4.7e-05	-2.6e-05	8e-06	-3.4e-05	-3.2e-05	-2.2e-05	-1.4e-05	-3.6e-05	-3e-05	-6.5e-05	-4.7e-05
2220.07	-4.1e-05	-4.7e-05	-2.9e-05	-1.4e-05	-4.9e-05	-3.9e-05	-2.7e-05	-3.1e-05	-5.4e-05	-2.5e-05	-8.2e-05	-4.6e-05
2222	-3.5e-05	-3.9e-05	-3.1e-05	-2.4e-05	-5.4e-05	-5.2e-05	-3.3e-05	-3.4e-05	-6.2e-05	-2.7e-05	-8.2e-05	-4.7e-05
2223.92	-2.9e-05	-2.4e-05	-2.6e-05	-3.1e-05	-4e-05	-4.6e-05	-3.2e-05	-4e-05	-5.3e-05	-4.2e-05	-5.9e-05	-4.7e-05
2225.85	-2.6e-05	-2.1e-05	-1.9e-05	-4.1e-05	-2.8e-05	-3.2e-05	-3.8e-05	-4.7e-05	-4.6e-05	-4.7e-05	-2e-05	-4.9e-05
2227.78	-3.2e-05	-1.7e-05	-1.7e-05	-3.3e-05	-1.3e-05	-1.1e-05	-4.2e-05	-5.1e-05	-2.7e-05	-4.2e-05	-1.1e-05	-3.2e-05
2229.71	-3.3e-05	1e-06	-1.6e-05	-2.3e-05	0	1e-06	-4.2e-05	-4.5e-05	-1.5e-05	-3.8e-05	-3.2e-05	-1.6e-05
2231.64	-3.2e-05	2e-06	-2.1e-05	-1.5e-05	-2.4e-05	-7e-06	-4.6e-05	-2.2e-05	-3.9e-05	-1.1e-05	-4.1e-05	-2.5e-05
2233.57	-3.3e-05	-2.1e-05	-2.7e-05	-2e-06	-5.1e-05	-2e-05	-3.9e-05	7e-06	-5.6e-05	0	-4.3e-05	-3.2e-05
2235.5	-5e-05	-4e-05	-1.3e-05	4e-06	-5.8e-05	-2.2e-05	-3e-05	1.3e-05	-4.4e-05	-2.8e-05	-3.7e-05	-3.6e-05
2237.43	-5.4e-05	-5.2e-05	-8e-06	-9e-06	-5.2e-05	-2.5e-05	-2.6e-05	2e-06	-2.7e-05	-5e-05	-2.8e-05	-3.2e-05
2239.36	-4.7e-05	-5.7e-05	-1e-06	-2.5e-05	-2.8e-05	-1.4e-05	-2.1e-05	-2e-06	-1.9e-05	-5.4e-05	-3.5e-05	-2.3e-05
2241.28	-3.7e-05	-4.6e-05	3e-05	-2.1e-05	0	2.1e-05	-3e-06	-6e-06	-1.8e-05	-6.2e-05	-4.5e-05	-1.4e-05
2243.21	-2.9e-05	-2.6e-05	2.7e-05	-4e-06	0	2.7e-05	8e-06	-1.3e-05	-3.7e-05	-4.2e-05	-3.7e-05	-1e-06
2245.14	-2.1e-05	-1.4e-05	-7e-06	1.7e-05	-1e-05	-5e-06	1.7e-05	-2.5e-05	-5.2e-05	7e-06	-2.4e-05	6e-06
2247.07	-1.8e-05	-7e-06	-1.8e-05	3e-05	-6e-06	-2.8e-05	2.9e-05	-3.5e-05	-3.7e-05	1.6e-05	-5e-06	-2e-06
2249	-2.1e-05	7e-06	-2.7e-05	2e-05	3e-06	-3.9e-05	3.1e-05	-3.5e-05	-9e-06	1.5e-05	1.4e-05	-2.1e-05
2250.93	-1.5e-05	2.4e-05	-2.7e-05	0	1.7e-05	-2.9e-05	3.6e-05	-1e-05	2.3e-05	2.8e-05	1.1e-05	-2.8e-05
2252.86	-1.7e-05	2.7e-05	-4e-06	-6e-06	1.8e-05	1.3e-05	3.5e-05	3.3e-05	2.8e-05	2e-05	1e-06	-1.9e-05
2254.79	-2.9e-05	2.9e-05	1.2e-05	5e-06	0	3.7e-05	1.9e-05	5.5e-05	-3e-06	9e-06	-9e-06	-8e-06
2256.71	-4e-05	2.5e-05	1.9e-05	2.1e-05	-1.9e-05	3.8e-05	-1e-05	3.9e-05	-3e-05	4e-06	-2.9e-05	-5e-06
2258.64	-3.1e-05	1.1e-05	2.6e-05	3.4e-05	-1.1e-05	4.5e-05	-1.9e-05	2.3e-05	-3.7e-05	9e-06	-4.5e-05	-5e-06
2260.57	-1.3e-05	-1e-06	1.5e-05	3.4e-05	7e-06	3.9e-05	-9e-06	1.8e-05	-1.3e-05	1.3e-05	-2.7e-05	-7e-06
2262.5	3e-06	-3e-06	7e-06	2.7e-05	1.2e-05	2.5e-05	9e-06	9e-06	1.8e-05	1.3e-05	1e-06	-1e-05
2264.43	1.8e-05	5e-06	1.4e-05	3.3e-05	1.5e-05	2.5e-05	2.8e-05	-4e-06	3.1e-05	7e-06	3.3e-05	8e-06
2266.36	2.1e-05	2.7e-05	2.7e-05	4.8e-05	2.9e-05	2.6e-05	4.5e-05	-4e-06	1.1e-05	-4e-06	4.8e-05	2.8e-05
2268.29	1.6e-05	4.6e-05	5.2e-05	4.5e-05	4.8e-05	2.7e-05	5e-05	-1e-06	-9e-06	-1.4e-05	2.9e-05	1.2e-05
2270.22	2.4e-05	3.9e-05	7.3e-05	3.7e-05	5.4e-05	4.3e-05	4.3e-05	5e-06	-3e-06	-2.3e-05	1e-05	-6e-06
2272.15	3.6e-05	2.8e-05	6.2e-05	3.8e-05	3.6e-05	4.4e-05	3.3e-05	2.7e-05	1.4e-05	1e-06	2e-06	1e-05
2274.07	3.8e-05	3e-05	4.1e-05	4.3e-05	-1e-06	1.7e-05	7e-06	3.2e-05	3.3e-05	2.7e-05	1.9e-05	3.6e-05
2276	4.1e-05	3.6e-05	3.4e-05	6.4e-05	-1.7e-05	1.2e-05	-5e-06	2.7e-05	4.1e-05	4.6e-05	3.8e-05	4.4e-05
2277.93	4.8e-05	4.6e-05	4.5e-05	8.6e-05	1.5e-05	3.6e-05	1.4e-05	2.7e-05	3.6e-05	7.4e-05	4e-05	3.4e-05
2279.86	5e-05	5.3e-05	7e-05	9e-05	6e-05	5.5e-05	4.6e-05	4.3e-05	3.3e-05	8.4e-05	2.7e-05	1.4e-05
2281.79	4.6e-05	4.9e-05	8.8e-05	8.2e-05	7.8e-05	5.4e-05	6.5e-05	6.6e-05	2.2e-05	7.1e-05	3e-06	1.9e-05
2283.72	3.4e-05	2.7e-05	6.9e-05	6.9e-05	8.4e-05	4.1e-05	6.9e-05	5.6e-05	1.5e-05	7e-05	-1.5e-05	4.7e-05
2285.65	1.2e-05	1e-05	4.1e-05	7e-05	9.2e-05	2.1e-05	7.1e-05	3.3e-05	2.4e-05	6.6e-05	-9e-06	6.6e-05
2287.58	-7e-06	8e-06	1.5e-05	9.1e-05	0.000101	1e-05	5.4e-05	1.2e-05	3.5e-05	4.4e-05	2.3e-05	5.3e-05
2289.5	-1.8e-05	2.9e-05	-9e-06	0.000111	0.000112	3.2e-05	4.1e-05	-9e-06	4.1e-05	4.8e-05	2.9e-05	1.5e-05
2291.43	-2.2e-05	7e-05	1e-06	0.000106	0.000116	6e-05	4.1e-05	-3e-06	4.8e-05	6e-05	2.1e-05	-1e-05
2293.36	-2.8e-05	0.000106	8e-06	9.1e-05	0.00011	7.6e-05	5.6e-05	3.3e-05	4.9e-05	5.6e-05	2e-05	4e-06
2295.29	-3.2e-05	0.000119	5e-06	8.6e-05	9.1e-05	7.9e-05	9.4e-05	5e-05	5.5e-05	6.2e-05	-6e-06	3.1e-05
2297.22	-2.9e-05	9.4e-05	1.8e-05	8.9e-05	7.6e-05	6.8e-05	0.000121	3.8e-05	8.8e-05	6.6e-05	-1.9e-05	5.7e-05
2299.15	-3.3e-05	7.7e-05	4.2e-05	0.000127	9.7e-05	4.8e-05	0.000119	2.4e-05	0.000114	5.5e-05	-8e-06	7.4e-05
2301.08	-4.4e-05	8.2e-05	4.3e-05	0.000163	0.000138	3.5e-05	8.7e-05	6e-06	0.000102	7.4e-05	-1.4e-05	5.6e-05
2303.01	-6.1e-05	8.5e-05	6e-06	0.000161	0.000159	5e-05	7.6e-05	-6e-06	8.6e-05	0.000113	-1.1e-05	2.1e-05
2304.94	-7.5e-05	8.6e-05	-2.2e-05	0.000154	0.00017	8.2e-05	8.9e-05	-2e-06	6e-05	0.000113	3.2e-05	-1.3e-05
2306.86	-9.1e-05	6.9e-05	-6.1e-05	0.000152	0.000172	0.000102	9.7e-05	-2.2e-05	6e-06	9.2e-05	4.7e-05	-4.3e-05
2308.79	-0.000106	4.3e-05	-7.6e-05	0.000151	0.000139	9.2e-05	0.000113	-4e-05	-2.2e-05	6.9e-05	1e-06	-5.5e-05
2310.72	-0.000132	2.5e-05	-3.9e-05	0.00013	0.000117	6.1e-05	0.000106	-3.2e-05	-2.3e-05	3.1e-05	-6.4e-05	-2.4e-05
2312.65	-0.000173	2.1e-05	-2.2e-05	0.000101	0.00013	2.3e-05	8.3e-05	-3.5e-05	-2.4e-05	3e-06	-0.000113	5e-06
2314.58	-0.000196	1.5e-05	-5.5e-05	0.000113	0.000147	-2.5e-05	6.2e-05	-3.3e-05	-2.6e-05	-3e-06	-0.000141	-4e-06
2316.51	-0.000245	-9e-06	-0.000111	0.000148	0.000179	-4.8e-05	6e-05	-4.1e-05	-2e-05	-1.4e-05	-0.000151	-3.6e-05
2318.44	-0.000296	-3.9e-05	-0.000158	0.000163	0.000195	-4.3e-05	6.8e-05	-7e-05	-2.8e-05	-3.8e-05	-0.000156	-5.2e-05
2320.37	-0.000287	-6.5e-05	-0.000188	0.000153	0.000162	4e-06	6.9e-05	-5.8e-05	-9.8e-05	-3.9e-05	-0.000142	-6.4e-05
2322.29	-0.000271	-7.8e-05	-0.000157	0.000138	0.000123	7.7e-05	6.3e-05	-2.8e-05	-0.000176	-2.7e-05	-0.000105	-7.2e-05
2324.22	-0.000314	-8e-05	-0.000132	0.000123	9.4e-05	0.000105	5.5e-05	-4.2e-05	-0.00019	-5.5e-05	-7.5e-05	-3.6e-05
2326.15	-0.000326	-4.2e-05	-0.000146	0.000112	6e-05	7.5e-05	4.8e-05	-4.8e-05	-0.000157	-7.9e-05	-7.6e-05	-2e-06
2328.08	-0.000242	-1.6e-05	-0.000114	9.7e-05	4.6e-05	1e-05	4.5e-05	-3.8e-05	-0.00014	-7.6e-05	-9.7e-05	-4e-06
2330.01	-0.000188	-3.7e-05	-6.5e-05	3.9e-05	4e-05	-3.6e-05	5.9e-05	-5.8e-05	-0.000142	-4.8e-05	-0.0001	6e-06
2331.94	-0.000174	-2.1e-05	-4.3e-05	-1.2e-05	1.8e-05	-6.3e-05	6.9e-05	-4.8e-05	-0.000139	-1.6e-05	-7.4e-05	2.6e-05
2333.87	-0.000152	3.3e-05	-4.2e-05	4e-06	3.8e-05	-3.6e-05	7.7e-05	-7e-06	-0.00014	-1.5e-05	-1.3e-05	2.2e-05
2335.8	-0.000147	4.2e-05	-5.6e-05	7.1e-05	9.6e-05	1.8e-05	8.4e-05	2.2e-05	-0.000119	-2.9e-05	2.2e-05	3e-05
2337.72	-0.000115	6.7e-05	-5.9e-05	0.000135	0.000113	5.1e-05	8.9e-05	6e-05	-3.2e-05	-2e-05	1.1e-05	3.1e-05
2339.65	3.2e-05	0.000115	3e-06	0.000127	9e-05	9.9e-05	7.2e-05	8.5e-05	8.8e-05	4.6e-05	-1.5e-05	1.9e-05
2341.58	0.000338	0.000132	0.000206	6.4e-05	5.3e-05	0.00015	4.5e-05	0.000111	0.000215	0.000147	6.5e-05	6.7e-05
2343.51	0.000633	0.000181	0.000428	1.3e-05	-1.1e-05	0.000184	3.3e-05	0.000168	0.000355	0.000212	0.00024	0.000178
2345.44	0.000668	0.000247	0.00047	1.6e-05	-4.4e-05	0.000154	4.1e-05	0.000205	0.000396	0.0002	0.000323	0.000235
2347.37	0.000385	0.000199	0.000281	5.2e-05	1.6e-05	8.1e-05	8e-05	0.000148	0.00022	0.00016	0.000235	0.000207
2349.3	-0.000117	7.5e-05	-4.8e-05	0.00014	0.000138	3.2e-05	0.000124	2.4e-05	-4.3e-05	8.7e-05	1.9e-05	0.000104
2351.23	-0.000621	-4.8e-05	-0.000345	0.000228	0.00024	1e-06	0.000156	-0.000137	-0.000203	-2.5e-05	-0.000212	-6.6e-05
2353.16	-0.000871	-0.000139	-0.000472	0.000256	0.000317	8e-06	0.000163	-0.000246	-0.000226	-0.000101	-0.000331	-0.000175
2355.08	-0.000736	-0.00017	-0.000345	0.000246	0.000316	5.9e-05	0.00016	-0.000155	-0.000138	-0.000104	-0.000267	-0.000151
2357.01	-0.000349	-6.5e-05	-0.000133	0.000175	0.000223	9.3e-05	0.000138	5e-06	-5e-06	-1.5e-05	-0.000134	-8.3e-05
2358.94	1.7e-05	8.2e-05	6.2e-05	0.000101	0.000155	0.000116	0.000104	0.000103	3.5e-05	0.000133	-1.1e-05	2e-06
2360.87	0.000328	0.000158	0.000213	5.3e-05	9e-05	0.000134	5.7e-05	0.000191	6e-05	0.000241	0.000135	9.3e-05
2362.8	0.000592	0.000248	0.000305	3.9e-05	-2e-06	0.00015	2.2e-05	0.000273	0.000217	0.000235	0.000284	0.000146
2364.73	0.000721	0.0003	0.000401	2.7e-05	-7.7e-05	0.000155	1.2e-05	0.000316	0.000377	0.000191	0.000384	0.000185
2366.66	0.000707	0.000305	0.000482	4.2e-05	-8.5e-05	0.000146	2.7e-05	0.000366	0.000433	0.00017	0.000421	0.000228
2368.59	0.000676	0.00027	0.000553	8.2e-05	-9.1e-05	0.000156	5.2e-05	0.000402	0.000421	0.000189	0.00041	0.000292
2370.51	0.000721	0.000245	0.00063	7.6e-05	-6.9e-05	0.000172	4.5e-05	0.000359	0.000372	0.000253	0.000402	0.000339
2372.44	0.000757	0.000203	0.000668	6.6e-05	-2.6e-05	0.000194	2.7e-05	0.000317	0.000331	0.000283	0.000424	0.000377
2374.37	0.000791	0.000199	0.000604	2.6e-05	-4.5e-05	0.000187	1.5e-05	0.000324	0.000366	0.000268	0.000436	0.000347
2376.3	0.000805	0.000287	0.00052	-2.7e-05	-8.4e-05	0.000164	1.9e-05	0.000316	0.000407	0.000241	0.000413	0.000272
2378.23	0.000712	0.000303	0.000455	-6.1e-05	-0.00012	0.000161	3.1e-05	0.000295	0.00033	0.000194	0.000382	0.000231
2380.16	0.000556	0.00022	0.000369	-5.5e-05	-0.000144	0.000139	4.9e-05	0.000284	0.000197	0.00012	0.000338	0.000203
2382.09	0.000412	0.000118	0.000303	-3.2e-05	-0.000158	0.000116	6.1e-05	0.00024	9.7e-05	7e-05	0.000297	0.000208
2384.02	0.000294	5.7e-05	0.000251	1e-06	-0.000128	0.000105	6e-05	0.000192	4.4e-05	4.2e-05	0.000263	0.000204
2385.95	0.000208	6.5e-05	0.000195	6.3e-05	-6.7e-05	0.000105	8.7e-05	0.000172	4.2e-05	3.6e-05	0.000225	0.000166
2387.87	0.000166	0.00012	0.000159	0.000115	5e-06	0.000123	0.000126	0.000156	7e-05	6.9e-05	0.000195	0.000117
2389.8	0.000171	0.000151	0.000147	0.000143	6.7e-05	0.000139	0.000141	0.000151	0.000103	0.000106	0.00016	0.000104
2391.73	0.000158	0.000139	0.000154	0.00014	9.3e-05	0.00015	0.00015	0.000149	0.000111	0.000114	0.000126	0.000127
2393.66	0.000134	0.000129	0.000174	0.000134	0.000116	0.00014	0.000152	0.000139	0.000129	0.000119	0.000117	0.000144
2395.59	0.000129	0.000144	0.000174	0.00013	0.000136	0.000124	0.000133	0.000129	0.000157	0.000153	0.000132	0.000149
2397.52	0.000137	0.00017	0.00015	0.000128	0.000139	0.000127	0.000124	0.000146	0.000156	0.000178	0.000152	0.000129
2399.45	0.000148	0.000183	0.000118	0.000132	0.000131	0.000129	0.000134	0.000171	0.000152	0.000175	0.00017	9.2e-05
2401.38	0.000169	0.000169	9.9e-05	0.000144	0.000118	0.000137	0.000141	0.000171	0.000154	0.00016	0.000165	9.6e-05
2403.3	0.000175	0.000147	0.000129	0.000168	0.000117	0.000153	0.000144	0.000158	0.000152	0.000141	0.000144	0.000146
2405.23	0.000157	0.000138	0.000182	0.000196	0.000136	0.000154	0.000149	0.000134	0.000145	0.000128	0.000123	0.000178
2407.16	0.000175	0.000138	0.000221	0.000211	0.000175	0.000144	0.000136	0.000131	0.000158	0.000139	0.000118	0.000181
2409.09	0.000202	0.000146	0.000222	0.000203	0.000193	0.000146	0.000132	0.000162	0.000173	0.000165	0.000144	0.000181
2411.02	0.000199	0.000162	0.000199	0.000181	0.000176	0.000166	0.000134	0.000183	0.000177	0.000181	0.000172	0.000173
2412.95	0.00017	0.000179	0.000178	0.000165	0.000166	0.000187	0.000127	0.000166	0.000188	0.000181	0.000174	0.000163
2414.88	0.000142	0.00019	0.000172	0.000175	0.000168	0.000201	0.000138	0.000141	0.000171	0.000181	0.000166	0.000184
2416.81	0.000131	0.000186	0.000186	0.000184	0.000181	0.000193	0.000159	0.000144	0.000151	0.000166	0.000164	0.000193
2418.74	0.000158	0.000177	0.000195	0.000195	0.000188	0.000175	0.000182	0.000168	0.00015	0.000144	0.000161	0.000179
2420.66	0.000207	0.000174	0.000206	0.000208	0.00017	0.000171	0.000203	0.000198	0.00016	0.000158	0.000174	0.000174
2422.59	0.000235	0.000182	0.00021	0.000217	0.000157	0.000194	0.000219	0.000214	0.000184	0.000202	0.00019	0.000169
2424.52	0.000245	0.000199	0.000219	0.000211	0.000157	0.000225	0.000215	0.000207	0.000195	0.000229	0.000183	0.00016
2426.45	0.000232	0.000218	0.000227	0.000211	0.000178	0.000226	0.000196	0.000198	0.000194	0.000232	0.000174	0.000156
2428.38	0.000217	0.000226	0.000224	0.000222	0.000209	0.000197	0.000186	0.000193	0.000193	0.000216	0.000186	0.000185
2430.31	0.000211	0.000221	0.000218	0.000198	0.000214	0.00015	0.000179	0.000178	0.000207	0.000184	0.000204	0.000211
2432.24	0.000207	0.000225	0.00019	0.000181	0.000193	0.000123	0.000175	0.000165	0.000212	0.000174	0.000219	0.000233
2434.17	0.000194	0.000221	0.000174	0.000193	0.000167	0.000139	0.000173	0.000162	0.000192	0.000194	0.000237	0.000234
2436.09	0.000186	0.00021	0.000188	0.000206	0.00016	0.000181	0.000179	0.000182	0.000182	0.000211	0.000234	0.000203
2438.02	0.000195	0.000214	0.000209	0.000219	0.000174	0.000213	0.000197	0.000217	0.000203	0.000214	0.000227	0.000189
2439.95	0.000208	0.000226	0.000229	0.000228	0.000203	0.000213	0.000219	0.000234	0.000238	0.000215	0.000216	0.000199
2441.88	0.000224	0.000233	0.000244	0.000227	0.000219	0.000192	0.00024	0.00022	0.000247	0.000211	0.000201	0.000217
2443.81	0.000227	0.000224	0.000245	0.000209	0.000199	0.000184	0.000226	0.000192	0.000229	0.00021	0.000188	0.000214
2445.74	0.000211	0.000196	0.000244	0.000203	0.000174	0.000192	0.000193	0.000176	0.000214	0.000211	0.000182	0.000205
2447.67	0.000209	0.00019	0.000234	0.000222	0.000162	0.000207	0.000166	0.000174	0.000195	0.000208	0.000195	0.000188
2449.6	0.000215	0.000212	0.000209	0.000245	0.000168	0.000221	0.000153	0.000183	0.000191	0.000219	0.000202	0.000193
2451.53	0.000209	0.000239	0.000194	0.000253	0.000198	0.000215	0.000168	0.000207	0.000206	0.000217	0.000206	0.000219
2453.45	0.000226	0.000231	0.000203	0.000248	0.000214	0.000214	0.000195	0.000229	0.000212	0.000201	0.000208	0.000233
2455.38	0.000257	0.000212	0.000222	0.000245	0.000226	0.00023	0.000212	0.000239	0.000216	0.000194	0.000216	0.000226
2457.31	0.000256	0.000215	0.000247	0.00023	0.00024	0.000238	0.000218	0.000233	0.000224	0.000198	0.000229	0.000206
2459.24	0.000237	0.000222	0.000267	0.000227	0.00024	0.000232	0.00023	0.000218	0.000223	0.00022	0.000243	0.000193
2461.17	0.000224	0.000253	0.000252	0.000223	0.000237	0.000227	0.000223	0.00021	0.000215	0.000255	0.00025	0.000195
2463.1	0.000213	0.000264	0.000242	0.000216	0.000228	0.000217	0.000209	0.000206	0.000227	0.000274	0.000242	0.000236
2465.03	0.000232	0.000243	0.000253	0.000234	0.000215	0.000223	0.000212	0.000223	0.000249	0.000252	0.00023	0.000255
2466.96	0.000283	0.000224	0.000236	0.000262	0.000197	0.000243	0.000203	0.000234	0.000246	0.000222	0.000215	0.000254
2468.88	0.000313	0.000234	0.000235	0.00027	0.000205	0.000235	0.000191	0.00023	0.000239	0.000213	0.000195	0.00026
2470.81	0.000294	0.000257	0.000256	0.000256	0.000221	0.000224	0.000206	0.00022	0.000238	0.000219	0.000182	0.000252
2472.74	0.000266	0.000252	0.000253	0.000238	0.000228	0.00022	0.000223	0.000217	0.00023	0.000226	0.000192	0.000243
2474.67	0.000247	0.000246	0.000249	0.000222	0.000237	0.00022	0.00023	0.000224	0.000224	0.000231	0.000235	0.000231
2476.6	0.000241	0.000253	0.000265	0.000242	0.000244	0.000231	0.000245	0.000223	0.000227	0.00025	0.000279	0.000227
2478.53	0.000234	0.00026	0.000276	0.000282	0.000245	0.000253	0.000245	0.000237	0.000216	0.000273	0.000289	0.00022
2480.46	0.000234	0.000257	0.00027	0.000281	0.000235	0.000241	0.000218	0.000241	0.000218	0.000283	0.000262	0.000228
2482.39	0.000247	0.000242	0.000266	0.000251	0.000227	0.000214	0.000198	0.000228	0.000247	0.00028	0.000223	0.000244
2484.32	0.000233	0.000229	0.000244	0.000228	0.000219	0.000217	0.000185	0.000219	0.000248	0.000246	0.000189	0.000237
2486.24	0.00022	0.000235	0.000203	0.000218	0.000208	0.000214	0.000178	0.000207	0.00021	0.000212	0.000192	0.000231
2488.17	0.000221	0.000254	0.000195	0.000221	0.000195	0.000207	0.000188	0.000199	0.000177	0.000198	0.000224	0.000235
2490.1	0.000221	0.00025	0.000216	0.000235	0.000192	0.000198	0.00022	0.000195	0.000165	0.0002	0.000234	0.000231
2492.03	0.000223	0.000214	0.000241	0.00024	0.000201	0.000186	0.000244	0.000209	0.000178	0.000199	0.000241	0.000212
2493.96	0.00023	0.000188	0.000259	0.000223	0.000214	0.000185	0.000234	0.000217	0.000227	0.000191	0.000251	0.000196
2495.89	0.000228	0.000184	0.000246	0.000213	0.000218	0.000198	0.000222	0.000216	0.000257	0.000182	0.000245	0.000192
2497.82	0.000214	0.000202	0.000212	0.000227	0.0002	0.00022	0.000198	0.000221	0.000243	0.000196	0.000214	0.000195
2499.75	0.00021	0.000233	0.000192	0.000235	0.000184	0.000224	0.000175	0.000214	0.000218	0.000239	0.000182	0.000211
2501.67	0.00022	0.000233	0.000193	0.000234	0.000182	0.000206	0.000165	0.00021	0.000204	0.000248	0.000163	0.000221
2503.6	0.000243	0.000214	0.000208	0.000238	0.000188	0.000182	0.000178	0.000218	0.000199	0.000255	0.000158	0.000205
2505.53	0.00028	0.000196	0.000225	0.000227	0.000208	0.000172	0.000195	0.000214	0.000201	0.000249	0.000197	0.000191
2507.46	0.000269	0.00019	0.000229	0.00021	0.000226	0.000186	0.000202	0.000184	0.000192	0.000208	0.000237	0.000194
2509.39	0.000222	0.000202	0.000231	0.000207	0.000224	0.000204	0.000226	0.000165	0.000185	0.000174	0.000227	0.000194
2511.32	0.000184	0.00022	0.000236	0.00021	0.00022	0.000214	0.000225	0.000186	0.000191	0.000169	0.000203	0.000192
2513.25	0.000177	0.000233	0.000236	0.000212	0.000233	0.000205	0.000205	0.000207	0.000194	0.000177	0.000199	0.000209
2515.18	0.000196	0.000242	0.000225	0.000214	0.000224	0.000178	0.000186	0.000219	0.000204	0.000193	0.000208	0.000226
2517.1	0.000212	0.000232	0.000219	0.000218	0.000186	0.000164	0.000169	0.000214	0.000215	0.000217	0.000205	0.000232
2519.03	0.000225	0.000211	0.000219	0.000217	0.000162	0.000187	0.000155	0.000188	0.000221	0.000207	0.00019	0.000218
2520.96	0.000211	0.000209	0.000225	0.00021	0.000154	0.000219	0.000152	0.000173	0.00021	0.000195	0.000175	0.000198
2522.89	0.00022	0.000204	0.000257	0.000202	0.000157	0.00023	0.000175	0.000186	0.000199	0.000195	0.000165	0.000173
2524.82	0.000234	0.0002	0.000267	0.000194	0.000184	0.000228	0.000202	0.000209	0.000184	0.000193	0.000198	0.000166
2526.75	0.000222	0.000218	0.000237	0.000202	0.000218	0.000201	0.000214	0.000212	0.000182	0.000196	0.000227	0.00019
2528.68	0.000208	0.000235	0.00021	0.000219	0.000225	0.000173	0.000207	0.000199	0.000199	0.000213	0.000218	0.000218
2530.61	0.000188	0.00023	0.000189	0.000233	0.000214	0.000174	0.0002	0.000199	0.000209	0.000226	0.000193	0.000239
2532.54	0.000186	0.000219	0.000162	0.000227	0.0002	0.000183	0.000199	0.000204	0.000219	0.00023	0.000181	0.000242
2534.46	0.000185	0.000193	0.000163	0.000184	0.000186	0.000175	0.000189	0.000198	0.000215	0.000229	0.000189	0.000239
2536.39	0.000188	0.000156	0.000189	0.000146	0.00017	0.00016	0.000168	0.000189	0.000207	0.000201	0.000193	0.000206
2538.32	0.000183	0.00016	0.000187	0.000131	0.000158	0.000155	0.000152	0.000185	0.000209	0.000167	0.0002	0.000175
2540.25	0.000206	0.000184	0.000172	0.000169	0.000165	0.000148	0.000166	0.000185	0.000219	0.000167	0.000205	0.000167
2542.18	0.000251	0.000201	0.000172	0.000221	0.000192	0.000187	0.000199	0.000196	0.000216	0.000213	0.000213	0.000167
2544.11	0.000258	0.000223	0.000188	0.000251	0.00022	0.000246	0.000232	0.000217	0.000219	0.000266	0.000229	0.000186
2546.04	0.000251	0.000238	0.000208	0.000272	0.000244	0.000255	0.000237	0.000228	0.000232	0.000293	0.000241	0.00022
2547.97	0.00025	0.000238	0.000249	0.000276	0.00026	0.000227	0.00021	0.000238	0.00023	0.000272	0.000244	0.000241
2549.89	0.000239	0.000242	0.00028	0.000252	0.000239	0.000202	0.000174	0.00023	0.000227	0.000219	0.000237	0.000214
2551.82	0.000219	0.00023	0.000277	0.000203	0.000197	0.00019	0.000155	0.000181	0.000214	0.000165	0.000219	0.00018
2553.75	0.000214	0.000201	0.000243	0.000185	0.000183	0.000183	0.000162	0.000143	0.000191	0.000149	0.000191	0.000167
2555.68	0.000214	0.000182	0.000199	0.000159	0.000174	0.000189	0.000169	0.000144	0.000173	0.000174	0.000158	0.000166
2557.61	0.000217	0.000186	0.000198	0.000143	0.000167	0.000188	0.000178	0.000149	0.000174	0.000205	0.000136	0.000197
2559.54	0.000232	0.000183	0.000206	0.000185	0.000172	0.000167	0.000184	0.00017	0.000174	0.000212	0.000158	0.000228
2561.47	0.000223	0.000186	0.000211	0.000229	0.000164	0.000174	0.000172	0.000216	0.00018	0.000188	0.000193	0.000234
2563.4	0.000189	0.000208	0.000217	0.000245	0.000148	0.000203	0.000165	0.000226	0.000191	0.000168	0.000214	0.000217
2565.33	0.000179	0.000213	0.000203	0.000259	0.000159	0.00022	0.000161	0.000202	0.00019	0.000157	0.000207	0.000208
2567.25	0.000197	0.000214	0.000194	0.000255	0.000204	0.0002	0.000184	0.000203	0.000184	0.000181	0.00019	0.00021
2569.18	0.000208	0.000208	0.000217	0.000194	0.000231	0.000175	0.000209	0.000191	0.000184	0.000231	0.00021	0.000203
2571.11	0.000207	0.000204	0.000235	0.000151	0.000237	0.000172	0.00021	0.000168	0.000185	0.00026	0.000222	0.000206
2573.04	0.000208	0.000202	0.000216	0.00017	0.000227	0.000183	0.000202	0.000181	0.00019	0.000252	0.000227	0.000228
2574.97	0.000205	0.000216	0.000209	0.000202	0.000199	0.000212	0.000197	0.000214	0.000193	0.000227	0.000215	0.000238
2576.9	0.00022	0.000234	0.000219	0.000241	0.000183	0.000225	0.000206	0.000232	0.000205	0.000221	0.000206	0.000221
2578.83	0.000248	0.000245	0.00022	0.000289	0.000197	0.000222	0.000192	0.000256	0.000229	0.000233	0.000231	0.000219
2580.76	0.000265	0.000267	0.00023	0.000289	0.000213	0.000222	0.0002	0.000282	0.000251	0.000259	0.000283	0.000239
2582.68	0.000265	0.000292	0.000248	0.000245	0.000213	0.000242	0.000235	0.000274	0.000284	0.000272	0.000307	0.000258
2584.61	0.000258	0.000306	0.000259	0.00022	0.000238	0.000275	0.000258	0.000264	0.000325	0.000271	0.000268	0.000261
2586.54	0.000259	0.000282	0.000264	0.000221	0.00027	0.000289	0.000282	0.000252	0.000329	0.000249	0.000218	0.000247
2588.47	0.000255	0.000246	0.000251	0.000247	0.00028	0.000274	0.000283	0.000236	0.000293	0.00023	0.000188	0.000211
2590.4	0.000256	0.000221	0.000224	0.00028	0.000276	0.000237	0.000265	0.000222	0.00027	0.000234	0.000195	0.000206
2592.33	0.000267	0.000229	0.000199	0.000292	0.000256	0.000239	0.000242	0.000225	0.00025	0.000239	0.000226	0.000243
2594.26	0.000286	0.000259	0.000206	0.000281	0.000236	0.000262	0.000242	0.000246	0.000239	0.00026	0.000261	0.000283
2596.19	0.000287	0.000286	0.000262	0.000276	0.000255	0.000272	0.000248	0.00028	0.000266	0.000292	0.000287	0.000302
2598.12	0.000285	0.000303	0.000322	0.000279	0.000288	0.000276	0.000247	0.000326	0.000302	0.00031	0.000316	0.000298
2600.04	0.000306	0.000311	0.000348	0.000291	0.000303	0.000258	0.000264	0.000343	0.000296	0.000296	0.000331	0.000298
2601.97	0.00032	0.000312	0.000361	0.000331	0.000297	0.000241	0.000274	0.000317	0.000275	0.000294	0.00033	0.000306
2603.9	0.000321	0.000305	0.000355	0.00036	0.000269	0.000266	0.000296	0.000268	0.000268	0.000304	0.0003	0.000317
2605.83	0.00031	0.000297	0.000324	0.000357	0.000246	0.000311	0.000322	0.000247	0.000249	0.000296	0.000283	0.000314
2607.76	0.000299	0.000279	0.0003	0.000327	0.000273	0.000319	0.000318	0.000251	0.000246	0.000287	0.000295	0.000293
2609.69	0.000276	0.000275	0.000282	0.000277	0.000303	0.000303	0.000294	0.000279	0.000269	0.000282	0.000285	0.000272
2611.62	0.00026	0.000306	0.000275	0.000247	0.000315	0.000285	0.000267	0.000318	0.000283	0.000274	0.000283	0.000278
2613.55	0.000281	0.00032	0.000295	0.000269	0.000326	0.000263	0.000249	0.00032	0.000284	0.000282	0.000293	0.000312
2615.47	0.000311	0.000305	0.000325	0.000319	0.000312	0.00027	0.000245	0.000303	0.000306	0.000313	0.000311	0.000336
2617.4	0.000335	0.000314	0.000344	0.000348	0.000293	0.000314	0.000268	0.000295	0.000338	0.000347	0.00033	0.000347
2619.33	0.000355	0.000322	0.000337	0.000352	0.000294	0.000354	0.000299	0.000307	0.000332	0.000358	0.000364	0.00032
2621.26	0.000368	0.000324	0.000339	0.00035	0.000309	0.000366	0.00031	0.00033	0.000329	0.000351	0.000365	0.000297
2623.19	0.00036	0.000352	0.000351	0.000333	0.00032	0.000355	0.000303	0.000349	0.000344	0.000345	0.000336	0.000314
2625.12	0.000352	0.000375	0.000356	0.000329	0.000333	0.000345	0.000316	0.000359	0.000362	0.000337	0.000321	0.000356
2627.05	0.000355	0.000341	0.000342	0.000314	0.000321	0.00032	0.00035	0.000361	0.000377	0.000335	0.000309	0.000389
2628.98	0.000341	0.000311	0.00031	0.000302	0.00029	0.000292	0.000352	0.000353	0.000374	0.000328	0.000286	0.000381
2630.91	0.000316	0.000307	0.000297	0.000308	0.000303	0.000273	0.000319	0.000329	0.000348	0.000305	0.000284	0.000343
2632.83	0.000314	0.000296	0.000298	0.00031	0.000324	0.000249	0.000289	0.000312	0.000317	0.000272	0.000318	0.00031
2634.76	0.000341	0.000298	0.000344	0.000322	0.000325	0.000255	0.000271	0.000303	0.000311	0.000271	0.000351	0.000325
2636.69	0.000366	0.000322	0.000383	0.000335	0.000322	0.000316	0.000282	0.000292	0.000332	0.000314	0.000375	0.000356
2638.62	0.000385	0.000338	0.000366	0.000351	0.000332	0.000379	0.000323	0.000313	0.000361	0.000377	0.000363	0.000367
2640.55	0.000386	0.000345	0.000337	0.000333	0.000321	0.00039	0.000345	0.000335	0.000364	0.000411	0.000323	0.000351
2642.48	0.000364	0.000363	0.000299	0.000321	0.0003	0.000368	0.000327	0.00032	0.000349	0.000383	0.000316	0.000304
2644.41	0.000314	0.000352	0.000278	0.000307	0.0003	0.000321	0.000308	0.00029	0.00032	0.000329	0.000333	0.00027
2646.34	0.000297	0.000323	0.000285	0.000298	0.000271	0.000284	0.000291	0.000267	0.000301	0.0003	0.000336	0.000285
2648.26	0.000328	0.000311	0.000323	0.000337	0.000255	0.000282	0.000274	0.000264	0.000305	0.000301	0.000327	0.000313
2650.19	0.000344	0.000323	0.000358	0.000371	0.00031	0.000285	0.000275	0.000293	0.000323	0.000331	0.000306	0.00032
2652.12	0.000354	0.00035	0.000375	0.000383	0.00037	0.00029	0.000292	0.000336	0.000347	0.000381	0.000293	0.000332
2654.05	0.000372	0.000376	0.000378	0.000369	0.000367	0.000301	0.0003	0.000346	0.000369	0.000389	0.000317	0.000373
2655.98	0.000374	0.000378	0.000362	0.000359	0.000351	0.000332	0.000303	0.000349	0.000378	0.000356	0.000359	0.000403
2657.91	0.000359	0.000348	0.00036	0.000351	0.000346	0.000359	0.000316	0.000355	0.000357	0.000338	0.000368	0.000407
2659.84	0.000367	0.000329	0.000361	0.000348	0.00033	0.000359	0.000331	0.000367	0.000352	0.000336	0.00037	0.000402
2661.77	0.000367	0.000342	0.000368	0.000357	0.000316	0.00034	0.000354	0.000381	0.000355	0.000338	0.000371	0.000363
2663.69	0.000348	0.000356	0.000355	0.000368	0.000312	0.000316	0.000371	0.000358	0.00036	0.000358	0.000354	0.000318
2665.62	0.000354	0.000359	0.000319	0.000386	0.000311	0.000308	0.000365	0.00032	0.000356	0.000371	0.000351	0.000314
2667.55	0.000359	0.000344	0.000304	0.000383	0.00033	0.000317	0.000344	0.000298	0.000342	0.000358	0.000349	0.000333
2669.48	0.000359	0.000331	0.000304	0.00037	0.000377	0.000328	0.000332	0.000307	0.000322	0.000352	0.000355	0.000346
2671.41	0.000376	0.000327	0.000321	0.000342	0.000379	0.000319	0.000328	0.000303	0.000311	0.000345	0.000346	0.000359
2673.34	0.000368	0.000327	0.000348	0.000304	0.000327	0.000301	0.000299	0.000289	0.000331	0.000334	0.000323	0.000363
2675.27	0.000357	0.000331	0.000353	0.000292	0.000278	0.000304	0.000248	0.000283	0.000355	0.000338	0.000311	0.000327
2677.2	0.000344	0.00033	0.000338	0.000306	0.000261	0.000303	0.00022	0.000308	0.000374	0.000355	0.000322	0.000306
2679.13	0.00032	0.000341	0.00031	0.000333	0.000279	0.000317	0.000247	0.000352	0.00038	0.000354	0.00035	0.000336
2681.05	0.000313	0.000363	0.000298	0.000324	0.000307	0.00033	0.000307	0.00037	0.000354	0.000322	0.000384	0.000352
2682.98	0.000321	0.000374	0.000293	0.000306	0.000325	0.000306	0.000342	0.000355	0.000313	0.000279	0.000374	0.000333
2684.91	0.000315	0.000367	0.000284	0.000301	0.000308	0.000288	0.000332	0.000295	0.000276	0.000259	0.000315	0.000296
2686.84	0.000297	0.000339	0.000299	0.000293	0.000293	0.00028	0.000285	0.000261	0.000263	0.000299	0.000287	0.000262
2688.77	0.000305	0.000294	0.000323	0.000295	0.000293	0.000271	0.000261	0.000282	0.000287	0.000333	0.000276	0.000266
2690.7	0.000313	0.000265	0.000356	0.000304	0.00029	0.000281	0.000309	0.000321	0.000329	0.000345	0.000286	0.000306
2692.63	0.000348	0.000277	0.000379	0.000331	0.00032	0.000328	0.000368	0.000361	0.000356	0.000322	0.000323	0.000344
2694.56	0.00041	0.000326	0.000395	0.000357	0.000372	0.000385	0.000397	0.000394	0.000364	0.000293	0.000355	0.000365
2696.48	0.000439	0.000388	0.000404	0.00038	0.000418	0.000431	0.000411	0.000394	0.000392	0.00032	0.000362	0.000409
2698.41	0.00045	0.00044	0.000414	0.000393	0.000433	0.000458	0.000428	0.00038	0.000434	0.000393	0.000366	0.000452
2700.34	0.00045	0.000452	0.000429	0.000398	0.000423	0.000442	0.00042	0.000391	0.000447	0.000453	0.000363	0.000456
2702.27	0.000438	0.000409	0.000425	0.000424	0.000404	0.000403	0.000397	0.000389	0.000424	0.000453	0.000364	0.000435
2704.2	0.000412	0.000373	0.000429	0.000438	0.000395	0.000371	0.000373	0.000377	0.000377	0.000436	0.000401	0.000382
2706.13	0.000406	0.000365	0.000437	0.000459	0.000413	0.000362	0.000342	0.000393	0.000352	0.000418	0.000443	0.000366
2708.06	0.000413	0.00039	0.000432	0.000475	0.000414	0.000376	0.000344	0.000403	0.000362	0.000405	0.000474	0.000419
2709.99	0.000426	0.000441	0.000431	0.000459	0.000393	0.000403	0.000387	0.000407	0.000391	0.000414	0.000461	0.000466
2711.92	0.000457	0.000493	0.000447	0.000456	0.000389	0.000421	0.000414	0.000444	0.000431	0.000431	0.000433	0.00047
2713.84	0.000485	0.000513	0.000464	0.000477	0.000404	0.000433	0.000398	0.000461	0.000454	0.000459	0.000442	0.000438
2715.77	0.000484	0.000478	0.000472	0.000477	0.000411	0.000434	0.000382	0.000436	0.000454	0.000481	0.000457	0.000411
2717.7	0.000445	0.000429	0.000479	0.000455	0.000414	0.000417	0.000383	0.00043	0.00044	0.000454	0.000454	0.000405
2719.63	0.000414	0.000389	0.000442	0.000453	0.000414	0.000398	0.000391	0.000423	0.000395	0.000396	0.000444	0.000407
2721.56	0.000409	0.000384	0.000379	0.000439	0.000392	0.000383	0.000395	0.0004	0.000366	0.000349	0.000397	0.000381
2723.49	0.000457	0.000446	0.000376	0.000429	0.000395	0.000394	0.000404	0.000404	0.000391	0.000362	0.000344	0.000372
2725.42	0.000516	0.00051	0.000423	0.000434	0.000447	0.00043	0.000412	0.000436	0.000464	0.0004	0.00036	0.000431
2727.35	0.000551	0.000518	0.000467	0.000437	0.00048	0.000456	0.00042	0.000451	0.000521	0.00045	0.000401	0.000469
2729.27	0.000557	0.000486	0.000495	0.000452	0.000472	0.000453	0.000425	0.000461	0.00049	0.000471	0.000411	0.000483
2731.2	0.000509	0.000447	0.000487	0.000476	0.000441	0.000436	0.000449	0.000468	0.000433	0.000433	0.000423	0.000467
2733.13	0.000441	0.000399	0.000441	0.000468	0.000405	0.000413	0.000453	0.000452	0.000384	0.0004	0.000423	0.000404
2735.06	0.000403	0.000378	0.000428	0.000426	0.000396	0.000397	0.000425	0.00044	0.000368	0.000407	0.000398	0.000368
2736.99	0.000418	0.000415	0.000455	0.000389	0.000403	0.000406	0.000409	0.000433	0.000404	0.000431	0.000394	0.000391
2738.92	0.000435	0.000433	0.000438	0.000371	0.000408	0.000402	0.000387	0.000416	0.000442	0.000433	0.000415	0.000407
2740.85	0.000451	0.00042	0.000383	0.000405	0.000394	0.000379	0.000357	0.000374	0.000441	0.000415	0.000428	0.000388
2742.78	0.000478	0.000416	0.000319	0.000442	0.000364	0.000372	0.000336	0.000344	0.000403	0.000397	0.000424	0.000384
2744.71	0.000462	0.000409	0.000315	0.000428	0.000363	0.000398	0.000356	0.000352	0.000364	0.000375	0.000403	0.000395
2746.63	0.00044	0.000413	0.000429	0.000418	0.000413	0.000454	0.000401	0.000401	0.000341	0.000383	0.000371	0.000419
2748.56	0.000471	0.000449	0.000538	0.000433	0.000461	0.000481	0.000461	0.000452	0.000363	0.000417	0.000376	0.000441
2750.49	0.000511	0.000493	0.000573	0.000474	0.00045	0.000476	0.000486	0.000473	0.000435	0.000445	0.000423	0.00046
2752.42	0.000528	0.000494	0.000554	0.000534	0.000442	0.000456	0.000454	0.000476	0.000504	0.000443	0.000476	0.000488
2754.35	0.000547	0.0005	0.000508	0.000542	0.000462	0.000433	0.000432	0.000471	0.000544	0.000448	0.000499	0.000502
2756.28	0.000555	0.000531	0.000483	0.000507	0.000486	0.000434	0.00044	0.000487	0.000544	0.000488	0.000488	0.000501
2758.21	0.000522	0.000556	0.000508	0.000498	0.000545	0.000468	0.000483	0.000498	0.000508	0.000512	0.000474	0.00048
2760.14	0.000504	0.000589	0.000523	0.000522	0.000609	0.000508	0.000543	0.000505	0.000499	0.000525	0.000482	0.000476
2762.06	0.000543	0.000596	0.000515	0.000551	0.000608	0.000517	0.000582	0.00054	0.000511	0.00054	0.000528	0.00051
2763.99	0.00058	0.000587	0.000568	0.000603	0.000571	0.000548	0.000577	0.000583	0.000543	0.000557	0.000572	0.000581
2765.92	0.000629	0.000587	0.000642	0.00065	0.000558	0.000589	0.000562	0.000614	0.000587	0.000581	0.000616	0.000658
2767.85	0.000696	0.00061	0.000669	0.000665	0.000552	0.000613	0.000582	0.000629	0.000603	0.000606	0.000638	0.000678
2769.78	0.000735	0.000645	0.000675	0.000675	0.000577	0.000646	0.000628	0.000634	0.000627	0.000614	0.000631	0.000669
2771.71	0.00075	0.000691	0.000688	0.000679	0.00065	0.00069	0.000668	0.000643	0.000666	0.000631	0.000657	0.000656
2773.64	0.00076	0.000744	0.000708	0.000693	0.000706	0.00072	0.000708	0.000679	0.000732	0.000694	0.000706	0.000676
2775.57	0.000771	0.000799	0.000758	0.000698	0.00076	0.000744	0.000728	0.000737	0.000782	0.000779	0.000766	0.000718
2777.5	0.000801	0.000859	0.000799	0.000726	0.000817	0.000761	0.000693	0.000775	0.000813	0.000837	0.000818	0.000756
2779.42	0.000865	0.000869	0.000784	0.000801	0.000827	0.000767	0.000703	0.000788	0.000837	0.000856	0.000839	0.000786
2781.35	0.000917	0.000874	0.000778	0.000873	0.000803	0.000781	0.000785	0.000809	0.000845	0.000855	0.000821	0.000794
2783.28	0.000918	0.00089	0.000812	0.000917	0.000798	0.000824	0.000849	0.000827	0.000876	0.000849	0.000826	0.000827
2785.21	0.000917	0.000898	0.000877	0.00094	0.00082	0.000896	0.000885	0.00085	0.000891	0.000879	0.000883	0.000884
2787.14	0.000946	0.000921	0.000958	0.000962	0.000877	0.000956	0.00091	0.000912	0.0009	0.00093	0.000962	0.000959
2789.07	0.00099	0.000994	0.001046	0.000978	0.000974	0.000993	0.000916	0.000988	0.000929	0.000963	0.000997	0.001023
2791	0.001047	0.001045	0.001073	0.001029	0.001023	0.001004	0.000929	0.001041	0.000977	0.001012	0.000997	0.001049
2792.93	0.001098	0.001053	0.001052	0.001104	0.001026	0.001011	0.000987	0.001081	0.001051	0.001067	0.001014	0.001048
2794.85	0.00113	0.001098	0.001089	0.001135	0.001064	0.001039	0.001058	0.001099	0.001128	0.001122	0.001053	0.001084
2796.78	0.001193	0.001159	0.001165	0.001158	0.001156	0.001122	0.001129	0.001099	0.001215	0.00116	0.001124	0.001174
2798.71	0.001311	0.001231	0.001258	0.001225	0.001259	0.001229	0.001233	0.001169	0.001307	0.001219	0.001225	0.00128
2800.64	0.001457	0.001359	0.001375	0.001355	0.001357	0.001335	0.001362	0.001331	0.001411	0.001301	0.001369	0.001389
2802.57	0.00158	0.001473	0.001474	0.001494	0.001452	0.001447	0.001465	0.001464	0.001491	0.001404	0.001489	0.001459
2804.5	0.001621	0.001552	0.001536	0.00157	0.001538	0.001527	0.00152	0.001535	0.00155	0.001554	0.001584	0.001514
2806.43	0.00165	0.001648	0.001623	0.001621	0.001619	0.00158	0.001566	0.001601	0.001655	0.001673	0.001657	0.001622
2808.36	0.001706	0.001733	0.001753	0.001659	0.001694	0.001647	0.001634	0.001629	0.001745	0.001758	0.001704	0.001745
2810.28	0.001783	0.001794	0.001848	0.001737	0.001734	0.001711	0.001696	0.001658	0.001811	0.001819	0.001757	0.001828
2812.21	0.001857	0.001855	0.001895	0.00186	0.001757	0.001743	0.001772	0.001764	0.001871	0.001876	0.001826	0.001882
2814.14	0.001973	0.001938	0.001949	0.001945	0.00184	0.001823	0.001888	0.001897	0.001936	0.001948	0.001928	0.001933
2816.07	0.002112	0.002033	0.002027	0.002014	0.001986	0.001942	0.001981	0.002003	0.002033	0.002031	0.002045	0.001998
2818	0.002215	0.002207	0.002142	0.002127	0.002168	0.002082	0.00209	0.00211	0.002189	0.002182	0.00219	0.002132
2819.93	0.002401	0.002428	0.002329	0.002367	0.002375	0.002311	0.00227	0.002275	0.002421	0.002394	0.0024	0.002344
2821.86	0.002655	0.002625	0.002605	0.002668	0.002607	0.002604	0.002494	0.002499	0.002704	0.002649	0.002689	0.002622
2823.79	0.00293	0.00288	0.002915	0.002981	0.002856	0.002916	0.002768	0.002811	0.003031	0.002979	0.002996	0.002969
2825.72	0.003276	0.003193	0.003235	0.00327	0.003165	0.003235	0.003121	0.003187	0.003363	0.003346	0.00331	0.003329
2827.64	0.00369	0.003569	0.003593	0.003564	0.003563	0.003567	0.003542	0.003531	0.003712	0.003747	0.00367	0.003703
2829.57	0.004122	0.004027	0.004026	0.003983	0.004025	0.003945	0.00397	0.003893	0.004121	0.004151	0.004107	0.004147
2831.5	0.004632	0.004601	0.004572	0.004545	0.004593	0.004474	0.004496	0.004388	0.004672	0.004659	0.00467	0.004728
2833.43	0.005397	0.005365	0.005347	0.005348	0.005399	0.005275	0.005277	0.00519	0.005528	0.005446	0.005487	0.005534
2835.36	0.006603	0.006502	0.006575	0.006506	0.006607	0.006538	0.006496	0.006458	0.006874	0.006713	0.006768	0.006785
2837.29	0.008497	0.008346	0.008456	0.008364	0.008515	0.008534	0.008413	0.008397	0.008886	0.008758	0.008745	0.0087
2839.22	0.0114	0.011251	0.011343	0.011311	0.011554	0.011585	0.011451	0.011368	0.011892	0.011887	0.011815	0.011716
2841.15	0.015559	0.015484	0.015596	0.015645	0.016076	0.016056	0.015987	0.015741	0.016235	0.016387	0.016335	0.01625
2843.07	0.020292	0.020246	0.020416	0.020497	0.021301	0.021186	0.021158	0.020792	0.02112	0.021298	0.021368	0.021376
2845	0.023053	0.022954	0.023099	0.02307	0.024215	0.023983	0.023944	0.023587	0.023837	0.023873	0.024058	0.02409
2846.93	0.021184	0.020985	0.021001	0.02085	0.02189	0.021566	0.021359	0.021178	0.02174	0.021558	0.021696	0.021598
2848.86	0.014399	0.014078	0.013925	0.013632	0.014144	0.013819	0.013398	0.013397	0.014567	0.014163	0.014135	0.013913
2850.79	0.004865	0.004551	0.004177	0.003855	0.003593	0.003353	0.002892	0.002959	0.004572	0.004124	0.003922	0.003675
2852.72	-0.004104	-0.004251	-0.004766	-0.00495	-0.005845	-0.005954	-0.006286	-0.006205	-0.004662	-0.004971	-0.00527	-0.005429
2854.65	-0.009741	-0.009756	-0.010163	-0.01013	-0.011217	-0.011224	-0.011319	-0.011235	-0.010346	-0.010438	-0.010688	-0.0107
2856.58	-0.011589	-0.011504	-0.011714	-0.011522	-0.012393	-0.012322	-0.012229	-0.012064	-0.012146	-0.01205	-0.01221	-0.012073
2858.51	-0.011042	-0.010865	-0.010888	-0.010696	-0.011292	-0.011145	-0.010977	-0.010709	-0.011523	-0.011333	-0.011411	-0.011266
2860.43	-0.009185	-0.00904	-0.008855	-0.008743	-0.009169	-0.00897	-0.008827	-0.008534	-0.009622	-0.009418	-0.009392	-0.009334
2862.36	-0.006481	-0.006435	-0.006147	-0.00618	-0.006444	-0.006231	-0.006094	-0.005921	-0.006929	-0.006803	-0.006667	-0.006637
2864.29	-0.003561	-0.003598	-0.003379	-0.003421	-0.003616	-0.003458	-0.003321	-0.003305	-0.004021	-0.003957	-0.003816	-0.003755
2866.22	-0.001183	-0.001296	-0.001195	-0.001109	-0.001277	-0.001208	-0.00114	-0.001175	-0.001571	-0.001503	-0.001493	-0.001397
2868.15	0.000178	-5e-06	6.5e-05	0.000192	8.6e-05	0.000121	0.000137	0.000112	-0.000117	9e-06	-0.000113	1.6e-05
2870.08	0.000457	0.000336	0.000331	0.0004	0.000382	0.000426	0.000431	0.000457	0.000268	0.000466	0.000274	0.000381
2872.01	1.7e-05	-1e-05	-7.7e-05	-0.000108	-3.8e-05	2.8e-05	6.8e-05	0.000101	-5.9e-05	7.7e-05	1.3e-05	4.2e-05
2873.94	-0.000565	-0.000554	-0.000583	-0.000711	-0.000574	-0.000484	-0.000465	-0.000404	-0.000534	-0.000545	-0.000343	-0.000398
2875.86	-0.000776	-0.000749	-0.000771	-0.000862	-0.000668	-0.000665	-0.000673	-0.000585	-0.000628	-0.00076	-0.000456	-0.000502
2877.79	-0.00041	-0.000425	-0.000443	-0.000399	-0.000208	-0.000278	-0.000294	-0.000242	-0.000203	-0.000315	-0.000144	-8.9e-05
2879.72	0.000369	0.000337	0.000366	0.000428	0.000587	0.000579	0.000561	0.000529	0.00062	0.000609	0.000601	0.00071
2881.65	0.001364	0.001295	0.001355	0.001356	0.001509	0.001558	0.001569	0.001473	0.001626	0.001645	0.001531	0.001625
2883.58	0.002375	0.002291	0.002279	0.002274	0.002422	0.002434	0.002477	0.00236	0.002599	0.00261	0.00241	0.002496
2885.51	0.00324	0.003178	0.003098	0.003097	0.003246	0.003225	0.003205	0.003116	0.00346	0.003403	0.003272	0.003282
2887.44	0.003947	0.003896	0.003815	0.003804	0.003943	0.003866	0.003773	0.003774	0.004142	0.004032	0.004078	0.003974
2889.37	0.0045	0.004435	0.00436	0.004392	0.004524	0.004333	0.004277	0.004347	0.004646	0.004543	0.004636	0.004573
2891.3	0.004912	0.004828	0.004826	0.004809	0.004934	0.004765	0.004781	0.004802	0.005024	0.004915	0.005008	0.005005
2893.22	0.00526	0.005189	0.005258	0.005106	0.00522	0.005152	0.005243	0.005123	0.005347	0.005209	0.005342	0.005289
2895.15	0.005602	0.00548	0.005546	0.005387	0.005554	0.005492	0.005574	0.005415	0.005624	0.005551	0.005618	0.005551
2897.08	0.005939	0.005788	0.005758	0.00572	0.005969	0.005853	0.005798	0.00574	0.005871	0.005978	0.005907	0.005868
2899.01	0.006367	0.006232	0.00611	0.006198	0.006378	0.00632	0.006066	0.006145	0.006285	0.00641	0.006377	0.006305
2900.94	0.006969	0.006865	0.006752	0.006869	0.006961	0.006976	0.00666	0.006761	0.006979	0.007	0.006999	0.007017
2902.87	0.007914	0.007787	0.007775	0.007823	0.007983	0.007927	0.007746	0.007756	0.007989	0.007971	0.007907	0.008029
2904.8	0.009374	0.009184	0.009349	0.009278	0.009561	0.00952	0.009465	0.009327	0.009479	0.009446	0.009429	0.009403
2906.73	0.011628	0.011428	0.011668	0.011563	0.012083	0.01203	0.012164	0.011835	0.011665	0.011758	0.011932	0.011728
2908.65	0.014902	0.014667	0.014894	0.014839	0.015741	0.015564	0.015911	0.015523	0.01478	0.015128	0.015424	0.015247
2910.58	0.018207	0.018064	0.018054	0.018124	0.019293	0.019122	0.019383	0.019058	0.018112	0.018442	0.018636	0.018714
2912.51	0.019397	0.019485	0.019007	0.01934	0.020367	0.020251	0.020268	0.020068	0.019431	0.019478	0.019521	0.019804
2914.44	0.017133	0.017269	0.016527	0.01697	0.017663	0.017397	0.017261	0.017146	0.017163	0.016894	0.016927	0.017127
2916.37	0.011953	0.011851	0.011196	0.01145	0.011734	0.011247	0.010992	0.010827	0.011793	0.011223	0.011226	0.011199
2918.3	0.0056	0.005217	0.004831	0.004704	0.004479	0.0041	0.003795	0.003455	0.005217	0.004401	0.004359	0.004215
2920.23	6.7e-05	-0.000461	-0.000662	-0.00109	-0.001622	-0.001853	-0.001997	-0.002499	-0.000539	-0.001297	-0.001395	-0.001464
2922.16	-0.003676	-0.004125	-0.004303	-0.004824	-0.005412	-0.005509	-0.005533	-0.005932	-0.004381	-0.00479	-0.005119	-0.005028
2924.09	-0.006262	-0.006436	-0.006702	-0.007097	-0.007654	-0.007566	-0.007638	-0.007696	-0.006803	-0.006784	-0.007356	-0.007214
2926.01	-0.008528	-0.008471	-0.008677	-0.008808	-0.009373	-0.009275	-0.009332	-0.009002	-0.008811	-0.008509	-0.008928	-0.009022
2927.94	-0.010407	-0.010326	-0.010217	-0.010255	-0.010723	-0.01066	-0.010725	-0.010292	-0.010403	-0.010218	-0.010212	-0.010522
2929.87	-0.011633	-0.011613	-0.011336	-0.011362	-0.01165	-0.01158	-0.011672	-0.011306	-0.011488	-0.011561	-0.011301	-0.011592
2931.8	-0.012292	-0.012318	-0.012068	-0.012039	-0.012317	-0.012205	-0.012174	-0.011824	-0.012225	-0.01241	-0.012101	-0.012246
2933.73	-0.012615	-0.012628	-0.012485	-0.01233	-0.012667	-0.012587	-0.01244	-0.012069	-0.012667	-0.012757	-0.012553	-0.012528
2935.66	-0.012637	-0.01256	-0.012488	-0.012327	-0.012672	-0.012564	-0.01241	-0.011978	-0.0128	-0.012679	-0.012624	-0.012474
2937.59	-0.012257	-0.012155	-0.011968	-0.011922	-0.012217	-0.012053	-0.011966	-0.011476	-0.012497	-0.012223	-0.012247	-0.012029
2939.52	-0.011324	-0.011233	-0.01096	-0.011011	-0.011188	-0.011081	-0.011086	-0.010637	-0.011599	-0.011387	-0.011354	-0.011157
2941.44	-0.00983	-0.009738	-0.009532	-0.009611	-0.009707	-0.009619	-0.009691	-0.009394	-0.010181	-0.010087	-0.009941	-0.00984
2943.37	-0.007934	-0.007843	-0.007735	-0.007736	-0.007871	-0.007773	-0.007857	-0.007681	-0.008413	-0.008315	-0.008143	-0.008172
2945.3	-0.00578	-0.00569	-0.005618	-0.005609	-0.00581	-0.005728	-0.005698	-0.005731	-0.006293	-0.006139	-0.006125	-0.006158
2947.23	-0.003632	-0.003525	-0.00354	-0.003545	-0.003735	-0.003631	-0.003498	-0.003761	-0.004051	-0.003892	-0.004015	-0.003994
2949.16	-0.001823	-0.00173	-0.001837	-0.001839	-0.001943	-0.001849	-0.001717	-0.002015	-0.002203	-0.002097	-0.002217	-0.002181
2951.09	-0.000675	-0.000688	-0.000775	-0.00081	-0.000796	-0.000816	-0.000749	-0.000905	-0.001148	-0.001049	-0.001136	-0.001107
2953.02	-0.000424	-0.000531	-0.000577	-0.000626	-0.000651	-0.000674	-0.000732	-0.00064	-0.000932	-0.000872	-0.000893	-0.000938
2954.95	-0.001052	-0.001174	-0.001166	-0.001161	-0.001334	-0.001253	-0.001469	-0.001185	-0.001465	-0.001536	-0.001442	-0.001546
2956.87	-0.002233	-0.002328	-0.002278	-0.002235	-0.002436	-0.002366	-0.002605	-0.002305	-0.002525	-0.002696	-0.002551	-0.002619
2958.8	-0.003551	-0.003594	-0.003601	-0.003569	-0.003676	-0.003745	-0.003789	-0.0036	-0.003784	-0.003936	-0.003853	-0.003841
2960.73	-0.004822	-0.004816	-0.004897	-0.004828	-0.004888	-0.005012	-0.00486	-0.00476	-0.00504	-0.005129	-0.005097	-0.005038
2962.66	-0.005949	-0.00587	-0.006008	-0.005921	-0.005888	-0.005988	-0.005757	-0.005722	-0.006182	-0.006167	-0.006127	-0.006075
2964.59	-0.0068	-0.006654	-0.006777	-0.006758	-0.00659	-0.006612	-0.00643	-0.006421	-0.007053	-0.006887	-0.006806	-0.006813
2966.52	-0.00728	-0.007132	-0.007167	-0.007189	-0.007007	-0.006905	-0.006842	-0.006752	-0.007409	-0.007239	-0.0071	-0.007154
2968.45	-0.007329	-0.007203	-0.007242	-0.00722	-0.007016	-0.006924	-0.00694	-0.006736	-0.007296	-0.00724	-0.007037	-0.007107
2970.38	-0.006995	-0.006899	-0.007003	-0.006891	-0.006727	-0.006715	-0.006706	-0.006461	-0.006932	-0.006935	-0.006798	-0.006798
2972.31	-0.00646	-0.00645	-0.0065	-0.006352	-0.006329	-0.006332	-0.006268	-0.006032	-0.006458	-0.006471	-0.00647	-0.006356
2974.23	-0.00591	-0.00599	-0.005935	-0.005832	-0.005908	-0.005829	-0.005746	-0.005531	-0.00596	-0.005974	-0.006029	-0.005874
2976.16	-0.005443	-0.005493	-0.00539	-0.005381	-0.005437	-0.005301	-0.005204	-0.005107	-0.005494	-0.005479	-0.005503	-0.005415
2978.09	-0.00504	-0.004998	-0.004884	-0.004946	-0.004953	-0.004831	-0.00476	-0.004762	-0.005048	-0.004993	-0.00499	-0.005022
2980.02	-0.004644	-0.004547	-0.004493	-0.004538	-0.004518	-0.004445	-0.00441	-0.004394	-0.004577	-0.004534	-0.004543	-0.004635
2981.95	-0.004214	-0.004122	-0.004216	-0.004184	-0.004125	-0.004117	-0.004052	-0.004006	-0.004133	-0.004149	-0.004137	-0.004239
2983.88	-0.003748	-0.003729	-0.003866	-0.003822	-0.003736	-0.003804	-0.003685	-0.003641	-0.003747	-0.003799	-0.003787	-0.003741
2985.81	-0.003264	-0.003372	-0.003387	-0.003392	-0.003328	-0.00341	-0.003296	-0.003271	-0.003357	-0.003397	-0.003419	-0.003192
2987.74	-0.002777	-0.002935	-0.00289	-0.002921	-0.002871	-0.002919	-0.002856	-0.002852	-0.00291	-0.002932	-0.002905	-0.00268
2989.66	-0.002283	-0.002394	-0.002352	-0.002408	-0.002325	-0.002363	-0.002368	-0.002392	-0.002397	-0.00238	-0.002279	-0.002181
2991.59	-0.001687	-0.00176	-0.001788	-0.001789	-0.001737	-0.001754	-0.001832	-0.001814	-0.001769	-0.001742	-0.00162	-0.001665
2993.52	-0.001035	-0.001067	-0.001167	-0.001116	-0.001148	-0.001116	-0.001226	-0.001137	-0.001059	-0.001077	-0.000944	-0.001046
2995.45	-0.000406	-0.000405	-0.000505	-0.000474	-0.000515	-0.000481	-0.00055	-0.000462	-0.000343	-0.000387	-0.00032	-0.000394
2997.38	0.00021	0.000221	0.000154	0.000117	0.00013	0.000137	9.1e-05	0.000159	0.000333	0.000299	0.000244	0.000247
2999.31	0.000757	0.000759	0.000717	0.000597	0.000653	0.00069	0.000618	0.000656	0.000911	0.000896	0.000733	0.000787
3001.24	0.001193	0.001101	0.001047	0.000907	0.00103	0.001021	0.000941	0.000998	0.001316	0.00128	0.001144	0.001145
3003.17	0.001462	0.001239	0.001179	0.001107	0.00125	0.001103	0.001042	0.001159	0.00147	0.001435	0.001374	0.001314
3005.1	0.001463	0.001196	0.001123	0.001204	0.00121	0.000993	0.000964	0.001113	0.001376	0.001366	0.001326	0.001245
3007.02	0.001144	0.000914	0.000852	0.000992	0.00091	0.000689	0.000707	0.000829	0.001002	0.000996	0.001003	0.00094
3008.95	0.000584	0.000435	0.000394	0.000468	0.000439	0.000256	0.000251	0.000351	0.000391	0.000367	0.00043	0.00041
3010.88	-9e-05	-0.000121	-0.000186	-0.000234	-0.000184	-0.000259	-0.000288	-0.00019	-0.000317	-0.0004	-0.000274	-0.000244
3012.81	-0.000734	-0.000695	-0.000764	-0.000906	-0.000813	-0.000737	-0.000789	-0.000753	-0.000971	-0.00109	-0.000971	-0.000857
3014.74	-0.00112	-0.001151	-0.001184	-0.001304	-0.001232	-0.001066	-0.001122	-0.001171	-0.001399	-0.001476	-0.001441	-0.00131
3016.67	-0.001206	-0.001302	-0.001337	-0.001371	-0.001357	-0.001196	-0.001219	-0.001286	-0.001553	-0.001536	-0.001563	-0.00149
3018.6	-0.001049	-0.001185	-0.001197	-0.001168	-0.001185	-0.001097	-0.001072	-0.001106	-0.00145	-0.001333	-0.00137	-0.001382
3020.53	-0.000701	-0.000879	-0.000849	-0.00086	-0.000793	-0.000852	-0.00074	-0.000775	-0.001101	-0.001007	-0.000986	-0.001052
3022.45	-0.000296	-0.000457	-0.000425	-0.000485	-0.000329	-0.000479	-0.000365	-0.000395	-0.000611	-0.000615	-0.000536	-0.000569
3024.38	8.1e-05	-6.9e-05	-2.2e-05	-6.1e-05	6.4e-05	-0.000116	-4e-06	3.7e-05	-0.000131	-0.000204	-0.000107	-9.7e-05
3026.31	0.000327	0.000214	0.000243	0.000278	0.000272	0.000147	0.000203	0.000403	0.000227	0.000116	0.000193	0.000244
3028.24	0.000494	0.000428	0.000391	0.000449	0.000376	0.000342	0.000319	0.000632	0.000416	0.000356	0.000359	0.000448
3030.17	0.000632	0.00058	0.000476	0.000497	0.000504	0.000463	0.00043	0.000701	0.000472	0.000492	0.000478	0.000547
3032.1	0.000747	0.000672	0.000534	0.00054	0.000624	0.000591	0.000591	0.000695	0.00055	0.000595	0.000575	0.000616
3034.03	0.000896	0.000787	0.000626	0.000618	0.000737	0.000728	0.00077	0.000719	0.000693	0.000706	0.000671	0.000729
3035.96	0.001023	0.00094	0.000781	0.000768	0.000867	0.00085	0.000868	0.00078	0.000825	0.000824	0.000837	0.00089
3037.89	0.00107	0.001027	0.000904	0.000927	0.000943	0.000911	0.000876	0.000851	0.000934	0.000917	0.000967	0.000955
3039.81	0.00109	0.00105	0.00094	0.000999	0.000977	0.000958	0.000866	0.000913	0.001015	0.000981	0.001004	0.000972
3041.74	0.001166	0.001092	0.001036	0.00101	0.001094	0.001021	0.000953	0.000976	0.00108	0.001065	0.001062	0.001085
3043.67	0.001263	0.001109	0.001136	0.001037	0.00118	0.001047	0.00105	0.001062	0.001137	0.001105	0.001106	0.00115
3045.6	0.001343	0.001116	0.001173	0.00108	0.001164	0.001078	0.001116	0.001145	0.001188	0.001112	0.001125	0.001175
3047.53	0.001425	0.001196	0.001208	0.001133	0.00116	0.001105	0.001145	0.001183	0.001187	0.001161	0.001212	0.001274
3049.46	0.001488	0.00128	0.00123	0.001209	0.001176	0.001135	0.00116	0.00123	0.001233	0.001252	0.001295	0.001358
3051.39	0.001524	0.001313	0.001197	0.001277	0.001224	0.00119	0.00115	0.001297	0.001338	0.00131	0.001276	0.001348
3053.32	0.001522	0.001369	0.001221	0.001326	0.001347	0.001306	0.001161	0.001362	0.001399	0.001333	0.00131	0.001346
3055.24	0.001434	0.00136	0.001333	0.001319	0.001414	0.001394	0.001208	0.001373	0.001448	0.001328	0.00139	0.001323
3057.17	0.001386	0.001257	0.001343	0.001273	0.001327	0.001384	0.001195	0.001294	0.001426	0.001295	0.001381	0.001261
3059.1	0.001371	0.00117	0.001231	0.001176	0.001183	0.001256	0.001137	0.001162	0.001285	0.001234	0.001301	0.001231
3061.03	0.001281	0.001081	0.001085	0.000999	0.001006	0.00098	0.00105	0.001016	0.001078	0.001112	0.001165	0.001195
3062.96	0.001152	0.000917	0.000866	0.000784	0.000843	0.000698	0.00092	0.000856	0.000894	0.000956	0.000906	0.001086
3064.89	0.001005	0.000768	0.000625	0.00063	0.000766	0.000553	0.00074	0.000697	0.000751	0.000766	0.000665	0.000918
3066.82	0.000891	0.000686	0.000535	0.000547	0.000738	0.000567	0.000605	0.000614	0.000701	0.000632	0.000615	0.000768
3068.75	0.000847	0.000654	0.000582	0.000555	0.000686	0.000647	0.000547	0.000614	0.000753	0.000593	0.000637	0.000652
3070.68	0.000884	0.00068	0.000617	0.000639	0.000622	0.000724	0.000497	0.000648	0.000777	0.000613	0.00072	0.000652
3072.6	0.000881	0.000689	0.000634	0.000649	0.000591	0.00071	0.000496	0.00073	0.000763	0.000642	0.0008	0.000694
3074.53	0.000799	0.000625	0.000619	0.000598	0.000527	0.000573	0.000535	0.000767	0.000705	0.000647	0.000786	0.000686
3076.46	0.000699	0.000522	0.000506	0.000556	0.000468	0.000451	0.000532	0.000676	0.000626	0.000627	0.000679	0.000648
3078.39	0.000583	0.000484	0.000381	0.000473	0.000475	0.000385	0.000457	0.000549	0.000556	0.000544	0.000562	0.00055
3080.32	0.000519	0.000501	0.000351	0.000361	0.000491	0.000384	0.000368	0.000368	0.000518	0.000455	0.0005	0.00046
3082.25	0.00049	0.0005	0.000348	0.000333	0.000493	0.000435	0.000325	0.000226	0.000488	0.000408	0.000447	0.000421
3084.18	0.000483	0.000461	0.000347	0.000318	0.000507	0.000453	0.00032	0.000277	0.000461	0.000405	0.000434	0.000475
3086.11	0.000529	0.000408	0.000396	0.000255	0.000524	0.000416	0.000362	0.000412	0.000448	0.000436	0.000441	0.000534
3088.03	0.000573	0.000407	0.000418	0.0003	0.000494	0.00037	0.000457	0.000482	0.000461	0.00049	0.000466	0.000548
3089.96	0.000569	0.000413	0.000368	0.000324	0.000448	0.000347	0.000473	0.000465	0.000489	0.000525	0.000461	0.000551
3091.89	0.000574	0.000432	0.000363	0.000306	0.000447	0.000345	0.00042	0.000424	0.000504	0.000543	0.000421	0.000499
3093.82	0.000602	0.000504	0.00043	0.000355	0.000458	0.000346	0.000402	0.000425	0.000556	0.000613	0.000473	0.000458
3095.75	0.000612	0.000536	0.000411	0.000372	0.000407	0.000306	0.000368	0.000458	0.000614	0.000631	0.000549	0.000455
3097.68	0.000616	0.000496	0.000399	0.000357	0.000387	0.000309	0.000307	0.000524	0.000656	0.000553	0.00057	0.00051
3099.61	0.000664	0.000481	0.000452	0.000382	0.000463	0.000445	0.000335	0.000558	0.000674	0.000486	0.000617	0.000569
3101.54	0.000707	0.000541	0.000489	0.000469	0.000573	0.000594	0.000472	0.000582	0.000672	0.0005	0.000685	0.000617
3103.46	0.000757	0.000567	0.000512	0.000524	0.000661	0.000673	0.000547	0.000611	0.000659	0.000572	0.000692	0.000663
3105.39	0.000868	0.000614	0.000582	0.000601	0.000759	0.00077	0.000621	0.000671	0.000686	0.000682	0.000755	0.000712
3107.32	0.000991	0.000764	0.000683	0.000705	0.000819	0.000851	0.000751	0.00077	0.000785	0.000828	0.000905	0.000822
3109.25	0.001089	0.000881	0.000765	0.000799	0.000792	0.000853	0.00083	0.00085	0.000941	0.000931	0.000963	0.000979
3111.18	0.00114	0.000925	0.000874	0.000899	0.000844	0.000836	0.000868	0.000983	0.001089	0.001032	0.000941	0.0011
3113.11	0.001205	0.000956	0.000932	0.000962	0.000934	0.000803	0.000908	0.00101	0.001125	0.001093	0.000965	0.001114
3115.04	0.001254	0.000995	0.000921	0.000964	0.001034	0.00077	0.000949	0.000989	0.0011	0.001112	0.001007	0.001097
3116.97	0.001276	0.000974	0.000902	0.000898	0.001106	0.000793	0.000974	0.001039	0.001087	0.001088	0.001	0.001095
3118.9	0.001248	0.00095	0.000968	0.000848	0.001111	0.000934	0.001008	0.001061	0.00111	0.001055	0.001005	0.001061
3120.82	0.001223	0.001046	0.001091	0.000872	0.00115	0.001099	0.001061	0.001082	0.001191	0.001082	0.00109	0.001057
3122.75	0.001272	0.001158	0.001127	0.000953	0.001192	0.001162	0.001059	0.0011	0.001279	0.001118	0.001159	0.001133
3124.68	0.00139	0.001246	0.001127	0.001111	0.001254	0.001208	0.001084	0.001115	0.00132	0.001183	0.001246	0.001275
3126.61	0.001558	0.00135	0.001167	0.001308	0.001354	0.001307	0.001215	0.001165	0.00135	0.001249	0.001357	0.001418
3128.54	0.00167	0.001454	0.001235	0.001431	0.001486	0.001406	0.001369	0.001307	0.001425	0.001362	0.00141	0.001562
3130.47	0.001688	0.001524	0.001361	0.001507	0.001567	0.001481	0.001446	0.001474	0.001517	0.001478	0.00144	0.001658
3132.4	0.0017	0.001593	0.001468	0.001501	0.0016	0.001497	0.001416	0.00155	0.001605	0.001546	0.001526	0.001619
3134.33	0.001768	0.001635	0.001487	0.00139	0.001632	0.001458	0.001378	0.001566	0.001657	0.001565	0.00165	0.00156
3136.25	0.001883	0.001594	0.001445	0.001319	0.001572	0.001406	0.001356	0.001511	0.001672	0.001565	0.001698	0.001595
3138.18	0.002006	0.001594	0.001428	0.001369	0.001495	0.001435	0.001389	0.001446	0.001665	0.001627	0.001737	0.001631
3140.11	0.002002	0.001685	0.001486	0.001468	0.001534	0.001525	0.001473	0.00149	0.001682	0.001706	0.001718	0.001631
3142.04	0.001919	0.001771	0.001567	0.001555	0.001642	0.001593	0.00149	0.001576	0.001729	0.001762	0.001664	0.001719
3143.97	0.00188	0.001802	0.00169	0.001651	0.001714	0.001676	0.001573	0.001677	0.001755	0.001817	0.001737	0.001774
3145.9	0.00194	0.00182	0.00178	0.001711	0.001768	0.001698	0.001743	0.001785	0.001801	0.001857	0.001856	0.001801
3147.83	0.002046	0.001832	0.001804	0.001728	0.001877	0.001732	0.001837	0.001846	0.001895	0.001885	0.001939	0.001868
3149.76	0.002163	0.001881	0.001767	0.001712	0.001951	0.001843	0.00183	0.001882	0.001995	0.001925	0.00197	0.001904
3151.69	0.002204	0.001976	0.001719	0.001675	0.001976	0.001926	0.001766	0.001888	0.002058	0.001972	0.001965	0.001861
3153.61	0.002161	0.001988	0.001762	0.001636	0.00198	0.001951	0.001754	0.001898	0.002125	0.00199	0.001985	0.001863
3155.54	0.002188	0.001898	0.001805	0.001657	0.001944	0.001883	0.001752	0.001883	0.002157	0.001968	0.002031	0.001945
3157.47	0.002276	0.001844	0.00181	0.00176	0.001922	0.001786	0.001809	0.001852	0.002124	0.001977	0.002088	0.001956
3159.4	0.002345	0.001929	0.001831	0.001848	0.001983	0.001743	0.001839	0.001869	0.002135	0.001959	0.002085	0.001991
3161.33	0.002397	0.002018	0.00184	0.001859	0.002057	0.001795	0.001809	0.001884	0.002157	0.001952	0.002036	0.002087
3163.26	0.002417	0.00207	0.001878	0.001863	0.002075	0.001887	0.001844	0.001915	0.00208	0.001989	0.001965	0.002191
3165.19	0.002405	0.002143	0.00198	0.001925	0.002114	0.001995	0.001904	0.001978	0.002037	0.002037	0.001974	0.002267
3167.12	0.002433	0.002187	0.002045	0.001992	0.002126	0.002125	0.002021	0.002	0.002139	0.002099	0.002116	0.002338
3169.04	0.002472	0.002229	0.002033	0.002042	0.002136	0.002153	0.002107	0.002054	0.002211	0.002135	0.002193	0.002355
3170.97	0.00246	0.002237	0.002017	0.00205	0.002239	0.002174	0.002117	0.00217	0.00227	0.002221	0.002275	0.00229
3172.9	0.00242	0.002182	0.001984	0.001981	0.002247	0.002229	0.002038	0.002242	0.002348	0.00223	0.002306	0.00224
3174.83	0.002395	0.002052	0.001913	0.001908	0.002148	0.002127	0.001923	0.002175	0.002282	0.002136	0.002217	0.002218
3176.76	0.002388	0.001946	0.001901	0.001905	0.00205	0.001947	0.001889	0.002004	0.002199	0.002001	0.002122	0.002149
3178.69	0.002452	0.002002	0.001944	0.0019	0.001971	0.001905	0.001964	0.001886	0.002295	0.001902	0.00203	0.002056
3180.62	0.002446	0.002066	0.001938	0.001848	0.001908	0.00188	0.00207	0.001834	0.002325	0.001901	0.001966	0.001988
3182.55	0.002347	0.002096	0.00195	0.001862	0.001989	0.00187	0.002085	0.001925	0.002151	0.00202	0.001956	0.001929
3184.48	0.002257	0.002126	0.001929	0.001908	0.002175	0.002019	0.002037	0.002081	0.002026	0.002197	0.002105	0.001986
3186.4	0.002201	0.002097	0.001873	0.001895	0.002179	0.002138	0.00189	0.002082	0.001957	0.002257	0.002215	0.002113
3188.33	0.002222	0.002098	0.001952	0.001889	0.002194	0.002123	0.001762	0.002011	0.002049	0.002211	0.002214	0.002209
3190.26	0.002338	0.002147	0.002026	0.001936	0.002197	0.002087	0.001815	0.002057	0.002334	0.002169	0.002228	0.002262
3192.19	0.002392	0.002166	0.001947	0.001863	0.002026	0.001988	0.001877	0.002152	0.002482	0.002144	0.002148	0.002162
3194.12	0.002222	0.002057	0.001759	0.001712	0.001817	0.001792	0.001848	0.002109	0.002363	0.002034	0.002018	0.00197
3196.05	0.00212	0.001937	0.001627	0.001683	0.00175	0.001631	0.001828	0.001972	0.002133	0.001879	0.001939	0.001888
3197.98	0.0022	0.001863	0.001612	0.001711	0.00178	0.001587	0.001771	0.001781	0.001931	0.001801	0.001916	0.001937
3199.91	0.002243	0.001793	0.001714	0.001728	0.001822	0.001659	0.001618	0.001607	0.001785	0.001768	0.001885	0.001981
3201.83	0.00219	0.001874	0.001867	0.001797	0.001982	0.001864	0.001626	0.001656	0.001822	0.001813	0.001996	0.002031
3203.76	0.002079	0.001897	0.0019	0.00186	0.002029	0.001969	0.001753	0.001844	0.001941	0.001973	0.002084	0.002002
3205.69	0.002012	0.001874	0.001878	0.001849	0.001932	0.001935	0.001845	0.001911	0.002052	0.002031	0.002042	0.001932
3207.62	0.002015	0.002021	0.001833	0.001824	0.001878	0.00189	0.001879	0.001917	0.002155	0.001946	0.002002	0.001978
3209.55	0.002135	0.002096	0.001714	0.001749	0.001825	0.001773	0.001781	0.001913	0.002142	0.001866	0.001903	0.001981
3211.48	0.002314	0.002007	0.001669	0.001691	0.001758	0.0017	0.001729	0.001888	0.002066	0.001863	0.001801	0.00199
3213.41	0.002254	0.001866	0.001683	0.001701	0.001702	0.001669	0.001758	0.001845	0.001924	0.001819	0.00177	0.001995
3215.34	0.002038	0.001756	0.001618	0.001723	0.00177	0.001588	0.001754	0.001746	0.001832	0.001843	0.001794	0.001922
3217.27	0.001957	0.001617	0.001554	0.001735	0.001858	0.001539	0.001674	0.001654	0.001747	0.001896	0.001737	0.001734
3219.19	0.001987	0.001608	0.00155	0.001744	0.001891	0.001695	0.001674	0.001559	0.001642	0.001864	0.001834	0.001749
3221.12	0.001987	0.001753	0.001655	0.001678	0.00196	0.001867	0.00177	0.001651	0.00173	0.001864	0.002008	0.001939
3223.05	0.002055	0.00184	0.001852	0.001609	0.002008	0.001975	0.001893	0.001807	0.001939	0.001887	0.00207	0.002036
3224.98	0.002244	0.00196	0.002055	0.001756	0.00202	0.002105	0.002015	0.001895	0.002173	0.001957	0.002135	0.002254
3226.91	0.002288	0.002061	0.002091	0.00191	0.002043	0.002076	0.00195	0.001936	0.002239	0.002044	0.002099	0.00234
3228.84	0.002301	0.002208	0.002009	0.001919	0.002119	0.002029	0.00184	0.002013	0.002165	0.002165	0.002056	0.002271
3230.77	0.002452	0.002363	0.001984	0.001972	0.002137	0.002094	0.001913	0.002157	0.002094	0.002275	0.002069	0.002111
3232.7	0.002534	0.002439	0.002038	0.002057	0.002211	0.002135	0.002142	0.002208	0.002237	0.002347	0.002175	0.002104
3234.62	0.002564	0.002409	0.002136	0.002106	0.002331	0.002168	0.002326	0.002274	0.002519	0.002332	0.002342	0.002162
3236.55	0.002659	0.00242	0.002243	0.00227	0.002386	0.002374	0.002403	0.002355	0.002613	0.002325	0.002568	0.002227
3238.48	0.002706	0.00251	0.002423	0.002508	0.002461	0.00252	0.002485	0.002525	0.002641	0.002473	0.002779	0.002486
3240.41	0.002703	0.002572	0.002598	0.002637	0.002504	0.002488	0.002562	0.002574	0.002581	0.002607	0.0027	0.002575
3242.34	0.002898	0.002851	0.002702	0.002676	0.002535	0.002572	0.002699	0.002555	0.002591	0.002719	0.002659	0.00264
3244.27	0.003114	0.003072	0.00275	0.002708	0.002664	0.002736	0.002874	0.002618	0.002868	0.002795	0.002726	0.002745
3246.2	0.003257	0.003108	0.002922	0.00285	0.002943	0.002955	0.003063	0.002767	0.003289	0.002841	0.002907	0.003002
3248.13	0.003549	0.003063	0.003109	0.002982	0.003159	0.003139	0.003165	0.003075	0.003472	0.002893	0.003167	0.003247
3250.05	0.003693	0.003124	0.003261	0.003028	0.003324	0.00322	0.003173	0.00335	0.003351	0.003017	0.003344	0.003349
3251.98	0.003549	0.003203	0.003388	0.003045	0.003405	0.003107	0.003122	0.003396	0.003314	0.003204	0.003366	0.003352
3253.91	0.003502	0.003232	0.003227	0.003064	0.003313	0.002998	0.002934	0.003127	0.003214	0.003335	0.003178	0.003227
3255.84	0.003524	0.003375	0.003003	0.003026	0.003217	0.003046	0.002901	0.002959	0.003199	0.003396	0.003147	0.003211
3257.77	0.003453	0.00337	0.002985	0.003014	0.003193	0.003176	0.003008	0.003052	0.003332	0.003351	0.003159	0.003156
3259.7	0.003497	0.003331	0.003128	0.003139	0.003243	0.003309	0.003083	0.003146	0.003321	0.003278	0.003189	0.003124
3261.63	0.003607	0.003334	0.003176	0.003206	0.003235	0.003292	0.003088	0.003086	0.003237	0.003196	0.003288	0.00317
3263.56	0.003546	0.003363	0.003191	0.003185	0.003175	0.003282	0.003112	0.002983	0.003153	0.003141	0.003247	0.00315
3265.49	0.003503	0.003354	0.00321	0.003247	0.003146	0.003277	0.003163	0.002949	0.003164	0.003111	0.003145	0.003134
3267.41	0.003466	0.003274	0.002989	0.003262	0.003085	0.003112	0.003091	0.002897	0.003097	0.00306	0.002988	0.003125
3269.34	0.003188	0.003021	0.002724	0.002964	0.0028	0.002693	0.002925	0.002804	0.00291	0.002787	0.002772	0.002903
3271.27	0.002768	0.002594	0.002403	0.002478	0.00242	0.002321	0.002585	0.002616	0.002566	0.002286	0.00249	0.002481
3273.2	0.002197	0.002201	0.001947	0.00195	0.002036	0.002035	0.002121	0.002188	0.002067	0.001793	0.0021	0.002133
3275.13	0.001652	0.001791	0.001649	0.001557	0.001736	0.001875	0.001701	0.001724	0.001574	0.001476	0.001782	0.001851
3277.06	0.001398	0.00138	0.001556	0.001327	0.001667	0.00184	0.001412	0.001442	0.001332	0.001446	0.001605	0.001538
3278.99	0.001344	0.001122	0.001385	0.001288	0.001605	0.00159	0.001218	0.001179	0.001451	0.001495	0.001431	0.001296
3280.92	0.001392	0.001057	0.001083	0.001251	0.001365	0.001211	0.001111	0.001002	0.001538	0.001476	0.001227	0.001113
3282.84	0.001444	0.001028	0.000761	0.000977	0.000924	0.00093	0.001001	0.000904	0.00134	0.001273	0.000915	0.000815
3284.77	0.001162	0.001017	0.00058	0.000749	0.000659	0.000821	0.000921	0.000892	0.001078	0.001011	0.000615	0.000591
3286.7	0.000444	0.00076	0.000461	0.000566	0.000538	0.000555	0.000727	0.000781	0.000709	0.000675	0.000407	0.000489
3288.63	-0.000221	0.000249	0.000353	0.000294	0.000396	0.000275	0.000418	0.000415	0.00027	0.000223	0.000197	0.000454
3290.56	-0.000498	-0.000136	0.000186	-5.9e-05	0.000161	7e-06	0.000235	-5e-05	9.5e-05	-0.000113	-9.2e-05	0.000342
3292.49	-0.000594	-0.000397	-0.000251	-0.000394	-0.000206	-0.000366	1.6e-05	-0.000493	-0.000166	-0.000397	-0.000351	-4e-06
3294.42	-0.000535	-0.000627	-0.000741	-0.00067	-0.000431	-0.000532	-0.000238	-0.000713	-0.000609	-0.000513	-0.000357	-0.000389
3296.35	-0.000554	-0.000796	-0.001076	-0.000833	-0.000505	-0.000572	-0.000491	-0.000707	-0.000815	-0.00043	-0.00038	-0.000651
3298.28	-0.000948	-0.00087	-0.00104	-0.00086	-0.000578	-0.00059	-0.0007	-0.000601	-0.000785	-0.00051	-0.000509	-0.000837
3300.2	-0.001214	-0.001034	-0.000884	-0.0009	-0.000729	-0.0006	-0.000936	-0.00063	-0.000711	-0.000778	-0.000718	-0.000932
3302.13	-0.001153	-0.001229	-0.000793	-0.000993	-0.000809	-0.000596	-0.001103	-0.000727	-0.000626	-0.000822	-0.000839	-0.000807
3304.06	-0.00113	-0.001417	-0.000867	-0.0011	-0.000961	-0.000834	-0.001217	-0.000994	-0.000782	-0.000844	-0.00093	-0.000884
3305.99	-0.001228	-0.001545	-0.001134	-0.001201	-0.0011	-0.001192	-0.001299	-0.001309	-0.001125	-0.001092	-0.00097	-0.001148
3307.92	-0.001337	-0.001538	-0.001356	-0.001477	-0.00122	-0.001396	-0.001336	-0.001495	-0.001338	-0.00128	-0.001076	-0.001376
3309.85	-0.001499	-0.001437	-0.001426	-0.001683	-0.001463	-0.001407	-0.001383	-0.001638	-0.00135	-0.001332	-0.001319	-0.001464
3311.78	-0.001659	-0.001343	-0.00143	-0.001609	-0.001747	-0.001377	-0.001414	-0.001597	-0.001386	-0.001429	-0.001472	-0.001485
3313.71	-0.001569	-0.001416	-0.001599	-0.001524	-0.00186	-0.001418	-0.001458	-0.001442	-0.001516	-0.001447	-0.001615	-0.00141
3315.63	-0.001562	-0.001638	-0.001839	-0.001507	-0.001743	-0.001448	-0.001505	-0.001406	-0.001599	-0.001496	-0.001712	-0.001304
3317.56	-0.001767	-0.001807	-0.001929	-0.001465	-0.001631	-0.001565	-0.001472	-0.001597	-0.001614	-0.001709	-0.00182	-0.001388
3319.49	-0.001882	-0.001853	-0.00184	-0.001475	-0.00149	-0.001599	-0.001404	-0.001631	-0.001462	-0.00173	-0.001607	-0.001512
3321.42	-0.001905	-0.001918	-0.001706	-0.001663	-0.001452	-0.001596	-0.001578	-0.001618	-0.001421	-0.001585	-0.001396	-0.001573
3323.35	-0.001948	-0.001848	-0.001566	-0.001832	-0.001524	-0.00168	-0.001746	-0.001654	-0.001537	-0.001456	-0.001414	-0.001477
3325.28	-0.00192	-0.001701	-0.001568	-0.00188	-0.001627	-0.001806	-0.001755	-0.00149	-0.001643	-0.001494	-0.001484	-0.001408
3327.21	-0.001713	-0.001586	-0.001572	-0.001857	-0.001606	-0.001699	-0.001635	-0.001372	-0.001579	-0.001492	-0.001557	-0.001349
3329.14	-0.001564	-0.001491	-0.001454	-0.00158	-0.001362	-0.001429	-0.001408	-0.001285	-0.001219	-0.001231	-0.001273	-0.001308
3331.07	-0.001582	-0.001583	-0.001509	-0.001368	-0.001277	-0.001418	-0.001318	-0.001316	-0.001081	-0.001006	-0.001037	-0.001426
3332.99	-0.001649	-0.00175	-0.001667	-0.00143	-0.001471	-0.001386	-0.001401	-0.001463	-0.001347	-0.001079	-0.001163	-0.001629
3334.92	-0.001752	-0.001749	-0.00178	-0.001659	-0.001605	-0.001402	-0.001607	-0.001577	-0.001617	-0.001415	-0.001503	-0.001781
3336.85	-0.001878	-0.001706	-0.001806	-0.001911	-0.001631	-0.001667	-0.001789	-0.001691	-0.001702	-0.001695	-0.001809	-0.001819
3338.78	-0.001908	-0.00173	-0.001739	-0.001837	-0.001601	-0.001822	-0.001777	-0.001593	-0.001602	-0.001771	-0.001834	-0.001654
3340.71	-0.001783	-0.001627	-0.001553	-0.001607	-0.001513	-0.001764	-0.001561	-0.001349	-0.001404	-0.001578	-0.001551	-0.001334
3342.64	-0.001567	-0.00148	-0.001333	-0.001333	-0.001339	-0.001643	-0.001354	-0.001115	-0.001229	-0.001301	-0.00116	-0.001161
3344.57	-0.001394	-0.001397	-0.001264	-0.001242	-0.00125	-0.001406	-0.00123	-0.001104	-0.001251	-0.0013	-0.001122	-0.001174
3346.5	-0.001233	-0.001323	-0.001268	-0.001347	-0.00121	-0.001068	-0.001081	-0.001219	-0.001318	-0.001341	-0.001234	-0.001165
3348.42	-0.001117	-0.001308	-0.001293	-0.001408	-0.001044	-0.000944	-0.001037	-0.00122	-0.001216	-0.001268	-0.001219	-0.001119
3350.35	-0.001222	-0.001427	-0.001353	-0.001478	-0.001016	-0.001066	-0.001141	-0.001303	-0.001273	-0.00118	-0.001207	-0.001158
3352.28	-0.00143	-0.001478	-0.001503	-0.001549	-0.001209	-0.001214	-0.001244	-0.001351	-0.001449	-0.001105	-0.001178	-0.001291
3354.21	-0.001436	-0.00144	-0.001591	-0.001486	-0.001371	-0.001317	-0.001344	-0.001303	-0.001432	-0.00106	-0.001154	-0.001418
3356.14	-0.001476	-0.001475	-0.001488	-0.001402	-0.001395	-0.001436	-0.001535	-0.001301	-0.001284	-0.001156	-0.001313	-0.001492
3358.07	-0.001585	-0.001468	-0.001396	-0.001409	-0.001396	-0.001523	-0.001582	-0.001256	-0.001141	-0.001235	-0.00146	-0.001486
3360	-0.001566	-0.001493	-0.001409	-0.001331	-0.001366	-0.001579	-0.001462	-0.001164	-0.001095	-0.001216	-0.001389	-0.001269
3361.93	-0.001454	-0.00148	-0.001432	-0.001241	-0.001351	-0.001576	-0.001458	-0.001126	-0.001183	-0.001331	-0.001272	-0.001133
3363.86	-0.001397	-0.001385	-0.001452	-0.001344	-0.001429	-0.00155	-0.001514	-0.001247	-0.001468	-0.001503	-0.001282	-0.00126
3365.78	-0.00138	-0.001306	-0.001437	-0.001504	-0.001422	-0.001386	-0.001431	-0.001406	-0.001617	-0.001584	-0.001474	-0.001285
3367.71	-0.001438	-0.001304	-0.00134	-0.001496	-0.00122	-0.001193	-0.001308	-0.001449	-0.001519	-0.001521	-0.001585	-0.001242
3369.64	-0.00162	-0.001352	-0.001263	-0.001379	-0.001094	-0.001224	-0.001271	-0.001408	-0.001417	-0.001331	-0.001437	-0.001242
3371.57	-0.00164	-0.001305	-0.001284	-0.001219	-0.001092	-0.001256	-0.001135	-0.001405	-0.001309	-0.001126	-0.00118	-0.001185
3373.5	-0.001496	-0.001322	-0.001393	-0.001207	-0.001141	-0.001246	-0.001107	-0.001411	-0.00126	-0.001233	-0.001121	-0.001108
3375.43	-0.00132	-0.001331	-0.001396	-0.001363	-0.001277	-0.001308	-0.001242	-0.001334	-0.001263	-0.001453	-0.001249	-0.00115
3377.36	-0.001255	-0.001261	-0.00125	-0.001344	-0.001285	-0.001315	-0.001258	-0.001141	-0.001219	-0.001367	-0.001269	-0.001153
3379.29	-0.001284	-0.00131	-0.001215	-0.001305	-0.001216	-0.001168	-0.001308	-0.000972	-0.001235	-0.001174	-0.001287	-0.00115
3381.21	-0.001312	-0.001348	-0.001303	-0.001259	-0.001213	-0.001112	-0.001405	-0.00092	-0.001335	-0.001037	-0.00125	-0.001293
3383.14	-0.001348	-0.001348	-0.00133	-0.001147	-0.001262	-0.001123	-0.001354	-0.001038	-0.001308	-0.001061	-0.001185	-0.001387
3385.07	-0.001242	-0.00122	-0.001135	-0.001012	-0.00109	-0.00097	-0.001074	-0.001085	-0.001054	-0.001113	-0.000975	-0.00119
3387	-0.00119	-0.001237	-0.001097	-0.001029	-0.000933	-0.000974	-0.000934	-0.001025	-0.000942	-0.001196	-0.000837	-0.001174
3388.93	-0.001287	-0.0013	-0.001144	-0.001125	-0.001018	-0.001077	-0.000893	-0.001087	-0.000992	-0.001144	-0.000865	-0.001269
3390.86	-0.001333	-0.001281	-0.001193	-0.00119	-0.001148	-0.001154	-0.000968	-0.001121	-0.001138	-0.001056	-0.000965	-0.001199
3392.79	-0.001443	-0.001403	-0.001417	-0.001467	-0.001344	-0.001363	-0.001305	-0.001223	-0.001464	-0.001223	-0.00142	-0.00133
3394.72	-0.001541	-0.001418	-0.001419	-0.001597	-0.001373	-0.001463	-0.001426	-0.001408	-0.001638	-0.001465	-0.001725	-0.00141
3396.64	-0.001547	-0.001322	-0.001232	-0.001498	-0.001208	-0.001376	-0.001351	-0.001452	-0.00156	-0.001589	-0.001639	-0.001321
3398.57	-0.001447	-0.00123	-0.001128	-0.001334	-0.001011	-0.001211	-0.001222	-0.001353	-0.00137	-0.001408	-0.001314	-0.001226
3400.5	-0.001455	-0.001328	-0.001293	-0.001322	-0.001133	-0.00111	-0.00115	-0.001405	-0.001286	-0.001273	-0.001219	-0.001384
3402.43	-0.001472	-0.001408	-0.001365	-0.001301	-0.001319	-0.000965	-0.001111	-0.001404	-0.001185	-0.00119	-0.001191	-0.001376
3404.36	-0.001468	-0.001444	-0.001359	-0.00121	-0.001393	-0.000979	-0.001204	-0.001277	-0.001196	-0.001155	-0.001228	-0.001236
3406.29	-0.001504	-0.001507	-0.001383	-0.00121	-0.001455	-0.001181	-0.001314	-0.001272	-0.001331	-0.001206	-0.001383	-0.001283
3408.22	-0.0015	-0.001466	-0.001248	-0.001231	-0.001374	-0.00129	-0.001264	-0.001308	-0.001358	-0.001318	-0.001285	-0.001254
3410.15	-0.001614	-0.001442	-0.001297	-0.001353	-0.00133	-0.001447	-0.001343	-0.001296	-0.001531	-0.001498	-0.001295	-0.001399
3412.08	-0.001678	-0.001394	-0.001324	-0.001357	-0.001279	-0.001456	-0.001339	-0.001181	-0.001611	-0.001477	-0.001318	-0.001543
3414	-0.001611	-0.001366	-0.001251	-0.001243	-0.001269	-0.00135	-0.001239	-0.000937	-0.001413	-0.001408	-0.001287	-0.001422
3415.93	-0.001709	-0.001501	-0.001462	-0.001358	-0.001456	-0.001488	-0.001396	-0.001042	-0.001493	-0.001547	-0.00153	-0.00144
3417.86	-0.001968	-0.001598	-0.001782	-0.001602	-0.001715	-0.001691	-0.001644	-0.001481	-0.00185	-0.001714	-0.001886	-0.001693
3419.79	-0.002036	-0.00164	-0.001908	-0.001769	-0.001823	-0.001728	-0.001758	-0.001822	-0.002065	-0.001727	-0.001963	-0.00189
3421.72	-0.002	-0.001753	-0.001842	-0.001804	-0.001688	-0.001666	-0.001754	-0.00199	-0.002001	-0.001663	-0.001883	-0.001959
3423.65	-0.001914	-0.001752	-0.00165	-0.001662	-0.001526	-0.00154	-0.001585	-0.001895	-0.001768	-0.001543	-0.001822	-0.001871
3425.58	-0.001719	-0.001715	-0.001353	-0.001419	-0.001409	-0.001421	-0.001309	-0.001543	-0.001417	-0.001397	-0.001674	-0.00155
3427.51	-0.001744	-0.001883	-0.001314	-0.001418	-0.001403	-0.001533	-0.001323	-0.001398	-0.001338	-0.001549	-0.001616	-0.001333
3429.43	-0.001991	-0.002011	-0.001553	-0.0017	-0.001503	-0.001685	-0.001561	-0.001618	-0.001722	-0.001839	-0.001734	-0.001502
3431.36	-0.00206	-0.001892	-0.001748	-0.001778	-0.001609	-0.001645	-0.001663	-0.001742	-0.002066	-0.001914	-0.001806	-0.001763
3433.29	-0.001837	-0.00173	-0.001841	-0.001663	-0.001672	-0.00156	-0.001708	-0.001691	-0.002133	-0.001836	-0.001804	-0.001936
3435.22	-0.001697	-0.001534	-0.001708	-0.0015	-0.00167	-0.001474	-0.001643	-0.001469	-0.001943	-0.001724	-0.001686	-0.001942
3437.15	-0.001892	-0.001569	-0.001667	-0.001567	-0.001909	-0.001622	-0.001717	-0.001444	-0.001863	-0.001869	-0.001812	-0.00203
3439.08	-0.001996	-0.00174	-0.001605	-0.001595	-0.001913	-0.001772	-0.001691	-0.00143	-0.001736	-0.001853	-0.001827	-0.001932
3441.01	-0.002139	-0.00201	-0.001666	-0.001666	-0.001797	-0.001873	-0.001646	-0.001398	-0.001653	-0.001848	-0.001744	-0.001813
3442.94	-0.002441	-0.002427	-0.002074	-0.00203	-0.002063	-0.002145	-0.001848	-0.00179	-0.00195	-0.002174	-0.002031	-0.002192
3444.87	-0.002567	-0.002575	-0.002439	-0.00223	-0.002353	-0.002291	-0.002067	-0.002256	-0.002267	-0.00238	-0.002268	-0.002424
3446.79	-0.002495	-0.002435	-0.002468	-0.002323	-0.00232	-0.002196	-0.002306	-0.002483	-0.002376	-0.002351	-0.002375	-0.002308
3448.72	-0.002323	-0.002181	-0.002167	-0.002312	-0.002109	-0.001994	-0.002281	-0.002397	-0.002308	-0.002193	-0.002295	-0.002051
3450.65	-0.002203	-0.002008	-0.001951	-0.00223	-0.00197	-0.001929	-0.002128	-0.002285	-0.002274	-0.002048	-0.002285	-0.00196
3452.58	-0.002014	-0.001816	-0.001688	-0.001898	-0.001725	-0.001817	-0.001809	-0.001955	-0.002103	-0.00178	-0.00209	-0.001932
3454.51	-0.002191	-0.001926	-0.001745	-0.001817	-0.001809	-0.001904	-0.00174	-0.001706	-0.002141	-0.001844	-0.001969	-0.002136
3456.44	-0.00256	-0.002281	-0.002138	-0.002131	-0.002183	-0.002171	-0.002035	-0.001959	-0.002403	-0.002189	-0.002187	-0.002558
3458.37	-0.002674	-0.002368	-0.00232	-0.002168	-0.00227	-0.002186	-0.002258	-0.002189	-0.002395	-0.002239	-0.002278	-0.002519
3460.3	-0.002747	-0.002393	-0.002299	-0.002137	-0.002138	-0.002203	-0.002374	-0.002267	-0.002334	-0.002262	-0.002367	-0.002347
3462.22	-0.002716	-0.002462	-0.002245	-0.002202	-0.002026	-0.002254	-0.002278	-0.002289	-0.002363	-0.002389	-0.002405	-0.002362
3464.15	-0.00266	-0.002407	-0.002191	-0.002208	-0.001981	-0.002174	-0.002156	-0.002261	-0.002377	-0.002431	-0.002395	-0.002389
3466.08	-0.002547	-0.002272	-0.0021	-0.002171	-0.001975	-0.002023	-0.002062	-0.002115	-0.002262	-0.002363	-0.002282	-0.002402
3468.01	-0.002415	-0.002181	-0.002082	-0.002179	-0.002061	-0.001942	-0.001947	-0.001924	-0.002195	-0.002159	-0.002053	-0.002295
3469.94	-0.002363	-0.002269	-0.002261	-0.002342	-0.002369	-0.00206	-0.002098	-0.002139	-0.002404	-0.002171	-0.002212	-0.002339
3471.87	-0.002366	-0.00227	-0.002277	-0.002308	-0.00245	-0.002169	-0.002241	-0.002422	-0.002613	-0.002258	-0.002399	-0.002337
3473.8	-0.002333	-0.002159	-0.002008	-0.002045	-0.002186	-0.002101	-0.002012	-0.0022	-0.002544	-0.002134	-0.00227	-0.002175
3475.73	-0.002384	-0.002267	-0.001905	-0.001986	-0.002132	-0.002196	-0.001961	-0.001927	-0.002443	-0.002164	-0.002288	-0.00226
3477.66	-0.002637	-0.002488	-0.002092	-0.002103	-0.002425	-0.002439	-0.002261	-0.002004	-0.002448	-0.002374	-0.002479	-0.002536
3479.58	-0.002783	-0.002539	-0.002291	-0.002201	-0.002588	-0.002479	-0.002423	-0.002144	-0.002384	-0.002439	-0.002498	-0.002592
3481.51	-0.002815	-0.002509	-0.002384	-0.002283	-0.002591	-0.002417	-0.002417	-0.002252	-0.0024	-0.002412	-0.002475	-0.002405
3483.44	-0.002745	-0.002592	-0.00247	-0.002456	-0.002561	-0.00233	-0.002476	-0.002548	-0.002547	-0.002589	-0.002571	-0.002389
3485.37	-0.002511	-0.002554	-0.002405	-0.002423	-0.002241	-0.002126	-0.00237	-0.002641	-0.002515	-0.002594	-0.002417	-0.002399
3487.3	-0.002265	-0.00236	-0.002205	-0.002232	-0.001877	-0.001972	-0.002114	-0.00242	-0.002364	-0.002351	-0.002169	-0.002363
3489.23	-0.002232	-0.002267	-0.002132	-0.002234	-0.001941	-0.002158	-0.002109	-0.002334	-0.002331	-0.002297	-0.002185	-0.002436
3491.16	-0.002457	-0.002329	-0.002263	-0.002335	-0.002314	-0.00244	-0.002279	-0.002449	-0.002377	-0.002374	-0.002429	-0.002555
3493.09	-0.002655	-0.002251	-0.002206	-0.002234	-0.002395	-0.002371	-0.002266	-0.002322	-0.002343	-0.002297	-0.002573	-0.00237
3495.01	-0.002605	-0.002073	-0.001909	-0.001936	-0.002245	-0.002072	-0.002054	-0.001837	-0.002186	-0.002092	-0.002381	-0.002056
3496.94	-0.002483	-0.002121	-0.001818	-0.001832	-0.002244	-0.001975	-0.002003	-0.0014	-0.002032	-0.001953	-0.002085	-0.002101
3498.87	-0.002587	-0.002437	-0.002181	-0.002188	-0.002507	-0.002367	-0.002399	-0.001572	-0.002282	-0.002197	-0.002338	-0.002552
3500.8	-0.002593	-0.002515	-0.002424	-0.002448	-0.002537	-0.002607	-0.002555	-0.00205	-0.002586	-0.00243	-0.002611	-0.002747
3502.73	-0.002553	-0.002485	-0.002425	-0.002424	-0.002361	-0.002565	-0.002342	-0.002339	-0.002599	-0.002477	-0.002515	-0.002622
3504.66	-0.002773	-0.002692	-0.002643	-0.002556	-0.002436	-0.002605	-0.002455	-0.002709	-0.002717	-0.002733	-0.002625	-0.002743
3506.59	-0.002852	-0.00261	-0.002638	-0.0025	-0.002351	-0.002347	-0.002425	-0.002844	-0.002756	-0.002778	-0.002562	-0.002672
3508.52	-0.002738	-0.002376	-0.002417	-0.002278	-0.002197	-0.002018	-0.002198	-0.002619	-0.002573	-0.002555	-0.002323	-0.002476
3510.45	-0.002706	-0.002427	-0.002432	-0.00231	-0.002294	-0.002048	-0.002257	-0.002539	-0.002559	-0.002514	-0.002423	-0.00253
3512.37	-0.002661	-0.002513	-0.002507	-0.002467	-0.00243	-0.002292	-0.002414	-0.002708	-0.002719	-0.002675	-0.002726	-0.002616
3514.3	-0.002339	-0.002217	-0.002153	-0.002214	-0.002172	-0.002154	-0.002114	-0.002457	-0.002516	-0.002413	-0.002411	-0.002245
3516.23	-0.002125	-0.001992	-0.001696	-0.001831	-0.001932	-0.001947	-0.001755	-0.001651	-0.002083	-0.001909	-0.001823	-0.001803
3518.16	-0.002331	-0.002209	-0.001756	-0.001918	-0.002196	-0.002242	-0.002094	-0.001418	-0.002011	-0.001844	-0.001997	-0.002065
3520.09	-0.002464	-0.002275	-0.001868	-0.00194	-0.002308	-0.002383	-0.002361	-0.001562	-0.001994	-0.001785	-0.002228	-0.002303
3522.02	-0.002593	-0.00244	-0.002155	-0.002063	-0.002452	-0.00251	-0.002524	-0.001818	-0.002141	-0.00195	-0.002418	-0.00252
3523.95	-0.00287	-0.002753	-0.002614	-0.002442	-0.002717	-0.002727	-0.002769	-0.002327	-0.00259	-0.002537	-0.002713	-0.002859
3525.88	-0.00316	-0.002958	-0.002948	-0.002876	-0.002944	-0.002903	-0.002896	-0.00299	-0.003102	-0.003192	-0.003087	-0.003162
3527.8	-0.003069	-0.002771	-0.002872	-0.002873	-0.002749	-0.002568	-0.002549	-0.003283	-0.003227	-0.00325	-0.003008	-0.002972
3529.73	-0.002704	-0.00238	-0.002467	-0.002467	-0.002274	-0.002041	-0.001991	-0.002839	-0.002865	-0.002722	-0.002478	-0.002469
3531.66	-0.00259	-0.00237	-0.002346	-0.002365	-0.002232	-0.002065	-0.002051	-0.002696	-0.002656	-0.002536	-0.002465	-0.002495
3533.59	-0.002552	-0.002391	-0.002294	-0.002292	-0.002315	-0.002129	-0.002176	-0.002642	-0.002482	-0.002489	-0.002469	-0.002472
3535.52	-0.002595	-0.002437	-0.002354	-0.002234	-0.002423	-0.00224	-0.002257	-0.002485	-0.002462	-0.002495	-0.002514	-0.002453
3537.45	-0.002491	-0.002297	-0.002193	-0.002	-0.002292	-0.002225	-0.002213	-0.002155	-0.002394	-0.002314	-0.00239	-0.002296
3539.38	-0.002298	-0.00211	-0.001846	-0.001769	-0.002111	-0.002177	-0.002018	-0.001593	-0.002055	-0.001875	-0.002072	-0.00206
3541.31	-0.002383	-0.002272	-0.001898	-0.001999	-0.002273	-0.002466	-0.002169	-0.001443	-0.002017	-0.001846	-0.002122	-0.002268
3543.23	-0.002662	-0.002625	-0.00229	-0.002526	-0.002638	-0.002821	-0.002618	-0.001911	-0.002402	-0.002315	-0.002562	-0.002703
3545.16	-0.002914	-0.002807	-0.002604	-0.002844	-0.002874	-0.002835	-0.002815	-0.00252	-0.002756	-0.002751	-0.002874	-0.002894
3547.09	-0.003034	-0.002804	-0.002767	-0.002861	-0.002917	-0.0027	-0.002778	-0.002929	-0.002928	-0.002995	-0.002938	-0.002945
3549.02	-0.002953	-0.002696	-0.002797	-0.002658	-0.002742	-0.002476	-0.002635	-0.0031	-0.002986	-0.003023	-0.002809	-0.002845
3550.95	-0.002789	-0.002509	-0.002518	-0.002277	-0.002434	-0.002208	-0.002401	-0.002865	-0.002835	-0.002751	-0.002488	-0.002566
3552.88	-0.002793	-0.002482	-0.002299	-0.002169	-0.002337	-0.00216	-0.002317	-0.002582	-0.002683	-0.002519	-0.002454	-0.002469
3554.81	-0.00281	-0.002546	-0.002322	-0.002273	-0.002432	-0.002274	-0.002379	-0.002566	-0.002715	-0.002534	-0.002679	-0.002539
3556.74	-0.002498	-0.002354	-0.002151	-0.002066	-0.002273	-0.002144	-0.002268	-0.002374	-0.002569	-0.002318	-0.00254	-0.002337
3558.67	-0.002012	-0.001919	-0.001611	-0.001548	-0.001874	-0.001855	-0.001771	-0.001448	-0.001989	-0.001649	-0.001781	-0.001817
3560.59	-0.001985	-0.002002	-0.001419	-0.001482	-0.002046	-0.002209	-0.001666	-0.000552	-0.001487	-0.001392	-0.001414	-0.001927
3562.52	-0.002608	-0.002727	-0.002075	-0.002195	-0.002801	-0.003035	-0.002392	-0.001039	-0.001834	-0.002056	-0.002159	-0.002814
3564.45	-0.003239	-0.003233	-0.002813	-0.002924	-0.003288	-0.003438	-0.003065	-0.002285	-0.002602	-0.00285	-0.003111	-0.003481
3566.38	-0.003517	-0.00328	-0.003265	-0.003293	-0.003282	-0.003158	-0.003215	-0.003552	-0.0033	-0.003395	-0.003663	-0.003547
3568.31	-0.003368	-0.002945	-0.003251	-0.003119	-0.002891	-0.002481	-0.002899	-0.00425	-0.003628	-0.003516	-0.003633	-0.003141
3570.24	-0.002869	-0.00234	-0.002735	-0.002449	-0.002202	-0.001764	-0.002296	-0.003946	-0.003396	-0.003049	-0.00298	-0.002448
3572.17	-0.002383	-0.001769	-0.001999	-0.001747	-0.001701	-0.001364	-0.001585	-0.002654	-0.002638	-0.002222	-0.001942	-0.001764
3574.1	-0.002423	-0.001891	-0.001845	-0.001763	-0.001975	-0.001811	-0.001633	-0.00175	-0.002159	-0.001961	-0.001675	-0.001943
3576.02	-0.002697	-0.002382	-0.002239	-0.002276	-0.002439	-0.002439	-0.002294	-0.002121	-0.002369	-0.002321	-0.002264	-0.002559
3577.95	-0.002445	-0.002318	-0.002159	-0.002237	-0.002301	-0.00231	-0.002297	-0.002295	-0.002358	-0.002254	-0.00238	-0.002423
3579.88	-0.002013	-0.001903	-0.001656	-0.001769	-0.00189	-0.001803	-0.001772	-0.001643	-0.001967	-0.001699	-0.001833	-0.001801
3581.81	-0.002076	-0.001959	-0.00145	-0.001682	-0.002117	-0.001954	-0.001757	-0.000868	-0.001631	-0.001477	-0.001607	-0.001702
3583.74	-0.002491	-0.00237	-0.001856	-0.002062	-0.002654	-0.002581	-0.002339	-0.001141	-0.001878	-0.001957	-0.002151	-0.002257
3585.67	-0.00275	-0.002521	-0.002274	-0.002367	-0.002775	-0.002763	-0.002596	-0.00201	-0.002351	-0.002472	-0.002645	-0.00266
3587.6	-0.002678	-0.002496	-0.002433	-0.002409	-0.002547	-0.002525	-0.00241	-0.002676	-0.002619	-0.00273	-0.002836	-0.002706
3589.53	-0.00246	-0.002386	-0.002369	-0.002226	-0.002235	-0.002208	-0.002159	-0.002861	-0.002586	-0.00273	-0.002792	-0.002604
3591.46	-0.002149	-0.0021	-0.002036	-0.001865	-0.001952	-0.001869	-0.001817	-0.00248	-0.002283	-0.002344	-0.002374	-0.002254
3593.38	-0.00208	-0.001886	-0.001674	-0.001604	-0.001893	-0.001758	-0.001561	-0.001685	-0.001909	-0.001757	-0.00175	-0.001862
3595.31	-0.002492	-0.002209	-0.001884	-0.001879	-0.002337	-0.002209	-0.001994	-0.001597	-0.00201	-0.001848	-0.001903	-0.002133
3597.24	-0.002664	-0.002354	-0.002234	-0.002099	-0.002344	-0.00228	-0.002336	-0.002365	-0.002442	-0.002225	-0.002344	-0.002406
3599.17	-0.002425	-0.00204	-0.002082	-0.001885	-0.001859	-0.001713	-0.001977	-0.002658	-0.00246	-0.002175	-0.002179	-0.002122
3601.1	-0.002177	-0.001785	-0.001727	-0.001613	-0.001629	-0.00135	-0.001552	-0.002064	-0.002085	-0.00188	-0.001743	-0.001783
3603.03	-0.002038	-0.001811	-0.001593	-0.001611	-0.001802	-0.001594	-0.001634	-0.00148	-0.001758	-0.001679	-0.001652	-0.00182
3604.96	-0.001844	-0.001806	-0.00142	-0.001611	-0.001945	-0.00188	-0.001696	-0.001196	-0.001635	-0.001466	-0.001633	-0.001759
3606.89	-0.001835	-0.001812	-0.001295	-0.001581	-0.002085	-0.002171	-0.001677	-0.000852	-0.001574	-0.00136	-0.001553	-0.001642
3608.81	-0.001928	-0.002008	-0.00152	-0.001659	-0.002298	-0.002455	-0.001952	-0.001115	-0.001656	-0.001687	-0.001879	-0.001905
3610.74	-0.00186	-0.001944	-0.001671	-0.001578	-0.002122	-0.002172	-0.001944	-0.001652	-0.001746	-0.001861	-0.002031	-0.001937
3612.67	-0.001895	-0.001764	-0.001649	-0.001494	-0.001952	-0.001796	-0.00165	-0.001553	-0.001735	-0.001723	-0.001725	-0.001748
3614.6	-0.002131	-0.001842	-0.001826	-0.001668	-0.002115	-0.001839	-0.001725	-0.001449	-0.001799	-0.001737	-0.00171	-0.001863
3616.53	-0.002319	-0.001961	-0.002082	-0.001934	-0.00214	-0.001838	-0.00197	-0.002091	-0.002083	-0.001996	-0.002094	-0.002067
3618.46	-0.002241	-0.001806	-0.001953	-0.001891	-0.001742	-0.001377	-0.001787	-0.002775	-0.002306	-0.00214	-0.002211	-0.00197
3620.39	-0.001915	-0.001541	-0.001571	-0.001524	-0.001269	-0.000929	-0.001359	-0.002728	-0.002146	-0.001934	-0.001921	-0.001634
3622.32	-0.001654	-0.001368	-0.001211	-0.001202	-0.00118	-0.000979	-0.000941	-0.001657	-0.001584	-0.001377	-0.001292	-0.001231
3624.25	-0.001655	-0.001437	-0.001085	-0.001156	-0.001447	-0.001431	-0.001006	-0.00057	-0.001122	-0.001011	-0.00108	-0.001214
3626.17	-0.001845	-0.00166	-0.001257	-0.001332	-0.001864	-0.001912	-0.00139	-0.000304	-0.001073	-0.001099	-0.001284	-0.001536
3628.1	-0.002003	-0.001809	-0.00165	-0.001597	-0.002031	-0.001997	-0.001807	-0.0012	-0.001432	-0.001553	-0.001834	-0.001954
3630.03	-0.001973	-0.001662	-0.001846	-0.00168	-0.001688	-0.001458	-0.001832	-0.002519	-0.00193	-0.001943	-0.002165	-0.002039
3631.96	-0.001794	-0.001396	-0.00171	-0.001573	-0.00125	-0.000831	-0.001497	-0.003135	-0.002167	-0.002023	-0.002001	-0.001852
3633.89	-0.001643	-0.001164	-0.001424	-0.001349	-0.00106	-0.000612	-0.001063	-0.002722	-0.002039	-0.001728	-0.001491	-0.001385
3635.82	-0.001655	-0.00116	-0.001227	-0.001225	-0.001232	-0.000936	-0.000884	-0.001697	-0.001608	-0.00138	-0.001062	-0.00106
3637.75	-0.001539	-0.001308	-0.001141	-0.001094	-0.001306	-0.001245	-0.001169	-0.001376	-0.00135	-0.001335	-0.001322	-0.001173
3639.68	-0.001253	-0.0012	-0.000888	-0.000833	-0.001121	-0.001145	-0.001069	-0.001074	-0.001166	-0.00108	-0.001178	-0.000958
3641.6	-0.001096	-0.001279	-0.000612	-0.000704	-0.001247	-0.001357	-0.001014	5.6e-05	-0.000759	-0.000708	-0.000853	-0.000841
3643.53	-0.001384	-0.001484	-0.000549	-0.000789	-0.001815	-0.00188	-0.001139	0.001251	-0.000412	-0.000439	-0.000638	-0.000987
3645.46	-0.00166	-0.001653	-0.000753	-0.00104	-0.00217	-0.002176	-0.001356	0.001284	-0.000405	-0.000604	-0.000809	-0.001382
3647.39	-0.001658	-0.001531	-0.001075	-0.001214	-0.001849	-0.001818	-0.001467	-0.000231	-0.00091	-0.001109	-0.001291	-0.001579
3649.32	-0.001623	-0.001194	-0.001352	-0.001327	-0.001278	-0.001089	-0.001256	-0.001959	-0.001543	-0.001552	-0.001528	-0.00156
3651.25	-0.001516	-0.000975	-0.001484	-0.001343	-0.000805	-0.000455	-0.001051	-0.003086	-0.001966	-0.00178	-0.001644	-0.001481
3653.18	-0.001325	-0.000856	-0.001401	-0.00122	-0.000562	-9.5e-05	-0.00083	-0.00322	-0.002016	-0.001652	-0.001455	-0.001158
3655.11	-0.001307	-0.000918	-0.001249	-0.001084	-0.000755	-0.000301	-0.000749	-0.002265	-0.00161	-0.001305	-0.001122	-0.000971
3657.04	-0.001414	-0.000923	-0.001209	-0.00099	-0.001039	-0.000693	-0.000814	-0.001568	-0.001278	-0.001093	-0.001006	-0.00099
3658.96	-0.001191	-0.000809	-0.00109	-0.000848	-0.000845	-0.000742	-0.000863	-0.00161	-0.001135	-0.001057	-0.001106	-0.000996
3660.89	-0.00095	-0.000683	-0.000826	-0.000655	-0.000549	-0.0006	-0.000729	-0.001574	-0.001062	-0.000855	-0.001	-0.000774
3662.82	-0.001063	-0.000835	-0.000647	-0.000644	-0.0009	-0.00091	-0.000583	-0.000543	-0.000842	-0.000546	-0.000574	-0.000618
3664.75	-0.000973	-0.001152	-0.000375	-0.000528	-0.001276	-0.001401	-0.000802	0.000809	-0.000335	-0.000282	-0.000468	-0.000615
3666.68	-0.000717	-0.001178	-0.000167	-0.000321	-0.001119	-0.001356	-0.000954	0.001024	-0.00019	-0.000206	-0.000583	-0.000574
3668.61	-0.000847	-0.001134	-0.000385	-0.000475	-0.001133	-0.001267	-0.000829	0.000859	-0.000338	-0.000317	-0.000559	-0.000733
3670.54	-0.000947	-0.000984	-0.000556	-0.000621	-0.001144	-0.001176	-0.000773	0.000597	-0.000337	-0.000442	-0.000706	-0.000858
3672.47	-0.000935	-0.000716	-0.000647	-0.000644	-0.000974	-0.000824	-0.000679	-0.000206	-0.000459	-0.000599	-0.000817	-0.000793
3674.39	-0.000936	-0.000524	-0.000734	-0.000627	-0.000724	-0.000411	-0.000556	-0.001113	-0.00068	-0.000791	-0.000819	-0.000729
3676.32	-0.000937	-0.000392	-0.000801	-0.000638	-0.000495	-0.000134	-0.000448	-0.00174	-0.000911	-0.000941	-0.000751	-0.000657
3678.25	-0.000689	-0.000285	-0.000704	-0.000536	-3.9e-05	0.000161	-0.000401	-0.002216	-0.001058	-0.000947	-0.000785	-0.000596
3680.18	-0.000535	-0.000251	-0.000652	-0.00054	0.000231	0.000318	-0.000294	-0.002457	-0.0013	-0.00088	-0.00069	-0.000509
3682.11	-0.000775	-0.000502	-0.000606	-0.000709	-0.000355	-0.000294	-0.000265	-0.001116	-0.001066	-0.00064	-0.00034	-0.000471
3684.04	-0.000796	-0.00078	-0.000213	-0.000494	-0.000964	-0.00106	-0.000487	0.000825	-0.000294	-0.00024	-0.000192	-0.000419
3685.97	-0.000666	-0.000776	-2.7e-05	-0.000229	-0.001094	-0.001227	-0.000574	0.001521	0.000125	-2.6e-05	-0.000156	-0.000385
3687.9	-0.00047	-0.00056	-0.000118	-0.000107	-0.000725	-0.000837	-0.000529	0.000848	0.000114	-0.000104	-0.000323	-0.000441
3689.83	-0.000315	-0.000241	-0.000359	-0.000163	-0.000185	-0.000144	-0.000322	-0.000634	-0.000298	-0.000352	-0.000507	-0.000416
3691.75	-0.000231	2.8e-05	-0.00053	-0.000226	0.000279	0.000474	-0.000134	-0.001877	-0.000697	-0.000559	-0.000589	-0.000369
3693.68	-0.000243	8e-05	-0.000601	-0.000313	0.000375	0.000609	-7.5e-05	-0.002186	-0.000916	-0.00065	-0.000508	-0.000342
3695.61	-0.000444	-0.000141	-0.000522	-0.000405	-8.3e-05	0.000105	-6.7e-05	-0.001148	-0.000695	-0.000505	-0.000281	-0.000364
3697.54	-0.000458	-0.000298	-0.000253	-0.000291	-0.000399	-0.000354	-0.000122	-3.1e-05	-0.000221	-0.000233	-0.000176	-0.000327
3699.47	-0.000305	-0.00022	-9.8e-05	-0.000169	-0.000308	-0.000359	-0.00017	0.00011	-5.8e-05	-0.000147	-0.0002	-0.000212
3701.4	-0.000232	-0.000168	-3.5e-05	-8.2e-05	-0.000161	-0.000255	-0.000233	-0.000162	-8.9e-05	-0.000209	-0.000224	-0.00014
3703.33	-0.000277	-0.000248	-2.8e-05	-9.4e-05	-0.000255	-0.000307	-0.000272	-4.6e-05	-0.00014	-0.0002	-0.000146	-0.000114
3705.26	-0.000306	-0.000356	1.2e-05	-9.2e-05	-0.000519	-0.000559	-0.000264	0.000787	-4e-06	6.4e-05	4.9e-05	-7.8e-05
3707.18	-0.000217	-0.000393	8.3e-05	-4.8e-05	-0.00068	-0.000684	-0.000174	0.001448	0.000209	0.000332	0.00021	1e-06
3709.11	-6.6e-05	-0.000215	0.000149	2.7e-05	-0.000472	-0.000431	-5.6e-05	0.001208	0.000287	0.000369	0.000147	5.1e-05
3711.04	3.8e-05	7.7e-05	5.5e-05	4e-05	6.7e-05	9e-05	-2.1e-05	-0.000105	1e-05	8.7e-05	-0.000122	1.3e-05
3712.97	6.7e-05	0.000206	-0.000172	-9.5e-05	0.000492	0.000442	-9.3e-05	-0.001345	-0.000353	-0.000293	-0.000385	-0.000125
3714.9	-1.7e-05	0.000146	-0.000341	-0.000253	0.000458	0.00037	-0.000213	-0.0016	-0.000495	-0.000524	-0.000451	-0.000262
3716.83	-7.7e-05	-8.9e-05	-0.000286	-0.000222	5.6e-05	-6e-06	-0.00025	-0.000629	-0.000285	-0.000381	-0.000248	-0.000312
3718.76	-0.000139	-0.000272	-8.2e-05	-7e-06	-0.000365	-0.000392	-0.000161	0.00063	0.000134	2.2e-05	5.5e-05	-0.0002
3720.69	-0.000153	-0.000217	0.000116	0.000224	-0.000427	-0.000429	-3.1e-05	0.001023	0.000409	0.000299	0.000212	-1.5e-05
3722.61	-5.9e-05	-1.9e-05	0.000175	0.000319	-0.000127	-0.00011	6.2e-05	0.000495	0.000269	0.000269	0.000107	0.000105
3724.54	-9e-05	-6e-06	-3.2e-05	9.6e-05	2.6e-05	0.000126	4.8e-05	-0.000304	-0.000212	-2.7e-05	-0.000116	2.1e-05
3726.47	-0.000111	-0.000254	-0.00016	-0.000142	-9.8e-05	4e-05	-0.000142	-0.000395	-0.000435	-0.000227	-0.000258	-0.000109
3728.4	-0.000158	-0.000491	-0.000115	-0.000242	-0.000506	-0.000424	-0.000252	0.000286	-0.000244	-0.000186	-5.5e-05	-9.2e-05
3730.33	-0.000102	-0.000565	0.000182	-3.2e-05	-0.000762	-0.000906	-0.000263	0.001487	0.000337	0.000168	0.000176	-6e-05
3732.26	-5.5e-05	-0.000366	0.000372	0.000132	-0.000573	-0.000925	-0.000168	0.001757	0.000636	0.00036	0.000154	9.7e-05
3734.19	0.000111	-4.1e-05	0.000417	0.000196	2.9e-05	-0.000406	-5.7e-05	0.00091	0.000535	0.000285	-3.8e-05	0.000233
3736.12	0.000243	0.000149	0.000206	0.00019	0.000582	0.000319	-5.2e-05	-0.000604	1e-06	-3.1e-05	-0.000318	0.000135
3738.05	-0.000107	8e-06	-0.000391	-0.00021	0.000286	0.000486	5e-06	-0.001385	-0.000659	-0.000339	-0.000328	-0.000252
3739.97	-9.9e-05	-0.000145	-0.000346	-0.000209	-8.3e-05	0.000255	4.3e-05	-0.000678	-0.000444	-0.00018	-0.000146	-0.000352
3741.9	4.1e-05	-0.000129	-7.1e-05	-1.5e-05	-0.000343	-0.000132	0.000121	0.000352	1.4e-05	1.4e-05	8.7e-05	-0.000201
3743.83	7e-06	-0.000162	0.000122	7.8e-05	-0.000602	-0.000531	6.1e-05	0.001507	0.000328	0.000139	0.000182	-0.000103
3745.76	-0.000115	-0.000129	0.000271	8.8e-05	-0.000578	-0.000596	-0.000103	0.001828	0.000479	0.000163	0.000218	8.4e-05
3747.69	-0.000124	1.6e-05	0.000241	0.0001	-0.000152	-0.000206	-0.000143	0.000955	0.00042	0.000116	0.000118	0.000159
3749.62	-0.000117	0.000154	-7.4e-05	-6e-05	0.000278	0.000339	-1.9e-05	-0.00055	-1.7e-05	-6.8e-05	-9.1e-05	2.9e-05
3751.55	-0.00013	0.000213	-0.000398	-0.000327	0.000455	0.000688	0.000187	-0.001605	-0.000469	-0.000305	-0.000203	-0.000159
3753.48	0.000106	0.000279	-0.000321	-0.000232	0.000576	0.000817	0.000201	-0.001858	-0.000514	-0.000418	-0.000257	-0.000109
3755.4	6.5e-05	0.000247	-0.000354	-0.000203	0.000415	0.00067	0.000124	-0.00176	-0.000611	-0.000506	-0.000222	-9e-05
3757.33	-0.000174	0.000119	-0.000379	-0.000272	0.000118	0.000293	-1.8e-05	-0.001113	-0.000562	-0.000389	-0.000107	-0.000122
3759.26	-0.000201	7.9e-05	-0.000256	-0.000198	8.9e-05	7.5e-05	-0.000146	-0.000563	-0.000255	-0.000143	2e-06	-0.000115
3761.19	-1e-06	9.7e-05	-0.00013	-6.8e-05	0.000251	0.000137	-0.000122	-0.000569	-9.6e-05	0	-2.5e-05	-7.3e-05
3763.12	-6.6e-05	1.9e-05	-0.00011	-0.000188	6e-06	-2.1e-05	-5.9e-05	-0.000335	-0.000157	-1e-06	3.2e-05	-0.000102
3765.05	-0.000206	-4.5e-05	1.2e-05	-0.000197	-0.000259	-0.000148	1.2e-05	0.000238	-3.3e-05	2.3e-05	0.000105	-8.6e-05
3766.98	-0.000145	3.9e-05	0.000116	-7.2e-05	-0.000193	-8e-06	9.8e-05	0.000286	8.1e-05	2.5e-05	3.1e-05	1.4e-05
3768.91	-6e-06	0.00015	7.8e-05	-2e-06	0.00019	0.000315	0.00017	-0.000353	-5.9e-05	-8.9e-05	-0.000153	8e-06
3770.84	1.9e-05	0.000128	-0.00017	-4.3e-05	0.000397	0.000437	0.000134	-0.000916	-0.000285	-0.000235	-0.000259	-6.3e-05
3772.76	-3.2e-05	-6e-05	-0.000349	-0.000104	0.000167	0.000207	3.1e-05	-0.000717	-0.000238	-0.000217	-0.000125	-0.000101
3774.69	-7e-06	-0.000146	-0.000171	-3.5e-05	-4e-05	2.8e-05	-6e-05	-0.000186	-1.3e-05	-5.8e-05	-6e-06	-1.8e-05
3776.62	-9.5e-05	-0.000118	-2e-05	-3.4e-05	-0.00023	-0.00014	-6.7e-05	0.000246	8.8e-05	1.9e-05	5.1e-05	2.7e-05
3778.55	-3.8e-05	-4e-05	0.00013	9.9e-05	-0.000214	-0.000186	-1e-05	0.000518	0.000213	9e-05	8e-05	4.4e-05
3780.48	9.8e-05	8.9e-05	0.000129	0.000167	-4e-05	-7.1e-05	1.8e-05	0.000323	0.00016	6.9e-05	6.6e-05	5.4e-05
3782.41	9.9e-05	0.000152	-9e-06	9e-05	0.000103	0.000101	1.7e-05	-9e-05	-4.5e-05	-9e-06	2.7e-05	-1e-05
3784.34	-3.8e-05	0.00012	-0.000152	-5.1e-05	0.000108	0.00019	1.4e-05	-0.000442	-0.000227	-5.5e-05	-2.6e-05	-4.7e-05
3786.27	-0.000155	1.7e-05	-0.000151	-0.000148	7.6e-05	0.000187	-9e-06	-0.000564	-0.000235	-6.3e-05	-7.5e-05	4e-06
3788.19	-0.00012	-3.2e-05	-5.6e-05	-9.2e-05	0.00016	0.00021	-4.1e-05	-0.000607	-0.000225	-0.000104	-0.00015	7.2e-05
3790.12	-0.000129	-0.000148	-5.5e-05	-8.5e-05	-4.7e-05	-5.6e-05	-5.8e-05	-0.000217	-0.00021	-0.000161	-6.4e-05	-4e-06
3792.05	8.4e-05	-0.00021	0.000189	0.000137	-0.000196	-0.000297	-0.000123	0.000726	0.000165	3.9e-05	7.1e-05	-5.8e-05
3793.98	0.000155	-0.000246	0.000273	0.000199	-0.000421	-0.000462	-0.000179	0.00127	0.000293	0.000226	0.000147	-4.5e-05
3795.91	1e-06	-0.000342	0.000269	0.000127	-0.000626	-0.000683	-0.000197	0.001698	0.000394	0.000379	0.000241	-9.1e-05
3797.84	4.9e-05	-0.000195	0.000383	0.000227	-0.000196	-0.0005	-0.000175	0.001413	0.000469	0.000437	0.000145	1.6e-05
3799.77	-3.3e-05	-6.7e-05	0.000165	7.7e-05	0.000116	-0.000244	-7.9e-05	0.000583	0.000215	0.00018	2.4e-05	9.2e-05
3801.7	-0.000126	2.3e-05	-0.00012	-9.2e-05	0.000184	7e-06	2e-05	-6.4e-05	-6.3e-05	-0.000101	-4.2e-05	4.7e-05
3803.63	-9.7e-05	0.000211	-0.000207	-0.000107	0.000277	0.00034	0.000102	-0.000684	-0.000257	-0.000238	-0.000133	1.3e-05
3805.55	1.6e-05	0.000383	-0.000178	-4.4e-05	0.000428	0.00068	0.000172	-0.001279	-0.000324	-0.000292	-0.000258	7e-06
3807.48	-4.3e-05	0.000259	-0.000281	-0.00017	0.000246	0.000613	0.000212	-0.001478	-0.000475	-0.000344	-0.000264	-1.9e-05
3809.41	-6.5e-05	-4.5e-05	-0.00023	-0.000179	-4.1e-05	0.000138	0.000136	-0.000698	-0.000283	-0.00016	-4.6e-05	-0.000101
3811.34	0.000218	-0.000171	0.000188	0.00019	-4e-06	-0.000138	-4.2e-05	0.000239	0.000144	0.000175	0.000103	-5.5e-05
3813.27	0.000157	-0.00037	0.000312	0.000193	-0.00044	-0.000542	-0.000167	0.001142	0.000277	0.000317	0.000253	-3.1e-05
3815.2	1.6e-05	-0.000422	0.000314	0.000164	-0.00075	-0.000862	-0.000241	0.002037	0.000538	0.000454	0.000361	4e-06
3817.13	0.000105	-9.8e-05	0.000363	0.000267	-0.000289	-0.000514	-0.000136	0.001643	0.000604	0.000423	0.00022	0.000166
3819.06	9.1e-05	0.000194	0.000149	8.6e-05	0.000167	4.8e-05	7.4e-05	0.000412	0.000261	8.4e-05	4e-06	0.000178
3820.98	-1.7e-05	0.000234	-0.000112	-0.000125	0.000289	0.000398	0.000231	-0.000639	-0.000158	-0.000186	-0.000148	0.000112
[truncated: 93 more rows]
