# Supplementary material for: Fourier Transform Infrared with Attenuated Total Reflectance Applied to the Discrimination of Freshwater Planktonic Coccoid Green Microalgae
Source: PLoS One. 2014 Dec 26;9(12):e114458. doi: 10.1371/journal.pone.0114458 (PMC4277285; doi:10.1371/journal.pone.0114458)
Supplement: S5 Data — Raw data and its 9-point first derivative presented in .xlsx file for strain Coelastrum cf. sphaericum (060). (XLSX) [file pone.0114458.s007.xlsx]

## Sheet: FTIR raw
	060_1.1	060_1.2	060_1.3	060_1.4	060_2.1	060_2.2	060_2.3	060_2.4	060_3.1	060_3.2	060_3.3	060_3.4
599.862	0.812973	1.24816	0.646382	1.04861	0.833148	0.917285	0.821601	0.954294	0.924216	0.800737	0.627665	0.848406
601.791	0.873252	1.26665	0.732072	1.04824	0.749456	0.952551	0.842774	0.983791	0.941835	0.812282	0.655924	0.795667
603.719	0.894645	1.20126	0.766759	1.19578	0.802619	0.840073	0.866778	1.06215	0.88317	0.842376	0.62821	0.754458
605.648	0.809348	1.21951	0.699732	1.0864	0.839956	0.765115	0.865041	0.93882	0.837175	0.785538	0.579368	0.708298
607.577	0.807561	1.73828	0.694959	0.864778	0.720459	0.737826	0.858162	0.846323	0.846261	0.763348	0.601993	0.6552
609.506	0.788526	1.16539	0.79597	0.97128	0.671422	0.779987	0.812701	0.798394	0.773686	0.797625	0.503085	0.624524
611.435	0.825587	0.799205	0.789152	0.934202	0.626695	0.824152	0.771997	0.743621	0.686808	0.974309	0.477902	0.619264
613.363	0.83313	0.705718	0.694784	0.751582	0.530857	0.776331	0.666316	0.650064	0.670084	0.878551	0.520625	0.605792
615.292	0.734921	0.813544	0.651207	0.653891	0.52933	0.810698	0.544286	0.649701	0.608579	0.8075	0.537771	0.600392
617.221	0.715805	1.04097	0.699729	0.763541	0.588331	0.75419	0.659576	0.767329	0.620874	0.837514	0.579923	0.549051
619.15	0.713378	1.01895	0.72075	0.840577	0.603265	0.676134	0.82263	0.715616	0.678081	0.792076	0.622387	0.54763
621.079	0.81499	1.10139	0.685231	0.752507	0.633628	0.729432	0.87024	0.708509	0.820798	0.837204	0.653867	0.629574
623.008	0.816059	1.05107	0.731358	0.846205	0.709086	0.83991	0.875682	0.793695	0.791317	0.775265	0.697724	0.677363
624.936	0.831967	0.957905	0.773778	0.866096	0.760915	0.890417	0.914004	0.863852	0.77416	0.718301	0.725783	0.703848
626.865	0.870823	1.00423	0.814009	0.861856	0.778497	0.910613	0.915695	0.886548	0.808397	0.772469	0.756693	0.707909
628.794	0.888307	1.00652	0.828499	0.870074	0.834785	0.960233	0.91439	0.914459	0.818796	0.823478	0.786685	0.749907
630.723	0.899537	0.968335	0.843283	0.905821	0.876454	0.960451	0.97904	0.924054	0.832214	0.842242	0.778399	0.792608
632.652	0.919167	0.967248	0.888033	0.924544	0.906095	0.954091	1.00304	0.909506	0.824745	0.846792	0.779829	0.788626
634.58	0.934554	0.970865	0.912134	0.903383	0.898725	0.962252	0.967391	0.888514	0.808318	0.82332	0.786152	0.795424
636.509	0.925667	0.957887	0.901738	0.914042	0.890535	0.940764	0.958485	0.896188	0.823861	0.81096	0.780857	0.809187
638.438	0.94392	0.952022	0.913263	0.935785	0.904364	0.959376	0.957559	0.914921	0.835503	0.800347	0.787348	0.796222
640.367	0.976447	0.955483	0.917093	0.96054	0.908434	0.99148	0.97993	0.926732	0.822081	0.796294	0.803346	0.793927
642.296	0.990762	0.953045	0.922984	0.976866	0.916605	1.00931	0.976959	0.949226	0.832089	0.801998	0.796212	0.805243
644.225	1.00406	0.946615	0.928216	0.96924	0.931863	1.01738	0.984415	0.954238	0.83256	0.803514	0.791517	0.810837
646.153	1.00066	0.955583	0.933758	0.971169	0.930428	1.02121	1.00638	0.937163	0.82896	0.804862	0.794204	0.816158
648.082	0.994895	0.969339	0.935767	0.985276	0.925196	1.01835	1.0152	0.937302	0.826712	0.801998	0.795337	0.817949
650.011	1.00321	0.969095	0.92556	0.987029	0.938115	1.00455	1.01519	0.946004	0.819913	0.800877	0.79631	0.817674
651.94	1.00382	0.964167	0.927024	0.978861	0.94012	1.00317	1.00214	0.945151	0.815662	0.798188	0.798356	0.811537
653.869	0.998462	0.959844	0.928327	0.98061	0.937142	1.00409	0.995743	0.941858	0.814123	0.795645	0.800543	0.806687
655.797	1.00455	0.951887	0.928431	0.980159	0.933271	1.00273	0.995113	0.938995	0.81628	0.790259	0.795435	0.806739
657.726	1.0103	0.946192	0.933537	0.980006	0.933896	1.00261	0.998474	0.939483	0.816533	0.78599	0.79526	0.803249
659.655	1.0027	0.945389	0.934907	0.982328	0.941463	1.00655	1.00402	0.939206	0.813238	0.78839	0.797553	0.804518
661.584	0.998942	0.946941	0.932869	0.980693	0.947391	1.01143	1.00335	0.937454	0.814876	0.790105	0.79564	0.807015
663.513	1.00402	0.944133	0.931864	0.977994	0.944376	1.00492	1.00291	0.934443	0.816712	0.786542	0.793758	0.804031
665.442	1.01321	0.945549	0.940679	0.982155	0.945479	1.00403	1.00944	0.938048	0.816404	0.78789	0.798269	0.805425
667.37	1.01355	0.947172	0.945742	0.985449	0.941892	1.00525	1.00398	0.94092	0.812089	0.792064	0.797266	0.804218
669.299	1.00052	0.937674	0.933853	0.975886	0.933288	0.993627	0.98951	0.92891	0.80321	0.783267	0.786434	0.795334
671.228	0.999031	0.936888	0.932955	0.974922	0.935453	0.990631	0.992311	0.926917	0.803809	0.780582	0.787163	0.795677
673.157	0.993642	0.930931	0.929522	0.970473	0.934164	0.985852	0.991062	0.92343	0.800362	0.777507	0.785496	0.793481
675.086	0.990823	0.923435	0.923095	0.96344	0.930096	0.980285	0.986395	0.916946	0.796937	0.772213	0.781603	0.78858
677.014	0.986827	0.920496	0.917464	0.959894	0.924168	0.975113	0.979821	0.911771	0.793436	0.767076	0.776218	0.783768
678.943	0.979742	0.916397	0.912902	0.956084	0.919491	0.971587	0.972877	0.907618	0.787847	0.761688	0.771278	0.778692
680.872	0.975813	0.909832	0.908635	0.949921	0.910627	0.967056	0.965521	0.901164	0.782774	0.756513	0.76794	0.773382
682.801	0.97114	0.904322	0.905582	0.944501	0.903814	0.961531	0.961391	0.894668	0.778934	0.752966	0.764614	0.770894
684.73	0.968462	0.901835	0.901657	0.940964	0.901628	0.957908	0.96034	0.891072	0.77633	0.750505	0.762174	0.76868
686.658	0.966921	0.900153	0.898179	0.939777	0.899606	0.956425	0.957071	0.890406	0.775855	0.749098	0.761136	0.766493
688.587	0.964712	0.898205	0.897344	0.938534	0.898902	0.953639	0.954152	0.889514	0.775917	0.747468	0.759821	0.76544
690.516	0.963713	0.896572	0.896571	0.936988	0.89813	0.952414	0.952724	0.886034	0.773572	0.744032	0.757566	0.763777
692.445	0.963624	0.896273	0.897154	0.936839	0.898425	0.952762	0.952471	0.886291	0.772164	0.743161	0.757163	0.763448
694.374	0.963652	0.898577	0.89823	0.939315	0.901424	0.953381	0.955455	0.888876	0.772453	0.744912	0.758175	0.764183
696.303	0.964451	0.902125	0.899698	0.941517	0.904687	0.955923	0.958091	0.89159	0.773254	0.745888	0.759332	0.76511
698.231	0.966695	0.903488	0.901389	0.942547	0.90764	0.95854	0.958768	0.89388	0.77425	0.746252	0.759537	0.766022
700.16	0.968691	0.904099	0.901846	0.943098	0.908397	0.959189	0.95891	0.893779	0.774367	0.745856	0.759456	0.766178
702.089	0.967034	0.903528	0.901281	0.940142	0.905887	0.957106	0.956983	0.892638	0.77269	0.744561	0.758762	0.764368
704.018	0.962402	0.899161	0.898888	0.935953	0.901879	0.953425	0.952701	0.888691	0.768235	0.7402	0.754659	0.759718
705.947	0.958839	0.893949	0.894351	0.932141	0.897169	0.948744	0.947256	0.883375	0.762339	0.733683	0.748481	0.753964
707.875	0.95321	0.888878	0.889405	0.927175	0.891145	0.942639	0.941601	0.878415	0.756261	0.727985	0.742895	0.7481
709.804	0.946872	0.88372	0.883938	0.921345	0.884439	0.935885	0.93611	0.871742	0.750233	0.722705	0.737482	0.742268
711.733	0.941811	0.878295	0.878359	0.914894	0.878984	0.930418	0.930374	0.8656	0.744359	0.716985	0.73202	0.736756
713.662	0.935745	0.872329	0.873346	0.90928	0.874582	0.924783	0.923194	0.86006	0.738608	0.711466	0.726869	0.731414
715.591	0.931734	0.867837	0.868762	0.904894	0.868772	0.918186	0.917404	0.854309	0.734551	0.707689	0.722756	0.727287
717.52	0.929027	0.864309	0.864333	0.901197	0.864424	0.913347	0.913518	0.850168	0.732488	0.705671	0.720416	0.72448
719.448	0.923314	0.859191	0.859215	0.896012	0.859073	0.907699	0.906797	0.845175	0.728894	0.7015	0.716864	0.720034
721.377	0.913357	0.850932	0.851018	0.886989	0.848668	0.897322	0.895956	0.835328	0.720695	0.693641	0.709598	0.712915
723.306	0.90158	0.840281	0.839554	0.876161	0.836561	0.88485	0.883414	0.823513	0.711188	0.684563	0.700699	0.704548
725.235	0.889005	0.828072	0.827976	0.8637	0.823815	0.872324	0.870367	0.811794	0.70182	0.675226	0.692047	0.695913
727.164	0.876366	0.816079	0.81746	0.852224	0.811891	0.860338	0.858117	0.800362	0.693577	0.666849	0.68327	0.687827
729.092	0.864926	0.806154	0.807052	0.842894	0.800595	0.849382	0.846929	0.790331	0.685709	0.658592	0.674678	0.680032
731.021	0.85607	0.797822	0.798771	0.833848	0.791327	0.8397	0.837407	0.780845	0.677382	0.651147	0.667868	0.673204
732.95	0.850359	0.791952	0.793347	0.827241	0.784189	0.832604	0.83052	0.775046	0.672391	0.646223	0.663503	0.668263
734.879	0.845953	0.788219	0.789204	0.823692	0.779649	0.828116	0.826062	0.771942	0.669958	0.643807	0.66077	0.665808
736.808	0.842616	0.785446	0.786261	0.820971	0.777899	0.824752	0.82341	0.768795	0.668383	0.642361	0.659225	0.664717
738.737	0.840265	0.784141	0.783762	0.817968	0.77681	0.822691	0.821244	0.767273	0.666557	0.64066	0.657784	0.662485
740.665	0.83718	0.781799	0.781694	0.815196	0.775029	0.820358	0.818973	0.766055	0.663429	0.638681	0.6551	0.659162
742.594	0.833091	0.777353	0.778895	0.811495	0.77124	0.816943	0.815924	0.76277	0.660385	0.635437	0.652153	0.656365
744.523	0.828881	0.773031	0.774664	0.807663	0.766446	0.81303	0.81118	0.75883	0.657742	0.632097	0.649203	0.654211
746.452	0.823989	0.76903	0.769676	0.803429	0.761601	0.808128	0.806032	0.755168	0.654532	0.629212	0.646389	0.651993
748.381	0.820108	0.765559	0.766568	0.799459	0.75769	0.803441	0.801836	0.751761	0.652489	0.626849	0.64458	0.650288
750.309	0.817095	0.763454	0.764497	0.796863	0.754936	0.800456	0.799676	0.74949	0.652093	0.626358	0.643971	0.649744
752.238	0.81579	0.762869	0.762538	0.795193	0.754063	0.799528	0.798495	0.748324	0.652081	0.626791	0.644592	0.649876
754.167	0.815768	0.763089	0.762388	0.794819	0.75433	0.800185	0.797813	0.748335	0.652534	0.627572	0.645355	0.650133
756.096	0.8158	0.763678	0.763618	0.796086	0.755972	0.801639	0.799082	0.749576	0.653321	0.628601	0.646348	0.651173
758.025	0.815203	0.764667	0.764937	0.796742	0.757328	0.802225	0.799923	0.750664	0.654033	0.629389	0.647387	0.65251
759.954	0.814588	0.765661	0.765717	0.796311	0.757628	0.801551	0.799393	0.75066	0.654338	0.629763	0.648304	0.653361
761.882	0.81435	0.765119	0.765473	0.795649	0.757731	0.800761	0.798131	0.750491	0.654797	0.629861	0.648889	0.654147
763.811	0.81303	0.763652	0.764559	0.793897	0.756288	0.799578	0.796973	0.749258	0.655201	0.62979	0.648604	0.654003
765.74	0.809582	0.759887	0.761523	0.790165	0.752917	0.795493	0.793459	0.74589	0.653891	0.628804	0.647629	0.65264
767.669	0.803166	0.753271	0.755391	0.783947	0.746509	0.789232	0.786317	0.740066	0.651458	0.626853	0.645263	0.650548
769.598	0.794894	0.745448	0.747382	0.776585	0.737339	0.780364	0.776948	0.731664	0.648383	0.623999	0.64202	0.647669
771.526	0.785204	0.737174	0.738653	0.767365	0.727113	0.76985	0.767123	0.722493	0.644076	0.620324	0.638405	0.644179
773.455	0.776376	0.729288	0.730337	0.758645	0.718253	0.760341	0.75802	0.713621	0.640957	0.617925	0.635918	0.641695
775.384	0.767993	0.720989	0.722615	0.75088	0.709714	0.751068	0.748998	0.705314	0.638455	0.615319	0.633783	0.639349
777.313	0.758554	0.712931	0.714726	0.742746	0.699546	0.741655	0.739778	0.697222	0.633694	0.610339	0.628674	0.634185
779.242	0.750623	0.706461	0.707557	0.735519	0.691239	0.733055	0.731142	0.689979	0.628919	0.605572	0.623565	0.629095
781.17	0.74468	0.700472	0.702056	0.729423	0.68442	0.725787	0.724539	0.683675	0.625045	0.601622	0.620021	0.625398
783.099	0.739578	0.695473	0.697654	0.72455	0.678424	0.72022	0.719107	0.678772	0.621533	0.597726	0.616651	0.621972
785.028	0.735362	0.69259	0.69416	0.720489	0.674566	0.715877	0.714191	0.675079	0.618401	0.594257	0.613485	0.618893
786.957	0.732628	0.690203	0.691601	0.717679	0.671853	0.712854	0.710462	0.672479	0.614908	0.590837	0.610085	0.615735
788.886	0.730681	0.688466	0.690362	0.715666	0.670432	0.710888	0.708143	0.671122	0.611358	0.587284	0.606471	0.612294
790.815	0.729313	0.687828	0.689941	0.714136	0.67013	0.710184	0.707519	0.670517	0.608224	0.584543	0.603578	0.608981
792.743	0.72857	0.68733	0.689588	0.713856	0.670476	0.710215	0.707289	0.670508	0.605491	0.582377	0.601051	0.606657
794.672	0.727917	0.686958	0.689056	0.713732	0.670262	0.709263	0.706714	0.670033	0.603141	0.58047	0.599081	0.604933
796.601	0.726231	0.685843	0.687403	0.711785	0.668962	0.707702	0.705123	0.668314	0.60142	0.578456	0.597733	0.603291
798.53	0.723401	0.683434	0.684834	0.709037	0.66592	0.704802	0.701923	0.665645	0.59997	0.576923	0.596134	0.601683
800.459	0.719691	0.680335	0.682096	0.706058	0.661721	0.700504	0.697765	0.662706	0.598996	0.576456	0.595579	0.601304
802.387	0.716822	0.678327	0.68035	0.703489	0.65898	0.697072	0.694609	0.660069	0.599487	0.577083	0.596401	0.602341
804.316	0.716047	0.678289	0.679953	0.70229	0.657663	0.695304	0.693643	0.659215	0.601121	0.578712	0.597778	0.603888
806.245	0.716259	0.678945	0.680219	0.702785	0.657656	0.695296	0.694134	0.660462	0.603712	0.580777	0.600211	0.606517
808.174	0.717164	0.679826	0.681084	0.703818	0.658907	0.696274	0.695026	0.662021	0.606332	0.583005	0.603004	0.60886
810.103	0.717148	0.680594	0.681925	0.70406	0.659355	0.696401	0.695139	0.66203	0.608218	0.584956	0.60494	0.610427
812.032	0.71491	0.679319	0.680785	0.702674	0.657518	0.694594	0.693138	0.659988	0.60798	0.584976	0.604937	0.610504
813.96	0.710093	0.675125	0.676777	0.698281	0.653005	0.69056	0.688413	0.656124	0.605095	0.582319	0.602472	0.608005
815.889	0.702927	0.668224	0.670006	0.691396	0.645632	0.683518	0.681034	0.649304	0.599769	0.577432	0.597527	0.60271
817.818	0.69374	0.659377	0.661045	0.682212	0.635873	0.673743	0.671638	0.64024	0.592368	0.570129	0.590156	0.595274
819.747	0.682807	0.649566	0.651071	0.671612	0.625365	0.663046	0.66052	0.630486	0.583435	0.561456	0.581557	0.586853
821.676	0.672613	0.640052	0.641347	0.661661	0.615406	0.652529	0.649682	0.621134	0.574488	0.55274	0.573208	0.578593
823.604	0.663747	0.631849	0.633019	0.652928	0.606674	0.643147	0.640898	0.61312	0.566969	0.544665	0.565667	0.57136
825.533	0.656302	0.625179	0.626758	0.64607	0.599927	0.635899	0.633705	0.607115	0.561263	0.538698	0.559805	0.565678
827.462	0.650986	0.620453	0.622413	0.641375	0.595178	0.630767	0.628245	0.602398	0.557451	0.534898	0.555843	0.56174
829.391	0.647372	0.617517	0.619383	0.638173	0.592729	0.627543	0.625005	0.599607	0.554798	0.532763	0.553579	0.559489
831.32	0.645157	0.615857	0.617615	0.63618	0.591611	0.62578	0.623159	0.598762	0.553363	0.531599	0.552522	0.558693
833.249	0.643749	0.61498	0.617055	0.634993	0.591294	0.625266	0.622507	0.598594	0.553218	0.531314	0.552444	0.558781
835.177	0.642893	0.614764	0.616806	0.634395	0.591762	0.625068	0.622226	0.598914	0.553754	0.531944	0.553267	0.559384
837.106	0.6427	0.615302	0.616785	0.634341	0.592282	0.6251	0.621669	0.599248	0.554686	0.5326	0.55436	0.560369
839.035	0.64296	0.61617	0.61776	0.634358	0.593203	0.625281	0.621659	0.60002	0.555598	0.533328	0.555239	0.561505
840.964	0.64389	0.617636	0.61947	0.635217	0.595109	0.626158	0.622485	0.601554	0.556581	0.534378	0.556201	0.562758
842.893	0.64503	0.619412	0.621161	0.636806	0.597558	0.627998	0.624218	0.603137	0.557853	0.535782	0.557434	0.563937
844.821	0.646569	0.621833	0.623523	0.638786	0.600597	0.630395	0.626436	0.60557	0.558956	0.537448	0.55885	0.565215
846.75	0.649504	0.625101	0.626809	0.641722	0.604155	0.633241	0.629413	0.608961	0.560672	0.539455	0.560795	0.56743
848.679	0.652957	0.628829	0.630372	0.645018	0.608259	0.636841	0.632911	0.612633	0.563062	0.541909	0.563386	0.570324
850.608	0.655832	0.632462	0.633873	0.64786	0.612239	0.641097	0.636353	0.616027	0.564737	0.543604	0.565324	0.572136
852.537	0.658578	0.635464	0.63723	0.650277	0.616047	0.644215	0.639462	0.619041	0.564602	0.543556	0.56529	0.57189
854.465	0.661693	0.639251	0.641174	0.653786	0.62036	0.647651	0.64277	0.622813	0.564454	0.543422	0.565278	0.571979
856.394	0.667019	0.644553	0.646587	0.659016	0.626182	0.652923	0.648317	0.628103	0.566294	0.544893	0.567347	0.573885
858.323	0.673784	0.651095	0.653159	0.664988	0.633961	0.659547	0.65477	0.634788	0.56956	0.548076	0.570466	0.577124
860.252	0.679741	0.657855	0.659457	0.670928	0.640929	0.665971	0.660931	0.640811	0.573211	0.552126	0.574134	0.58086
862.181	0.682791	0.661343	0.6626	0.673987	0.64462	0.669541	0.664416	0.64397	0.576272	0.555337	0.577582	0.583931
864.11	0.681819	0.660605	0.661993	0.673033	0.644159	0.668786	0.663249	0.643017	0.578826	0.557896	0.579884	0.586613
866.038	0.678279	0.657939	0.659296	0.66981	0.640383	0.664284	0.659156	0.639	0.580839	0.559917	0.581751	0.588519
867.967	0.672878	0.653716	0.654723	0.665135	0.634666	0.658174	0.653316	0.634058	0.58195	0.56092	0.582943	0.589504
869.896	0.666648	0.647441	0.648922	0.659226	0.627761	0.651539	0.646596	0.627983	0.581819	0.560948	0.583333	0.589694
871.825	0.659308	0.640622	0.641935	0.651966	0.619878	0.643825	0.638488	0.620754	0.580657	0.559849	0.58245	0.588724
873.754	0.651416	0.634308	0.635005	0.644646	0.611745	0.635964	0.630461	0.614057	0.57873	0.558006	0.580628	0.587128
875.682	0.644498	0.628307	0.629257	0.638513	0.605139	0.628869	0.62398	0.608419	0.57654	0.555861	0.578677	0.585133
877.611	0.638929	0.622963	0.624247	0.633431	0.599699	0.623078	0.618258	0.603643	0.574207	0.553822	0.576533	0.582877
879.54	0.634758	0.618981	0.620229	0.629669	0.595342	0.618929	0.613816	0.599995	0.571888	0.551799	0.574468	0.581149
881.469	0.631213	0.616421	0.617493	0.626547	0.592964	0.615926	0.611022	0.597904	0.570197	0.550194	0.5731	0.579887
883.398	0.629244	0.615313	0.616418	0.62459	0.592215	0.614227	0.609474	0.597101	0.569858	0.549827	0.572707	0.57961
885.327	0.629276	0.615498	0.616799	0.624484	0.592188	0.614226	0.609349	0.597473	0.570886	0.550534	0.573518	0.580842
887.255	0.63013	0.616981	0.61844	0.6259	0.593609	0.615459	0.610709	0.59911	0.573137	0.552726	0.576044	0.583238
889.184	0.632086	0.619594	0.620961	0.628583	0.596628	0.617787	0.613083	0.601694	0.576622	0.556502	0.579863	0.587069
891.113	0.634935	0.622735	0.624236	0.63187	0.60022	0.621535	0.616458	0.6054	0.580827	0.560786	0.584185	0.591342
893.042	0.638231	0.62674	0.628436	0.635507	0.604601	0.625496	0.620411	0.60935	0.585223	0.565125	0.588478	0.595644
894.971	0.642264	0.630979	0.632713	0.63916	0.609138	0.629106	0.624297	0.613324	0.589438	0.569225	0.592627	0.599726
896.899	0.645746	0.634636	0.636164	0.642454	0.612917	0.632683	0.628039	0.617435	0.592968	0.572502	0.596194	0.603023
898.828	0.648452	0.637976	0.639527	0.645815	0.616735	0.63635	0.63138	0.621292	0.5957	0.575251	0.599233	0.605943
900.757	0.651044	0.641029	0.642765	0.648712	0.620576	0.639561	0.634494	0.624465	0.59785	0.577703	0.601563	0.608469
902.686	0.653791	0.644247	0.645778	0.651378	0.624007	0.642574	0.637824	0.627594	0.599788	0.579804	0.603555	0.610588
904.615	0.656565	0.647646	0.649066	0.654506	0.627926	0.646301	0.641188	0.631517	0.601875	0.581613	0.605696	0.612725
906.544	0.659894	0.65146	0.653313	0.658238	0.632812	0.650942	0.645141	0.63589	0.604332	0.583946	0.608381	0.615366
908.472	0.6649	0.656579	0.658716	0.662975	0.638956	0.656908	0.650781	0.641491	0.608084	0.587732	0.612	0.618704
910.401	0.671558	0.663202	0.665138	0.669314	0.646742	0.663803	0.657979	0.648633	0.612638	0.592229	0.616246	0.623063
912.33	0.679381	0.670948	0.673089	0.676649	0.655471	0.671787	0.666056	0.656869	0.617396	0.596515	0.620948	0.627797
914.259	0.687873	0.679723	0.68157	0.68463	0.665037	0.681216	0.675051	0.665649	0.622117	0.601139	0.625668	0.632113
916.188	0.696674	0.688885	0.690152	0.693408	0.675409	0.690648	0.6842	0.674436	0.626612	0.605494	0.630056	0.636495
918.116	0.704929	0.697535	0.699076	0.701943	0.684922	0.699777	0.693157	0.682942	0.630794	0.609461	0.634021	0.640523
920.045	0.712126	0.704787	0.706731	0.709152	0.692955	0.707842	0.701248	0.690397	0.633855	0.612762	0.637091	0.643582
921.974	0.717916	0.71029	0.712059	0.714631	0.699348	0.713944	0.706916	0.696175	0.636159	0.61496	0.639318	0.645688
923.903	0.721601	0.714572	0.715953	0.718445	0.703568	0.717985	0.710556	0.70015	0.63805	0.616411	0.641238	0.647357
925.832	0.724253	0.717746	0.718941	0.721345	0.706943	0.720499	0.713654	0.703327	0.639373	0.617568	0.642858	0.648987
927.76	0.727091	0.720735	0.721875	0.724417	0.71074	0.723381	0.716908	0.706053	0.641197	0.619694	0.644469	0.650611
929.689	0.730314	0.724162	0.725143	0.727567	0.71422	0.726667	0.71977	0.708749	0.643568	0.622057	0.646814	0.652868
931.618	0.733084	0.727197	0.728389	0.730217	0.717062	0.729567	0.722642	0.711695	0.646034	0.624273	0.649466	0.655353
933.547	0.735103	0.729502	0.731026	0.73228	0.719439	0.731841	0.72463	0.714028	0.648438	0.626662	0.651735	0.657881
935.476	0.736648	0.731208	0.732637	0.734164	0.72046	0.733186	0.725493	0.715399	0.650254	0.62862	0.653996	0.660252
937.405	0.737321	0.73209	0.733731	0.734838	0.720841	0.733415	0.726119	0.715821	0.652051	0.630436	0.656249	0.662312
939.333	0.73743	0.732195	0.734104	0.734663	0.720653	0.732638	0.726106	0.715778	0.653929	0.632479	0.658315	0.664604
941.262	0.736122	0.73133	0.733189	0.734144	0.718905	0.730957	0.724769	0.715109	0.656133	0.634568	0.660274	0.666924
943.191	0.733964	0.729865	0.731625	0.733281	0.716921	0.7287	0.722699	0.713968	0.659183	0.637265	0.663189	0.669886
945.12	0.73267	0.729024	0.730844	0.732529	0.715311	0.727475	0.72121	0.713195	0.662983	0.641387	0.667392	0.674183
947.049	0.732309	0.729292	0.731433	0.732418	0.715144	0.727684	0.721034	0.713695	0.667698	0.646305	0.67243	0.679189
948.977	0.732981	0.730941	0.733201	0.733678	0.716666	0.729098	0.722542	0.715546	0.673207	0.651098	0.677522	0.684531
950.906	0.735649	0.734304	0.73651	0.736751	0.719586	0.732149	0.726023	0.719529	0.678668	0.656126	0.682718	0.689891
952.835	0.74082	0.739771	0.742295	0.742084	0.72506	0.737876	0.731729	0.725441	0.684429	0.662064	0.689075	0.69599
954.764	0.748543	0.747472	0.750376	0.749858	0.733676	0.746283	0.739948	0.733409	0.692692	0.670075	0.697498	0.704634
956.693	0.758023	0.756851	0.759682	0.759102	0.743806	0.755878	0.749724	0.743479	0.702971	0.680219	0.707796	0.715314
958.622	0.768193	0.767822	0.770216	0.769481	0.75506	0.766927	0.760274	0.754305	0.714369	0.691592	0.719628	0.726888
960.55	0.780439	0.780368	0.782499	0.781315	0.768392	0.77961	0.772752	0.766788	0.727151	0.704443	0.732746	0.739592
962.479	0.794005	0.794323	0.796238	0.794853	0.783847	0.793728	0.787128	0.781097	0.741144	0.71847	0.746536	0.753255
964.408	0.807959	0.808664	0.810967	0.80931	0.800098	0.809131	0.802551	0.796308	0.755573	0.732835	0.761007	0.767598
966.337	0.822856	0.823417	0.825877	0.823988	0.816221	0.825256	0.818209	0.812094	0.7705	0.747784	0.776113	0.782916
968.266	0.838195	0.839275	0.841722	0.839518	0.833282	0.842185	0.834653	0.828719	0.786583	0.763314	0.791801	0.798613
970.194	0.854626	0.856587	0.859328	0.856506	0.851672	0.860287	0.852716	0.846548	0.803667	0.779648	0.80885	0.815332
972.123	0.873108	0.875767	0.878397	0.875567	0.871645	0.879843	0.872161	0.866206	0.821794	0.797805	0.827217	0.833734
974.052	0.894769	0.897629	0.900275	0.897026	0.894527	0.902344	0.894765	0.88885	0.842044	0.818533	0.847297	0.854082
975.981	0.92026	0.924161	0.926661	0.922689	0.922403	0.929163	0.922186	0.915081	0.865612	0.841678	0.870426	0.877228
977.91	0.951169	0.955886	0.958173	0.953452	0.956201	0.961501	0.954941	0.94623	0.89228	0.867912	0.896458	0.903413
979.839	0.987839	0.99241	0.994392	0.98917	0.994396	0.999717	0.992933	0.982799	0.922061	0.897954	0.92577	0.932548
981.767	1.0286	1.03284	1.03505	1.02875	1.03664	1.04215	1.03512	1.02299	0.954136	0.930046	0.957603	0.963467
983.696	1.07112	1.07538	1.07783	1.07105	1.08211	1.0869	1.08054	1.0658	0.987015	0.96281	0.990368	0.995678
985.625	1.11486	1.11873	1.1202	1.1142	1.12707	1.13108	1.12611	1.10859	1.01993	0.995643	1.02277	1.02802
987.554	1.15875	1.16098	1.16133	1.15603	1.17092	1.17413	1.16939	1.14982	1.05045	1.02682	1.05337	1.05806
989.483	1.19947	1.20063	1.20062	1.19587	1.21209	1.21573	1.21008	1.18895	1.07789	1.0554	1.08191	1.08533
991.411	1.23622	1.23664	1.23633	1.23255	1.24826	1.25281	1.24781	1.2238	1.10406	1.08147	1.10729	1.11035
993.34	1.26937	1.26808	1.26753	1.26492	1.27962	1.28406	1.28188	1.25437	1.12731	1.10588	1.12983	1.13279
995.269	1.29688	1.29621	1.29519	1.29232	1.30624	1.31149	1.31127	1.28147	1.14806	1.12716	1.15074	1.1527
997.198	1.32009	1.31909	1.31809	1.3156	1.32762	1.33351	1.33481	1.30399	1.16746	1.14531	1.16976	1.17071
999.127	1.33942	1.33606	1.3355	1.33346	1.3451	1.3496	1.35146	1.32029	1.18394	1.16303	1.18694	1.18731
1001.06	1.35502	1.35099	1.34911	1.34729	1.35823	1.3634	1.36505	1.33374	1.20005	1.17992	1.20317	1.20285
1002.98	1.36732	1.36466	1.36189	1.35967	1.36992	1.37525	1.37783	1.34562	1.21577	1.19614	1.21844	1.21835
1004.91	1.37679	1.3757	1.37277	1.37047	1.38185	1.38564	1.38867	1.35599	1.23037	1.21225	1.23345	1.23385
1006.84	1.38776	1.38452	1.38242	1.38172	1.39144	1.39558	1.39916	1.36607	1.24577	1.22809	1.2491	1.24925
1008.77	1.39881	1.39388	1.3924	1.39251	1.39882	1.40561	1.41017	1.37575	1.26117	1.24331	1.26488	1.2637
1010.7	1.40903	1.40492	1.40212	1.40342	1.40732	1.41543	1.42043	1.38623	1.27718	1.25853	1.2804	1.27874
1012.63	1.41786	1.41596	1.41127	1.4126	1.41735	1.42515	1.43028	1.39756	1.2927	1.27416	1.29495	1.29466
1014.56	1.4261	1.42542	1.41989	1.42041	1.42618	1.43231	1.44113	1.40725	1.30585	1.28846	1.30813	1.30798
1016.49	1.43261	1.43148	1.42584	1.42684	1.4316	1.43704	1.44753	1.41241	1.31751	1.30102	1.31915	1.318
1018.41	1.43447	1.43207	1.42849	1.42872	1.43294	1.44039	1.44765	1.41342	1.32639	1.31139	1.32838	1.32649
1020.34	1.43378	1.43004	1.4277	1.42708	1.43175	1.44043	1.44754	1.41174	1.33269	1.31828	1.33469	1.33248
1022.27	1.43056	1.42711	1.4227	1.42183	1.43215	1.43673	1.44562	1.40836	1.33725	1.3217	1.33726	1.33545
1024.2	1.42309	1.42065	1.41625	1.41383	1.43031	1.43132	1.43927	1.4022	1.33765	1.32218	1.33705	1.33615
1026.13	1.41335	1.41205	1.40825	1.40574	1.42124	1.42505	1.43075	1.39308	1.33529	1.32019	1.33556	1.3335
1028.06	1.40235	1.4009	1.39722	1.39593	1.41165	1.41582	1.41958	1.38276	1.33124	1.31669	1.33113	1.32863
1029.99	1.39089	1.38976	1.38549	1.38199	1.40434	1.40573	1.40955	1.37253	1.32571	1.31169	1.32506	1.32224
1031.92	1.38054	1.37918	1.37463	1.37051	1.39598	1.39565	1.40002	1.36234	1.31842	1.30499	1.31828	1.31494
1033.85	1.37259	1.36894	1.36538	1.36231	1.3871	1.38644	1.39068	1.35252	1.31019	1.29671	1.3106	1.30749
1035.77	1.36567	1.36069	1.35865	1.35422	1.38195	1.37999	1.38458	1.34491	1.30214	1.28792	1.30267	1.29899
1037.7	1.36023	1.35595	1.35438	1.35	1.37841	1.37606	1.37866	1.34004	1.29427	1.28003	1.29454	1.29101
1039.63	1.35541	1.35296	1.35134	1.3463	1.37516	1.37346	1.37355	1.33579	1.28554	1.27225	1.28615	1.28278
1041.56	1.35202	1.34946	1.34854	1.34203	1.37196	1.37072	1.37012	1.33156	1.27703	1.26418	1.2772	1.27382
1043.49	1.34856	1.34504	1.34241	1.33747	1.36708	1.36619	1.36612	1.3267	1.2687	1.25554	1.26843	1.26481
1045.42	1.34352	1.33939	1.33478	1.33157	1.3618	1.35969	1.36054	1.32017	1.26075	1.24723	1.26011	1.25697
1047.35	1.33583	1.3319	1.32656	1.32324	1.35445	1.35268	1.35131	1.31218	1.25378	1.23994	1.2519	1.24992
1049.28	1.32357	1.32133	1.3162	1.31238	1.34515	1.34321	1.34032	1.30129	1.24586	1.23282	1.24432	1.2419
1051.2	1.30916	1.30743	1.30244	1.29812	1.33167	1.32858	1.32673	1.28569	1.23761	1.22481	1.23611	1.23306
1053.13	1.29298	1.29083	1.2858	1.28131	1.31456	1.31103	1.30955	1.26727	1.22868	1.21581	1.22635	1.22292
1055.06	1.27414	1.27278	1.26811	1.26298	1.2975	1.29267	1.28996	1.24904	1.21782	1.20443	1.21486	1.21173
1056.99	1.25683	1.25448	1.25072	1.24472	1.28081	1.27463	1.2709	1.23192	1.20588	1.1927	1.20352	1.1998
1058.92	1.24069	1.23784	1.23455	1.2288	1.26423	1.2585	1.25425	1.21536	1.19313	1.18084	1.19208	1.18727
1060.85	1.22608	1.22363	1.22032	1.21466	1.25043	1.24484	1.23934	1.20067	1.18155	1.16918	1.18077	1.17596
1062.78	1.21402	1.21126	1.2086	1.20241	1.23893	1.23224	1.22656	1.18904	1.17244	1.1594	1.17068	1.16664
1064.71	1.20667	1.20414	1.2015	1.1961	1.23169	1.22403	1.21954	1.18227	1.16606	1.15285	1.16375	1.16068
1066.64	1.2064	1.2038	1.20105	1.19575	1.23107	1.22331	1.21918	1.18176	1.16257	1.14928	1.16109	1.15812
1068.56	1.21297	1.21119	1.20773	1.20237	1.23678	1.23065	1.22594	1.18916	1.16288	1.14895	1.16135	1.15866
1070.49	1.22606	1.22382	1.2198	1.21568	1.24745	1.24363	1.2389	1.20298	1.16523	1.15188	1.16338	1.1605
1072.42	1.24173	1.23741	1.23366	1.23026	1.26146	1.25852	1.25426	1.21766	1.16728	1.15418	1.16546	1.16125
1074.35	1.25096	1.24657	1.24263	1.23968	1.27211	1.26878	1.26438	1.22582	1.16569	1.15234	1.1635	1.15926
1076.28	1.25062	1.24588	1.24119	1.23863	1.27226	1.26875	1.26462	1.22465	1.1585	1.14601	1.15564	1.15164
1078.21	1.2403	1.23402	1.22978	1.22792	1.26231	1.25875	1.25492	1.21408	1.14513	1.13284	1.14251	1.13753
1080.14	1.22283	1.21663	1.21243	1.21025	1.24653	1.24285	1.23766	1.19637	1.12658	1.11384	1.12375	1.11969
1082.07	1.20139	1.19598	1.19162	1.18736	1.22689	1.22122	1.21538	1.17483	1.10461	1.09197	1.101	1.09738
1083.99	1.17683	1.17118	1.16802	1.16227	1.20337	1.19645	1.19034	1.15046	1.08122	1.06825	1.07726	1.07288
1085.92	1.15086	1.14526	1.14247	1.13647	1.17791	1.17131	1.16449	1.12465	1.0576	1.04429	1.0535	1.0494
1087.85	1.12564	1.12053	1.11601	1.11139	1.15308	1.14602	1.13809	1.09893	1.03549	1.02179	1.03049	1.02736
1089.78	1.1011	1.09589	1.0909	1.087	1.12801	1.1207	1.11196	1.07374	1.01555	1.00157	1.01035	1.00709
1091.71	1.07787	1.07234	1.0686	1.06402	1.10412	1.09639	1.08763	1.05037	0.997646	0.984478	0.993445	0.989415
1093.64	1.05727	1.05105	1.04828	1.04383	1.08317	1.07513	1.06573	1.02961	0.982377	0.969878	0.97895	0.974752
1095.57	1.0389	1.03284	1.03041	1.02583	1.06515	1.05761	1.04725	1.01212	0.969649	0.957012	0.966409	0.962388
1097.5	1.02363	1.01786	1.01496	1.01099	1.05015	1.04184	1.0318	0.99722	0.95811	0.945108	0.954478	0.951245
1099.43	1.01058	1.00463	1.00144	0.99794	1.03646	1.02766	1.01758	0.983741	0.946812	0.933639	0.943254	0.940063
1101.35	0.997514	0.991816	0.989164	0.984689	1.02387	1.01506	1.00429	0.971142	0.935805	0.922325	0.931963	0.928963
1103.28	0.984867	0.978881	0.976782	0.972064	1.0114	1.0024	0.991685	0.958653	0.924718	0.911315	0.920467	0.917917
1105.21	0.971556	0.965314	0.963172	0.959011	0.997382	0.988146	0.977732	0.945551	0.913107	0.900343	0.909512	0.906496
1107.14	0.956784	0.95092	0.948898	0.944721	0.981991	0.973247	0.962744	0.931323	0.901917	0.88897	0.898348	0.895235
1109.07	0.942772	0.93685	0.934913	0.931007	0.967306	0.959228	0.948245	0.917107	0.890857	0.877882	0.886922	0.884242
1111	0.930549	0.924366	0.92223	0.918756	0.954312	0.946472	0.935169	0.904426	0.879801	0.867338	0.875826	0.873423
1112.93	0.919609	0.913743	0.911605	0.908029	0.943149	0.935652	0.924465	0.894111	0.869018	0.856462	0.864905	0.862368
1114.86	0.910847	0.905257	0.903074	0.899101	0.934408	0.926725	0.915933	0.88611	0.858425	0.845889	0.854661	0.851946
1116.78	0.90373	0.898544	0.896113	0.891998	0.927255	0.919832	0.909096	0.879169	0.848451	0.835832	0.844482	0.84188
1118.71	0.897764	0.892992	0.89011	0.886444	0.921699	0.914289	0.903413	0.873942	0.838834	0.825948	0.834694	0.832176
1120.64	0.892945	0.887503	0.884512	0.881169	0.916448	0.909128	0.89805	0.868917	0.828984	0.816344	0.825148	0.822627
1122.57	0.887809	0.88155	0.878852	0.875644	0.910612	0.903698	0.892822	0.863257	0.81923	0.806637	0.815158	0.812877
1124.5	0.880703	0.874132	0.871531	0.86813	0.90338	0.896411	0.885724	0.856414	0.808622	0.796238	0.804548	0.802491
1126.43	0.870723	0.864118	0.861733	0.858319	0.893713	0.886408	0.875301	0.846736	0.797313	0.784882	0.79338	0.791632
1128.36	0.858853	0.852775	0.850255	0.84696	0.881974	0.87479	0.863324	0.835006	0.786421	0.773754	0.78261	0.78107
1130.29	0.847647	0.8424	0.839763	0.836041	0.870497	0.863685	0.851778	0.824237	0.776894	0.76437	0.773285	0.771478
1132.21	0.839787	0.83485	0.832615	0.828469	0.861841	0.855156	0.843034	0.816537	0.769813	0.757372	0.76644	0.76457
1134.14	0.837243	0.83241	0.830154	0.825835	0.858812	0.851777	0.839643	0.813411	0.766385	0.753693	0.763232	0.761347
1136.07	0.840812	0.835659	0.832943	0.829023	0.862378	0.854436	0.842082	0.816045	0.766877	0.753991	0.763857	0.761776
1138	0.850087	0.844405	0.841387	0.837456	0.871358	0.86287	0.850667	0.82434	0.771014	0.757924	0.768015	0.765557
1139.93	0.862983	0.857301	0.85401	0.849655	0.884814	0.875832	0.863805	0.836312	0.777719	0.764283	0.774608	0.771933
1141.86	0.877983	0.872055	0.868449	0.864105	0.900702	0.891417	0.878711	0.85042	0.785484	0.771992	0.782144	0.77949
1143.79	0.892559	0.886147	0.882327	0.87831	0.916109	0.906916	0.893584	0.864585	0.792592	0.778967	0.789084	0.786206
1145.72	0.904872	0.897509	0.893469	0.889852	0.928759	0.919734	0.906605	0.876126	0.797253	0.783574	0.793482	0.790446
1147.65	0.912941	0.904504	0.900477	0.897143	0.937119	0.927938	0.915105	0.883367	0.798092	0.784432	0.794082	0.790626
1149.57	0.91464	0.905799	0.90188	0.898914	0.939776	0.930444	0.917525	0.885149	0.793754	0.780195	0.789757	0.785815
1151.5	0.909584	0.900793	0.896611	0.894061	0.935671	0.92658	0.913453	0.880878	0.783705	0.770597	0.779842	0.775589
1153.43	0.898494	0.889326	0.884968	0.882814	0.924815	0.916072	0.902579	0.870136	0.768646	0.755943	0.764841	0.760538
1155.36	0.881722	0.872242	0.868403	0.86588	0.907822	0.899251	0.885922	0.853757	0.749339	0.736774	0.745813	0.741502
1157.29	0.86061	0.851067	0.847586	0.844829	0.886179	0.877722	0.864662	0.832956	0.726915	0.714671	0.723907	0.719631
1159.22	0.8363	0.826822	0.823052	0.82065	0.86086	0.852878	0.839535	0.808791	0.703049	0.691252	0.700529	0.696441
1161.15	0.808939	0.799896	0.796007	0.794057	0.832245	0.825046	0.811617	0.782058	0.679005	0.667402	0.677069	0.673048
1163.08	0.779943	0.771118	0.767476	0.765721	0.801629	0.795037	0.781941	0.753625	0.655503	0.64415	0.654091	0.650458
1165	0.750414	0.742034	0.738699	0.737056	0.770322	0.764248	0.751487	0.72455	0.633172	0.622199	0.632308	0.62907
1166.93	0.72193	0.714292	0.711203	0.709661	0.73971	0.734444	0.721753	0.696598	0.612876	0.602337	0.612525	0.609434
1168.86	0.696014	0.688766	0.685897	0.684213	0.711259	0.706578	0.694303	0.670941	0.594677	0.584417	0.59476	0.592157
1170.79	0.672491	0.665403	0.66268	0.661075	0.685207	0.680932	0.66919	0.647292	0.578618	0.568282	0.579147	0.576814
1172.72	0.65084	0.644058	0.641526	0.640074	0.661331	0.657628	0.646191	0.625641	0.563962	0.553767	0.564929	0.562587
1174.65	0.630602	0.62433	0.622125	0.620616	0.639276	0.63627	0.625005	0.605874	0.549793	0.539762	0.55108	0.549066
1176.58	0.613437	0.607711	0.605556	0.604184	0.62006	0.61777	0.606854	0.588913	0.537848	0.527737	0.539235	0.537743
1178.51	0.600239	0.595001	0.592811	0.591676	0.604758	0.603288	0.592814	0.575872	0.529066	0.519014	0.530636	0.529567
1180.44	0.590396	0.585526	0.583506	0.582421	0.593626	0.592743	0.582458	0.566578	0.523062	0.513035	0.525024	0.524165
1182.36	0.583686	0.579221	0.577437	0.576233	0.586122	0.58569	0.575676	0.560568	0.519844	0.509793	0.522136	0.52134
1184.29	0.580131	0.575953	0.57424	0.572997	0.581828	0.581896	0.57211	0.557355	0.519133	0.509022	0.521467	0.520783
1186.22	0.578802	0.575034	0.573277	0.572104	0.58032	0.580852	0.571151	0.556635	0.520527	0.510024	0.522616	0.522053
1188.15	0.57937	0.575985	0.574323	0.573011	0.5807	0.581572	0.572076	0.557868	0.523062	0.512409	0.525133	0.524764
1190.08	0.58144	0.57826	0.576626	0.575351	0.582676	0.583721	0.574403	0.560348	0.526386	0.515801	0.528659	0.528301
1192.01	0.584374	0.581596	0.579913	0.578578	0.585887	0.587154	0.577773	0.563772	0.530513	0.519816	0.532951	0.532372
1193.94	0.588663	0.585992	0.584414	0.582798	0.590181	0.591728	0.582243	0.568344	0.535192	0.524292	0.537518	0.536849
1195.87	0.59418	0.591534	0.589889	0.588309	0.595939	0.597667	0.588153	0.574256	0.540196	0.52916	0.542258	0.541715
1197.79	0.600539	0.598027	0.596069	0.594584	0.602792	0.604597	0.595006	0.580945	0.545316	0.534073	0.547373	0.546805
1199.72	0.607478	0.604832	0.60289	0.601364	0.609788	0.611744	0.602125	0.587793	0.550392	0.53895	0.552476	0.551699
1201.65	0.614494	0.611451	0.609727	0.608094	0.616759	0.618711	0.60907	0.594356	0.555215	0.543705	0.557085	0.556409
1203.58	0.620852	0.617303	0.61564	0.613938	0.623208	0.625069	0.615317	0.600278	0.559322	0.547829	0.560993	0.560417
1205.51	0.625398	0.621763	0.619881	0.61832	0.628116	0.629867	0.620174	0.604677	0.562458	0.55102	0.564229	0.56354
1207.44	0.628013	0.624619	0.622642	0.621088	0.631	0.632852	0.62321	0.607384	0.56485	0.553544	0.566826	0.566145
1209.37	0.629839	0.626648	0.624664	0.623105	0.632699	0.634735	0.625074	0.609274	0.567334	0.556002	0.569264	0.568628
1211.3	0.631651	0.628507	0.626497	0.624965	0.634677	0.636454	0.626884	0.61122	0.570409	0.558814	0.572271	0.571434
1213.23	0.634262	0.630677	0.628809	0.627328	0.636919	0.638652	0.629056	0.613388	0.573639	0.562142	0.575583	0.574755
1215.15	0.637537	0.634061	0.632108	0.630565	0.63991	0.641833	0.632178	0.616258	0.577514	0.566036	0.57946	0.578698
1217.08	0.641348	0.638358	0.636161	0.634491	0.644104	0.64592	0.636247	0.620329	0.581924	0.570279	0.583907	0.583067
1219.01	0.645907	0.643112	0.640935	0.639159	0.649332	0.650693	0.640869	0.625029	0.586431	0.574787	0.588538	0.587625
1220.94	0.651306	0.648433	0.646218	0.644152	0.65523	0.656133	0.646387	0.630219	0.590849	0.579219	0.593022	0.592057
1222.87	0.657131	0.654219	0.651719	0.649566	0.6616	0.662052	0.652366	0.636042	0.595154	0.583364	0.597166	0.596207
1224.8	0.662906	0.660035	0.657544	0.65545	0.668119	0.668615	0.658548	0.642041	0.599228	0.587292	0.601026	0.600047
1226.73	0.668767	0.665787	0.663399	0.661134	0.674292	0.675076	0.66477	0.647735	0.60262	0.590767	0.604477	0.603415
1228.66	0.674543	0.671586	0.668933	0.666901	0.680163	0.680961	0.670515	0.653202	0.605846	0.594007	0.607689	0.606629
1230.58	0.680229	0.676927	0.673974	0.672424	0.685943	0.686873	0.675971	0.658537	0.609007	0.597202	0.610729	0.609703
1232.51	0.685553	0.681721	0.678876	0.677305	0.691443	0.692504	0.681051	0.663279	0.611873	0.600161	0.613638	0.61247
1234.44	0.689803	0.685804	0.682925	0.681472	0.695818	0.697019	0.685497	0.667111	0.614327	0.602473	0.616011	0.614661
1236.37	0.693297	0.68878	0.68591	0.684524	0.699349	0.700416	0.688999	0.669946	0.616209	0.604106	0.617569	0.6162
1238.3	0.695673	0.69068	0.687919	0.686391	0.701787	0.702848	0.691546	0.671669	0.617382	0.605071	0.618557	0.617213
1240.23	0.696827	0.691559	0.688693	0.687426	0.703052	0.70423	0.692711	0.672658	0.617786	0.605637	0.618988	0.617612
1242.16	0.696864	0.691088	0.688217	0.687367	0.703401	0.704292	0.692515	0.672507	0.617729	0.605784	0.618994	0.617485
1244.09	0.694899	0.689145	0.686087	0.685508	0.702135	0.702658	0.691006	0.670743	0.617154	0.605024	0.618227	0.616693
1246.02	0.691734	0.686324	0.682969	0.682683	0.699729	0.69987	0.68832	0.668032	0.615887	0.603656	0.616708	0.615358
1247.94	0.688414	0.683019	0.679663	0.679452	0.696424	0.69647	0.685013	0.664769	0.61428	0.602148	0.615066	0.613702
1249.87	0.68459	0.679367	0.676338	0.675894	0.692439	0.692636	0.681244	0.661275	0.612378	0.600359	0.613091	0.611697
1251.8	0.680598	0.675644	0.672829	0.672193	0.68833	0.688868	0.67754	0.657798	0.610391	0.598272	0.61086	0.609576
1253.73	0.677403	0.672293	0.669457	0.668961	0.68477	0.685383	0.674286	0.654541	0.608535	0.596361	0.608789	0.607529
1255.66	0.674699	0.669435	0.666622	0.666347	0.681905	0.682311	0.671412	0.651713	0.606448	0.594431	0.606775	0.605533
1257.59	0.672171	0.666994	0.664137	0.663764	0.679396	0.679829	0.668763	0.649263	0.604778	0.592587	0.605016	0.60383
1259.52	0.668964	0.663968	0.661037	0.660628	0.676768	0.677191	0.665873	0.646567	0.60293	0.590808	0.603112	0.601861
1261.45	0.665159	0.660382	0.657149	0.657108	0.672924	0.673492	0.662059	0.643062	0.600164	0.588389	0.600613	0.599407
1263.37	0.661189	0.656648	0.653238	0.653231	0.668657	0.669118	0.657916	0.639161	0.597538	0.585693	0.59809	0.596923
1265.3	0.656216	0.65171	0.648584	0.64833	0.663843	0.664187	0.653143	0.634623	0.594237	0.582222	0.594605	0.593471
1267.23	0.650531	0.646271	0.643257	0.642862	0.658186	0.658872	0.647776	0.629657	0.590087	0.578052	0.590363	0.589337
1269.16	0.645577	0.641578	0.638526	0.638057	0.653368	0.654098	0.64292	0.625234	0.586481	0.5745	0.587003	0.585837
1271.09	0.641515	0.637422	0.634449	0.633977	0.648964	0.649699	0.638464	0.621107	0.58351	0.57155	0.584057	0.582809
1273.02	0.63848	0.634194	0.631302	0.631015	0.644904	0.646121	0.634855	0.617593	0.580817	0.569019	0.581352	0.58021
1274.95	0.636659	0.632279	0.629433	0.629296	0.642465	0.644057	0.632676	0.615614	0.578898	0.567078	0.579522	0.578548
1276.88	0.635103	0.630915	0.628011	0.627882	0.641148	0.642675	0.631339	0.614557	0.577418	0.565606	0.578131	0.577223
1278.81	0.63401	0.62995	0.62702	0.626895	0.640535	0.641891	0.630587	0.613756	0.576043	0.564348	0.576841	0.575903
1280.73	0.633678	0.629341	0.626456	0.626354	0.640236	0.641619	0.630269	0.613337	0.574835	0.563073	0.575389	0.574638
1282.66	0.633808	0.629301	0.626387	0.626274	0.640364	0.641719	0.630337	0.61349	0.573895	0.562087	0.574384	0.573732
1284.59	0.634277	0.629862	0.626759	0.626541	0.641167	0.642443	0.630876	0.614137	0.573694	0.561893	0.574286	0.573552
1286.52	0.634378	0.630225	0.626931	0.626584	0.642118	0.643266	0.631507	0.614689	0.5744	0.562548	0.574957	0.574154
1288.45	0.633623	0.629436	0.626379	0.62599	0.641356	0.64257	0.63101	0.6141	0.575076	0.563185	0.575703	0.57487
1290.38	0.633127	0.6288	0.626119	0.625659	0.639507	0.641163	0.629859	0.613124	0.575985	0.564159	0.576665	0.57602
1292.31	0.633227	0.629032	0.626432	0.62598	0.638637	0.640664	0.629428	0.612751	0.577795	0.566026	0.578483	0.577871
1294.24	0.634243	0.630243	0.627448	0.627409	0.639442	0.641645	0.63044	0.613775	0.580595	0.568889	0.581339	0.580549
1296.16	0.636145	0.632305	0.629494	0.629586	0.641693	0.64396	0.632734	0.615965	0.583923	0.572179	0.584678	0.58386
1298.09	0.638798	0.635017	0.63223	0.632237	0.644216	0.646481	0.635397	0.618552	0.587228	0.575396	0.587841	0.587128
1300.02	0.641891	0.637999	0.635297	0.635309	0.646992	0.649141	0.638369	0.621361	0.590486	0.578558	0.590854	0.590279
1301.95	0.644418	0.640277	0.637723	0.637766	0.649413	0.65172	0.641004	0.623816	0.593246	0.581086	0.593466	0.592889
1303.88	0.645977	0.641589	0.638896	0.639182	0.650897	0.65343	0.642432	0.625182	0.595226	0.58299	0.595402	0.594806
1305.81	0.647058	0.642386	0.63976	0.640072	0.651959	0.654278	0.643148	0.625778	0.596855	0.584856	0.596998	0.596433
1307.74	0.646788	0.642202	0.639804	0.639996	0.652196	0.654363	0.643308	0.625818	0.597771	0.58593	0.597898	0.597311
1309.67	0.646054	0.641695	0.639236	0.639714	0.651661	0.654009	0.642891	0.62553	0.598376	0.586638	0.598604	0.59793
1311.59	0.645598	0.641163	0.638715	0.639302	0.651908	0.653938	0.642804	0.625528	0.599803	0.587876	0.599871	0.599094
1313.52	0.643699	0.639163	0.636877	0.6374	0.650552	0.652472	0.641643	0.624049	0.600158	0.588048	0.599956	0.59926
1315.45	0.642535	0.638169	0.635773	0.636422	0.64868	0.650874	0.64012	0.622749	0.600407	0.588404	0.600297	0.599713
1317.38	0.641856	0.637505	0.635113	0.635738	0.648387	0.650305	0.639359	0.622321	0.601483	0.589386	0.60127	0.600631
1319.31	0.639798	0.635428	0.633133	0.633725	0.646121	0.64842	0.637525	0.620373	0.601049	0.588748	0.600551	0.599887
1321.24	0.639064	0.634916	0.632518	0.633154	0.643817	0.646827	0.636121	0.619182	0.60032	0.588192	0.600102	0.599609
1323.17	0.640387	0.635974	0.633646	0.634323	0.644156	0.647348	0.636561	0.619838	0.600848	0.588831	0.600726	0.600283
1325.1	0.642103	0.637553	0.635396	0.635991	0.6458	0.649017	0.638238	0.621388	0.601741	0.589748	0.601496	0.601042
1327.03	0.644084	0.639917	0.637654	0.63822	0.6484	0.651602	0.640729	0.623719	0.602786	0.590942	0.602594	0.602317
1328.95	0.646633	0.642395	0.640103	0.640613	0.651402	0.654431	0.643366	0.626415	0.604107	0.592551	0.604044	0.603788
1330.88	0.648994	0.644668	0.642438	0.642775	0.653994	0.656878	0.64596	0.628884	0.605518	0.593961	0.605495	0.605017
1332.81	0.651433	0.64726	0.644757	0.645096	0.656453	0.659611	0.648705	0.631257	0.607217	0.595401	0.607076	0.606501
1334.74	0.653792	0.649623	0.646939	0.647212	0.659847	0.662837	0.65173	0.634142	0.609534	0.597622	0.609279	0.608655
1336.67	0.655381	0.651272	0.648516	0.648855	0.664586	0.666584	0.655171	0.637471	0.612906	0.600762	0.612346	0.611559
1338.6	0.655188	0.65061	0.64801	0.648347	0.668698	0.668975	0.656857	0.638771	0.615193	0.603044	0.614248	0.613253
1340.53	0.651588	0.646762	0.644434	0.644659	0.663637	0.664652	0.652787	0.634207	0.612567	0.600364	0.611488	0.61045
1342.46	0.651201	0.646592	0.644299	0.644616	0.657549	0.660882	0.649725	0.631679	0.611618	0.599507	0.610954	0.610312
1344.38	0.650638	0.646203	0.643852	0.644124	0.655391	0.659232	0.648206	0.630546	0.612683	0.600826	0.612258	0.611855
1346.31	0.64785	0.643872	0.641366	0.641785	0.652651	0.656473	0.645785	0.628337	0.613363	0.601551	0.613032	0.612602
1348.24	0.645642	0.64195	0.639638	0.640029	0.650573	0.654318	0.643948	0.626948	0.614514	0.602628	0.614172	0.613695
1350.17	0.643685	0.640192	0.638075	0.638364	0.648204	0.652238	0.642145	0.625207	0.614939	0.602996	0.61453	0.613994
1352.1	0.643925	0.640502	0.638406	0.638819	0.647722	0.652291	0.642045	0.625321	0.6164	0.604362	0.616027	0.615505
1354.03	0.645258	0.641736	0.639692	0.640037	0.649588	0.653907	0.643377	0.62681	0.618723	0.606746	0.61823	0.617705
1355.96	0.647044	0.643774	0.641733	0.641868	0.651573	0.65584	0.645294	0.628673	0.621236	0.60931	0.620695	0.620036
1357.89	0.650672	0.647647	0.64551	0.64549	0.654981	0.659337	0.648736	0.632241	0.62501	0.613207	0.624547	0.623808
1359.82	0.65665	0.653266	0.651278	0.651252	0.662418	0.665706	0.654932	0.638759	0.631175	0.619336	0.630721	0.62973
1361.74	0.661512	0.657916	0.656228	0.656066	0.671224	0.672803	0.661585	0.644889	0.637007	0.62477	0.636289	0.634792
1363.67	0.664643	0.661945	0.659872	0.659567	0.673281	0.675918	0.665027	0.647092	0.638749	0.62646	0.637976	0.636445
1365.6	0.672688	0.670321	0.667847	0.667718	0.677557	0.681865	0.671172	0.653632	0.64367	0.631638	0.643302	0.64217
1367.53	0.679927	0.677196	0.674778	0.674675	0.685641	0.689431	0.678322	0.660974	0.649371	0.637415	0.648975	0.647916
1369.46	0.682219	0.679457	0.677013	0.676895	0.688177	0.692215	0.681004	0.66306	0.650609	0.638514	0.650012	0.648747
1371.39	0.686474	0.683651	0.681011	0.68097	0.692788	0.696416	0.685062	0.667387	0.653782	0.641821	0.653384	0.651947
1373.32	0.689197	0.686198	0.683595	0.683372	0.699461	0.700991	0.689211	0.671104	0.65663	0.644604	0.656485	0.654605
1375.25	0.689159	0.686181	0.683647	0.683275	0.698476	0.700774	0.689449	0.670031	0.655342	0.643099	0.655058	0.653143
1377.17	0.693204	0.689974	0.687549	0.687315	0.700058	0.703186	0.692235	0.672943	0.657548	0.645522	0.65704	0.655642
1379.1	0.69433	0.690826	0.688382	0.688321	0.700983	0.703964	0.693017	0.673846	0.658322	0.646428	0.657556	0.656269
1381.03	0.693034	0.689502	0.686958	0.687026	0.698894	0.702064	0.691225	0.672005	0.657211	0.645414	0.656534	0.655217
1382.96	0.691184	0.687793	0.685328	0.685315	0.696895	0.699922	0.689115	0.669999	0.656705	0.645089	0.656206	0.655012
1384.89	0.690298	0.686879	0.684602	0.684514	0.698109	0.699946	0.688799	0.670243	0.658558	0.647103	0.658144	0.656883
1386.82	0.684595	0.681299	0.679327	0.678809	0.695682	0.696529	0.684715	0.665972	0.657352	0.645746	0.656917	0.655306
1388.75	0.677077	0.673965	0.672085	0.671503	0.685515	0.687906	0.676607	0.657673	0.652665	0.640937	0.65197	0.650387
1390.68	0.677203	0.673997	0.672018	0.671799	0.683049	0.685874	0.67513	0.656927	0.654074	0.642727	0.65341	0.652077
1392.61	0.679252	0.675835	0.674007	0.673812	0.687581	0.688433	0.677416	0.659871	0.658993	0.64773	0.658417	0.656827
1394.53	0.678298	0.674349	0.672966	0.672769	0.690147	0.689182	0.677685	0.659838	0.661741	0.64985	0.661104	0.658815
1396.46	0.678088	0.674042	0.672795	0.672605	0.690181	0.689437	0.677685	0.659315	0.664036	0.651787	0.663262	0.660867
1398.39	0.6796	0.675533	0.674286	0.674143	0.690614	0.690641	0.678752	0.660456	0.667047	0.655046	0.66597	0.664125
1400.32	0.677505	0.673382	0.672148	0.67242	0.6835	0.686272	0.675042	0.656195	0.665981	0.654138	0.664411	0.662941
1402.25	0.68007	0.676051	0.674636	0.675184	0.684335	0.687484	0.67641	0.658351	0.669426	0.657789	0.667989	0.66671
1404.18	0.679368	0.67537	0.673862	0.674321	0.686052	0.687981	0.676776	0.658726	0.670807	0.659084	0.669285	0.668103
1406.11	0.675889	0.672045	0.670601	0.671033	0.681151	0.68414	0.673585	0.654828	0.667751	0.656035	0.66582	0.664603
1408.04	0.677421	0.673426	0.671925	0.672595	0.680685	0.684483	0.67411	0.655543	0.668425	0.657065	0.666404	0.665314
1409.96	0.677775	0.673531	0.672011	0.672895	0.682028	0.685306	0.674674	0.656051	0.668508	0.657045	0.666389	0.665223
1411.89	0.676174	0.67176	0.669979	0.671107	0.680674	0.68417	0.673186	0.654434	0.666015	0.6543	0.663656	0.662508
1413.82	0.675948	0.671343	0.669382	0.670717	0.679769	0.683696	0.672302	0.653823	0.664151	0.652528	0.661886	0.661004
1415.75	0.676047	0.671515	0.669666	0.670858	0.683183	0.685539	0.673798	0.655762	0.664671	0.653014	0.662498	0.661208
1417.68	0.673351	0.668722	0.667149	0.667873	0.686361	0.685992	0.673768	0.655727	0.663308	0.651725	0.661249	0.659329
1419.61	0.660802	0.656221	0.654843	0.655151	0.670627	0.672526	0.660601	0.641351	0.64866	0.637104	0.646642	0.644686
1421.54	0.659408	0.654995	0.653103	0.653906	0.664729	0.66839	0.656778	0.63844	0.64493	0.6338	0.642958	0.641347
1423.47	0.656703	0.652503	0.650503	0.651396	0.664037	0.666451	0.655003	0.636841	0.64239	0.631313	0.640355	0.638723
1425.4	0.65008	0.646398	0.644399	0.644996	0.655484	0.659126	0.648092	0.629812	0.634927	0.62339	0.632668	0.631024
1427.32	0.651538	0.647888	0.645722	0.64636	0.65609	0.65991	0.648508	0.631141	0.635194	0.623814	0.633211	0.631701
1429.25	0.651234	0.647357	0.645408	0.645843	0.658131	0.660561	0.649106	0.63161	0.634009	0.622744	0.632261	0.630452
1431.18	0.650853	0.646904	0.64518	0.645222	0.657325	0.65976	0.648536	0.630735	0.631599	0.620381	0.629738	0.62772
1433.11	0.655107	0.651193	0.64927	0.64936	0.662048	0.664371	0.652649	0.635231	0.633547	0.622576	0.631797	0.629715
1435.04	0.659786	0.655613	0.653705	0.653784	0.670421	0.671127	0.658744	0.641344	0.636984	0.626137	0.635683	0.633433
1436.97	0.655553	0.651227	0.649321	0.649145	0.665677	0.666861	0.655291	0.635828	0.630016	0.618535	0.628473	0.626226
1438.9	0.656299	0.652056	0.649659	0.650039	0.662005	0.665075	0.653969	0.634733	0.627068	0.615791	0.625377	0.623395
1440.83	0.659966	0.655989	0.653302	0.65399	0.665478	0.668617	0.657033	0.638682	0.62894	0.617906	0.627476	0.625721
1442.75	0.660521	0.656818	0.653894	0.654661	0.666345	0.669351	0.657775	0.639252	0.628102	0.61707	0.626801	0.625058
1444.68	0.663008	0.658959	0.656023	0.65695	0.66972	0.672117	0.660492	0.641852	0.629262	0.618298	0.628081	0.626065
1446.61	0.664875	0.660201	0.657506	0.658426	0.674316	0.675117	0.663157	0.644209	0.630228	0.619417	0.629253	0.627015
1448.54	0.663246	0.658341	0.65581	0.656473	0.672414	0.673418	0.661668	0.642022	0.62715	0.616384	0.626106	0.623697
1450.47	0.665996	0.661031	0.658546	0.659155	0.674159	0.675553	0.663676	0.644217	0.62833	0.617225	0.626913	0.624581
1452.4	0.670407	0.665002	0.662286	0.663104	0.679857	0.680238	0.667968	0.648328	0.630766	0.619581	0.629153	0.626733
1454.33	0.675199	0.669468	0.666512	0.667528	0.689028	0.687305	0.673845	0.654837	0.634725	0.623653	0.63332	0.630591
1456.26	0.669595	0.663959	0.661449	0.662133	0.690691	0.685779	0.671475	0.652938	0.631633	0.620489	0.631148	0.627827
1458.18	0.646764	0.641067	0.639389	0.639622	0.665273	0.661795	0.649479	0.628698	0.610599	0.599504	0.609653	0.605182
1460.11	0.643745	0.638399	0.63636	0.63709	0.651849	0.653222	0.641529	0.621318	0.604467	0.59353	0.602929	0.59944
1462.04	0.644203	0.639425	0.63687	0.638158	0.648897	0.651912	0.639849	0.62116	0.60439	0.593637	0.603062	0.600245
1463.97	0.637743	0.63298	0.630383	0.631887	0.64338	0.645884	0.633516	0.615137	0.599768	0.589266	0.598835	0.595688
1465.9	0.622062	0.617435	0.614991	0.616781	0.625579	0.629261	0.61781	0.5988	0.586124	0.575476	0.585114	0.5815
1467.83	0.6085	0.604118	0.601725	0.603744	0.608964	0.614161	0.603208	0.585698	0.575294	0.564629	0.573911	0.570833
1469.76	0.591635	0.587499	0.585442	0.587577	0.593317	0.598494	0.587242	0.572002	0.564474	0.554183	0.56327	0.560657
1471.69	0.566906	0.56359	0.562112	0.563924	0.573937	0.577784	0.566431	0.552476	0.548805	0.538683	0.548777	0.54561
1473.62	0.528906	0.526404	0.525118	0.527319	0.537004	0.542515	0.532372	0.518287	0.521029	0.510392	0.520724	0.516859
1475.54	0.513964	0.511696	0.51024	0.512989	0.517751	0.524824	0.515442	0.502653	0.507603	0.497386	0.507303	0.504253
1477.47	0.499509	0.498063	0.496538	0.499136	0.498925	0.508286	0.499685	0.488144	0.493459	0.483402	0.493304	0.490792
1479.4	0.494028	0.492713	0.49105	0.493679	0.491674	0.501694	0.493463	0.483292	0.487251	0.477496	0.487168	0.484998
1481.33	0.488382	0.487081	0.485445	0.487948	0.487305	0.496653	0.488532	0.478931	0.481431	0.471741	0.481465	0.479426
1483.26	0.486201	0.485495	0.483639	0.486122	0.48437	0.494446	0.4866	0.477378	0.478752	0.468962	0.478872	0.477037
1485.19	0.489414	0.488829	0.486945	0.489249	0.490242	0.499001	0.490981	0.482433	0.482263	0.472494	0.482369	0.480555
1487.12	0.494869	0.49456	0.492798	0.494498	0.502102	0.507689	0.499369	0.490836	0.488602	0.478776	0.489029	0.486515
1489.05	0.501298	0.501078	0.499599	0.500645	0.514672	0.51745	0.508341	0.498941	0.494877	0.485118	0.495864	0.492664
1490.97	0.508414	0.508392	0.506918	0.507588	0.516947	0.52196	0.513309	0.502635	0.497538	0.487576	0.498521	0.495566
1492.9	0.51957	0.520383	0.518236	0.519373	0.523264	0.53041	0.52213	0.512501	0.505395	0.495471	0.506325	0.504
1494.83	0.532692	0.533949	0.531637	0.532744	0.540552	0.545513	0.536471	0.527434	0.517374	0.507433	0.518677	0.516147
1496.76	0.5451	0.545992	0.544346	0.544744	0.556717	0.559738	0.550574	0.540168	0.526975	0.516787	0.528829	0.52538
1498.69	0.557739	0.557883	0.556395	0.556512	0.567525	0.570695	0.561914	0.550572	0.534742	0.524312	0.53618	0.532624
1500.62	0.571985	0.57227	0.570395	0.570261	0.580291	0.583919	0.574816	0.563208	0.544238	0.533806	0.545298	0.542064
1502.55	0.588444	0.58902	0.586986	0.58678	0.598144	0.601162	0.591233	0.58005	0.55666	0.54636	0.557938	0.55478
1504.48	0.606239	0.607257	0.605126	0.604955	0.623432	0.622887	0.611468	0.600887	0.57202	0.561957	0.574775	0.571216
1506.41	0.621284	0.623405	0.621992	0.620797	0.654826	0.647691	0.635239	0.621045	0.587788	0.577148	0.592742	0.587329
1508.33	0.641184	0.641817	0.64081	0.639019	0.672433	0.665898	0.654265	0.635204	0.600042	0.588045	0.602261	0.595935
1510.26	0.665184	0.664896	0.662849	0.661782	0.688818	0.685254	0.673266	0.655103	0.614597	0.602729	0.615672	0.610332
1512.19	0.687863	0.687439	0.684736	0.683689	0.706986	0.705048	0.693468	0.674839	0.628582	0.616517	0.629284	0.624485
1514.12	0.710918	0.70953	0.706635	0.705887	0.732174	0.728736	0.716159	0.697358	0.644738	0.632839	0.645863	0.641154
1516.05	0.725732	0.723121	0.720749	0.719933	0.753821	0.747333	0.733816	0.712988	0.656134	0.643858	0.657584	0.652218
1517.98	0.737414	0.733494	0.731364	0.730311	0.763857	0.757849	0.744586	0.721721	0.661475	0.648903	0.662701	0.656877
1519.91	0.751676	0.747307	0.744917	0.744536	0.780854	0.773331	0.758724	0.736575	0.671247	0.659526	0.67424	0.668361
1521.84	0.755014	0.75167	0.748915	0.748646	0.786373	0.779356	0.765522	0.739847	0.673075	0.660561	0.676502	0.669138
1523.76	0.769621	0.765212	0.762124	0.761602	0.795657	0.790642	0.777044	0.751759	0.681301	0.668474	0.682878	0.676154
1525.69	0.78717	0.781667	0.77885	0.778217	0.813399	0.807516	0.79325	0.767771	0.692966	0.680439	0.694028	0.687879
1527.62	0.800157	0.794359	0.791087	0.791133	0.823311	0.818657	0.804942	0.776949	0.699561	0.686961	0.699986	0.693748
1529.55	0.819607	0.813302	0.809413	0.810303	0.838883	0.835845	0.822032	0.79345	0.710996	0.698403	0.710884	0.705114
1531.48	0.840756	0.833447	0.829688	0.830777	0.864002	0.858672	0.84365	0.815464	0.726219	0.713841	0.726711	0.720954
1533.41	0.853373	0.8458	0.842452	0.843318	0.878104	0.872219	0.857352	0.825902	0.734321	0.721376	0.735215	0.728013
1535.34	0.874827	0.866858	0.862766	0.864409	0.894081	0.891033	0.875876	0.842556	0.74691	0.733473	0.746083	0.738296
1537.27	0.894925	0.886682	0.882197	0.884088	0.919322	0.914307	0.896579	0.86538	0.760932	0.748068	0.761303	0.753521
1539.2	0.88365	0.877659	0.872861	0.87455	0.91997	0.911443	0.893499	0.860613	0.75333	0.740198	0.758565	0.749086
1541.12	0.855283	0.846402	0.842972	0.845528	0.892189	0.885186	0.869981	0.831756	0.728494	0.713976	0.732204	0.721675
1543.05	0.856266	0.845019	0.842007	0.845081	0.890569	0.884627	0.868946	0.831283	0.7246	0.710802	0.725524	0.715984
1544.98	0.841882	0.829292	0.825259	0.829482	0.872526	0.868125	0.853134	0.814556	0.709964	0.696247	0.707917	0.699378
1546.91	0.839029	0.82436	0.819621	0.825097	0.860694	0.859329	0.845004	0.807802	0.702483	0.689761	0.699926	0.692753
1548.84	0.831146	0.816245	0.810863	0.816917	0.852994	0.850973	0.836794	0.800531	0.696851	0.684538	0.694906	0.688176
1550.77	0.802286	0.787435	0.781795	0.788717	0.82464	0.82333	0.809214	0.772813	0.678537	0.665881	0.676088	0.669557
1552.7	0.789557	0.774018	0.768899	0.776549	0.808656	0.808383	0.79421	0.759867	0.67052	0.658593	0.668675	0.662731
1554.63	0.762657	0.746688	0.742603	0.750408	0.781777	0.781579	0.768116	0.73427	0.65569	0.643986	0.654887	0.648736
1556.55	0.746535	0.73038	0.727128	0.734934	0.767577	0.766629	0.752743	0.720492	0.648443	0.637003	0.649092	0.642983
1558.48	0.718038	0.704985	0.703129	0.711307	0.742855	0.738341	0.725829	0.694657	0.633784	0.62244	0.638983	0.632951
1560.41	0.666943	0.654958	0.652654	0.661836	0.67628	0.681448	0.672776	0.640021	0.599091	0.58657	0.598793	0.593194
1562.34	0.669906	0.656772	0.654022	0.663474	0.672481	0.680393	0.671161	0.641825	0.60273	0.590943	0.60075	0.596389
1564.27	0.661005	0.64785	0.645398	0.655108	0.661592	0.669706	0.660678	0.632892	0.598616	0.587158	0.596828	0.592955
1566.2	0.64987	0.637015	0.634915	0.644864	0.647175	0.657185	0.648668	0.622011	0.593282	0.581737	0.591273	0.587715
1568.13	0.645921	0.633547	0.631712	0.641745	0.643895	0.653359	0.645001	0.619514	0.594025	0.582401	0.592272	0.588634
1570.06	0.631457	0.620033	0.618434	0.628513	0.626408	0.637761	0.630571	0.604442	0.585829	0.573834	0.5841	0.580091
1571.99	0.627751	0.616754	0.615071	0.625546	0.616469	0.63142	0.62423	0.599461	0.584385	0.572578	0.582281	0.578627
1573.91	0.630278	0.619317	0.618088	0.628573	0.620293	0.634306	0.626555	0.603702	0.589182	0.577832	0.587754	0.584098
1575.84	0.621856	0.610289	0.610105	0.619904	0.613528	0.626347	0.619427	0.595853	0.582849	0.571569	0.582717	0.578737
1577.77	0.610391	0.598746	0.598042	0.608217	0.597532	0.613286	0.607197	0.582933	0.572232	0.560651	0.571242	0.567613
1579.7	0.608823	0.597458	0.596145	0.606779	0.59347	0.610334	0.604136	0.581451	0.57079	0.559482	0.569327	0.566531
1581.63	0.605887	0.59443	0.592903	0.603619	0.590306	0.60687	0.60082	0.578791	0.56842	0.557145	0.567107	0.564817
1583.56	0.603634	0.592044	0.590177	0.601069	0.588153	0.604458	0.598552	0.576595	0.566856	0.55552	0.565724	0.563582
1585.49	0.603686	0.591688	0.589778	0.600675	0.587862	0.604127	0.598258	0.576374	0.567024	0.555729	0.566152	0.564015
1587.42	0.605174	0.592852	0.590875	0.601929	0.589228	0.605509	0.59966	0.577779	0.568652	0.557316	0.567986	0.56589
1589.34	0.608218	0.595695	0.593656	0.605052	0.592674	0.608785	0.603222	0.580896	0.5717	0.560271	0.571196	0.569092
1591.27	0.612882	0.599856	0.597859	0.609337	0.597032	0.613241	0.6079	0.585069	0.57546	0.563864	0.574981	0.572782
1593.2	0.620068	0.606148	0.604218	0.615901	0.603872	0.620248	0.614688	0.591468	0.580805	0.569129	0.580333	0.578178
1595.13	0.627601	0.612552	0.610792	0.622898	0.610758	0.62754	0.622107	0.597755	0.586023	0.574058	0.585408	0.583211
1597.06	0.636929	0.621164	0.619175	0.631782	0.618326	0.635832	0.630858	0.605606	0.592231	0.579987	0.591442	0.589131
1598.99	0.647928	0.63169	0.629323	0.642515	0.628431	0.646445	0.641519	0.615779	0.599847	0.587404	0.598975	0.596655
1600.92	0.661358	0.64402	0.641529	0.655372	0.64255	0.660222	0.655198	0.628381	0.609367	0.59668	0.608467	0.606006
1602.85	0.676035	0.657466	0.654982	0.669422	0.657124	0.67463	0.66979	0.641469	0.619156	0.606109	0.618175	0.6155
1604.77	0.694128	0.674329	0.671862	0.686854	0.673947	0.691977	0.687081	0.657361	0.631613	0.618112	0.630302	0.627566
1606.7	0.713521	0.692341	0.690002	0.70543	0.693517	0.711479	0.706328	0.674946	0.645947	0.631876	0.644206	0.641302
1608.63	0.736009	0.713035	0.710749	0.726621	0.715076	0.732969	0.728251	0.694497	0.662082	0.647199	0.659991	0.656811
1610.56	0.75942	0.734743	0.732332	0.749041	0.735801	0.754549	0.750156	0.714137	0.678441	0.663232	0.676362	0.672862
1612.49	0.786691	0.760623	0.757963	0.775857	0.761803	0.781117	0.776665	0.738793	0.699127	0.683707	0.696988	0.69315
1614.42	0.813891	0.786451	0.783686	0.802228	0.792329	0.809415	0.804479	0.765671	0.72113	0.705898	0.71979	0.715504
1616.35	0.83782	0.809616	0.807526	0.825613	0.818606	0.834084	0.829887	0.787512	0.73916	0.723326	0.739145	0.733978
1618.28	0.865663	0.836237	0.833964	0.85224	0.841643	0.859832	0.857019	0.810103	0.758743	0.741636	0.756736	0.75139
1620.21	0.899065	0.868584	0.865715	0.884691	0.877054	0.893891	0.890383	0.843243	0.784476	0.767611	0.782014	0.776712
1622.13	0.923483	0.892832	0.890153	0.909017	0.907079	0.920781	0.916639	0.868089	0.801455	0.784603	0.800708	0.794709
1624.06	0.941714	0.910557	0.907599	0.926393	0.924088	0.939783	0.93635	0.884107	0.807643	0.790361	0.806296	0.799552
1625.99	0.963581	0.931678	0.928096	0.946912	0.94588	0.962232	0.958935	0.905755	0.817477	0.800612	0.815479	0.80851
1627.92	0.976692	0.943454	0.939545	0.957912	0.960353	0.976242	0.972927	0.917368	0.816633	0.800125	0.814536	0.807595
1629.85	0.985696	0.951288	0.947066	0.965261	0.969023	0.986034	0.983208	0.925371	0.81283	0.796219	0.809466	0.802821
1631.78	0.999865	0.96501	0.96006	0.978595	0.987385	1.0033	0.999886	0.941602	0.816536	0.800112	0.813086	0.806176
1633.71	1.00979	0.975739	0.970052	0.988795	1.0056	1.01742	1.01358	0.955449	0.819272	0.803143	0.817975	0.810412
1635.64	0.996937	0.965067	0.960277	0.977841	0.998409	1.00802	1.00598	0.944486	0.805148	0.788243	0.805733	0.797222
1637.56	0.995602	0.962125	0.957266	0.974097	0.994011	1.00805	1.00507	0.941891	0.796318	0.778698	0.792816	0.784321
1639.49	1.01275	0.978212	0.971702	0.989151	1.01061	1.02468	1.02022	0.958857	0.802918	0.785862	0.798219	0.790207
1641.42	1.02099	0.986278	0.97904	0.995904	1.01992	1.0333	1.02849	0.967395	0.803696	0.787079	0.799081	0.791359
1643.35	1.03118	0.996399	0.989169	1.00491	1.03507	1.04619	1.04054	0.980023	0.80766	0.791511	0.803851	0.79599
1645.28	1.03457	1.00154	0.99476	1.00972	1.04862	1.05425	1.04795	0.988306	0.809729	0.79428	0.808946	0.799808
1647.21	1.00984	0.980005	0.974629	0.988171	1.03043	1.03368	1.02986	0.965841	0.793237	0.777186	0.792724	0.782302
1649.14	1.01976	0.98866	0.981728	0.994626	1.03583	1.0418	1.03771	0.973453	0.79508	0.77939	0.79184	0.782198
1651.07	1.03866	1.00832	0.999836	1.01221	1.0616	1.06312	1.05636	0.99613	0.806688	0.792335	0.806145	0.796726
1653	0.984419	0.96088	0.953575	0.963882	1.01047	1.00917	1.00411	0.944426	0.771545	0.757165	0.776935	0.766683
1654.92	0.960713	0.935576	0.9292	0.93848	0.977679	0.983163	0.977748	0.917613	0.750753	0.736116	0.749192	0.739342
1656.85	0.965662	0.940513	0.933246	0.942137	0.981795	0.987517	0.98024	0.923526	0.750907	0.737632	0.747747	0.73894
1658.78	0.947838	0.923514	0.915773	0.924349	0.9621	0.967809	0.959596	0.905705	0.735364	0.723209	0.732947	0.724855
1660.71	0.922238	0.898803	0.891218	0.899246	0.938558	0.942391	0.932428	0.882029	0.716522	0.705187	0.715361	0.70752
1662.64	0.877145	0.855743	0.848916	0.855684	0.893843	0.896733	0.886833	0.83815	0.685	0.673638	0.684373	0.676401
1664.57	0.839698	0.819056	0.812569	0.8194	0.852256	0.856782	0.847521	0.801117	0.657319	0.646195	0.656152	0.648726
1666.5	0.824144	0.803965	0.797371	0.804353	0.838069	0.840887	0.830634	0.787649	0.645912	0.635604	0.645664	0.638561
1668.43	0.791161	0.772734	0.766654	0.772868	0.810074	0.809038	0.798712	0.757837	0.624358	0.614528	0.625546	0.618216
1670.35	0.745768	0.728935	0.723458	0.728981	0.763389	0.763297	0.753994	0.713346	0.592134	0.582389	0.59344	0.585909
1672.28	0.723054	0.706795	0.700732	0.706589	0.737346	0.739612	0.729186	0.691638	0.574158	0.564816	0.575058	0.568277
1674.21	0.704624	0.689007	0.683306	0.688835	0.718341	0.720099	0.709372	0.673954	0.55984	0.550806	0.561517	0.555271
1676.14	0.66419	0.649863	0.645071	0.649915	0.674206	0.678234	0.668321	0.634118	0.529784	0.520526	0.531134	0.524969
1678.07	0.649803	0.635993	0.630915	0.635923	0.658879	0.663065	0.652455	0.62094	0.518678	0.509994	0.519877	0.514135
1680	0.625904	0.613402	0.608237	0.613063	0.638597	0.641167	0.630164	0.600621	0.50334	0.494842	0.504742	0.499118
1681.93	0.605301	0.594165	0.589174	0.594048	0.622806	0.623123	0.611704	0.584297	0.490773	0.482566	0.493107	0.487439
1683.86	0.570129	0.561216	0.557445	0.561342	0.589849	0.588417	0.578272	0.551266	0.46806	0.460167	0.472606	0.466771
1685.79	0.532528	0.52382	0.520332	0.523639	0.5428	0.546968	0.537928	0.512113	0.440001	0.432095	0.4428	0.437437
1687.71	0.523764	0.514948	0.511219	0.514797	0.53154	0.536459	0.526671	0.504046	0.434188	0.426827	0.436403	0.431742
1689.64	0.499899	0.492052	0.488491	0.49214	0.506333	0.511695	0.502394	0.481268	0.418866	0.411534	0.42093	0.416672
1691.57	0.480445	0.47359	0.470084	0.473783	0.481628	0.489448	0.480845	0.461611	0.405735	0.398781	0.408102	0.404365
1693.5	0.468199	0.462049	0.45877	0.462309	0.470581	0.477486	0.468255	0.451488	0.399545	0.393066	0.402593	0.399198
1695.43	0.446295	0.441124	0.438472	0.44159	0.45309	0.457415	0.448704	0.432594	0.387548	0.380922	0.391721	0.387795
1697.36	0.418927	0.414502	0.412217	0.415238	0.427851	0.432136	0.423892	0.408676	0.370951	0.364325	0.375189	0.370297
1699.29	0.408131	0.404064	0.401859	0.405059	0.417228	0.421247	0.4127	0.398809	0.362512	0.356418	0.367703	0.363313
1701.22	0.379759	0.375746	0.373509	0.377018	0.381056	0.389923	0.382547	0.368328	0.338137	0.331598	0.342657	0.338899
1703.14	0.375554	0.371279	0.368306	0.37237	0.374536	0.384141	0.376238	0.36433	0.334079	0.327631	0.337534	0.334185
1705.07	0.366542	0.362565	0.359467	0.363657	0.366825	0.375688	0.367595	0.356366	0.326173	0.319589	0.329678	0.326575
1707	0.357191	0.353261	0.350426	0.354575	0.353732	0.364515	0.356927	0.345826	0.315799	0.30916	0.318952	0.316241
1708.93	0.353689	0.34995	0.346949	0.351309	0.348174	0.359168	0.351766	0.341808	0.310899	0.304502	0.31382	0.311604
1710.86	0.348958	0.345877	0.342559	0.346974	0.34426	0.354929	0.347513	0.338216	0.306201	0.299863	0.309096	0.307002
1712.79	0.345404	0.342781	0.339331	0.343587	0.344344	0.353286	0.345673	0.337102	0.304055	0.297451	0.306727	0.304513
1714.72	0.339567	0.337325	0.334315	0.337882	0.346776	0.351861	0.344004	0.335731	0.301929	0.295088	0.304759	0.301756
1716.65	0.332082	0.330163	0.327758	0.330742	0.344877	0.347891	0.339693	0.331118	0.296976	0.290419	0.300773	0.297259
1718.58	0.323217	0.321772	0.319104	0.322152	0.330801	0.337407	0.329666	0.320644	0.287225	0.28084	0.290985	0.288028
1720.5	0.322025	0.321071	0.317634	0.32103	0.323911	0.333448	0.325983	0.318352	0.284346	0.27819	0.287441	0.285237
1722.43	0.320903	0.320483	0.31663	0.319986	0.323705	0.332583	0.324858	0.318309	0.283837	0.277719	0.286614	0.284732
1724.36	0.317644	0.317595	0.313728	0.316743	0.320895	0.329634	0.321861	0.315517	0.281242	0.275163	0.284073	0.282296
1726.29	0.317094	0.317285	0.313376	0.316183	0.319621	0.328787	0.320862	0.315077	0.280385	0.274499	0.283386	0.281646
1728.22	0.31676	0.317311	0.313301	0.31582	0.323001	0.330257	0.32181	0.316433	0.28118	0.275289	0.284173	0.282193
1730.15	0.315499	0.316546	0.312349	0.314441	0.327384	0.33193	0.322856	0.317307	0.281933	0.276024	0.285052	0.282445
1732.08	0.315535	0.316924	0.312543	0.314444	0.331855	0.334385	0.324624	0.319271	0.283167	0.27748	0.286791	0.283813
1734.01	0.310627	0.312021	0.308094	0.309243	0.329191	0.330829	0.3213	0.314546	0.279458	0.273434	0.283461	0.280303
1735.93	0.310146	0.311721	0.307317	0.308226	0.321589	0.326172	0.317121	0.310862	0.275596	0.269662	0.278995	0.275878
1737.86	0.31182	0.313539	0.308745	0.309877	0.323164	0.327417	0.317838	0.312845	0.276261	0.270591	0.279394	0.276688
1739.79	0.3055	0.307499	0.302852	0.303647	0.317462	0.321114	0.311776	0.306616	0.271313	0.265595	0.274536	0.271799
1741.72	0.300745	0.302965	0.298179	0.29897	0.311835	0.315513	0.30627	0.301601	0.267961	0.262211	0.270874	0.268092
1743.65	0.29286	0.295273	0.290519	0.291275	0.305602	0.308372	0.298942	0.294892	0.26411	0.258287	0.26665	0.26375
1745.58	0.283739	0.286466	0.281871	0.282656	0.295757	0.299052	0.289838	0.286527	0.259051	0.253448	0.261812	0.258744
1747.51	0.273119	0.276199	0.271625	0.272618	0.286715	0.289218	0.280589	0.277947	0.254623	0.248896	0.257382	0.2541
1749.44	0.259026	0.262567	0.258304	0.25964	0.273399	0.27614	0.268067	0.266033	0.248557	0.242698	0.251094	0.24772
1751.36	0.246107	0.249839	0.246	0.247637	0.255221	0.261307	0.253964	0.25246	0.240966	0.235222	0.243367	0.240575
1753.29	0.235908	0.240193	0.236406	0.238552	0.238524	0.248217	0.241752	0.241565	0.235198	0.229749	0.237622	0.235355
1755.22	0.229295	0.234123	0.230239	0.232842	0.231019	0.241519	0.235308	0.236289	0.233309	0.227952	0.235672	0.23371
1757.15	0.219178	0.224415	0.220807	0.2235	0.222224	0.232888	0.227071	0.228248	0.23021	0.224699	0.23244	0.230283
1759.08	0.213336	0.219021	0.215497	0.218435	0.214683	0.226802	0.221158	0.22305	0.228176	0.222828	0.230578	0.228369
1761.01	0.208537	0.21434	0.211006	0.214101	0.210855	0.222875	0.21742	0.219631	0.226975	0.221599	0.22943	0.227317
1762.94	0.202992	0.208936	0.205936	0.208908	0.203853	0.216772	0.211856	0.214037	0.224132	0.218745	0.226574	0.224467
1764.87	0.201264	0.207616	0.204455	0.207681	0.199932	0.214103	0.209155	0.212231	0.223871	0.218655	0.226237	0.224344
1766.8	0.199377	0.205946	0.202678	0.205979	0.200625	0.213914	0.208774	0.212007	0.224731	0.219299	0.226883	0.22498
1768.72	0.196806	0.203732	0.200401	0.203501	0.200541	0.212957	0.207903	0.211124	0.224835	0.219326	0.227154	0.224736
1770.65	0.19528	0.202299	0.199032	0.202045	0.201725	0.212672	0.207691	0.211227	0.225302	0.219882	0.227901	0.225257
1772.58	0.192409	0.199194	0.196104	0.198846	0.20006	0.210023	0.20538	0.208497	0.223756	0.218245	0.226572	0.223828
1774.51	0.192155	0.199108	0.195799	0.198688	0.196044	0.208015	0.203459	0.206842	0.223141	0.217738	0.225572	0.223055
1776.44	0.192501	0.199628	0.196363	0.199373	0.194255	0.20746	0.202867	0.20675	0.223546	0.218213	0.225693	0.223553
1778.37	0.192423	0.199667	0.19646	0.199551	0.194375	0.207801	0.202932	0.207217	0.224258	0.219059	0.226497	0.224461
1780.3	0.191539	0.198844	0.195652	0.198703	0.194971	0.207861	0.203004	0.207195	0.224594	0.219216	0.226701	0.224541
1782.23	0.191282	0.198735	0.195522	0.198533	0.193319	0.206736	0.202129	0.206556	0.22433	0.219048	0.226521	0.224314
1784.15	0.191331	0.198931	0.195602	0.198649	0.19335	0.206841	0.2023	0.20687	0.224955	0.219667	0.227088	0.224984
1786.08	0.190803	0.198488	0.195247	0.198253	0.192342	0.206108	0.201676	0.206128	0.224669	0.219322	0.226757	0.224671
1788.01	0.191247	0.1991	0.19587	0.198969	0.192244	0.206471	0.201778	0.206655	0.225344	0.220247	0.227561	0.225463
1789.94	0.191223	0.199228	0.19589	0.198984	0.196168	0.209032	0.203797	0.208748	0.227453	0.222275	0.229703	0.227279
1791.87	0.189728	0.197618	0.194409	0.197213	0.198141	0.209242	0.20405	0.208402	0.227384	0.222068	0.22993	0.227046
1793.8	0.18953	0.197406	0.194373	0.197015	0.195536	0.207551	0.202636	0.207034	0.226456	0.221236	0.228964	0.226207
1795.73	0.190206	0.198246	0.195155	0.197896	0.195235	0.208198	0.203005	0.20782	0.227373	0.222202	0.229575	0.227079
1797.66	0.190253	0.198536	0.195406	0.198315	0.194541	0.207861	0.202855	0.207938	0.227544	0.222384	0.22979	0.227408
1799.59	0.190116	0.19844	0.19533	0.198275	0.1951	0.207958	0.203144	0.20817	0.227954	0.222674	0.230207	0.227753
1801.51	0.189791	0.197941	0.194877	0.197636	0.19509	0.208212	0.203192	0.207771	0.228016	0.222589	0.230143	0.227651
1803.44	0.189894	0.198299	0.195133	0.197965	0.192426	0.206748	0.201986	0.206873	0.227307	0.221959	0.229478	0.227169
1805.37	0.189992	0.198693	0.19538	0.198329	0.191495	0.206185	0.201516	0.206858	0.227303	0.222155	0.229562	0.227373
1807.3	0.189982	0.198793	0.195458	0.198366	0.19233	0.206946	0.202005	0.207461	0.227985	0.222842	0.230207	0.227978
1809.23	0.189767	0.19857	0.195325	0.19814	0.19331	0.207455	0.202278	0.207824	0.228448	0.223275	0.230783	0.228431
1811.16	0.189341	0.198008	0.194876	0.197562	0.193542	0.207354	0.202168	0.207615	0.228476	0.223234	0.230756	0.228278
1813.09	0.189382	0.198215	0.19502	0.197752	0.191728	0.206355	0.201481	0.207063	0.228145	0.222949	0.230328	0.227954
1815.02	0.189794	0.198817	0.195523	0.198372	0.190991	0.206166	0.201364	0.207251	0.228367	0.223233	0.230567	0.228457
1816.94	0.189721	0.198765	0.195481	0.198327	0.191728	0.206434	0.201707	0.207567	0.228876	0.223654	0.230939	0.22885
1818.87	0.189712	0.19892	0.195565	0.198437	0.19145	0.206293	0.20164	0.207481	0.228953	0.223791	0.231151	0.228999
1820.8	0.189907	0.199246	0.195784	0.198631	0.191608	0.206603	0.201881	0.207851	0.229351	0.224235	0.231676	0.229453
1822.73	0.190249	0.199627	0.196124	0.199003	0.193822	0.208026	0.203116	0.20924	0.230749	0.225681	0.232999	0.230643
1824.66	0.189769	0.199009	0.195706	0.198452	0.195394	0.20874	0.203573	0.209378	0.230918	0.225986	0.233417	0.230848
1826.59	0.190031	0.199364	0.196136	0.19887	0.194881	0.208623	0.203621	0.209525	0.231107	0.226225	0.2337	0.230997
1828.52	0.190211	0.199595	0.196332	0.199165	0.197516	0.209642	0.20477	0.210961	0.232613	0.227551	0.234965	0.232243
1830.45	0.189424	0.198634	0.195379	0.197966	0.196947	0.208855	0.204059	0.209817	0.231771	0.226727	0.234245	0.231446
1832.38	0.190481	0.199936	0.196443	0.199219	0.19401	0.208316	0.203583	0.209591	0.231747	0.226819	0.234115	0.231629
1834.3	0.191178	0.200808	0.197313	0.200224	0.19419	0.208888	0.204178	0.210446	0.232563	0.227646	0.234854	0.23262
1836.23	0.191282	0.200915	0.197424	0.200314	0.194952	0.209389	0.204739	0.210976	0.233096	0.228103	0.235329	0.233069
1838.16	0.191367	0.201029	0.19743	0.200327	0.1949	0.209415	0.20479	0.211029	0.233327	0.228287	0.235504	0.233169
1840.09	0.191882	0.20174	0.198094	0.201024	0.194936	0.209888	0.205141	0.211503	0.233884	0.228985	0.236236	0.233799
1842.02	0.19231	0.20227	0.198584	0.201538	0.198195	0.212254	0.207103	0.213498	0.235825	0.230961	0.238115	0.235571
1843.95	0.191159	0.200907	0.197552	0.200202	0.199926	0.212843	0.207692	0.213433	0.23593	0.230878	0.238292	0.235456
1845.88	0.191178	0.200893	0.197692	0.200241	0.198367	0.211765	0.206952	0.212683	0.235358	0.230228	0.237673	0.234738
1847.81	0.191869	0.201661	0.198263	0.200971	0.197543	0.211436	0.206652	0.212777	0.235554	0.230485	0.237688	0.23508
1849.73	0.192088	0.202052	0.19846	0.201251	0.195548	0.210495	0.205758	0.212083	0.234938	0.229965	0.237255	0.234873
1851.66	0.192373	0.202509	0.198822	0.201672	0.194664	0.210257	0.205502	0.212088	0.234907	0.229946	0.237378	0.235028
1853.59	0.192469	0.202646	0.199041	0.201908	0.194729	0.210424	0.205626	0.212285	0.235104	0.230087	0.237568	0.235225
1855.52	0.192644	0.202828	0.199242	0.202134	0.194823	0.210657	0.205835	0.212546	0.235357	0.230408	0.237823	0.23549
1857.45	0.192786	0.202973	0.19933	0.202218	0.195542	0.211172	0.206289	0.213028	0.235858	0.230932	0.238299	0.235927
1859.38	0.192808	0.203036	0.199356	0.20223	0.195996	0.211584	0.206616	0.213367	0.23628	0.231318	0.238663	0.23623
1861.31	0.192874	0.203158	0.199424	0.202317	0.196093	0.211696	0.206767	0.21352	0.236505	0.231547	0.238891	0.236421
1863.24	0.193077	0.203415	0.199758	0.202655	0.196256	0.211904	0.206979	0.213765	0.236733	0.231843	0.239204	0.236774
1865.17	0.193425	0.203843	0.200219	0.203048	0.198401	0.21326	0.208184	0.215033	0.237931	0.23305	0.240382	0.237807
1867.09	0.193226	0.203611	0.199841	0.202494	0.202364	0.215291	0.209913	0.216596	0.239542	0.234564	0.241952	0.239029
1869.02	0.192544	0.202601	0.199004	0.201464	0.202293	0.215176	0.209773	0.215857	0.239102	0.233931	0.24151	0.238381
1870.95	0.193372	0.2034	0.199935	0.202614	0.198848	0.213522	0.2086	0.21493	0.238311	0.233189	0.240663	0.237771
1872.88	0.194325	0.204559	0.201045	0.203959	0.197505	0.213142	0.208345	0.215128	0.238503	0.233594	0.240866	0.238364
1874.81	0.194695	0.205035	0.201512	0.204427	0.197543	0.213393	0.208602	0.215376	0.238819	0.234065	0.24121	0.238897
1876.74	0.19504	0.20544	0.201746	0.204688	0.197941	0.213761	0.209053	0.215878	0.239353	0.23459	0.241733	0.23945
1878.67	0.195325	0.205734	0.202047	0.204986	0.198452	0.214287	0.209498	0.21635	0.239957	0.235086	0.242235	0.239962
1880.6	0.195592	0.206019	0.202443	0.20537	0.198725	0.214566	0.209781	0.216626	0.240296	0.235466	0.242567	0.240294
1882.52	0.195901	0.206342	0.202673	0.205689	0.199221	0.214949	0.210181	0.217128	0.240788	0.236015	0.243114	0.240778
1884.45	0.195998	0.206398	0.20268	0.205689	0.199965	0.215425	0.210651	0.217545	0.24127	0.236492	0.24362	0.241214
1886.38	0.196387	0.206893	0.203154	0.206186	0.200326	0.21594	0.211098	0.218063	0.241836	0.237096	0.24422	0.24179
1888.31	0.19651	0.207093	0.203336	0.206384	0.202188	0.216975	0.211965	0.218961	0.242864	0.237945	0.245034	0.242478
1890.24	0.196005	0.206576	0.202889	0.205805	0.202119	0.216645	0.211765	0.218412	0.242501	0.237473	0.244671	0.241972
1892.17	0.196706	0.207259	0.203678	0.206675	0.200813	0.216493	0.211636	0.21847	0.242523	0.23776	0.244886	0.242353
1894.1	0.196945	0.207437	0.20385	0.206856	0.201761	0.217367	0.21225	0.219135	0.243126	0.238451	0.24553	0.243043
1896.03	0.196751	0.20729	0.203598	0.206511	0.201387	0.217231	0.212073	0.218808	0.242837	0.238112	0.245347	0.242734
1897.95	0.197014	0.207711	0.203838	0.20691	0.200379	0.216826	0.211782	0.218697	0.24273	0.238017	0.245303	0.242768
1899.88	0.197205	0.207897	0.203992	0.207138	0.200369	0.216936	0.211901	0.218901	0.242957	0.238229	0.245486	0.243021
1901.81	0.197322	0.207969	0.204186	0.207322	0.200598	0.217174	0.212061	0.219085	0.243192	0.23846	0.245677	0.243224
1903.74	0.197338	0.208064	0.204335	0.207464	0.200833	0.217337	0.212148	0.219224	0.24335	0.23859	0.245859	0.243363
1905.67	0.19748	0.20824	0.204617	0.207632	0.201271	0.217774	0.212531	0.219602	0.243804	0.238941	0.246216	0.243646
1907.6	0.197649	0.208284	0.204716	0.207723	0.202566	0.218735	0.213399	0.220405	0.244553	0.239674	0.246868	0.244244
1909.53	0.197455	0.208037	0.204368	0.20733	0.202944	0.218943	0.213584	0.220341	0.244553	0.239616	0.246917	0.244161
1911.46	0.197654	0.208342	0.204582	0.207547	0.201889	0.218343	0.213147	0.219955	0.244261	0.239365	0.246694	0.24398
1913.39	0.19804	0.208817	0.204965	0.208019	0.201632	0.218255	0.213175	0.220213	0.244515	0.239715	0.246986	0.244369
1915.31	0.198464	0.209362	0.205383	0.208557	0.202836	0.219222	0.214086	0.221275	0.245475	0.24072	0.247988	0.245289
1917.24	0.198302	0.209017	0.205238	0.208347	0.204764	0.220127	0.214809	0.221853	0.246045	0.241349	0.248559	0.245751
1919.17	0.198406	0.208971	0.205318	0.208316	0.204263	0.219888	0.21463	0.221464	0.245766	0.241157	0.248374	0.245539
1921.1	0.199194	0.209767	0.206133	0.209156	0.205473	0.221078	0.21575	0.222721	0.247068	0.242375	0.249455	0.246629
1923.03	0.198986	0.209456	0.206004	0.208878	0.206605	0.221612	0.216148	0.222903	0.247415	0.242603	0.249601	0.246763
1924.96	0.199446	0.209952	0.206476	0.209463	0.204295	0.220489	0.215407	0.222221	0.246735	0.242034	0.249064	0.24643
1926.89	0.200128	0.210665	0.207149	0.210267	0.203854	0.220592	0.215604	0.222657	0.247186	0.242515	0.249512	0.24696
1928.82	0.200365	0.211003	0.207317	0.210537	0.204183	0.220936	0.215915	0.223053	0.247579	0.242917	0.24986	0.247307
1930.74	0.200714	0.211439	0.207536	0.210858	0.204594	0.221345	0.216289	0.223494	0.248043	0.24332	0.250286	0.247796
1932.67	0.200946	0.211642	0.207756	0.211057	0.205118	0.221823	0.216711	0.223878	0.248506	0.24372	0.250733	0.248175
1934.6	0.201247	0.211848	0.208178	0.211476	0.205171	0.222014	0.216976	0.224122	0.248754	0.244008	0.250982	0.248441
1936.53	0.201507	0.212103	0.208497	0.211817	0.205392	0.222375	0.217246	0.224354	0.249038	0.244243	0.251202	0.248719
1938.46	0.201808	0.212455	0.208831	0.212126	0.205749	0.222826	0.217677	0.224757	0.249423	0.244666	0.251641	0.249055
1940.39	0.202163	0.212776	0.209272	0.212495	0.207608	0.224113	0.218868	0.225972	0.25047	0.245772	0.252714	0.250008
1942.32	0.201783	0.212216	0.208911	0.211916	0.209273	0.224928	0.219535	0.22634	0.25086	0.245977	0.252904	0.250061
1944.25	0.20174	0.212206	0.208808	0.211825	0.207819	0.224164	0.218817	0.225557	0.250235	0.245394	0.252432	0.249576
1946.18	0.202099	0.212675	0.209086	0.212264	0.206819	0.223879	0.218556	0.225459	0.250195	0.245394	0.2525	0.249725
1948.1	0.202248	0.212996	0.209171	0.212461	0.206311	0.223647	0.218365	0.225359	0.250148	0.24529	0.252445	0.249695
1950.03	0.202429	0.213273	0.209324	0.2127	0.206017	0.223639	0.218377	0.225379	0.250178	0.245374	0.252523	0.249868
1951.96	0.202583	0.213288	0.209504	0.212897	0.206149	0.223861	0.218579	0.22557	0.250343	0.245582	0.252658	0.250073
1953.89	0.202701	0.213298	0.209617	0.213036	0.206562	0.224197	0.218903	0.22591	0.250735	0.245902	0.252967	0.250294
1955.82	0.202741	0.21339	0.209665	0.213077	0.206656	0.224321	0.219023	0.226032	0.250879	0.246001	0.25313	0.250377
1957.75	0.202833	0.213599	0.209815	0.213249	0.206475	0.224279	0.218973	0.226005	0.250853	0.246021	0.253214	0.250515
1959.68	0.20304	0.213684	0.209986	0.213468	0.206749	0.22456	0.219165	0.226212	0.25108	0.246297	0.253447	0.250757
1961.61	0.203251	0.213841	0.210088	0.213626	0.207113	0.224908	0.219469	0.226521	0.251396	0.246637	0.253701	0.250957
1963.53	0.203556	0.214241	0.21037	0.21392	0.207489	0.2253	0.219938	0.226972	0.251835	0.247165	0.25414	0.251387
1965.46	0.203881	0.214513	0.210624	0.214171	0.208991	0.226498	0.220961	0.227873	0.252713	0.248162	0.255027	0.252235
1967.39	0.203827	0.214193	0.210561	0.213978	0.209581	0.226836	0.221318	0.227981	0.252907	0.248205	0.255115	0.252271
1969.32	0.204178	0.21454	0.21104	0.214465	0.208483	0.226104	0.220902	0.227733	0.252706	0.247968	0.254893	0.252142
1971.25	0.204555	0.215053	0.211439	0.214981	0.20829	0.226201	0.221069	0.228027	0.252952	0.248303	0.255221	0.252532
1973.18	0.204843	0.215305	0.211707	0.215286	0.208521	0.226583	0.221452	0.228315	0.253272	0.248669	0.255531	0.252842
1975.11	0.205136	0.215585	0.211967	0.21556	0.208858	0.226943	0.221813	0.228594	0.253623	0.249018	0.255863	0.253173
1977.04	0.205388	0.21583	0.212226	0.215802	0.209118	0.227263	0.222089	0.228933	0.253971	0.249276	0.256224	0.253513
1978.97	0.205646	0.216029	0.212535	0.216146	0.209308	0.227504	0.222346	0.229229	0.254288	0.24966	0.256508	0.253781
1980.89	0.205876	0.216249	0.212741	0.216438	0.209571	0.227792	0.222638	0.229515	0.254495	0.249993	0.256756	0.254041
1982.82	0.206087	0.216432	0.212799	0.216563	0.209789	0.228081	0.222894	0.229763	0.254734	0.250151	0.256961	0.254233
1984.75	0.206304	0.216695	0.212964	0.216769	0.210023	0.228367	0.223181	0.230042	0.255055	0.250444	0.257266	0.254479
1986.68	0.206442	0.21686	0.213039	0.216847	0.210896	0.229007	0.223687	0.230566	0.255599	0.2509	0.257708	0.254867
1988.61	0.206563	0.216947	0.213129	0.216911	0.211458	0.229534	0.224117	0.230964	0.25602	0.25123	0.258048	0.25517
1990.54	0.206663	0.217003	0.213354	0.217091	0.21237	0.230097	0.224684	0.231483	0.256587	0.251747	0.258514	0.255599
1992.47	0.20645	0.216573	0.213143	0.216766	0.212552	0.230114	0.224636	0.231279	0.256433	0.251545	0.258337	0.255256
1994.4	0.206647	0.216849	0.213354	0.217108	0.210785	0.229344	0.223935	0.230604	0.255721	0.251028	0.257941	0.254893
1996.32	0.206917	0.217245	0.213691	0.21753	0.210332	0.229303	0.223868	0.230632	0.255757	0.251117	0.257995	0.255151
1998.25	0.206988	0.217326	0.213727	0.217528	0.210471	0.229499	0.22398	0.230786	0.255912	0.251232	0.258077	0.255225
2000.18	0.207139	0.217474	0.21385	0.217685	0.210401	0.22952	0.224044	0.230897	0.256	0.251297	0.258231	0.255316
2002.11	0.207296	0.217506	0.214086	0.217873	0.210441	0.229648	0.224152	0.231048	0.25614	0.251411	0.258395	0.255479
2004.04	0.207506	0.217693	0.214211	0.218056	0.210595	0.229835	0.224406	0.231232	0.256378	0.251647	0.258621	0.255691
2005.97	0.207755	0.217986	0.214232	0.218202	0.210929	0.230147	0.224757	0.231514	0.2567	0.251962	0.25891	0.255962
2007.9	0.208007	0.218193	0.214411	0.218381	0.211297	0.230554	0.225094	0.231816	0.256987	0.252295	0.259203	0.256244
2009.83	0.20827	0.218447	0.214799	0.21875	0.211581	0.230858	0.225361	0.232053	0.257254	0.252558	0.259498	0.256512
2011.76	0.208586	0.21874	0.215165	0.219177	0.211909	0.231236	0.22573	0.232412	0.257558	0.252932	0.25982	0.256816
2013.68	0.209013	0.21922	0.215584	0.219604	0.212506	0.23184	0.226335	0.233022	0.258082	0.253561	0.260319	0.257364
2015.61	0.209383	0.219605	0.21594	0.219942	0.213989	0.232845	0.227273	0.233929	0.259071	0.254467	0.261086	0.258141
2017.54	0.209587	0.21961	0.216048	0.220021	0.21483	0.233362	0.227813	0.234339	0.25954	0.254882	0.261424	0.258365
2019.47	0.210028	0.22002	0.2165	0.220504	0.214245	0.233236	0.227778	0.234359	0.259468	0.254831	0.261497	0.258432
2021.4	0.2105	0.220532	0.216993	0.221065	0.214229	0.23353	0.228047	0.234681	0.259714	0.255148	0.261803	0.258866
2023.33	0.210854	0.220865	0.217314	0.221425	0.214641	0.234015	0.228496	0.235064	0.260096	0.255602	0.262143	0.259207
2025.26	0.211254	0.221246	0.217594	0.221791	0.214911	0.234367	0.228821	0.235383	0.260448	0.255905	0.2625	0.259473
2027.19	0.211651	0.221553	0.217916	0.222129	0.215155	0.23471	0.229129	0.2357	0.260794	0.256187	0.262789	0.259772
2029.11	0.211981	0.221811	0.218271	0.222462	0.21533	0.234986	0.229417	0.235981	0.261049	0.256422	0.262996	0.260032
2031.04	0.212229	0.222075	0.218578	0.222759	0.215568	0.235332	0.229765	0.236275	0.261284	0.256672	0.263268	0.260303
2032.97	0.212501	0.222287	0.218815	0.223016	0.215852	0.235611	0.230086	0.23651	0.261499	0.256865	0.263522	0.260495
2034.9	0.212717	0.222502	0.218946	0.223217	0.216044	0.235828	0.230343	0.236706	0.261702	0.256989	0.263697	0.260651
2036.83	0.212832	0.222665	0.219066	0.223414	0.216101	0.236104	0.230505	0.236908	0.261887	0.2572	0.263824	0.260785
2038.76	0.213051	0.222926	0.219193	0.22358	0.216461	0.236511	0.230805	0.23725	0.26218	0.257556	0.264166	0.26104
2040.69	0.213093	0.223004	0.21925	0.223616	0.217094	0.236959	0.231236	0.237576	0.262451	0.257801	0.264488	0.261265
2042.62	0.213127	0.22303	0.219332	0.223685	0.216956	0.236875	0.231176	0.237439	0.262339	0.257687	0.264417	0.261186
2044.54	0.213304	0.22318	0.219419	0.223825	0.216564	0.236819	0.231066	0.237302	0.26228	0.257597	0.264363	0.261212
2046.47	0.213448	0.223238	0.219513	0.224013	0.216457	0.236986	0.231151	0.237408	0.262382	0.257644	0.264408	0.261301
2048.4	0.213528	0.223325	0.219638	0.224184	0.216457	0.237032	0.231214	0.237483	0.262384	0.257745	0.264475	0.261325
2050.33	0.213557	0.223391	0.219704	0.224265	0.21654	0.237111	0.231339	0.237628	0.262442	0.257795	0.264601	0.261423
2052.26	0.213666	0.223473	0.219802	0.22434	0.21657	0.237264	0.231469	0.237742	0.262638	0.25787	0.264739	0.261563
2054.19	0.213818	0.223646	0.220012	0.224532	0.216721	0.237482	0.231665	0.237875	0.262806	0.2581	0.264915	0.261761
2056.12	0.213981	0.223853	0.220141	0.224728	0.216947	0.237696	0.231888	0.238104	0.263016	0.258328	0.265092	0.261987
2058.05	0.214217	0.224073	0.220248	0.22484	0.217192	0.23797	0.232152	0.238323	0.263296	0.25865	0.265363	0.262211
2059.98	0.214342	0.224149	0.220353	0.224922	0.217431	0.238183	0.232414	0.23857	0.263495	0.258914	0.265576	0.262375
2061.9	0.214546	0.224314	0.220499	0.225221	0.217785	0.238469	0.232733	0.238905	0.263798	0.259205	0.265857	0.262647
2063.83	0.214768	0.224411	0.22066	0.225388	0.218658	0.239031	0.233296	0.239349	0.264367	0.259699	0.266281	0.263053
2065.76	0.214833	0.224405	0.220796	0.225376	0.218891	0.239209	0.233472	0.239501	0.264585	0.259869	0.266355	0.263158
2067.69	0.215156	0.224701	0.221088	0.225735	0.218533	0.239112	0.233415	0.23956	0.264549	0.260004	0.266489	0.263312
2069.62	0.215457	0.224957	0.221379	0.226078	0.218694	0.239334	0.233681	0.23981	0.264766	0.260308	0.266853	0.2636
2071.55	0.215637	0.225157	0.221593	0.226304	0.218925	0.239648	0.233962	0.240043	0.265019	0.260595	0.267075	0.263802
2073.48	0.215782	0.225317	0.221675	0.226484	0.219093	0.239885	0.234194	0.24021	0.265246	0.26083	0.267179	0.263982
2075.41	0.215875	0.225399	0.221701	0.22658	0.219178	0.239939	0.234318	0.240284	0.265377	0.260878	0.267255	0.264117
2077.33	0.216044	0.225471	0.221813	0.226682	0.219274	0.240048	0.234372	0.240404	0.265488	0.260895	0.267376	0.264234
2079.26	0.216165	0.225565	0.221948	0.226744	0.219308	0.240216	0.234469	0.24058	0.265664	0.260998	0.267518	0.264302
2081.19	0.216288	0.225735	0.22197	0.226817	0.219329	0.240392	0.234624	0.240725	0.265794	0.261171	0.267686	0.264427
2083.12	0.216363	0.225874	0.221929	0.226897	0.219401	0.240593	0.234706	0.240768	0.265916	0.261338	0.267857	0.26453
2085.05	0.216402	0.225941	0.222004	0.226968	0.21943	0.240709	0.234779	0.240854	0.266034	0.261446	0.268041	0.264602
2086.98	0.21643	0.225883	0.222126	0.227002	0.219526	0.240783	0.234862	0.24097	0.266074	0.261489	0.268104	0.264724
2088.91	0.216361	0.225744	0.222117	0.226962	0.219716	0.240869	0.234924	0.241007	0.266198	0.261493	0.268081	0.264795
2090.84	0.216266	0.225604	0.221972	0.22684	0.21943	0.240716	0.234768	0.240776	0.266024	0.261279	0.267936	0.26461
2092.77	0.216285	0.225664	0.221954	0.226868	0.219006	0.240572	0.234609	0.240623	0.265824	0.26121	0.267792	0.264482
2094.69	0.216362	0.225749	0.222009	0.226961	0.218956	0.240612	0.234668	0.240633	0.265929	0.26133	0.267908	0.264558
2096.62	0.216494	0.22578	0.222108	0.22704	0.219074	0.240736	0.234741	0.240736	0.266012	0.261446	0.268143	0.264688
2098.55	0.216617	0.225921	0.222231	0.227192	0.219178	0.240891	0.234838	0.240889	0.266094	0.261613	0.268278	0.264834
2100.48	0.216611	0.225987	0.222304	0.227242	0.219204	0.240972	0.234961	0.24098	0.266218	0.261744	0.268362	0.264917
2102.41	0.21668	0.225994	0.222306	0.22723	0.219226	0.240955	0.235021	0.241043	0.266368	0.261842	0.268455	0.265012
2104.34	0.216759	0.226046	0.22224	0.227191	0.219225	0.240989	0.235074	0.241099	0.266489	0.261978	0.268526	0.265134
2106.27	0.21684	0.226052	0.222363	0.227317	0.219351	0.241184	0.2352	0.241187	0.266622	0.262125	0.268641	0.265333
2108.2	0.217032	0.226172	0.222561	0.227513	0.219586	0.241408	0.235332	0.241376	0.266891	0.262332	0.268821	0.265536
2110.12	0.217288	0.226362	0.222741	0.22772	0.219858	0.241608	0.235556	0.241622	0.267228	0.262737	0.269156	0.265783
2112.05	0.217515	0.226551	0.223033	0.227992	0.220182	0.241923	0.235871	0.241904	0.267559	0.263196	0.269568	0.266164
2113.98	0.217704	0.226722	0.223254	0.2282	0.220595	0.242298	0.236212	0.242295	0.267945	0.263576	0.269874	0.266526
2115.91	0.217832	0.226789	0.223299	0.228339	0.220792	0.242441	0.236409	0.242444	0.268076	0.263733	0.269992	0.266668
2117.84	0.217869	0.226941	0.22332	0.22843	0.220773	0.242459	0.236446	0.242463	0.268155	0.263793	0.270069	0.266743
2119.77	0.217943	0.227045	0.223391	0.22847	0.220805	0.242535	0.236515	0.242555	0.268317	0.263881	0.270151	0.266841
2121.7	0.218031	0.227107	0.223448	0.228536	0.220946	0.242643	0.236598	0.242611	0.268452	0.264039	0.270266	0.266973
2123.63	0.21807	0.227213	0.223515	0.228647	0.221087	0.242744	0.236703	0.242701	0.268568	0.264175	0.270505	0.267143
2125.56	0.218146	0.227226	0.223612	0.228749	0.22117	0.242925	0.236851	0.242893	0.268683	0.264286	0.270722	0.267224
2127.48	0.218249	0.227268	0.223737	0.228869	0.221253	0.243074	0.236951	0.242999	0.26889	0.26446	0.270856	0.267303
2129.41	0.218217	0.227342	0.22379	0.228845	0.221287	0.243161	0.237017	0.243062	0.268993	0.264595	0.271009	0.26742
2131.34	0.218051	0.227322	0.223642	0.22872	0.221224	0.243153	0.237041	0.243069	0.268996	0.264672	0.271051	0.267464
2133.27	0.217813	0.227239	0.223423	0.228564	0.221115	0.243115	0.236957	0.242997	0.268991	0.264642	0.27097	0.267479
2135.2	0.217745	0.227099	0.223373	0.228475	0.22115	0.243108	0.236827	0.242954	0.268999	0.264598	0.270938	0.267431
2137.13	0.21774	0.22702	0.223312	0.228364	0.221076	0.243106	0.2367	0.242898	0.268944	0.264542	0.270889	0.267319
2139.06	0.21775	0.227076	0.223385	0.228332	0.221007	0.243106	0.236645	0.242867	0.268945	0.264581	0.270889	0.267367
2140.99	0.217852	0.227064	0.223497	0.228376	0.221045	0.243076	0.236648	0.242841	0.269002	0.264665	0.270959	0.267443
2142.91	0.217959	0.22711	0.223512	0.228399	0.221063	0.243142	0.236756	0.242914	0.269138	0.26476	0.271112	0.267569
2144.84	0.217931	0.227142	0.223559	0.228448	0.22111	0.243196	0.236809	0.24303	0.26928	0.264877	0.271262	0.267695
2146.77	0.21783	0.227078	0.2235	0.228418	0.221099	0.243249	0.236818	0.243071	0.269361	0.264994	0.271272	0.267749
2148.7	0.21776	0.227025	0.223441	0.228343	0.221135	0.243233	0.236802	0.243053	0.269456	0.265076	0.271281	0.267761
2150.63	0.217669	0.227013	0.223386	0.228304	0.221148	0.243157	0.236818	0.243022	0.269449	0.265083	0.271361	0.267813
2152.56	0.217636	0.227083	0.223368	0.228301	0.221168	0.243179	0.236932	0.243033	0.26955	0.265121	0.271451	0.267912
2154.49	0.217642	0.22716	0.223448	0.228399	0.221283	0.243284	0.236981	0.243152	0.269715	0.265256	0.271599	0.268001
2156.42	0.217656	0.227318	0.223491	0.22851	0.221477	0.243447	0.237095	0.243369	0.2699	0.265497	0.271828	0.268225
2158.35	0.217697	0.227487	0.223571	0.228606	0.221737	0.243607	0.237342	0.24353	0.270218	0.265788	0.272093	0.268536
2160.27	0.217703	0.227527	0.223666	0.228698	0.221947	0.243881	0.237507	0.243662	0.270464	0.266115	0.272386	0.268802
2162.2	0.217667	0.227487	0.223676	0.228765	0.222133	0.244083	0.23755	0.243808	0.270633	0.266318	0.272585	0.26894
2164.13	0.217526	0.227439	0.223607	0.228761	0.222177	0.24399	0.237547	0.243834	0.270705	0.266385	0.272611	0.268949
2166.06	0.217358	0.227408	0.223515	0.228656	0.222141	0.243865	0.237514	0.243822	0.270741	0.266448	0.272664	0.268953
2167.99	0.217203	0.22736	0.22345	0.228587	0.222165	0.243805	0.23746	0.243799	0.27075	0.266529	0.272748	0.269002
2169.92	0.217069	0.227282	0.223411	0.228515	0.222123	0.24377	0.237482	0.243777	0.270746	0.266628	0.272798	0.269076
2171.85	0.217045	0.227236	0.223445	0.228445	0.222103	0.243838	0.237513	0.243797	0.270892	0.266724	0.272927	0.269156
2173.78	0.216997	0.227253	0.22343	0.228425	0.222156	0.243934	0.237485	0.24383	0.271059	0.266765	0.273063	0.269286
2175.7	0.216895	0.227252	0.223359	0.228388	0.222132	0.243986	0.237422	0.243843	0.271137	0.266859	0.273173	0.269399
2177.63	0.216748	0.227106	0.22326	0.228254	0.222037	0.243877	0.237333	0.243782	0.271102	0.266862	0.273218	0.269367
2179.56	0.21652	0.226854	0.223024	0.228048	0.221888	0.24366	0.237163	0.243599	0.271037	0.266697	0.273103	0.269242
2181.49	0.216228	0.226658	0.222742	0.227781	0.221631	0.243526	0.236926	0.243372	0.270909	0.266562	0.272965	0.269091
2183.42	0.215937	0.226479	0.222534	0.227558	0.221345	0.243382	0.23666	0.243165	0.270708	0.266452	0.272848	0.268937
2185.35	0.215731	0.226329	0.222388	0.227412	0.221167	0.243211	0.23645	0.243021	0.270656	0.266335	0.272749	0.268878
2187.28	0.215564	0.226245	0.222324	0.227277	0.221029	0.243092	0.236384	0.242938	0.270702	0.266281	0.27279	0.268887
2189.21	0.215449	0.226153	0.22224	0.227201	0.220978	0.243074	0.236347	0.242907	0.270715	0.266348	0.272826	0.268902
2191.13	0.21537	0.226058	0.222149	0.227078	0.221065	0.243062	0.236257	0.242912	0.270722	0.266421	0.272872	0.268992
2193.06	0.215179	0.225991	0.222105	0.226952	0.221063	0.242978	0.236161	0.242878	0.270708	0.266462	0.272944	0.269031
2194.99	0.214969	0.225865	0.221986	0.226769	0.220904	0.242876	0.236084	0.2428	0.270668	0.266468	0.272892	0.268943
2196.92	0.214808	0.225689	0.221816	0.226578	0.220814	0.242767	0.235985	0.242705	0.270695	0.266449	0.272871	0.268896
2198.85	0.214662	0.225561	0.221716	0.226482	0.220828	0.242684	0.235886	0.242663	0.270753	0.266468	0.27288	0.268932
2200.78	0.214618	0.225528	0.221679	0.226409	0.220916	0.242631	0.235848	0.242701	0.270821	0.266561	0.27288	0.268968
2202.71	0.214656	0.225532	0.221677	0.226366	0.221033	0.242627	0.235913	0.242816	0.270957	0.266798	0.27305	0.26914
2204.64	0.214701	0.225582	0.221721	0.226427	0.221189	0.242743	0.236074	0.242928	0.271187	0.267137	0.273327	0.269422
2206.57	0.21471	0.225679	0.221764	0.226527	0.221341	0.242869	0.236257	0.243029	0.271414	0.267389	0.273552	0.269632
2208.49	0.21465	0.225729	0.221806	0.226548	0.221452	0.242958	0.236347	0.243085	0.271614	0.267552	0.273741	0.269788
2210.42	0.214612	0.225716	0.221779	0.226532	0.221506	0.242986	0.236356	0.243092	0.271753	0.267693	0.273896	0.269886
2212.35	0.214579	0.225681	0.221724	0.226414	0.221501	0.242941	0.236329	0.243131	0.271764	0.267747	0.273925	0.269928
2214.28	0.214492	0.225571	0.221688	0.226309	0.221469	0.242922	0.23628	0.243077	0.271807	0.267777	0.273906	0.269982
2216.21	0.21436	0.225494	0.22163	0.22629	0.221487	0.242915	0.23622	0.243005	0.271917	0.26788	0.273987	0.270055
2218.14	0.214262	0.225514	0.221622	0.226275	0.22159	0.242898	0.236195	0.243072	0.271987	0.267954	0.274134	0.270109
2220.07	0.214256	0.225536	0.221656	0.22628	0.221572	0.242936	0.2362	0.243122	0.272068	0.268036	0.274307	0.270161
2222	0.214172	0.225527	0.221621	0.226251	0.22152	0.242995	0.236184	0.243121	0.272146	0.268147	0.274428	0.270269
2223.92	0.214096	0.225489	0.221555	0.226186	0.221539	0.243007	0.236171	0.243172	0.272254	0.268247	0.274497	0.270398
2225.85	0.214023	0.225406	0.221448	0.226023	0.221558	0.242925	0.236097	0.243122	0.272318	0.268199	0.274486	0.270406
2227.78	0.213911	0.225288	0.221352	0.225842	0.221444	0.24282	0.235934	0.242992	0.272319	0.268106	0.274435	0.270389
2229.71	0.213743	0.22515	0.221219	0.225707	0.221247	0.242754	0.235756	0.242877	0.272284	0.268091	0.274409	0.270355
2231.64	0.21349	0.225029	0.221076	0.225594	0.221091	0.242607	0.23564	0.242784	0.272202	0.268031	0.274351	0.27022
2233.57	0.213316	0.224988	0.220978	0.225477	0.220985	0.242518	0.235576	0.242652	0.272178	0.268014	0.274351	0.270175
2235.5	0.213248	0.224971	0.220946	0.225361	0.221037	0.242576	0.235515	0.242601	0.272195	0.268089	0.274465	0.270251
2237.43	0.213203	0.224996	0.221014	0.225331	0.22106	0.242626	0.235466	0.242671	0.272272	0.268197	0.274573	0.270344
2239.36	0.213147	0.225012	0.221018	0.225328	0.221022	0.24265	0.235471	0.242725	0.272389	0.268314	0.274667	0.270475
2241.28	0.213107	0.224981	0.220943	0.22532	0.221151	0.242744	0.235532	0.242766	0.272488	0.268443	0.274785	0.270582
2243.21	0.213062	0.224959	0.220939	0.225337	0.221334	0.242816	0.235568	0.242845	0.272577	0.268574	0.274886	0.270661
2245.14	0.21301	0.224917	0.220995	0.225294	0.221405	0.242774	0.235593	0.242962	0.272691	0.268745	0.274972	0.270778
2247.07	0.21297	0.224907	0.22095	0.225224	0.221407	0.242828	0.235586	0.24294	0.272771	0.268894	0.275015	0.270875
2249	0.213003	0.224971	0.220904	0.225256	0.221539	0.242931	0.235657	0.242941	0.272883	0.269014	0.275109	0.270994
2250.93	0.213112	0.225063	0.221014	0.225306	0.221768	0.242999	0.235819	0.243096	0.273097	0.269218	0.275262	0.271205
2252.86	0.213188	0.225205	0.221207	0.225399	0.222014	0.243144	0.235921	0.243305	0.273315	0.269512	0.275528	0.271428
2254.79	0.213282	0.225372	0.221351	0.225563	0.222257	0.243295	0.236073	0.243528	0.27356	0.269832	0.275829	0.271659
2256.71	0.213424	0.225565	0.221443	0.225682	0.222465	0.243424	0.23628	0.243638	0.273836	0.270183	0.276014	0.271923
2258.64	0.213514	0.225689	0.221523	0.22577	0.222657	0.243591	0.236409	0.243739	0.274043	0.270479	0.276219	0.272133
2260.57	0.213566	0.225693	0.221595	0.225783	0.222781	0.24364	0.236494	0.243847	0.274197	0.270729	0.276383	0.272284
2262.5	0.213578	0.2257	0.221668	0.225786	0.222829	0.24364	0.23647	0.243824	0.27435	0.270851	0.27648	0.27238
2264.43	0.213511	0.225755	0.221687	0.225769	0.222797	0.243682	0.236394	0.243833	0.274414	0.270857	0.276539	0.272449
2266.36	0.213481	0.225811	0.221703	0.225755	0.222786	0.24377	0.236386	0.243865	0.274418	0.271006	0.276601	0.272522
2268.29	0.213486	0.225834	0.221751	0.225787	0.222867	0.243804	0.236426	0.243879	0.274487	0.271111	0.27667	0.272624
2270.22	0.213525	0.225881	0.221766	0.22583	0.22294	0.243785	0.23653	0.243967	0.274577	0.271196	0.27677	0.27273
2272.15	0.213569	0.225954	0.221788	0.225882	0.222997	0.243966	0.236601	0.244073	0.274742	0.271369	0.276963	0.272848
2274.07	0.213572	0.226015	0.221837	0.225845	0.223078	0.244151	0.236652	0.244118	0.274913	0.271501	0.277139	0.27296
2276	0.213524	0.225985	0.221817	0.225865	0.223104	0.244181	0.236691	0.244109	0.274995	0.271526	0.277216	0.273039
2277.93	0.213428	0.226044	0.221737	0.22584	0.223173	0.244155	0.236625	0.244129	0.275013	0.271516	0.277262	0.273081
2279.86	0.213322	0.225999	0.221666	0.225748	0.223216	0.244199	0.236514	0.244131	0.275	0.271466	0.277341	0.273076
2281.79	0.213226	0.225879	0.221705	0.225774	0.223211	0.244302	0.236509	0.244118	0.275046	0.271457	0.27747	0.273092
2283.72	0.213211	0.225942	0.221798	0.225775	0.223305	0.244406	0.23655	0.244201	0.275154	0.271609	0.277558	0.273169
2285.65	0.213261	0.226037	0.221853	0.225724	0.2235	0.244524	0.236596	0.244322	0.275224	0.27182	0.277563	0.273306
2287.58	0.213326	0.226279	0.221893	0.225686	0.223728	0.244713	0.236707	0.244413	0.275411	0.272121	0.277594	0.273465
2289.5	0.213491	0.226483	0.222029	0.225726	0.224061	0.244927	0.236874	0.244533	0.275673	0.272483	0.277704	0.273613
2291.43	0.213663	0.226641	0.222196	0.225767	0.224494	0.245139	0.236994	0.244643	0.275818	0.272832	0.277863	0.273777
2293.36	0.213773	0.226921	0.222292	0.225771	0.224908	0.245335	0.237047	0.244787	0.275933	0.273296	0.277973	0.273971
2295.29	0.213896	0.227147	0.222422	0.225808	0.2253	0.245571	0.237165	0.244912	0.276118	0.273646	0.277993	0.274161
2297.22	0.213992	0.227359	0.222512	0.225854	0.225646	0.24591	0.237303	0.245075	0.276308	0.273965	0.27801	0.274293
2299.15	0.214132	0.227599	0.222649	0.225847	0.226044	0.246304	0.237493	0.245267	0.276504	0.274469	0.278052	0.27445
2301.08	0.214308	0.227858	0.222858	0.22589	0.226567	0.246694	0.237729	0.2454	0.276739	0.27493	0.278133	0.274704
2303.01	0.214515	0.228235	0.22305	0.226049	0.22716	0.247088	0.237958	0.245617	0.276918	0.275429	0.27823	0.274997
2304.94	0.214905	0.228706	0.223291	0.226176	0.227915	0.247559	0.238199	0.245877	0.277215	0.276097	0.278309	0.275285
2306.86	0.215237	0.22911	0.223617	0.226207	0.228596	0.247975	0.238347	0.24601	0.277451	0.276779	0.27833	0.275479
2308.79	0.215415	0.229562	0.223798	0.226125	0.229022	0.248243	0.238299	0.246108	0.277483	0.277389	0.27824	0.275532
2310.72	0.215509	0.22992	0.223818	0.22599	0.229284	0.248336	0.238097	0.246134	0.277361	0.277812	0.278013	0.275432
2312.65	0.215433	0.229922	0.223825	0.225841	0.229237	0.248281	0.237849	0.245882	0.276979	0.277889	0.277701	0.275318
2314.58	0.215403	0.229981	0.22385	0.225714	0.228831	0.248205	0.237491	0.245558	0.276614	0.277888	0.277548	0.275342
2316.51	0.215588	0.230426	0.22395	0.225646	0.228484	0.248318	0.237067	0.245411	0.276489	0.27825	0.277382	0.275448
2318.44	0.215557	0.230797	0.223973	0.225403	0.228261	0.248347	0.236464	0.245127	0.276199	0.278811	0.276829	0.275333
2320.37	0.21544	0.231005	0.224019	0.225007	0.228108	0.248145	0.235759	0.244662	0.275726	0.279201	0.276149	0.275001
2322.29	0.21551	0.231236	0.223877	0.224579	0.227741	0.247726	0.235038	0.244162	0.275064	0.27924	0.275518	0.274767
2324.22	0.215482	0.23132	0.223665	0.22431	0.227019	0.247005	0.234486	0.243688	0.274392	0.278979	0.27507	0.274467
2326.15	0.215422	0.231367	0.223659	0.224241	0.226408	0.246529	0.234224	0.243393	0.27393	0.27883	0.274715	0.274157
2328.08	0.215269	0.231514	0.223686	0.224046	0.225822	0.246306	0.233538	0.242941	0.273333	0.278848	0.274309	0.273966
2330.01	0.215084	0.23151	0.223554	0.22351	0.224967	0.245891	0.232527	0.242269	0.272662	0.278729	0.273706	0.273582
2331.94	0.214889	0.231372	0.223297	0.223181	0.224096	0.245279	0.231895	0.241822	0.27209	0.278336	0.273153	0.273194
2333.87	0.214758	0.231301	0.223264	0.223146	0.223315	0.244841	0.231625	0.241456	0.271773	0.27802	0.273104	0.273164
2335.8	0.214693	0.231401	0.223458	0.223104	0.222812	0.244632	0.23129	0.241162	0.271621	0.278002	0.273104	0.273433
2337.72	0.21472	0.231654	0.223524	0.223181	0.22267	0.244459	0.231069	0.241103	0.271534	0.278402	0.273087	0.273524
2339.65	0.215009	0.231817	0.223624	0.22313	0.222853	0.244504	0.231278	0.2412	0.271545	0.278928	0.273102	0.273556
2341.58	0.215069	0.231967	0.223739	0.223097	0.22324	0.244792	0.231505	0.241401	0.271889	0.27921	0.273066	0.273608
2343.51	0.215176	0.232149	0.223897	0.223186	0.22419	0.245372	0.232053	0.241893	0.27244	0.279489	0.273232	0.273888
2345.44	0.215094	0.23176	0.223667	0.223206	0.224947	0.245471	0.232574	0.241995	0.272793	0.279129	0.273647	0.273814
2347.37	0.215549	0.231697	0.224113	0.224549	0.226904	0.246745	0.234639	0.243616	0.275013	0.279488	0.275934	0.274912
2349.3	0.216677	0.232743	0.225386	0.226024	0.229238	0.248824	0.236618	0.245817	0.277371	0.281519	0.278031	0.276877
2351.23	0.217002	0.233717	0.225758	0.225723	0.228808	0.248958	0.235725	0.245495	0.276737	0.282682	0.277335	0.27715
2353.16	0.216694	0.234097	0.225568	0.224774	0.22705	0.247773	0.233691	0.244054	0.274864	0.282591	0.275648	0.276435
2355.08	0.216578	0.234421	0.22556	0.224251	0.225914	0.246985	0.232456	0.24293	0.273461	0.282667	0.274456	0.275946
2357.01	0.216437	0.234704	0.225385	0.223624	0.22509	0.246295	0.231608	0.241959	0.27251	0.282821	0.273534	0.275536
2358.94	0.216337	0.234792	0.225247	0.223192	0.224641	0.246054	0.231169	0.241504	0.272051	0.282884	0.273119	0.275376
2360.87	0.216305	0.234661	0.225199	0.223147	0.22478	0.24555	0.231065	0.241509	0.271948	0.282544	0.272856	0.275494
2362.8	0.216344	0.234398	0.225209	0.223314	0.224648	0.246051	0.231213	0.24155	0.27206	0.282552	0.273404	0.275811
2364.73	0.216404	0.234151	0.225299	0.223623	0.225433	0.246577	0.232201	0.241901	0.272572	0.282196	0.274205	0.276045
2366.66	0.216503	0.234029	0.225402	0.224061	0.226917	0.246577	0.233126	0.242926	0.274219	0.282155	0.27507	0.276302
2368.59	0.216713	0.233797	0.225541	0.224825	0.227229	0.247858	0.233955	0.243464	0.275501	0.282466	0.276528	0.276896
2370.51	0.217091	0.233596	0.225958	0.225751	0.228181	0.24928	0.235766	0.244245	0.27649	0.282435	0.278187	0.277855
2372.44	0.217341	0.233498	0.226329	0.226602	0.230006	0.250064	0.237779	0.245762	0.277857	0.282323	0.279699	0.278737
2374.37	0.217528	0.233384	0.226626	0.227447	0.231617	0.250633	0.23947	0.247155	0.279714	0.282294	0.281217	0.279546
2376.3	0.217836	0.2332	0.226885	0.228229	0.23266	0.251292	0.240741	0.248228	0.28121	0.282394	0.282719	0.280349
2378.23	0.218095	0.23303	0.227182	0.228927	0.233115	0.251973	0.241701	0.249153	0.28236	0.282457	0.284095	0.281099
2380.16	0.218141	0.232774	0.227372	0.229528	0.23319	0.252433	0.24244	0.249902	0.283426	0.282472	0.285414	0.281744
2382.09	0.218149	0.23254	0.227498	0.230137	0.233122	0.252508	0.24303	0.250592	0.284282	0.282417	0.286471	0.282345
2384.02	0.2182	0.232506	0.227688	0.230684	0.232953	0.252453	0.243475	0.251117	0.285	0.282255	0.287319	0.28292
2385.95	0.218363	0.232569	0.228008	0.231231	0.232844	0.252544	0.243848	0.251533	0.285524	0.282323	0.288109	0.283435
2387.87	0.218648	0.232779	0.228374	0.231665	0.232891	0.252771	0.244277	0.251964	0.285886	0.282604	0.288729	0.28388
2389.8	0.218937	0.233094	0.228684	0.232079	0.2332	0.25314	0.244685	0.252448	0.286319	0.282931	0.289274	0.284357
2391.73	0.219221	0.233345	0.228993	0.232476	0.233585	0.253523	0.245118	0.252832	0.28682	0.283339	0.289706	0.284837
2393.66	0.219487	0.233563	0.229368	0.232745	0.233978	0.25379	0.245485	0.253192	0.287275	0.28376	0.290095	0.285252
2395.59	0.219804	0.23379	0.229628	0.233009	0.234401	0.254	0.245719	0.253486	0.287682	0.284123	0.290516	0.285633
2397.52	0.219998	0.23405	0.229782	0.233252	0.234768	0.254321	0.246043	0.253672	0.287988	0.284431	0.290856	0.285976
2399.45	0.220139	0.234317	0.230013	0.233489	0.235052	0.254573	0.246346	0.253915	0.288288	0.284801	0.291174	0.286288
2401.38	0.220427	0.234601	0.230247	0.233734	0.235356	0.254846	0.246582	0.254197	0.288709	0.285216	0.29154	0.286639
2403.3	0.220711	0.234844	0.230588	0.233984	0.235767	0.255235	0.246866	0.254504	0.289105	0.285574	0.291975	0.287031
2405.23	0.221039	0.235113	0.23097	0.234288	0.236196	0.255656	0.247213	0.254869	0.289563	0.285971	0.292381	0.287481
2407.16	0.221401	0.23553	0.231291	0.234602	0.236626	0.256042	0.247565	0.255274	0.290089	0.286391	0.292804	0.287944
2409.09	0.221722	0.235929	0.231563	0.234974	0.237062	0.256388	0.24792	0.255607	0.290511	0.28685	0.293332	0.288373
2411.02	0.221945	0.236165	0.231844	0.235324	0.237344	0.256745	0.24826	0.255962	0.290881	0.287259	0.293729	0.288722
2412.95	0.222135	0.23636	0.232086	0.235513	0.237523	0.257015	0.248484	0.256258	0.291138	0.287488	0.293984	0.288998
2414.88	0.222292	0.236515	0.232256	0.235631	0.237676	0.257205	0.248614	0.256388	0.291368	0.287697	0.294239	0.289237
2416.81	0.222396	0.236676	0.232402	0.235746	0.237782	0.257376	0.248761	0.256429	0.291531	0.287826	0.29445	0.289452
2418.74	0.222606	0.236878	0.232573	0.235939	0.237957	0.257576	0.248912	0.256571	0.291657	0.287936	0.294701	0.289675
2420.66	0.222877	0.237114	0.232788	0.23616	0.238226	0.257861	0.249084	0.25684	0.291883	0.288236	0.29506	0.289955
2422.59	0.223069	0.237427	0.233031	0.236401	0.238512	0.25823	0.24933	0.257033	0.292191	0.288631	0.295418	0.29033
2424.52	0.223339	0.237778	0.233401	0.236767	0.238856	0.258604	0.249677	0.257359	0.292716	0.288995	0.295818	0.290689
2426.45	0.22368	0.238156	0.233787	0.237085	0.239207	0.259015	0.2501	0.257801	0.293199	0.289408	0.296222	0.291096
2428.38	0.223966	0.238464	0.234106	0.237335	0.239535	0.25932	0.250534	0.258083	0.29357	0.289862	0.29663	0.291522
2430.31	0.224259	0.238691	0.234388	0.237657	0.239924	0.259578	0.250861	0.258339	0.293946	0.290204	0.296974	0.291854
2432.24	0.224499	0.238996	0.234652	0.237935	0.240298	0.259897	0.251001	0.258614	0.294291	0.29054	0.297321	0.292174
2434.17	0.22476	0.239276	0.234904	0.238174	0.240628	0.260156	0.251194	0.258875	0.294624	0.290887	0.297742	0.292561
2436.09	0.225049	0.239558	0.235206	0.238446	0.241031	0.260458	0.251532	0.259236	0.295013	0.291288	0.298153	0.292962
2438.02	0.225398	0.239985	0.23558	0.238776	0.241481	0.260874	0.251972	0.259655	0.295511	0.291834	0.298656	0.293434
2439.95	0.2259	0.240426	0.236028	0.239248	0.242029	0.261444	0.252478	0.260182	0.296074	0.292412	0.299227	0.294025
2441.88	0.226395	0.240865	0.236569	0.239758	0.242685	0.262117	0.253072	0.260706	0.296716	0.293045	0.299784	0.294639
2443.81	0.226881	0.241349	0.237008	0.240184	0.243338	0.262687	0.253686	0.261241	0.297354	0.293711	0.300388	0.295208
2445.74	0.227343	0.241847	0.237384	0.240632	0.243894	0.263139	0.254188	0.261706	0.297927	0.294218	0.300938	0.295739
2447.67	0.227661	0.242221	0.237786	0.241006	0.244373	0.263495	0.254556	0.262045	0.298337	0.294708	0.301336	0.296227
2449.6	0.228014	0.24248	0.238088	0.241313	0.244756	0.263814	0.254867	0.262404	0.29871	0.2952	0.301771	0.296612
2451.53	0.228306	0.242819	0.238387	0.24159	0.245062	0.264123	0.255228	0.262729	0.299106	0.295548	0.3022	0.296985
2453.45	0.228532	0.243142	0.238705	0.241895	0.245406	0.264495	0.255566	0.263066	0.299482	0.295862	0.302586	0.297425
2455.38	0.228917	0.243461	0.23904	0.242221	0.245868	0.264932	0.25586	0.263344	0.299898	0.29626	0.303022	0.297859
2457.31	0.229346	0.243853	0.239365	0.242582	0.24635	0.26532	0.256244	0.263659	0.3003	0.296697	0.303521	0.298264
2459.24	0.229686	0.24424	0.239722	0.243009	0.246777	0.265707	0.256663	0.264107	0.30079	0.297108	0.304008	0.29868
2461.17	0.230055	0.244696	0.240172	0.243381	0.247148	0.266138	0.257029	0.264483	0.301305	0.297565	0.304486	0.299101
2463.1	0.230431	0.245029	0.240582	0.243714	0.247447	0.266576	0.257388	0.264784	0.301765	0.297991	0.304899	0.299536
2465.03	0.230676	0.245214	0.240888	0.243996	0.247763	0.266929	0.257651	0.265011	0.30206	0.298281	0.305254	0.299856
2466.96	0.230878	0.245496	0.241062	0.244231	0.248032	0.267159	0.25789	0.265226	0.302247	0.298471	0.305508	0.300061
2468.88	0.231036	0.245732	0.241192	0.24441	0.248158	0.267318	0.258085	0.265451	0.302477	0.298682	0.305731	0.300345
2470.81	0.231249	0.245949	0.241457	0.244706	0.248359	0.26759	0.258213	0.265624	0.30274	0.298961	0.306094	0.300645
2472.74	0.231581	0.246286	0.241818	0.245056	0.248675	0.267902	0.258434	0.265826	0.303093	0.299245	0.306462	0.301001
2474.67	0.231898	0.246689	0.242172	0.245313	0.249055	0.268241	0.258857	0.266165	0.303524	0.299621	0.306807	0.301443
2476.6	0.232275	0.247081	0.242649	0.245681	0.249542	0.268736	0.259347	0.266648	0.30411	0.300178	0.307282	0.301907
2478.53	0.232746	0.247489	0.243046	0.246111	0.250077	0.269206	0.259811	0.267159	0.304587	0.300696	0.307806	0.302473
2480.46	0.23318	0.24793	0.243398	0.246472	0.250578	0.269664	0.260238	0.267615	0.305001	0.301147	0.308293	0.302992
2482.39	0.233532	0.248258	0.243767	0.246846	0.250993	0.270119	0.260547	0.267928	0.305471	0.301586	0.308784	0.303409
2484.32	0.233834	0.248516	0.244037	0.247176	0.251407	0.27046	0.260834	0.26819	0.305826	0.302043	0.309214	0.303847
2486.24	0.234162	0.248753	0.244321	0.247472	0.251762	0.2707	0.261129	0.268485	0.306195	0.302475	0.309593	0.304189
2488.17	0.234506	0.249032	0.244633	0.247783	0.252074	0.270921	0.261486	0.268785	0.306629	0.302886	0.309944	0.30451
2490.1	0.234854	0.249367	0.24497	0.248104	0.252488	0.271313	0.261943	0.269192	0.30708	0.303281	0.310329	0.304936
2492.03	0.235215	0.249805	0.245291	0.248473	0.25303	0.271841	0.262421	0.269633	0.307522	0.303738	0.310847	0.305416
2493.96	0.235661	0.250291	0.24571	0.248923	0.253597	0.272322	0.262855	0.270041	0.308072	0.304287	0.311405	0.305929
2495.89	0.23608	0.250719	0.246154	0.249368	0.254179	0.272828	0.263217	0.270545	0.308643	0.304771	0.311975	0.306482
2497.82	0.236424	0.251085	0.246526	0.24976	0.254613	0.273341	0.263624	0.270956	0.309119	0.30532	0.312481	0.306967
2499.75	0.236791	0.251372	0.246875	0.250112	0.254936	0.273724	0.264017	0.271254	0.309566	0.305807	0.312858	0.307323
2501.67	0.237057	0.251627	0.247086	0.250342	0.2552	0.274002	0.264318	0.271523	0.309901	0.306149	0.313188	0.307655
2503.6	0.237183	0.251772	0.247258	0.25052	0.255414	0.274194	0.264518	0.271672	0.310078	0.306381	0.313426	0.307937
2505.53	0.237294	0.25195	0.247538	0.250644	0.255624	0.274376	0.264625	0.271791	0.31026	0.306496	0.31364	0.308142
2507.46	0.237514	0.252256	0.247738	0.250787	0.255778	0.274614	0.264774	0.271905	0.310475	0.306758	0.313909	0.308334
2509.39	0.237807	0.252561	0.247966	0.2511	0.255991	0.274894	0.265013	0.272089	0.310804	0.307119	0.314215	0.308642
2511.32	0.238077	0.252847	0.248279	0.25145	0.256327	0.275266	0.265316	0.272403	0.311349	0.307431	0.314584	0.309063
2513.25	0.238381	0.25315	0.248572	0.251754	0.256669	0.275667	0.265659	0.272787	0.311825	0.307775	0.315017	0.309473
2515.18	0.238702	0.253523	0.248837	0.252018	0.256962	0.275984	0.266033	0.273131	0.312219	0.308136	0.315408	0.3098
2517.1	0.238991	0.25383	0.249079	0.252232	0.257308	0.276223	0.266309	0.2734	0.312511	0.308502	0.315717	0.31007
2519.03	0.23917	0.253976	0.249304	0.252421	0.257508	0.276486	0.266491	0.273594	0.312698	0.308783	0.315996	0.310273
2520.96	0.239288	0.254185	0.249428	0.252605	0.257655	0.276726	0.266621	0.273743	0.312889	0.30894	0.316322	0.310538
2522.89	0.239497	0.254449	0.249575	0.252806	0.257792	0.276862	0.266778	0.273942	0.313114	0.309081	0.316592	0.310787
2524.82	0.239749	0.254677	0.249817	0.253101	0.258049	0.277105	0.267065	0.274139	0.313396	0.309318	0.316842	0.31109
2526.75	0.240044	0.255017	0.250134	0.253426	0.258508	0.277463	0.267385	0.274458	0.313738	0.309722	0.317189	0.311526
2528.68	0.24048	0.255464	0.250534	0.253713	0.258876	0.277956	0.267715	0.274919	0.314181	0.310283	0.317628	0.311957
2530.61	0.240944	0.255875	0.250967	0.254059	0.259322	0.278523	0.268097	0.275432	0.314677	0.31083	0.318143	0.312413
2532.54	0.241331	0.256281	0.251379	0.254538	0.259901	0.279022	0.268602	0.275866	0.315251	0.311351	0.318684	0.312874
2534.46	0.241793	0.256708	0.25171	0.255001	0.260428	0.279488	0.269166	0.27626	0.315799	0.311943	0.319143	0.313346
2536.39	0.24216	0.257046	0.252052	0.255294	0.260918	0.279896	0.269631	0.276644	0.316219	0.312364	0.319517	0.31375
2538.32	0.2424	0.257367	0.252321	0.25556	0.261344	0.280188	0.270002	0.276942	0.316578	0.312675	0.319892	0.314058
2540.25	0.24269	0.257687	0.252527	0.255823	0.261742	0.280382	0.270264	0.277205	0.316796	0.313004	0.320226	0.314377
2542.18	0.242971	0.257966	0.252835	0.256087	0.262179	0.280687	0.270487	0.2775	0.317068	0.313267	0.320537	0.314745
2544.11	0.24328	0.258331	0.253148	0.256461	0.262539	0.281141	0.270905	0.277876	0.317513	0.313607	0.320925	0.31509
2546.04	0.243776	0.258775	0.253567	0.256894	0.262923	0.281639	0.271448	0.278369	0.317997	0.314155	0.321445	0.315519
2547.97	0.244372	0.259249	0.254079	0.257394	0.263509	0.28219	0.271955	0.27886	0.318556	0.31472	0.321935	0.316029
2549.89	0.244833	0.259739	0.254554	0.257929	0.264107	0.282742	0.272417	0.279229	0.319118	0.315214	0.322453	0.316483
2551.82	0.245209	0.26016	0.254914	0.258362	0.264511	0.283173	0.272886	0.279585	0.319642	0.315677	0.322939	0.316905
2553.75	0.24552	0.260508	0.255185	0.258631	0.264772	0.283529	0.273259	0.28	0.319995	0.316006	0.323307	0.317305
2555.68	0.245695	0.260696	0.255502	0.258801	0.265116	0.283889	0.273466	0.280291	0.32023	0.316262	0.323564	0.317576
2557.61	0.245822	0.26082	0.255727	0.258975	0.265386	0.284127	0.273573	0.28039	0.320492	0.316339	0.323761	0.317849
2559.54	0.246008	0.261062	0.25589	0.259151	0.265464	0.284236	0.273675	0.28055	0.320678	0.316455	0.324001	0.318097
2561.47	0.246291	0.261323	0.256151	0.259424	0.265648	0.284483	0.273903	0.280787	0.320842	0.316795	0.324266	0.318302
2563.4	0.246662	0.261566	0.25655	0.259782	0.265921	0.284892	0.274268	0.281123	0.321183	0.317191	0.324662	0.318626
2565.33	0.247077	0.261982	0.256885	0.260079	0.266279	0.285319	0.27463	0.281491	0.321619	0.317597	0.32517	0.3191
2567.25	0.247519	0.262514	0.257215	0.260452	0.266742	0.285779	0.275013	0.281853	0.32207	0.318083	0.325717	0.319647
2569.18	0.247933	0.262952	0.257618	0.260811	0.267223	0.286235	0.275497	0.282344	0.322598	0.318643	0.326161	0.320085
2571.11	0.248324	0.263393	0.257956	0.261205	0.267646	0.286668	0.27594	0.282741	0.32306	0.319087	0.326556	0.320505
2573.04	0.248647	0.263779	0.258325	0.261655	0.267953	0.287024	0.276285	0.283048	0.32346	0.319502	0.32698	0.320944
2574.97	0.248841	0.263987	0.25857	0.261969	0.268319	0.287306	0.276607	0.283365	0.323815	0.319824	0.327347	0.321252
2576.9	0.249134	0.264195	0.258801	0.262246	0.268738	0.287699	0.276888	0.28361	0.324147	0.320118	0.327685	0.321644
2578.83	0.249627	0.264562	0.259213	0.262609	0.269162	0.288182	0.277228	0.283941	0.324606	0.320574	0.328095	0.322176
2580.76	0.250119	0.265048	0.259788	0.26311	0.269731	0.288591	0.277771	0.284412	0.325191	0.32123	0.328651	0.322714
2582.68	0.250625	0.265641	0.260424	0.26367	0.270337	0.289155	0.278397	0.284994	0.325823	0.321913	0.32935	0.32334
2584.61	0.251173	0.266267	0.261064	0.264198	0.270996	0.289851	0.278965	0.285628	0.326465	0.322473	0.330075	0.324006
2586.54	0.251707	0.266803	0.261587	0.264822	0.271694	0.290445	0.279508	0.286169	0.327151	0.323158	0.330718	0.324597
2588.47	0.25223	0.267213	0.262075	0.265344	0.272225	0.291019	0.28013	0.286743	0.327866	0.323905	0.331256	0.325211
2590.4	0.252676	0.267637	0.262611	0.265776	0.272795	0.291549	0.280673	0.287243	0.328447	0.324526	0.331759	0.325782
2592.33	0.253067	0.267991	0.263023	0.26618	0.273303	0.291928	0.281093	0.287574	0.328923	0.325013	0.332191	0.326192
2594.26	0.253452	0.268224	0.26331	0.266472	0.273626	0.292265	0.281397	0.287903	0.329369	0.325436	0.332507	0.326597
2596.19	0.253845	0.268518	0.263619	0.266852	0.27396	0.292646	0.281729	0.288211	0.329767	0.325808	0.33295	0.32702
2598.12	0.254239	0.268868	0.264051	0.267301	0.274304	0.293061	0.282134	0.288535	0.33017	0.326196	0.333427	0.3275
2600.04	0.254634	0.269315	0.264551	0.26774	0.274759	0.293576	0.282581	0.28893	0.330685	0.326776	0.333887	0.328052
2601.97	0.255142	0.26981	0.265118	0.268316	0.275241	0.294104	0.283122	0.289437	0.331249	0.327425	0.334526	0.328723
2603.9	0.255741	0.27033	0.265708	0.268919	0.275761	0.294591	0.283604	0.289995	0.331859	0.328046	0.335318	0.329345
2605.83	0.256235	0.270879	0.266232	0.269342	0.276335	0.295152	0.284169	0.290479	0.332532	0.328618	0.336026	0.329792
2607.76	0.256588	0.271277	0.266658	0.269786	0.276794	0.29566	0.284723	0.290883	0.333194	0.329143	0.336536	0.330358
2609.69	0.256948	0.27165	0.267004	0.270221	0.277083	0.296116	0.285051	0.291248	0.333727	0.329589	0.337006	0.330936
2611.62	0.257347	0.271997	0.267278	0.270539	0.277366	0.296555	0.285336	0.291563	0.334112	0.329944	0.337426	0.331416
2613.55	0.257765	0.272355	0.26757	0.270797	0.277711	0.296809	0.28571	0.291851	0.334527	0.330432	0.337845	0.331864
2615.47	0.258272	0.27284	0.26797	0.271164	0.278105	0.297259	0.286062	0.29226	0.335081	0.330983	0.338395	0.332394
2617.4	0.258834	0.27341	0.268577	0.271745	0.27866	0.297899	0.28656	0.292763	0.335744	0.331471	0.339077	0.333081
2619.33	0.259392	0.273999	0.269224	0.272443	0.27935	0.298491	0.287144	0.293385	0.336513	0.332201	0.339912	0.33384
2621.26	0.260059	0.274685	0.26989	0.273188	0.280129	0.2993	0.287828	0.294121	0.337353	0.33312	0.340712	0.33464
2623.19	0.260777	0.275506	0.270655	0.273863	0.280911	0.300092	0.288674	0.294815	0.338196	0.333964	0.341423	0.335401
2625.12	0.261444	0.276237	0.271345	0.274476	0.281639	0.300772	0.289348	0.295512	0.339034	0.334727	0.342271	0.336216
2627.05	0.262098	0.276744	0.271942	0.275105	0.282371	0.301427	0.289999	0.296096	0.339774	0.335464	0.343014	0.336962
2628.98	0.262703	0.277206	0.272476	0.275679	0.28301	0.301978	0.290633	0.296614	0.340503	0.336141	0.343604	0.337581
2630.91	0.263302	0.277797	0.273041	0.276264	0.28362	0.302516	0.291181	0.297152	0.341167	0.336759	0.344208	0.338161
2632.83	0.263921	0.278356	0.273586	0.276827	0.284224	0.303138	0.291732	0.297665	0.341757	0.337453	0.344829	0.338712
2634.76	0.264523	0.278876	0.274153	0.277411	0.284845	0.303865	0.292351	0.29829	0.342374	0.338225	0.345496	0.33937
2636.69	0.265238	0.279505	0.274809	0.278137	0.285613	0.304563	0.29303	0.298901	0.343161	0.339003	0.346312	0.340199
2638.62	0.265966	0.280224	0.275448	0.278861	0.286388	0.30532	0.293773	0.299611	0.344047	0.339807	0.347232	0.341077
2640.55	0.266665	0.281001	0.27624	0.279576	0.287244	0.306136	0.294607	0.300512	0.34481	0.340715	0.348031	0.34193
2642.48	0.267354	0.281755	0.277005	0.280348	0.28802	0.306927	0.295379	0.301208	0.345698	0.341561	0.348758	0.342696
2644.41	0.268039	0.282337	0.277593	0.280994	0.288701	0.30771	0.296078	0.301745	0.346559	0.342237	0.349426	0.343322
2646.34	0.268671	0.282832	0.278153	0.281501	0.289264	0.308263	0.296616	0.302246	0.347104	0.34278	0.349981	0.343955
2648.26	0.269171	0.283315	0.278592	0.282026	0.289699	0.308724	0.296998	0.302684	0.347608	0.343245	0.350574	0.344488
2650.19	0.269625	0.283722	0.279015	0.282466	0.290305	0.309202	0.297378	0.303078	0.348119	0.343775	0.351101	0.344984
2652.12	0.270097	0.284183	0.279564	0.282949	0.290831	0.309622	0.297896	0.303443	0.348691	0.344362	0.351577	0.345553
2654.05	0.270712	0.284789	0.280149	0.283556	0.291194	0.310182	0.298455	0.303908	0.349276	0.344951	0.352239	0.34618
2655.98	0.271444	0.285538	0.280815	0.284141	0.291844	0.31089	0.299064	0.304514	0.349919	0.345694	0.353053	0.34685
2657.91	0.272079	0.286229	0.281502	0.284839	0.29264	0.31166	0.299782	0.305203	0.350784	0.346483	0.353807	0.347596
2659.84	0.272738	0.286927	0.282176	0.28563	0.293354	0.312459	0.300619	0.306008	0.351671	0.347138	0.354585	0.3484
2661.77	0.273404	0.2877	0.282807	0.286323	0.29401	0.31322	0.301418	0.306742	0.352429	0.347892	0.355395	0.349143
2663.69	0.273959	0.288334	0.283401	0.286941	0.294577	0.313883	0.301967	0.307303	0.353042	0.348653	0.356041	0.349832
2665.62	0.274547	0.28883	0.283915	0.287445	0.295141	0.314569	0.302462	0.307816	0.353555	0.349207	0.356584	0.350387
2667.55	0.275136	0.289275	0.284351	0.287872	0.295656	0.315115	0.303012	0.30827	0.354102	0.34975	0.357104	0.35091
2669.48	0.275727	0.289822	0.284907	0.288477	0.296154	0.315587	0.303478	0.308711	0.354726	0.350286	0.357678	0.351454
2671.41	0.276282	0.290316	0.2855	0.28903	0.29674	0.316137	0.303936	0.309278	0.355351	0.350905	0.358215	0.352034
2673.34	0.276896	0.290858	0.286126	0.289621	0.297457	0.316776	0.304553	0.309901	0.356009	0.351629	0.358909	0.352741
2675.27	0.277619	0.291655	0.286851	0.290389	0.298178	0.317572	0.305366	0.310549	0.356775	0.352301	0.359738	0.353497
2677.2	0.278298	0.29232	0.287636	0.291083	0.298933	0.318434	0.306087	0.311268	0.357643	0.353127	0.36049	0.354245
2679.13	0.278969	0.292924	0.288262	0.291697	0.299745	0.319185	0.306788	0.312004	0.358503	0.35403	0.361244	0.35499
2681.05	0.279725	0.293631	0.288811	0.292264	0.300541	0.319802	0.307568	0.312688	0.359313	0.354789	0.361975	0.355767
2682.98	0.280378	0.294231	0.289366	0.292921	0.301305	0.32051	0.308254	0.313204	0.359979	0.355533	0.362633	0.356443
2684.91	0.280791	0.29468	0.28972	0.293415	0.301843	0.321103	0.308787	0.31368	0.360529	0.35609	0.363185	0.357023
2686.84	0.281298	0.295049	0.290185	0.293782	0.302279	0.321445	0.309095	0.314144	0.361102	0.356536	0.36364	0.357504
2688.77	0.281868	0.295473	0.290652	0.294323	0.302694	0.321867	0.30952	0.314507	0.361728	0.357082	0.364143	0.357949
2690.7	0.282348	0.295984	0.291159	0.294919	0.303203	0.322454	0.310153	0.315	0.36228	0.357588	0.364764	0.35854
2692.63	0.282919	0.29654	0.291849	0.29551	0.303884	0.32316	0.310849	0.31559	0.362806	0.358258	0.365411	0.359145
2694.56	0.283558	0.297249	0.292456	0.296142	0.304528	0.323968	0.311592	0.316277	0.363467	0.358999	0.366097	0.359883
2696.48	0.284266	0.29794	0.293111	0.296852	0.305188	0.324757	0.312234	0.316989	0.364233	0.359644	0.366807	0.360668
2698.41	0.285031	0.298528	0.29376	0.297589	0.305891	0.325478	0.312919	0.317544	0.365053	0.360202	0.367466	0.361298
2700.34	0.285726	0.299172	0.294378	0.298217	0.306535	0.326108	0.31361	0.318114	0.365662	0.360735	0.368083	0.36184
2702.27	0.286271	0.299743	0.294955	0.298687	0.306974	0.326846	0.314062	0.31862	0.3661	0.361335	0.368458	0.362252
2704.2	0.286849	0.300318	0.295398	0.299187	0.307351	0.32736	0.314526	0.319044	0.366471	0.361738	0.368787	0.362594
2706.13	0.287515	0.300866	0.295933	0.299751	0.307938	0.327726	0.315091	0.319552	0.366908	0.362026	0.369295	0.363033
2708.06	0.288104	0.301408	0.296648	0.300363	0.308574	0.328382	0.315673	0.320101	0.367468	0.362576	0.369786	0.36354
2709.99	0.288798	0.302222	0.297444	0.301156	0.309371	0.329203	0.316408	0.320749	0.36813	0.363264	0.370478	0.364164
2711.92	0.289694	0.30326	0.298347	0.302132	0.310349	0.330181	0.317411	0.321701	0.368954	0.364038	0.371379	0.365086
2713.84	0.290789	0.304284	0.299342	0.303145	0.311347	0.331239	0.31851	0.322795	0.369807	0.364911	0.372261	0.36611
2715.77	0.291847	0.305211	0.300352	0.304112	0.312393	0.332252	0.319515	0.32374	0.370697	0.36582	0.373126	0.366913
2717.7	0.292726	0.306108	0.301289	0.305135	0.313326	0.333293	0.320482	0.324579	0.371417	0.366675	0.373907	0.367511
2719.63	0.29352	0.306905	0.302057	0.305966	0.314171	0.334217	0.321369	0.325331	0.372043	0.367262	0.374562	0.368123
2721.56	0.294233	0.307623	0.302709	0.306687	0.314998	0.334952	0.322048	0.325973	0.372711	0.367764	0.37511	0.368744
2723.49	0.294958	0.308303	0.303403	0.307345	0.315739	0.335556	0.322631	0.326654	0.373224	0.368352	0.375632	0.369298
2725.42	0.295756	0.309002	0.304141	0.307942	0.316439	0.336133	0.323328	0.327376	0.373734	0.368849	0.376256	0.369849
2727.35	0.296626	0.30982	0.304931	0.308794	0.317366	0.33698	0.324245	0.328197	0.374475	0.369514	0.376978	0.370566
2729.27	0.297573	0.310697	0.305794	0.309785	0.318467	0.338078	0.325228	0.329048	0.375381	0.370438	0.377745	0.371339
2731.2	0.2985	0.311578	0.306671	0.310722	0.319392	0.339102	0.326237	0.32996	0.376261	0.371264	0.378462	0.372066
2733.13	0.299351	0.312524	0.307606	0.31153	0.320323	0.339961	0.327218	0.330824	0.377196	0.37209	0.379262	0.372842
2735.06	0.300096	0.313261	0.308421	0.31224	0.321272	0.34077	0.32794	0.331542	0.378016	0.372822	0.380026	0.373557
2736.99	0.300717	0.313867	0.309046	0.312964	0.322022	0.341528	0.328592	0.332238	0.378533	0.373417	0.380599	0.374196
2738.92	0.301407	0.314487	0.309571	0.313647	0.322661	0.342307	0.329372	0.332856	0.379092	0.37404	0.38116	0.374719
2740.85	0.302055	0.315006	0.310057	0.314198	0.323291	0.343034	0.33008	0.333445	0.379596	0.374544	0.38165	0.375129
2742.78	0.302644	0.315585	0.310627	0.314697	0.323815	0.343508	0.330583	0.333876	0.379959	0.374945	0.38205	0.375576
2744.71	0.303191	0.316202	0.311184	0.315264	0.324233	0.343977	0.330995	0.334292	0.380434	0.37536	0.382451	0.376022
2746.63	0.303787	0.316828	0.311759	0.316019	0.324693	0.344613	0.331359	0.334837	0.380979	0.375922	0.382967	0.37659
2748.56	0.304588	0.317528	0.312506	0.316804	0.325288	0.34537	0.332019	0.335481	0.381606	0.376551	0.383685	0.377275
2750.49	0.305484	0.318467	0.313384	0.317649	0.326153	0.346268	0.333032	0.336346	0.382442	0.377308	0.384507	0.378006
2752.42	0.306456	0.319401	0.314316	0.318595	0.327119	0.347317	0.334002	0.337275	0.383421	0.378179	0.385325	0.378918
2754.35	0.307321	0.320211	0.315117	0.319494	0.327928	0.348345	0.334873	0.338119	0.384201	0.37895	0.386201	0.37972
2756.28	0.308069	0.321025	0.315837	0.320303	0.328678	0.349209	0.335738	0.338829	0.384897	0.379823	0.386999	0.380375
2758.21	0.308914	0.32185	0.316692	0.320979	0.329493	0.349963	0.336576	0.339488	0.385614	0.380588	0.387644	0.38108
2760.14	0.309734	0.322641	0.317456	0.321656	0.330307	0.35073	0.337338	0.340241	0.386282	0.381131	0.388259	0.381768
2762.06	0.310436	0.32334	0.318192	0.322541	0.330923	0.351581	0.338027	0.341	0.387091	0.381749	0.388974	0.38247
2763.99	0.311329	0.324098	0.319106	0.323489	0.331586	0.352467	0.338766	0.341725	0.387898	0.382579	0.389777	0.38328
2765.92	0.312475	0.325033	0.320121	0.324479	0.332589	0.353418	0.339737	0.342635	0.388854	0.383515	0.390739	0.384205
2767.85	0.313599	0.326221	0.321247	0.325619	0.333795	0.354427	0.340937	0.343732	0.390046	0.384634	0.391845	0.385313
2769.78	0.314677	0.327466	0.322419	0.326784	0.335167	0.355678	0.342248	0.344933	0.391184	0.385931	0.393047	0.38651
2771.71	0.31587	0.328583	0.323506	0.327952	0.336447	0.357018	0.343363	0.346152	0.392441	0.38707	0.394214	0.387685
2773.64	0.317124	0.329729	0.324624	0.32907	0.337547	0.358137	0.344588	0.347309	0.393648	0.388051	0.395218	0.388875
2775.57	0.318234	0.330877	0.325824	0.330221	0.33876	0.359315	0.345926	0.348403	0.394689	0.389253	0.396359	0.389821
2777.5	0.319408	0.331914	0.326859	0.331415	0.340059	0.360619	0.346967	0.349394	0.395797	0.390592	0.397568	0.390756
2779.42	0.320627	0.332948	0.327919	0.332488	0.341258	0.361867	0.348003	0.350563	0.396937	0.391693	0.398639	0.391884
2781.35	0.321852	0.334049	0.329131	0.333675	0.342455	0.362916	0.349225	0.351862	0.398083	0.392667	0.399642	0.392974
2783.28	0.323266	0.335406	0.330491	0.334984	0.343844	0.364227	0.350566	0.352956	0.399317	0.393792	0.400862	0.39407
2785.21	0.324746	0.336888	0.331945	0.336352	0.345283	0.36574	0.352058	0.354146	0.400648	0.395143	0.402152	0.395443
2787.14	0.326252	0.338311	0.333328	0.337973	0.346607	0.367188	0.353526	0.355591	0.402046	0.396513	0.403453	0.396872
2789.07	0.327788	0.339918	0.334869	0.339548	0.348241	0.368871	0.355047	0.35704	0.403499	0.397971	0.405037	0.398303
2791	0.329435	0.341654	0.336616	0.34129	0.350157	0.370632	0.35683	0.358713	0.405073	0.399599	0.406606	0.399921
2792.93	0.331276	0.343391	0.338392	0.343151	0.351748	0.372376	0.358499	0.360469	0.406788	0.401181	0.408148	0.401516
2794.85	0.333045	0.345103	0.34011	0.344802	0.353254	0.374081	0.360042	0.361966	0.408376	0.402608	0.409695	0.403104
2796.78	0.334634	0.346692	0.341677	0.346382	0.354783	0.37573	0.361623	0.363238	0.409887	0.403879	0.411053	0.40454
2798.71	0.336399	0.34838	0.343326	0.348009	0.356321	0.37736	0.363218	0.364601	0.411448	0.405366	0.41252	0.405999
2800.64	0.338389	0.350263	0.34519	0.349892	0.358133	0.379264	0.365146	0.366442	0.413017	0.407091	0.41428	0.407627
2802.57	0.340501	0.3523	0.347232	0.352038	0.360205	0.381367	0.367365	0.368485	0.414857	0.408785	0.416132	0.409427
2804.5	0.342797	0.354651	0.349529	0.35426	0.362474	0.383619	0.369617	0.370561	0.416932	0.410866	0.418258	0.411494
2806.43	0.345343	0.357182	0.351994	0.356536	0.364947	0.386019	0.37204	0.37297	0.419142	0.413174	0.420557	0.413697
2808.36	0.347934	0.359736	0.354602	0.359223	0.367514	0.388572	0.374552	0.375461	0.421556	0.415427	0.422748	0.416064
2810.28	0.350703	0.362426	0.357353	0.362156	0.370285	0.39142	0.377282	0.377897	0.424019	0.417839	0.425043	0.418412
2812.21	0.353678	0.365175	0.360125	0.364939	0.373303	0.394388	0.379992	0.380593	0.426444	0.420506	0.427625	0.420674
2814.14	0.356527	0.368013	0.362989	0.367752	0.376374	0.397411	0.382774	0.383402	0.4289	0.423144	0.43017	0.423135
2816.07	0.359602	0.371119	0.365962	0.370666	0.379457	0.400312	0.385868	0.386139	0.4315	0.425472	0.432635	0.425684
2818	0.362865	0.374364	0.369068	0.373748	0.382646	0.40338	0.389043	0.389014	0.434272	0.42805	0.435249	0.42834
2819.93	0.366284	0.377812	0.372512	0.377143	0.386189	0.406974	0.392455	0.392246	0.437342	0.431134	0.438128	0.431248
2821.86	0.370093	0.381609	0.37631	0.380782	0.390109	0.410742	0.396173	0.395771	0.440641	0.434394	0.44136	0.434377
2823.79	0.37449	0.385877	0.380541	0.384962	0.394526	0.414895	0.400246	0.399644	0.44427	0.438019	0.444924	0.438015
2825.72	0.379379	0.390599	0.385305	0.38972	0.399395	0.419653	0.404833	0.404149	0.448253	0.442036	0.448893	0.441991
2827.64	0.384659	0.395805	0.390566	0.394996	0.40468	0.424832	0.409877	0.409013	0.452648	0.446394	0.453283	0.446253
2829.57	0.390353	0.401494	0.396225	0.400638	0.410391	0.430364	0.415274	0.414066	0.457599	0.450926	0.457903	0.450883
2831.5	0.3966	0.40769	0.402491	0.406822	0.416529	0.436245	0.421215	0.419552	0.462685	0.455859	0.462745	0.455834
2833.43	0.403756	0.414552	0.40943	0.413747	0.423326	0.442928	0.427711	0.425751	0.468218	0.461422	0.468151	0.461352
2835.36	0.412007	0.42272	0.417419	0.421746	0.431226	0.450725	0.435297	0.432978	0.474449	0.467756	0.474517	0.467717
2837.29	0.421978	0.432901	0.427397	0.431627	0.441027	0.460186	0.444639	0.441713	0.482105	0.475428	0.482261	0.475338
2839.22	0.4349	0.445884	0.440266	0.444254	0.453394	0.472428	0.456507	0.452882	0.492102	0.484981	0.492016	0.484786
2841.15	0.452126	0.462909	0.457417	0.4611	0.469649	0.488476	0.472209	0.467627	0.504963	0.497518	0.50463	0.497112
2843.07	0.474752	0.485426	0.480059	0.483481	0.491034	0.509407	0.492911	0.487069	0.521568	0.514035	0.521087	0.513169
2845	0.503639	0.514434	0.508808	0.512172	0.517877	0.535979	0.518984	0.51155	0.54211	0.534463	0.541628	0.533283
2846.93	0.53653	0.547313	0.54135	0.544577	0.548203	0.565927	0.547897	0.538719	0.564581	0.556382	0.56371	0.555139
2848.86	0.563242	0.573439	0.567162	0.569969	0.573008	0.589639	0.570828	0.560175	0.580602	0.572043	0.579433	0.570803
2850.79	0.57175	0.580826	0.574488	0.576673	0.581822	0.596861	0.577724	0.566102	0.581934	0.573443	0.581097	0.57278
2852.72	0.564064	0.572341	0.565692	0.567583	0.576111	0.589793	0.570844	0.558794	0.572359	0.564228	0.57199	0.564109
2854.65	0.550018	0.557943	0.55108	0.552992	0.563817	0.577013	0.558508	0.546957	0.560396	0.552551	0.560501	0.552769
2856.58	0.534909	0.542769	0.53621	0.538163	0.549997	0.563635	0.545234	0.534843	0.549794	0.542092	0.550203	0.542563
2858.51	0.52089	0.528821	0.522523	0.5247	0.537216	0.55141	0.533176	0.523621	0.541275	0.533776	0.54158	0.534258
2860.43	0.509263	0.51729	0.511151	0.513681	0.526706	0.541485	0.523505	0.514399	0.535237	0.527452	0.535222	0.528141
2862.36	0.501241	0.509283	0.503225	0.506093	0.519415	0.534717	0.517025	0.508303	0.53166	0.523694	0.531567	0.524561
2864.29	0.496903	0.504993	0.499025	0.502132	0.51578	0.531423	0.513794	0.505252	0.530302	0.522488	0.530075	0.523283
2866.22	0.495873	0.503935	0.49803	0.501289	0.515352	0.531135	0.513539	0.50495	0.531112	0.523238	0.53055	0.523828
2868.15	0.497292	0.505252	0.499265	0.502689	0.516961	0.532801	0.515255	0.506585	0.53313	0.525127	0.532451	0.525573
2870.08	0.499474	0.507598	0.501445	0.504826	0.51931	0.535207	0.517583	0.508621	0.535261	0.52713	0.534424	0.527691
2872.01	0.50111	0.509037	0.503138	0.506171	0.520838	0.536977	0.519242	0.509949	0.536795	0.528551	0.535983	0.529236
2873.94	0.501634	0.509249	0.503366	0.50657	0.521121	0.5374	0.519535	0.510193	0.537478	0.529256	0.536999	0.529828
2875.86	0.501611	0.50915	0.503039	0.506602	0.521016	0.537195	0.519311	0.510113	0.53802	0.529974	0.537423	0.530201
2877.79	0.502034	0.509468	0.50348	0.506959	0.521381	0.537685	0.519889	0.510588	0.539228	0.530864	0.538127	0.531104
2879.72	0.503658	0.510986	0.50479	0.508471	0.522959	0.539205	0.521487	0.511886	0.540951	0.532444	0.539642	0.532623
2881.65	0.506556	0.513634	0.507505	0.511262	0.52568	0.541874	0.524114	0.51451	0.543307	0.534912	0.541984	0.534895
2883.58	0.51046	0.517469	0.511508	0.514932	0.529293	0.545561	0.527725	0.518034	0.546463	0.537894	0.545125	0.53781
2885.51	0.515246	0.522301	0.516101	0.519525	0.533793	0.550113	0.532241	0.522188	0.550176	0.54136	0.548679	0.54143
2887.44	0.520671	0.52752	0.521264	0.524922	0.539114	0.555323	0.537205	0.526802	0.554324	0.545308	0.552603	0.545395
2889.37	0.526571	0.533147	0.527065	0.530781	0.544817	0.560762	0.542594	0.531668	0.558377	0.549457	0.556719	0.549337
2891.3	0.532924	0.539271	0.533318	0.536928	0.550632	0.566522	0.54827	0.53703	0.562636	0.553585	0.560924	0.553652
2893.22	0.539407	0.545733	0.539592	0.543221	0.556313	0.572565	0.554023	0.542577	0.566992	0.558046	0.565365	0.557989
2895.15	0.546151	0.552474	0.546225	0.549464	0.562377	0.578789	0.560195	0.548347	0.571442	0.562531	0.569809	0.562496
2897.08	0.553413	0.559704	0.553413	0.556309	0.569502	0.585532	0.566708	0.554529	0.576463	0.567351	0.574656	0.567565
2899.01	0.561261	0.567485	0.561082	0.56424	0.577115	0.592919	0.573888	0.561303	0.582115	0.572684	0.580181	0.573054
2900.94	0.570092	0.576206	0.569676	0.573006	0.585443	0.600954	0.581789	0.568927	0.588115	0.578714	0.586141	0.579019
2902.87	0.580143	0.586131	0.579499	0.582791	0.59515	0.61029	0.591151	0.577454	0.595095	0.585899	0.593092	0.585847
2904.8	0.591937	0.597728	0.590988	0.594186	0.606297	0.621335	0.602072	0.587716	0.603729	0.594503	0.60136	0.593968
2906.73	0.606204	0.611995	0.60522	0.608479	0.619906	0.634682	0.61535	0.600171	0.613755	0.604807	0.611536	0.603883
2908.65	0.624417	0.62993	0.623524	0.626591	0.637222	0.651774	0.632212	0.615566	0.626446	0.61755	0.624306	0.616337
2910.58	0.64811	0.653254	0.646975	0.649706	0.659325	0.673724	0.653322	0.635784	0.64318	0.633764	0.640374	0.632242
2912.51	0.677955	0.68345	0.676606	0.679179	0.687243	0.701545	0.680386	0.661332	0.664071	0.654215	0.660532	0.652199
2914.44	0.711063	0.716455	0.709159	0.711298	0.717824	0.731891	0.709799	0.688812	0.685807	0.675916	0.682138	0.673285
2916.37	0.736505	0.740752	0.733597	0.735228	0.741562	0.754306	0.732115	0.709273	0.700225	0.689981	0.696632	0.687486
2918.3	0.745956	0.749125	0.741855	0.743839	0.751135	0.762838	0.740514	0.716711	0.701831	0.691848	0.69877	0.689897
2920.23	0.743907	0.746178	0.738565	0.740424	0.750337	0.760851	0.738612	0.71448	0.695054	0.685624	0.692879	0.68386
2922.16	0.736214	0.737917	0.729911	0.731459	0.744763	0.753815	0.731657	0.70765	0.685503	0.675682	0.683151	0.67439
2924.09	0.724605	0.725781	0.717457	0.719319	0.735196	0.74382	0.721288	0.697658	0.67399	0.663977	0.671368	0.663369
2926.01	0.710104	0.710355	0.702043	0.704514	0.72195	0.730342	0.708461	0.684582	0.660994	0.651033	0.658636	0.650707
2927.94	0.69373	0.693398	0.684923	0.688321	0.70661	0.715077	0.693812	0.669897	0.647394	0.637271	0.644973	0.637141
2929.87	0.675791	0.67567	0.66681	0.670383	0.689561	0.699008	0.677953	0.654462	0.633134	0.623211	0.630918	0.623417
2931.8	0.656798	0.656504	0.647978	0.651737	0.671062	0.681631	0.660644	0.637983	0.618696	0.609103	0.616643	0.609675
2933.73	0.637088	0.636626	0.628651	0.632911	0.651345	0.663318	0.642775	0.620914	0.604261	0.594804	0.60223	0.595675
2935.66	0.617367	0.616925	0.609265	0.614038	0.631484	0.644759	0.62464	0.603915	0.590226	0.580895	0.588284	0.581741
2937.59	0.598245	0.597714	0.590383	0.595814	0.612383	0.626416	0.606773	0.586956	0.577033	0.567737	0.575015	0.568575
2939.52	0.580425	0.580106	0.572871	0.578746	0.59411	0.609713	0.590292	0.571003	0.565005	0.555747	0.562782	0.556536
2941.44	0.564728	0.564465	0.557486	0.5635	0.577922	0.594989	0.575627	0.557043	0.554423	0.544964	0.551963	0.545646
2943.37	0.551389	0.551157	0.544402	0.550727	0.564486	0.582044	0.563211	0.545186	0.54514	0.535463	0.542613	0.536303
2945.3	0.540887	0.54068	0.533984	0.540659	0.553972	0.572069	0.553247	0.535887	0.537468	0.528051	0.535011	0.528833
2947.23	0.533359	0.533071	0.52645	0.533524	0.546111	0.564959	0.546096	0.529255	0.53153	0.522326	0.52932	0.522958
2949.16	0.528475	0.528202	0.521688	0.528981	0.540952	0.560044	0.541595	0.525066	0.527421	0.518129	0.525221	0.518782
2951.09	0.525687	0.525412	0.518861	0.52613	0.537965	0.557342	0.538663	0.522416	0.524626	0.515201	0.522258	0.515913
2953.02	0.523526	0.523238	0.516616	0.52389	0.535306	0.555466	0.536397	0.520206	0.521851	0.512461	0.519579	0.513117
2954.95	0.520727	0.52013	0.513624	0.52093	0.531977	0.552371	0.533524	0.5175	0.518333	0.509094	0.516333	0.509743
2956.87	0.516359	0.515588	0.509014	0.516589	0.527208	0.54771	0.528869	0.513084	0.513704	0.504566	0.512021	0.505314
2958.8	0.509924	0.509321	0.502643	0.51041	0.520689	0.541428	0.52273	0.506989	0.508138	0.49903	0.506463	0.499709
2960.73	0.502104	0.501247	0.494656	0.50279	0.512573	0.533414	0.515089	0.499612	0.501718	0.49279	0.499978	0.493325
2962.66	0.493173	0.491815	0.485403	0.493974	0.502767	0.524136	0.506198	0.490878	0.49473	0.485891	0.493076	0.486482
2964.59	0.483152	0.481444	0.475284	0.484219	0.491982	0.514078	0.496579	0.481543	0.487645	0.478672	0.48604	0.479196
2966.52	0.472521	0.470899	0.46472	0.474007	0.480909	0.503881	0.486428	0.472149	0.480358	0.47138	0.478777	0.471759
2968.45	0.462258	0.460735	0.454376	0.464011	0.469831	0.493913	0.476342	0.462795	0.473293	0.464349	0.471606	0.464706
2970.38	0.452709	0.451122	0.44484	0.454807	0.459466	0.484361	0.467178	0.454065	0.466836	0.457824	0.465093	0.458221
2972.31	0.443672	0.442264	0.436117	0.446342	0.450116	0.475524	0.458927	0.445971	0.460809	0.451958	0.459257	0.452213
2974.23	0.435435	0.434051	0.428032	0.438598	0.441487	0.467505	0.45102	0.438482	0.455259	0.44656	0.453926	0.446775
2976.16	0.428339	0.426783	0.420782	0.43188	0.433706	0.460462	0.443911	0.431945	0.450471	0.441572	0.449099	0.442176
2978.09	0.421837	0.420167	0.41431	0.425653	0.426633	0.454033	0.437703	0.426287	0.446284	0.43721	0.444837	0.437954
2980.02	0.41596	0.414062	0.408359	0.41977	0.420035	0.448031	0.432048	0.420928	0.442516	0.433492	0.441035	0.434178
2981.95	0.410665	0.408723	0.403019	0.414521	0.414026	0.442777	0.427002	0.415875	0.439104	0.430114	0.437496	0.43088
2983.88	0.405922	0.403811	0.398342	0.409917	0.40854	0.438177	0.422573	0.411559	0.435954	0.427046	0.434429	0.427751
2985.81	0.401762	0.399582	0.394122	0.405845	0.403704	0.43398	0.418405	0.407657	0.433261	0.424545	0.431887	0.42494
2987.74	0.398094	0.395867	0.390236	0.402345	0.399538	0.430101	0.414819	0.404105	0.43102	0.422307	0.429481	0.422643
2989.66	0.395055	0.392705	0.387057	0.39968	0.395818	0.426892	0.411752	0.401351	0.429159	0.420354	0.427562	0.420778
2991.59	0.392854	0.390555	0.384904	0.397806	0.392938	0.424661	0.409489	0.399283	0.427939	0.41912	0.426463	0.419533
2993.52	0.391633	0.389194	0.383531	0.396556	0.391124	0.423381	0.408313	0.397886	0.427479	0.418493	0.4259	0.41902
2995.45	0.391254	0.388559	0.383029	0.396076	0.39	0.422848	0.407786	0.397372	0.427433	0.418516	0.425937	0.419063
2997.38	0.391597	0.388721	0.383228	0.396731	0.389769	0.423034	0.407924	0.397399	0.427855	0.419102	0.426521	0.41964
2999.31	0.392585	0.389667	0.384018	0.39788	0.390651	0.423938	0.408739	0.398116	0.428857	0.420036	0.427466	0.420569
3001.24	0.394084	0.390783	0.385377	0.399061	0.39193	0.425356	0.41009	0.399384	0.430175	0.42126	0.428666	0.421677
3003.17	0.395648	0.391844	0.386594	0.400345	0.393109	0.426793	0.411524	0.400518	0.431492	0.422355	0.42974	0.422796
3005.1	0.397108	0.393149	0.387501	0.401453	0.394127	0.427937	0.412746	0.401398	0.432623	0.423352	0.430747	0.423747
3007.02	0.398439	0.394364	0.388485	0.402551	0.394986	0.428855	0.413618	0.402232	0.433718	0.424352	0.431833	0.424757
3008.95	0.399271	0.39489	0.389229	0.40356	0.395611	0.429721	0.414345	0.402965	0.434745	0.425372	0.432811	0.425891
3010.88	0.399609	0.395019	0.389539	0.403944	0.395794	0.430341	0.414984	0.403458	0.435632	0.42633	0.43369	0.426732
3012.81	0.39978	0.395142	0.389558	0.40415	0.395708	0.430553	0.415487	0.40369	0.436552	0.427179	0.434618	0.427582
3014.74	0.400024	0.395238	0.389586	0.404633	0.395593	0.430727	0.416025	0.403924	0.437679	0.428444	0.435753	0.428747
3016.67	0.400373	0.395376	0.389815	0.405175	0.395469	0.431174	0.416452	0.404357	0.439073	0.429927	0.437143	0.430013
3018.6	0.400746	0.395753	0.390376	0.405978	0.395622	0.432143	0.417281	0.405308	0.44069	0.431413	0.438671	0.431653
3020.53	0.401482	0.3964	0.391202	0.406767	0.396424	0.433299	0.418597	0.406417	0.442451	0.433004	0.440388	0.433368
3022.45	0.402726	0.397234	0.392017	0.407607	0.397519	0.434292	0.419802	0.407495	0.44428	0.434764	0.442046	0.434919
3024.38	0.404104	0.398408	0.39307	0.408946	0.398765	0.435684	0.421235	0.408807	0.446027	0.436605	0.443615	0.436628
3026.31	0.4056	0.399692	0.394418	0.41058	0.40007	0.437567	0.422948	0.410199	0.447799	0.438367	0.445363	0.438345
3028.24	0.407382	0.401037	0.396063	0.412426	0.401482	0.439421	0.424695	0.411873	0.449803	0.440174	0.447193	0.440295
3030.17	0.409137	0.402502	0.397478	0.414202	0.403146	0.44106	0.426593	0.413481	0.451788	0.442024	0.449088	0.442186
3032.1	0.410816	0.404029	0.398806	0.41576	0.404382	0.442674	0.428261	0.414905	0.453508	0.4437	0.450969	0.443847
3034.03	0.412909	0.405845	0.400832	0.417706	0.405769	0.444564	0.430065	0.416505	0.455516	0.445589	0.45295	0.445812
3035.96	0.415274	0.408015	0.402943	0.420146	0.407647	0.446844	0.432597	0.418516	0.457913	0.44781	0.455222	0.448039
3037.89	0.417924	0.410482	0.405116	0.422639	0.409609	0.449361	0.43521	0.420835	0.460352	0.450156	0.457774	0.450533
3039.81	0.420528	0.412745	0.407416	0.424953	0.411666	0.451717	0.43744	0.422972	0.462684	0.452335	0.460082	0.453063
3041.74	0.422999	0.414973	0.409602	0.42729	0.413944	0.454192	0.439849	0.42491	0.465127	0.454527	0.462231	0.455258
3043.67	0.425641	0.417249	0.411937	0.429864	0.41626	0.456926	0.442482	0.426996	0.467571	0.456846	0.464386	0.457307
3045.6	0.42822	0.419569	0.414365	0.432546	0.418538	0.45972	0.445126	0.429461	0.470025	0.459435	0.466703	0.45968
3047.53	0.430915	0.421908	0.416677	0.435078	0.420951	0.462371	0.447744	0.431751	0.472489	0.461719	0.469	0.462019
3049.46	0.433703	0.424201	0.419101	0.43774	0.423315	0.464865	0.450193	0.43378	0.474764	0.4637	0.471331	0.464082
3051.39	0.436757	0.426922	0.421814	0.440478	0.425709	0.467672	0.453066	0.436245	0.477415	0.466497	0.474049	0.466513
3053.32	0.439964	0.429687	0.424607	0.443362	0.428573	0.470917	0.456419	0.43923	0.480295	0.469475	0.476762	0.469433
3055.24	0.442872	0.432192	0.427176	0.446288	0.431759	0.474025	0.459452	0.441976	0.482988	0.471991	0.479367	0.472096
3057.17	0.445781	0.434931	0.429746	0.449087	0.434524	0.476835	0.462125	0.444479	0.485578	0.474322	0.481905	0.474585
3059.1	0.448851	0.437712	0.432482	0.451979	0.437123	0.479782	0.46514	0.44709	0.488129	0.477094	0.484454	0.477219
3061.03	0.451771	0.440273	0.434967	0.454723	0.439692	0.482505	0.46815	0.449595	0.490672	0.479707	0.487013	0.479593
3062.96	0.454271	0.44259	0.436889	0.45703	0.441868	0.484889	0.470612	0.451626	0.49307	0.481909	0.489172	0.48173
3064.89	0.456297	0.444379	0.438475	0.458849	0.443677	0.486915	0.472439	0.453248	0.495024	0.483805	0.490879	0.483499
3066.82	0.458262	0.445916	0.440335	0.460686	0.445094	0.488584	0.474052	0.454838	0.496781	0.485278	0.492485	0.485059
3068.75	0.460509	0.447746	0.442333	0.462852	0.44654	0.490381	0.476054	0.456527	0.498813	0.487025	0.494171	0.487121
3070.68	0.462889	0.449768	0.444229	0.465113	0.448246	0.492326	0.478284	0.458436	0.500906	0.489327	0.496288	0.48929
3072.6	0.465135	0.451665	0.44611	0.46736	0.450095	0.494637	0.480608	0.460357	0.503181	0.491408	0.498509	0.491483
3074.53	0.467123	0.45351	0.447895	0.469626	0.451981	0.497074	0.482827	0.461939	0.505599	0.493497	0.500629	0.493644
3076.46	0.469069	0.455309	0.449685	0.471706	0.453724	0.499103	0.484766	0.463569	0.507812	0.495737	0.502743	0.495585
3078.39	0.471177	0.457007	0.451466	0.473582	0.455389	0.501107	0.486761	0.465322	0.509786	0.497484	0.504644	0.497497
3080.32	0.473253	0.45851	0.452977	0.475322	0.456795	0.502897	0.488701	0.466784	0.511564	0.499201	0.506377	0.499099
3082.25	0.475116	0.460007	0.454413	0.477024	0.457917	0.504178	0.490177	0.467883	0.513325	0.500903	0.50803	0.500749
3084.18	0.476861	0.461659	0.455952	0.478765	0.459104	0.505881	0.49165	0.469448	0.515197	0.502409	0.50983	0.502667
3086.11	0.478709	0.463192	0.457454	0.480515	0.460255	0.507783	0.493333	0.471271	0.516913	0.503997	0.511582	0.504532
3088.03	0.480659	0.464541	0.458887	0.482107	0.461489	0.509326	0.495221	0.472674	0.518618	0.505747	0.513114	0.5061
3089.96	0.482365	0.466009	0.460398	0.483767	0.462799	0.510989	0.496829	0.47387	0.520534	0.507567	0.514956	0.507632
3091.89	0.484171	0.467685	0.462162	0.485655	0.464364	0.512896	0.498702	0.475327	0.522628	0.509586	0.517071	0.50958
3093.82	0.486231	0.469286	0.463904	0.487812	0.466552	0.514975	0.500938	0.477298	0.52476	0.511748	0.519141	0.511662
3095.75	0.488084	0.470683	0.465358	0.489544	0.468073	0.516978	0.502812	0.478957	0.526438	0.513681	0.520792	0.513345
3097.68	0.490122	0.472067	0.466802	0.490954	0.469472	0.518708	0.504716	0.480397	0.528553	0.515598	0.522625	0.515244
3099.61	0.492079	0.47358	0.468198	0.492875	0.471131	0.52032	0.506505	0.481917	0.53072	0.517534	0.524533	0.517314
3101.54	0.493732	0.475073	0.469618	0.494772	0.472601	0.521972	0.508475	0.483378	0.532212	0.519001	0.526063	0.518826
3103.46	0.495828	0.476936	0.471515	0.496723	0.474046	0.524094	0.510566	0.484921	0.534319	0.520706	0.52801	0.520477
3105.39	0.498071	0.478858	0.473652	0.498736	0.475544	0.526166	0.512355	0.486807	0.536424	0.522902	0.52996	0.522695
3107.32	0.500202	0.480726	0.475377	0.500905	0.477233	0.528399	0.514468	0.488507	0.538262	0.524884	0.531635	0.524806
3109.25	0.502579	0.482888	0.47729	0.503225	0.479	0.531012	0.516953	0.490275	0.540514	0.526846	0.533663	0.526856
3111.18	0.505414	0.485086	0.479724	0.505697	0.481259	0.533339	0.519457	0.492676	0.542936	0.529333	0.536061	0.529012
3113.11	0.508382	0.487542	0.482109	0.508276	0.483791	0.535753	0.521718	0.495061	0.545552	0.532001	0.538418	0.531167
3115.04	0.510994	0.489919	0.484242	0.510853	0.486186	0.538442	0.524061	0.497161	0.548377	0.534211	0.540575	0.533535
3116.97	0.513592	0.492107	0.486339	0.513489	0.488484	0.540899	0.527029	0.499255	0.550778	0.536293	0.542676	0.535763
3118.9	0.516545	0.494397	0.488712	0.515879	0.490913	0.543363	0.52998	0.501518	0.552919	0.538546	0.545038	0.538045
3120.82	0.519428	0.496804	0.491272	0.518502	0.493202	0.546294	0.532843	0.504029	0.555405	0.540858	0.547599	0.540488
3122.75	0.521933	0.499248	0.493679	0.521152	0.495411	0.54899	0.535629	0.506206	0.557534	0.542937	0.549648	0.542433
3124.68	0.524897	0.501943	0.49625	0.524111	0.497928	0.551721	0.538495	0.508563	0.560018	0.545316	0.551912	0.544688
3126.61	0.528376	0.504869	0.498917	0.527259	0.500508	0.554635	0.54166	0.510982	0.562863	0.547656	0.554421	0.547204
3128.54	0.531777	0.507983	0.501751	0.53027	0.502996	0.557947	0.544535	0.513654	0.565481	0.549964	0.556916	0.5498
3130.47	0.535568	0.511207	0.505015	0.533648	0.506109	0.561621	0.547651	0.517111	0.568346	0.553149	0.560032	0.553036
3132.4	0.539057	0.514164	0.508232	0.536995	0.509646	0.565057	0.551267	0.520044	0.571179	0.556033	0.562591	0.555762
3134.33	0.542245	0.517327	0.511313	0.540503	0.512883	0.568238	0.554796	0.522873	0.574276	0.558741	0.564973	0.558207
3136.25	0.546082	0.520643	0.514375	0.544214	0.51592	0.571775	0.558752	0.526126	0.577244	0.561516	0.568089	0.561025
3138.18	0.549852	0.523693	0.517548	0.547685	0.518927	0.575755	0.56259	0.52921	0.580037	0.564031	0.571046	0.563885
3140.11	0.553535	0.526892	0.520934	0.55139	0.522195	0.57944	0.565903	0.532046	0.583237	0.567089	0.573604	0.566497
3142.04	0.557555	0.530207	0.524133	0.55482	0.525488	0.582692	0.56958	0.535082	0.585882	0.569944	0.576302	0.569011
3143.97	0.561376	0.533525	0.527233	0.557991	0.528863	0.586231	0.573298	0.53876	0.588424	0.572641	0.579032	0.571616
3145.9	0.565183	0.537181	0.53083	0.561558	0.532511	0.590104	0.576731	0.542162	0.591755	0.575666	0.581844	0.574526
3147.83	0.569468	0.540954	0.534491	0.565447	0.536107	0.593759	0.580667	0.545382	0.595031	0.578656	0.584953	0.577933
3149.76	0.57368	0.544612	0.538303	0.569655	0.53988	0.597678	0.584683	0.548986	0.598016	0.581807	0.588189	0.580957
3151.69	0.577817	0.548286	0.542237	0.573655	0.544048	0.601945	0.588865	0.552338	0.601348	0.585089	0.591345	0.583676
3153.61	0.581959	0.551956	0.546055	0.577657	0.548186	0.606278	0.593263	0.555822	0.605239	0.588163	0.594359	0.587094
3155.54	0.586201	0.555714	0.549838	0.581809	0.551963	0.610626	0.597395	0.559627	0.60867	0.591218	0.597289	0.590585
3157.47	0.590577	0.55948	0.553552	0.585816	0.555825	0.615023	0.601818	0.563412	0.611353	0.594293	0.600309	0.593551
3159.4	0.59487	0.563034	0.557409	0.589691	0.559914	0.619218	0.606352	0.56702	0.614405	0.597175	0.603407	0.59643
3161.33	0.598996	0.566842	0.560967	0.593623	0.563852	0.62324	0.610361	0.570591	0.617695	0.600309	0.606249	0.59958
3163.26	0.603253	0.570822	0.564522	0.597649	0.567747	0.62717	0.614252	0.574353	0.620724	0.603562	0.609307	0.60259
3165.19	0.607675	0.574543	0.568762	0.601836	0.571636	0.631322	0.618374	0.577817	0.624097	0.60666	0.612221	0.605483
3167.12	0.612092	0.578479	0.572875	0.606134	0.575862	0.635799	0.622819	0.581369	0.627548	0.609618	0.615328	0.608905
3169.04	0.616691	0.582558	0.576766	0.610246	0.580232	0.640339	0.627433	0.585357	0.630442	0.612547	0.618765	0.612164
3170.97	0.621567	0.586627	0.580992	0.614682	0.584641	0.645072	0.631949	0.589516	0.633936	0.615992	0.621951	0.615622
3172.9	0.626507	0.591138	0.585156	0.619379	0.589234	0.649657	0.636346	0.593415	0.637749	0.619617	0.625266	0.619037
3174.83	0.631213	0.595487	0.589257	0.623734	0.593386	0.654024	0.641096	0.597446	0.640968	0.623369	0.628528	0.622204
3176.76	0.63562	0.599351	0.593318	0.627942	0.597434	0.658454	0.64552	0.601537	0.644325	0.626529	0.631674	0.625203
3178.69	0.639712	0.603288	0.597025	0.631958	0.601398	0.662471	0.649499	0.604734	0.64727	0.628745	0.634447	0.627691
3180.62	0.643888	0.607331	0.600948	0.635969	0.605536	0.666368	0.65397	0.608145	0.65015	0.631573	0.637431	0.63063
3182.55	0.648305	0.611431	0.605091	0.640403	0.609581	0.670902	0.658254	0.61213	0.653662	0.634573	0.640647	0.633846
3184.48	0.652627	0.61508	0.608522	0.644413	0.613393	0.675382	0.662337	0.61577	0.656813	0.637196	0.643514	0.636761
3186.4	0.657196	0.618647	0.612238	0.648565	0.617688	0.679821	0.666597	0.619528	0.659801	0.640284	0.646203	0.639401
3188.33	0.661906	0.622877	0.61689	0.653168	0.621937	0.684277	0.671023	0.623487	0.663079	0.643789	0.649308	0.642608
3190.26	0.666368	0.627168	0.620983	0.656994	0.62621	0.688309	0.675565	0.627153	0.666618	0.64715	0.652687	0.645872
3192.19	0.670683	0.631123	0.624691	0.660911	0.630479	0.692559	0.679991	0.631078	0.669914	0.650452	0.655533	0.649022
3194.12	0.675072	0.635001	0.628808	0.665073	0.634792	0.696965	0.684702	0.635213	0.673091	0.653544	0.65852	0.652496
3196.05	0.679255	0.63878	0.632882	0.668895	0.639154	0.700967	0.688878	0.638754	0.676589	0.656154	0.661522	0.655234
3197.98	0.682778	0.64194	0.636106	0.672564	0.642868	0.705172	0.692005	0.641664	0.678946	0.658431	0.664013	0.657175
3199.91	0.686457	0.645133	0.639392	0.676319	0.646242	0.709043	0.695489	0.64481	0.681418	0.660889	0.666347	0.659707
3201.83	0.690402	0.649081	0.643117	0.680273	0.649689	0.712825	0.699722	0.64808	0.684546	0.664023	0.668755	0.662736
3203.76	0.694478	0.65272	0.646735	0.684115	0.653327	0.716989	0.704036	0.651556	0.687248	0.666819	0.67151	0.66561
3205.69	0.69892	0.656308	0.650428	0.687745	0.657834	0.720704	0.707933	0.65541	0.690142	0.669558	0.674411	0.66865
3207.62	0.703461	0.660239	0.654272	0.691496	0.662487	0.724621	0.711748	0.659233	0.693257	0.6728	0.677683	0.671576
3209.55	0.707074	0.663605	0.657546	0.69528	0.665716	0.728431	0.715371	0.662241	0.695943	0.675275	0.680573	0.673719
3211.48	0.710909	0.667184	0.661132	0.699089	0.669371	0.732832	0.719608	0.665545	0.698727	0.678309	0.683279	0.676726
3213.41	0.715062	0.671078	0.665095	0.702923	0.673799	0.737042	0.723986	0.669122	0.701989	0.681186	0.685999	0.679942
3215.34	0.718456	0.674678	0.668535	0.706456	0.677204	0.740293	0.727729	0.67232	0.70466	0.683377	0.688399	0.68209
3217.27	0.722509	0.678431	0.672183	0.709822	0.681106	0.74428	0.731478	0.675873	0.707432	0.686553	0.691126	0.685244
3219.19	0.726256	0.681586	0.675079	0.713065	0.684671	0.747552	0.735369	0.679189	0.709809	0.68883	0.693567	0.687889
3221.12	0.729565	0.684542	0.677877	0.716483	0.687629	0.750909	0.738943	0.68239	0.712507	0.69078	0.696254	0.689892
3223.05	0.733388	0.688292	0.681645	0.720126	0.691797	0.754669	0.742444	0.685455	0.715852	0.693475	0.699157	0.692729
3224.98	0.737349	0.692196	0.685606	0.723911	0.695858	0.758504	0.746427	0.68913	0.719042	0.696477	0.701694	0.695432
3226.91	0.741495	0.695742	0.689318	0.72815	0.699423	0.76304	0.75023	0.693232	0.722104	0.699546	0.704381	0.697989
3228.84	0.745689	0.699516	0.693158	0.732089	0.703711	0.767035	0.754462	0.696295	0.724837	0.702477	0.707425	0.700843
3230.77	0.749967	0.703523	0.697058	0.735823	0.708139	0.771161	0.759285	0.69963	0.727578	0.705184	0.710423	0.703773
3232.7	0.754115	0.707635	0.700657	0.739674	0.712248	0.775358	0.763157	0.703665	0.730298	0.707751	0.712934	0.706559
3234.62	0.758081	0.711871	0.704553	0.743417	0.716271	0.779512	0.767213	0.707325	0.733442	0.710647	0.715429	0.709637
3236.55	0.762124	0.715504	0.708061	0.747618	0.719976	0.783774	0.771217	0.710736	0.736397	0.713417	0.718162	0.712557
3238.48	0.766382	0.719189	0.71193	0.751797	0.724234	0.78822	0.774974	0.714729	0.739078	0.716493	0.721123	0.715158
3240.41	0.771153	0.723144	0.716585	0.755282	0.728672	0.792429	0.779492	0.718825	0.74173	0.719371	0.724274	0.717922
3242.34	0.776052	0.727749	0.721085	0.75932	0.73382	0.797284	0.784206	0.723078	0.745247	0.722329	0.727649	0.721256
3244.27	0.780423	0.732025	0.725117	0.763479	0.738742	0.801803	0.788271	0.726975	0.748607	0.725185	0.730468	0.724046
3246.2	0.784762	0.736088	0.72922	0.767804	0.743284	0.806232	0.792596	0.731268	0.75149	0.727833	0.733079	0.726512
3248.13	0.789637	0.74129	0.734227	0.773415	0.749125	0.811405	0.797405	0.736304	0.754885	0.73188	0.736737	0.730215
3250.05	0.794868	0.746585	0.739361	0.778864	0.754553	0.816596	0.802537	0.740699	0.758475	0.73619	0.740245	0.734018
3251.98	0.800355	0.751783	0.744688	0.783794	0.760246	0.822818	0.808058	0.745569	0.76255	0.739682	0.743947	0.737823
3253.91	0.805272	0.756443	0.749335	0.788127	0.765658	0.827582	0.812864	0.749922	0.765498	0.742637	0.747232	0.740838
3255.84	0.809947	0.760707	0.753539	0.79239	0.770051	0.831365	0.817919	0.753768	0.768751	0.745677	0.749805	0.743392
3257.77	0.814854	0.765452	0.75807	0.796754	0.775347	0.836451	0.822915	0.758004	0.772406	0.748479	0.753076	0.746878
3259.7	0.819661	0.770024	0.762598	0.801048	0.78085	0.841941	0.827482	0.762036	0.775115	0.751456	0.756243	0.749961
3261.63	0.824262	0.774277	0.767269	0.805771	0.785405	0.845947	0.83238	0.766317	0.778109	0.754364	0.758784	0.752389
3263.56	0.82891	0.778999	0.771276	0.810087	0.790251	0.850297	0.837236	0.77068	0.781084	0.756545	0.761527	0.755082
3265.49	0.833456	0.783216	0.77515	0.81435	0.795054	0.855348	0.842371	0.774455	0.783601	0.758874	0.764119	0.757677
3267.41	0.837897	0.787186	0.779509	0.818558	0.79905	0.859347	0.846401	0.778077	0.786309	0.761517	0.766609	0.76037
3269.34	0.841992	0.791705	0.783796	0.822033	0.802809	0.863229	0.848634	0.781603	0.788999	0.764696	0.76929	0.763149
3271.27	0.845497	0.795415	0.787681	0.825289	0.806547	0.866876	0.852682	0.785059	0.791311	0.76751	0.771815	0.765372
3273.2	0.8485	0.798051	0.790489	0.828281	0.810073	0.87006	0.856311	0.787923	0.793113	0.76887	0.773283	0.766654
3275.13	0.850621	0.800222	0.792156	0.830844	0.812431	0.872969	0.858337	0.789417	0.794064	0.769243	0.774194	0.767447
3277.06	0.852372	0.801992	0.793452	0.83258	0.814674	0.874751	0.859931	0.790647	0.794379	0.769582	0.774964	0.768102
3278.99	0.854078	0.803276	0.794794	0.833889	0.81629	0.875508	0.860685	0.791824	0.794593	0.770093	0.775394	0.768989
3280.92	0.855426	0.804265	0.795882	0.834931	0.817072	0.876218	0.862304	0.792842	0.795149	0.770699	0.775814	0.769699
3282.84	0.855799	0.80488	0.796778	0.835182	0.817653	0.876726	0.862902	0.794205	0.795023	0.771476	0.775704	0.769303
3284.77	0.856302	0.805485	0.797805	0.835302	0.81822	0.877385	0.862652	0.794678	0.794884	0.771146	0.775498	0.768746
3286.7	0.857462	0.806407	0.798685	0.835775	0.81876	0.878098	0.86378	0.794492	0.795051	0.770652	0.77552	0.76876
3288.63	0.857476	0.806672	0.798746	0.835542	0.818745	0.878149	0.863549	0.794535	0.794189	0.770305	0.775391	0.768402
3290.56	0.856601	0.806551	0.798233	0.834705	0.818808	0.877505	0.862388	0.793864	0.793767	0.769736	0.774703	0.767863
3292.49	0.855234	0.805236	0.796667	0.833649	0.817794	0.875682	0.861235	0.792057	0.793147	0.768238	0.773136	0.766412
3294.42	0.85369	0.803804	0.795184	0.832398	0.815776	0.87407	0.859761	0.790543	0.791351	0.766538	0.771825	0.765302
3296.35	0.851937	0.802458	0.793735	0.830655	0.814529	0.872772	0.858566	0.789314	0.78968	0.765892	0.770978	0.764147
3298.28	0.850254	0.799878	0.791495	0.828898	0.813067	0.870534	0.856664	0.787357	0.787761	0.764061	0.768997	0.761924
3300.2	0.84859	0.798048	0.789562	0.827554	0.810974	0.868419	0.854618	0.785587	0.785606	0.761696	0.767061	0.760463
3302.13	0.846312	0.796557	0.787327	0.825201	0.807824	0.866604	0.852055	0.783759	0.783557	0.760054	0.765493	0.758815
3304.06	0.844475	0.794521	0.785679	0.822516	0.804793	0.864322	0.849729	0.781121	0.781915	0.758701	0.763541	0.757093
3305.99	0.843139	0.793174	0.784105	0.820981	0.802977	0.862329	0.847877	0.779083	0.78097	0.757131	0.762204	0.756269
3307.92	0.840963	0.790809	0.781338	0.819016	0.801387	0.860447	0.845876	0.776919	0.779526	0.755227	0.760552	0.754531
3309.85	0.837745	0.787755	0.77895	0.816372	0.798854	0.857593	0.843523	0.774186	0.77779	0.753215	0.758296	0.752335
3311.78	0.835624	0.785615	0.776691	0.814158	0.795665	0.854953	0.840482	0.771832	0.775883	0.75152	0.756686	0.751069
3313.71	0.833115	0.782551	0.773725	0.811205	0.792905	0.851631	0.837275	0.768876	0.773497	0.74934	0.754707	0.748972
3315.63	0.830498	0.77961	0.771108	0.808719	0.789355	0.848468	0.834647	0.766043	0.771384	0.747419	0.752924	0.746587
3317.56	0.827616	0.776873	0.768735	0.80642	0.786034	0.845858	0.83115	0.76307	0.769235	0.745602	0.75076	0.74448
3319.49	0.824487	0.774349	0.76621	0.804077	0.78327	0.842448	0.828247	0.760256	0.767615	0.74372	0.748375	0.742324
3321.42	0.822098	0.772233	0.763739	0.801948	0.780203	0.839475	0.826477	0.758466	0.765805	0.742009	0.746593	0.740324
3323.35	0.820083	0.77	0.760988	0.799166	0.777361	0.836945	0.823607	0.755653	0.764026	0.739833	0.744685	0.738419
3325.28	0.81728	0.767537	0.758181	0.796559	0.774489	0.834088	0.820414	0.752469	0.762403	0.738081	0.742644	0.736629
3327.21	0.81412	0.765066	0.755576	0.794603	0.771422	0.831463	0.81788	0.750179	0.760303	0.736537	0.740762	0.734645
3329.14	0.812258	0.762663	0.753331	0.792348	0.768674	0.829524	0.815728	0.747705	0.7588	0.734674	0.739196	0.732923
3331.07	0.810503	0.760254	0.751326	0.789545	0.766382	0.827009	0.813189	0.745349	0.757285	0.73329	0.737526	0.731821
3332.99	0.808467	0.757932	0.74912	0.787708	0.764326	0.824057	0.810691	0.743207	0.755667	0.732194	0.736132	0.730407
3334.92	0.806106	0.755384	0.746746	0.785419	0.762063	0.821544	0.808014	0.740424	0.753754	0.729785	0.734529	0.72817
3336.85	0.802843	0.752188	0.743883	0.782094	0.758603	0.818521	0.804617	0.737305	0.750969	0.72628	0.731852	0.725421
3338.78	0.799728	0.749623	0.741381	0.780131	0.754907	0.814821	0.801605	0.734766	0.748365	0.724256	0.72978	0.723476
3340.71	0.798087	0.747599	0.738827	0.777917	0.75197	0.812126	0.799395	0.732817	0.74627	0.722854	0.727833	0.721848
3342.64	0.796041	0.745251	0.736414	0.775447	0.749562	0.810617	0.796512	0.730792	0.744549	0.720611	0.725579	0.71979
3344.57	0.793387	0.743377	0.734346	0.773584	0.747177	0.808606	0.793822	0.728434	0.742911	0.718913	0.724125	0.717832
3346.5	0.790879	0.741537	0.732291	0.771629	0.744356	0.80646	0.79199	0.725866	0.741398	0.717302	0.722596	0.716029
3348.42	0.789107	0.739417	0.730428	0.769719	0.741981	0.804066	0.790343	0.723403	0.739662	0.715562	0.720903	0.71433
3350.35	0.787688	0.737432	0.728556	0.767411	0.7395	0.801319	0.788492	0.721691	0.737794	0.713504	0.718829	0.71288
3352.28	0.785579	0.735202	0.726645	0.76508	0.736569	0.798704	0.785842	0.719273	0.735717	0.711552	0.716431	0.711065
3354.21	0.783228	0.732728	0.724189	0.763032	0.734307	0.795782	0.782865	0.716444	0.733004	0.709656	0.714317	0.708997
3356.14	0.779914	0.729858	0.720736	0.760564	0.731428	0.792776	0.780025	0.713568	0.730532	0.706549	0.711763	0.706133
3358.07	0.776991	0.727163	0.718083	0.758285	0.728681	0.790283	0.7771	0.71136	0.728364	0.704306	0.709716	0.703427
3360	0.774639	0.724778	0.716186	0.755741	0.72604	0.787978	0.774571	0.709282	0.726078	0.702553	0.70763	0.701462
3361.93	0.771862	0.722036	0.713188	0.753279	0.722378	0.78501	0.771803	0.706088	0.723602	0.699627	0.70454	0.6989
3363.86	0.769376	0.719828	0.710939	0.751149	0.719694	0.782423	0.768588	0.703174	0.721172	0.69745	0.702449	0.696525
3365.78	0.766709	0.717736	0.708861	0.748465	0.71726	0.779774	0.766096	0.700748	0.718625	0.695173	0.700569	0.694309
3367.71	0.764139	0.715193	0.706211	0.745444	0.714491	0.777049	0.763919	0.698293	0.71618	0.692367	0.698229	0.691816
3369.64	0.762555	0.712679	0.703817	0.742755	0.711891	0.77412	0.761834	0.695981	0.713632	0.69014	0.695587	0.689475
3371.57	0.760805	0.710384	0.701237	0.740826	0.708755	0.771381	0.759024	0.693838	0.71113	0.687684	0.693143	0.687455
3373.5	0.758058	0.707913	0.698993	0.73884	0.705368	0.769	0.756251	0.691132	0.708817	0.68506	0.690986	0.68494
3375.43	0.75456	0.705188	0.696493	0.736178	0.702478	0.765529	0.753543	0.68827	0.706326	0.682235	0.688446	0.682269
3377.36	0.751735	0.702312	0.693375	0.733277	0.699651	0.762693	0.749745	0.685092	0.703353	0.679517	0.685864	0.679691
3379.29	0.749062	0.699408	0.6906	0.730784	0.696738	0.759873	0.74631	0.682096	0.700395	0.677159	0.683105	0.676957
3381.21	0.746533	0.696812	0.688176	0.728265	0.693947	0.756575	0.743857	0.680001	0.698341	0.67474	0.680731	0.674504
3383.14	0.744256	0.694196	0.68587	0.725795	0.691587	0.753968	0.74125	0.677683	0.696	0.672107	0.67852	0.671866
3385.07	0.741057	0.69132	0.682992	0.722801	0.688871	0.750742	0.738024	0.67451	0.692549	0.668816	0.675249	0.668704
3387	0.738271	0.689414	0.680395	0.719995	0.685427	0.747511	0.734973	0.672232	0.689712	0.666073	0.672489	0.666086
3388.93	0.736003	0.68735	0.678574	0.718144	0.682713	0.745258	0.732833	0.670358	0.688006	0.664109	0.670725	0.66424
3390.86	0.734137	0.684936	0.676742	0.716087	0.681302	0.743426	0.730898	0.668616	0.685747	0.662635	0.668893	0.662304
3392.79	0.731296	0.681544	0.672915	0.712336	0.678163	0.740408	0.727482	0.66527	0.682207	0.659202	0.665421	0.658716
3394.72	0.728251	0.678387	0.66974	0.70922	0.6746	0.737135	0.724202	0.661986	0.679395	0.656019	0.662277	0.655799
3396.64	0.724953	0.675574	0.667295	0.706123	0.671507	0.733623	0.721102	0.659302	0.676395	0.653153	0.65924	0.652785
3398.57	0.721368	0.672481	0.664427	0.70294	0.667816	0.730186	0.717713	0.655845	0.672794	0.649865	0.655851	0.649217
3400.5	0.718688	0.670263	0.662095	0.700759	0.664532	0.727842	0.714902	0.653704	0.670156	0.647655	0.653604	0.647078
3402.43	0.715773	0.667417	0.6586	0.697667	0.661008	0.724472	0.711472	0.650542	0.666611	0.643849	0.650104	0.644117
3404.36	0.712462	0.664322	0.654946	0.694336	0.658102	0.720881	0.707702	0.646707	0.663027	0.64021	0.646582	0.640538
3406.29	0.709324	0.661384	0.652181	0.69116	0.655652	0.717763	0.704513	0.644168	0.66018	0.637302	0.643842	0.637651
3408.22	0.706218	0.658609	0.649977	0.687998	0.652108	0.714593	0.701148	0.641366	0.656914	0.634366	0.641019	0.634878
3410.15	0.703148	0.655703	0.646865	0.685416	0.648635	0.711425	0.697795	0.638254	0.653401	0.63162	0.638223	0.631563
3412.08	0.700588	0.652813	0.643611	0.682699	0.646003	0.708421	0.69491	0.63525	0.650079	0.628307	0.634992	0.62851
3414	0.696661	0.649225	0.640366	0.678816	0.642219	0.704277	0.691395	0.632039	0.646502	0.624642	0.631334	0.625245
3415.93	0.692001	0.645503	0.636929	0.675138	0.637966	0.699833	0.6874	0.628939	0.643149	0.621237	0.628066	0.621454
3417.86	0.689084	0.643005	0.633844	0.672135	0.635554	0.697314	0.684164	0.626189	0.640252	0.618137	0.625365	0.618608
3419.79	0.685181	0.638771	0.62976	0.668245	0.632903	0.693679	0.680254	0.62239	0.635777	0.613739	0.62154	0.614862
3421.72	0.679595	0.633574	0.62512	0.663359	0.627488	0.688179	0.675517	0.617141	0.630678	0.608373	0.616536	0.609376
3423.65	0.675636	0.63076	0.621733	0.659651	0.622555	0.684296	0.671353	0.613536	0.626889	0.605035	0.612802	0.605616
3425.58	0.672521	0.628163	0.618642	0.656891	0.619436	0.681166	0.667828	0.610656	0.623618	0.602198	0.609649	0.602572
3427.51	0.669179	0.625064	0.615167	0.653831	0.616114	0.677455	0.664629	0.607338	0.619722	0.598605	0.606156	0.599138
3429.43	0.6654	0.621508	0.611912	0.649839	0.613029	0.673871	0.66076	0.604183	0.615899	0.595095	0.602769	0.595531
3431.36	0.661821	0.617513	0.608389	0.644991	0.609561	0.669682	0.655709	0.600323	0.611944	0.591034	0.598466	0.591217
3433.29	0.658135	0.613501	0.60434	0.641002	0.605172	0.665479	0.65092	0.596363	0.607486	0.586937	0.593988	0.58695
3435.22	0.654134	0.609734	0.600689	0.637551	0.600896	0.661595	0.647402	0.592989	0.603938	0.583321	0.590215	0.583406
3437.15	0.649237	0.605786	0.596279	0.633405	0.596525	0.656746	0.643459	0.589039	0.599847	0.579296	0.586177	0.579201
3439.08	0.644683	0.601811	0.592146	0.629533	0.592282	0.652602	0.639229	0.585049	0.595183	0.575082	0.582304	0.575095
3441.01	0.641014	0.597933	0.588369	0.625608	0.588401	0.648608	0.634618	0.581305	0.590959	0.570773	0.578401	0.571091
3442.94	0.63564	0.59316	0.583441	0.620846	0.584177	0.644294	0.629761	0.577007	0.586487	0.566077	0.573897	0.566369
3444.87	0.631823	0.589728	0.580129	0.617295	0.581476	0.640806	0.626102	0.574193	0.583532	0.563128	0.570973	0.563534
3446.79	0.626409	0.584303	0.574927	0.611928	0.576324	0.63509	0.620736	0.568866	0.578102	0.557469	0.565135	0.557842
3448.72	0.620528	0.578841	0.569665	0.606066	0.569554	0.629501	0.615334	0.562931	0.571562	0.551123	0.558643	0.551589
3450.65	0.617613	0.576203	0.567333	0.602961	0.565433	0.625629	0.611847	0.560025	0.567897	0.548253	0.555664	0.548833
3452.58	0.613359	0.572057	0.563378	0.59879	0.560674	0.62105	0.607152	0.555814	0.563574	0.544011	0.551711	0.544799
3454.51	0.609096	0.567833	0.558545	0.594433	0.556303	0.616405	0.601826	0.551416	0.559013	0.53927	0.547373	0.540163
3456.44	0.60424	0.562818	0.553838	0.589949	0.552209	0.611359	0.597081	0.547402	0.554256	0.534542	0.542483	0.535327
3458.37	0.599517	0.55811	0.549612	0.585037	0.548101	0.606964	0.592576	0.543323	0.549971	0.529931	0.537993	0.530898
3460.3	0.595572	0.554143	0.54541	0.580641	0.544083	0.602704	0.587526	0.539245	0.545315	0.525541	0.533676	0.526646
3462.22	0.589784	0.548818	0.539807	0.575778	0.538897	0.59744	0.582058	0.534258	0.539276	0.519957	0.528331	0.52098
3464.15	0.584202	0.54466	0.535254	0.570814	0.533782	0.592842	0.577374	0.529805	0.534484	0.515269	0.523857	0.515878
3466.08	0.579524	0.541017	0.531491	0.566404	0.529551	0.588557	0.573407	0.526237	0.530455	0.511578	0.519716	0.511405
3468.01	0.574381	0.536094	0.526348	0.561688	0.524762	0.583625	0.568668	0.521758	0.525593	0.506551	0.514669	0.506688
3469.94	0.569923	0.531406	0.522125	0.557182	0.51997	0.578962	0.563865	0.517179	0.520786	0.501926	0.510155	0.50255
3471.87	0.565564	0.526964	0.517802	0.552518	0.515172	0.574226	0.558925	0.512868	0.515727	0.497442	0.505671	0.497997
3473.8	0.560638	0.522214	0.512934	0.547717	0.510244	0.568962	0.553529	0.508535	0.510516	0.49217	0.500541	0.492999
3475.73	0.555112	0.516911	0.507886	0.542294	0.504617	0.563464	0.548052	0.503768	0.505051	0.486572	0.494929	0.487439
3477.66	0.55028	0.513109	0.503555	0.537851	0.500287	0.559275	0.544054	0.500039	0.50098	0.482755	0.490944	0.48327
3479.58	0.545434	0.508999	0.499247	0.533635	0.497506	0.555389	0.540051	0.496351	0.497055	0.478755	0.487541	0.479411
3481.51	0.539493	0.502621	0.493462	0.527607	0.492059	0.549264	0.53409	0.490715	0.490708	0.472129	0.481495	0.473359
3483.44	0.533837	0.497208	0.488556	0.522381	0.485762	0.543343	0.528267	0.485469	0.484786	0.466289	0.475593	0.467571
3485.37	0.530022	0.494048	0.485515	0.519202	0.482626	0.539786	0.524436	0.482261	0.48082	0.462847	0.472112	0.463764
3487.3	0.524942	0.489449	0.480794	0.514292	0.478168	0.535127	0.519743	0.477537	0.475457	0.457603	0.46697	0.458646
3489.23	0.519659	0.484424	0.475279	0.508645	0.472255	0.52969	0.514279	0.472224	0.470023	0.452027	0.461443	0.453149
3491.16	0.515561	0.480355	0.470949	0.504477	0.467667	0.52538	0.509456	0.468335	0.465683	0.447717	0.456943	0.448751
3493.09	0.511505	0.476075	0.466943	0.500435	0.463579	0.521102	0.505075	0.464789	0.461056	0.443254	0.452295	0.44443
3495.01	0.506509	0.471354	0.462472	0.495423	0.459552	0.515918	0.500143	0.460346	0.456063	0.438287	0.447601	0.439456
3496.94	0.500559	0.46636	0.457106	0.490112	0.454361	0.510701	0.494822	0.45514	0.450579	0.432614	0.442221	0.433913
3498.87	0.496358	0.462598	0.453212	0.486462	0.450048	0.506959	0.491117	0.452022	0.446256	0.428726	0.43859	0.430178
3500.8	0.492629	0.458788	0.449789	0.482409	0.448012	0.504299	0.488138	0.449787	0.442774	0.425552	0.435754	0.426926
3502.73	0.486402	0.452414	0.443624	0.475664	0.443321	0.498659	0.482576	0.443865	0.436761	0.419187	0.429296	0.420252
3504.66	0.480445	0.446701	0.437924	0.470174	0.435658	0.491583	0.475785	0.43718	0.429741	0.412407	0.422271	0.413215
3506.59	0.477347	0.444344	0.435409	0.467595	0.431913	0.488173	0.472183	0.434732	0.426136	0.409527	0.418968	0.410492
3508.52	0.472717	0.439994	0.431072	0.463106	0.428779	0.484333	0.467961	0.431208	0.421686	0.404917	0.414477	0.406358
3510.45	0.466345	0.433645	0.424925	0.456909	0.422381	0.478394	0.461629	0.425049	0.414825	0.397557	0.407621	0.399355
3512.37	0.462139	0.429912	0.421083	0.452673	0.416653	0.473146	0.456522	0.420612	0.409796	0.392756	0.402844	0.394651
3514.3	0.457898	0.426005	0.416963	0.448561	0.412022	0.46832	0.451857	0.416759	0.40524	0.388555	0.398672	0.390358
3516.23	0.453635	0.421871	0.412819	0.444515	0.408044	0.464123	0.447394	0.412925	0.400754	0.384324	0.394472	0.38604
3518.16	0.448847	0.417192	0.40837	0.439733	0.403664	0.459474	0.442598	0.408686	0.395874	0.379769	0.389683	0.381389
3520.09	0.444669	0.413191	0.404462	0.435385	0.4004	0.455705	0.438974	0.405662	0.391818	0.376199	0.385899	0.377466
3522.02	0.440193	0.409233	0.400564	0.431214	0.39889	0.452915	0.435475	0.402966	0.388378	0.372748	0.382357	0.373709
3523.95	0.433625	0.402972	0.394621	0.425337	0.394673	0.448081	0.430328	0.397957	0.382848	0.366793	0.376616	0.367762
3525.88	0.429009	0.39852	0.390027	0.420624	0.389856	0.442838	0.425572	0.393828	0.377968	0.361976	0.372055	0.363156
3527.8	0.423847	0.393332	0.385151	0.41506	0.384306	0.436934	0.419873	0.38827	0.372078	0.356315	0.366431	0.357665
3529.73	0.418477	0.388203	0.380156	0.41029	0.377585	0.431109	0.413998	0.382353	0.365655	0.35055	0.360375	0.351729
3531.66	0.413833	0.38472	0.376005	0.406631	0.371787	0.426286	0.409005	0.378058	0.361054	0.346073	0.355856	0.347431
3533.59	0.409994	0.38158	0.372692	0.402932	0.367696	0.42267	0.404962	0.37498	0.35728	0.342385	0.352497	0.344082
3535.52	0.405155	0.376838	0.368331	0.397766	0.36435	0.41837	0.400393	0.371057	0.352716	0.337901	0.348226	0.339436
3537.45	0.398912	0.370943	0.36255	0.39145	0.358507	0.412226	0.394649	0.365639	0.346987	0.33217	0.342322	0.333533
3539.38	0.394478	0.367322	0.35868	0.387727	0.353826	0.40766	0.390139	0.362109	0.342724	0.328346	0.338493	0.329838
3541.31	0.390306	0.36409	0.355283	0.384223	0.351593	0.404696	0.386657	0.359413	0.33969	0.325542	0.335798	0.32708
3543.23	0.385706	0.359878	0.350728	0.379684	0.350264	0.402122	0.38352	0.356776	0.336988	0.3225	0.332776	0.324004
3545.16	0.378924	0.353077	0.344129	0.373183	0.346587	0.396868	0.378286	0.351793	0.332325	0.317196	0.327376	0.318455
3547.09	0.371966	0.346532	0.33781	0.366738	0.338402	0.389446	0.371319	0.344927	0.325595	0.310691	0.320937	0.311914
3549.02	0.368495	0.343485	0.334683	0.363415	0.332484	0.384747	0.366625	0.34132	0.321201	0.307057	0.317404	0.308525
3550.95	0.364838	0.339888	0.331439	0.359798	0.329249	0.380812	0.362687	0.33822	0.317967	0.303925	0.3142	0.305669
3552.88	0.357732	0.333353	0.325113	0.353116	0.322861	0.374445	0.356222	0.331615	0.312256	0.297827	0.30844	0.299596
3554.81	0.352907	0.329077	0.320776	0.348662	0.316573	0.369047	0.350638	0.326993	0.307724	0.29357	0.304145	0.295144
3556.74	0.34883	0.325541	0.317288	0.344868	0.311982	0.36474	0.346342	0.323831	0.304282	0.290522	0.301175	0.292221
3558.67	0.343761	0.321275	0.31302	0.34007	0.308957	0.360766	0.342239	0.320165	0.300766	0.287346	0.298053	0.288864
3560.59	0.338545	0.316516	0.308373	0.335222	0.306259	0.356796	0.338036	0.316361	0.297277	0.283919	0.294668	0.285293
3562.52	0.334135	0.31269	0.304623	0.33126	0.303852	0.353769	0.334759	0.313883	0.294571	0.281495	0.292422	0.282851
3564.45	0.329949	0.309146	0.301083	0.327224	0.304791	0.352114	0.33287	0.312645	0.293339	0.280656	0.291173	0.281612
3566.38	0.321334	0.30039	0.292547	0.3182	0.300996	0.345743	0.326516	0.305546	0.287633	0.274356	0.284872	0.275378
3568.31	0.313466	0.29258	0.284512	0.31003	0.287466	0.334963	0.316316	0.295335	0.278234	0.264651	0.276016	0.2662
3570.24	0.311357	0.291329	0.283113	0.308312	0.280006	0.330179	0.311606	0.292501	0.275018	0.261985	0.273327	0.263772
3572.17	0.307986	0.288963	0.280675	0.305608	0.276098	0.326813	0.307758	0.29007	0.272681	0.260019	0.271137	0.261961
3574.1	0.303047	0.284711	0.276518	0.301087	0.272018	0.322221	0.303255	0.286087	0.269249	0.256603	0.26773	0.258733
3576.02	0.29807	0.280141	0.272014	0.296236	0.267677	0.317379	0.298689	0.282067	0.265552	0.253078	0.26401	0.255115
3577.95	0.293648	0.276044	0.267843	0.291908	0.263531	0.31316	0.294049	0.278227	0.262025	0.249945	0.260804	0.251986
3579.88	0.289129	0.271831	0.263695	0.287479	0.259564	0.308863	0.289823	0.274332	0.258717	0.246865	0.257747	0.248902
3581.81	0.285197	0.26815	0.260061	0.283937	0.256264	0.305352	0.286292	0.271474	0.256134	0.24431	0.255322	0.246315
3583.74	0.281686	0.265425	0.257284	0.281189	0.255545	0.303519	0.284005	0.270181	0.254817	0.243294	0.254357	0.245258
3585.67	0.277042	0.261824	0.253381	0.276892	0.256599	0.301624	0.281536	0.268267	0.253625	0.242096	0.252793	0.243814
3587.6	0.268595	0.253245	0.245152	0.268122	0.250442	0.294248	0.27417	0.260257	0.247475	0.235331	0.246071	0.237159
3589.53	0.263997	0.249039	0.241524	0.263993	0.240408	0.28768	0.268106	0.254679	0.242381	0.230705	0.24187	0.23274
3591.46	0.262694	0.248474	0.240821	0.263005	0.238043	0.285936	0.266053	0.254135	0.241698	0.230756	0.241696	0.232666
3593.38	0.258202	0.244631	0.236587	0.258512	0.236723	0.282732	0.262739	0.251164	0.239412	0.228777	0.239532	0.230547
3595.31	0.25246	0.239425	0.2316	0.25286	0.232354	0.277884	0.25772	0.246719	0.235699	0.224869	0.235879	0.226799
3597.24	0.248453	0.23598	0.22843	0.249258	0.22809	0.273981	0.253615	0.243724	0.233031	0.222186	0.233363	0.224157
3599.17	0.244794	0.232679	0.225054	0.245509	0.224617	0.270287	0.250069	0.24061	0.230624	0.219986	0.230898	0.221873
3601.1	0.240929	0.228668	0.221267	0.241579	0.219659	0.265816	0.245497	0.236184	0.227324	0.216697	0.227701	0.218727
3603.03	0.237882	0.226498	0.218906	0.239265	0.215644	0.262488	0.242348	0.233857	0.225064	0.214785	0.226192	0.217131
3604.96	0.235546	0.22515	0.217345	0.237281	0.215043	0.260971	0.24089	0.233597	0.224763	0.214702	0.226069	0.217088
3606.89	0.231151	0.221008	0.213374	0.232996	0.215241	0.258932	0.238375	0.231531	0.223633	0.213539	0.224612	0.215747
3608.81	0.225265	0.215405	0.208235	0.227334	0.211135	0.254643	0.234121	0.227042	0.220112	0.209945	0.221368	0.212182
3610.74	0.222264	0.213383	0.206268	0.224805	0.208291	0.252175	0.23153	0.225259	0.218878	0.208675	0.220469	0.210903
3612.67	0.21778	0.209618	0.20233	0.220842	0.207477	0.249151	0.228517	0.222453	0.217173	0.20689	0.218766	0.209287
3614.6	0.213256	0.2055	0.19825	0.216719	0.203276	0.245106	0.224494	0.21866	0.214468	0.204343	0.216304	0.20633
3616.53	0.211306	0.20414	0.196563	0.214768	0.201155	0.243402	0.222401	0.217775	0.213879	0.204241	0.21567	0.205983
3618.46	0.206337	0.199424	0.192069	0.20951	0.198489	0.238907	0.217959	0.213507	0.210568	0.200854	0.212093	0.203193
3620.39	0.201959	0.195105	0.188155	0.205253	0.191041	0.23285	0.212076	0.207582	0.205973	0.196375	0.208086	0.198681
3622.32	0.200935	0.195019	0.187788	0.205023	0.18663	0.230588	0.209592	0.206409	0.205295	0.196137	0.207927	0.198571
3624.25	0.19933	0.194568	0.187063	0.204098	0.186297	0.229937	0.208687	0.206755	0.205677	0.197087	0.208489	0.199408
3626.17	0.196476	0.192732	0.18486	0.201639	0.188761	0.230145	0.208423	0.207581	0.206454	0.198536	0.209278	0.200157
3628.1	0.190254	0.186612	0.178963	0.194963	0.188797	0.226472	0.204569	0.203177	0.203669	0.195387	0.206338	0.197435
3630.03	0.184295	0.180439	0.173781	0.189122	0.179432	0.218798	0.197966	0.195253	0.197788	0.18908	0.201019	0.191141
3631.96	0.184176	0.181379	0.174289	0.189677	0.176071	0.217607	0.196636	0.195614	0.198251	0.189978	0.201423	0.191844
3633.89	0.181886	0.179586	0.172126	0.187519	0.173525	0.21491	0.193439	0.193628	0.196758	0.188578	0.199877	0.191012
3635.82	0.179729	0.177849	0.170344	0.185616	0.170167	0.212206	0.190564	0.191367	0.195382	0.187015	0.198673	0.189872
3637.75	0.17756	0.17626	0.168709	0.183579	0.168343	0.210253	0.188627	0.18993	0.194704	0.18635	0.198161	0.18947
3639.68	0.174612	0.174254	0.166773	0.181166	0.166962	0.208251	0.186718	0.188511	0.193734	0.185527	0.197423	0.188708
3641.6	0.17176	0.172411	0.164941	0.178917	0.166915	0.20717	0.18549	0.187476	0.193651	0.185408	0.197238	0.1883
3643.53	0.16924	0.170945	0.163384	0.17722	0.166822	0.206615	0.184735	0.187296	0.194007	0.186061	0.198023	0.188422
3645.46	0.167362	0.169897	0.161998	0.175685	0.170281	0.207552	0.185284	0.18895	0.195763	0.18791	0.199879	0.189997
3647.39	0.162397	0.164451	0.157054	0.169592	0.174064	0.206616	0.184063	0.18768	0.195053	0.186839	0.198969	0.188835
3649.32	0.156465	0.157997	0.151653	0.162958	0.169714	0.201326	0.178697	0.181248	0.190018	0.181764	0.193759	0.183933
3651.25	0.154574	0.156745	0.150402	0.161448	0.160988	0.195906	0.173334	0.17598	0.186034	0.178177	0.190669	0.18059
3653.18	0.155992	0.159213	0.152379	0.163997	0.157676	0.195441	0.172852	0.17738	0.187682	0.180033	0.192616	0.182434
3655.11	0.154265	0.15776	0.151045	0.162514	0.157512	0.193921	0.171238	0.176824	0.18761	0.180179	0.192085	0.182911
3657.04	0.15026	0.154417	0.147919	0.158636	0.153869	0.189731	0.167187	0.172777	0.184394	0.176993	0.189246	0.180096
3658.96	0.149213	0.154705	0.147634	0.158419	0.151375	0.188504	0.165784	0.172044	0.184328	0.176882	0.189328	0.180101
3660.89	0.147511	0.153955	0.146677	0.157152	0.150224	0.187317	0.164316	0.171349	0.184076	0.17666	0.189106	0.180222
3662.82	0.145904	0.152952	0.145752	0.155893	0.149324	0.186298	0.163078	0.170678	0.183608	0.176522	0.18908	0.180086
3664.75	0.144937	0.152378	0.145248	0.155216	0.149884	0.186245	0.162742	0.170886	0.183978	0.177283	0.189924	0.180647
3666.68	0.143578	0.151525	0.144505	0.154047	0.152186	0.187044	0.163285	0.172156	0.185525	0.178638	0.191223	0.18174
3668.61	0.140223	0.148181	0.141628	0.150563	0.155615	0.187258	0.163056	0.172069	0.18607	0.178741	0.190861	0.181627
3670.54	0.136214	0.144291	0.138308	0.146432	0.154547	0.184046	0.159985	0.168044	0.182662	0.175474	0.188547	0.178071
3672.47	0.136649	0.14623	0.139809	0.147948	0.153732	0.184459	0.160405	0.169569	0.184272	0.177563	0.190482	0.179697
3674.39	0.133857	0.143468	0.136956	0.145009	0.156297	0.183796	0.159461	0.168983	0.184409	0.177497	0.189473	0.180031
3676.32	0.130131	0.138293	0.132642	0.139459	0.152049	0.178647	0.154605	0.162903	0.179391	0.17214	0.18517	0.174769
3678.25	0.13164	0.140567	0.134638	0.141628	0.148619	0.178405	0.154173	0.163598	0.180161	0.173217	0.186014	0.175739
3680.18	0.131172	0.141373	0.134944	0.142286	0.146148	0.177165	0.152888	0.162937	0.17978	0.173175	0.185863	0.176196
3682.11	0.131336	0.142357	0.13539	0.142796	0.144585	0.176583	0.152226	0.162964	0.180223	0.173757	0.186426	0.176872
3684.04	0.131505	0.142695	0.135589	0.142992	0.145732	0.177248	0.152617	0.164026	0.181473	0.175195	0.187515	0.178107
3685.97	0.130816	0.142361	0.135311	0.142673	0.14832	0.178515	0.153589	0.165478	0.18292	0.176829	0.188852	0.179525
3687.9	0.128504	0.139781	0.132738	0.139813	0.150901	0.178198	0.153179	0.164879	0.182629	0.17658	0.188259	0.179051
3689.83	0.125387	0.136035	0.129719	0.135859	0.150263	0.175848	0.150891	0.161454	0.179814	0.173406	0.185617	0.175743
3691.75	0.125101	0.136864	0.130531	0.136457	0.14677	0.174344	0.149236	0.160061	0.178746	0.172401	0.184895	0.174962
3693.68	0.125947	0.138738	0.131655	0.13813	0.144442	0.174173	0.14894	0.160528	0.179375	0.17323	0.185638	0.176022
3695.61	0.126058	0.139279	0.131712	0.138368	0.144078	0.174147	0.148805	0.160983	0.179872	0.173713	0.186041	0.176769
3697.54	0.12584	0.139252	0.131789	0.13833	0.143813	0.173873	0.148542	0.161075	0.179872	0.173917	0.186276	0.17702
3699.47	0.125676	0.139324	0.131889	0.138364	0.144758	0.174466	0.149043	0.161863	0.180685	0.174913	0.186819	0.177792
3701.4	0.124187	0.137495	0.130486	0.13635	0.145689	0.173848	0.148073	0.160749	0.179582	0.17381	0.185723	0.176656
3703.33	0.124009	0.137434	0.130588	0.136211	0.144226	0.173018	0.147288	0.159941	0.178846	0.173399	0.185526	0.175796
3705.26	0.124746	0.138949	0.131345	0.137408	0.144557	0.174142	0.148298	0.16137	0.180318	0.175299	0.186978	0.177237
3707.18	0.124688	0.139177	0.131227	0.137569	0.14698	0.175712	0.149595	0.16288	0.181879	0.176573	0.188417	0.178613
3709.11	0.123284	0.137467	0.130061	0.136068	0.150336	0.176822	0.150663	0.163793	0.182746	0.17678	0.18892	0.179099
3711.04	0.120428	0.134015	0.127466	0.132617	0.151817	0.175798	0.149579	0.162195	0.181076	0.17474	0.186938	0.177144
3712.97	0.120293	0.134061	0.127646	0.132551	0.148302	0.173749	0.147327	0.159859	0.179083	0.172773	0.185597	0.175157
3714.9	0.122281	0.1366	0.129781	0.135306	0.145906	0.173893	0.147533	0.160899	0.179853	0.173919	0.186924	0.176362
3716.83	0.122813	0.137622	0.130448	0.136365	0.145883	0.174142	0.148072	0.161835	0.180648	0.175158	0.187685	0.177713
3718.76	0.122325	0.137352	0.130006	0.135937	0.147174	0.174502	0.148517	0.162206	0.181065	0.175644	0.187967	0.178268
3720.69	0.121991	0.136847	0.129697	0.135504	0.148717	0.175358	0.148973	0.162951	0.181745	0.176387	0.18842	0.178833
3722.61	0.121281	0.136178	0.129137	0.134618	0.150331	0.175876	0.149057	0.162918	0.181708	0.176673	0.188331	0.178635
3724.54	0.121142	0.136273	0.128897	0.134438	0.151303	0.176427	0.149458	0.163219	0.182128	0.176786	0.188428	0.178538
3726.47	0.120973	0.13585	0.12882	0.13397	0.150525	0.175808	0.148554	0.162312	0.181359	0.175884	0.187941	0.177923
3728.4	0.122045	0.137484	0.130314	0.135301	0.148777	0.175718	0.148543	0.162709	0.181639	0.176486	0.188951	0.178473
3730.33	0.122287	0.138424	0.130595	0.136167	0.150243	0.17715	0.150066	0.164609	0.183512	0.17871	0.190466	0.180497
3732.26	0.120439	0.136263	0.128882	0.134375	0.154128	0.178316	0.151081	0.165128	0.183806	0.178997	0.190731	0.180614
3734.19	0.118604	0.133794	0.127439	0.132049	0.158069	0.179455	0.151916	0.165164	0.184255	0.178245	0.190457	0.179924
3736.12	0.116581	0.131316	0.125439	0.129106	0.156802	0.177055	0.149514	0.16219	0.181508	0.175079	0.188018	0.177079
3738.05	0.119023	0.133817	0.127615	0.131613	0.152301	0.175826	0.148658	0.162082	0.181175	0.175361	0.188489	0.177267
3739.97	0.120755	0.135936	0.129364	0.134147	0.152181	0.177306	0.149979	0.164014	0.183208	0.177524	0.190454	0.179575
3741.9	0.121017	0.136499	0.130111	0.135202	0.153918	0.179253	0.151785	0.16638	0.185435	0.179456	0.19234	0.181591
3743.83	0.118637	0.133723	0.127989	0.132435	0.154862	0.178044	0.150835	0.164809	0.184248	0.177891	0.190901	0.180462
3745.76	0.117941	0.132651	0.1272	0.131197	0.154988	0.177039	0.150028	0.163019	0.182393	0.176285	0.19043	0.17855
3747.69	0.11983	0.134845	0.129095	0.133839	0.156271	0.179367	0.152379	0.166499	0.185607	0.179774	0.193098	0.181526
3749.62	0.117344	0.132138	0.126618	0.131245	0.157461	0.178778	0.151681	0.165862	0.185222	0.178775	0.191766	0.181208
3751.55	0.115938	0.130161	0.124987	0.128941	0.155311	0.176173	0.148963	0.162245	0.181927	0.175049	0.188845	0.177731
3753.48	0.11898	0.133628	0.127703	0.132299	0.151164	0.175354	0.14851	0.161848	0.181504	0.175633	0.189077	0.177825
3755.4	0.121015	0.136228	0.12975	0.134974	0.150056	0.176273	0.149596	0.163525	0.183061	0.177605	0.190763	0.17996
3757.33	0.120911	0.135917	0.129406	0.134779	0.150492	0.176459	0.149928	0.163966	0.183571	0.177835	0.190945	0.180691
3759.26	0.120185	0.134701	0.128278	0.133326	0.149592	0.175259	0.148604	0.162486	0.182279	0.17637	0.189306	0.17938
3761.19	0.120901	0.136289	0.129423	0.134501	0.147132	0.174391	0.14754	0.161804	0.181502	0.176081	0.189184	0.178875
3763.12	0.122015	0.138088	0.130746	0.136303	0.147615	0.175792	0.148817	0.163731	0.183512	0.178072	0.190723	0.180816
3765.05	0.121468	0.13717	0.129781	0.135527	0.149207	0.176073	0.149042	0.16381	0.18378	0.178149	0.190788	0.1811
3766.98	0.121663	0.137222	0.129948	0.135711	0.149059	0.176171	0.149274	0.163754	0.183672	0.17795	0.191356	0.181018
3768.91	0.121338	0.136902	0.129883	0.135225	0.149001	0.175947	0.149158	0.163486	0.184092	0.177971	0.191141	0.181244
3770.84	0.120712	0.13604	0.129372	0.134151	0.1474	0.174492	0.14754	0.161502	0.182343	0.176159	0.18974	0.179585
3772.76	0.12226	0.137905	0.130927	0.136166	0.145786	0.174845	0.1479	0.162419	0.182901	0.176871	0.190536	0.180463
3774.69	0.122807	0.138877	0.131554	0.137151	0.145815	0.17516	0.148334	0.163135	0.1835	0.177672	0.191067	0.181383
3776.62	0.122773	0.138968	0.131467	0.137185	0.146907	0.175914	0.149128	0.164025	0.184256	0.178471	0.191758	0.18203
3778.55	0.12149	0.137541	0.130057	0.135418	0.148134	0.175802	0.148928	0.163551	0.183953	0.177835	0.191162	0.181499
3780.48	0.121102	0.137016	0.129802	0.134916	0.147492	0.174883	0.148069	0.162251	0.182608	0.176648	0.190485	0.180227
3782.41	0.122579	0.138492	0.131015	0.136651	0.147433	0.175779	0.149103	0.163626	0.184098	0.178186	0.191779	0.18163
3784.34	0.12224	0.137882	0.13069	0.136104	0.148429	0.176213	0.149211	0.163807	0.184579	0.178315	0.191557	0.181877
3786.27	0.122118	0.137791	0.130938	0.13622	0.147767	0.175854	0.148657	0.163411	0.184072	0.177915	0.191316	0.181319
3788.19	0.122908	0.138812	0.131764	0.137326	0.14672	0.175698	0.148668	0.163768	0.184207	0.178302	0.191748	0.181832
3790.12	0.123099	0.139216	0.132104	0.137586	0.1465	0.175857	0.148704	0.163767	0.18432	0.178485	0.191932	0.182215
3792.05	0.123299	0.139619	0.132416	0.137924	0.147011	0.176519	0.149095	0.164165	0.184813	0.179166	0.192523	0.182651
3793.98	0.123427	0.139609	0.132435	0.138117	0.14867	0.177759	0.150256	0.165409	0.186088	0.180465	0.193546	0.183555
3795.91	0.122092	0.137927	0.130989	0.13659	0.150839	0.178254	0.150488	0.16543	0.186129	0.180182	0.19344	0.183426
3797.84	0.121539	0.137629	0.13075	0.13636	0.152371	0.179072	0.151077	0.166174	0.186116	0.180385	0.193898	0.183377
3799.77	0.121308	0.137383	0.130356	0.136392	0.153684	0.180077	0.152039	0.167348	0.187367	0.181563	0.194624	0.184674
3801.7	0.118309	0.133547	0.126667	0.131978	0.15283	0.176924	0.148957	0.16301	0.184097	0.177464	0.191578	0.18165
3803.63	0.120775	0.136392	0.129677	0.134589	0.150522	0.177084	0.149469	0.1638	0.184728	0.178229	0.192881	0.181737
3805.55	0.121497	0.137333	0.130773	0.135882	0.150462	0.177907	0.150372	0.165308	0.186133	0.179906	0.193681	0.183675
3807.48	0.119982	0.135919	0.129268	0.134068	0.149056	0.175637	0.148088	0.162698	0.183207	0.177054	0.191319	0.181399
3809.41	0.122218	0.138426	0.131351	0.136574	0.147721	0.176401	0.148923	0.163895	0.184477	0.178325	0.192579	0.182154
3811.34	0.12353	0.139912	0.132527	0.138251	0.148208	0.177646	0.150175	0.165453	0.186218	0.180114	0.194053	0.183992
3813.27	0.123691	0.140196	0.132692	0.138748	0.150245	0.179211	0.151852	0.167325	0.18767	0.181663	0.195386	0.185416
3815.2	0.121601	0.137731	0.130901	0.136444	0.152541	0.1792	0.151597	0.166772	0.187017	0.181343	0.19481	0.185002
3817.13	0.120448	0.13662	0.130549	0.135204	0.153448	0.179105	0.150862	0.165535	0.185688	0.180216	0.194738	0.183516
3819.06	0.121423	0.137503	0.13148	0.136342	0.155269	0.181524	0.153014	0.168045	0.188288	0.182427	0.196828	0.185501
3820.98	0.118189	0.133303	0.127733	0.131974	0.154781	0.178616	0.150275	0.164431	0.1847	0.178795	0.193475	0.182901
3822.91	0.12	0.135402	0.129529	0.133759	0.151585	0.177601	0.149569	0.163691	0.183874	0.178267	0.193045	0.181881
3824.84	0.122318	0.138107	0.13157	0.136717	0.151693	0.17943	0.151214	0.166154	0.187077	0.181123	0.194983	0.184474
3826.77	0.121994	0.137824	0.131004	0.136117	0.151854	0.17907	0.15075	0.165577	0.186758	0.180564	0.194497	0.184158
3828.7	0.122938	0.139173	0.132293	0.137423	0.151472	0.179404	0.151589	0.166523	0.187328	0.18139	0.19532	0.184701
3830.63	0.12305	0.139424	0.132395	0.137699	0.152307	0.179749	0.151879	0.167425	0.188017	0.182122	0.195818	0.185659
3832.56	0.122432	0.138705	0.131671	0.136821	0.153428	0.18007	0.151529	0.16742	0.187754	0.181841	0.195848	0.185572
3834.49	0.12244	0.138926	0.131484	0.137168	0.154965	0.181425	0.152843	0.168656	0.189116	0.183096	0.196955	0.186554
3836.42	0.12115	0.13742	0.13023	0.135942	0.156653	0.181884	0.15336	0.168427	0.189366	0.183188	0.196981	0.186597
3838.34	0.119455	0.135205	0.129069	0.133568	0.157293	0.181339	0.152816	0.166727	0.187903	0.181747	0.195906	0.185053
3840.27	0.119809	0.135624	0.129392	0.133791	0.155989	0.180564	0.152014	0.166151	0.186939	0.180869	0.195184	0.183699
3842.2	0.121274	0.137315	0.130446	0.135538	0.153486	0.179821	0.151447	0.166293	0.186974	0.180884	0.195118	0.184042
3844.13	0.121881	0.138064	0.130989	0.136088	0.151572	0.178944	0.150555	0.165685	0.186437	0.180293	0.194756	0.184056
3846.06	0.123536	0.139961	0.132732	0.138158	0.150585	0.179568	0.150939	0.16664	0.187539	0.181503	0.19577	0.185073
3847.99	0.12456	0.141291	0.133977	0.139773	0.152859	0.181647	0.153156	0.168858	0.189924	0.184064	0.197925	0.187354
3849.92	0.124048	0.140971	0.13394	0.139887	0.157128	0.184199	0.155728	0.171466	0.192196	0.186186	0.200354	0.189411
3851.85	0.120678	0.137219	0.130979	0.136418	0.160257	0.184993	0.156007	0.17182	0.192269	0.185365	0.199637	0.189707
3853.77	0.116429	0.131777	0.127061	0.130783	0.156891	0.180138	0.150983	0.165344	0.185841	0.17904	0.193471	0.183975
3855.7	0.12009	0.135346	0.129819	0.133812	0.154161	0.179593	0.150583	0.16495	0.185955	0.179663	0.19422	0.183036
3857.63	0.122719	0.138682	0.131878	0.136904	0.153139	0.180653	0.151925	0.166834	0.187968	0.181486	0.196094	0.185042
3859.56	0.123691	0.140312	0.13321	0.138752	0.152629	0.181455	0.152699	0.168533	0.189391	0.182979	0.197328	0.186861
3861.49	0.123179	0.139829	0.13272	0.138344	0.154989	0.182925	0.153493	0.16972	0.190589	0.184364	0.198328	0.187905
3863.42	0.121967	0.138323	0.130916	0.136448	0.156853	0.183476	0.153508	0.169064	0.190419	0.183916	0.197994	0.187571
3865.35	0.121859	0.138395	0.130999	0.136382	0.155827	0.182288	0.152527	0.167847	0.188996	0.182418	0.197454	0.186359
3867.28	0.123795	0.140526	0.133493	0.139105	0.155643	0.183705	0.154398	0.170202	0.191023	0.184633	0.199385	0.188331
3869.2	0.122163	0.138281	0.132006	0.137261	0.158056	0.184147	0.154763	0.170029	0.191356	0.1847	0.19881	0.188651
3871.13	0.121166	0.137435	0.131001	0.135717	0.157104	0.182614	0.153451	0.168219	0.189028	0.182793	0.19748	0.186196
3873.06	0.122631	0.139179	0.132205	0.13733	0.155727	0.182967	0.153638	0.168949	0.189819	0.183675	0.197708	0.186941
3874.99	0.122566	0.138839	0.13229	0.137437	0.153693	0.181156	0.151966	0.166942	0.188253	0.182021	0.196391	0.185871
3876.92	0.124814	0.141369	0.134625	0.140192	0.152621	0.181909	0.153206	0.168808	0.189978	0.183953	0.198381	0.187531
3878.85	0.124842	0.141001	0.134345	0.139998	0.154955	0.183512	0.154342	0.170582	0.191895	0.185558	0.199292	0.189287
3880.78	0.122999	0.138504	0.132289	0.13725	0.156091	0.182817	0.153325	0.168912	0.190134	0.18342	0.197737	0.18752
3882.71	0.124244	0.140152	0.133355	0.138708	0.155818	0.183244	0.154342	0.170026	0.191164	0.184387	0.199037	0.188054
3884.64	0.123758	0.139499	0.132592	0.137928	0.156007	0.183165	0.154275	0.169882	0.191215	0.184452	0.198787	0.188484
3886.56	0.123435	0.139104	0.132139	0.137311	0.153431	0.181528	0.152401	0.167668	0.188586	0.182166	0.197393	0.18667
3888.49	0.125549	0.14196	0.134315	0.140281	0.15325	0.183253	0.154065	0.169946	0.190985	0.184508	0.199656	0.18858
3890.42	0.12473	0.141044	0.133179	0.139276	0.155393	0.184151	0.154748	0.170698	0.191886	0.185143	0.199522	0.189243
3892.35	0.123491	0.139429	0.13227	0.137735	0.155003	0.183202	0.153407	0.169033	0.190039	0.183261	0.19793	0.187335
3894.28	0.125126	0.141531	0.134545	0.14002	0.153549	0.183411	0.153622	0.169627	0.190816	0.184311	0.198917	0.188087
3896.21	0.126178	0.142858	0.135735	0.141418	0.15422	0.184363	0.155015	0.171208	0.192627	0.186197	0.200574	0.189992
3898.14	0.125305	0.141541	0.134726	0.140488	0.157197	0.185466	0.156283	0.172121	0.193735	0.18714	0.201504	0.190968
3900.07	0.123688	0.139963	0.13332	0.138915	0.159006	0.185567	0.156347	0.171454	0.193199	0.186384	0.201227	0.190206
3901.99	0.123273	0.139611	0.133003	0.138416	0.159103	0.185929	0.156351	0.171189	0.192981	0.185929	0.200943	0.189815
3903.92	0.122533	0.138316	0.131607	0.136966	0.157891	0.184854	0.154788	0.16946	0.191222	0.183936	0.199163	0.188318
3905.85	0.123643	0.13951	0.132421	0.137837	0.154508	0.183077	0.153164	0.168033	0.189769	0.182816	0.197917	0.187084
3907.78	0.125615	0.141851	0.134644	0.140333	0.151834	0.182297	0.153057	0.168584	0.190048	0.1836	0.198244	0.187828
3909.71	0.126404	0.143119	0.135631	0.141717	0.151137	0.182386	0.15326	0.169035	0.19062	0.18433	0.198804	0.188856
3911.64	0.126491	0.143226	0.135814	0.141979	0.151354	0.182929	0.153518	0.169398	0.191156	0.185008	0.199353	0.189471
3913.57	0.126922	0.143523	0.136389	0.142508	0.152417	0.183742	0.154512	0.170474	0.192309	0.186019	0.200318	0.190283
3915.5	0.126554	0.143065	0.135855	0.142074	0.154991	0.184824	0.155639	0.171024	0.193146	0.186557	0.200773	0.190679
3917.43	0.125577	0.141881	0.134644	0.14092	0.155719	0.184784	0.155284	0.170198	0.19239	0.185631	0.199916	0.189778
3919.35	0.125822	0.141845	0.134872	0.140764	0.154892	0.184337	0.154552	0.16966	0.191806	0.185071	0.199645	0.189401
3921.28	0.126511	0.14262	0.135824	0.14148	0.154667	0.184614	0.154801	0.170292	0.192096	0.185578	0.200292	0.189977
3923.21	0.126279	0.142655	0.135653	0.141587	0.155781	0.185309	0.155734	0.171364	0.192966	0.186219	0.20078	0.190644
3925.14	0.125823	0.142101	0.134687	0.140548	0.155632	0.184835	0.155109	0.170554	0.192222	0.185409	0.200389	0.18996
3927.07	0.127022	0.143593	0.135806	0.141759	0.154259	0.184855	0.15489	0.170614	0.192405	0.185956	0.200874	0.190369
3929	0.127238	0.143896	0.136289	0.14228	0.155511	0.185942	0.155991	0.171824	0.193743	0.18727	0.20168	0.19142
3930.93	0.126594	0.14275	0.135562	0.141299	0.15661	0.186492	0.156266	0.1719	0.193974	0.187203	0.201623	0.191177
3932.86	0.126372	0.142221	0.135256	0.140985	0.15556	0.185715	0.155338	0.170643	0.192731	0.186076	0.200787	0.190137
3934.78	0.126808	0.14307	0.135985	0.142109	0.15321	0.184488	0.154563	0.170213	0.19205	0.185518	0.200531	0.189835
3936.71	0.127383	0.143814	0.136347	0.14277	0.152568	0.184507	0.154569	0.170739	0.192764	0.185845	0.200808	0.190378
3938.64	0.127576	0.144046	0.136308	0.142695	0.153441	0.185023	0.15496	0.170973	0.193162	0.186183	0.201016	0.190715
3940.57	0.127644	0.144243	0.136636	0.142759	0.154431	0.185703	0.155798	0.171723	0.193761	0.186891	0.201499	0.19152
3942.5	0.126924	0.143147	0.136	0.141655	0.155716	0.186074	0.155787	0.17152	0.193586	0.186468	0.201159	0.191138
3944.43	0.127124	0.143423	0.136288	0.142009	0.155044	0.185704	0.155646	0.171321	0.193315	0.186355	0.201321	0.19074
3946.36	0.127743	0.144218	0.13664	0.142754	0.155246	0.186039	0.156331	0.172379	0.194294	0.187396	0.202036	0.191838
3948.29	0.127223	0.143625	0.135828	0.142027	0.156485	0.186285	0.156262	0.172213	0.1945	0.187359	0.201847	0.191775
3950.22	0.127211	0.1438	0.135632	0.141966	0.155443	0.185478	0.155506	0.171125	0.193545	0.186762	0.201409	0.191001
3952.14	0.127732	0.144337	0.136193	0.142631	0.153869	0.184986	0.155268	0.170772	0.192953	0.186673	0.201292	0.190922
3954.07	0.127994	0.144557	0.136916	0.143147	0.153392	0.185153	0.155305	0.170987	0.193156	0.186888	0.201486	0.191133
3956	0.128061	0.144626	0.13677	0.143021	0.153708	0.185335	0.155327	0.171398	0.193532	0.186935	0.20163	0.191199
3957.93	0.128034	0.144672	0.136566	0.142834	0.153915	0.185102	0.155463	0.171487	0.193383	0.186641	0.20148	0.191177
3959.86	0.127922	0.144629	0.136679	0.14289	0.153965	0.185201	0.155694	0.17137	0.193439	0.186717	0.201409	0.191476
3961.79	0.127746	0.144214	0.136413	0.142621	0.153974	0.185302	0.155558	0.171105	0.193407	0.186508	0.201349	0.191298
3963.72	0.127939	0.144587	0.136743	0.14279	0.153255	0.184835	0.155152	0.170806	0.193153	0.186164	0.201406	0.19099
3965.65	0.128325	0.145173	0.137076	0.143315	0.152857	0.184676	0.155182	0.170987	0.193233	0.186551	0.201562	0.19137
3967.57	0.128428	0.145206	0.137126	0.143496	0.153506	0.185116	0.155603	0.171341	0.193494	0.186969	0.201817	0.19176
3969.5	0.128311	0.145021	0.137335	0.143726	0.154021	0.185649	0.155935	0.17176	0.193937	0.187297	0.202231	0.191945
3971.43	0.128484	0.144982	0.137468	0.143786	0.154118	0.186055	0.156089	0.172165	0.194206	0.187672	0.202495	0.192091
3973.36	0.128526	0.145092	0.137428	0.143607	0.15429	0.186375	0.156279	0.172146	0.194341	0.187857	0.202478	0.192199
3975.29	0.128242	0.14504	0.137274	0.143578	0.154411	0.186302	0.156158	0.172043	0.194274	0.187632	0.202372	0.192003
3977.22	0.128334	0.145089	0.137476	0.143663	0.153738	0.185699	0.155624	0.17168	0.193889	0.187284	0.202155	0.191584
3979.15	0.128484	0.145235	0.137735	0.143861	0.153045	0.18562	0.155335	0.171311	0.193883	0.18719	0.202044	0.19161
3981.08	0.12837	0.1451	0.137608	0.143879	0.152813	0.185644	0.155174	0.171155	0.193869	0.187067	0.20214	0.191673
3983.01	0.128218	0.145097	0.137574	0.143894	0.152588	0.185365	0.155009	0.171153	0.193726	0.186785	0.202011	0.191529
3984.93	0.128379	0.145384	0.137802	0.143941	0.152866	0.185532	0.155179	0.17138	0.193749	0.186767	0.202023	0.191769
3986.86	0.128667	0.145469	0.138035	0.144095	0.153402	0.185772	0.155658	0.171616	0.193838	0.18727	0.202241	0.192271
3988.79	0.128702	0.145547	0.137982	0.144237	0.15409	0.186093	0.156144	0.172163	0.194307	0.187844	0.202576	0.192627
3990.72	0.128639	0.145448	0.137768	0.144135	0.154515	0.18632	0.156258	0.172464	0.194427	0.187696	0.20258	0.192665
3992.65	0.128689	0.145444	0.137856	0.144218	0.154029	0.186384	0.156038	0.172334	0.194319	0.18765	0.202489	0.192601
3994.58	0.128719	0.14526	0.13789	0.144116	0.153665	0.18627	0.155852	0.172112	0.194541	0.187737	0.202502	0.192493
3996.51	0.128581	0.145206	0.137954	0.144129	0.153349	0.185753	0.155589	0.171863	0.194406	0.187329	0.202399	0.192141
3998.44	0.128456	0.145654	0.137945	0.144245	0.152956	0.185578	0.155502	0.17169	0.194224	0.187129	0.202292	0.192046
4000.36	0.128544	0.145676	0.137801	0.144056	0.152796	0.185819	0.155399	0.171525	0.194133	0.187159	0.202147	0.192161

## Sheet: FTIR 1º derivative
	060_1.1	060_1.2	060_1.3	060_1.4	060_2.1	060_2.2	060_2.3	060_2.4	060_3.1	060_3.2	060_3.3	060_3.4
599.862	0.010172	-0.023105	0.016334	0.021617	-0.002522	-0.007259	0.006289	0.0138	-0.004957	0.004603	-0.00043	-0.012244
601.791	0.004768	0.028486	0.008509	0.002786	-0.002019	-0.023031	0.008743	0.003787	-0.008769	-0.001191	-0.000953	-0.020537
603.719	-0.005958	0.050409	0.006225	-0.013883	-0.006789	-0.030435	0.005614	-0.013321	-0.012739	-0.011327	-0.008471	-0.026351
605.648	-0.011899	0.013537	0.008465	-0.020625	-0.012539	-0.020638	-0.000253	-0.02912	-0.021366	0.002256	-0.019578	-0.024967
607.577	-0.006518	-0.055288	0.004686	-0.031931	-0.026229	-0.007443	-0.011388	-0.0438	-0.025024	0.01563	-0.021865	-0.018452
609.506	-0.000995	-0.110469	-0.001184	-0.047278	-0.042079	0.011316	-0.034585	-0.047404	-0.027812	0.016326	-0.014523	-0.010901
611.435	-0.002659	-0.107385	-0.007522	-0.036519	-0.031939	0.011412	-0.045562	-0.022339	-0.031423	0.013278	-0.004192	-0.007752
613.363	-0.017159	-0.049835	-0.013549	-0.021879	-0.011871	-0.005396	-0.027815	-0.007237	-0.02698	-0.005971	0.008232	-0.011106
615.292	-0.014581	0.058769	-0.013718	-0.020088	-0.000728	-0.020649	0.006802	0.000494	0.001541	-0.0156	0.021181	-0.009672
617.221	-0.004933	0.068016	0.000271	0.008838	0.014469	-0.014517	0.035105	0.009193	0.022975	-0.013688	0.02114	-0.000275
619.15	0.010518	0.031261	0.009916	0.025403	0.02619	0.004924	0.049452	0.016778	0.028271	-0.005088	0.019789	0.01366
621.079	0.021781	-0.004703	0.01189	0.017388	0.024389	0.019769	0.038052	0.017178	0.025939	-0.011069	0.020009	0.021426
623.008	0.018706	-0.017074	0.013495	0.005185	0.024003	0.03575	0.009719	0.02176	0.012284	-0.010363	0.019049	0.022817
624.936	0.01309	-0.010936	0.017138	0.008763	0.025763	0.033444	0.002721	0.030033	0.002671	0.001451	0.016595	0.018005
626.865	0.008284	-0.010803	0.017821	0.013544	0.023955	0.017176	0.011523	0.019729	0.001256	0.010846	0.011803	0.012796
628.794	0.012113	-0.000771	0.01431	0.004821	0.019724	0.007754	0.013354	0.00474	0.006509	0.018622	0.006459	0.012373
630.723	0.008073	-0.001253	0.012641	0.006102	0.014751	0.002648	0.008912	-0.002653	0.001742	0.010366	0.002153	0.011567
632.652	0.00418	-0.007101	0.010727	0.004606	0.008184	-0.002312	0.003194	-0.004095	-0.001006	-0.003294	-0.001076	0.00724
634.58	0.005056	-0.00313	0.008048	0.003236	0.000876	-0.002591	-0.002497	-0.003093	-0.000457	-0.008292	0.00036	0.00051
636.509	0.006648	-0.000726	0.003706	0.005494	-0.000648	0.003874	-0.005244	0.00297	0.000746	-0.007261	0.002969	-0.001014
638.438	0.008992	-0.002433	0.000853	0.009063	0.002061	0.008394	-0.000195	0.009073	0.002511	-0.003881	0.002215	0.00048
640.367	0.010433	-0.001919	0.002313	0.008829	0.005402	0.010441	0.005211	0.008747	0.00175	1e-06	0.001302	0.000819
642.296	0.008011	0.000588	0.003943	0.004734	0.004153	0.009853	0.006079	0.003776	-0.000233	0.001064	0.000443	0.002317
644.225	0.002839	0.002129	0.001978	0.002513	0.002402	0.003375	0.006521	0.000316	-0.00044	0.00115	-0.000886	0.003865
646.153	0.000194	0.002846	0.000682	0.001191	0.002178	-0.001302	0.004856	-0.001072	-0.000942	0.000116	-0.000586	0.002137
648.082	-0.000458	0.002778	-0.000646	0.001178	0.001459	-0.002859	0.002571	-0.001196	-0.002816	-0.000835	0.001257	-0.000249
650.011	-0.000397	0.000658	-0.001321	0.001001	0.000824	-0.002933	-0.001759	0.000248	-0.002282	-0.001206	0.000978	-0.001329
651.94	0.001201	-0.002515	-0.000731	-0.000728	0.000481	-0.002086	-0.003987	0.000623	-0.001242	-0.001878	8e-05	-0.002111
653.869	0.001186	-0.003764	0.000729	-0.00106	-0.000361	-0.000551	-0.002374	-0.000781	-0.000557	-0.001979	-0.000166	-0.001968
655.797	-5.1e-05	-0.002759	0.00155	0.000139	-0.00021	0.001134	3.6e-05	-0.001054	-8e-06	-0.001444	-0.00034	-0.000918
657.726	-0.000425	-0.001802	0.000471	0.000255	0.001301	0.000956	0.001395	-0.000724	9.3e-05	-0.000804	-0.000655	-0.0001
659.655	-0.000121	-0.00086	0.000315	-0.000296	0.002128	0.000587	0.001705	-0.000572	0.000221	-0.000338	-0.00022	0.000176
661.584	0.000798	0.000417	0.0013	0.000448	0.001815	0.000578	0.001646	0.000223	0.00033	0.000635	0.000688	0.000426
663.513	0.0013	0.000109	0.001192	0.000285	-0.000189	-0.000619	-0.000119	-2.5e-05	-0.00037	0.000382	-0.000116	-0.000188
665.442	0.001056	-0.000568	0.000876	-9.6e-05	-0.001707	-0.001839	-0.001555	-0.000523	-0.001214	-0.000438	-0.00086	-0.001155
667.37	-0.001	-0.001212	-4.8e-05	-0.000528	-0.001815	-0.002374	-0.002089	-0.00117	-0.0021	-0.00093	-0.001236	-0.001499
669.299	-0.00281	-0.002087	-0.001608	-0.001684	-0.00132	-0.002498	-0.00233	-0.002122	-0.002227	-0.00153	-0.001656	-0.001561
671.228	-0.003017	-0.002882	-0.002873	-0.002709	-0.001332	-0.003071	-0.002104	-0.002942	-0.001773	-0.002346	-0.001894	-0.00181
673.157	-0.002296	-0.002753	-0.002755	-0.002588	-0.001143	-0.002827	-0.001421	-0.002671	-0.001441	-0.002529	-0.001638	-0.001744
675.086	-0.001939	-0.002417	-0.002407	-0.002241	-0.001869	-0.0022	-0.002143	-0.00225	-0.001747	-0.002355	-0.001769	-0.002074
677.014	-0.002636	-0.002837	-0.002808	-0.00271	-0.003338	-0.002524	-0.003716	-0.002967	-0.002514	-0.002829	-0.002533	-0.002772
678.943	-0.002619	-0.002621	-0.002382	-0.002653	-0.003629	-0.002471	-0.003474	-0.003095	-0.002543	-0.002694	-0.002355	-0.002502
680.872	-0.002415	-0.00245	-0.00207	-0.002499	-0.003327	-0.002272	-0.002704	-0.002827	-0.00232	-0.00218	-0.001854	-0.002016
682.801	-0.001837	-0.002181	-0.001875	-0.002197	-0.002536	-0.002065	-0.001943	-0.002224	-0.001573	-0.001548	-0.001285	-0.001491
684.73	-0.00129	-0.001528	-0.001608	-0.001537	-0.001577	-0.00176	-0.001418	-0.001597	-0.000833	-0.001171	-0.00101	-0.001073
686.658	-0.000983	-0.001024	-0.001157	-0.000948	-0.000707	-0.001205	-0.001225	-0.001031	-0.000554	-0.001117	-0.000899	-0.000849
688.587	-0.000621	-0.000732	-0.000588	-0.000507	-0.000276	-0.000741	-0.000991	-0.000643	-0.000521	-0.000997	-0.000694	-0.000695
690.516	-0.000417	-0.00019	3e-05	-2.5e-05	0.000173	-0.000315	-0.000269	-0.000244	-0.000508	-0.000624	-0.000381	-0.000342
692.445	-4.8e-05	0.000562	0.000481	0.000471	0.000912	0.000328	0.000641	0.000445	-0.000312	-8.7e-05	-5e-06	5.9e-05
694.374	0.000539	0.001143	0.000708	0.000995	0.001498	0.001008	0.001116	0.001133	0.00014	0.000407	0.000352	0.000406
696.303	0.000887	0.001324	0.000803	0.000997	0.001551	0.001124	0.001043	0.001346	0.000518	0.000606	0.000536	0.000582
698.231	0.000625	0.000803	0.000566	0.000284	0.00083	0.000672	0.000393	0.000686	0.000259	0.000174	0.000242	0.000211
700.16	-6.1e-05	-0.000257	-2.4e-05	-0.000683	-0.000323	-0.000197	-0.000652	-0.000358	-0.000538	-0.000698	-0.000501	-0.000602
702.089	-0.001074	-0.001338	-0.000857	-0.001484	-0.001442	-0.001309	-0.001607	-0.001338	-0.00156	-0.001646	-0.001437	-0.001602
704.018	-0.002133	-0.002139	-0.00171	-0.002096	-0.002406	-0.002301	-0.002356	-0.0022	-0.002498	-0.002478	-0.002302	-0.002503
705.947	-0.002708	-0.002663	-0.002385	-0.002565	-0.002979	-0.002897	-0.002802	-0.002802	-0.003072	-0.002996	-0.002913	-0.003025
707.875	-0.002944	-0.002892	-0.002791	-0.002846	-0.003081	-0.003109	-0.00303	-0.003122	-0.003294	-0.003177	-0.003111	-0.00316
709.804	-0.003046	-0.002872	-0.002857	-0.003064	-0.003067	-0.003232	-0.0032	-0.003205	-0.003232	-0.003031	-0.002956	-0.003036
711.733	-0.002801	-0.002735	-0.002692	-0.002959	-0.002849	-0.003147	-0.003116	-0.003097	-0.002841	-0.002611	-0.0026	-0.002688
713.662	-0.002203	-0.002435	-0.002424	-0.002483	-0.002415	-0.002806	-0.002848	-0.002695	-0.002167	-0.002084	-0.002101	-0.002218
715.591	-0.002066	-0.002258	-0.002277	-0.002249	-0.002404	-0.002763	-0.002822	-0.00246	-0.001778	-0.001794	-0.001776	-0.001974
717.52	-0.00267	-0.002545	-0.00271	-0.002603	-0.00307	-0.003328	-0.00332	-0.002944	-0.002058	-0.002069	-0.002014	-0.002213
719.448	-0.003842	-0.003464	-0.003718	-0.003674	-0.004207	-0.00431	-0.00439	-0.003953	-0.00299	-0.002974	-0.002781	-0.002915
721.377	-0.005339	-0.004816	-0.004834	-0.005022	-0.005406	-0.005467	-0.005732	-0.005149	-0.004111	-0.004042	-0.003767	-0.003775
723.306	-0.006426	-0.005864	-0.005707	-0.005915	-0.00639	-0.006382	-0.006631	-0.006019	-0.004766	-0.004727	-0.004569	-0.004372
725.235	-0.00668	-0.00619	-0.006	-0.006107	-0.006593	-0.006569	-0.006706	-0.00623	-0.004852	-0.004815	-0.0048	-0.004481
727.164	-0.006158	-0.005773	-0.005532	-0.005696	-0.006102	-0.006088	-0.006189	-0.005761	-0.004515	-0.004502	-0.004472	-0.004245
729.092	-0.005163	-0.004815	-0.004634	-0.004855	-0.005339	-0.005273	-0.005326	-0.004867	-0.003961	-0.003907	-0.003835	-0.003725
731.021	-0.003936	-0.003662	-0.003625	-0.003728	-0.004221	-0.004252	-0.004179	-0.003788	-0.003119	-0.00301	-0.002933	-0.002856
732.95	-0.002727	-0.002515	-0.002628	-0.002707	-0.002897	-0.003094	-0.002961	-0.002637	-0.002101	-0.002022	-0.001884	-0.001888
734.879	-0.001852	-0.001566	-0.001778	-0.00187	-0.001627	-0.002034	-0.001901	-0.00158	-0.001267	-0.001151	-0.00113	-0.00121
736.808	-0.001494	-0.001105	-0.001297	-0.001392	-0.000891	-0.001376	-0.001227	-0.000952	-0.000946	-0.000788	-0.00089	-0.001024
738.737	-0.001509	-0.001208	-0.001185	-0.001416	-0.00085	-0.001211	-0.001119	-0.000964	-0.001129	-0.000959	-0.001033	-0.001176
740.665	-0.001777	-0.001618	-0.00145	-0.00169	-0.001395	-0.001448	-0.001487	-0.001253	-0.001445	-0.001329	-0.001335	-0.001403
742.594	-0.002139	-0.002058	-0.001866	-0.001965	-0.002078	-0.001912	-0.002056	-0.00163	-0.00164	-0.001633	-0.001561	-0.001447
744.523	-0.002367	-0.00226	-0.002084	-0.002109	-0.002451	-0.002341	-0.002389	-0.001956	-0.001528	-0.001641	-0.00151	-0.00122
746.452	-0.002236	-0.001964	-0.002043	-0.002054	-0.00231	-0.002362	-0.002272	-0.001895	-0.001164	-0.001299	-0.001128	-0.000885
748.381	-0.001753	-0.001366	-0.001651	-0.001728	-0.001742	-0.001895	-0.001794	-0.001473	-0.000718	-0.000713	-0.000614	-0.000575
750.309	-0.001069	-0.000752	-0.000996	-0.001123	-0.000939	-0.001038	-0.001025	-0.000884	-0.000226	-0.000131	-8.4e-05	-0.000223
752.238	-0.000444	-0.000172	-0.000322	-0.000385	-0.000112	-0.000102	-0.000271	-0.00022	0.000191	0.000313	0.000321	0.00016
754.167	-0.000139	0.0003	0.000201	0.000136	0.000448	0.000425	0.000198	0.000275	0.000336	0.000511	0.000521	0.000414
756.096	-3.7e-05	0.000497	0.000544	0.000333	0.000691	0.000446	0.000278	0.000481	0.000338	0.000457	0.000578	0.000558
758.025	-7.5e-05	0.000462	0.000612	0.000253	0.000591	0.000233	0.000183	0.000434	0.000372	0.000351	0.000517	0.000605
759.954	-0.00019	0.000184	0.000323	-0.000111	0.000245	-0.000159	-8.9e-05	0.000122	0.000308	0.0002	0.000388	0.000459
761.882	-0.000559	-0.000496	-0.000298	-0.000755	-0.000394	-0.000701	-0.000686	-0.000443	7.6e-05	-2.2e-05	9.5e-05	0.0001
763.811	-0.001334	-0.001528	-0.001238	-0.001514	-0.001357	-0.001489	-0.001583	-0.001306	-0.000296	-0.000327	-0.00036	-0.000357
765.74	-0.002545	-0.002665	-0.002406	-0.002517	-0.00268	-0.002679	-0.002797	-0.002446	-0.000891	-0.00081	-0.000945	-0.000899
767.669	-0.003756	-0.003568	-0.003519	-0.00357	-0.003962	-0.003946	-0.004016	-0.00362	-0.001501	-0.001259	-0.001426	-0.001347
769.598	-0.004481	-0.004148	-0.004242	-0.004247	-0.004689	-0.004814	-0.004823	-0.004408	-0.001741	-0.001439	-0.001523	-0.001431
771.526	-0.004801	-0.004371	-0.004459	-0.004519	-0.005015	-0.005155	-0.00504	-0.00471	-0.001769	-0.001541	-0.001537	-0.001481
773.455	-0.004827	-0.0043	-0.004365	-0.004478	-0.004994	-0.005158	-0.00496	-0.004614	-0.001861	-0.001724	-0.001687	-0.001708
775.384	-0.004618	-0.004104	-0.004119	-0.00425	-0.004774	-0.004919	-0.004759	-0.004314	-0.001999	-0.001953	-0.001938	-0.001991
777.313	-0.004218	-0.003826	-0.003753	-0.003854	-0.004527	-0.004556	-0.004422	-0.003951	-0.002136	-0.002193	-0.002178	-0.002233
779.242	-0.003725	-0.003345	-0.003275	-0.00345	-0.0041	-0.004087	-0.003945	-0.003492	-0.002204	-0.002321	-0.002246	-0.002292
781.17	-0.003037	-0.002693	-0.002698	-0.002922	-0.00336	-0.003389	-0.003333	-0.002921	-0.002042	-0.002153	-0.002023	-0.00204
783.099	-0.002304	-0.002074	-0.002062	-0.002293	-0.002493	-0.002619	-0.002715	-0.002258	-0.001795	-0.00192	-0.001737	-0.0017
785.028	-0.001757	-0.001495	-0.001466	-0.001777	-0.001757	-0.001897	-0.002101	-0.001607	-0.001741	-0.00184	-0.001704	-0.00166
786.957	-0.001268	-0.000953	-0.000937	-0.001289	-0.001003	-0.001192	-0.001461	-0.00098	-0.001753	-0.001744	-0.001743	-0.001712
788.886	-0.000785	-0.000552	-0.000459	-0.000762	-0.000365	-0.000624	-0.000782	-0.000458	-0.001708	-0.001547	-0.001657	-0.001628
790.815	-0.000471	-0.000302	-0.000194	-0.000389	-1e-05	-0.000267	-0.00028	-0.000166	-0.001557	-0.001341	-0.001431	-0.001425
792.743	-0.000435	-0.000228	-0.000264	-0.000343	-2e-06	-0.000241	-0.000211	-0.000222	-0.001314	-0.001162	-0.001176	-0.001192
794.672	-0.000714	-0.00051	-0.00064	-0.000606	-0.000495	-0.000643	-0.000639	-0.000587	-0.001106	-0.001012	-0.000971	-0.000978
796.601	-0.001221	-0.00099	-0.001067	-0.001073	-0.001188	-0.001291	-0.001321	-0.001099	-0.000879	-0.000834	-0.000741	-0.000726
798.53	-0.00158	-0.001257	-0.001257	-0.001468	-0.001674	-0.001788	-0.001767	-0.00147	-0.000543	-0.000481	-0.000421	-0.000407
800.459	-0.001514	-0.001132	-0.001103	-0.001406	-0.00168	-0.001812	-0.001688	-0.001348	-4.8e-05	2.6e-05	1.5e-05	0.000102
802.387	-0.00096	-0.000625	-0.000631	-0.000864	-0.001133	-0.001312	-0.001074	-0.000718	0.000546	0.000562	0.000571	0.000688
804.316	-0.000206	6e-05	-2.4e-05	-0.000194	-0.000287	-0.000483	-0.000227	5.2e-05	0.001115	0.001008	0.00111	0.001137
806.245	0.000292	0.000524	0.000416	0.000326	0.000324	0.000165	0.000341	0.000508	0.001386	0.001225	0.001349	0.001287
808.174	0.000165	0.000433	0.000396	0.00033	0.000315	0.000235	0.000257	0.00041	0.001144	0.001045	0.001166	0.00107
810.103	-0.00059	-0.000262	-0.000198	-0.000319	-0.000346	-0.000346	-0.000505	-0.000347	0.000391	0.00042	0.000516	0.000408
812.032	-0.001735	-0.001413	-0.00132	-0.001488	-0.001605	-0.00152	-0.001699	-0.001571	-0.000764	-0.000627	-0.000611	-0.000709
813.96	-0.003122	-0.002813	-0.002752	-0.002913	-0.003124	-0.002972	-0.003115	-0.002901	-0.002109	-0.001947	-0.001968	-0.002021
815.889	-0.004358	-0.004084	-0.004078	-0.004217	-0.004413	-0.004307	-0.004455	-0.004057	-0.00338	-0.003209	-0.003212	-0.003257
817.818	-0.00515	-0.004842	-0.004915	-0.005079	-0.005202	-0.005246	-0.005322	-0.004825	-0.004255	-0.004132	-0.004083	-0.004095
819.747	-0.005396	-0.005012	-0.005107	-0.005305	-0.005356	-0.005559	-0.005543	-0.004974	-0.004566	-0.00454	-0.004417	-0.004351
821.676	-0.005066	-0.004653	-0.004676	-0.004915	-0.00492	-0.005186	-0.005166	-0.004531	-0.00426	-0.004347	-0.004178	-0.004063
823.604	-0.004282	-0.003899	-0.003831	-0.004061	-0.00404	-0.004329	-0.004315	-0.003758	-0.003502	-0.003604	-0.00348	-0.003391
825.533	-0.003285	-0.002947	-0.002855	-0.003037	-0.002961	-0.003275	-0.003246	-0.002806	-0.002576	-0.002613	-0.002577	-0.002514
827.462	-0.002348	-0.002016	-0.001922	-0.002101	-0.001898	-0.002186	-0.002219	-0.001834	-0.001706	-0.001647	-0.001674	-0.001604
829.391	-0.001547	-0.001242	-0.001164	-0.001342	-0.000979	-0.001261	-0.001329	-0.000977	-0.000978	-0.000836	-0.000864	-0.000807
831.32	-0.000944	-0.000642	-0.000646	-0.000793	-0.000335	-0.000604	-0.000668	-0.000345	-0.000379	-0.000281	-0.000225	-0.000196
833.249	-0.000549	-0.000229	-0.000278	-0.000448	2.9e-05	-0.000219	-0.000319	4e-05	7.3e-05	7e-05	0.000205	0.000207
835.177	-0.000235	9.1e-05	5e-05	-0.000201	0.000247	-3.3e-05	-0.000177	0.000235	0.000364	0.000283	0.000437	0.000444
837.106	3.8e-05	0.000359	0.00032	3.3e-05	0.000474	0.000117	-2.1e-05	0.000357	0.000507	0.000418	0.000532	0.000562
839.035	0.000257	0.000598	0.00057	0.000278	0.000749	0.000343	0.000221	0.000532	0.000531	0.000506	0.000539	0.000586
840.964	0.000504	0.000849	0.000875	0.000587	0.001071	0.000667	0.000597	0.0008	0.000543	0.000611	0.000555	0.000607
842.893	0.000848	0.001157	0.001186	0.000973	0.001446	0.001029	0.001037	0.001161	0.000665	0.000824	0.00072	0.000772
844.821	0.001211	0.001509	0.00146	0.001335	0.001758	0.001451	0.001407	0.001502	0.000895	0.001062	0.001005	0.001056
846.75	0.001468	0.001722	0.001669	0.001478	0.001936	0.001737	0.001638	0.001702	0.00097	0.001094	0.0011	0.001144
848.679	0.001524	0.001772	0.001765	0.001464	0.001993	0.001809	0.001659	0.001746	0.000744	0.000821	0.000859	0.000902
850.608	0.001524	0.001776	0.001815	0.001501	0.002012	0.001831	0.001695	0.001728	0.000419	0.000425	0.00052	0.000512
852.537	0.001766	0.001957	0.002052	0.00174	0.00229	0.00201	0.001927	0.001954	0.000272	0.000225	0.000357	0.000305
854.465	0.002387	0.002508	0.002598	0.002318	0.002893	0.002476	0.002461	0.002511	0.000543	0.000487	0.000582	0.000563
856.394	0.003035	0.003134	0.003125	0.002923	0.003503	0.00305	0.003069	0.003083	0.001129	0.001105	0.001171	0.001158
858.323	0.003074	0.003194	0.003093	0.002943	0.00354	0.003214	0.003135	0.003104	0.001653	0.001678	0.001697	0.001688
860.252	0.002233	0.002389	0.002283	0.002111	0.002642	0.002393	0.002284	0.002201	0.001789	0.001865	0.001806	0.00181
862.181	0.00067	0.000988	0.00087	0.000697	0.000967	0.000733	0.000663	0.000651	0.001577	0.00165	0.001556	0.001579
864.11	-0.000979	-0.000615	-0.000668	-0.00081	-0.000908	-0.001101	-0.001068	-0.000988	0.001208	0.001229	0.001202	0.001202
866.038	-0.002278	-0.001988	-0.001956	-0.002089	-0.002413	-0.002587	-0.002526	-0.002304	0.000756	0.000745	0.000787	0.000756
867.967	-0.003157	-0.002827	-0.002837	-0.002958	-0.003433	-0.003492	-0.003494	-0.003119	0.000235	0.000246	0.000321	0.00028
869.896	-0.003675	-0.003271	-0.003338	-0.003461	-0.003957	-0.003904	-0.003933	-0.003463	-0.000313	-0.000289	-0.000157	-0.000212
871.825	-0.0039	-0.003468	-0.003515	-0.003671	-0.004057	-0.004007	-0.004037	-0.003502	-0.000776	-0.000737	-0.000628	-0.000654
873.754	-0.003745	-0.003333	-0.003344	-0.003487	-0.003831	-0.003837	-0.003826	-0.003297	-0.001092	-0.00102	-0.000981	-0.000965
875.682	-0.003313	-0.002928	-0.00293	-0.002998	-0.003292	-0.003363	-0.003308	-0.002798	-0.001254	-0.001158	-0.001147	-0.001108
877.611	-0.002698	-0.002389	-0.002347	-0.002403	-0.0025	-0.002668	-0.002596	-0.002144	-0.001233	-0.001112	-0.001101	-0.001062
879.54	-0.001986	-0.001732	-0.001699	-0.001822	-0.001685	-0.001909	-0.001885	-0.001484	-0.000987	-0.000903	-0.000892	-0.000813
881.469	-0.001281	-0.00098	-0.00098	-0.001212	-0.000952	-0.001153	-0.001159	-0.000792	-0.000523	-0.000523	-0.000485	-0.000371
883.398	-0.000561	-0.000219	-0.000204	-0.000482	-0.000194	-0.000438	-0.000392	-0.000106	0.000132	7.8e-05	0.000155	0.000255
885.327	0.000159	0.00045	0.000494	0.000302	0.000504	0.000295	0.000324	0.00055	0.000862	0.000823	0.000907	0.000957
887.255	0.000787	0.001039	0.001097	0.001038	0.001122	0.001022	0.000982	0.00114	0.001512	0.001522	0.001587	0.00161
889.184	0.00128	0.00155	0.001608	0.001563	0.001709	0.001576	0.001528	0.001618	0.001989	0.002037	0.002075	0.002071
891.113	0.00166	0.001907	0.001946	0.001815	0.002111	0.001887	0.001883	0.001947	0.002244	0.002271	0.00228	0.002247
893.042	0.001872	0.002063	0.002079	0.001894	0.00223	0.002015	0.002028	0.002123	0.002237	0.002188	0.002224	0.002175
894.971	0.001838	0.002023	0.002038	0.001848	0.002191	0.001975	0.001986	0.002125	0.001994	0.001921	0.002004	0.001935
896.899	0.001669	0.001868	0.001862	0.001714	0.002063	0.001817	0.001845	0.001967	0.001635	0.001627	0.001696	0.001652
898.828	0.001462	0.001686	0.001651	0.001561	0.001896	0.001698	0.001705	0.001818	0.00129	0.00133	0.001374	0.001371
900.757	0.001296	0.00159	0.001571	0.001472	0.001842	0.001664	0.001614	0.001725	0.00104	0.001082	0.001131	0.001176
902.686	0.001355	0.00165	0.001688	0.001505	0.001961	0.001799	0.001672	0.001783	0.001014	0.001028	0.001091	0.001124
904.615	0.001672	0.001907	0.001959	0.001751	0.002295	0.002155	0.001996	0.002104	0.001245	0.001223	0.00127	0.001256
906.544	0.002231	0.002375	0.002462	0.002251	0.002871	0.002684	0.002542	0.002664	0.001644	0.001577	0.001625	0.001595
908.472	0.002963	0.003011	0.003113	0.002857	0.003571	0.003331	0.003242	0.003319	0.002068	0.00199	0.002018	0.001975
910.401	0.003719	0.003726	0.003716	0.003488	0.004279	0.003969	0.003948	0.003935	0.002379	0.002298	0.002314	0.00226
912.33	0.004279	0.00434	0.004223	0.004063	0.004865	0.004516	0.004475	0.004417	0.002521	0.002398	0.00245	0.002397
914.259	0.004511	0.004658	0.004567	0.004415	0.005161	0.004859	0.00477	0.004624	0.002439	0.002332	0.002392	0.002353
916.188	0.004441	0.004571	0.004556	0.004416	0.005086	0.004872	0.004749	0.00452	0.002196	0.002158	0.002151	0.002119
918.116	0.004019	0.004105	0.004117	0.00403	0.004576	0.004437	0.004289	0.004078	0.001858	0.001846	0.001795	0.001772
920.045	0.003277	0.003353	0.003372	0.003289	0.003687	0.003579	0.00346	0.003382	0.001434	0.00137	0.001416	0.001388
921.974	0.002441	0.002546	0.002511	0.002455	0.002782	0.002626	0.002587	0.002595	0.001052	0.000978	0.001072	0.001016
923.903	0.001816	0.001965	0.001834	0.001861	0.002168	0.001875	0.001896	0.001913	0.000858	0.000803	0.00088	0.000831
925.832	0.001512	0.001696	0.001571	0.001585	0.001846	0.001511	0.001576	0.001537	0.00089	0.000846	0.000911	0.000862
927.76	0.001445	0.001615	0.001592	0.001489	0.001749	0.001473	0.001542	0.001439	0.001049	0.001039	0.001046	0.001017
929.689	0.001448	0.001558	0.001597	0.001456	0.00164	0.001507	0.001445	0.001419	0.001189	0.001194	0.001178	0.001185
931.618	0.001284	0.001403	0.001465	0.001308	0.001326	0.001361	0.001179	0.001265	0.00122	0.001199	0.001262	0.001266
933.547	0.000981	0.001089	0.00118	0.000984	0.00091	0.000949	0.000844	0.00096	0.001107	0.001099	0.001248	0.001259
935.476	0.00059	0.000665	0.000763	0.00059	0.000438	0.000411	0.000466	0.000539	0.000967	0.001015	0.001125	0.00117
937.405	9.5e-05	0.000191	0.000249	0.000188	-8.4e-05	-0.000189	-5e-06	8.6e-05	0.000936	0.000958	0.001035	0.001102
939.333	-0.000414	-0.000263	-0.000241	-0.00018	-0.000588	-0.000713	-0.000461	-0.000286	0.001065	0.001041	0.001104	0.001181
941.262	-0.000772	-0.000559	-0.000536	-0.000431	-0.000896	-0.000955	-0.000799	-0.000483	0.001361	0.001364	0.001381	0.001464
943.191	-0.000853	-0.000559	-0.000532	-0.000447	-0.000888	-0.000837	-0.000864	-0.000453	0.001781	0.001788	0.001821	0.001892
945.12	-0.000597	-0.000222	-0.000182	-0.000229	-0.000511	-0.00041	-0.000495	-0.000107	0.002224	0.002168	0.002241	0.002298
947.049	3.3e-05	0.000429	0.000495	0.000277	0.000192	0.000297	0.000265	0.000576	0.002502	0.002416	0.002516	0.002553
948.977	0.000952	0.001314	0.001411	0.001134	0.001169	0.001276	0.001293	0.001492	0.002728	0.002602	0.002735	0.002762
950.906	0.002085	0.002317	0.002434	0.002219	0.002357	0.002375	0.002455	0.002567	0.003129	0.002973	0.003132	0.003183
952.835	0.003249	0.003367	0.003458	0.003328	0.003542	0.003508	0.003552	0.003621	0.003762	0.00366	0.003835	0.003905
954.764	0.004312	0.004385	0.004418	0.004301	0.004646	0.004571	0.004505	0.004567	0.004613	0.004583	0.004779	0.004811
956.693	0.00522	0.005341	0.00526	0.005145	0.005677	0.005463	0.005357	0.005416	0.005571	0.005548	0.005717	0.005705
958.622	0.005949	0.006164	0.006019	0.005903	0.006601	0.006222	0.006169	0.006216	0.006373	0.006354	0.006455	0.006376
960.55	0.006576	0.006793	0.006698	0.006561	0.007378	0.006938	0.006913	0.006923	0.006891	0.006925	0.006978	0.006853
962.479	0.007104	0.007251	0.007248	0.007111	0.008011	0.007606	0.007549	0.007527	0.007307	0.007331	0.007338	0.007266
964.408	0.007488	0.007599	0.007685	0.007526	0.008435	0.008137	0.008056	0.008031	0.007694	0.007614	0.007647	0.007639
966.337	0.007761	0.007968	0.008067	0.007908	0.008702	0.008553	0.008402	0.008406	0.008044	0.00785	0.008005	0.007994
968.266	0.008231	0.008481	0.008555	0.008394	0.009054	0.009	0.008822	0.008894	0.008458	0.008275	0.008454	0.008436
970.194	0.009038	0.009351	0.009375	0.009208	0.009816	0.009705	0.009626	0.009689	0.009109	0.008992	0.009097	0.009083
972.123	0.01032	0.010719	0.01072	0.010506	0.011245	0.010929	0.011013	0.010913	0.010065	0.009986	0.01001	0.010029
974.052	0.012276	0.012655	0.01259	0.012345	0.013307	0.012859	0.013029	0.012717	0.011377	0.01135	0.011245	0.011334
975.981	0.014804	0.015089	0.014981	0.014655	0.015854	0.015435	0.015557	0.015011	0.01301	0.012983	0.01277	0.012819
977.91	0.017492	0.017673	0.017643	0.017193	0.018635	0.018323	0.018364	0.017556	0.014667	0.014606	0.014416	0.014308
979.839	0.019883	0.019965	0.01997	0.019569	0.021054	0.02085	0.020928	0.019889	0.016068	0.016	0.015851	0.015638
981.767	0.02171	0.021582	0.021506	0.021286	0.022697	0.022496	0.02272	0.021523	0.016926	0.016908	0.016722	0.016494
983.696	0.022668	0.02236	0.022145	0.022146	0.023468	0.023188	0.023456	0.022229	0.016985	0.017079	0.016932	0.016645
985.625	0.02266	0.022257	0.02192	0.022141	0.023255	0.022995	0.023147	0.021968	0.016369	0.016519	0.016424	0.016104
987.554	0.02188	0.021261	0.02089	0.021351	0.022023	0.021919	0.02205	0.020855	0.015295	0.015574	0.01533	0.01504
989.483	0.020324	0.019682	0.01938	0.019849	0.02007	0.020194	0.020482	0.019165	0.013966	0.014396	0.013958	0.013653
991.411	0.018126	0.017732	0.017547	0.017909	0.017668	0.018012	0.018662	0.017244	0.012691	0.012988	0.012568	0.012232
993.34	0.015678	0.015386	0.015333	0.015618	0.015038	0.015302	0.016309	0.014975	0.011476	0.01161	0.011295	0.010969
995.269	0.013293	0.012852	0.012807	0.013027	0.012383	0.012474	0.013421	0.01248	0.010301	0.010399	0.010224	0.009835
997.198	0.011023	0.010537	0.010407	0.010524	0.009926	0.009988	0.01057	0.0101	0.009299	0.009427	0.009369	0.008922
999.127	0.008823	0.008639	0.008363	0.008357	0.008008	0.00795	0.008207	0.007996	0.008563	0.008802	0.008639	0.008346
1001.06	0.007084	0.007092	0.006776	0.006814	0.006738	0.00645	0.006618	0.00646	0.00808	0.008555	0.008123	0.008095
1002.98	0.005938	0.005995	0.005844	0.005935	0.00582	0.005663	0.00589	0.005594	0.007837	0.0084	0.007929	0.007954
1004.91	0.005456	0.005335	0.005407	0.005716	0.00509	0.005314	0.005664	0.005238	0.007875	0.008178	0.007976	0.007838
1006.84	0.005365	0.005062	0.005152	0.005681	0.004704	0.005205	0.005446	0.005198	0.008032	0.008096	0.008086	0.007889
1008.77	0.005359	0.005257	0.00504	0.00552	0.004595	0.005192	0.005501	0.005477	0.00815	0.008065	0.008106	0.007976
1010.7	0.005216	0.005586	0.004983	0.005265	0.004663	0.004909	0.005668	0.005619	0.008043	0.007958	0.00781	0.007805
1012.63	0.004541	0.005202	0.004587	0.004615	0.004497	0.004296	0.005081	0.005085	0.007479	0.00769	0.007209	0.007266
1014.56	0.003514	0.003783	0.003698	0.003552	0.003454	0.003369	0.003813	0.003751	0.006508	0.007062	0.006389	0.006332
1016.49	0.002223	0.001923	0.002237	0.002018	0.001941	0.002085	0.002281	0.001912	0.00535	0.005931	0.005276	0.004998
1018.41	0.000601	8.7e-05	0.000417	0.000122	0.000792	0.00058	0.000548	8.7e-05	0.004083	0.00441	0.003846	0.003626
1020.34	-0.001225	-0.001448	-0.00132	-0.001758	-0.000244	-0.000782	-0.001049	-0.001462	0.002671	0.002719	0.002338	0.002328
1022.27	-0.00292	-0.00276	-0.002817	-0.003138	-0.001481	-0.002109	-0.002425	-0.002773	0.001128	0.001054	0.000842	0.000916
1024.2	-0.00434	-0.003942	-0.004105	-0.00429	-0.002729	-0.003309	-0.003751	-0.003936	-0.000306	-0.000348	-0.000567	-0.00058
1026.13	-0.005458	-0.005014	-0.005101	-0.005353	-0.003865	-0.004213	-0.004927	-0.004862	-0.001601	-0.001417	-0.001703	-0.0019
1028.06	-0.005855	-0.00572	-0.005717	-0.005909	-0.004743	-0.004914	-0.005512	-0.005439	-0.002677	-0.002324	-0.002609	-0.002881
1029.99	-0.00555	-0.00587	-0.005858	-0.006054	-0.004716	-0.005265	-0.005326	-0.005525	-0.003406	-0.00318	-0.003336	-0.003578
1031.92	-0.004847	-0.005468	-0.005256	-0.005515	-0.004033	-0.004943	-0.004747	-0.005082	-0.00389	-0.003862	-0.003824	-0.003938
1033.85	-0.004008	-0.004487	-0.0041	-0.004274	-0.003367	-0.003947	-0.004029	-0.004297	-0.004188	-0.004257	-0.004027	-0.00411
1035.77	-0.003187	-0.003324	-0.002799	-0.002999	-0.002565	-0.002748	-0.003328	-0.003358	-0.004314	-0.004324	-0.004202	-0.004221
1037.7	-0.002501	-0.002291	-0.001914	-0.002299	-0.001844	-0.001781	-0.0026	-0.002511	-0.004349	-0.004247	-0.004373	-0.004384
1039.63	-0.002016	-0.001731	-0.001781	-0.00198	-0.001617	-0.001501	-0.002064	-0.002123	-0.004402	-0.004224	-0.004474	-0.004514
1041.56	-0.001793	-0.001827	-0.002285	-0.002085	-0.001973	-0.001848	-0.002105	-0.002279	-0.004331	-0.004258	-0.004532	-0.004435
1043.49	-0.002267	-0.002473	-0.0031	-0.002743	-0.002477	-0.002463	-0.002604	-0.002793	-0.004149	-0.00421	-0.004439	-0.004264
1045.42	-0.003439	-0.003469	-0.004052	-0.003686	-0.003251	-0.0034	-0.003631	-0.003721	-0.003955	-0.004028	-0.004221	-0.004034
1047.35	-0.005025	-0.004785	-0.005152	-0.005004	-0.00454	-0.00474	-0.005046	-0.00522	-0.003893	-0.003833	-0.004066	-0.003991
1049.28	-0.006763	-0.006348	-0.006385	-0.006578	-0.006122	-0.006373	-0.006642	-0.006985	-0.004073	-0.003963	-0.004266	-0.004305
1051.2	-0.008201	-0.007895	-0.007757	-0.008087	-0.007637	-0.008053	-0.008216	-0.00848	-0.004538	-0.004502	-0.004749	-0.004892
1053.13	-0.009035	-0.009019	-0.00881	-0.009097	-0.008709	-0.009277	-0.009336	-0.009374	-0.005241	-0.005233	-0.005334	-0.00556
1055.06	-0.009224	-0.009387	-0.009162	-0.009372	-0.00907	-0.00948	-0.009806	-0.009482	-0.005932	-0.005895	-0.005854	-0.006089
1056.99	-0.008982	-0.009143	-0.008871	-0.009061	-0.00872	-0.008952	-0.009552	-0.008984	-0.00637	-0.006276	-0.006122	-0.006369
1058.92	-0.008246	-0.008361	-0.008103	-0.008193	-0.007964	-0.008168	-0.008617	-0.008139	-0.006223	-0.006152	-0.006036	-0.006153
1060.85	-0.006886	-0.006988	-0.006798	-0.00675	-0.006726	-0.006987	-0.007097	-0.006866	-0.005445	-0.005444	-0.005419	-0.00534
1062.78	-0.004869	-0.004785	-0.004707	-0.004654	-0.004673	-0.004994	-0.004912	-0.004763	-0.004117	-0.004296	-0.004227	-0.003922
1064.71	-0.001864	-0.001687	-0.001748	-0.001671	-0.001895	-0.002004	-0.001861	-0.001602	-0.002396	-0.00261	-0.002513	-0.002137
1066.64	0.001944	0.001972	0.00181	0.002022	0.001385	0.001785	0.001936	0.002214	-0.000637	-0.000708	-0.000623	-0.000488
1068.56	0.005402	0.005256	0.005065	0.005384	0.004645	0.00539	0.005404	0.005527	0.000695	0.000688	0.000769	0.000633
1070.49	0.007071	0.006778	0.006593	0.006912	0.00645	0.007139	0.007093	0.006965	0.001061	0.00112	0.000984	0.00077
1072.42	0.006034	0.005577	0.005443	0.005836	0.005723	0.006082	0.006194	0.005719	5.8e-05	0.000224	-0.000125	-0.000397
1074.35	0.002487	0.001955	0.0019	0.002294	0.002606	0.00267	0.002788	0.002026	-0.00225	-0.002078	-0.002373	-0.002599
1076.28	-0.002351	-0.002664	-0.002751	-0.002582	-0.001817	-0.001977	-0.00204	-0.002731	-0.005251	-0.005155	-0.005377	-0.005387
1078.21	-0.006902	-0.007026	-0.007044	-0.007208	-0.006213	-0.006562	-0.006778	-0.007074	-0.008193	-0.008141	-0.00836	-0.008275
1080.14	-0.0102	-0.010275	-0.010053	-0.010596	-0.00952	-0.009971	-0.010261	-0.01022	-0.010489	-0.010524	-0.010634	-0.010624
1082.07	-0.012182	-0.012087	-0.011858	-0.012496	-0.01146	-0.011964	-0.012339	-0.012141	-0.011854	-0.012004	-0.01206	-0.011987
1083.99	-0.013107	-0.01293	-0.012952	-0.013305	-0.012577	-0.012986	-0.0134	-0.013123	-0.01225	-0.012447	-0.012569	-0.012409
1085.92	-0.013376	-0.01329	-0.013444	-0.013404	-0.013196	-0.013425	-0.013781	-0.013472	-0.011898	-0.01207	-0.012144	-0.012071
1087.85	-0.013099	-0.013123	-0.013261	-0.012969	-0.013202	-0.013311	-0.013668	-0.013313	-0.011037	-0.011086	-0.011091	-0.011053
1089.78	-0.012385	-0.012472	-0.012438	-0.012243	-0.012604	-0.012701	-0.013071	-0.012582	-0.009833	-0.009701	-0.009687	-0.009737
1091.71	-0.01136	-0.011495	-0.011204	-0.011188	-0.011524	-0.01164	-0.011933	-0.011378	-0.008491	-0.008293	-0.00823	-0.008349
1093.64	-0.010042	-0.010168	-0.009843	-0.009835	-0.010145	-0.010245	-0.010427	-0.009925	-0.007302	-0.007151	-0.007036	-0.007079
1095.57	-0.008654	-0.008662	-0.008568	-0.008482	-0.00865	-0.008776	-0.008943	-0.008487	-0.006401	-0.006408	-0.006301	-0.006183
1097.5	-0.007492	-0.007432	-0.007468	-0.00741	-0.007415	-0.007557	-0.007714	-0.007358	-0.005853	-0.006025	-0.005969	-0.00574
1099.43	-0.006754	-0.006733	-0.006716	-0.006754	-0.006705	-0.006892	-0.006959	-0.006678	-0.005711	-0.005826	-0.005842	-0.005666
1101.35	-0.006591	-0.006632	-0.006514	-0.006593	-0.006628	-0.006789	-0.006806	-0.006516	-0.005768	-0.005762	-0.005804	-0.005751
1103.28	-0.006903	-0.00693	-0.006755	-0.006832	-0.007019	-0.007011	-0.007051	-0.006745	-0.005825	-0.005772	-0.005804	-0.005824
1105.21	-0.007211	-0.007233	-0.007132	-0.007068	-0.007456	-0.007351	-0.00739	-0.007099	-0.005849	-0.005754	-0.005827	-0.005808
1107.14	-0.007242	-0.007266	-0.007263	-0.007071	-0.007634	-0.007433	-0.007513	-0.007241	-0.005828	-0.005727	-0.005833	-0.005791
1109.07	-0.006885	-0.006866	-0.006885	-0.006765	-0.007235	-0.007009	-0.007125	-0.006855	-0.005759	-0.005694	-0.00579	-0.005736
1111	-0.006077	-0.006031	-0.006044	-0.006045	-0.006315	-0.006141	-0.006191	-0.006007	-0.005647	-0.0056	-0.005701	-0.005635
1112.93	-0.005079	-0.004947	-0.005012	-0.005056	-0.005167	-0.005092	-0.005041	-0.004882	-0.005499	-0.005474	-0.005517	-0.005509
1114.86	-0.004134	-0.003933	-0.004052	-0.004099	-0.004094	-0.004075	-0.004006	-0.003821	-0.005312	-0.005344	-0.005293	-0.005328
1116.78	-0.003284	-0.003184	-0.003304	-0.00327	-0.003257	-0.003211	-0.003191	-0.003065	-0.005117	-0.005173	-0.005115	-0.005118
1118.71	-0.002699	-0.002797	-0.002891	-0.002775	-0.002789	-0.002706	-0.002708	-0.002659	-0.005019	-0.005015	-0.005036	-0.00499
1120.64	-0.002693	-0.002946	-0.002949	-0.002839	-0.002846	-0.002769	-0.002774	-0.002726	-0.00512	-0.005073	-0.005147	-0.005065
1122.57	-0.00336	-0.003644	-0.00357	-0.00351	-0.003483	-0.003473	-0.003474	-0.003394	-0.005401	-0.005352	-0.005393	-0.00527
1124.5	-0.004517	-0.004628	-0.004563	-0.004573	-0.004551	-0.004551	-0.004609	-0.004494	-0.005677	-0.005655	-0.005657	-0.005528
1126.43	-0.005607	-0.005461	-0.005428	-0.005491	-0.00558	-0.005558	-0.005705	-0.005438	-0.005734	-0.005739	-0.005689	-0.005604
1128.36	-0.005892	-0.005602	-0.005568	-0.005695	-0.005956	-0.005889	-0.006084	-0.0057	-0.005335	-0.005342	-0.005232	-0.005212
1130.29	-0.004925	-0.004646	-0.004615	-0.004743	-0.005114	-0.005065	-0.005241	-0.004863	-0.004296	-0.004318	-0.004181	-0.004205
1132.21	-0.002705	-0.002581	-0.00259	-0.002671	-0.002982	-0.003055	-0.00316	-0.002826	-0.002694	-0.002723	-0.00258	-0.002651
1134.14	0.000245	0.000196	0.000135	9.9e-05	1.6e-05	-0.000232	-0.000244	-7.6e-05	-0.000752	-0.000832	-0.00066	-0.000763
1136.07	0.003275	0.003136	0.002994	0.002986	0.003215	0.002864	0.002889	0.002779	0.001221	0.001091	0.001257	0.001155
1138	0.005773	0.00564	0.005449	0.005427	0.005938	0.005619	0.00556	0.005262	0.002852	0.002725	0.002829	0.002715
1139.93	0.007338	0.007193	0.007024	0.007006	0.007649	0.00747	0.007325	0.006901	0.003813	0.003713	0.003739	0.003649
1141.86	0.007806	0.007571	0.007437	0.007467	0.008149	0.008101	0.007951	0.007396	0.003935	0.00386	0.003819	0.003751
1143.79	0.007106	0.006735	0.006649	0.006783	0.007437	0.007426	0.007319	0.006712	0.003141	0.003091	0.003011	0.002914
1145.72	0.005279	0.004861	0.004818	0.005017	0.005592	0.005591	0.005581	0.005001	0.001459	0.001457	0.00136	0.001191
1147.65	0.002539	0.002199	0.002149	0.002375	0.002884	0.002894	0.002923	0.002436	-0.000919	-0.000853	-0.000975	-0.001181
1149.57	-0.000741	-0.000967	-0.001008	-0.000809	-0.00038	-0.000344	-0.000377	-0.000657	-0.003683	-0.003551	-0.003691	-0.00387
1151.5	-0.004149	-0.004275	-0.00425	-0.004144	-0.003855	-0.003782	-0.003851	-0.003901	-0.006485	-0.006326	-0.006424	-0.006547
1153.43	-0.007232	-0.00733	-0.007264	-0.00725	-0.007149	-0.007041	-0.007084	-0.006978	-0.008971	-0.008793	-0.008846	-0.008879
1155.36	-0.009814	-0.009891	-0.00982	-0.009837	-0.010004	-0.00986	-0.009876	-0.009635	-0.010848	-0.010677	-0.01066	-0.010643
1157.29	-0.011911	-0.01192	-0.011865	-0.011841	-0.012326	-0.012131	-0.01213	-0.01175	-0.012013	-0.011867	-0.011766	-0.011718
1159.22	-0.013547	-0.013459	-0.013443	-0.01334	-0.014129	-0.013872	-0.013843	-0.013338	-0.012522	-0.012374	-0.012234	-0.012141
1161.15	-0.014683	-0.014507	-0.014497	-0.014325	-0.015418	-0.015089	-0.015056	-0.014427	-0.012437	-0.012272	-0.012145	-0.012021
1163.08	-0.015198	-0.014955	-0.014871	-0.014749	-0.016094	-0.01573	-0.01565	-0.014903	-0.011903	-0.011723	-0.011622	-0.011465
1165	-0.01498	-0.014719	-0.014573	-0.014539	-0.016042	-0.015705	-0.015547	-0.014722	-0.011042	-0.01087	-0.010774	-0.010588
1166.93	-0.014119	-0.013891	-0.013762	-0.013754	-0.015329	-0.015027	-0.014841	-0.013981	-0.00997	-0.009824	-0.009717	-0.009547
1168.86	-0.013023	-0.012824	-0.012712	-0.012706	-0.014274	-0.013982	-0.013799	-0.012949	-0.008966	-0.008864	-0.008721	-0.008598
1170.79	-0.01192	-0.01175	-0.011638	-0.011629	-0.013128	-0.012841	-0.012659	-0.011867	-0.008164	-0.008113	-0.00795	-0.007833
1172.72	-0.010794	-0.010604	-0.010509	-0.010473	-0.011938	-0.011627	-0.011442	-0.010739	-0.007433	-0.007409	-0.007268	-0.007121
1174.65	-0.009499	-0.009257	-0.009188	-0.009119	-0.010571	-0.010203	-0.010044	-0.009397	-0.006556	-0.006531	-0.006428	-0.006253
1176.58	-0.007915	-0.007649	-0.007591	-0.007531	-0.008883	-0.008501	-0.008347	-0.007736	-0.005392	-0.005367	-0.005267	-0.005067
1178.51	-0.006084	-0.005848	-0.005791	-0.005752	-0.006921	-0.006573	-0.006408	-0.005873	-0.003933	-0.003919	-0.003791	-0.003617
1180.44	-0.004243	-0.004043	-0.003988	-0.003965	-0.004872	-0.004569	-0.004425	-0.004007	-0.002362	-0.002374	-0.002234	-0.002135
1182.36	-0.002636	-0.002445	-0.002383	-0.0024	-0.003022	-0.002757	-0.00265	-0.002343	-0.000973	-0.001028	-0.000903	-0.000844
1184.29	-0.001271	-0.001091	-0.001043	-0.00107	-0.001494	-0.00127	-0.001173	-0.000968	0.000147	5.8e-05	0.000149	0.000213
1186.22	-0.00017	1.5e-05	2.9e-05	2.1e-05	-0.000285	-9.6e-05	-3e-06	0.000118	0.000999	0.000914	0.000984	0.00104
1188.15	0.000669	0.000847	0.000855	0.000834	0.000636	0.00079	0.000849	0.000938	0.001589	0.00152	0.001606	0.001622
1190.08	0.001344	0.001491	0.001516	0.001467	0.001365	0.001491	0.001516	0.001593	0.001994	0.001946	0.002026	0.002006
1192.01	0.001965	0.002076	0.002077	0.002026	0.002039	0.002147	0.002137	0.002184	0.00229	0.002245	0.0023	0.002271
1193.94	0.00255	0.002632	0.002588	0.002561	0.002682	0.002785	0.002745	0.00275	0.002519	0.002434	0.002489	0.002452
1195.87	0.00309	0.003125	0.003077	0.00306	0.003223	0.003315	0.003278	0.003232	0.002657	0.002549	0.002602	0.002579
1197.79	0.003518	0.003456	0.003438	0.003427	0.003607	0.003664	0.003637	0.003534	0.002679	0.002588	0.002613	0.002612
1199.72	0.003652	0.003511	0.003514	0.003507	0.003723	0.003733	0.003706	0.003544	0.002556	0.002493	0.002496	0.00249
1201.65	0.00338	0.003209	0.003226	0.003209	0.003448	0.003428	0.00341	0.003202	0.002256	0.002237	0.002219	0.00221
1203.58	0.002739	0.00262	0.00262	0.002615	0.002811	0.002803	0.002796	0.002586	0.001847	0.001877	0.001832	0.001846
1205.51	0.001919	0.001924	0.001877	0.001891	0.002033	0.002031	0.002038	0.001881	0.001502	0.001527	0.001514	0.001518
1207.44	0.001251	0.001307	0.001263	0.001288	0.001337	0.001333	0.001354	0.001285	0.001326	0.001325	0.00136	0.001331
1209.37	0.000973	0.000993	0.000992	0.001012	0.000952	0.000956	0.000975	0.00096	0.001372	0.001358	0.001393	0.001368
1211.3	0.001094	0.001077	0.001085	0.001086	0.000993	0.001005	0.001011	0.001015	0.001602	0.001572	0.001597	0.001583
1213.23	0.00143	0.001437	0.001422	0.001417	0.001367	0.001358	0.001343	0.001343	0.001891	0.001858	0.001894	0.001876
1215.15	0.001828	0.001892	0.001865	0.001825	0.001877	0.001829	0.0018	0.001767	0.002125	0.002112	0.002161	0.002144
1217.08	0.002234	0.002334	0.002281	0.0022	0.002399	0.002274	0.00226	0.002208	0.002276	0.002267	0.002319	0.002304
1219.01	0.00258	0.002672	0.002601	0.002517	0.002885	0.002672	0.002664	0.002615	0.002353	0.00231	0.00236	0.002336
1220.94	0.002856	0.002867	0.002827	0.002747	0.003205	0.003008	0.002974	0.002891	0.002284	0.002241	0.002262	0.002238
1222.87	0.003018	0.002998	0.002974	0.00291	0.003318	0.003221	0.003162	0.003013	0.002125	0.00209	0.002083	0.002066
1224.8	0.003065	0.003054	0.003	0.003007	0.00329	0.003301	0.003208	0.003043	0.001949	0.00192	0.001897	0.001888
1226.73	0.00306	0.003008	0.002949	0.003021	0.003212	0.003285	0.003119	0.002978	0.001786	0.001793	0.001755	0.001749
1228.66	0.002986	0.002882	0.002822	0.002924	0.00307	0.003166	0.002965	0.002817	0.001653	0.001688	0.001653	0.00163
1230.58	0.002814	0.002656	0.002591	0.002705	0.00286	0.002923	0.002742	0.002578	0.001535	0.001552	0.001521	0.001481
1232.51	0.0025	0.002296	0.002273	0.002347	0.002552	0.002581	0.002458	0.002216	0.001384	0.001338	0.001321	0.001275
1234.44	0.002053	0.001835	0.001854	0.001861	0.002095	0.002126	0.002083	0.001749	0.001117	0.001037	0.001031	0.00099
1236.37	0.001539	0.001315	0.00134	0.001351	0.001563	0.001573	0.001571	0.001248	0.000782	0.000722	0.000707	0.000678
1238.3	0.000936	0.000705	0.000708	0.000779	0.000988	0.000964	0.000949	0.00071	0.000442	0.000422	0.000389	0.000365
1240.23	0.000213	3.7e-05	4e-06	0.000131	0.000379	0.000296	0.000249	0.000114	0.000105	0.000115	6.9e-05	5.3e-05
1242.16	-0.000545	-0.000615	-0.0007	-0.000523	-0.000278	-0.000417	-0.000453	-0.000513	-0.000207	-0.000195	-0.000243	-0.00025
1244.09	-0.001201	-0.001189	-0.001276	-0.001117	-0.000926	-0.001096	-0.001087	-0.001099	-0.000488	-0.000484	-0.000543	-0.000539
1246.02	-0.00171	-0.00162	-0.001644	-0.001589	-0.001511	-0.001619	-0.001571	-0.001552	-0.000735	-0.000745	-0.000808	-0.000786
1247.94	-0.001973	-0.001854	-0.001816	-0.001844	-0.001924	-0.001908	-0.001854	-0.001789	-0.000907	-0.000913	-0.000993	-0.000964
1249.87	-0.001962	-0.001904	-0.001816	-0.001856	-0.002058	-0.001981	-0.001916	-0.001827	-0.00101	-0.000989	-0.001083	-0.001065
1251.8	-0.001789	-0.001786	-0.001704	-0.001724	-0.001953	-0.001878	-0.001797	-0.001726	-0.001026	-0.001022	-0.001092	-0.001075
1253.73	-0.001578	-0.00159	-0.001554	-0.00155	-0.001664	-0.001644	-0.001589	-0.001537	-0.00097	-0.000996	-0.001041	-0.00102
1255.66	-0.00145	-0.001462	-0.001483	-0.00144	-0.001436	-0.001449	-0.001458	-0.001404	-0.000964	-0.00096	-0.000996	-0.000985
1257.59	-0.001484	-0.001443	-0.001516	-0.001453	-0.001426	-0.001439	-0.001496	-0.001404	-0.001014	-0.000969	-0.000988	-0.000986
1259.52	-0.001708	-0.001614	-0.001695	-0.001648	-0.001637	-0.001647	-0.001699	-0.001576	-0.001128	-0.001084	-0.001083	-0.00108
1261.45	-0.002075	-0.001972	-0.002026	-0.002002	-0.002047	-0.00204	-0.002041	-0.001907	-0.001371	-0.001349	-0.001352	-0.001334
1263.37	-0.002447	-0.002341	-0.002348	-0.002357	-0.002441	-0.002425	-0.002379	-0.002229	-0.001681	-0.001676	-0.001668	-0.001643
1265.3	-0.002672	-0.002568	-0.002533	-0.002597	-0.002651	-0.002636	-0.002596	-0.002413	-0.001866	-0.001899	-0.001864	-0.001854
1267.23	-0.002683	-0.00261	-0.002551	-0.002628	-0.002684	-0.002643	-0.002641	-0.002453	-0.001905	-0.001926	-0.001908	-0.001923
1269.16	-0.002382	-0.002366	-0.002321	-0.002333	-0.002533	-0.002423	-0.002464	-0.002294	-0.001793	-0.001768	-0.00177	-0.001782
1271.09	-0.001847	-0.001871	-0.001852	-0.001809	-0.002141	-0.001998	-0.002041	-0.001893	-0.001489	-0.001454	-0.001447	-0.001436
1273.02	-0.001327	-0.001353	-0.001337	-0.001279	-0.001595	-0.001478	-0.0015	-0.001388	-0.001159	-0.001125	-0.001113	-0.001086
1274.95	-0.000927	-0.000931	-0.000921	-0.000871	-0.001061	-0.000977	-0.000986	-0.000917	-0.00093	-0.000903	-0.000905	-0.000854
1276.88	-0.000604	-0.0006	-0.000599	-0.00057	-0.000574	-0.000555	-0.000553	-0.000516	-0.000777	-0.000764	-0.000772	-0.000716
1278.81	-0.000311	-0.000336	-0.000341	-0.000338	-0.000202	-0.000241	-0.000241	-0.000219	-0.000663	-0.000663	-0.00068	-0.000636
1280.73	-4e-05	-7.3e-05	-0.00011	-0.000127	0.000104	5.5e-05	1.9e-05	2.4e-05	-0.000495	-0.000499	-0.00053	-0.0005
1282.66	0.000105	9.1e-05	3.2e-05	3e-06	0.000308	0.000263	0.000196	0.000188	-0.000237	-0.000257	-0.000263	-0.000258
1284.59	4.2e-05	5.8e-05	2.7e-05	-1.9e-05	0.000221	0.000196	0.000153	0.000159	3e-05	7e-06	3.4e-05	2.6e-05
1286.52	-0.00013	-9.6e-05	-6.1e-05	-0.000125	-0.00012	-9e-05	-8e-05	-7e-05	0.000265	0.000258	0.000293	0.000291
1288.45	-0.000223	-0.000201	-0.000121	-0.000149	-0.000469	-0.000358	-0.000299	-0.000284	0.000507	0.000517	0.00053	0.000543
1290.38	-0.000105	-8.4e-05	-3e-06	3.4e-05	-0.000487	-0.000326	-0.000252	-0.000228	0.000805	0.000828	0.000829	0.00084
1292.31	0.000262	0.000313	0.000343	0.00042	-6.4e-05	9.1e-05	0.000137	0.000161	0.001163	0.001188	0.00119	0.001182
1294.24	0.000774	0.000857	0.000831	0.00091	0.00064	0.000719	0.000748	0.000741	0.001532	0.001542	0.001526	0.001517
1296.16	0.001216	0.001273	0.001259	0.001306	0.001222	0.001227	0.001288	0.001235	0.001747	0.001719	0.001701	0.001704
1298.09	0.00144	0.001427	0.001445	0.001464	0.001424	0.001432	0.001507	0.001438	0.001723	0.001653	0.001646	0.001676
1300.02	0.001422	0.001329	0.001355	0.001371	0.001328	0.001354	0.001392	0.001319	0.001541	0.001466	0.001454	0.001493
1301.95	0.001137	0.001002	0.001029	0.001056	0.001059	0.001073	0.001064	0.000988	0.001262	0.001226	0.001193	0.001214
1303.88	0.000652	0.000551	0.00058	0.00062	0.000656	0.000672	0.00062	0.000557	0.000907	0.000936	0.000884	0.000885
1305.81	0.000228	0.000194	0.000215	0.000262	0.000328	0.000317	0.000248	0.000231	0.000664	0.000732	0.000674	0.000653
1307.74	-0.000156	-0.000149	-0.000114	-7.4e-05	7.6e-05	1e-05	-9e-06	-2.2e-05	0.000525	0.000571	0.000512	0.000484
1309.67	-0.000465	-0.000436	-0.000398	-0.000358	-0.000233	-0.000281	-0.000236	-0.000256	0.000402	0.0004	0.000368	0.00035
1311.59	-0.000578	-0.00055	-0.000541	-0.000492	-0.000399	-0.000436	-0.000388	-0.000374	0.000388	0.000351	0.000348	0.000345
1313.52	-0.000655	-0.000657	-0.000651	-0.000622	-0.000524	-0.000569	-0.00054	-0.000513	0.000368	0.00031	0.000296	0.000302
1315.45	-0.000783	-0.000761	-0.000752	-0.000755	-0.000791	-0.000766	-0.000737	-0.000698	0.000183	0.000134	0.000116	0.000135
1317.38	-0.000716	-0.000675	-0.000682	-0.000675	-0.000968	-0.000831	-0.00082	-0.000738	-1.3e-05	-2.7e-05	-2.9e-05	-4e-06
1319.31	-0.000376	-0.00038	-0.000374	-0.000366	-0.000795	-0.000615	-0.000611	-0.000515	-4.1e-05	-3.9e-05	-3.5e-05	-1.9e-05
1321.24	3.9e-05	2.1e-05	4.8e-05	4.5e-05	-0.000375	-0.000196	-0.000174	-0.000137	1e-05	2.3e-05	1.8e-05	4.8e-05
1323.17	0.000582	0.000582	0.000598	0.000598	0.000288	0.000419	0.000415	0.000427	0.000195	0.000258	0.000225	0.00028
1325.1	0.001051	0.001053	0.001074	0.001052	0.001057	0.001049	0.001011	0.001015	0.000487	0.000581	0.000523	0.000561
1327.03	0.001215	0.001231	0.00124	0.0012	0.001405	0.001352	0.00132	0.00127	0.000632	0.0007	0.000646	0.000648
1328.95	0.001274	0.001311	0.001275	0.001227	0.001398	0.001401	0.001394	0.001315	0.000677	0.000715	0.0007	0.000679
1330.88	0.001349	0.001386	0.001312	0.001275	0.001485	0.001508	0.001508	0.00143	0.000893	0.000868	0.000895	0.000848
1332.81	0.001333	0.001337	0.001259	0.00124	0.002021	0.001841	0.001765	0.001672	0.001325	0.001244	0.001255	0.001179
1334.74	0.000779	0.000741	0.000695	0.000687	0.002101	0.001687	0.00152	0.001359	0.001321	0.001223	0.001175	0.001085
1336.67	7.6e-05	-1.1e-05	6e-06	8e-06	0.001162	0.00083	0.000677	0.000521	0.000818	0.000749	0.000675	0.000611
1338.6	-0.000433	-0.000539	-0.000463	-0.000472	-0.000261	-0.000279	-0.000324	-0.00041	0.000201	0.000188	0.000132	0.000126
1340.53	-0.00077	-0.000805	-0.00075	-0.00075	-0.001613	-0.00126	-0.001169	-0.001171	-0.000252	-0.000217	-0.000222	-0.000162
1342.46	-0.000894	-0.000822	-0.000809	-0.000797	-0.002236	-0.001713	-0.00152	-0.001397	-0.000251	-0.000186	-0.000144	-4.5e-05
1344.38	-0.000968	-0.000796	-0.000801	-0.000788	-0.002007	-0.001613	-0.00138	-0.00118	0.000113	0.000165	0.00022	0.000297
1346.31	-0.00101	-0.000828	-0.000817	-0.000802	-0.001321	-0.001199	-0.001032	-0.000845	0.000485	0.000502	0.000538	0.000557
1348.24	-0.000992	-0.000871	-0.000824	-0.000814	-0.000931	-0.000919	-0.000831	-0.000706	0.000515	0.00049	0.000505	0.000482
1350.17	-0.000516	-0.00045	-0.000385	-0.000386	-0.000555	-0.00048	-0.000451	-0.000355	0.000583	0.000545	0.000553	0.00053
1352.1	0.000154	0.000207	0.000243	0.000209	4.1e-05	0.000154	0.000112	0.000167	0.000802	0.000797	0.000774	0.000762
1354.03	0.000929	0.000982	0.000973	0.000927	0.000819	0.000886	0.000821	0.000887	0.001259	0.001296	0.001253	0.001237
1355.96	0.001761	0.001748	0.00177	0.001711	0.002109	0.001892	0.001794	0.001894	0.002048	0.002071	0.00204	0.001969
1357.89	0.002093	0.002083	0.002131	0.00205	0.002901	0.002486	0.002398	0.00236	0.002393	0.002364	0.002353	0.002212
1359.82	0.002427	0.002489	0.002497	0.002442	0.003032	0.00277	0.00273	0.002571	0.002443	0.002382	0.002418	0.002286
1361.74	0.002944	0.003042	0.003001	0.002979	0.003162	0.003103	0.003079	0.002901	0.002535	0.002493	0.002538	0.002479
1363.67	0.00305	0.003172	0.003096	0.003092	0.002815	0.003011	0.003004	0.002809	0.002264	0.002248	0.002274	0.002285
1365.6	0.002987	0.003089	0.002983	0.003005	0.00232	0.002718	0.002715	0.002609	0.001944	0.001975	0.001966	0.002027
1367.53	0.002858	0.002848	0.002766	0.002798	0.002624	0.002726	0.002645	0.002679	0.001957	0.002009	0.002005	0.002016
1369.46	0.00208	0.001991	0.001967	0.001961	0.002717	0.002395	0.002253	0.002193	0.001592	0.001587	0.001632	0.001521
1371.39	0.001318	0.001261	0.00126	0.001216	0.002056	0.001707	0.001643	0.001398	0.000959	0.000925	0.000985	0.000853
1373.32	0.001202	0.00115	0.001158	0.001125	0.001464	0.001306	0.001345	0.001086	0.000717	0.000702	0.000719	0.000674
1375.25	0.00113	0.001037	0.001059	0.001065	0.000965	0.000973	0.001065	0.000861	0.000567	0.000578	0.000515	0.000556
1377.17	0.000596	0.000512	0.000526	0.000569	-2.8e-05	0.000193	0.000324	0.000178	9.6e-05	0.000131	1.1e-05	0.000108
1379.1	0.0003	0.00024	0.000235	0.000308	-0.00039	-0.000202	-9.6e-05	-5.5e-05	8.2e-05	0.000169	3.9e-05	0.000149
1381.03	-0.000246	-0.000271	-0.000252	-0.000233	-3.9e-05	-0.000267	-0.000324	-0.000186	0.00027	0.000361	0.000303	0.000328
1382.96	-0.001521	-0.001481	-0.001414	-0.001489	-0.000812	-0.00113	-0.001264	-0.001215	-0.000263	-0.000235	-0.000218	-0.000275
1384.89	-0.002244	-0.002178	-0.002088	-0.002182	-0.001837	-0.001946	-0.002025	-0.001986	-0.000665	-0.000653	-0.000654	-0.000695
1386.82	-0.002157	-0.002101	-0.002033	-0.002089	-0.002153	-0.002135	-0.002129	-0.002018	-0.000563	-0.000523	-0.000592	-0.0006
1388.75	-0.001574	-0.001585	-0.001529	-0.001523	-0.001673	-0.001747	-0.001686	-0.001524	-8.8e-05	-5.7e-05	-0.000119	-0.000159
1390.68	-0.000733	-0.000818	-0.000747	-0.0007	-0.000608	-0.000893	-0.000847	-0.000715	0.000669	0.000636	0.000658	0.000555
1392.61	0.000316	0.000175	0.000267	0.000311	0.001018	0.000459	0.000378	0.000484	0.001702	0.001618	0.0017	0.001572
1394.53	0.000334	0.000192	0.000304	0.000324	0.001081	0.000695	0.000535	0.000461	0.001742	0.001627	0.00168	0.001587
1396.46	1.6e-05	-6.7e-05	1.2e-05	6.2e-05	-0.000258	-5e-06	-6.8e-05	-0.000227	0.001151	0.001078	0.001026	0.001049
1398.39	0.000174	0.000152	0.000149	0.000253	-0.00088	-0.00028	-0.000234	-0.000289	0.000973	0.001002	0.000851	0.001008
1400.32	5.3e-05	8.8e-05	4.1e-05	0.00014	-0.000992	-0.00046	-0.000335	-0.000313	0.00072	0.000798	0.000611	0.000792
1402.25	-0.000232	-0.000192	-0.000234	-0.000163	-0.000941	-0.000615	-0.000448	-0.000427	0.000343	0.000412	0.000252	0.000359
1404.18	-0.000278	-0.000255	-0.000276	-0.000235	-0.000587	-0.000467	-0.000318	-0.000339	0.00013	0.00018	6e-05	9.1e-05
1406.11	-0.000246	-0.000262	-0.000278	-0.00024	-0.000258	-0.000245	-0.000166	-0.000229	-9.7e-05	-6.9e-05	-0.000187	-0.000188
1408.04	-0.000366	-0.000444	-0.000482	-0.000387	-0.000676	-0.000464	-0.00045	-0.000559	-0.00064	-0.000631	-0.000749	-0.000726
1409.96	-1.7e-05	-0.000115	-0.000189	-4.9e-05	-0.000371	-0.00015	-0.000244	-0.000231	-0.000586	-0.000596	-0.00065	-0.000608
1411.89	0.000323	0.000232	0.000165	0.000257	0.000988	0.000695	0.000462	0.000604	0	-3.2e-05	-1e-05	-2.6e-05
1413.82	-0.000791	-0.000845	-0.000829	-0.000875	0.000496	-1.7e-05	-0.000249	-0.000219	-0.00088	-0.000921	-0.000863	-0.000973
1415.75	-0.001798	-0.001816	-0.001765	-0.001881	-0.000931	-0.001226	-0.001371	-0.001387	-0.001992	-0.001967	-0.001942	-0.002075
1417.68	-0.002398	-0.002393	-0.002357	-0.002454	-0.001992	-0.00212	-0.002162	-0.002194	-0.002703	-0.002614	-0.002645	-0.002754
1419.61	-0.003074	-0.003006	-0.003024	-0.003072	-0.003384	-0.003188	-0.003091	-0.003158	-0.003541	-0.003475	-0.003539	-0.003584
1421.54	-0.002777	-0.002649	-0.002739	-0.002718	-0.00383	-0.003317	-0.003167	-0.003123	-0.003431	-0.003397	-0.003456	-0.003394
1423.47	-0.001718	-0.001575	-0.001675	-0.001633	-0.002512	-0.00218	-0.002076	-0.00189	-0.002259	-0.002263	-0.002264	-0.002194
1425.4	-0.000904	-0.000817	-0.000839	-0.000877	-0.000904	-0.000999	-0.000958	-0.000777	-0.001256	-0.001286	-0.001236	-0.001244
1427.32	-0.000658	-0.000632	-0.000588	-0.000704	-0.000578	-0.000681	-0.000675	-0.000614	-0.001227	-0.00124	-0.001197	-0.001257
1429.25	0.000721	0.000684	0.000721	0.000632	0.000981	0.000781	0.000673	0.000811	-8.9e-05	-5e-06	-1e-05	-8.9e-05
1431.18	0.001262	0.001178	0.001221	0.001127	0.00213	0.001685	0.001542	0.00151	0.000396	0.000468	0.000485	0.000383
1433.11	0.000779	0.000703	0.000708	0.000639	0.001347	0.00112	0.001085	0.000828	-0.000319	-0.000329	-0.000283	-0.000357
1435.04	0.000687	0.000636	0.000563	0.000587	0.000664	0.00073	0.000746	0.000503	-0.000624	-0.000656	-0.000606	-0.0006
1436.97	0.000375	0.000387	0.000259	0.000352	-5e-05	0.000185	0.000252	7.1e-05	-0.000972	-0.001001	-0.000956	-0.000889
1438.9	0.000268	0.000345	0.000191	0.000315	-0.000516	-0.000149	-4.9e-05	-0.000115	-0.001021	-0.001027	-0.001015	-0.000933
1440.83	0.00087	0.000929	0.000787	0.000932	0.000431	0.000586	0.000582	0.000679	-0.000185	-0.000134	-0.00014	-9.4e-05
1442.75	0.001133	0.001087	0.001031	0.001122	0.001547	0.001278	0.001174	0.001248	0.000431	0.000528	0.000542	0.000499
1444.68	0.000559	0.000423	0.000474	0.000457	0.001243	0.000869	0.000812	0.000672	1.6e-05	5e-05	8.9e-05	-8e-06
1446.61	0.000412	0.000226	0.000304	0.000261	0.000683	0.00048	0.000493	0.000271	-0.000271	-0.000283	-0.000293	-0.000378
1448.54	0.001233	0.001039	0.001061	0.00105	0.001305	0.001177	0.001112	0.000977	0.000332	0.000298	0.000228	0.000186
1450.47	0.002188	0.002048	0.001995	0.002017	0.002988	0.002532	0.002239	0.002325	0.001381	0.001328	0.001344	0.001323
1452.4	0.000641	0.000523	0.000528	0.000517	0.002467	0.001571	0.001249	0.001313	0.000443	0.000395	0.000506	0.000325
1454.33	-0.002097	-0.002195	-0.00209	-0.002139	-0.000473	-0.001235	-0.001376	-0.001472	-0.001882	-0.001891	-0.001797	-0.002072
1456.26	-0.004203	-0.00419	-0.004064	-0.004104	-0.004141	-0.00411	-0.003987	-0.004132	-0.003998	-0.003966	-0.003965	-0.004153
1458.18	-0.004407	-0.004284	-0.004219	-0.004195	-0.005953	-0.005163	-0.004924	-0.004928	-0.004386	-0.004322	-0.00441	-0.004424
1460.11	-0.003793	-0.003639	-0.003675	-0.003545	-0.006157	-0.005021	-0.004769	-0.00472	-0.003955	-0.003876	-0.003998	-0.003923
1462.04	-0.00306	-0.00292	-0.003042	-0.002828	-0.005282	-0.004249	-0.004088	-0.003916	-0.003175	-0.003113	-0.00321	-0.003108
1463.97	-0.003748	-0.003649	-0.003735	-0.003523	-0.004971	-0.004405	-0.004354	-0.003973	-0.003211	-0.003171	-0.003214	-0.003114
1465.9	-0.006374	-0.006293	-0.00622	-0.006127	-0.006588	-0.006442	-0.006356	-0.005882	-0.004795	-0.004732	-0.00474	-0.004722
1467.83	-0.009914	-0.009739	-0.009567	-0.009541	-0.009524	-0.009388	-0.009259	-0.008673	-0.007013	-0.006982	-0.006931	-0.006959
1469.76	-0.012373	-0.012106	-0.011926	-0.011875	-0.011543	-0.011418	-0.011275	-0.010587	-0.008487	-0.008465	-0.008358	-0.00839
1471.69	-0.013613	-0.013277	-0.013134	-0.013061	-0.012934	-0.012688	-0.012473	-0.011857	-0.00961	-0.009583	-0.009448	-0.009483
1473.62	-0.012747	-0.012398	-0.012337	-0.012235	-0.013119	-0.012503	-0.012127	-0.01165	-0.009774	-0.009739	-0.009659	-0.009647
1475.54	-0.009563	-0.009299	-0.009322	-0.009226	-0.010916	-0.010109	-0.009684	-0.009187	-0.008223	-0.008156	-0.0082	-0.008052
1477.47	-0.005674	-0.005492	-0.005563	-0.005509	-0.007302	-0.006565	-0.006235	-0.005672	-0.00571	-0.005604	-0.00571	-0.005455
1479.4	-0.002694	-0.002549	-0.002615	-0.002632	-0.003652	-0.003264	-0.003091	-0.002544	-0.003234	-0.003135	-0.00318	-0.002949
1481.33	-0.001428	-0.001286	-0.001339	-0.001393	-0.001265	-0.001302	-0.001205	-0.000812	-0.001606	-0.001593	-0.001577	-0.001491
1483.26	0.000447	0.000563	0.000544	0.000437	0.002046	0.00131	0.001249	0.001498	0.000625	0.000624	0.000695	0.000632
1485.19	0.001703	0.001811	0.001865	0.001632	0.003933	0.002905	0.002758	0.00271	0.001864	0.001838	0.001986	0.001795
1487.12	0.003006	0.003118	0.003165	0.002916	0.004481	0.003779	0.003672	0.003459	0.00263	0.002609	0.002755	0.00258
1489.05	0.004037	0.00421	0.004176	0.004014	0.004474	0.004227	0.004152	0.003985	0.003124	0.003113	0.003229	0.003171
1490.97	0.004956	0.005205	0.005123	0.005048	0.00471	0.004801	0.00475	0.004659	0.003671	0.00365	0.003801	0.003811
1492.9	0.005821	0.005981	0.005937	0.0059	0.005514	0.005574	0.00556	0.005506	0.004328	0.00428	0.004445	0.004436
1494.83	0.006427	0.006443	0.006455	0.006366	0.006561	0.006328	0.00633	0.006193	0.004825	0.004747	0.004887	0.004796
1496.76	0.006813	0.006698	0.006756	0.006586	0.007236	0.006843	0.006795	0.006514	0.004995	0.004916	0.004965	0.004833
1498.69	0.007309	0.00715	0.00716	0.007009	0.00718	0.007029	0.006906	0.006732	0.005	0.004973	0.004918	0.004893
1500.62	0.007764	0.007858	0.0078	0.007702	0.008786	0.008241	0.007903	0.007931	0.005811	0.005863	0.006056	0.00604
1502.55	0.008217	0.008466	0.008488	0.008322	0.011332	0.009962	0.009483	0.009105	0.006875	0.006837	0.007295	0.007048
1504.48	0.008934	0.009071	0.009184	0.008971	0.012754	0.011109	0.010649	0.009742	0.007547	0.007378	0.007868	0.007423
1506.41	0.009817	0.009737	0.009799	0.009613	0.012003	0.011023	0.010827	0.009617	0.007519	0.007235	0.007462	0.007073
1508.33	0.011108	0.010841	0.010724	0.010649	0.0107	0.010758	0.010772	0.00975	0.007497	0.007231	0.007086	0.00697
1510.26	0.01193	0.01152	0.011291	0.011361	0.010276	0.01081	0.010798	0.010237	0.007645	0.007483	0.00716	0.007291
1512.19	0.011374	0.010868	0.010672	0.010788	0.010088	0.01043	0.010308	0.010021	0.007224	0.007141	0.006922	0.007099
1514.12	0.009994	0.009463	0.009439	0.009506	0.010677	0.010156	0.009809	0.009532	0.006675	0.006692	0.006834	0.006863
1516.05	0.007578	0.007106	0.007209	0.00725	0.009385	0.008502	0.008169	0.007417	0.005088	0.005071	0.005456	0.005194
1517.98	0.005629	0.005316	0.005332	0.005413	0.006871	0.006409	0.006203	0.005414	0.003543	0.0035	0.003877	0.003536
1519.91	0.005175	0.005002	0.004934	0.004968	0.005429	0.005449	0.005386	0.004793	0.003082	0.00302	0.003221	0.002986
1521.84	0.00571	0.005562	0.005447	0.005467	0.005288	0.005535	0.00554	0.005071	0.00341	0.003359	0.003301	0.003213
1523.76	0.006628	0.006418	0.006283	0.006348	0.005576	0.006021	0.006095	0.005535	0.003917	0.003845	0.003524	0.003578
1525.69	0.008288	0.007917	0.007772	0.00792	0.006808	0.007294	0.007324	0.006879	0.004871	0.00485	0.004367	0.004587
1527.62	0.009248	0.008833	0.008745	0.008959	0.008593	0.008625	0.008487	0.008133	0.00573	0.005802	0.005561	0.005745
1529.55	0.009077	0.008783	0.008714	0.008951	0.008797	0.008806	0.008733	0.007929	0.005717	0.00567	0.005673	0.00556
1531.48	0.010544	0.010181	0.010102	0.010309	0.010016	0.01018	0.009949	0.009274	0.006779	0.00668	0.006549	0.006342
1533.41	0.010835	0.01075	0.01061	0.010707	0.011462	0.011223	0.010659	0.010331	0.007342	0.007303	0.007509	0.007192
1535.34	0.006003	0.006122	0.00599	0.006087	0.00776	0.007341	0.006925	0.006308	0.003891	0.003758	0.00448	0.003964
1537.27	0.000771	0.000762	0.000768	0.00091	0.002994	0.002611	0.002433	0.001674	-0.000199	-0.000361	0.000471	-3.3e-05
1539.2	-0.00439	-0.004736	-0.004593	-0.004393	-0.002009	-0.002419	-0.002358	-0.003214	-0.004281	-0.004438	-0.004018	-0.004347
1541.12	-0.007358	-0.008153	-0.00798	-0.007665	-0.006685	-0.006532	-0.006151	-0.007095	-0.00722	-0.007307	-0.007661	-0.007708
1543.05	-0.005725	-0.006814	-0.00684	-0.006369	-0.007578	-0.006711	-0.006214	-0.006795	-0.006707	-0.006623	-0.007762	-0.00744
1544.98	-0.004068	-0.005039	-0.005327	-0.004792	-0.006698	-0.005758	-0.005493	-0.005402	-0.005123	-0.004884	-0.006184	-0.00562
1546.91	-0.004669	-0.005138	-0.005565	-0.005054	-0.006617	-0.005992	-0.005919	-0.005409	-0.004529	-0.004248	-0.004925	-0.004413
1548.84	-0.008147	-0.008425	-0.008639	-0.008175	-0.009427	-0.008948	-0.008779	-0.008366	-0.005905	-0.005736	-0.005874	-0.005576
1550.77	-0.00944	-0.009738	-0.009663	-0.009349	-0.010045	-0.00969	-0.009668	-0.009131	-0.005793	-0.005637	-0.005633	-0.005485
1552.7	-0.010238	-0.010327	-0.009949	-0.009771	-0.009488	-0.009891	-0.009955	-0.009322	-0.00543	-0.005263	-0.004706	-0.004672
1554.63	-0.01329	-0.013049	-0.012512	-0.012353	-0.013034	-0.013244	-0.012943	-0.012465	-0.007298	-0.007208	-0.006436	-0.006438
1556.55	-0.014599	-0.014098	-0.013669	-0.0135	-0.015536	-0.015124	-0.014499	-0.014098	-0.008232	-0.00824	-0.007748	-0.007685
1558.48	-0.014435	-0.013894	-0.013697	-0.013468	-0.016679	-0.015565	-0.014813	-0.01442	-0.008431	-0.00851	-0.008595	-0.008399
1560.41	-0.011449	-0.011127	-0.011109	-0.010835	-0.014954	-0.01324	-0.012563	-0.011972	-0.006901	-0.006928	-0.007579	-0.007225
1562.34	-0.007379	-0.007363	-0.007397	-0.007166	-0.0107	-0.009103	-0.008679	-0.007896	-0.004188	-0.004147	-0.004991	-0.004615
1564.27	-0.00378	-0.00389	-0.003857	-0.003741	-0.005664	-0.0048	-0.004656	-0.003865	-0.001514	-0.001452	-0.001964	-0.001721
1566.2	-0.003203	-0.003033	-0.002887	-0.002823	-0.00396	-0.003685	-0.003563	-0.002984	-0.000913	-0.000896	-0.000753	-0.00068
1568.13	-0.004577	-0.004198	-0.004091	-0.003978	-0.005821	-0.005081	-0.004827	-0.004487	-0.001838	-0.001912	-0.001822	-0.001845
1570.06	-0.002842	-0.002564	-0.002419	-0.002371	-0.003938	-0.003302	-0.00316	-0.00273	-0.000708	-0.000698	-0.000613	-0.000656
1571.99	-0.00258	-0.002479	-0.002275	-0.002293	-0.003414	-0.002957	-0.002823	-0.002525	-0.001017	-0.00096	-0.000813	-0.000867
1573.91	-0.002747	-0.002787	-0.002618	-0.002639	-0.003584	-0.003118	-0.002969	-0.002747	-0.001737	-0.001663	-0.001574	-0.001555
1575.84	-0.002685	-0.002785	-0.00272	-0.002716	-0.003334	-0.003011	-0.002857	-0.002638	-0.002136	-0.002073	-0.002056	-0.001932
1577.77	-0.003223	-0.003269	-0.003356	-0.003295	-0.003937	-0.0036	-0.003387	-0.003254	-0.002792	-0.002785	-0.002828	-0.002624
1579.7	-0.002583	-0.002589	-0.002807	-0.002682	-0.003522	-0.003094	-0.00294	-0.00273	-0.002339	-0.002342	-0.002461	-0.002197
1581.63	-0.001056	-0.001086	-0.001299	-0.00118	-0.001576	-0.001428	-0.001409	-0.001084	-0.000879	-0.000857	-0.000918	-0.000698
1583.56	-0.000226	-0.000336	-0.000428	-0.00037	-0.000174	-0.000344	-0.000332	-0.000164	-1.2e-05	5e-06	0.000122	0.000217
1585.49	0.000169	2.2e-05	-2.4e-05	3.8e-05	0.000241	0.000138	0.000215	0.000146	0.000343	0.000315	0.000478	0.000478
1587.42	0.001202	0.001038	0.001012	0.001093	0.001204	0.001179	0.001245	0.001136	0.001178	0.001148	0.001273	0.001256
1589.34	0.002124	0.001871	0.001892	0.001986	0.002127	0.002126	0.002169	0.001977	0.001829	0.00178	0.001886	0.001876
1591.27	0.002938	0.002573	0.002611	0.002735	0.002805	0.002875	0.002929	0.002605	0.002288	0.002204	0.002289	0.002274
1593.2	0.003713	0.003286	0.003301	0.003459	0.003292	0.003496	0.003566	0.003182	0.002654	0.002549	0.002611	0.002592
1595.13	0.004513	0.004077	0.004033	0.004253	0.003982	0.004247	0.00431	0.003916	0.003121	0.003005	0.003058	0.003039
1597.06	0.005285	0.004861	0.004766	0.005057	0.004903	0.005088	0.005167	0.004725	0.003625	0.003502	0.003574	0.003536
1598.99	0.006235	0.005794	0.005685	0.006006	0.005959	0.006065	0.006147	0.005644	0.004236	0.0041	0.004195	0.004136
1600.92	0.007336	0.006828	0.006759	0.007077	0.007217	0.00725	0.007247	0.006688	0.005042	0.004893	0.004983	0.004922
1602.85	0.008519	0.007882	0.007892	0.008173	0.008511	0.008477	0.008441	0.007718	0.005966	0.005743	0.005845	0.005775
1604.77	0.009637	0.008883	0.00893	0.009175	0.009379	0.0094	0.009422	0.008506	0.006772	0.006478	0.006605	0.006517
1606.7	0.010864	0.010055	0.010075	0.010365	0.010127	0.010361	0.010444	0.009379	0.007679	0.007357	0.007485	0.007379
1608.63	0.01224	0.011378	0.011325	0.011735	0.011496	0.011704	0.011746	0.010738	0.008921	0.00868	0.008777	0.008654
1610.56	0.013028	0.012218	0.012177	0.012598	0.012931	0.012752	0.012752	0.011814	0.009795	0.009676	0.009945	0.009742
1612.49	0.013307	0.012605	0.012621	0.012935	0.013385	0.013149	0.013256	0.012067	0.010092	0.009949	0.010335	0.010069
1614.42	0.013984	0.013357	0.013377	0.013583	0.014061	0.013897	0.014081	0.012731	0.010713	0.010512	0.010776	0.010532
1616.35	0.014758	0.014214	0.014232	0.014333	0.015189	0.01481	0.014974	0.013665	0.011417	0.01118	0.011408	0.011205
1618.28	0.014543	0.014103	0.014093	0.014145	0.015051	0.014707	0.014833	0.013504	0.010764	0.010518	0.010725	0.010524
1620.21	0.014075	0.013752	0.013653	0.013744	0.014546	0.014401	0.014451	0.013303	0.009677	0.009509	0.009592	0.009373
1622.13	0.01275	0.012454	0.012281	0.012347	0.013518	0.013329	0.013268	0.012357	0.00758	0.007588	0.007589	0.007352
1624.06	0.0101	0.00974	0.009589	0.009513	0.010709	0.010685	0.010718	0.009674	0.004037	0.004119	0.004044	0.003838
1625.99	0.008001	0.007472	0.007289	0.007165	0.007895	0.008367	0.008528	0.007294	0.001167	0.001221	0.000818	0.000736
1627.92	0.007789	0.007181	0.006864	0.006854	0.008155	0.008364	0.008355	0.007535	0.000822	0.000954	0.000421	0.000449
1629.85	0.005882	0.005674	0.005408	0.005411	0.00786	0.007089	0.007081	0.00649	0.000184	0.000303	0.000392	0.000328
1631.78	0.002348	0.002513	0.002412	0.002302	0.004952	0.004055	0.004165	0.003372	-0.001747	-0.001809	-0.001375	-0.001605
1633.71	0.000753	0.001021	0.000952	0.0008	0.003046	0.002449	0.002497	0.001808	-0.00235	-0.002504	-0.002202	-0.002484
1635.64	0.000447	0.000545	0.000396	0.000216	0.001669	0.00159	0.001513	0.00096	-0.002638	-0.002788	-0.002878	-0.003054
1637.56	0.00192	0.00167	0.001399	0.001183	0.001845	0.002351	0.002128	0.001815	-0.001868	-0.001944	-0.002557	-0.002509
1639.49	0.005441	0.005003	0.004615	0.004417	0.005563	0.005746	0.005204	0.005522	0.0009	0.001047	0.000391	0.000522
1641.42	0.004721	0.00476	0.00457	0.004289	0.006794	0.005748	0.005304	0.005721	0.00156	0.001829	0.001843	0.001757
1643.35	0.000433	0.001011	0.001142	0.00066	0.003467	0.001933	0.002014	0.001756	-0.000618	-0.000445	4e-06	-0.000314
1645.28	0.000748	0.001212	0.001309	0.000784	0.003627	0.002369	0.002465	0.001945	-0.000355	-0.000226	-0.000134	-0.000458
1647.21	-0.000498	0.000323	0.000199	-0.000298	0.002182	0.000805	0.000852	0.000664	-0.000922	-0.000736	-0.00028	-0.000526
1649.14	-0.00493	-0.003919	-0.00408	-0.004638	-0.003624	-0.004365	-0.004316	-0.004251	-0.004022	-0.00387	-0.003419	-0.00354
1651.07	-0.007223	-0.006316	-0.006432	-0.007041	-0.00724	-0.007243	-0.007395	-0.006883	-0.005804	-0.005628	-0.005618	-0.005574
1653	-0.008469	-0.007701	-0.007729	-0.008284	-0.00927	-0.008853	-0.009181	-0.008261	-0.006884	-0.00661	-0.007038	-0.006895
1654.92	-0.009744	-0.009168	-0.009089	-0.009534	-0.010859	-0.01024	-0.010619	-0.009639	-0.007948	-0.007608	-0.008443	-0.008232
1656.85	-0.009196	-0.008982	-0.008994	-0.009345	-0.01042	-0.009836	-0.010403	-0.009232	-0.007851	-0.007444	-0.008533	-0.008227
1658.78	-0.010344	-0.010137	-0.010212	-0.010485	-0.010854	-0.010864	-0.011519	-0.010031	-0.008473	-0.008041	-0.008702	-0.008403
1660.71	-0.015707	-0.015051	-0.014995	-0.015256	-0.015794	-0.016225	-0.016587	-0.015076	-0.011625	-0.011303	-0.011119	-0.010936
1662.64	-0.017704	-0.017096	-0.016899	-0.017124	-0.017791	-0.018206	-0.018382	-0.016994	-0.012679	-0.012482	-0.012335	-0.012224
1664.57	-0.017371	-0.016752	-0.016517	-0.016733	-0.017028	-0.017672	-0.017672	-0.016455	-0.012154	-0.011968	-0.011857	-0.011808
1666.5	-0.01695	-0.016325	-0.016171	-0.01633	-0.016628	-0.017134	-0.017076	-0.015992	-0.011869	-0.011655	-0.011603	-0.011564
1668.43	-0.015141	-0.014571	-0.014509	-0.014628	-0.014739	-0.015167	-0.015266	-0.014178	-0.010709	-0.010462	-0.010401	-0.010326
1670.35	-0.016156	-0.015546	-0.01543	-0.015629	-0.016299	-0.016286	-0.016345	-0.015413	-0.011671	-0.011522	-0.011437	-0.01134
1672.28	-0.015737	-0.015235	-0.015095	-0.015257	-0.017006	-0.01632	-0.01632	-0.015393	-0.011847	-0.011758	-0.01182	-0.011634
1674.21	-0.013347	-0.012959	-0.012858	-0.012964	-0.014822	-0.014047	-0.014127	-0.013057	-0.010304	-0.010206	-0.010372	-0.010135
1676.14	-0.011606	-0.011195	-0.011141	-0.01121	-0.012034	-0.011834	-0.012014	-0.010825	-0.008643	-0.008531	-0.00869	-0.008505
1678.07	-0.011945	-0.011316	-0.01121	-0.011304	-0.010866	-0.011457	-0.011567	-0.01054	-0.008136	-0.008004	-0.007909	-0.007853
1680	-0.013555	-0.012803	-0.012662	-0.012802	-0.012243	-0.012866	-0.012849	-0.011982	-0.008906	-0.00877	-0.008555	-0.008548
1681.93	-0.013963	-0.013286	-0.01309	-0.013292	-0.013342	-0.013643	-0.01351	-0.012709	-0.0092	-0.009047	-0.008853	-0.008814
1683.86	-0.014998	-0.014465	-0.014216	-0.014448	-0.015642	-0.015302	-0.015037	-0.014284	-0.010146	-0.010036	-0.010036	-0.009938
1685.79	-0.013625	-0.013281	-0.013123	-0.013258	-0.015677	-0.014679	-0.014384	-0.013529	-0.009496	-0.009381	-0.009657	-0.009445
1687.71	-0.011103	-0.010849	-0.010819	-0.010835	-0.013591	-0.012404	-0.012239	-0.011171	-0.007719	-0.007572	-0.008003	-0.007688
1689.64	-0.008479	-0.008176	-0.008179	-0.008131	-0.009985	-0.009388	-0.009369	-0.008203	-0.005464	-0.005303	-0.00553	-0.005224
1691.57	-0.009228	-0.008744	-0.008622	-0.008658	-0.009218	-0.009381	-0.009297	-0.008344	-0.005308	-0.005188	-0.005024	-0.00494
1693.5	-0.01013	-0.009631	-0.009429	-0.009545	-0.009193	-0.009708	-0.00961	-0.008835	-0.005655	-0.00555	-0.005252	-0.005359
1695.43	-0.010683	-0.010286	-0.010068	-0.010165	-0.009645	-0.010068	-0.00996	-0.009399	-0.006458	-0.006379	-0.006049	-0.006205
1697.36	-0.011043	-0.010787	-0.010659	-0.010655	-0.010913	-0.010785	-0.010622	-0.010203	-0.007511	-0.007483	-0.007317	-0.007393
1699.29	-0.009786	-0.009663	-0.009701	-0.009571	-0.010819	-0.010112	-0.009964	-0.009517	-0.007479	-0.007478	-0.007525	-0.007435
1701.22	-0.007428	-0.007415	-0.007548	-0.007368	-0.009051	-0.008111	-0.008062	-0.007562	-0.006454	-0.006474	-0.00667	-0.006431
1703.14	-0.005407	-0.005429	-0.005549	-0.005397	-0.006984	-0.006237	-0.006192	-0.005722	-0.005261	-0.005306	-0.005522	-0.005247
1705.07	-0.004113	-0.004078	-0.00416	-0.004054	-0.005301	-0.00482	-0.004758	-0.00432	-0.004278	-0.004293	-0.004513	-0.004306
1707	-0.002502	-0.002371	-0.00244	-0.002369	-0.003207	-0.003035	-0.002997	-0.002568	-0.003026	-0.002983	-0.003131	-0.002933
1708.93	-0.002674	-0.002466	-0.002518	-0.002509	-0.002777	-0.002837	-0.002753	-0.002417	-0.002838	-0.002847	-0.002934	-0.002813
1710.86	-0.002111	-0.001886	-0.001894	-0.001986	-0.000515	-0.001358	-0.001405	-0.001034	-0.001595	-0.001625	-0.00163	-0.001694
1712.79	-0.002771	-0.002531	-0.002441	-0.002642	5e-05	-0.001213	-0.001337	-0.001171	-0.001609	-0.00165	-0.001485	-0.001693
1714.72	-0.003501	-0.003284	-0.00316	-0.003375	-0.001481	-0.002168	-0.002226	-0.00223	-0.002434	-0.00244	-0.002274	-0.002448
1716.65	-0.003254	-0.003043	-0.003024	-0.00314	-0.002849	-0.002742	-0.002728	-0.002656	-0.002741	-0.002677	-0.002659	-0.002659
1718.58	-0.002649	-0.002406	-0.002538	-0.002549	-0.003624	-0.002902	-0.002842	-0.002639	-0.002663	-0.002565	-0.0027	-0.00252
1720.5	-0.001661	-0.001415	-0.001638	-0.001601	-0.003292	-0.002369	-0.002305	-0.001947	-0.001988	-0.001901	-0.002125	-0.00185
1722.43	-0.000803	-0.000586	-0.000769	-0.000783	-0.001735	-0.001281	-0.001283	-0.000843	-0.000975	-0.000923	-0.001114	-0.000908
1724.36	-0.00051	-0.00032	-0.000391	-0.000514	-2.4e-05	-0.00031	-0.000428	-0.000102	-0.000266	-0.000234	-0.000296	-0.000267
1726.29	-0.000433	-0.000238	-0.000286	-0.000441	0.000978	0.000284	5.8e-05	0.000252	5.5e-05	9.8e-05	0.000116	3e-06
1728.22	-0.000456	-0.000271	-0.000298	-0.000475	0.001777	0.000737	0.000454	0.000487	0.000304	0.000333	0.000442	0.000249
1730.15	-0.000736	-0.000568	-0.000588	-0.000809	0.001356	0.000378	0.000161	2.8e-05	-3.4e-05	-4.3e-05	0.000107	-0.00012
1732.08	-0.000696	-0.000573	-0.000617	-0.000825	0.000329	-0.00017	-0.000289	-0.000425	-0.000489	-0.0005	-0.000413	-0.000563
1734.01	-0.00069	-0.00061	-0.000668	-0.000835	-0.000971	-0.0009	-0.000909	-0.000941	-0.001039	-0.001027	-0.001033	-0.001057
1735.93	-0.000797	-0.000725	-0.000804	-0.000912	-0.001854	-0.001501	-0.001442	-0.001324	-0.001399	-0.001375	-0.001477	-0.001408
1737.86	-0.001301	-0.001208	-0.001302	-0.00136	-0.002129	-0.001946	-0.001912	-0.001679	-0.001526	-0.001511	-0.001681	-0.001607
1739.79	-0.002139	-0.002022	-0.002085	-0.002105	-0.002347	-0.002428	-0.002464	-0.002149	-0.001617	-0.001585	-0.001746	-0.001715
1741.72	-0.003418	-0.003298	-0.003285	-0.003318	-0.003028	-0.003327	-0.00333	-0.00308	-0.001986	-0.001979	-0.002039	-0.002081
1743.65	-0.004531	-0.00438	-0.004351	-0.00435	-0.004067	-0.004335	-0.004244	-0.003953	-0.002313	-0.002324	-0.00236	-0.002475
1745.58	-0.005431	-0.005272	-0.005206	-0.005132	-0.004956	-0.005103	-0.004954	-0.004608	-0.002496	-0.002509	-0.002539	-0.00263
1747.51	-0.006455	-0.006277	-0.006148	-0.006028	-0.006772	-0.006407	-0.006114	-0.005782	-0.00313	-0.003133	-0.003152	-0.003157
1749.44	-0.006392	-0.006188	-0.00607	-0.005877	-0.007811	-0.006858	-0.006485	-0.006067	-0.003252	-0.00322	-0.003285	-0.003156
1751.36	-0.005979	-0.005758	-0.005658	-0.005442	-0.007753	-0.006592	-0.006231	-0.005769	-0.002968	-0.002927	-0.003036	-0.002833
1753.29	-0.005163	-0.004914	-0.004844	-0.004642	-0.006919	-0.00574	-0.005444	-0.004963	-0.002401	-0.002336	-0.00244	-0.002261
1755.22	-0.004177	-0.003927	-0.003893	-0.003718	-0.005077	-0.004331	-0.004129	-0.003686	-0.001545	-0.001497	-0.001548	-0.001459
1757.15	-0.003687	-0.00348	-0.003412	-0.003302	-0.003655	-0.003375	-0.003226	-0.002937	-0.001091	-0.001087	-0.001078	-0.001092
1759.08	-0.003194	-0.003047	-0.00294	-0.002882	-0.003256	-0.00297	-0.00283	-0.002648	-0.001043	-0.001036	-0.001019	-0.001039
1761.01	-0.002464	-0.002347	-0.00226	-0.002205	-0.002931	-0.002521	-0.002394	-0.002207	-0.000899	-0.000879	-0.000894	-0.000857
1762.94	-0.001685	-0.001558	-0.001533	-0.001486	-0.002029	-0.00172	-0.001649	-0.001458	-0.000493	-0.000489	-0.000523	-0.000475
1764.87	-0.001301	-0.001148	-0.001166	-0.001144	-0.001017	-0.00101	-0.000992	-0.00082	-8.3e-05	-0.000101	-0.00012	-0.00014
1766.8	-0.001099	-0.000964	-0.000989	-0.001012	-0.000115	-0.0005	-0.000502	-0.000379	0.000141	0.000116	0.000173	7.1e-05
1768.72	-0.001041	-0.000967	-0.000982	-0.001041	0.00021	-0.000376	-0.000352	-0.00032	8.9e-05	6.2e-05	0.000162	2.6e-05
1770.65	-0.000996	-0.000973	-0.000962	-0.001034	-0.000408	-0.000733	-0.000641	-0.000663	-0.000218	-0.00023	-0.000173	-0.000261
1772.58	-0.0006	-0.000581	-0.000573	-0.000594	-0.001043	-0.000864	-0.000788	-0.000717	-0.000284	-0.000248	-0.000292	-0.00026
1774.51	-0.000258	-0.00023	-0.000228	-0.000199	-0.001009	-0.000598	-0.000593	-0.000473	-9.9e-05	-6.8e-05	-0.000181	-6.9e-05
1776.44	-0.000101	-3.9e-05	-3.9e-05	0	-0.000771	-0.000332	-0.000363	-0.000219	6.7e-05	9e-05	-2.1e-05	7e-05
1778.37	-2.5e-05	5.2e-05	4.8e-05	8e-05	-0.000254	-3.6e-05	-7e-05	9.1e-05	0.000256	0.000275	0.00021	0.000254
1780.3	-0.000201	-0.000145	-0.000141	-0.000149	-7e-05	-9.6e-05	-6.7e-05	-1e-06	0.000158	0.000145	0.000155	0.000151
1782.23	-0.000191	-0.000132	-0.000139	-0.000148	-0.00039	-0.000298	-0.000225	-0.000187	4e-06	3e-06	4e-06	2e-06
1784.15	-2.1e-05	5.6e-05	4.1e-05	5.3e-05	-0.000318	-0.000142	-0.000119	-3.6e-05	0.000136	0.000157	0.000125	0.000141
1786.08	-1.3e-05	6e-05	4.7e-05	5.9e-05	0.000332	0.000268	0.000188	0.000254	0.000375	0.000399	0.000402	0.000366
1788.01	-0.00017	-0.00013	-0.000118	-0.000144	0.000741	0.000401	0.000295	0.000279	0.000385	0.000388	0.000445	0.000339
1789.94	-0.000222	-0.000208	-0.000177	-0.000239	0.000664	0.000316	0.000222	0.000179	0.000292	0.000293	0.000348	0.00023
1791.87	-0.000169	-0.000151	-0.000124	-0.000181	0.000288	0.000131	8.1e-05	6.7e-05	0.000182	0.000184	0.0002	0.000143
1793.8	-8.8e-05	-4.4e-05	-1.9e-05	-3.9e-05	-0.000223	-0.000143	-0.000109	-6.8e-05	4.3e-05	4.4e-05	2.5e-05	4.3e-05
1795.73	3.5e-05	8.2e-05	9.9e-05	0.000115	-0.000384	-0.000152	-0.000109	-3.8e-05	6.9e-05	6.9e-05	2.4e-05	8.5e-05
1797.66	7.4e-05	0.000118	0.000116	0.000144	-0.000224	-5e-06	1.2e-05	5.8e-05	0.000164	0.000138	0.000111	0.000163
1799.59	-3.3e-05	7e-06	-8e-06	7e-06	-0.000239	-0.000101	-6e-05	-6.5e-05	5e-05	1.9e-05	3.8e-05	5.8e-05
1801.51	-5.7e-05	-4e-06	-3e-05	-2.9e-05	-0.0005	-0.000282	-0.000225	-0.000214	-9.3e-05	-9.5e-05	-8.8e-05	-6.3e-05
1803.44	2e-06	8.2e-05	4.4e-05	4.8e-05	-0.000444	-0.00019	-0.000193	-0.000109	-2.2e-05	7e-06	-1.5e-05	2.2e-05
1805.37	-1.3e-05	6.5e-05	4.2e-05	4.1e-05	-0.000146	-3.4e-05	-8.5e-05	3.5e-05	8.4e-05	0.00012	0.000108	0.000122
1807.3	-7.2e-05	-2.8e-05	-2.3e-05	-4.1e-05	0.00014	7.3e-05	1.8e-05	0.000106	0.000154	0.00017	0.000173	0.000144
1809.23	-9e-05	-8.2e-05	-6.1e-05	-9.3e-05	0.000124	6.7e-05	2.3e-05	5.7e-05	0.000131	0.000127	0.000132	0.0001
1811.16	-4.7e-05	-3.6e-05	-2.1e-05	-3.9e-05	-0.000149	-9.4e-05	-7.3e-05	-3.8e-05	5.1e-05	3.9e-05	2.8e-05	3.7e-05
1813.09	8e-06	4.8e-05	4e-05	5.3e-05	-0.000332	-0.000207	-0.000129	-7.8e-05	1.3e-05	1.3e-05	-1.8e-05	3e-05
1815.02	4.9e-05	0.000118	8.7e-05	0.000112	-0.000338	-0.000178	-9.8e-05	-4.9e-05	3.3e-05	3.9e-05	1.7e-05	7.3e-05
1816.94	9.6e-05	0.000176	0.00013	0.000155	-4.6e-05	2.1e-05	5.9e-05	0.000121	0.000182	0.000189	0.000186	0.000212
1818.87	4.7e-05	9.3e-05	6.3e-05	6.4e-05	0.000409	0.000266	0.000232	0.000255	0.0003	0.000314	0.000326	0.000294
1820.8	1.7e-05	4.2e-05	3.8e-05	1.9e-05	0.000463	0.000318	0.000255	0.000244	0.000273	0.000313	0.00033	0.000255
1822.73	6.3e-05	8.3e-05	0.000102	9.4e-05	0.000632	0.000412	0.000349	0.00037	0.000371	0.000412	0.000422	0.000343
1824.66	-3.3e-05	-4.7e-05	-1e-06	-2.5e-05	0.000811	0.000377	0.000351	0.000346	0.000361	0.000372	0.000388	0.000302
1826.59	-6.5e-05	-8e-05	-5.3e-05	-7.9e-05	0.000426	0.000128	0.000156	0.000132	0.000192	0.00019	0.000202	0.000143
1828.52	3.3e-05	4.8e-05	3.3e-05	2.7e-05	-0.000106	-7.4e-05	-1.7e-05	-9e-06	7.8e-05	7.4e-05	6.6e-05	7.7e-05
1830.45	0.000163	0.000206	0.000163	0.000183	-0.000319	-6.3e-05	-9e-06	3.4e-05	0.000113	0.000113	7.5e-05	0.000146
1832.38	0.00019	0.000231	0.000189	0.000215	-0.000349	-1.3e-05	1.8e-05	4.9e-05	0.00011	0.000112	7e-05	0.000158
1834.3	0.000226	0.000279	0.000244	0.000274	-0.000405	-1.5e-05	1.7e-05	6.3e-05	0.000107	0.000113	8.6e-05	0.000149
1836.23	0.000272	0.00034	0.000298	0.00034	0.000104	0.000252	0.000244	0.000328	0.000349	0.000355	0.000329	0.000348
1838.16	0.000105	0.000144	0.000126	0.000125	0.00065	0.000482	0.000415	0.000416	0.000443	0.000448	0.000455	0.000402
1840.09	-1.1e-05	8e-06	2.9e-05	-8e-06	0.000726	0.000508	0.000433	0.000362	0.000406	0.000403	0.000434	0.000335
1842.02	-5.3e-05	-5.8e-05	1e-06	-5e-05	0.000676	0.000427	0.000382	0.000296	0.000347	0.000328	0.000352	0.000263
1843.95	-6e-05	-7.9e-05	-2.3e-05	-7e-05	0.00028	0.000138	0.00015	8.6e-05	0.000147	0.000121	0.00013	9.4e-05
1845.88	9e-06	1e-05	1.3e-05	-1e-06	-0.000364	-0.00024	-0.000179	-0.000166	-9.9e-05	-0.000114	-0.000112	-8e-05
1847.81	0.000134	0.000181	0.000134	0.000161	-0.000809	-0.00043	-0.000368	-0.000261	-0.000209	-0.0002	-0.000193	-0.000114
1849.73	0.000211	0.000287	0.000221	0.000273	-0.000681	-0.000273	-0.000259	-0.000109	-9.4e-05	-6.9e-05	-6.2e-05	2.7e-05
1851.66	0.000124	0.00018	0.000148	0.000181	-0.000302	-5.9e-05	-7.7e-05	1.6e-05	1e-05	2.7e-05	5.3e-05	9.8e-05
1853.59	6.8e-05	9.5e-05	9.9e-05	0.000107	-2e-06	9.1e-05	6.8e-05	0.00011	0.000104	0.000109	0.000127	0.000122
1855.52	5.7e-05	6.5e-05	6.5e-05	6.7e-05	0.000239	0.00021	0.00018	0.000201	0.00021	0.000209	0.000193	0.000172
1857.45	3.7e-05	4.3e-05	3e-05	3.3e-05	0.000171	0.000156	0.00014	0.000142	0.00017	0.000175	0.000153	0.000139
1859.38	6.9e-05	9.2e-05	8.3e-05	8.9e-05	9e-05	0.000121	0.000116	0.000131	0.000153	0.000165	0.000152	0.000145
1861.31	0.000102	0.000144	0.000135	0.000132	0.000438	0.000302	0.000277	0.000308	0.000309	0.000321	0.000313	0.000289
1863.24	2.3e-05	4.2e-05	3.8e-05	-2e-06	0.00093	0.000539	0.000468	0.000441	0.000443	0.000438	0.000451	0.000378
1865.17	-4.2e-05	-7.3e-05	-5.9e-05	-0.000122	0.000961	0.000526	0.00046	0.00037	0.0004	0.000366	0.000399	0.000293
1867.09	-5e-06	-5.8e-05	-3.2e-05	-7.1e-05	0.000462	0.000263	0.000247	0.000168	0.000226	0.000186	0.000212	0.000136
1869.02	0.000103	6.3e-05	9.6e-05	0.000104	-0.000258	-9.2e-05	-4.4e-05	-7.2e-05	3e-06	-6e-06	-1.2e-05	-4e-06
1870.95	0.000237	0.00024	0.000262	0.000314	-0.00078	-0.00033	-0.00023	-0.000188	-0.000127	-8.7e-05	-0.000128	-3e-05
1872.88	0.000332	0.000379	0.000371	0.000439	-0.000693	-0.000238	-0.000146	-4.9e-05	-1.4e-05	4.5e-05	-1.6e-05	0.000116
1874.81	0.000292	0.000354	0.000323	0.000362	-0.000112	7.3e-05	0.000105	0.000188	0.000213	0.000255	0.000202	0.000297
1876.74	0.000168	0.000201	0.000179	0.000182	0.000263	0.000248	0.000235	0.000252	0.000286	0.000293	0.000272	0.000301
1878.67	0.000122	0.000125	0.000117	0.000117	0.000281	0.000226	0.000222	0.000221	0.000257	0.000245	0.000243	0.000231
1880.6	0.000135	0.000134	0.000129	0.000141	0.000209	0.000191	0.000191	0.000206	0.00023	0.000236	0.000237	0.000218
1882.52	0.000154	0.000163	0.000153	0.000172	0.000317	0.000264	0.000244	0.000272	0.000291	0.000306	0.0003	0.000277
1884.45	8.4e-05	0.000105	8.1e-05	8.9e-05	0.000472	0.000301	0.000278	0.000279	0.000313	0.000297	0.000301	0.000255
1886.38	4.5e-05	7.1e-05	6.3e-05	5.9e-05	0.000372	0.000232	0.000217	0.000196	0.000251	0.000219	0.000229	0.000182
1888.31	6e-05	7.5e-05	9.9e-05	9.2e-05	0.000228	0.000179	0.000162	0.00014	0.000192	0.000179	0.000177	0.000155
1890.24	6.3e-05	5.9e-05	9.1e-05	7.7e-05	9e-05	0.000135	0.000107	8.3e-05	0.000114	0.000129	0.000127	0.000118
1892.17	6.6e-05	5.8e-05	6.8e-05	5.9e-05	-9.9e-05	6e-05	3.1e-05	1.5e-05	2.4e-05	6e-05	7.1e-05	7.3e-05
1894.1	9.5e-05	0.000107	7.7e-05	8.8e-05	-0.000238	7e-06	-1.5e-05	0	-9e-06	3.2e-05	5.2e-05	6.8e-05
1896.03	9.6e-05	0.000119	6.9e-05	9.5e-05	-0.000157	2.7e-05	8e-06	4.4e-05	3.9e-05	5.3e-05	6.9e-05	8.5e-05
1897.95	4e-05	6.6e-05	2.6e-05	5.4e-05	-0.000121	-2.3e-05	-2.2e-05	3e-06	1.4e-05	4e-06	2.2e-05	3.1e-05
1899.88	6.4e-05	9.1e-05	9e-05	0.000112	-0.000131	-3.1e-05	-2.7e-05	1.3e-05	3.4e-05	2.3e-05	3.2e-05	4.4e-05
1901.81	8.3e-05	9.3e-05	0.000134	0.000136	0.000129	0.000136	0.000109	0.000148	0.000165	0.000151	0.00014	0.000144
1903.74	4e-05	2.8e-05	8.1e-05	5.3e-05	0.000362	0.000274	0.000223	0.000214	0.000228	0.0002	0.000196	0.000166
1905.67	1.8e-05	4e-06	3.1e-05	-1e-06	0.00034	0.000259	0.000222	0.000179	0.000195	0.000164	0.000172	0.000127
1907.6	2.3e-05	1e-05	3e-06	-2e-05	0.000153	0.00013	0.000129	8.3e-05	0.000105	8.7e-05	9.6e-05	6.6e-05
1909.53	8e-05	9.3e-05	4.7e-05	5.2e-05	-3.9e-05	2.5e-05	5.7e-05	5e-05	6.8e-05	7.2e-05	7.9e-05	7.1e-05
1911.46	0.000112	0.000148	9.1e-05	0.00012	3.8e-05	5.3e-05	8.3e-05	0.000122	0.000124	0.000147	0.000149	0.000148
1913.39	9.8e-05	0.000124	9.8e-05	0.000121	0.000153	9.6e-05	0.00011	0.000148	0.000145	0.000184	0.000181	0.000174
1915.31	0.000135	0.000127	0.000138	0.000153	0.000377	0.000257	0.000246	0.000271	0.000259	0.000302	0.000283	0.000266
1917.24	0.000102	5.6e-05	0.000104	8.5e-05	0.000644	0.000419	0.000364	0.000334	0.000345	0.000358	0.000329	0.000291
1919.17	8.7e-05	3.2e-05	9.9e-05	5.9e-05	0.000448	0.000308	0.000272	0.000208	0.000247	0.000241	0.000208	0.000188
1921.1	0.000144	0.000104	0.000163	0.000136	5.7e-05	0.00011	0.000125	8.9e-05	0.00014	0.000128	9.7e-05	0.000118
1923.03	0.000202	0.000198	0.000221	0.000231	-0.000201	-3e-06	4.9e-05	6.4e-05	0.0001	9.5e-05	6.9e-05	0.000111
1924.96	0.000205	0.000225	0.000206	0.000248	-0.000253	-4.1e-05	1.5e-05	6.4e-05	7.9e-05	8.6e-05	6.6e-05	0.000117
1926.89	0.000198	0.000233	0.000168	0.000225	-0.000232	-3.2e-05	1.1e-05	6.8e-05	7.6e-05	8.5e-05	8.3e-05	0.000122
1928.82	0.000212	0.000245	0.000175	0.000228	2.4e-05	0.00013	0.000143	0.0002	0.000205	0.000203	0.000203	0.000218
1930.74	0.000148	0.000155	0.00013	0.000154	0.000262	0.00024	0.000216	0.000231	0.00025	0.000229	0.000228	0.000228
1932.67	0.000128	0.00012	0.000134	0.000143	0.000127	0.00016	0.000148	0.000134	0.00016	0.000143	0.000146	0.00015
1934.6	0.000172	0.000163	0.000205	0.000208	0.000121	0.000189	0.000182	0.000175	0.000187	0.000189	0.00019	0.000187
1936.53	0.000148	0.000132	0.000193	0.000174	0.000395	0.000338	0.000312	0.000294	0.000277	0.000281	0.000269	0.000243
1938.46	7.8e-05	5.7e-05	0.000111	6.9e-05	0.000551	0.000391	0.00035	0.000306	0.000283	0.000276	0.000267	0.000222
1940.39	2.2e-05	-4e-06	3.4e-05	-1.5e-05	0.000456	0.000313	0.00027	0.000216	0.000207	0.000196	0.000203	0.00015
1942.32	3e-06	-1.1e-05	-5e-06	-3.1e-05	0.000127	0.000109	8.8e-05	5.1e-05	6.7e-05	5.4e-05	7.6e-05	4e-05
1944.25	2.3e-05	5e-05	-6e-06	1.1e-05	-0.000256	-0.000102	-0.000103	-0.000107	-6.6e-05	-7.9e-05	-4.5e-05	-4.5e-05
1946.18	7.5e-05	0.000133	4e-05	9.2e-05	-0.000478	-0.000204	-0.000186	-0.00016	-0.000119	-0.000115	-8.5e-05	-5.2e-05
1948.1	0.000124	0.000168	0.000101	0.000162	-0.000317	-9.2e-05	-7.5e-05	-3.2e-05	-1.5e-05	2e-06	9e-06	5e-05
1950.03	9.2e-05	9e-05	8.2e-05	0.000117	2e-06	7.3e-05	7.5e-05	9.2e-05	9.6e-05	9.5e-05	8.3e-05	0.000101
1951.96	5.3e-05	3.6e-05	5.9e-05	7e-05	7.8e-05	9.7e-05	9.7e-05	9.5e-05	0.000101	9.4e-05	8.8e-05	8.6e-05
1953.89	4.9e-05	3.2e-05	6.3e-05	6.7e-05	8.3e-05	9.7e-05	9e-05	9.1e-05	9.9e-05	9.3e-05	0.000101	9.1e-05
1955.82	4.8e-05	3.8e-05	5.4e-05	6.3e-05	6.9e-05	8e-05	6.2e-05	7e-05	8.1e-05	7.5e-05	8.9e-05	7.4e-05
1957.75	6.9e-05	7.4e-05	6.2e-05	7.9e-05	2.3e-05	5.5e-05	4.3e-05	5.5e-05	6.4e-05	7.2e-05	7.7e-05	6.9e-05
1959.68	0.000118	0.000126	9.7e-05	0.000122	0.000127	0.000148	0.000129	0.000139	0.000137	0.000174	0.000147	0.000147
1961.61	0.000128	0.000111	9.1e-05	0.000105	0.000362	0.000312	0.000277	0.000251	0.00025	0.000287	0.000242	0.000228
1963.53	0.000116	7.6e-05	8.7e-05	7.7e-05	0.000405	0.000322	0.000306	0.000255	0.000263	0.000279	0.000239	0.000218
1965.46	0.000111	7.7e-05	0.00011	9.1e-05	0.000249	0.0002	0.000222	0.000183	0.000194	0.000194	0.000177	0.000171
1967.39	0.000121	8.9e-05	0.000139	0.00013	4.8e-05	6.9e-05	0.000116	0.000103	0.000115	0.000109	0.000106	0.000117
1969.32	0.000139	0.000123	0.000158	0.000169	-0.000101	-1.4e-05	4.6e-05	5e-05	6.4e-05	6.4e-05	6e-05	8e-05
1971.25	0.000162	0.000174	0.000173	0.000196	-0.000119	0	5.1e-05	6.5e-05	7.7e-05	8.2e-05	8.3e-05	0.000104
1973.18	0.000172	0.000187	0.000172	0.000194	4.6e-05	0.000131	0.000142	0.000148	0.000162	0.000171	0.000169	0.000176
1975.11	0.000142	0.000133	0.000142	0.000152	0.000178	0.000205	0.000191	0.000179	0.000193	0.0002	0.000193	0.000186
1977.04	0.00013	0.000109	0.00013	0.000141	0.000148	0.000164	0.000157	0.000157	0.000162	0.000168	0.000157	0.000152
1978.97	0.000127	0.000113	0.000116	0.000141	9.9e-05	0.00013	0.00013	0.000142	0.000134	0.000147	0.000136	0.000132
1980.89	0.000118	0.000112	9e-05	0.000123	0.000119	0.000142	0.000138	0.000146	0.000135	0.000146	0.000133	0.000124
1982.82	0.000106	0.000111	5.9e-05	8.8e-05	0.000172	0.000181	0.000161	0.000159	0.000157	0.000148	0.000143	0.000127
1984.75	0.000101	0.000115	6.2e-05	7.8e-05	0.000281	0.000251	0.000218	0.000218	0.000226	0.00019	0.000195	0.000177
1986.68	6.1e-05	5.1e-05	5e-05	3.7e-05	0.000426	0.000309	0.000266	0.000253	0.000275	0.000222	0.000218	0.000187
1988.61	2e-05	-1.4e-05	3.1e-05	6e-06	0.000327	0.000229	0.000196	0.000165	0.000184	0.000151	0.000149	0.000105
1990.54	1.5e-05	-2.1e-05	3.7e-05	2.5e-05	4.4e-05	6.5e-05	5.1e-05	1.9e-05	3.2e-05	2.9e-05	3.9e-05	1.1e-05
1992.47	3.1e-05	1.6e-05	5.7e-05	6.1e-05	-0.000222	-7.4e-05	-7.7e-05	-9.5e-05	-8.6e-05	-6.1e-05	-4.9e-05	-5e-05
1994.4	5.7e-05	7.3e-05	6.7e-05	8.8e-05	-0.00033	-0.00012	-0.000124	-0.000116	-0.000116	-8.2e-05	-7e-05	-5.1e-05
1996.32	8.1e-05	0.000105	8.5e-05	0.000106	-0.000286	-8.1e-05	-9.1e-05	-5.9e-05	-6.7e-05	-4.6e-05	-3e-05	-4e-06
1998.25	9.1e-05	0.0001	0.000104	0.000111	-9.2e-05	1.8e-05	1.1e-05	4.8e-05	4.1e-05	4e-05	5.4e-05	7.2e-05
2000.18	7.7e-05	5.7e-05	7e-05	7e-05	7.6e-05	8.6e-05	8.9e-05	0.000101	0.000105	8.4e-05	9.8e-05	8.9e-05
2002.11	9.1e-05	6.6e-05	5.3e-05	6.8e-05	7.9e-05	9.3e-05	0.000108	9.9e-05	0.000106	9.6e-05	0.000108	9e-05
2004.04	0.000115	0.0001	6.6e-05	9.1e-05	0.000112	0.000126	0.000137	0.000115	0.00013	0.000129	0.00013	0.000122
2005.97	0.000123	0.000114	8.3e-05	0.000106	0.000152	0.00016	0.000156	0.000127	0.000142	0.000146	0.000139	0.00013
2007.9	0.000142	0.00014	0.000126	0.000147	0.00014	0.000168	0.000159	0.000138	0.000135	0.000155	0.000145	0.000136
2009.83	0.000168	0.000174	0.000189	0.000198	0.000212	0.000227	0.000208	0.000203	0.000187	0.000214	0.000192	0.000193
2011.76	0.000176	0.000175	0.000199	0.000199	0.000382	0.000318	0.0003	0.000289	0.000281	0.0003	0.000252	0.000253
2013.68	0.000177	0.000163	0.000174	0.000173	0.000447	0.000339	0.000334	0.000315	0.000316	0.000318	0.000265	0.000256
2015.61	0.000184	0.000158	0.000165	0.000164	0.000363	0.000288	0.000293	0.000277	0.000277	0.000269	0.000235	0.000226
2017.54	0.000189	0.00016	0.000178	0.000179	0.000204	0.000204	0.000214	0.000203	0.000197	0.000194	0.000179	0.00018
2019.47	0.000198	0.000177	0.000189	0.000207	4.9e-05	0.000134	0.000142	0.000137	0.000121	0.000133	0.000134	0.000137
2021.4	0.000215	0.000208	0.000197	0.000228	-5e-06	0.000125	0.000124	0.000125	0.000106	0.000128	0.000131	0.000137
2023.33	0.00022	0.000212	0.000191	0.000222	8.6e-05	0.000177	0.000162	0.000165	0.000162	0.000169	0.000163	0.000168
2025.26	0.000196	0.000172	0.000166	0.000184	0.000165	0.000206	0.000188	0.000182	0.00019	0.000179	0.000167	0.000165
2027.19	0.000179	0.000149	0.000165	0.000168	0.000134	0.000177	0.00017	0.00016	0.00016	0.000144	0.000146	0.000141
2029.11	0.000165	0.000138	0.000163	0.000161	0.000119	0.000155	0.000164	0.000145	0.000133	0.000116	0.000133	0.000133
2031.04	0.000134	0.000117	0.000137	0.000142	0.000109	0.000143	0.000157	0.000126	0.000112	9.9e-05	0.000111	0.000112
2032.97	0.000116	0.000114	0.000104	0.000127	9e-05	0.000136	0.000137	0.000115	0.000104	9.7e-05	0.000104	9.4e-05
2034.9	0.000101	0.000111	7.3e-05	0.000104	0.000131	0.000167	0.000147	0.000138	0.000126	0.000122	0.000124	0.000101
2036.83	7.4e-05	9.1e-05	5.4e-05	7.7e-05	0.000167	0.000178	0.000148	0.000142	0.000126	0.000129	0.000127	9.7e-05
2038.76	5.3e-05	7.5e-05	4.5e-05	5.4e-05	0.000142	0.000148	0.000119	0.000105	9.2e-05	0.000101	0.000107	7.8e-05
2040.69	5.1e-05	5.6e-05	4.2e-05	4.6e-05	6.9e-05	9.9e-05	7.5e-05	5.1e-05	5.1e-05	4.8e-05	6.7e-05	5.3e-05
2042.62	5.7e-05	4.4e-05	4.3e-05	5.6e-05	-2.6e-05	4.2e-05	2.6e-05	-1e-06	1.1e-05	0	2e-05	2.4e-05
2044.54	5.4e-05	3.7e-05	4.7e-05	7.4e-05	-9.4e-05	6e-06	-6e-06	-1.7e-05	-1.5e-05	-1.7e-05	-9e-06	6e-06
2046.47	5.5e-05	4e-05	4.7e-05	7.8e-05	-8.3e-05	1.4e-05	4e-06	1.3e-05	2e-06	1e-06	9e-06	1.8e-05
2048.4	4.6e-05	3.9e-05	5.1e-05	6.8e-05	-4e-06	5.4e-05	5e-05	5.6e-05	4.1e-05	3.7e-05	5e-05	4.5e-05
2050.33	4e-05	4.5e-05	6.1e-05	6.5e-05	4.3e-05	6.8e-05	7.2e-05	7e-05	5.9e-05	5.5e-05	6.7e-05	6.1e-05
2052.26	6.1e-05	7.4e-05	7e-05	7.1e-05	6.4e-05	8.6e-05	8.6e-05	7.5e-05	8.4e-05	7.9e-05	8.3e-05	8.7e-05
2054.19	8.2e-05	8.9e-05	7.2e-05	7e-05	8.6e-05	0.000112	0.000106	9e-05	0.000108	0.000111	9.7e-05	0.000104
2056.12	9.4e-05	9.7e-05	7e-05	8e-05	9.3e-05	0.000113	0.000115	0.000103	0.000109	0.000132	0.000105	0.000104
2058.05	0.000102	9.3e-05	6.5e-05	9.2e-05	0.000157	0.000141	0.000152	0.000142	0.000137	0.000161	0.000136	0.000123
2059.98	9.1e-05	6.1e-05	5.8e-05	7.6e-05	0.000238	0.000178	0.00019	0.000169	0.00018	0.000176	0.000151	0.000135
2061.9	8.7e-05	4.6e-05	7e-05	7.5e-05	0.000235	0.000169	0.000179	0.00016	0.000178	0.000167	0.000136	0.00013
2063.83	9.9e-05	5.7e-05	9.4e-05	9.5e-05	0.000172	0.00013	0.000142	0.000136	0.000148	0.000146	0.000122	0.000125
2065.76	0.00012	8.6e-05	0.000121	0.000115	9.1e-05	9.6e-05	0.000106	0.000108	0.000113	0.000132	0.00012	0.000117
2067.69	0.000127	0.000108	0.000133	0.000132	2.7e-05	8.1e-05	8.7e-05	9.2e-05	8.4e-05	0.000127	0.000113	0.000105
2069.62	0.000119	0.00012	0.000117	0.000144	1.5e-05	8.3e-05	9.3e-05	8.8e-05	8.1e-05	0.000123	0.000105	0.000103
2071.55	0.000101	0.000101	8.3e-05	0.000123	7.6e-05	0.000108	0.000116	9.3e-05	0.000103	0.000117	9.9e-05	0.000109
2073.48	7.1e-05	6e-05	5.2e-05	7.4e-05	9.4e-05	0.0001	0.0001	8.1e-05	0.000104	7.8e-05	6.8e-05	8.4e-05
2075.41	6.5e-05	4.7e-05	4.3e-05	5e-05	4.9e-05	6.7e-05	6.2e-05	6.7e-05	8e-05	4.1e-05	4.8e-05	6.2e-05
2077.33	6.8e-05	5.2e-05	3.6e-05	4.1e-05	2.9e-05	6.5e-05	4.9e-05	6.6e-05	7e-05	3.9e-05	6.1e-05	5.5e-05
2079.26	6.3e-05	6.6e-05	2.8e-05	3.8e-05	2e-05	8.2e-05	4.9e-05	6.4e-05	7.1e-05	5.9e-05	8.3e-05	4.9e-05
2081.19	5.4e-05	7.1e-05	2.5e-05	4.1e-05	1.6e-05	9.2e-05	5.4e-05	6.1e-05	6.7e-05	7.8e-05	9.3e-05	5.1e-05
2083.12	3.3e-05	4.7e-05	2.5e-05	3.8e-05	4.2e-05	8.7e-05	5.9e-05	5.9e-05	6.7e-05	7.8e-05	8.7e-05	6.1e-05
2085.05	7e-06	-4e-06	1.9e-05	1.7e-05	5.7e-05	6.2e-05	4.3e-05	3.9e-05	5.2e-05	4.1e-05	5.7e-05	5.1e-05
2086.98	-1.8e-05	-4.5e-05	7e-06	-1e-05	1.1e-05	1.5e-05	5e-06	1e-06	1e-05	-1.2e-05	1e-06	1.1e-05
2088.91	-2.7e-05	-4.8e-05	-1.3e-05	-2.2e-05	-5.9e-05	-2.7e-05	-2.6e-05	-3.9e-05	-2.8e-05	-4.2e-05	-4.4e-05	-2.4e-05
2090.84	-1.4e-05	-2.7e-05	-2.4e-05	-1.5e-05	-0.000101	-4e-05	-4.1e-05	-6.1e-05	-4.1e-05	-3.9e-05	-4.2e-05	-3.7e-05
2092.77	2e-05	1.2e-05	-3e-06	1.5e-05	-9.3e-05	-2e-05	-2.9e-05	-4e-05	-2.7e-05	-5e-06	2e-06	-1.7e-05
2094.69	4.7e-05	4.4e-05	3.5e-05	4.8e-05	-3.8e-05	2.4e-05	9e-06	1.1e-05	6e-06	4.3e-05	5.2e-05	2.7e-05
2096.62	5.2e-05	4.9e-05	5.8e-05	6e-05	3.5e-05	5.9e-05	4.9e-05	5.7e-05	5.3e-05	7.7e-05	8.4e-05	6.4e-05
2098.55	4.1e-05	3.9e-05	3.9e-05	3.6e-05	4.6e-05	5e-05	5.4e-05	6.2e-05	6.7e-05	7.5e-05	7.7e-05	6.4e-05
2100.48	2.7e-05	2.6e-05	1.4e-05	1.3e-05	1.8e-05	2.9e-05	4.4e-05	4.5e-05	5.8e-05	6.4e-05	4.9e-05	5.6e-05
2102.41	2.6e-05	1.6e-05	8e-06	9e-06	1.4e-05	3e-05	4e-05	3.4e-05	6.5e-05	5.8e-05	3.5e-05	6e-05
2104.34	4.8e-05	1.7e-05	2.2e-05	2.5e-05	4e-05	4.9e-05	4.3e-05	4.3e-05	8.3e-05	6.9e-05	5e-05	7.3e-05
2106.27	8.1e-05	4.3e-05	6.1e-05	6.8e-05	8.1e-05	8.4e-05	6.4e-05	6.9e-05	0.000108	0.000111	9e-05	0.000101
2108.2	0.000106	7.5e-05	0.000109	0.000109	0.000134	0.00013	0.000106	0.000114	0.000151	0.000169	0.000143	0.00014
2110.12	0.000121	8.8e-05	0.000129	0.000127	0.000177	0.000156	0.000144	0.000152	0.000179	0.000205	0.000175	0.000165
2112.05	0.00011	8.9e-05	0.000106	0.000117	0.000171	0.000146	0.00015	0.000151	0.000166	0.000196	0.000166	0.000159
2113.98	7.8e-05	7.6e-05	7.4e-05	9.2e-05	0.000126	0.000115	0.000125	0.00012	0.000126	0.000143	0.000122	0.000128
2115.91	5.2e-05	6.1e-05	4.2e-05	6.1e-05	7.3e-05	7.4e-05	8e-05	7.6e-05	8.8e-05	8.1e-05	6.5e-05	8.2e-05
2117.84	3.6e-05	5.5e-05	1.9e-05	3.8e-05	3.7e-05	3.6e-05	4.1e-05	3.4e-05	6.4e-05	5e-05	4.1e-05	5.4e-05
2119.77	2.9e-05	4.9e-05	2.1e-05	3.3e-05	3e-05	3.1e-05	3.2e-05	2.6e-05	5.4e-05	4.7e-05	5.8e-05	5.3e-05
2121.7	3.7e-05	4e-05	3.8e-05	4.5e-05	5.2e-05	5.8e-05	4.8e-05	5e-05	6.9e-05	6.4e-05	8.5e-05	6.3e-05
2123.63	4.5e-05	3e-05	5.4e-05	5.7e-05	6.6e-05	7.8e-05	6.2e-05	6.7e-05	7.8e-05	7.7e-05	0.000103	6.5e-05
2125.56	3.4e-05	2.9e-05	5.3e-05	4.9e-05	5.1e-05	7.5e-05	6.2e-05	6.6e-05	7.4e-05	8e-05	0.000104	5.7e-05
2127.48	-4e-06	2.2e-05	2e-05	1.3e-05	1.5e-05	5.5e-05	4.8e-05	4.9e-05	6.1e-05	6.9e-05	7.6e-05	4.7e-05
2129.41	-4.8e-05	0	-2.5e-05	-2.8e-05	-7e-06	2.6e-05	1.8e-05	1.8e-05	4e-05	4.9e-05	3.5e-05	3.5e-05
2131.34	-7.8e-05	-2.8e-05	-6.4e-05	-6.1e-05	-2.1e-05	-2e-06	-2.1e-05	-1.3e-05	1.1e-05	1.5e-05	1e-06	1.2e-05
2133.27	-7.7e-05	-4.5e-05	-7.3e-05	-7.3e-05	-3.2e-05	-1.1e-05	-5e-05	-2.6e-05	-1.3e-05	-1.5e-05	-2.3e-05	-1.4e-05
2135.2	-4.1e-05	-4.4e-05	-3.7e-05	-5.5e-05	-2.8e-05	-1.2e-05	-6.3e-05	-3.3e-05	-1.6e-05	-2e-05	-3.1e-05	-2.5e-05
2137.13	9e-06	-2.2e-05	7e-06	-2.9e-05	-1.7e-05	-5e-06	-4.6e-05	-2.6e-05	-4e-06	-4e-06	-9e-06	-1e-05
2139.06	4e-05	6e-06	3.6e-05	-2e-06	-5e-06	3e-06	-1e-05	-5e-06	1.9e-05	2.3e-05	2.8e-05	2.1e-05
2140.99	3.5e-05	1.9e-05	3.5e-05	1.5e-05	2e-06	1.4e-05	2e-05	1.9e-05	4.4e-05	4.6e-05	5.3e-05	5.2e-05
2142.91	1.5e-05	8e-06	2.1e-05	1.6e-05	1.5e-05	2.5e-05	3e-05	3.5e-05	6.5e-05	6.1e-05	5.7e-05	5.9e-05
2144.84	-1.6e-05	-1.1e-05	-7e-06	-1e-06	1.5e-05	2e-05	1.8e-05	3.1e-05	5.9e-05	5.7e-05	4.4e-05	4.2e-05
2146.77	-4.3e-05	-1.7e-05	-2.7e-05	-2.1e-05	6e-06	3e-06	1e-05	1.2e-05	4.1e-05	4.1e-05	2.6e-05	2.9e-05
2148.7	-4.6e-05	-1.5e-05	-2.6e-05	-2.4e-05	5e-06	-1.2e-05	8e-06	-8e-06	3e-05	2.5e-05	1.8e-05	1.9e-05
2150.63	-3e-05	7e-06	-1.5e-05	-8e-06	1.5e-05	-2e-06	1.7e-05	4e-06	3.3e-05	2.4e-05	3.5e-05	2.6e-05
2152.56	-1e-05	4.4e-05	8e-06	2.2e-05	4.4e-05	2.1e-05	4e-05	3.8e-05	6.1e-05	4.8e-05	6.8e-05	5.7e-05
2154.49	6e-06	6.9e-05	3e-05	4.6e-05	7.8e-05	6.2e-05	6.9e-05	7.1e-05	9.9e-05	9.5e-05	0.000102	9.8e-05
2156.42	1.7e-05	6.9e-05	4.4e-05	5.8e-05	0.000113	0.000106	8.6e-05	9.3e-05	0.000131	0.00014	0.000132	0.00013
2158.35	1e-05	4.6e-05	3.9e-05	5.6e-05	0.000123	0.000115	8.3e-05	9.1e-05	0.000131	0.000151	0.000137	0.000132
2160.27	-1.4e-05	1.5e-05	1.7e-05	3.5e-05	9.6e-05	8.4e-05	6.3e-05	6.7e-05	0.000109	0.000125	0.00011	0.000101
2162.2	-4.5e-05	-1.3e-05	-9e-06	8e-06	5.8e-05	3.2e-05	2e-05	3.7e-05	7.1e-05	8.3e-05	7.3e-05	5.1e-05
2164.13	-7.5e-05	-2.8e-05	-3.5e-05	-1.9e-05	1.9e-05	-2.3e-05	-1.3e-05	1.2e-05	2.5e-05	4.8e-05	3.7e-05	1.6e-05
2166.06	-8.3e-05	-3.1e-05	-3.9e-05	-4e-05	-8e-06	-5.1e-05	-1.6e-05	-7e-06	7e-06	3.5e-05	2.3e-05	8e-06
2167.99	-6.8e-05	-2.8e-05	-2.3e-05	-4.4e-05	-1.3e-05	-3.1e-05	-5e-06	-1.1e-05	1.7e-05	3.8e-05	3.4e-05	2.3e-05
2169.92	-4.4e-05	-1.7e-05	-7e-06	-3.1e-05	-1e-06	1.5e-05	1e-06	2e-06	4.4e-05	4.6e-05	5.5e-05	4.8e-05
2171.85	-3e-05	-8e-06	-1e-06	-2e-05	3e-06	3.7e-05	0	1.3e-05	6e-05	4.9e-05	6.6e-05	6e-05
2173.78	-3.5e-05	-1.7e-05	-1.5e-05	-2.6e-05	-4e-06	2.1e-05	-1.4e-05	8e-06	5.5e-05	3.3e-05	6e-05	4.8e-05
2175.7	-6.2e-05	-4.6e-05	-5.2e-05	-5e-05	-2.4e-05	-1.7e-05	-4.2e-05	-2.1e-05	2.6e-05	2e-06	3e-05	1.5e-05
2177.63	-0.000104	-8.3e-05	-9.4e-05	-8.6e-05	-6.9e-05	-6e-05	-7.6e-05	-6.3e-05	-2.6e-05	-3.2e-05	-1.5e-05	-3.1e-05
2179.56	-0.000132	-0.00011	-0.00012	-0.000115	-0.00011	-8.7e-05	-0.000108	-9.8e-05	-6.5e-05	-6.1e-05	-5.6e-05	-6.9e-05
2181.49	-0.000142	-0.000107	-0.00012	-0.000121	-0.000127	-9.5e-05	-0.000124	-0.000109	-7e-05	-7.8e-05	-6.8e-05	-7.5e-05
2183.42	-0.000131	-8.4e-05	-9.6e-05	-0.000101	-0.000123	-8e-05	-0.000109	-9.4e-05	-5.1e-05	-6.3e-05	-5.1e-05	-5.5e-05
2185.35	-9.9e-05	-6.3e-05	-6.5e-05	-7.6e-05	-8.7e-05	-5.7e-05	-7.6e-05	-6e-05	-2.1e-05	-3e-05	-1.9e-05	-2.2e-05
2187.28	-7e-05	-4.9e-05	-4.1e-05	-5.5e-05	-3.2e-05	-3.9e-05	-4.7e-05	-2.8e-05	6e-06	1e-06	1.3e-05	1.3e-05
2189.21	-6.4e-05	-4.1e-05	-3.3e-05	-5.3e-05	-3e-06	-2.4e-05	-3.2e-05	-1.1e-05	1.1e-05	2.4e-05	2.7e-05	2.6e-05
2191.13	-7.4e-05	-4.6e-05	-4.1e-05	-6.8e-05	-8e-06	-2.5e-05	-3.5e-05	-1.4e-05	-3e-06	2.9e-05	2.1e-05	1.3e-05
2193.06	-9e-05	-6.2e-05	-5.6e-05	-8.1e-05	-2.6e-05	-4e-05	-4.8e-05	-2.8e-05	-8e-06	1.4e-05	6e-06	-4e-06
2194.99	-9.7e-05	-7e-05	-6.3e-05	-8.6e-05	-3.8e-05	-5.3e-05	-5.4e-05	-3.9e-05	-1e-06	-3e-06	-1e-05	-1.8e-05
2196.92	-8e-05	-6.7e-05	-6e-05	-7.7e-05	-2.6e-05	-5.4e-05	-4.8e-05	-2.9e-05	1.1e-05	2e-06	-1.4e-05	-1.6e-05
2198.85	-4.2e-05	-4.8e-05	-4.3e-05	-5.5e-05	1.4e-05	-3.6e-05	-2.7e-05	0	3.5e-05	3.9e-05	1.2e-05	2.1e-05
2200.78	-6e-06	-1.2e-05	-1.3e-05	-1.9e-05	5.5e-05	-5e-06	1.3e-05	3.4e-05	6.5e-05	9.2e-05	5.9e-05	7e-05
2202.71	1.2e-05	2.1e-05	1.3e-05	1.2e-05	7.5e-05	2.9e-05	5.6e-05	5.6e-05	9.2e-05	0.000132	9.7e-05	0.000104
2204.64	1.1e-05	3.5e-05	2.3e-05	3e-05	7.8e-05	5.3e-05	7.7e-05	5.5e-05	0.000114	0.000143	0.000124	0.000116
2206.57	-3e-06	3.3e-05	1.7e-05	2.7e-05	6.6e-05	5.2e-05	6.7e-05	4.3e-05	0.000109	0.000123	0.00012	0.000103
2208.49	-1.6e-05	1.4e-05	4e-06	0	4.1e-05	3.1e-05	3.6e-05	2.5e-05	7.9e-05	7.9e-05	8.1e-05	6.8e-05
2210.42	-2.9e-05	-1.7e-05	-1.4e-05	-3.1e-05	1.1e-05	4e-06	-1e-06	2e-06	4.8e-05	4.6e-05	4e-05	4e-05
2212.35	-4.2e-05	-3.6e-05	-2.6e-05	-4.4e-05	2e-06	-1.3e-05	-2.3e-05	-1.2e-05	3.1e-05	3.4e-05	2.1e-05	3e-05
2214.28	-4.6e-05	-3.4e-05	-2.2e-05	-3.5e-05	7e-06	-1.5e-05	-2.6e-05	-1e-05	2.9e-05	3.1e-05	2.6e-05	2.5e-05
2216.21	-4.6e-05	-1.8e-05	-1e-05	-1.7e-05	1e-05	-3e-06	-2e-05	-2e-06	3.6e-05	3.6e-05	4.9e-05	2.7e-05
2218.14	-4.1e-05	-2e-06	-2e-06	0	9e-06	1.4e-05	-9e-06	1.2e-05	4.6e-05	5.2e-05	7.5e-05	4e-05
2220.07	-3.1e-05	5e-06	-7e-06	-6e-06	8e-06	1.8e-05	-1e-06	2.5e-05	4.8e-05	5.4e-05	7.6e-05	4.7e-05
2222	-2.9e-05	-9e-06	-2e-05	-3.2e-05	1e-06	7e-06	-8e-06	1.4e-05	4.5e-05	3.5e-05	4.9e-05	4.5e-05
2223.92	-3.7e-05	-3.3e-05	-3.9e-05	-5.8e-05	-1.5e-05	-1.1e-05	-3.3e-05	-1.5e-05	3.8e-05	1.2e-05	1.7e-05	3.6e-05
2225.85	-5.8e-05	-5.4e-05	-5.7e-05	-7.7e-05	-3.5e-05	-3.7e-05	-6.1e-05	-3.6e-05	1.6e-05	-1.5e-05	-1e-05	8e-06
2227.78	-8.2e-05	-6.5e-05	-6.6e-05	-8.1e-05	-6.8e-05	-5.9e-05	-7.5e-05	-5.6e-05	-9e-06	-3.4e-05	-2.7e-05	-2.7e-05
2229.71	-9.9e-05	-6.2e-05	-7e-05	-7.6e-05	-8.2e-05	-5.9e-05	-7.4e-05	-7e-05	-2.7e-05	-3.1e-05	-2.3e-05	-4.1e-05
2231.64	-9.5e-05	-4.3e-05	-5.4e-05	-6.4e-05	-6e-05	-3.9e-05	-5.8e-05	-5.6e-05	-2.4e-05	-8e-06	-2e-06	-2.8e-05
2233.57	-7.2e-05	-1.7e-05	-2.6e-05	-5e-05	-3e-05	-1.6e-05	-3.9e-05	-3.1e-05	-3e-06	1.6e-05	2.3e-05	0
2235.5	-4.3e-05	1e-06	-5e-06	-3.5e-05	-4e-06	9e-06	-2e-05	-5e-06	2.4e-05	3.8e-05	4.5e-05	3.5e-05
2237.43	-2.2e-05	6e-06	1e-06	-1.5e-05	2.2e-05	3.5e-05	-4e-06	1.7e-05	4.5e-05	5.8e-05	6e-05	5.8e-05
2239.36	-2e-05	-2e-06	1e-06	0	4.4e-05	3.4e-05	1.1e-05	3.9e-05	5.4e-05	6.7e-05	6.1e-05	6e-05
2241.28	-2.7e-05	-1.3e-05	-3e-06	-3e-06	4.8e-05	2.2e-05	1.7e-05	4.1e-05	5.5e-05	7.3e-05	5.1e-05	5.5e-05
2243.21	-2.8e-05	-1.7e-05	-1.2e-05	-1.3e-05	4.9e-05	2e-05	1.3e-05	2.7e-05	4.7e-05	7.4e-05	4.3e-05	4.9e-05
2245.14	-1.5e-05	-8e-06	-1e-05	-1.5e-05	4.7e-05	1.9e-05	1.6e-05	1.9e-05	4.9e-05	7.2e-05	3.5e-05	5.1e-05
2247.07	4e-06	1.2e-05	5e-06	-9e-06	5.1e-05	2.5e-05	2.6e-05	2.3e-05	6.2e-05	7.8e-05	4.2e-05	6.6e-05
2249	2.5e-05	3.6e-05	2.8e-05	1.4e-05	7.9e-05	4.5e-05	4.4e-05	4.7e-05	8.1e-05	9.5e-05	7.3e-05	8.4e-05
2250.93	4.5e-05	6.5e-05	5.6e-05	4.4e-05	0.000114	6.2e-05	6.7e-05	7.8e-05	0.000106	0.000124	0.000106	0.000106
2252.86	5.8e-05	8.6e-05	7.7e-05	6.6e-05	0.000131	7.3e-05	8.4e-05	9.9e-05	0.000128	0.000156	0.000129	0.000125
2254.79	5.9e-05	8.8e-05	7.2e-05	6.6e-05	0.000123	7.9e-05	8.8e-05	9.5e-05	0.00013	0.000176	0.000131	0.000129
2256.71	5.4e-05	6.9e-05	5.3e-05	5.4e-05	0.000105	7e-05	7.9e-05	6.9e-05	0.000121	0.00017	0.000115	0.000116
2258.64	3.9e-05	4.1e-05	3.9e-05	3e-05	7.6e-05	4.5e-05	5.3e-05	4e-05	0.000105	0.000132	8.7e-05	9.4e-05
2260.57	1.2e-05	2e-05	3e-05	6e-06	3.8e-05	2.9e-05	1.3e-05	2.1e-05	7.5e-05	9e-05	6.3e-05	6.6e-05
2262.5	-1.1e-05	1.1e-05	2.4e-05	-6e-06	1.1e-05	2.3e-05	-1.6e-05	8e-06	4.6e-05	5.8e-05	4.6e-05	4.5e-05
2264.43	-1.7e-05	1.5e-05	1.7e-05	-5e-06	3e-06	1.3e-05	-1.5e-05	3e-06	2.7e-05	4.1e-05	2.9e-05	3.9e-05
2266.36	-8e-06	2.4e-05	1.2e-05	8e-06	1.1e-05	1.8e-05	4e-06	1.4e-05	2.4e-05	4.4e-05	3.3e-05	4.3e-05
2268.29	9e-06	2.9e-05	1.4e-05	1.4e-05	2.9e-05	3.6e-05	2.9e-05	3.4e-05	4.1e-05	6.4e-05	5.5e-05	5.3e-05
2270.22	1.9e-05	2.5e-05	1.9e-05	1.7e-05	3.8e-05	5.3e-05	4.5e-05	3.8e-05	6.7e-05	7.2e-05	7.4e-05	5.9e-05
2272.15	1e-05	2.5e-05	1.2e-05	1.3e-05	3.6e-05	5.6e-05	3.9e-05	3.3e-05	7.6e-05	6e-05	7.7e-05	5.9e-05
2274.07	-1.1e-05	2.3e-05	-6e-06	-3e-06	3.1e-05	4.7e-05	1.4e-05	2.2e-05	5.9e-05	4.1e-05	6.4e-05	4.7e-05
2276	-3.7e-05	1e-06	-2.1e-05	-1.5e-05	2.4e-05	2.9e-05	-1.5e-05	3e-06	3.1e-05	6e-06	4.9e-05	2.8e-05
2277.93	-5.3e-05	-1.7e-05	-2.2e-05	-1.5e-05	1.5e-05	1.3e-05	-2.7e-05	-4e-06	1.3e-05	-1.6e-05	4.2e-05	1.1e-05
2279.86	-4.8e-05	-2.3e-05	-6e-06	-1.1e-05	1.8e-05	2.2e-05	-2.6e-05	7e-06	9e-06	-5e-06	4.3e-05	1e-05
2281.79	-2.9e-05	-3e-06	1.5e-05	-1.5e-05	3.4e-05	4.6e-05	-8e-06	2.3e-05	2.4e-05	3.4e-05	3.9e-05	2.6e-05
2283.72	1e-06	3.5e-05	3.1e-05	-1.1e-05	6.2e-05	6.7e-05	2.5e-05	4e-05	5.4e-05	8.6e-05	2.9e-05	5e-05
2285.65	3.7e-05	7.6e-05	4.4e-05	-5e-06	0.000109	8.3e-05	5.3e-05	5.4e-05	8.3e-05	0.000132	2.7e-05	7e-05
2287.58	6.3e-05	0.000105	5.1e-05	-3e-06	0.000158	9.6e-05	6.2e-05	6.1e-05	9.4e-05	0.000172	4e-05	8.2e-05
2289.5	7.5e-05	0.000113	6.2e-05	7e-06	0.000193	0.000104	6.2e-05	6e-05	9.5e-05	0.000195	5.6e-05	9e-05
2291.43	7.4e-05	0.000117	6.8e-05	1.8e-05	0.000209	0.000109	5.7e-05	6.3e-05	9e-05	0.000199	5.8e-05	9.1e-05
2293.36	6.6e-05	0.000115	6.2e-05	1.7e-05	0.000206	0.000124	5.2e-05	7.3e-05	8.1e-05	0.000198	4e-05	8.7e-05
2295.29	5.8e-05	0.000117	5.8e-05	8e-06	0.000198	0.00015	6.2e-05	7.7e-05	8.8e-05	0.000202	2.1e-05	8.4e-05
2297.22	5.8e-05	0.000119	6.6e-05	1.3e-05	0.000201	0.000177	8.5e-05	8.1e-05	9.9e-05	0.000208	1.7e-05	9e-05
2299.15	8.1e-05	0.000137	8.1e-05	3.1e-05	0.00024	0.000202	0.000111	9.3e-05	0.000109	0.000229	3e-05	0.000111
2301.08	0.000119	0.000171	0.000105	5e-05	0.000302	0.000222	0.000127	0.000105	0.000124	0.000273	4.6e-05	0.000137
2303.01	0.000153	0.000206	0.000133	5.6e-05	0.000349	0.000229	0.000125	0.000107	0.000132	0.000315	4.7e-05	0.000148
2304.94	0.000164	0.000239	0.000133	3.8e-05	0.000352	0.000216	8.6e-05	0.000105	0.00012	0.000341	2.4e-05	0.000119
2306.86	0.000134	0.000228	0.000107	-6e-06	0.000301	0.00017	2.5e-05	7.5e-05	6.3e-05	0.000327	-3e-05	5.5e-05
2308.79	6.6e-05	0.000159	6.5e-05	-5.2e-05	0.000181	8.9e-05	-4.7e-05	3e-06	-3.4e-05	0.000235	-8.3e-05	-6e-06
2310.72	1.8e-05	0.000104	2.7e-05	-6.6e-05	2.5e-05	2.1e-05	-0.000111	-6.1e-05	-0.000116	0.000127	-0.0001	-2.6e-05
2312.65	9e-06	9.4e-05	9e-06	-6.1e-05	-9.8e-05	0	-0.000162	-9.9e-05	-0.000146	8.6e-05	-0.00011	-1e-05
2314.58	4e-06	0.000111	2.4e-05	-6.8e-05	-0.000152	6e-06	-0.000214	-0.000131	-0.000144	0.000124	-0.000141	-7e-06
2316.51	7e-06	0.000152	3.2e-05	-0.000107	-0.000147	5e-06	-0.000279	-0.000158	-0.000155	0.00019	-0.000206	-2.8e-05
2318.44	7e-06	0.00017	2e-06	-0.00016	-0.000142	-6.1e-05	-0.000342	-0.000192	-0.000204	0.000196	-0.000278	-7.8e-05
2320.37	-4e-06	0.000126	-3.6e-05	-0.000182	-0.000174	-0.000174	-0.000336	-0.000222	-0.000269	0.000107	-0.000315	-0.000136
2322.29	-1.7e-05	7.5e-05	-5.1e-05	-0.000153	-0.000236	-0.000254	-0.000291	-0.000229	-0.000312	-5e-06	-0.000284	-0.000154
2324.22	-2.2e-05	5.9e-05	-4.1e-05	-0.000124	-0.000305	-0.000259	-0.000282	-0.00023	-0.000318	-6.1e-05	-0.000234	-0.000145
2326.15	-5.2e-05	3.8e-05	-4.4e-05	-0.000133	-0.000363	-0.000239	-0.000322	-0.000239	-0.00032	-7.4e-05	-0.00024	-0.000158
2328.08	-8.7e-05	1e-06	-5.4e-05	-0.000153	-0.000401	-0.000227	-0.000355	-0.000255	-0.000313	-9e-05	-0.000252	-0.000179
2330.01	-9.6e-05	-2.4e-05	-5.4e-05	-0.000162	-0.000426	-0.000223	-0.000358	-0.000266	-0.000289	-0.000125	-0.00023	-0.000144
2331.94	-9.2e-05	-2.2e-05	-4.2e-05	-0.000121	-0.00042	-0.000233	-0.000314	-0.000243	-0.000235	-0.000135	-0.000162	-7.3e-05
2333.87	-4.4e-05	1e-05	0	-4.6e-05	-0.000329	-0.000203	-0.000194	-0.000168	-0.000155	-5.5e-05	-6.8e-05	3e-06
2335.8	1e-05	6.1e-05	4.5e-05	4e-06	-0.000186	-0.000119	-9e-05	-8.6e-05	-7.3e-05	7.7e-05	-5e-06	5.5e-05
2337.72	6.1e-05	0.000118	8.2e-05	9e-06	3e-06	1e-05	-3e-06	1.2e-05	2.2e-05	0.000208	4e-06	7.8e-05
2339.65	5.6e-05	9.6e-05	4.3e-05	-4.5e-05	0.000143	6.5e-05	4.4e-05	4.4e-05	4.2e-05	0.000195	-6.1e-05	1.9e-05
2341.58	2.2e-05	-9e-06	-1.2e-05	-1.3e-05	0.000297	0.000114	0.00019	0.000102	0.000155	5.3e-05	4.5e-05	-5e-06
2343.51	8.2e-05	-4.1e-05	6.6e-05	0.000203	0.000617	0.000334	0.000519	0.000366	0.000512	6e-05	0.000418	0.000194
2345.44	0.000205	6.7e-05	0.000206	0.000422	0.000859	0.000567	0.00075	0.000622	0.0008	0.00027	0.000733	0.000445
2347.37	0.000283	0.00022	0.000292	0.00043	0.000746	0.000578	0.000623	0.000613	0.000726	0.00047	0.000696	0.000529
2349.3	0.00025	0.000346	0.000292	0.000243	0.000319	0.000359	0.000175	0.00032	0.000309	0.000529	0.000304	0.000399
2351.23	0.000127	0.000387	0.000188	-6.8e-05	-0.000212	-1.2e-05	-0.000371	-0.000142	-0.000272	0.000428	-0.000258	0.000114
2353.16	-4e-05	0.000287	2e-06	-0.000365	-0.000642	-0.000367	-0.00076	-0.000579	-0.000741	0.000191	-0.000682	-0.000213
2355.08	-0.000123	0.000141	-0.000106	-0.000408	-0.00065	-0.000503	-0.000714	-0.000641	-0.000749	-2.2e-05	-0.000697	-0.000318
2357.01	-7.7e-05	5.7e-05	-7.9e-05	-0.000254	-0.000376	-0.000334	-0.000406	-0.00039	-0.000433	-2.6e-05	-0.000409	-0.000162
2358.94	-2.6e-05	-1.3e-05	-4.3e-05	-0.000114	-0.000153	-0.000104	-0.000129	-0.000178	-0.000196	-3e-05	-0.00013	-6e-06
2360.87	-8e-06	-8.1e-05	-1.8e-05	-7e-06	8.5e-05	-5e-06	8.4e-05	2e-05	2.9e-05	-9.8e-05	7.7e-05	7.1e-05
2362.8	1.7e-05	-0.000118	1.3e-05	0.000117	0.000275	0.000111	0.000248	0.000185	0.000289	-9.4e-05	0.000284	0.000121
2364.73	5.6e-05	-0.000122	4.8e-05	0.000229	0.000366	0.000282	0.000402	0.000268	0.000492	-3.8e-05	0.000484	0.000178
2366.66	0.0001	-0.000106	9.5e-05	0.000326	0.000458	0.00045	0.000584	0.000364	0.000613	1.3e-05	0.000651	0.000263
2368.59	0.000127	-8.7e-05	0.000142	0.000409	0.000591	0.000511	0.000764	0.000493	0.000697	1.6e-05	0.000748	0.000361
2370.51	0.000144	-7.8e-05	0.000171	0.000458	0.000679	0.000533	0.00088	0.000589	0.000741	2e-05	0.000818	0.000443
2372.44	0.000152	-7.2e-05	0.000182	0.00046	0.000739	0.000478	0.000922	0.000647	0.000755	-5e-06	0.000827	0.000467
2374.37	0.000138	-7.2e-05	0.000169	0.00042	0.000698	0.000355	0.000817	0.00066	0.000792	-4e-06	0.000786	0.000435
2376.3	0.000108	-9.7e-05	0.000133	0.00038	0.000442	0.000301	0.000608	0.000565	0.000741	2.8e-05	0.000748	0.000391
2378.23	7.5e-05	-0.000117	0.000108	0.000345	0.000164	0.000246	0.000443	0.00044	0.00061	1.5e-05	0.000691	0.000362
2380.16	3.6e-05	-0.000109	9.4e-05	0.000318	-7e-06	0.000144	0.000331	0.000361	0.000484	-2.3e-05	0.000606	0.000333
2382.09	2.3e-05	-6.9e-05	0.000102	0.000297	-8.1e-05	4.7e-05	0.000261	0.0003	0.000395	-3.4e-05	0.000513	0.0003
2384.02	5.5e-05	1e-06	0.000126	0.000276	-7e-05	1.9e-05	0.00022	0.000257	0.00031	0	0.000428	0.000273
2385.95	0.000106	7.7e-05	0.000156	0.000257	-5e-06	7e-05	0.000207	0.000233	0.000246	6.7e-05	0.000354	0.000258
2387.87	0.000138	0.000125	0.000178	0.000228	8e-05	0.000144	0.000214	0.000221	0.000223	0.000146	0.000298	0.000246
2389.8	0.000156	0.000138	0.000183	0.000199	0.000162	0.000174	0.00021	0.000219	0.000226	0.000202	0.000255	0.000238
2391.73	0.000156	0.000135	0.000166	0.00017	0.00021	0.00017	0.000194	0.000197	0.000233	0.000209	0.000221	0.000228
2393.66	0.000136	0.000124	0.000145	0.000147	0.000217	0.000151	0.000173	0.00016	0.000217	0.000197	0.000201	0.000209
2395.59	0.00012	0.000124	0.000122	0.000129	0.000193	0.000131	0.000154	0.000131	0.00019	0.00019	0.000184	0.000185
2397.52	0.000111	0.000133	0.000108	0.00012	0.000175	0.000132	0.00014	0.000121	0.000174	0.000184	0.000182	0.000172
2399.45	0.000114	0.000133	0.000119	0.000124	0.000171	0.000154	0.000141	0.000127	0.000179	0.000188	0.000186	0.000176
2401.38	0.000134	0.000138	0.000152	0.00013	0.000182	0.000178	0.00015	0.000153	0.000205	0.000197	0.000193	0.000194
2403.3	0.000166	0.000158	0.000175	0.000144	0.00021	0.000193	0.000158	0.000178	0.000235	0.000208	0.000216	0.000218
2405.23	0.000179	0.000177	0.000176	0.000167	0.00023	0.000208	0.000178	0.000191	0.000248	0.00022	0.000237	0.000234
2407.16	0.000167	0.000183	0.000168	0.00018	0.000216	0.000203	0.000189	0.000198	0.000237	0.000222	0.000236	0.000227
2409.09	0.000146	0.000166	0.000147	0.000169	0.000179	0.00018	0.000172	0.000188	0.000211	0.000209	0.000217	0.000202
2411.02	0.000111	0.000127	0.000124	0.000133	0.00013	0.000151	0.000139	0.000149	0.000168	0.000171	0.000183	0.000166
2412.95	8.2e-05	9.1e-05	0.000105	9.5e-05	8.5e-05	0.000121	0.000104	9.9e-05	0.000123	0.000117	0.000139	0.000134
2414.88	7.9e-05	8e-05	8.9e-05	7.1e-05	6.7e-05	9.9e-05	7.6e-05	7.1e-05	9.3e-05	7.8e-05	0.000117	0.000114
2416.81	8.9e-05	9.2e-05	8.1e-05	7.1e-05	8e-05	0.0001	6.7e-05	6e-05	7.7e-05	8.1e-05	0.000127	0.000117
2418.74	0.000101	0.000114	9.5e-05	9.9e-05	0.000107	0.000126	8.3e-05	7.6e-05	0.0001	0.000114	0.000153	0.000135
2420.66	0.000122	0.000146	0.000128	0.000133	0.00014	0.000165	0.000115	0.000123	0.000151	0.000154	0.000178	0.000161
2422.59	0.000139	0.000173	0.000162	0.000152	0.000164	0.000194	0.000158	0.000161	0.000205	0.000198	0.000202	0.00019
2424.52	0.000149	0.000179	0.000181	0.000161	0.000176	0.000196	0.000201	0.000174	0.000236	0.000218	0.00021	0.000207
2426.45	0.000154	0.000171	0.000181	0.000163	0.000184	0.000182	0.000209	0.000173	0.000233	0.000212	0.000202	0.000203
2428.38	0.000153	0.000155	0.000164	0.000154	0.000187	0.000162	0.000177	0.000159	0.000207	0.000199	0.000196	0.000192
2430.31	0.000139	0.000138	0.00014	0.00014	0.000185	0.000143	0.000134	0.000138	0.000177	0.000184	0.000189	0.000184
2432.24	0.000129	0.000138	0.000134	0.000134	0.000187	0.000136	0.000113	0.000136	0.000176	0.00018	0.000193	0.00018
2434.17	0.000144	0.00016	0.000146	0.000141	0.000196	0.000155	0.000132	0.000166	0.000195	0.0002	0.000215	0.000199
2436.09	0.000176	0.000186	0.000179	0.000167	0.000221	0.000201	0.000186	0.000203	0.000229	0.000241	0.000244	0.000238
2438.02	0.000216	0.000209	0.000219	0.000205	0.000267	0.000259	0.000252	0.000243	0.000275	0.000289	0.000272	0.000276
2439.95	0.000251	0.000238	0.000242	0.000237	0.00031	0.000306	0.000294	0.000273	0.000316	0.000321	0.000298	0.0003
2441.88	0.000258	0.000252	0.000246	0.000249	0.000327	0.00031	0.000303	0.000273	0.000327	0.000322	0.000302	0.00031
2443.81	0.00024	0.000237	0.000229	0.000235	0.000316	0.000274	0.000277	0.000251	0.000302	0.000307	0.000282	0.000292
2445.74	0.000211	0.000214	0.0002	0.000204	0.000272	0.000217	0.000235	0.000217	0.000261	0.00028	0.000256	0.000256
2447.67	0.000176	0.000186	0.000174	0.000177	0.000217	0.000175	0.000195	0.000191	0.000218	0.000239	0.00023	0.000226
2449.6	0.000151	0.000161	0.000165	0.000159	0.000184	0.000168	0.000169	0.000172	0.000196	0.000206	0.000209	0.000212
2451.53	0.000153	0.000157	0.00016	0.000149	0.000185	0.00018	0.000164	0.000159	0.000192	0.000193	0.000211	0.000208
2453.45	0.00017	0.000169	0.000159	0.000163	0.000205	0.000196	0.000175	0.000163	0.000203	0.000188	0.000225	0.000213
2455.38	0.000184	0.000191	0.000173	0.000184	0.000229	0.000207	0.000186	0.000175	0.000219	0.000201	0.000238	0.000219
2457.31	0.000202	0.000208	0.000192	0.000199	0.000232	0.000216	0.000197	0.000191	0.000242	0.000226	0.000251	0.000223
2459.24	0.000203	0.000206	0.000209	0.000201	0.000211	0.00022	0.000201	0.000193	0.000254	0.000234	0.000252	0.000223
2461.17	0.00018	0.000187	0.000207	0.000188	0.000187	0.000215	0.00019	0.000178	0.000235	0.000213	0.000231	0.000208
2463.1	0.000152	0.000157	0.000175	0.000157	0.000158	0.00019	0.000163	0.000149	0.000193	0.000176	0.00019	0.000182
2465.03	0.00012	0.000128	0.000128	0.000127	0.000128	0.000151	0.00013	0.000118	0.000141	0.00014	0.000157	0.000153
2466.96	0.0001	0.000113	0.0001	0.000124	0.000108	0.000121	9.8e-05	0.000101	0.000113	0.000113	0.000144	0.000134
2468.88	0.000104	0.000129	0.000106	0.000128	0.000105	0.000111	8.8e-05	9.5e-05	0.000118	0.000111	0.000147	0.000141
2470.81	0.000128	0.000154	0.000145	0.000141	0.000126	0.000136	0.000115	0.000112	0.000163	0.000144	0.000166	0.000169
2472.74	0.000162	0.000176	0.000191	0.000164	0.000176	0.000179	0.000164	0.000153	0.000215	0.000193	0.000198	0.000207
2474.67	0.000197	0.000206	0.000215	0.000182	0.000231	0.000216	0.000219	0.000207	0.000247	0.000233	0.000225	0.000242
2476.6	0.000218	0.000221	0.000218	0.000192	0.000258	0.00024	0.000246	0.000245	0.000263	0.000256	0.000245	0.000264
2478.53	0.000218	0.000212	0.000206	0.0002	0.000262	0.000251	0.000231	0.000241	0.000253	0.00026	0.000261	0.000269
2480.46	0.000205	0.000188	0.000184	0.000198	0.000248	0.000234	0.000192	0.000205	0.000226	0.000246	0.000259	0.000253
2482.39	0.000183	0.000159	0.00016	0.000179	0.000216	0.00019	0.000161	0.000162	0.000204	0.00023	0.000234	0.000222
2484.32	0.000167	0.000134	0.000155	0.000164	0.000187	0.000152	0.000154	0.000143	0.000203	0.000222	0.000206	0.000192
2486.24	0.000165	0.000133	0.000151	0.000158	0.000182	0.000144	0.000175	0.000156	0.000205	0.000215	0.000193	0.000186
2488.17	0.000177	0.000164	0.000158	0.000164	0.000203	0.000168	0.00021	0.000181	0.000216	0.000218	0.000202	0.000198
2490.1	0.000196	0.000202	0.000181	0.000187	0.000243	0.000213	0.000229	0.00021	0.000245	0.000228	0.000235	0.000226
2492.03	0.000206	0.00023	0.000199	0.00021	0.000283	0.000257	0.000231	0.000233	0.000265	0.000249	0.000272	0.000262
2493.96	0.000213	0.000232	0.000214	0.000225	0.000291	0.000275	0.000222	0.000238	0.000276	0.000272	0.000289	0.000274
2495.89	0.000211	0.000213	0.000211	0.00022	0.000259	0.000258	0.00021	0.000223	0.000275	0.000278	0.000275	0.000258
2497.82	0.000187	0.000173	0.000181	0.000192	0.000207	0.000222	0.000197	0.000193	0.000244	0.000257	0.000234	0.000228
2499.75	0.000143	0.000129	0.000145	0.000149	0.000159	0.000175	0.000169	0.000149	0.000189	0.000205	0.000185	0.000188
2501.67	0.000103	0.000105	0.00012	0.000103	0.000121	0.000127	0.000127	0.000101	0.000135	0.000147	0.000143	0.000146
2503.6	8.5e-05	0.000104	0.000107	7.8e-05	9.9e-05	0.0001	8.8e-05	7e-05	9.9e-05	0.000111	0.000123	0.000119
2505.53	8.8e-05	0.000119	0.000111	8.7e-05	9.6e-05	0.000106	7.7e-05	6.3e-05	0.000107	0.000111	0.000125	0.000119
2507.46	0.000114	0.000138	0.000128	0.000119	0.000112	0.000137	9.6e-05	8.6e-05	0.000157	0.000136	0.000147	0.000142
2509.39	0.000144	0.000159	0.00014	0.000152	0.000135	0.000172	0.000136	0.000131	0.000215	0.000165	0.000181	0.000177
2511.32	0.000162	0.000173	0.000145	0.000167	0.000163	0.000186	0.000172	0.000169	0.000244	0.000186	0.000203	0.000201
2513.25	0.000162	0.000167	0.000151	0.000154	0.000177	0.000179	0.00018	0.000182	0.000231	0.000189	0.0002	0.000191
2515.18	0.000143	0.000151	0.000136	0.000126	0.000162	0.000162	0.000159	0.00016	0.000182	0.000179	0.000187	0.00016
2517.1	0.000117	0.000132	0.000109	0.000103	0.000127	0.000133	0.00012	0.000124	0.000128	0.000153	0.000168	0.000131
2519.03	9.4e-05	0.000111	8.9e-05	9.6e-05	9.3e-05	0.000108	8.9e-05	9.4e-05	0.000104	0.000113	0.000148	0.000117
2520.96	8.6e-05	0.000103	8.4e-05	0.000108	9.1e-05	0.000101	8.6e-05	8.4e-05	0.000103	8.9e-05	0.00014	0.000128
2522.89	0.000107	0.000128	0.000102	0.000127	0.000115	0.000115	0.000109	0.000102	0.000127	0.000109	0.000145	0.000155
2524.82	0.000153	0.000165	0.000141	0.000142	0.000157	0.000158	0.000139	0.000149	0.000163	0.000168	0.000165	0.000188
2526.75	0.00019	0.000191	0.000187	0.000162	0.000204	0.000216	0.000169	0.0002	0.000205	0.000231	0.000202	0.000214
2528.68	0.000217	0.000215	0.000211	0.000191	0.000242	0.000264	0.000204	0.000234	0.000249	0.000281	0.000246	0.000237
2530.61	0.000235	0.000225	0.000215	0.000211	0.000263	0.000277	0.000237	0.000246	0.000277	0.0003	0.000264	0.000246
2532.54	0.000224	0.000212	0.000203	0.000215	0.00027	0.000262	0.000262	0.00023	0.000282	0.000281	0.000255	0.000236
2534.46	0.000195	0.000195	0.000173	0.000199	0.000266	0.000218	0.000259	0.000197	0.00025	0.000247	0.000228	0.000216
2536.39	0.000168	0.000177	0.000148	0.000162	0.000245	0.000168	0.000214	0.000167	0.000196	0.000206	0.000196	0.000193
2538.32	0.000143	0.000159	0.000133	0.000133	0.000221	0.000142	0.000163	0.00015	0.000154	0.000162	0.000171	0.000173
2540.25	0.000134	0.000158	0.000134	0.000137	0.000202	0.000147	0.00015	0.000153	0.000148	0.000148	0.000175	0.000167
2542.18	0.000171	0.000177	0.000158	0.000168	0.000199	0.000184	0.000179	0.000183	0.000179	0.000181	0.000195	0.000186
2544.11	0.000222	0.000206	0.000202	0.000208	0.000226	0.00024	0.000223	0.000218	0.000228	0.000226	0.000224	0.000214
2546.04	0.000256	0.000235	0.000236	0.000249	0.000259	0.000278	0.000261	0.000232	0.000278	0.000266	0.000257	0.000233
2547.97	0.000266	0.000252	0.000237	0.000263	0.000265	0.000276	0.000272	0.00023	0.000293	0.00028	0.000271	0.000245
2549.89	0.000236	0.000236	0.00022	0.000236	0.00025	0.000254	0.000247	0.000219	0.000268	0.000258	0.000255	0.000236
2551.82	0.000174	0.000188	0.000185	0.000185	0.000215	0.000224	0.000201	0.000188	0.000225	0.000202	0.000212	0.000207
2553.75	0.000117	0.000137	0.000146	0.000126	0.00016	0.000176	0.000144	0.00015	0.000173	0.000135	0.000167	0.000176
2555.68	8.8e-05	0.000104	0.000118	8.8e-05	0.000119	0.000129	8.9e-05	0.000114	0.000123	8.9e-05	0.000124	0.000145
2557.61	8.8e-05	9.2e-05	0.000117	9.3e-05	9.9e-05	0.000109	6.8e-05	9.1e-05	9.8e-05	8.1e-05	0.00011	0.000121
2559.54	0.000117	0.000104	0.000131	0.000119	9.2e-05	0.000117	9.1e-05	9.9e-05	0.000109	0.000112	0.000131	0.000122
2561.47	0.000164	0.000146	0.000149	0.000148	0.000109	0.000152	0.000133	0.000133	0.000139	0.00016	0.000181	0.000158
2563.4	0.000203	0.000189	0.000177	0.000169	0.000161	0.000202	0.000179	0.000178	0.000184	0.000218	0.000231	0.000203
2565.33	0.000223	0.000223	0.000191	0.00018	0.000217	0.000238	0.000214	0.000207	0.000233	0.000249	0.000255	0.000239
2567.25	0.000227	0.00025	0.000193	0.000193	0.000233	0.000242	0.000226	0.000218	0.000256	0.000258	0.000257	0.000258
2569.18	0.000205	0.000242	0.000188	0.000204	0.000223	0.000221	0.000223	0.000213	0.000249	0.000254	0.000237	0.00024
2571.11	0.000167	0.000194	0.000172	0.000202	0.000204	0.000196	0.000206	0.000192	0.000223	0.000223	0.000209	0.000207
2573.04	0.000146	0.000149	0.000148	0.000183	0.000185	0.000185	0.000173	0.000161	0.000195	0.000183	0.000189	0.000193
2574.97	0.000155	0.000134	0.000146	0.000172	0.000191	0.000184	0.000156	0.000142	0.000188	0.000176	0.000186	0.000204
2576.9	0.000188	0.000153	0.000182	0.000183	0.000221	0.000199	0.000181	0.000163	0.000215	0.000218	0.000208	0.000228
2578.83	0.000234	0.000212	0.000244	0.000213	0.000261	0.000238	0.000231	0.000213	0.000259	0.000268	0.000257	0.000271
2580.76	0.00027	0.00028	0.000303	0.000261	0.000304	0.000279	0.000275	0.000263	0.000304	0.000313	0.000319	0.00031
2582.68	0.000281	0.000306	0.000321	0.000295	0.000331	0.000306	0.000306	0.000303	0.000341	0.000344	0.000355	0.000326
2584.61	0.000279	0.000294	0.000309	0.0003	0.000339	0.000325	0.000315	0.000317	0.000357	0.000355	0.000353	0.000332
2586.54	0.00027	0.000265	0.000286	0.000286	0.000328	0.000319	0.000305	0.000298	0.000351	0.000351	0.000322	0.000321
2588.47	0.000248	0.000221	0.000256	0.000253	0.0003	0.000276	0.000281	0.000261	0.000326	0.000336	0.00027	0.000289
2590.4	0.000223	0.000181	0.000219	0.000213	0.000257	0.00023	0.000243	0.000219	0.000286	0.000299	0.000227	0.000253
2592.33	0.000206	0.000156	0.00019	0.000186	0.000212	0.000199	0.000202	0.000183	0.000239	0.000237	0.000209	0.000225
2594.26	0.000194	0.00015	0.000175	0.000183	0.000187	0.000188	0.000174	0.000157	0.000212	0.000202	0.000202	0.000211
2596.19	0.000196	0.000165	0.000188	0.0002	0.000179	0.000207	0.000187	0.000163	0.000216	0.000215	0.000212	0.000233
2598.12	0.000218	0.000201	0.000234	0.00024	0.000199	0.000236	0.000217	0.000197	0.000237	0.000255	0.000255	0.000281
2600.04	0.00025	0.000246	0.000279	0.000272	0.00024	0.00026	0.000248	0.000235	0.000271	0.000298	0.000315	0.000305
2601.97	0.000268	0.000268	0.000297	0.000278	0.000272	0.000274	0.000276	0.000262	0.000312	0.000325	0.000351	0.000308
2603.9	0.000261	0.000266	0.000284	0.000271	0.000276	0.000276	0.000283	0.000264	0.000339	0.00032	0.000359	0.000301
2605.83	0.000234	0.000242	0.000248	0.00025	0.000246	0.000272	0.000261	0.00024	0.000331	0.00028	0.000329	0.000287
2607.76	0.0002	0.000208	0.000198	0.00021	0.000204	0.000248	0.000224	0.000199	0.000294	0.000242	0.000268	0.000269
2609.69	0.000189	0.000184	0.000157	0.000174	0.000164	0.000212	0.000187	0.000169	0.000249	0.000227	0.000222	0.000258
2611.62	0.000211	0.00019	0.000155	0.000164	0.000154	0.000197	0.000164	0.000163	0.000227	0.000222	0.000219	0.000258
2613.55	0.00024	0.00022	0.000192	0.000183	0.000189	0.000209	0.00018	0.000184	0.000248	0.000236	0.000261	0.000268
2615.47	0.000267	0.000256	0.000248	0.000243	0.000253	0.000254	0.000223	0.000234	0.000306	0.000285	0.000323	0.000311
2617.4	0.000299	0.000305	0.000311	0.000318	0.000321	0.000322	0.000283	0.000294	0.000371	0.00035	0.000375	0.000362
2619.33	0.000328	0.000357	0.000357	0.000363	0.000373	0.000378	0.00034	0.000347	0.000418	0.000401	0.00041	0.000401
2621.26	0.000348	0.000381	0.000374	0.000369	0.000402	0.000394	0.000378	0.000369	0.000436	0.000435	0.000422	0.000418
2623.19	0.000355	0.000366	0.00036	0.000347	0.0004	0.000384	0.000384	0.00036	0.000434	0.000436	0.000409	0.000412
2625.12	0.000347	0.00033	0.000337	0.000324	0.000379	0.000352	0.000365	0.00033	0.000415	0.000395	0.000381	0.00039
2627.05	0.000329	0.000291	0.000307	0.000307	0.000351	0.000307	0.000328	0.000293	0.000384	0.000356	0.000353	0.000352
2628.98	0.000313	0.000264	0.000281	0.000296	0.000324	0.000295	0.000298	0.000275	0.000347	0.000344	0.000323	0.000314
2630.91	0.000311	0.000268	0.000282	0.000297	0.000316	0.000308	0.000295	0.000273	0.000324	0.00035	0.000309	0.000299
2632.83	0.000324	0.00029	0.000291	0.000311	0.000325	0.000332	0.000303	0.000285	0.000338	0.000366	0.000344	0.000328
2634.76	0.000345	0.000315	0.000313	0.000336	0.00036	0.000366	0.000334	0.000325	0.000364	0.000397	0.000395	0.000382
2636.69	0.000361	0.00035	0.000348	0.000365	0.000398	0.000391	0.000376	0.000371	0.000403	0.00043	0.000429	0.00043
2638.62	0.000371	0.000383	0.000375	0.000388	0.000423	0.000412	0.000407	0.000396	0.000445	0.000445	0.000437	0.000443
2640.55	0.000372	0.000382	0.00038	0.000381	0.000418	0.000416	0.000412	0.000384	0.000451	0.000434	0.000409	0.000419
2642.48	0.000356	0.000347	0.000354	0.000352	0.000371	0.000392	0.000378	0.000344	0.000414	0.000389	0.000362	0.000374
2644.41	0.000328	0.000295	0.000304	0.000313	0.000322	0.000342	0.00031	0.000284	0.000358	0.000325	0.000324	0.000326
2646.34	0.000288	0.000245	0.000254	0.000268	0.000289	0.000281	0.000247	0.00023	0.000306	0.000275	0.000292	0.00029
2648.26	0.000255	0.000222	0.000237	0.000245	0.000261	0.000236	0.000218	0.000206	0.000265	0.000257	0.00027	0.000276
2650.19	0.000256	0.000243	0.000253	0.00025	0.000246	0.00023	0.000224	0.000203	0.00026	0.000274	0.000281	0.000281
2652.12	0.000286	0.000284	0.000285	0.000271	0.000264	0.000269	0.000259	0.000223	0.000295	0.000317	0.000315	0.0003
2654.05	0.000324	0.000327	0.000326	0.000308	0.000301	0.000322	0.000311	0.000275	0.000344	0.000351	0.000355	0.000339
2655.98	0.000352	0.000368	0.000349	0.000351	0.000339	0.000376	0.000366	0.000341	0.000397	0.00037	0.000401	0.000375
2657.91	0.000352	0.000387	0.000353	0.000375	0.000371	0.000405	0.000397	0.000382	0.000428	0.000389	0.000421	0.000397
2659.84	0.000333	0.000376	0.000343	0.000374	0.000369	0.000404	0.000391	0.000381	0.000416	0.000388	0.000401	0.000396
2661.77	0.000316	0.000339	0.000311	0.000338	0.000328	0.000382	0.000356	0.000344	0.000363	0.000364	0.000361	0.000367
2663.69	0.000309	0.000303	0.000279	0.000293	0.00029	0.000344	0.000305	0.000288	0.000307	0.000332	0.000324	0.000324
2665.62	0.000299	0.000267	0.000262	0.000264	0.000269	0.000303	0.000257	0.000245	0.000284	0.000302	0.000284	0.000286
2667.55	0.000294	0.00024	0.000262	0.000258	0.00027	0.000274	0.000238	0.000241	0.000289	0.000287	0.000268	0.000276
2669.48	0.000304	0.00026	0.000282	0.000282	0.000293	0.000275	0.000262	0.000262	0.000311	0.000297	0.000295	0.000296
2671.41	0.000318	0.000301	0.000326	0.000322	0.000325	0.000313	0.000301	0.000295	0.000344	0.00033	0.000336	0.000334
2673.34	0.000333	0.00033	0.000363	0.00035	0.000364	0.000375	0.000341	0.000334	0.000381	0.000372	0.000375	0.000366
2675.27	0.000355	0.00035	0.000369	0.00035	0.000394	0.000407	0.000381	0.000366	0.000419	0.000408	0.000401	0.000391
2677.2	0.000376	0.000364	0.000363	0.00035	0.000415	0.000408	0.0004	0.000372	0.000442	0.00043	0.000408	0.000401
2679.13	0.000364	0.000348	0.000323	0.000335	0.000416	0.000392	0.000393	0.000353	0.000426	0.000429	0.000387	0.000392
2681.05	0.000329	0.000308	0.000273	0.000297	0.000388	0.000347	0.000353	0.000319	0.000378	0.00039	0.000349	0.000367
2682.98	0.000298	0.00027	0.000237	0.00027	0.00033	0.000291	0.000294	0.000268	0.000332	0.000329	0.000306	0.000321
2684.91	0.000267	0.000231	0.000222	0.000254	0.000263	0.00025	0.00024	0.000228	0.000305	0.000276	0.000271	0.000278
2686.84	0.000251	0.000209	0.000233	0.000253	0.000234	0.000234	0.000223	0.000216	0.00029	0.000256	0.000263	0.000253
2688.77	0.000264	0.000233	0.000263	0.000266	0.000248	0.000257	0.000264	0.000237	0.000288	0.000273	0.000283	0.000265
2690.7	0.000289	0.000285	0.000302	0.000302	0.00029	0.000324	0.000322	0.000281	0.000298	0.000317	0.00032	0.00031
2692.63	0.000315	0.000324	0.000325	0.000336	0.000331	0.000389	0.000364	0.000324	0.000328	0.000346	0.000351	0.000357
2694.56	0.000352	0.000344	0.00034	0.000356	0.00036	0.000403	0.000376	0.000347	0.000368	0.000343	0.000368	0.000379
2696.48	0.000374	0.000343	0.000342	0.000359	0.000357	0.000397	0.00036	0.000336	0.000386	0.000332	0.000355	0.00036
2698.41	0.000358	0.000329	0.000321	0.000336	0.000317	0.000379	0.000326	0.000302	0.000354	0.000306	0.000308	0.000309
2700.34	0.000336	0.000309	0.000294	0.000299	0.000277	0.000331	0.000292	0.000266	0.000284	0.000264	0.000255	0.000245
2702.27	0.000312	0.000288	0.000271	0.000265	0.000245	0.000286	0.000266	0.000245	0.000226	0.00023	0.000213	0.000205
2704.2	0.000298	0.000279	0.000277	0.000262	0.000247	0.000267	0.000252	0.00024	0.00021	0.000218	0.000204	0.000198
2706.13	0.000312	0.000306	0.000315	0.000307	0.000301	0.000291	0.000286	0.000263	0.000251	0.000237	0.000249	0.000234
2708.06	0.00036	0.000377	0.000379	0.00038	0.000382	0.00036	0.000369	0.000337	0.000317	0.000293	0.00033	0.000321
2709.99	0.000431	0.000454	0.00045	0.000446	0.000459	0.000456	0.000452	0.000428	0.000388	0.000376	0.000402	0.000414
2711.92	0.000497	0.000511	0.000498	0.000504	0.000508	0.000526	0.000516	0.000495	0.000434	0.000445	0.000448	0.000461
2713.84	0.000533	0.000522	0.000515	0.000531	0.000527	0.000549	0.000551	0.000518	0.000438	0.00046	0.000463	0.000452
2715.77	0.000508	0.000483	0.000492	0.000513	0.00051	0.00054	0.00053	0.000482	0.000417	0.000431	0.000426	0.000401
2717.7	0.000447	0.000433	0.000439	0.000469	0.000474	0.000494	0.000464	0.000413	0.000373	0.000377	0.000366	0.000336
2719.63	0.000392	0.00039	0.000385	0.000405	0.000426	0.000418	0.000391	0.000362	0.00032	0.000312	0.000315	0.000295
2721.56	0.000376	0.000366	0.000356	0.000353	0.000389	0.000349	0.00035	0.00035	0.000285	0.000265	0.00029	0.000292
2723.49	0.000396	0.000367	0.000363	0.000347	0.000404	0.000337	0.000354	0.000362	0.000298	0.000278	0.000304	0.00031
2725.42	0.000433	0.000391	0.000393	0.000395	0.000443	0.000394	0.000405	0.000396	0.000338	0.000334	0.000337	0.000333
2727.35	0.000469	0.000434	0.000431	0.00045	0.000483	0.00047	0.000482	0.000438	0.0004	0.000392	0.000373	0.000365
2729.27	0.000481	0.000466	0.000461	0.000476	0.000518	0.000515	0.000521	0.000455	0.000468	0.000434	0.000401	0.000394
2731.2	0.000455	0.00046	0.000466	0.000461	0.000517	0.000504	0.000494	0.000448	0.000475	0.000439	0.000402	0.0004
2733.13	0.000412	0.000423	0.000436	0.000417	0.000474	0.000453	0.000441	0.000417	0.000428	0.000403	0.000383	0.000382
2735.06	0.000372	0.00037	0.000374	0.000377	0.000426	0.000418	0.000402	0.000381	0.000367	0.000357	0.000352	0.000345
2736.99	0.000346	0.000318	0.000312	0.000343	0.000384	0.000395	0.000373	0.000339	0.000301	0.000317	0.000309	0.000298
2738.92	0.000328	0.000289	0.000272	0.000307	0.000327	0.000356	0.000346	0.000295	0.000246	0.000269	0.000257	0.000249
2740.85	0.000309	0.00029	0.000261	0.000288	0.000275	0.000307	0.000301	0.000259	0.000226	0.000238	0.000221	0.000222
2742.78	0.000301	0.000294	0.000274	0.000293	0.000242	0.000278	0.000239	0.000234	0.000229	0.000229	0.000219	0.000231
2744.71	0.000313	0.00032	0.000307	0.000329	0.000242	0.000286	0.00023	0.000252	0.000249	0.000246	0.000252	0.000263
2746.63	0.000367	0.000373	0.000361	0.000386	0.000294	0.000348	0.000299	0.000313	0.000319	0.000305	0.000313	0.000321
2748.56	0.000432	0.00042	0.000414	0.000438	0.000376	0.00044	0.000399	0.000395	0.000396	0.000364	0.000383	0.000382
2750.49	0.000467	0.000452	0.000443	0.000468	0.000436	0.000503	0.000474	0.000446	0.000436	0.000409	0.000435	0.000417
2752.42	0.000466	0.00046	0.000446	0.000464	0.000453	0.000516	0.0005	0.000444	0.000442	0.000438	0.000444	0.000418
2754.35	0.000447	0.000447	0.000428	0.00043	0.000444	0.000486	0.000473	0.000414	0.000409	0.000432	0.000414	0.000397
2756.28	0.000418	0.000418	0.000401	0.000392	0.000414	0.000439	0.000431	0.000379	0.000371	0.000388	0.000375	0.000366
2758.21	0.000393	0.000397	0.000392	0.000378	0.000377	0.000407	0.000397	0.00036	0.000356	0.000347	0.000345	0.000346
2760.14	0.00041	0.000384	0.000408	0.0004	0.000362	0.000411	0.000376	0.000365	0.000374	0.000337	0.000344	0.000359
2762.06	0.000454	0.000398	0.000441	0.000451	0.000377	0.000435	0.00039	0.000395	0.000419	0.000362	0.000388	0.000397
2763.99	0.000502	0.000459	0.000492	0.000513	0.000445	0.000474	0.000463	0.000447	0.000476	0.000451	0.000463	0.000456
2765.92	0.000554	0.000537	0.000551	0.000561	0.000557	0.000536	0.000548	0.000514	0.000543	0.000553	0.000542	0.000526
2767.85	0.000599	0.000598	0.000582	0.000586	0.000644	0.000592	0.00061	0.000584	0.000602	0.000597	0.000584	0.000592
2769.78	0.000608	0.000624	0.000595	0.000599	0.000665	0.000625	0.00065	0.000626	0.00063	0.000598	0.000593	0.000618
2771.71	0.000606	0.000611	0.000593	0.000605	0.000649	0.00064	0.00065	0.000611	0.000618	0.000602	0.00059	0.000593
2773.64	0.000612	0.000579	0.000577	0.000595	0.000631	0.000647	0.00062	0.000577	0.000593	0.000607	0.000586	0.000553
2775.57	0.000608	0.000551	0.000564	0.000586	0.000618	0.000626	0.000593	0.000569	0.000576	0.000603	0.000572	0.000529
2777.5	0.00061	0.000547	0.00057	0.000589	0.000629	0.000612	0.000583	0.000578	0.000568	0.000594	0.000568	0.000519
2779.42	0.000641	0.000577	0.000603	0.000601	0.000658	0.000629	0.000596	0.000589	0.000589	0.000581	0.000576	0.000542
2781.35	0.000691	0.000632	0.00065	0.00064	0.000667	0.000646	0.000648	0.000612	0.000626	0.000576	0.000579	0.000598
2783.28	0.000732	0.000699	0.000702	0.000698	0.000685	0.00069	0.000712	0.000636	0.000659	0.000611	0.000622	0.000645
2785.21	0.000764	0.000763	0.000745	0.000764	0.000752	0.000766	0.000767	0.00067	0.000698	0.000689	0.000694	0.000697
2787.14	0.000805	0.000816	0.000793	0.000832	0.00082	0.000839	0.000815	0.000749	0.000752	0.000763	0.000755	0.000758
2789.07	0.000851	0.000858	0.000849	0.000887	0.00086	0.000878	0.000846	0.000836	0.000802	0.000804	0.000798	0.000805
2791	0.000884	0.000884	0.000886	0.000906	0.000873	0.0009	0.000857	0.000852	0.000831	0.000797	0.000811	0.000818
2792.93	0.000892	0.000882	0.000888	0.000883	0.000841	0.00089	0.00084	0.000798	0.000838	0.000763	0.000783	0.000809
2794.85	0.000893	0.000864	0.000864	0.000857	0.000789	0.000863	0.000816	0.000747	0.000816	0.000739	0.000755	0.000785
2796.78	0.000906	0.000866	0.000857	0.000858	0.000795	0.000872	0.000841	0.000746	0.000796	0.000735	0.000766	0.000768
2798.71	0.000951	0.000918	0.000906	0.000919	0.000879	0.000927	0.000929	0.000816	0.000819	0.000788	0.000823	0.000804
2800.64	0.00105	0.001021	0.001004	0.001009	0.000994	0.001017	0.001042	0.00095	0.000894	0.000897	0.000931	0.000885
2802.57	0.001157	0.001141	0.001123	0.001103	0.001115	0.001114	0.001143	0.001091	0.000999	0.001009	0.001044	0.001001
2804.5	0.001242	0.001243	0.001232	0.001213	0.001221	0.001211	0.001231	0.001179	0.001112	0.001092	0.001111	0.001109
2806.43	0.001334	0.00132	0.001319	0.001317	0.001314	0.001304	0.001293	0.001233	0.001203	0.001177	0.001162	0.001173
2808.36	0.001408	0.001366	0.001384	0.001403	0.001407	0.001408	0.001339	0.001301	0.001246	0.001268	0.001217	0.001204
2810.28	0.00146	0.001404	0.001429	0.001461	0.001491	0.001488	0.001397	0.001356	0.001265	0.001301	0.001251	0.001218
2812.21	0.001507	0.001461	0.001462	0.001479	0.001548	0.001518	0.001452	0.001382	0.001277	0.001299	0.001279	0.001236
2814.14	0.001558	0.001536	0.001505	0.001492	0.001592	0.001546	0.001517	0.001426	0.001313	0.00131	0.001307	0.001277
2816.07	0.001615	0.001621	0.001579	0.001546	0.001645	0.001598	0.001601	0.00149	0.001391	0.001343	0.001343	0.001342
2818	0.001723	0.001739	0.001698	0.00166	0.00175	0.0017	0.001712	0.001573	0.001505	0.001436	0.001421	0.001443
2819.93	0.001905	0.001892	0.001867	0.001824	0.001929	0.001869	0.001848	0.001728	0.001642	0.001605	0.001568	0.001579
2821.86	0.002125	0.002084	0.002086	0.002049	0.002155	0.002089	0.002026	0.001948	0.001792	0.00181	0.001762	0.001755
2823.79	0.002373	0.002319	0.002327	0.002305	0.002396	0.002318	0.002243	0.002171	0.001983	0.001983	0.001965	0.001948
2825.72	0.00261	0.002564	0.002572	0.002562	0.00262	0.002529	0.002469	0.002369	0.002185	0.002133	0.002144	0.002128
2827.64	0.002836	0.002792	0.002816	0.00281	0.002826	0.00274	0.002687	0.002551	0.002381	0.002292	0.002291	0.002293
2829.57	0.003087	0.003029	0.003056	0.003045	0.00303	0.002953	0.002903	0.00274	0.002547	0.002456	0.002441	0.002461
2831.5	0.003413	0.003354	0.003355	0.003346	0.003318	0.003224	0.00318	0.002991	0.002723	0.002683	0.002652	0.002695
2833.43	0.003894	0.003861	0.00382	0.003804	0.003771	0.003674	0.003609	0.003403	0.003028	0.003027	0.003007	0.003032
2835.36	0.004675	0.004668	0.004603	0.004562	0.00451	0.004424	0.004315	0.004075	0.00359	0.003572	0.003592	0.003561
2837.29	0.005924	0.005925	0.00588	0.005791	0.005704	0.0056	0.005465	0.005147	0.004543	0.004457	0.004508	0.004411
2839.22	0.007881	0.007881	0.007874	0.00775	0.007529	0.007397	0.00727	0.006825	0.00598	0.005866	0.005916	0.005756
2841.15	0.0108	0.010799	0.010805	0.01069	0.010174	0.01005	0.00987	0.00927	0.008042	0.00791	0.00795	0.007751
2843.07	0.014151	0.014151	0.014106	0.014017	0.013164	0.013025	0.012744	0.01199	0.010217	0.010066	0.010095	0.009887
2845	0.015904	0.015842	0.015741	0.015633	0.014738	0.014475	0.014105	0.013257	0.010915	0.010755	0.010797	0.010636
2846.93	0.014064	0.013855	0.013713	0.013545	0.013131	0.01267	0.012278	0.011449	0.008814	0.008668	0.008737	0.008684
2848.86	0.008583	0.008217	0.008057	0.007847	0.008248	0.007602	0.007332	0.006673	0.004226	0.004159	0.004245	0.004315
2850.79	0.001387	0.000962	0.000843	0.000641	0.001743	0.00108	0.00101	0.00069	-0.001069	-0.001021	-0.000917	-0.000784
2852.72	-0.004762	-0.005095	-0.005149	-0.00527	-0.00394	-0.004388	-0.004294	-0.004229	-0.004965	-0.004809	-0.004725	-0.00458
2854.65	-0.007908	-0.008059	-0.008038	-0.008039	-0.006982	-0.007079	-0.006934	-0.00659	-0.006241	-0.006095	-0.00606	-0.005925
2856.58	-0.008097	-0.008103	-0.008023	-0.007924	-0.007343	-0.007143	-0.007001	-0.006543	-0.005406	-0.005353	-0.005354	-0.005252
2858.51	-0.006833	-0.006787	-0.00667	-0.006523	-0.006265	-0.005931	-0.005815	-0.005403	-0.00392	-0.003938	-0.003961	-0.003862
2860.43	-0.005131	-0.005085	-0.004987	-0.004826	-0.004644	-0.004335	-0.004237	-0.003978	-0.002513	-0.002555	-0.002618	-0.002504
2862.36	-0.003221	-0.003208	-0.003156	-0.002997	-0.002819	-0.002603	-0.00251	-0.002388	-0.001217	-0.001258	-0.001334	-0.001257
2864.29	-0.001362	-0.001357	-0.001352	-0.001221	-0.001059	-0.000932	-0.000877	-0.000838	-9.2e-05	-0.000125	-0.000199	-0.000163
2866.22	9e-05	9.5e-05	8.6e-05	0.000139	0.000297	0.000363	0.000375	0.000328	0.000698	0.000672	0.00059	0.000624
2868.15	0.000864	0.000845	0.000847	0.00083	0.000963	0.001019	0.000994	0.000875	0.001031	0.000975	0.000965	0.000963
2870.08	0.000957	0.000906	0.000901	0.000881	0.00095	0.001004	0.000959	0.000842	0.000932	0.00089	0.000947	0.00089
2872.01	0.000611	0.000537	0.000545	0.000539	0.000545	0.000604	0.000554	0.000484	0.000637	0.000624	0.000671	0.000608
2873.94	0.000237	0.000155	0.000153	0.000187	0.000168	0.000215	0.000187	0.000144	0.000429	0.000408	0.000408	0.000362
2875.86	0.000181	9.2e-05	6.2e-05	0.000154	0.000125	0.000138	0.000145	0.00012	0.000444	0.000419	0.000363	0.000343
2877.79	0.000515	0.000441	0.000414	0.000489	0.000471	0.00046	0.000481	0.000453	0.000691	0.000657	0.000573	0.000576
2879.72	0.001103	0.001045	0.001043	0.001037	0.001033	0.001034	0.001054	0.000994	0.001064	0.001011	0.000961	0.000962
2881.65	0.001732	0.001679	0.001672	0.00164	0.001626	0.001643	0.001627	0.001543	0.001451	0.001376	0.001391	0.001364
2883.58	0.002256	0.002206	0.002185	0.002178	0.002148	0.00214	0.002091	0.001975	0.001767	0.001704	0.00173	0.001685
2885.51	0.002658	0.002588	0.002597	0.002596	0.002556	0.002511	0.002456	0.002285	0.002003	0.001923	0.001949	0.001928
2887.44	0.002956	0.002865	0.002873	0.002914	0.002822	0.002767	0.0027	0.002492	0.002137	0.002071	0.002089	0.002079
2889.37	0.003162	0.00306	0.00307	0.003105	0.002936	0.002927	0.002857	0.002656	0.002177	0.00217	0.002166	0.002152
2891.3	0.003311	0.003235	0.003243	0.00318	0.003009	0.003043	0.002968	0.002795	0.002206	0.002228	0.002219	0.002213
2893.22	0.003445	0.003416	0.003386	0.003269	0.003141	0.003183	0.0031	0.002932	0.002306	0.002294	0.002302	0.002325
2895.15	0.003622	0.003613	0.003553	0.003465	0.00337	0.003364	0.00326	0.00311	0.002474	0.00241	0.002437	0.002482
2897.08	0.003888	0.003872	0.003814	0.003784	0.003715	0.003607	0.003517	0.003333	0.002675	0.002611	0.002638	0.002672
2899.01	0.004285	0.004235	0.004183	0.004198	0.004135	0.003965	0.003897	0.003671	0.002991	0.00293	0.002924	0.002941
2900.94	0.004814	0.004756	0.004683	0.004739	0.004619	0.004462	0.004411	0.004156	0.003401	0.0034	0.003333	0.003302
2902.87	0.00556	0.005502	0.005453	0.005484	0.005309	0.00518	0.005172	0.004808	0.003929	0.004011	0.003906	0.003823
2904.8	0.006716	0.006618	0.006649	0.006611	0.006398	0.006275	0.006234	0.005785	0.004751	0.004836	0.004736	0.004626
2906.73	0.008573	0.008479	0.008541	0.008478	0.008133	0.008034	0.007903	0.007385	0.006114	0.006103	0.006028	0.005911
2908.65	0.011417	0.011389	0.01139	0.011301	0.010728	0.010683	0.010395	0.009792	0.008114	0.008024	0.007941	0.007812
2910.58	0.014512	0.014487	0.014417	0.014248	0.013526	0.013439	0.013057	0.012289	0.010112	0.009946	0.009876	0.009708
2912.51	0.015859	0.015736	0.015619	0.015437	0.014731	0.01454	0.014152	0.013273	0.010589	0.010392	0.010359	0.010206
2914.44	0.013986	0.013704	0.013574	0.013449	0.013043	0.012695	0.012417	0.011548	0.008487	0.008417	0.008465	0.008335
2916.37	0.009173	0.008729	0.008631	0.008534	0.008763	0.008206	0.008105	0.007383	0.004329	0.004377	0.004524	0.004427
2918.3	0.00309	0.002586	0.002486	0.002414	0.003373	0.002701	0.002664	0.002293	-0.000364	-0.000302	-0.000135	-0.000107
2920.23	-0.002189	-0.002629	-0.002769	-0.002784	-0.001358	-0.001983	-0.001986	-0.00206	-0.004019	-0.003985	-0.003859	-0.003718
2922.16	-0.005408	-0.005791	-0.005941	-0.005844	-0.004396	-0.00487	-0.004831	-0.004782	-0.005895	-0.005916	-0.005842	-0.005676
2924.09	-0.007019	-0.007351	-0.007488	-0.007289	-0.006107	-0.006374	-0.006243	-0.006205	-0.006559	-0.006646	-0.006586	-0.006437
2926.01	-0.008099	-0.008358	-0.008469	-0.008181	-0.007389	-0.007371	-0.007198	-0.007151	-0.006943	-0.006988	-0.006952	-0.006797
2927.94	-0.008992	-0.009168	-0.009212	-0.008933	-0.008511	-0.008212	-0.008016	-0.007908	-0.007289	-0.007233	-0.007223	-0.007068
2929.87	-0.009648	-0.009722	-0.009681	-0.009476	-0.00936	-0.008842	-0.008659	-0.008397	-0.007476	-0.007382	-0.007399	-0.007233
2931.8	-0.010081	-0.010101	-0.009964	-0.009777	-0.009924	-0.009292	-0.009146	-0.008699	-0.007515	-0.00741	-0.007459	-0.007272
2933.73	-0.010265	-0.010288	-0.010084	-0.009852	-0.010243	-0.009591	-0.009405	-0.008901	-0.007397	-0.007295	-0.007358	-0.007207
2935.66	-0.010109	-0.010127	-0.009931	-0.009647	-0.010208	-0.00954	-0.009345	-0.008865	-0.007059	-0.00701	-0.007084	-0.007001
2937.59	-0.009595	-0.009564	-0.009429	-0.009178	-0.009755	-0.009089	-0.008902	-0.00849	-0.006552	-0.006573	-0.006624	-0.006597
2939.52	-0.008729	-0.008681	-0.008578	-0.008389	-0.008883	-0.008286	-0.008135	-0.00778	-0.005908	-0.005959	-0.006003	-0.005976
2941.44	-0.007557	-0.007523	-0.007433	-0.007275	-0.007696	-0.007168	-0.007067	-0.00675	-0.005178	-0.00521	-0.005242	-0.005217
2943.37	-0.006158	-0.006143	-0.006066	-0.005907	-0.006276	-0.005862	-0.005765	-0.005456	-0.004364	-0.004354	-0.004358	-0.004368
2945.3	-0.004633	-0.004643	-0.004581	-0.004415	-0.004711	-0.004465	-0.004366	-0.004075	-0.003454	-0.003421	-0.003414	-0.003433
2947.23	-0.00316	-0.003159	-0.003136	-0.002999	-0.003259	-0.003039	-0.003009	-0.002788	-0.002547	-0.002515	-0.002516	-0.00253
2949.16	-0.001969	-0.001979	-0.001968	-0.001905	-0.002131	-0.001882	-0.001913	-0.001763	-0.001828	-0.001823	-0.001818	-0.001843
2951.09	-0.0013	-0.001348	-0.001339	-0.001319	-0.001516	-0.001297	-0.001336	-0.001237	-0.001502	-0.001514	-0.001472	-0.001509
2953.02	-0.00129	-0.001345	-0.001355	-0.001341	-0.001509	-0.00132	-0.00137	-0.001298	-0.001609	-0.001599	-0.001539	-0.001582
2954.95	-0.001848	-0.001898	-0.001919	-0.001864	-0.002032	-0.001885	-0.001901	-0.001828	-0.002048	-0.001999	-0.00195	-0.002002
2956.87	-0.002712	-0.002774	-0.002785	-0.002668	-0.002879	-0.002792	-0.002711	-0.002633	-0.002616	-0.002546	-0.002532	-0.002557
2958.8	-0.003611	-0.003718	-0.003696	-0.003531	-0.003808	-0.003723	-0.003566	-0.003492	-0.003105	-0.003051	-0.003068	-0.003063
2960.73	-0.004406	-0.004543	-0.004484	-0.004291	-0.00466	-0.004478	-0.004293	-0.004198	-0.003463	-0.003435	-0.003451	-0.003464
2962.66	-0.004992	-0.005134	-0.005064	-0.004864	-0.005317	-0.005007	-0.00484	-0.004664	-0.003685	-0.003673	-0.00368	-0.003714
2964.59	-0.005309	-0.005417	-0.005376	-0.005173	-0.005703	-0.005268	-0.005168	-0.004892	-0.003759	-0.003773	-0.003759	-0.003798
2966.52	-0.005382	-0.005396	-0.005394	-0.005213	-0.005763	-0.005272	-0.005188	-0.004884	-0.003689	-0.003713	-0.003702	-0.003738
2968.45	-0.005224	-0.005172	-0.005175	-0.005016	-0.005543	-0.005092	-0.004978	-0.004698	-0.003526	-0.003511	-0.003525	-0.003558
2970.38	-0.004865	-0.004818	-0.004803	-0.004633	-0.005158	-0.004767	-0.004633	-0.00441	-0.003286	-0.003244	-0.003251	-0.003264
2972.31	-0.004426	-0.004413	-0.004366	-0.004175	-0.004695	-0.004355	-0.004218	-0.004022	-0.002977	-0.00296	-0.002924	-0.002932
2974.23	-0.003991	-0.004017	-0.003951	-0.00376	-0.004243	-0.003933	-0.003823	-0.003593	-0.002658	-0.002671	-0.00261	-0.002617
2976.16	-0.003573	-0.00363	-0.003581	-0.003416	-0.003866	-0.003542	-0.003468	-0.003224	-0.002351	-0.002387	-0.002349	-0.002311
2978.09	-0.003194	-0.003281	-0.003227	-0.003114	-0.003548	-0.00319	-0.003098	-0.002901	-0.002078	-0.002124	-0.00212	-0.002045
2980.02	-0.002879	-0.002959	-0.00289	-0.00284	-0.003256	-0.002869	-0.002751	-0.002629	-0.001863	-0.001865	-0.001888	-0.001847
2981.95	-0.002602	-0.002662	-0.002606	-0.00258	-0.002967	-0.002588	-0.002475	-0.002416	-0.001684	-0.001632	-0.00168	-0.001684
2983.88	-0.002322	-0.002377	-0.002358	-0.002275	-0.002674	-0.002332	-0.00224	-0.002188	-0.001505	-0.00145	-0.001503	-0.001513
2985.81	-0.002043	-0.00208	-0.002089	-0.001935	-0.002375	-0.00208	-0.002006	-0.001909	-0.001306	-0.001271	-0.001301	-0.001329
2987.74	-0.001722	-0.001748	-0.001777	-0.001583	-0.00204	-0.001785	-0.001715	-0.001611	-0.001055	-0.001056	-0.001061	-0.001089
2989.66	-0.001335	-0.001362	-0.001391	-0.001222	-0.001661	-0.001401	-0.001343	-0.001274	-0.000762	-0.0008	-0.000785	-0.000786
2991.59	-0.000894	-0.000951	-0.000938	-0.000813	-0.001254	-0.000948	-0.000912	-0.000889	-0.000463	-0.000496	-0.000461	-0.000457
2993.52	-0.000433	-0.000499	-0.000483	-0.000366	-0.00078	-0.000483	-0.000481	-0.000499	-0.000156	-0.000156	-0.000121	-0.000128
2995.45	7e-06	-6.9e-05	-5.9e-05	5.3e-05	-0.000267	-5.1e-05	-6.4e-05	-0.000112	0.000143	0.000165	0.000177	0.000171
2997.38	0.000376	0.000258	0.000298	0.000401	0.000178	0.000319	0.000291	0.000242	0.000396	0.000405	0.000401	0.000397
2999.31	0.000637	0.000492	0.00053	0.000613	0.00049	0.000585	0.000554	0.000481	0.000571	0.000547	0.000537	0.000523
3001.24	0.000791	0.000639	0.000626	0.000672	0.000643	0.000704	0.000694	0.000579	0.000663	0.000589	0.000587	0.000563
3003.17	0.000821	0.000666	0.000621	0.000653	0.00063	0.000689	0.000685	0.000574	0.000663	0.000574	0.000581	0.000566
3005.1	0.000718	0.000575	0.000533	0.000598	0.000509	0.000596	0.000577	0.000491	0.000601	0.000543	0.000546	0.000547
3007.02	0.000526	0.000424	0.000393	0.000481	0.000356	0.000464	0.00044	0.000383	0.000529	0.000497	0.000504	0.000508
3008.95	0.000325	0.000242	0.00025	0.00034	0.000199	0.000327	0.000346	0.000285	0.000486	0.000483	0.000483	0.000487
3010.88	0.000173	7.9e-05	0.000112	0.000227	4.5e-05	0.000203	0.000279	0.000186	0.000488	0.000511	0.000491	0.000485
3012.81	9.4e-05	1.7e-05	3e-05	0.000187	-7e-05	0.000146	0.000242	0.000145	0.00054	0.000575	0.00054	0.000524
3014.74	0.000105	6.1e-05	7.4e-05	0.000237	-7.2e-05	0.000204	0.000278	0.000209	0.000646	0.000661	0.000645	0.00063
3016.67	0.000195	0.00014	0.000191	0.000319	5e-05	0.00033	0.000371	0.000337	0.000775	0.000755	0.000759	0.000752
3018.6	0.000332	0.000252	0.000316	0.000386	0.000244	0.000464	0.000493	0.000478	0.000872	0.000834	0.000828	0.000829
3020.53	0.000483	0.000392	0.00042	0.000465	0.000443	0.000589	0.000625	0.000577	0.000913	0.000874	0.000854	0.000854
3022.45	0.000645	0.00052	0.000534	0.000598	0.000593	0.000711	0.000737	0.00065	0.000931	0.000909	0.000863	0.000876
3024.38	0.000783	0.000619	0.000644	0.000752	0.000698	0.000817	0.000821	0.000719	0.000959	0.000943	0.000882	0.000905
3026.31	0.000842	0.000682	0.000703	0.000864	0.000736	0.00089	0.000881	0.000779	0.000969	0.000938	0.00091	0.000932
3028.24	0.000873	0.000726	0.000757	0.000897	0.000732	0.000909	0.000903	0.000798	0.000965	0.000914	0.000943	0.000944
3030.17	0.000926	0.000781	0.000811	0.000913	0.000736	0.000894	0.000921	0.000799	0.000987	0.000919	0.000976	0.000945
3032.1	0.001019	0.000902	0.000889	0.000989	0.00077	0.000947	0.001008	0.000853	0.001041	0.000979	0.00104	0.00099
3034.03	0.001147	0.001043	0.001005	0.001101	0.000834	0.001066	0.00112	0.000954	0.001112	0.001058	0.001131	0.00109
3035.96	0.001267	0.001153	0.001116	0.001202	0.000939	0.001182	0.00121	0.001058	0.001199	0.001127	0.001202	0.001207
3037.89	0.001341	0.001208	0.001165	0.001257	0.001068	0.001262	0.001276	0.001102	0.001259	0.001163	0.001219	0.001249
3039.81	0.001347	0.001204	0.001172	0.001269	0.001133	0.001315	0.00129	0.001109	0.001263	0.001183	0.001192	0.001218
3041.74	0.001337	0.001185	0.001193	0.001278	0.001171	0.001359	0.001296	0.00112	0.001264	0.001212	0.001153	0.001184
3043.67	0.001334	0.001165	0.0012	0.001315	0.001206	0.00138	0.001318	0.001126	0.001256	0.001198	0.001131	0.001144
3045.6	0.00137	0.001191	0.001221	0.001351	0.001206	0.001378	0.001333	0.001141	0.001247	0.001193	0.001173	0.001126
3047.53	0.00145	0.001251	0.001281	0.001375	0.001211	0.001387	0.001371	0.001191	0.001268	0.001236	0.001245	0.001181
3049.46	0.001523	0.001305	0.001333	0.001408	0.001295	0.001444	0.001459	0.001264	0.001324	0.001304	0.001315	0.00126
3051.39	0.001569	0.001352	0.001369	0.001448	0.001407	0.001517	0.001532	0.001337	0.001381	0.001345	0.001361	0.001319
3053.32	0.001581	0.001396	0.001398	0.00149	0.001485	0.001581	0.00157	0.001411	0.001412	0.001389	0.001378	0.001386
3055.24	0.001582	0.001417	0.001406	0.001512	0.001518	0.001593	0.001585	0.001436	0.001406	0.001393	0.001374	0.001407
3057.17	0.001561	0.001409	0.001371	0.001503	0.001469	0.001532	0.001553	0.001377	0.001366	0.001343	0.001347	0.001352
3059.1	0.001495	0.001367	0.001269	0.001416	0.001344	0.001433	0.001476	0.001265	0.001315	0.001315	0.00129	0.001262
3061.03	0.001366	0.001237	0.001128	0.001261	0.001184	0.001302	0.001338	0.001136	0.001227	0.001228	0.001175	0.001138
3062.96	0.001203	0.001051	0.000994	0.001107	0.001016	0.001136	0.001143	0.000982	0.001116	0.001051	0.001014	0.001007
3064.89	0.001099	0.000931	0.000924	0.001014	0.000859	0.000976	0.000976	0.000868	0.001021	0.000918	0.000895	0.000931
3066.82	0.0011	0.000903	0.000942	0.001022	0.000782	0.00092	0.000953	0.000864	0.000988	0.000911	0.000886	0.000956
3068.75	0.001146	0.000938	0.000987	0.001103	0.000814	0.000988	0.001054	0.000911	0.001047	0.00098	0.000971	0.001043
3070.68	0.001158	0.000991	0.000992	0.001176	0.000891	0.001096	0.001147	0.000934	0.001148	0.001088	0.001079	0.00112
3072.6	0.001118	0.001	0.000966	0.001175	0.000956	0.001172	0.001161	0.000927	0.001201	0.001142	0.001132	0.001138
3074.53	0.001072	0.000948	0.000937	0.001112	0.000955	0.001176	0.001121	0.000903	0.001172	0.001093	0.00111	0.00107
3076.46	0.001051	0.000881	0.000895	0.001029	0.000879	0.00107	0.00105	0.000828	0.001091	0.001016	0.001023	0.00098
3078.39	0.001036	0.000839	0.000844	0.000951	0.000776	0.000924	0.000955	0.000759	0.001001	0.000945	0.000951	0.000913
3080.32	0.001008	0.000817	0.000803	0.000905	0.000677	0.000852	0.00087	0.000752	0.000938	0.000862	0.000914	0.000901
3082.25	0.000979	0.000797	0.000769	0.000887	0.000612	0.000838	0.000838	0.000764	0.000909	0.000817	0.000879	0.000915
3084.18	0.000948	0.000776	0.00075	0.000871	0.000584	0.000834	0.000824	0.000771	0.000901	0.000827	0.000864	0.000901
3086.11	0.000931	0.000772	0.000768	0.000858	0.000592	0.000862	0.000844	0.000761	0.000919	0.000853	0.000883	0.000886
3088.03	0.000949	0.000781	0.000808	0.000894	0.000695	0.000908	0.000923	0.000765	0.000975	0.000929	0.000943	0.000894
3089.96	0.000959	0.000793	0.000841	0.000955	0.000811	0.000944	0.000978	0.000773	0.001007	0.001011	0.000986	0.00091
3091.89	0.000974	0.0008	0.000857	0.000966	0.000881	0.000999	0.001013	0.000815	0.00103	0.001049	0.001009	0.000946
3093.82	0.001012	0.000789	0.000836	0.000951	0.0009	0.001023	0.001021	0.000868	0.001061	0.001069	0.001015	0.001007
3095.75	0.001015	0.000746	0.000765	0.000914	0.000867	0.000957	0.001011	0.000855	0.001025	0.001028	0.000949	0.001002
3097.68	0.000984	0.000738	0.00072	0.000893	0.000799	0.000898	0.00099	0.000784	0.000991	0.000936	0.000904	0.000932
3099.61	0.000983	0.000796	0.000782	0.000919	0.000749	0.000891	0.000976	0.000761	0.001001	0.000896	0.000921	0.00091
3101.54	0.001013	0.000868	0.000878	0.000993	0.000772	0.000942	0.000988	0.00081	0.001002	0.000917	0.000936	0.000942
3103.46	0.001044	0.00094	0.000937	0.001048	0.000771	0.00106	0.001018	0.000841	0.000989	0.000943	0.000923	0.000975
3105.39	0.001127	0.000999	0.000998	0.001086	0.000804	0.001165	0.001093	0.000895	0.001035	0.001006	0.000961	0.001042
3107.32	0.001253	0.001068	0.001063	0.001165	0.000926	0.001219	0.001163	0.000996	0.001115	0.001123	0.001045	0.001104
3109.25	0.00135	0.001136	0.001112	0.00124	0.001072	0.001258	0.001203	0.001087	0.0012	0.001199	0.001111	0.001118
3111.18	0.001412	0.001196	0.001153	0.001311	0.001186	0.001296	0.001251	0.001141	0.00132	0.001229	0.001163	0.001123
3113.11	0.001446	0.001216	0.001176	0.001334	0.001255	0.001285	0.001294	0.001163	0.00136	0.001237	0.001176	0.001152
3115.04	0.001453	0.001202	0.001169	0.001331	0.001269	0.001301	0.001369	0.001163	0.001328	0.001203	0.001178	0.001197
3116.97	0.001422	0.001189	0.001171	0.001312	0.001219	0.001351	0.001456	0.001147	0.001252	0.001134	0.001176	0.001195
3118.9	0.001404	0.001194	0.001222	0.001315	0.00119	0.001375	0.0015	0.001174	0.001174	0.001123	0.001182	0.001164
3120.82	0.001448	0.001254	0.00128	0.001376	0.00121	0.001391	0.001511	0.0012	0.001182	0.00116	0.001195	0.001141
3122.75	0.001502	0.001349	0.001309	0.001451	0.00122	0.001434	0.001494	0.00119	0.001253	0.001149	0.00118	0.00114
3124.68	0.001618	0.001465	0.001359	0.001546	0.001253	0.001517	0.001502	0.001259	0.001332	0.001191	0.001229	0.001225
3126.61	0.001779	0.001555	0.00146	0.001613	0.001374	0.001635	0.001555	0.001389	0.001387	0.001298	0.001331	0.001364
3128.54	0.001846	0.001603	0.00157	0.001671	0.001525	0.001744	0.001621	0.001508	0.001459	0.001409	0.001389	0.00146
3130.47	0.001833	0.001631	0.001628	0.001735	0.00164	0.001775	0.00172	0.001578	0.001498	0.00148	0.0014	0.001462
3132.4	0.001828	0.001633	0.001638	0.001793	0.001692	0.001797	0.001859	0.001616	0.00151	0.001478	0.001429	0.001445
3134.33	0.001843	0.001629	0.001636	0.001854	0.001677	0.001839	0.001946	0.001589	0.001555	0.001443	0.001443	0.001419
3136.25	0.001889	0.001641	0.001641	0.001879	0.001619	0.001869	0.001941	0.001531	0.001558	0.001412	0.00144	0.001388
3138.18	0.001971	0.001653	0.001649	0.001854	0.001607	0.001882	0.001912	0.001573	0.001497	0.001434	0.001458	0.001387
3140.11	0.001992	0.001668	0.001669	0.00179	0.001674	0.001877	0.001865	0.001631	0.001451	0.001462	0.001417	0.001353
3142.04	0.001992	0.001735	0.001699	0.001753	0.001749	0.001839	0.001834	0.001673	0.001483	0.001482	0.001382	0.001372
3143.97	0.002047	0.001827	0.001751	0.001811	0.001801	0.00184	0.001876	0.001754	0.001526	0.001506	0.00145	0.001474
3145.9	0.002103	0.001887	0.001843	0.001914	0.001867	0.001925	0.001949	0.001794	0.001562	0.00154	0.001551	0.001547
3147.83	0.002138	0.001918	0.001948	0.002038	0.001974	0.002031	0.002034	0.001769	0.001678	0.00161	0.001616	0.001586
3149.76	0.002171	0.001924	0.002005	0.00212	0.00205	0.002111	0.002127	0.001763	0.001782	0.001644	0.001636	0.001629
3151.69	0.002181	0.001921	0.001994	0.002132	0.002072	0.0022	0.002195	0.001832	0.001785	0.001641	0.001608	0.001651
3153.61	0.002189	0.001916	0.001991	0.002108	0.002077	0.002272	0.002242	0.00189	0.001753	0.001611	0.001575	0.001646
3155.54	0.002211	0.001913	0.001968	0.002076	0.002054	0.002266	0.002274	0.001906	0.001691	0.001567	0.001548	0.001658
3157.47	0.002212	0.00193	0.00191	0.002057	0.002034	0.002202	0.002241	0.001933	0.001586	0.001563	0.001549	0.001625
3159.4	0.002206	0.001944	0.001902	0.002043	0.00203	0.002127	0.002171	0.001909	0.001549	0.001596	0.001546	0.001535
3161.33	0.002202	0.001959	0.001947	0.002071	0.002041	0.002092	0.002122	0.001855	0.001645	0.001618	0.00153	0.001538
3163.26	0.002219	0.001994	0.002001	0.002117	0.002057	0.002117	0.002118	0.001844	0.001694	0.001599	0.001551	0.001589
3165.19	0.002282	0.002019	0.002065	0.002156	0.002104	0.002217	0.002199	0.001898	0.001669	0.001579	0.001598	0.00164
3167.12	0.002379	0.00206	0.002131	0.002215	0.002212	0.002334	0.002295	0.001964	0.001707	0.001584	0.00166	0.001703
3169.04	0.002465	0.002154	0.002146	0.002276	0.002293	0.002397	0.00236	0.002031	0.001756	0.001685	0.0017	0.001765
3170.97	0.002514	0.002223	0.002143	0.002315	0.002307	0.002404	0.002389	0.002127	0.001789	0.001833	0.001731	0.001778
3172.9	0.002477	0.002209	0.002137	0.002307	0.00224	0.002356	0.002344	0.002108	0.0018	0.001834	0.001688	0.001681
3174.83	0.002356	0.002153	0.002089	0.002234	0.002165	0.002245	0.002297	0.001986	0.001726	0.001697	0.001611	0.001564
3176.76	0.00224	0.002109	0.002059	0.002161	0.002115	0.002158	0.002267	0.001901	0.001624	0.001529	0.00158	0.001484
3178.69	0.002176	0.002064	0.002029	0.002125	0.002066	0.002147	0.00222	0.001859	0.0016	0.001399	0.001558	0.001485
3180.62	0.002187	0.002017	0.001957	0.002122	0.002073	0.002189	0.002177	0.001845	0.00162	0.00136	0.001531	0.001493
3182.55	0.002263	0.001989	0.001968	0.002178	0.002091	0.00227	0.002187	0.001911	0.001621	0.001458	0.001511	0.001514
3184.48	0.002342	0.001993	0.002043	0.002211	0.002125	0.00232	0.002217	0.00198	0.001665	0.001586	0.001541	0.001547
3186.4	0.002365	0.002038	0.002077	0.002182	0.002163	0.002284	0.002227	0.001967	0.001692	0.001661	0.001551	0.001543
3188.33	0.002357	0.0021	0.002114	0.002146	0.002208	0.00223	0.002309	0.00199	0.00169	0.001747	0.001572	0.001621
3190.26	0.002345	0.002155	0.00217	0.002126	0.002257	0.002199	0.002396	0.002054	0.001772	0.001763	0.001619	0.001725
3192.19	0.002256	0.002086	0.002098	0.002059	0.00225	0.002189	0.002337	0.002011	0.001757	0.001628	0.001596	0.001668
3194.12	0.002129	0.001902	0.00196	0.001995	0.002185	0.002179	0.002146	0.001894	0.001613	0.001432	0.001493	0.001477
3196.05	0.002019	0.0018	0.001891	0.001991	0.002049	0.002131	0.001965	0.001755	0.001495	0.001329	0.001375	0.001339
3197.98	0.00194	0.00178	0.001824	0.001972	0.001874	0.002078	0.001904	0.001625	0.001422	0.001316	0.001302	0.001281
3199.91	0.001949	0.001794	0.001782	0.001963	0.001795	0.002038	0.001949	0.001626	0.001386	0.001359	0.001256	0.001334
3201.83	0.0021	0.001884	0.001857	0.001974	0.001935	0.00203	0.002078	0.001783	0.001439	0.001479	0.001334	0.001507
3203.76	0.002218	0.001946	0.001924	0.001964	0.002098	0.001991	0.002116	0.001888	0.001527	0.00152	0.001475	0.001543
3205.69	0.002202	0.00191	0.001889	0.001942	0.002126	0.002012	0.002037	0.001869	0.001498	0.001502	0.001559	0.001453
3207.62	0.00216	0.001874	0.001872	0.001948	0.002117	0.002087	0.002014	0.001825	0.001494	0.001502	0.001571	0.001441
3209.55	0.00205	0.001885	0.001873	0.001971	0.002024	0.002091	0.002061	0.001746	0.001519	0.001463	0.001491	0.001411
3211.48	0.001971	0.001915	0.001901	0.001962	0.00195	0.002107	0.002103	0.001712	0.001518	0.001443	0.001409	0.00142
3213.41	0.001977	0.001924	0.001899	0.001888	0.001984	0.002033	0.002103	0.001745	0.00148	0.001426	0.001335	0.001479
3215.34	0.001973	0.001862	0.001797	0.001796	0.001948	0.001903	0.002048	0.001785	0.001411	0.001366	0.001314	0.00144
3217.27	0.001907	0.001749	0.001655	0.001735	0.001834	0.001792	0.001929	0.00172	0.001363	0.001252	0.001339	0.001334
3219.19	0.001879	0.00172	0.001631	0.001728	0.001827	0.001772	0.001891	0.001665	0.001401	0.001233	0.001369	0.001314
3221.12	0.00192	0.001766	0.001726	0.001825	0.001889	0.001873	0.001899	0.001737	0.001534	0.001294	0.001384	0.001325
3223.05	0.001965	0.001837	0.001854	0.001957	0.001935	0.001974	0.001903	0.001794	0.001613	0.001384	0.001393	0.001308
3224.98	0.002087	0.001934	0.002002	0.002046	0.002059	0.002115	0.002028	0.001823	0.001625	0.001537	0.001454	0.001396
3226.91	0.002182	0.00198	0.002019	0.00207	0.002148	0.002174	0.002166	0.00185	0.001522	0.001549	0.001477	0.001444
3228.84	0.002186	0.002028	0.00198	0.002024	0.002162	0.002172	0.002231	0.001867	0.001442	0.001474	0.001465	0.001452
3230.77	0.002157	0.00209	0.00195	0.001983	0.002166	0.002152	0.002224	0.001832	0.001459	0.001411	0.00143	0.001515
3232.7	0.002104	0.002097	0.001906	0.002014	0.002123	0.002156	0.00214	0.001857	0.001496	0.001413	0.00137	0.001529
3234.62	0.002104	0.002015	0.001919	0.00205	0.002037	0.002188	0.002041	0.001937	0.001482	0.001456	0.00136	0.001474
3236.55	0.002204	0.00199	0.002037	0.002053	0.002098	0.002231	0.002078	0.001986	0.001476	0.00151	0.001471	0.001473
3238.48	0.002334	0.002047	0.00217	0.002036	0.002279	0.002295	0.002192	0.002029	0.001525	0.001542	0.001602	0.001504
3240.41	0.002393	0.0021	0.002209	0.001994	0.002398	0.00232	0.002232	0.002086	0.001563	0.001472	0.001596	0.001461
3242.34	0.002382	0.002207	0.002241	0.002067	0.002528	0.002353	0.002264	0.002173	0.00163	0.00146	0.001567	0.001472
3244.27	0.002366	0.002323	0.002258	0.002313	0.002611	0.002383	0.002296	0.002225	0.001672	0.001591	0.001566	0.001545
3246.2	0.002442	0.002472	0.002378	0.002596	0.002719	0.002561	0.002394	0.002334	0.001758	0.001813	0.001645	0.001684
3248.13	0.002589	0.00261	0.00257	0.002712	0.002851	0.002756	0.002547	0.002437	0.001799	0.001952	0.001785	0.001831
3250.05	0.00269	0.002654	0.002643	0.002669	0.002878	0.002788	0.002677	0.00243	0.00183	0.001964	0.001833	0.001862
3251.98	0.002675	0.002571	0.002556	0.002492	0.00278	0.002651	0.002703	0.002319	0.001855	0.00181	0.001757	0.001774
3253.91	0.002589	0.002427	0.002393	0.002267	0.002676	0.002544	0.002629	0.002188	0.001769	0.001582	0.001647	0.001642
3255.84	0.002501	0.002333	0.002328	0.002219	0.002637	0.002458	0.002543	0.002129	0.001672	0.001514	0.001575	0.00156
3257.77	0.002455	0.002326	0.002313	0.00226	0.002596	0.002377	0.002483	0.002125	0.001618	0.001499	0.00152	0.001516
3259.7	0.002452	0.002356	0.002293	0.002307	0.00262	0.002466	0.002537	0.002182	0.001583	0.001426	0.001497	0.001485
3261.63	0.002429	0.002307	0.002232	0.002328	0.00258	0.002447	0.002598	0.002178	0.001477	0.001309	0.001434	0.001406
3263.56	0.002389	0.002261	0.002171	0.002278	0.002396	0.00231	0.002432	0.002087	0.001426	0.001281	0.001345	0.001351
3265.49	0.002326	0.002268	0.002182	0.002155	0.002239	0.002237	0.002181	0.001998	0.001431	0.001373	0.001371	0.00141
3267.41	0.002206	0.002189	0.002187	0.001979	0.002142	0.002159	0.00197	0.001915	0.001377	0.001475	0.001376	0.001395
3269.34	0.001975	0.001977	0.002053	0.001824	0.001953	0.001977	0.001793	0.001766	0.00127	0.001387	0.001236	0.001208
3271.27	0.001657	0.001699	0.001685	0.001615	0.001765	0.001779	0.001636	0.001513	0.00104	0.001035	0.00101	0.000913
3273.2	0.001334	0.001338	0.001228	0.001371	0.001565	0.001524	0.001399	0.001163	0.000684	0.000594	0.000714	0.000614
3275.13	0.001096	0.000993	0.000863	0.001136	0.001259	0.001138	0.001101	0.000811	0.0004	0.000255	0.000457	0.000455
3277.06	0.000875	0.000761	0.000637	0.000843	0.000912	0.000737	0.000741	0.000623	0.00021	0.000205	0.000287	0.000375
3278.99	0.000638	0.000565	0.000563	0.000536	0.000618	0.00043	0.000491	0.000589	9.3e-05	0.000273	0.000172	0.000247
3280.92	0.000513	0.000442	0.000571	0.000333	0.00044	0.000303	0.000417	0.000537	8.7e-05	0.000241	6.5e-05	8.7e-05
3282.84	0.000425	0.000383	0.000533	0.000218	0.000284	0.000323	0.000352	0.0004	2.3e-05	9.8e-05	0	-6.9e-05
3284.77	0.000313	0.000368	0.000439	9.4e-05	0.000241	0.000327	0.00021	0.000232	-8.4e-05	-5e-05	-2e-05	-0.000145
3286.7	0.000135	0.000247	0.000208	-5.1e-05	0.00019	0.000128	-2.6e-05	-3.7e-05	-0.000146	-0.000212	-0.000122	-0.000206
3288.63	-0.000137	-1.2e-05	-0.000139	-0.00021	-5.4e-05	-0.000211	-0.00025	-0.00035	-0.000239	-0.000421	-0.000303	-0.000285
3290.56	-0.000503	-0.000298	-0.000463	-0.000441	-0.00036	-0.000528	-0.000485	-0.000544	-0.000419	-0.000507	-0.000464	-0.000409
3292.49	-0.000784	-0.000632	-0.000726	-0.000674	-0.000603	-0.000774	-0.000704	-0.000723	-0.000616	-0.000601	-0.000618	-0.000612
3294.42	-0.000848	-0.00088	-0.000872	-0.000752	-0.000734	-0.000919	-0.000742	-0.000851	-0.000797	-0.000743	-0.000739	-0.000743
3296.35	-0.000898	-0.000985	-0.000987	-0.000806	-0.00088	-0.000963	-0.000849	-0.000843	-0.001005	-0.000852	-0.000793	-0.000823
3298.28	-0.000967	-0.001015	-0.001042	-0.000952	-0.001077	-0.001003	-0.001035	-0.000899	-0.001096	-0.000895	-0.000874	-0.000891
3300.2	-0.000963	-0.000968	-0.001019	-0.001047	-0.001286	-0.001084	-0.001158	-0.00103	-0.001017	-0.000921	-0.000943	-0.000879
3302.13	-0.000907	-0.000878	-0.000995	-0.001064	-0.001369	-0.001062	-0.001186	-0.001097	-0.000895	-0.000909	-0.000904	-0.000771
3304.06	-0.00098	-0.000915	-0.001008	-0.001108	-0.001247	-0.00104	-0.001102	-0.001147	-0.000754	-0.000838	-0.000856	-0.000743
3305.99	-0.001075	-0.001066	-0.001075	-0.001102	-0.001135	-0.001097	-0.001079	-0.001196	-0.000684	-0.000845	-0.000877	-0.000783
3307.92	-0.001181	-0.001224	-0.001191	-0.001118	-0.001109	-0.001229	-0.001185	-0.00124	-0.000773	-0.000948	-0.00093	-0.000813
3309.85	-0.001302	-0.001366	-0.001335	-0.001241	-0.001302	-0.001407	-0.00134	-0.001297	-0.000945	-0.001017	-0.000949	-0.000918
3311.78	-0.001348	-0.001483	-0.001371	-0.001362	-0.001583	-0.001537	-0.00152	-0.001417	-0.001112	-0.001023	-0.00098	-0.00103
3313.71	-0.001366	-0.001481	-0.001341	-0.001349	-0.001695	-0.001603	-0.001652	-0.001513	-0.001137	-0.001012	-0.00101	-0.001066
3315.63	-0.001426	-0.001442	-0.001336	-0.001261	-0.001676	-0.001611	-0.001588	-0.00147	-0.001092	-0.000979	-0.001047	-0.001123
3317.56	-0.001453	-0.001367	-0.001304	-0.00122	-0.001624	-0.001589	-0.00144	-0.001382	-0.001012	-0.000977	-0.00109	-0.001157
3319.49	-0.001355	-0.001224	-0.001298	-0.001224	-0.001562	-0.001527	-0.001383	-0.001332	-0.000911	-0.000972	-0.001073	-0.001065
3321.42	-0.001345	-0.00118	-0.001373	-0.001268	-0.001499	-0.001518	-0.00139	-0.001335	-0.000908	-0.000971	-0.001058	-0.001014
3323.35	-0.001339	-0.001194	-0.001413	-0.001247	-0.001526	-0.001428	-0.001357	-0.001354	-0.00092	-0.000968	-0.000997	-0.001012
3325.28	-0.001305	-0.00124	-0.00136	-0.001258	-0.001529	-0.001278	-0.001386	-0.001386	-0.000926	-0.000942	-0.000962	-0.000954
3327.21	-0.001238	-0.001263	-0.001256	-0.001224	-0.001432	-0.001259	-0.001354	-0.001331	-0.000874	-0.000824	-0.000921	-0.000843
3329.14	-0.001085	-0.001227	-0.001134	-0.00113	-0.00127	-0.001258	-0.001223	-0.001195	-0.000813	-0.000707	-0.000803	-0.000755
3331.07	-0.001014	-0.001262	-0.001125	-0.001211	-0.001169	-0.00127	-0.001261	-0.001225	-0.000845	-0.000852	-0.000803	-0.000817
3332.99	-0.001206	-0.001359	-0.001201	-0.001288	-0.001264	-0.001434	-0.00144	-0.001364	-0.000988	-0.001089	-0.000908	-0.00097
3334.92	-0.001416	-0.001401	-0.001305	-0.001277	-0.001496	-0.001627	-0.00152	-0.001411	-0.001195	-0.001221	-0.001022	-0.001106
3336.85	-0.001413	-0.001393	-0.001374	-0.001285	-0.00167	-0.001605	-0.001515	-0.001365	-0.001281	-0.001285	-0.001135	-0.001158
3338.78	-0.001307	-0.001305	-0.001349	-0.001272	-0.001654	-0.001458	-0.001506	-0.001242	-0.001228	-0.001184	-0.001159	-0.001089
3340.71	-0.001216	-0.001146	-0.001271	-0.001154	-0.001515	-0.001251	-0.001419	-0.001125	-0.001054	-0.00097	-0.00105	-0.000991
3342.64	-0.001164	-0.001031	-0.001163	-0.001045	-0.001335	-0.001034	-0.001268	-0.001149	-0.000873	-0.000856	-0.000898	-0.000962
3344.57	-0.001138	-0.001011	-0.001082	-0.00105	-0.001255	-0.001	-0.001119	-0.001197	-0.000812	-0.00091	-0.000848	-0.000958
3346.5	-0.001095	-0.00101	-0.000987	-0.001043	-0.001314	-0.00115	-0.001003	-0.001195	-0.000825	-0.000935	-0.000872	-0.000899
3348.42	-0.000945	-0.001024	-0.000933	-0.001066	-0.001335	-0.00131	-0.000983	-0.001168	-0.000929	-0.000896	-0.00095	-0.000822
3350.35	-0.000958	-0.001133	-0.001046	-0.001142	-0.001336	-0.001412	-0.001143	-0.001213	-0.001084	-0.001019	-0.001114	-0.000883
3352.28	-0.001176	-0.001256	-0.001255	-0.001169	-0.001353	-0.001484	-0.001379	-0.001297	-0.001208	-0.001162	-0.001197	-0.001071
3354.21	-0.001395	-0.001334	-0.001373	-0.001194	-0.001357	-0.001447	-0.001499	-0.001317	-0.001253	-0.001193	-0.001169	-0.001222
3356.14	-0.001505	-0.001403	-0.001438	-0.001226	-0.001421	-0.001404	-0.001484	-0.001329	-0.001253	-0.001232	-0.001187	-0.001313
3358.07	-0.001464	-0.001393	-0.001411	-0.001239	-0.001512	-0.001371	-0.00146	-0.00132	-0.001219	-0.00125	-0.001232	-0.001311
3360	-0.001389	-0.001305	-0.001277	-0.001234	-0.001563	-0.001341	-0.001471	-0.001351	-0.001208	-0.001201	-0.001238	-0.001246
3361.93	-0.001357	-0.001222	-0.001201	-0.001256	-0.001519	-0.001352	-0.001465	-0.001408	-0.001252	-0.001196	-0.001191	-0.001194
3363.86	-0.001345	-0.00121	-0.00123	-0.001354	-0.001444	-0.001407	-0.001369	-0.001432	-0.001292	-0.001273	-0.001187	-0.001228
3365.78	-0.001219	-0.001212	-0.001259	-0.001395	-0.001366	-0.001442	-0.001277	-0.001318	-0.001307	-0.001278	-0.001181	-0.001227
3367.71	-0.001052	-0.001213	-0.001235	-0.001344	-0.001386	-0.001391	-0.001214	-0.001187	-0.001295	-0.00124	-0.001178	-0.001175
3369.64	-0.001075	-0.001259	-0.001256	-0.001242	-0.001531	-0.001428	-0.001203	-0.001191	-0.001264	-0.001297	-0.001254	-0.001191
3371.57	-0.00122	-0.001294	-0.00128	-0.001173	-0.0016	-0.001464	-0.001358	-0.00129	-0.001261	-0.001341	-0.001262	-0.001225
3373.5	-0.001432	-0.001352	-0.001331	-0.001204	-0.001601	-0.001478	-0.001576	-0.001448	-0.001347	-0.00137	-0.00127	-0.001287
3375.43	-0.001583	-0.001428	-0.001411	-0.001312	-0.001579	-0.001537	-0.001692	-0.001538	-0.001395	-0.001385	-0.001308	-0.001352
3377.36	-0.001492	-0.001454	-0.001406	-0.00137	-0.001477	-0.001559	-0.001649	-0.001472	-0.001355	-0.001313	-0.0013	-0.001358
3379.29	-0.001362	-0.001469	-0.00139	-0.001362	-0.001378	-0.001546	-0.001586	-0.001391	-0.00135	-0.001311	-0.001318	-0.001366
3381.21	-0.001345	-0.001418	-0.001366	-0.001383	-0.001398	-0.001557	-0.001537	-0.001348	-0.0014	-0.001394	-0.001375	-0.001431
3383.14	-0.001418	-0.001311	-0.00132	-0.001393	-0.001487	-0.001613	-0.001474	-0.001308	-0.001397	-0.001479	-0.0014	-0.001443
3385.07	-0.001374	-0.001177	-0.001201	-0.001296	-0.001435	-0.001491	-0.001393	-0.001203	-0.00133	-0.001365	-0.001288	-0.001303
3387	-0.001293	-0.001156	-0.001175	-0.001252	-0.001352	-0.001338	-0.001342	-0.00115	-0.001325	-0.001226	-0.001227	-0.001235
3388.93	-0.001231	-0.001252	-0.001266	-0.001292	-0.001339	-0.001277	-0.001314	-0.001173	-0.001294	-0.001186	-0.001226	-0.00123
3390.86	-0.001242	-0.001409	-0.001377	-0.001403	-0.001346	-0.001309	-0.001367	-0.001266	-0.001318	-0.001252	-0.001293	-0.001307
3392.79	-0.001462	-0.001611	-0.00154	-0.00162	-0.00149	-0.00154	-0.001558	-0.00153	-0.001535	-0.001497	-0.00155	-0.001556
3394.72	-0.001653	-0.001611	-0.001549	-0.001688	-0.001712	-0.001703	-0.001691	-0.001622	-0.00165	-0.001594	-0.001659	-0.001667
3396.64	-0.001695	-0.001496	-0.001441	-0.001568	-0.001855	-0.0017	-0.001677	-0.001544	-0.001626	-0.001578	-0.001607	-0.00158
3398.57	-0.001631	-0.001399	-0.001416	-0.001448	-0.001809	-0.001631	-0.001649	-0.001505	-0.001649	-0.001554	-0.001563	-0.001499
3400.5	-0.001591	-0.001419	-0.001588	-0.001488	-0.0017	-0.001619	-0.001704	-0.001559	-0.001707	-0.001649	-0.001609	-0.001542
3402.43	-0.001576	-0.001461	-0.001639	-0.001575	-0.001606	-0.001643	-0.001753	-0.001589	-0.001686	-0.001716	-0.001624	-0.001534
3404.36	-0.00162	-0.001499	-0.001573	-0.001639	-0.001572	-0.001702	-0.001792	-0.001577	-0.001683	-0.001677	-0.001587	-0.001566
3406.29	-0.001601	-0.001509	-0.001504	-0.001594	-0.001559	-0.001676	-0.001764	-0.001579	-0.001706	-0.001604	-0.00154	-0.00162
3408.22	-0.001523	-0.00148	-0.001432	-0.001503	-0.001572	-0.001598	-0.001659	-0.001507	-0.001696	-0.001514	-0.00149	-0.001556
3410.15	-0.001643	-0.001593	-0.001532	-0.001563	-0.00176	-0.00176	-0.001681	-0.001545	-0.00177	-0.00161	-0.001604	-0.00162
3412.08	-0.001785	-0.00164	-0.001647	-0.001646	-0.001844	-0.001883	-0.001741	-0.00159	-0.001751	-0.001684	-0.001675	-0.001694
3414	-0.001845	-0.001657	-0.001701	-0.001715	-0.001677	-0.001846	-0.001768	-0.001525	-0.001691	-0.001717	-0.001646	-0.001658
3415.93	-0.002026	-0.001851	-0.001813	-0.001888	-0.001671	-0.001928	-0.001894	-0.001669	-0.00183	-0.001924	-0.001746	-0.001791
3417.86	-0.002209	-0.002021	-0.001975	-0.002039	-0.001876	-0.002054	-0.002065	-0.001925	-0.002057	-0.002121	-0.001908	-0.00203
3419.79	-0.002217	-0.002024	-0.002038	-0.002062	-0.002032	-0.002081	-0.002151	-0.002072	-0.002175	-0.002178	-0.002033	-0.002144
3421.72	-0.002161	-0.001917	-0.002002	-0.001989	-0.002185	-0.002122	-0.002127	-0.002088	-0.002193	-0.002115	-0.00209	-0.002127
3423.65	-0.002072	-0.001734	-0.001873	-0.00182	-0.002187	-0.002073	-0.002	-0.001914	-0.002078	-0.001909	-0.001964	-0.001994
3425.58	-0.001837	-0.00154	-0.001691	-0.001731	-0.001878	-0.001874	-0.001886	-0.00168	-0.001886	-0.001708	-0.001777	-0.001799
3427.51	-0.00172	-0.001636	-0.001691	-0.001856	-0.001628	-0.001835	-0.001998	-0.001653	-0.001925	-0.001757	-0.001807	-0.001809
3429.43	-0.001809	-0.00191	-0.001799	-0.00207	-0.001742	-0.001976	-0.002196	-0.001808	-0.002052	-0.001956	-0.002002	-0.001995
3431.36	-0.001948	-0.002032	-0.001911	-0.002182	-0.001997	-0.002121	-0.002297	-0.001909	-0.002075	-0.002031	-0.002135	-0.0021
3433.29	-0.00212	-0.002058	-0.002031	-0.002125	-0.002179	-0.002205	-0.002242	-0.001959	-0.002087	-0.002033	-0.002157	-0.002113
3435.22	-0.002185	-0.00201	-0.00208	-0.001983	-0.002258	-0.00224	-0.00211	-0.001969	-0.00213	-0.00205	-0.00209	-0.002069
3437.15	-0.002324	-0.002063	-0.002168	-0.002012	-0.002275	-0.002248	-0.00213	-0.002024	-0.002236	-0.002161	-0.002077	-0.002132
3439.08	-0.002311	-0.002055	-0.002132	-0.002064	-0.002076	-0.002135	-0.002197	-0.001965	-0.002173	-0.002137	-0.001977	-0.002079
3441.01	-0.002271	-0.002103	-0.002134	-0.002111	-0.001899	-0.002092	-0.002299	-0.001933	-0.002105	-0.002115	-0.001971	-0.002056
3442.94	-0.002453	-0.002337	-0.002301	-0.002336	-0.002065	-0.002243	-0.002434	-0.002135	-0.002247	-0.002334	-0.002264	-0.002282
3444.87	-0.002564	-0.002416	-0.002346	-0.002484	-0.002338	-0.002447	-0.002455	-0.002299	-0.002424	-0.002467	-0.002503	-0.002448
3446.79	-0.002518	-0.002355	-0.00222	-0.002468	-0.002602	-0.002543	-0.002399	-0.002367	-0.002564	-0.002476	-0.002557	-0.002452
3448.72	-0.002303	-0.002185	-0.002075	-0.00235	-0.00272	-0.002514	-0.002407	-0.002348	-0.002567	-0.002418	-0.002439	-0.002355
3450.65	-0.002206	-0.002112	-0.002085	-0.002224	-0.002634	-0.002462	-0.002445	-0.002257	-0.002491	-0.002339	-0.002295	-0.002279
3452.58	-0.002146	-0.002097	-0.002082	-0.002117	-0.002309	-0.002348	-0.002386	-0.002053	-0.002255	-0.002186	-0.002099	-0.002132
3454.51	-0.002198	-0.002231	-0.002202	-0.002215	-0.002099	-0.002353	-0.002448	-0.002038	-0.002192	-0.002241	-0.002162	-0.002194
3456.44	-0.002386	-0.002458	-0.002419	-0.002407	-0.00215	-0.002435	-0.002583	-0.002194	-0.002417	-0.002477	-0.002423	-0.002424
3458.37	-0.002481	-0.002456	-0.002439	-0.002445	-0.002233	-0.00243	-0.002593	-0.002237	-0.002551	-0.002526	-0.002465	-0.002481
3460.3	-0.002593	-0.002352	-0.002391	-0.002465	-0.002368	-0.002405	-0.002555	-0.002263	-0.002598	-0.002482	-0.002424	-0.002535
3462.22	-0.002689	-0.00225	-0.002421	-0.002463	-0.002466	-0.002406	-0.002509	-0.002262	-0.002581	-0.002444	-0.002406	-0.002597
3464.15	-0.002731	-0.002258	-0.002414	-0.002433	-0.002494	-0.002437	-0.002411	-0.002238	-0.002509	-0.002403	-0.002418	-0.002563
3466.08	-0.002613	-0.002275	-0.002313	-0.00241	-0.002461	-0.002402	-0.002318	-0.00221	-0.002399	-0.002322	-0.002366	-0.002411
3468.01	-0.002385	-0.00227	-0.002242	-0.002348	-0.002389	-0.002388	-0.002365	-0.002187	-0.002383	-0.002292	-0.002325	-0.002255
3469.94	-0.002396	-0.002465	-0.002368	-0.002422	-0.002512	-0.002555	-0.002601	-0.002309	-0.002609	-0.002518	-0.002499	-0.002375
3471.87	-0.002491	-0.002512	-0.00244	-0.002528	-0.002684	-0.002657	-0.002723	-0.002359	-0.002717	-0.002635	-0.002611	-0.002521
3473.8	-0.002521	-0.002332	-0.002362	-0.002473	-0.00252	-0.002525	-0.002564	-0.002185	-0.002532	-0.002454	-0.002455	-0.002467
3475.73	-0.002629	-0.002338	-0.002437	-0.00249	-0.002301	-0.002448	-0.00244	-0.002136	-0.002429	-0.002427	-0.002364	-0.002441
3477.66	-0.002782	-0.002527	-0.002553	-0.002612	-0.002344	-0.002547	-0.002497	-0.002296	-0.002525	-0.002582	-0.002446	-0.002525
3479.58	-0.002758	-0.002574	-0.002493	-0.002573	-0.002363	-0.002586	-0.002547	-0.002356	-0.002601	-0.002615	-0.002457	-0.002553
3481.51	-0.002676	-0.002537	-0.002373	-0.002459	-0.002347	-0.002586	-0.002582	-0.002359	-0.002687	-0.002651	-0.002508	-0.002583
3483.44	-0.00266	-0.002524	-0.002357	-0.002482	-0.002498	-0.002632	-0.002638	-0.002443	-0.002804	-0.002738	-0.002651	-0.002691
3485.37	-0.002556	-0.002344	-0.002338	-0.002445	-0.002557	-0.002527	-0.00257	-0.002407	-0.002701	-0.002612	-0.002609	-0.002635
3487.3	-0.002383	-0.002181	-0.002309	-0.002338	-0.002435	-0.002332	-0.002443	-0.00225	-0.002502	-0.00243	-0.002468	-0.002462
3489.23	-0.002308	-0.002255	-0.002358	-0.002384	-0.002391	-0.002362	-0.002465	-0.002199	-0.002476	-0.002446	-0.002481	-0.002434
3491.16	-0.00242	-0.0024	-0.002436	-0.002495	-0.002456	-0.002527	-0.002598	-0.002282	-0.002555	-0.002573	-0.002598	-0.002542
3493.09	-0.002474	-0.002357	-0.002365	-0.002403	-0.002397	-0.002533	-0.002563	-0.002241	-0.002548	-0.002543	-0.002527	-0.002513
3495.01	-0.002448	-0.002229	-0.00222	-0.002261	-0.002185	-0.002328	-0.002334	-0.002031	-0.002449	-0.002383	-0.002278	-0.002327
3496.94	-0.002483	-0.002253	-0.002245	-0.002353	-0.001969	-0.002134	-0.002144	-0.001922	-0.00236	-0.002298	-0.002132	-0.002252
3498.87	-0.00262	-0.00248	-0.002454	-0.002579	-0.002105	-0.002239	-0.002263	-0.002132	-0.002511	-0.002475	-0.002333	-0.0025
3500.8	-0.002593	-0.002535	-0.002474	-0.002596	-0.002352	-0.002406	-0.002413	-0.002288	-0.002654	-0.00257	-0.002546	-0.002655
3502.73	-0.002489	-0.002421	-0.002356	-0.00249	-0.002397	-0.002507	-0.002493	-0.002308	-0.002654	-0.002528	-0.002613	-0.002615
3504.66	-0.002593	-0.002453	-0.002429	-0.002496	-0.002547	-0.002619	-0.002661	-0.002443	-0.002778	-0.002705	-0.002801	-0.002706
3506.59	-0.00256	-0.002366	-0.00237	-0.002389	-0.002658	-0.002586	-0.00268	-0.002398	-0.002795	-0.002758	-0.002795	-0.002643
3508.52	-0.00245	-0.002254	-0.00226	-0.002319	-0.002564	-0.002463	-0.002577	-0.002224	-0.002678	-0.002664	-0.002609	-0.002494
3510.45	-0.002472	-0.002316	-0.002335	-0.002418	-0.002565	-0.002518	-0.0026	-0.002279	-0.002676	-0.002696	-0.002585	-0.002565
3512.37	-0.002495	-0.002371	-0.002395	-0.002446	-0.002743	-0.002688	-0.002721	-0.002427	-0.002742	-0.002715	-0.002627	-0.002668
3514.3	-0.002285	-0.002171	-0.00219	-0.002248	-0.002569	-0.002541	-0.002524	-0.002192	-0.002527	-0.002361	-0.002368	-0.002397
3516.23	-0.002123	-0.002016	-0.002014	-0.002116	-0.002004	-0.002174	-0.002196	-0.001824	-0.00221	-0.001984	-0.002066	-0.002081
3518.16	-0.00235	-0.002241	-0.002171	-0.002295	-0.001668	-0.001979	-0.002113	-0.001793	-0.002198	-0.002052	-0.002136	-0.002181
3520.09	-0.002514	-0.00236	-0.002283	-0.002403	-0.001548	-0.001932	-0.002083	-0.001783	-0.002195	-0.002142	-0.00219	-0.002259
3522.02	-0.002645	-0.002484	-0.002419	-0.002551	-0.001656	-0.002109	-0.002194	-0.001912	-0.002293	-0.002325	-0.002296	-0.002378
3523.95	-0.002757	-0.002664	-0.002573	-0.002697	-0.002108	-0.002473	-0.002485	-0.002291	-0.002618	-0.002642	-0.002573	-0.002637
3525.88	-0.002819	-0.002729	-0.002664	-0.002728	-0.002788	-0.002891	-0.002828	-0.002714	-0.002964	-0.00291	-0.002878	-0.002868
3527.8	-0.002635	-0.002454	-0.002482	-0.002484	-0.003182	-0.002954	-0.002875	-0.002743	-0.002972	-0.002818	-0.002827	-0.002749
3529.73	-0.002367	-0.002083	-0.002165	-0.00217	-0.002918	-0.002598	-0.002656	-0.002415	-0.002662	-0.002481	-0.002486	-0.002417
3531.66	-0.002437	-0.002124	-0.002181	-0.002258	-0.002634	-0.002408	-0.002546	-0.002257	-0.002505	-0.002404	-0.002378	-0.002368
3533.59	-0.002492	-0.002207	-0.002241	-0.002402	-0.002469	-0.002408	-0.002485	-0.002122	-0.002413	-0.002363	-0.002311	-0.002343
3535.52	-0.002554	-0.002289	-0.002266	-0.002511	-0.002351	-0.002473	-0.002486	-0.002097	-0.002402	-0.002335	-0.002282	-0.002326
3537.45	-0.002504	-0.002218	-0.002211	-0.002405	-0.002105	-0.002315	-0.002345	-0.001975	-0.002271	-0.002153	-0.002133	-0.002163
3539.38	-0.002465	-0.002138	-0.002219	-0.002267	-0.001622	-0.001999	-0.002099	-0.001739	-0.001942	-0.001895	-0.001906	-0.00191
3541.31	-0.002665	-0.002362	-0.002454	-0.002421	-0.001486	-0.001967	-0.002105	-0.001815	-0.001877	-0.001943	-0.001947	-0.001962
3543.23	-0.002894	-0.002671	-0.002713	-0.002687	-0.00187	-0.002258	-0.002367	-0.002141	-0.002142	-0.002227	-0.002209	-0.002266
3545.16	-0.002884	-0.002759	-0.002728	-0.002757	-0.002447	-0.002623	-0.002617	-0.002379	-0.002414	-0.002431	-0.002434	-0.002452
3547.09	-0.002789	-0.002681	-0.002591	-0.002674	-0.002928	-0.002887	-0.002799	-0.002544	-0.0026	-0.002534	-0.002519	-0.002491
3549.02	-0.002653	-0.002489	-0.002382	-0.002517	-0.003103	-0.002914	-0.002858	-0.002579	-0.002594	-0.002482	-0.00244	-0.002412
3550.95	-0.002488	-0.002285	-0.002209	-0.002357	-0.002962	-0.002724	-0.002744	-0.002403	-0.002375	-0.002283	-0.002228	-0.00221
3552.88	-0.002545	-0.002299	-0.002246	-0.002402	-0.002735	-0.002605	-0.002662	-0.002295	-0.002211	-0.00216	-0.00211	-0.002136
3554.81	-0.002701	-0.002398	-0.002367	-0.002531	-0.002636	-0.002615	-0.002665	-0.00233	-0.002205	-0.002136	-0.002098	-0.00217
3556.74	-0.002575	-0.002244	-0.002237	-0.00239	-0.002352	-0.002393	-0.002457	-0.002092	-0.002048	-0.001913	-0.00186	-0.001954
3558.67	-0.002236	-0.001894	-0.00188	-0.002039	-0.001446	-0.001791	-0.001884	-0.001464	-0.001527	-0.001335	-0.001314	-0.001394
3560.59	-0.002415	-0.002101	-0.002052	-0.002241	-0.000523	-0.001411	-0.001543	-0.001255	-0.00123	-0.001098	-0.001129	-0.001196
3562.52	-0.002994	-0.00279	-0.002743	-0.002926	-0.000898	-0.001909	-0.002004	-0.001907	-0.001709	-0.001691	-0.001705	-0.001773
3564.45	-0.003291	-0.003175	-0.003153	-0.003334	-0.002187	-0.002752	-0.002733	-0.002677	-0.002395	-0.002442	-0.002391	-0.002438
3566.38	-0.003191	-0.003045	-0.003069	-0.00325	-0.003444	-0.003341	-0.003274	-0.003103	-0.002819	-0.002851	-0.002762	-0.002769
3568.31	-0.002806	-0.002567	-0.002615	-0.002771	-0.004096	-0.003462	-0.003411	-0.003054	-0.002812	-0.002803	-0.002702	-0.002655
3570.24	-0.002298	-0.001942	-0.001982	-0.002128	-0.003852	-0.003058	-0.00302	-0.002485	-0.002354	-0.002275	-0.002209	-0.002119
3572.17	-0.001937	-0.00152	-0.001543	-0.001697	-0.00273	-0.002315	-0.00234	-0.001725	-0.001673	-0.001515	-0.001556	-0.001433
3574.1	-0.002189	-0.001848	-0.001833	-0.002009	-0.001901	-0.002054	-0.00211	-0.001665	-0.001514	-0.00137	-0.00147	-0.00135
3576.02	-0.002534	-0.002337	-0.002314	-0.00246	-0.002133	-0.002369	-0.002373	-0.002117	-0.001865	-0.001768	-0.001811	-0.001767
3577.95	-0.002337	-0.002203	-0.002177	-0.00226	-0.002168	-0.002261	-0.00226	-0.001979	-0.001785	-0.001667	-0.001659	-0.001674
3579.88	-0.001978	-0.001751	-0.001769	-0.001798	-0.001414	-0.001651	-0.001749	-0.001358	-0.00125	-0.001106	-0.001099	-0.001136
3581.81	-0.002169	-0.001878	-0.001922	-0.001961	-0.000687	-0.001403	-0.001574	-0.00124	-0.001034	-0.000985	-0.001002	-0.001026
3583.74	-0.002688	-0.002398	-0.002389	-0.0025	-0.001071	-0.001835	-0.001963	-0.001773	-0.001407	-0.001448	-0.001458	-0.001477
3585.67	-0.002813	-0.002548	-0.002473	-0.002662	-0.001944	-0.002277	-0.00237	-0.002196	-0.001768	-0.001788	-0.001785	-0.00179
3587.6	-0.002614	-0.002372	-0.002289	-0.002517	-0.002554	-0.002487	-0.002505	-0.002321	-0.001896	-0.001819	-0.001825	-0.001817
3589.53	-0.002343	-0.002114	-0.002057	-0.002284	-0.002735	-0.002459	-0.002432	-0.00219	-0.001832	-0.001685	-0.001678	-0.001677
3591.46	-0.002065	-0.001779	-0.001749	-0.00196	-0.002332	-0.002116	-0.002137	-0.001745	-0.001523	-0.001346	-0.001311	-0.001334
3593.38	-0.001992	-0.001628	-0.00165	-0.001875	-0.001564	-0.001738	-0.00182	-0.001344	-0.001175	-0.001039	-0.001035	-0.001051
3595.31	-0.002321	-0.002065	-0.002047	-0.002288	-0.001585	-0.001962	-0.002055	-0.001704	-0.001376	-0.001366	-0.001381	-0.001377
3597.24	-0.002346	-0.002181	-0.002101	-0.002299	-0.002299	-0.002293	-0.00232	-0.002063	-0.001667	-0.001675	-0.001638	-0.001642
3599.17	-0.001862	-0.001667	-0.001625	-0.001757	-0.002359	-0.002081	-0.002056	-0.001738	-0.001439	-0.001377	-0.00132	-0.001312
3601.1	-0.001551	-0.001296	-0.001337	-0.001413	-0.001692	-0.001645	-0.001621	-0.00126	-0.001025	-0.000912	-0.00089	-0.000852
3603.03	-0.001749	-0.001474	-0.0015	-0.001596	-0.001191	-0.001456	-0.001463	-0.001135	-0.000899	-0.000804	-0.000784	-0.000752
3604.96	-0.001934	-0.001625	-0.001586	-0.001761	-0.000978	-0.001327	-0.001384	-0.001051	-0.000819	-0.000764	-0.000719	-0.000749
3606.89	-0.002132	-0.001801	-0.001733	-0.001969	-0.000788	-0.001304	-0.001376	-0.001112	-0.000799	-0.000797	-0.000747	-0.000796
3608.81	-0.002399	-0.002108	-0.002008	-0.002226	-0.001091	-0.001603	-0.001658	-0.001534	-0.001053	-0.001105	-0.001004	-0.001115
3610.74	-0.002237	-0.00191	-0.001879	-0.002006	-0.001426	-0.00167	-0.001708	-0.001553	-0.001064	-0.001068	-0.000958	-0.001117
3612.67	-0.001948	-0.001592	-0.001649	-0.001756	-0.001254	-0.001521	-0.001558	-0.001284	-0.000872	-0.000817	-0.00081	-0.000861
3614.6	-0.002008	-0.00176	-0.001797	-0.001941	-0.001345	-0.00172	-0.001765	-0.00151	-0.001069	-0.000992	-0.001073	-0.001023
3616.53	-0.002061	-0.001912	-0.001885	-0.002063	-0.002058	-0.002124	-0.002149	-0.001943	-0.001458	-0.001372	-0.001425	-0.001351
3618.46	-0.001727	-0.001537	-0.001486	-0.001676	-0.002538	-0.002167	-0.002184	-0.001902	-0.001453	-0.001351	-0.001339	-0.001264
3620.39	-0.001312	-0.000976	-0.000988	-0.001109	-0.002102	-0.001667	-0.001712	-0.001282	-0.000971	-0.00079	-0.000803	-0.000746
3622.32	-0.001193	-0.000739	-0.00084	-0.000918	-0.000951	-0.00096	-0.001099	-0.000571	-0.000369	-0.000132	-0.00022	-0.000175
3624.25	-0.001579	-0.001163	-0.001232	-0.001375	-0.000311	-0.00084	-0.000968	-0.000606	-0.000336	-0.000146	-0.000224	-0.000234
3626.17	-0.002085	-0.001772	-0.001736	-0.001982	-0.00046	-0.001228	-0.001242	-0.001132	-0.000703	-0.000624	-0.000655	-0.000701
3628.1	-0.002292	-0.002096	-0.001987	-0.002251	-0.001403	-0.001859	-0.001784	-0.0018	-0.001233	-0.001236	-0.001195	-0.001271
3630.03	-0.0019	-0.001727	-0.00165	-0.00182	-0.002296	-0.002106	-0.002035	-0.001926	-0.001355	-0.001393	-0.001304	-0.001327
3631.96	-0.001263	-0.001043	-0.001056	-0.001134	-0.002434	-0.001834	-0.001831	-0.001493	-0.001035	-0.001054	-0.000982	-0.000905
3633.89	-0.000854	-0.000549	-0.000652	-0.000692	-0.001792	-0.001284	-0.001366	-0.000836	-0.000553	-0.000511	-0.000493	-0.000345
3635.82	-0.001032	-0.000692	-0.000784	-0.0009	-0.001003	-0.001019	-0.001129	-0.000687	-0.000387	-0.000375	-0.000354	-0.000187
3637.75	-0.001424	-0.001053	-0.001035	-0.001237	-0.000963	-0.001128	-0.001142	-0.000954	-0.000539	-0.000548	-0.000459	-0.000462
3639.68	-0.001285	-0.000758	-0.000774	-0.000943	-0.000486	-0.000684	-0.000697	-0.00047	-0.000115	-5.6e-05	-1.3e-05	-0.000136
3641.6	-0.001274	-0.000738	-0.000807	-0.000953	0.00054	-0.000154	-0.00024	8.7e-05	0.000337	0.000406	0.000426	0.00023
3643.53	-0.001634	-0.001304	-0.001289	-0.001523	0.001213	-5.8e-05	-0.000204	5e-05	0.000288	0.000296	0.000303	0.000109
3645.46	-0.002097	-0.002016	-0.001869	-0.002251	0.000664	-0.000701	-0.000847	-0.000809	-0.000462	-0.000483	-0.000451	-0.000584
3647.39	-0.002048	-0.002049	-0.00185	-0.002253	-0.00074	-0.001433	-0.001525	-0.001564	-0.001127	-0.001134	-0.001042	-0.001139
3649.32	-0.001509	-0.001465	-0.001302	-0.001582	-0.001868	-0.001741	-0.001786	-0.001715	-0.001225	-0.001189	-0.001136	-0.001124
3651.25	-0.001019	-0.000846	-0.000748	-0.00089	-0.002493	-0.001817	-0.001812	-0.001557	-0.001097	-0.000988	-0.000975	-0.000883
3653.18	-0.000612	-0.000251	-0.000288	-0.000302	-0.002179	-0.001449	-0.00143	-0.000975	-0.000613	-0.000487	-0.000495	-0.00037
3655.11	-0.000703	-0.000254	-0.000363	-0.000396	-0.001298	-0.001043	-0.001051	-0.00056	-0.000263	-0.000205	-0.000215	-7.1e-05
3657.04	-0.001097	-0.000635	-0.000716	-0.000855	-0.000944	-0.001012	-0.001056	-0.00071	-0.000408	-0.0004	-0.000402	-0.000249
3658.96	-0.001128	-0.000658	-0.000735	-0.000906	-0.001043	-0.001012	-0.001095	-0.000855	-0.000565	-0.000514	-0.000448	-0.000385
3660.89	-0.000701	-0.00024	-0.00033	-0.000447	-0.000701	-0.000534	-0.000648	-0.000324	-0.000143	-4.2e-05	5.6e-05	3e-06
3662.82	-0.000561	-0.000235	-0.000254	-0.000371	0.000269	3.6e-05	-0.000131	0.00027	0.000385	0.000467	0.000437	0.000438
3664.75	-0.001036	-0.000903	-0.000767	-0.000998	0.000813	-4.2e-05	-0.0002	1.4e-05	0.000175	0.000183	0.000171	9.8e-05
3666.68	-0.001172	-0.001017	-0.000851	-0.00112	0.000788	-0.000134	-0.000248	-0.000152	4.4e-05	2.5e-05	8.6e-05	-0.000146
3668.61	-0.001197	-0.000916	-0.000817	-0.001041	0.000818	-0.000145	-0.000238	-0.000125	9.3e-05	8e-05	7.2e-05	-8.1e-05
3670.54	-0.001398	-0.001194	-0.0011	-0.001346	0.000403	-0.000602	-0.000638	-0.000634	-0.000348	-0.000355	-0.000348	-0.000451
3672.47	-0.001203	-0.001144	-0.001056	-0.001298	-0.000285	-0.000934	-0.000935	-0.000952	-0.000641	-0.000626	-0.000599	-0.000675
3674.39	-0.000845	-0.000828	-0.000775	-0.000962	-0.000893	-0.001028	-0.001023	-0.000962	-0.00067	-0.00065	-0.000635	-0.000621
3676.32	-0.000558	-0.000483	-0.000491	-0.000604	-0.001307	-0.000998	-0.001013	-0.000868	-0.00059	-0.000578	-0.000585	-0.000473
3678.25	-0.000271	-7.1e-05	-0.000154	-0.000197	-0.001573	-0.000928	-0.000946	-0.000752	-0.000514	-0.000456	-0.000414	-0.000341
3680.18	0.000216	0.000643	0.000453	0.000522	-0.001142	-0.00031	-0.000367	1.9e-05	0.000148	0.000282	0.000265	0.000336
3682.11	0.000166	0.000595	0.00037	0.000492	0.000107	0.000284	0.000169	0.000623	0.000699	0.000844	0.000666	0.00085
3684.04	-0.000452	-0.000361	-0.000416	-0.00046	0.000906	0.000196	9.7e-05	0.000276	0.000391	0.000458	0.000321	0.000379
3685.97	-0.000829	-0.000903	-0.000796	-0.000989	0.000958	-2.6e-05	-0.000112	-0.000143	-5e-06	-2e-06	-7.3e-05	-0.00013
3687.9	-0.00098	-0.000985	-0.000844	-0.001067	0.000263	-0.000427	-0.000484	-0.000633	-0.000456	-0.000476	-0.000454	-0.000547
3689.83	-0.000729	-0.000561	-0.000534	-0.000686	-0.000627	-0.000668	-0.000706	-0.000799	-0.000598	-0.000631	-0.000541	-0.000608
3691.75	-0.000265	4e-05	-5.9e-05	-9.2e-05	-0.001137	-0.000617	-0.000654	-0.000571	-0.000416	-0.000421	-0.000319	-0.00032
3693.68	0.000164	0.000558	0.000368	0.000461	-0.000973	-0.000233	-0.000271	9e-06	7.2e-05	0.000125	0.000147	0.000237
3695.61	0.000137	0.000414	0.00025	0.000337	-0.000237	6.4e-05	8e-06	0.000323	0.000318	0.000394	0.000306	0.000472
3697.54	-0.000213	-0.000176	-0.000146	-0.000224	0.000199	-2.8e-05	-8.3e-05	6.3e-05	4.9e-05	0.000106	3.8e-05	0.000105
3699.47	-0.000322	-0.000326	-0.000212	-0.000377	0.000115	-0.00015	-0.000207	-0.000159	-0.000162	-6.1e-05	-0.000123	-0.000164
3701.4	-0.000169	-8.8e-05	-7.9e-05	-0.000168	-8e-06	-5.9e-05	-0.000133	-8.6e-05	-6.6e-05	7.7e-05	1.2e-05	-9.3e-05
3703.33	1e-06	0.000155	4.4e-05	6.7e-05	0.000239	0.000242	0.000161	0.000243	0.000274	0.000361	0.000334	0.000216
3705.26	-0.000156	-4.1e-05	-0.000119	-8.8e-05	0.000812	0.000486	0.000424	0.000484	0.000487	0.000457	0.000461	0.00039
3707.18	-0.000496	-0.00048	-0.00043	-0.000497	0.001076	0.000397	0.000333	0.000304	0.000322	0.000167	0.000214	0.000177
3709.11	-0.000665	-0.000752	-0.000567	-0.000738	0.000678	1.5e-05	-6.8e-05	-0.000146	-0.000126	-0.000332	-0.000185	-0.000261
3711.04	-0.000424	-0.000483	-0.000288	-0.000438	-0.000231	-0.000378	-0.000417	-0.000439	-0.000435	-0.000537	-0.000356	-0.00047
3712.97	1.9e-05	0.000121	0.000146	0.000143	-0.000844	-0.000451	-0.000423	-0.000337	-0.000348	-0.00028	-0.000187	-0.000241
3714.9	0.000346	0.000551	0.000424	0.000565	-0.00075	-0.000184	-0.000133	5.6e-05	3e-05	0.000179	0.000174	0.000218
3716.83	0.000279	0.000455	0.000332	0.000469	-2.4e-05	0.000189	0.000206	0.000399	0.000353	0.000519	0.0004	0.000528
3718.76	-9.7e-05	-1e-05	-6.9e-05	-3.9e-05	0.000763	0.0004	0.000349	0.000435	0.000395	0.000505	0.000297	0.000433
3720.69	-0.000345	-0.000353	-0.000338	-0.000421	0.000899	0.000313	0.000164	0.000136	0.000157	0.000176	2e-05	6.2e-05
3722.61	-0.000208	-0.000235	-0.000183	-0.000323	0.000441	0.000144	-3.6e-05	-6.1e-05	-3e-05	-5.5e-05	-5.6e-05	-0.000153
3724.54	7.4e-05	0.000153	0.00013	3.6e-05	-0.000104	3.4e-05	-8.1e-05	-2.8e-05	5e-06	1.1e-05	6.4e-05	-4e-05
3726.47	0.000178	0.000353	0.000247	0.000254	-0.00022	6.6e-05	3.8e-05	0.000138	0.000133	0.000219	0.000258	0.000201
3728.4	5e-05	0.000201	0.000151	0.000197	0.000399	0.000391	0.000377	0.000455	0.000426	0.000488	0.00048	0.000462
3730.33	-0.000486	-0.000459	-0.000352	-0.00043	0.001197	0.000491	0.000441	0.000341	0.000345	0.00028	0.000278	0.000247
3732.26	-0.000769	-0.000887	-0.000676	-0.000883	0.001183	0.000207	0.00017	-5.7e-05	-2.2e-05	-0.000204	-0.000121	-0.000228
3734.19	-0.000569	-0.00078	-0.000548	-0.000791	0.000404	-0.000212	-0.000237	-0.000446	-0.000379	-0.000567	-0.000388	-0.000536
3736.12	9.9e-05	-4e-06	0.000108	5e-06	-0.000482	-0.000242	-0.000251	-0.000232	-0.000198	-0.000289	-8.9e-05	-0.00024
3738.05	0.000484	0.000541	0.000513	0.000609	-0.000736	-1.6e-05	1e-06	0.000243	0.000262	0.000259	0.000304	0.000341
3739.97	0.000265	0.000333	0.000329	0.000445	-0.000346	8.3e-05	0.000117	0.000273	0.000282	0.000311	0.000364	0.000403
3741.9	4.1e-05	6.1e-05	0.000147	0.000194	0.000364	0.000311	0.000349	0.000363	0.000377	0.000369	0.000454	0.000384
3743.83	-0.000327	-0.000364	-0.000228	-0.000263	0.000779	0.000268	0.000314	0.000257	0.00027	0.000228	0.00029	0.000217
3745.76	-0.000541	-0.000656	-0.000508	-0.000604	0.000612	-2e-05	1.9e-05	-5.2e-05	-3.5e-05	-0.000117	-4.9e-05	-0.000109
3747.69	-0.000396	-0.000517	-0.000449	-0.000503	8.3e-05	-0.000265	-0.000255	-0.000322	-0.000278	-0.000342	-0.000313	-0.000332
3749.62	2.5e-05	2e-06	-4.8e-05	-3e-06	-0.000544	-0.000322	-0.000323	-0.000322	-0.000281	-0.000272	-0.000304	-0.000267
3751.55	0.000316	0.000364	0.000241	0.000342	-0.00095	-0.00038	-0.000331	-0.000325	-0.000272	-0.000202	-0.000253	-0.000145
3753.48	0.000491	0.000506	0.000363	0.000474	-0.000995	-0.000345	-0.000253	-0.000292	-0.00025	-0.000142	-0.000152	-6.6e-05
3755.4	0.000602	0.000644	0.000483	0.000615	-0.000834	-0.000154	-7.5e-05	-1.1e-05	-9e-06	0.000129	7.1e-05	0.000179
3757.33	0.000338	0.000443	0.000302	0.00039	-0.000532	-5.9e-05	-4.6e-05	0.000108	0.000109	0.000181	8.2e-05	0.000252
3759.26	2.3e-05	0.000132	2.7e-05	4.3e-05	-0.000277	-0.00011	-0.000176	-3.7e-05	0	-1e-05	-8.8e-05	5.2e-05
3761.19	9.9e-05	0.000231	9.8e-05	0.000163	-0.000198	-3.2e-05	-0.000107	8e-06	2.6e-05	5.4e-05	2.4e-05	5.1e-05
3763.12	0.000194	0.000329	0.000204	0.000316	7.7e-05	0.000204	0.000168	0.000263	0.000302	0.00031	0.000311	0.000309
3765.05	0	1.2e-05	6e-06	2.8e-05	0.000278	0.000165	0.000172	0.00014	0.000256	0.000176	0.000242	0.000232
3766.98	-0.000131	-0.000244	-0.00014	-0.000238	2.9e-05	-8.5e-05	-6.9e-05	-0.000192	-4e-05	-0.000171	-4.6e-05	-7.2e-05
3768.91	-7e-06	-5.5e-05	3.8e-05	-8e-05	-0.000482	-0.000292	-0.000281	-0.000361	-0.000251	-0.000321	-0.000185	-0.000216
3770.84	0.000248	0.000327	0.000323	0.000309	-0.000612	-0.000156	-0.000147	-9.1e-05	-6.7e-05	-5.5e-05	-1.4e-05	2e-05
3772.76	0.000239	0.000356	0.000259	0.000335	-0.000257	5.6e-05	5.6e-05	0.000181	0.000139	0.000175	0.000124	0.000228
3774.69	4.5e-05	0.000144	4.2e-05	0.000108	9.1e-05	0.000118	0.000123	0.000189	0.000102	0.000138	0.00013	0.000161
3776.62	-8.8e-05	-3.3e-05	-0.000106	-7.9e-05	0.000295	0.000108	0.000142	0.000128	9.1e-05	0.000103	0.000112	8.9e-05
3778.55	-0.000165	-0.000207	-0.00021	-0.000248	0.000318	2.9e-05	4.6e-05	-4.2e-05	-1e-06	-3.3e-05	-6e-06	-5.6e-05
3780.48	-5.2e-05	-0.000141	-8.2e-05	-0.000125	0.000176	3.5e-05	8e-06	-4.8e-05	2.2e-05	-3.3e-05	-1.3e-05	-6.1e-05
3782.41	0.000113	4.6e-05	0.000121	0.000125	-1.7e-05	3.8e-05	-2e-06	3.4e-05	8.5e-05	5.7e-05	3.9e-05	3.2e-05
3784.34	0.000207	0.000192	0.000252	0.000286	-0.000152	5.3e-05	1.3e-05	0.000124	0.000135	0.000139	0.0001	0.000139
3786.27	0.000144	0.000196	0.000224	0.000231	-0.000222	6e-06	-5e-05	5.9e-05	5.5e-05	8.2e-05	6e-05	0.00012
3788.19	0.000158	0.00026	0.000253	0.000256	-0.000238	2.2e-05	-2.6e-05	4.1e-05	2.5e-05	0.000112	0.000114	0.000114
[truncated: 110 more rows]
