# Supplementary material for: Fourier Transform Infrared with Attenuated Total Reflectance Applied to the Discrimination of Freshwater Planktonic Coccoid Green Microalgae
Source: PLoS One. 2014 Dec 26;9(12):e114458. doi: 10.1371/journal.pone.0114458 (PMC4277285; doi:10.1371/journal.pone.0114458)
Supplement: S6 Data — Raw data and its 9-point first derivative presented in .xlsx file for strain Chlamydomonas clorastera (009). (XLSX) [file pone.0114458.s008.xlsx]

## Sheet: FTIR raw
	009_1.1	009_1.2	009_1.3	009_1.4	009_2.1	009_2.2	009_2.3	009_2.4	009_3.1	009_3.2	009_3.3	009_3.4
599.862	0.712438	0.659959	0.527943	0.402157	0.693451	0.645172	0.636138	0.598445
601.791	0.817356	0.68949	0.477463	0.397503	0.72398	0.666087	0.659213	0.607579
603.719	0.826985	0.63521	0.475754	0.373619	0.789074	0.672502	0.612562	0.59556
605.648	0.846362	0.646041	0.494157	0.310186	0.663893	0.612668	0.534996	0.568244
607.577	0.744206	0.628692	0.456906	0.290538	0.668842	0.58001	0.508799	0.594554
609.506	0.722859	0.620565	0.40574	0.360117	0.788802	0.588421	0.41832	0.561394
611.435	0.725944	0.582576	0.366099	0.374302	0.700561	0.587656	0.417654	0.516122
613.363	0.658023	0.553685	0.418178	0.299779	0.668557	0.599923	0.46615	0.476651
615.292	0.61394	0.522049	0.458254	0.342778	0.745714	0.592382	0.503108	0.459249
617.221	0.585342	0.479262	0.482337	0.422489	0.766368	0.587158	0.57816	0.560112
619.15	0.66486	0.490836	0.51025	0.431962	0.693235	0.586245	0.59862	0.581637
621.079	0.761825	0.572504	0.528538	0.46483	0.687454	0.618364	0.623685	0.618197
623.008	0.795251	0.652841	0.55355	0.491877	0.737792	0.733019	0.629071	0.703218
624.936	0.782588	0.65958	0.556382	0.565732	0.789117	0.788009	0.647972	0.752459
626.865	0.79325	0.676748	0.600263	0.62433	0.785592	0.802127	0.696973	0.757415
628.794	0.807716	0.701683	0.66557	0.641447	0.776928	0.788987	0.719815	0.758264
630.723	0.829573	0.711181	0.680227	0.660518	0.793075	0.781466	0.728102	0.767777	0.745666	0.724328	0.759439	0.76154
632.652	0.854309	0.707273	0.696094	0.681068	0.807732	0.806142	0.739769	0.763295	0.750835	0.74603	0.773887	0.760755
634.58	0.836989	0.736577	0.716458	0.681041	0.827129	0.79321	0.751513	0.754864	0.741214	0.753834	0.760914	0.741178
636.509	0.824548	0.758199	0.722486	0.684113	0.837763	0.781995	0.783258	0.774543	0.736047	0.749855	0.757227	0.734999
638.438	0.827254	0.75092	0.719697	0.700623	0.815377	0.789262	0.798686	0.798873	0.747106	0.744423	0.770838	0.720443
640.367	0.823424	0.75574	0.733818	0.698376	0.812717	0.801847	0.789332	0.80159	0.761295	0.736943	0.773845	0.724104
642.296	0.824897	0.769421	0.750648	0.695863	0.828104	0.821136	0.791562	0.799016	0.763667	0.731653	0.763316	0.741427
644.225	0.841587	0.780095	0.750307	0.712391	0.838887	0.828839	0.798786	0.801283	0.762832	0.738573	0.75639	0.74753
646.153	0.845197	0.780313	0.751642	0.721162	0.844421	0.825238	0.798177	0.8031	0.762574	0.755373	0.760563	0.750704
648.082	0.848048	0.779557	0.750342	0.719373	0.849744	0.820084	0.798243	0.800377	0.763893	0.754393	0.759911	0.750305
650.011	0.853335	0.780522	0.749342	0.712632	0.847699	0.818734	0.800238	0.797044	0.76813	0.752074	0.75306	0.748158
651.94	0.849793	0.779952	0.749506	0.705311	0.840278	0.818336	0.79905	0.802355	0.768418	0.754303	0.747628	0.743745
653.869	0.847287	0.778414	0.746537	0.709138	0.83903	0.818354	0.80046	0.807977	0.765563	0.749366	0.74771	0.736061
655.797	0.843657	0.778238	0.749303	0.712842	0.840724	0.816954	0.802529	0.804074	0.763642	0.746731	0.752021	0.731341
657.726	0.841096	0.779576	0.750306	0.716283	0.84149	0.81729	0.8031	0.803224	0.765213	0.74907	0.749693	0.735263
659.655	0.84242	0.778658	0.749031	0.719928	0.841141	0.818217	0.803615	0.801773	0.766846	0.749547	0.74377	0.734649
661.584	0.846346	0.778862	0.75189	0.720629	0.841907	0.818645	0.804121	0.801784	0.768221	0.748816	0.743569	0.732024
663.513	0.847875	0.778374	0.751795	0.720322	0.842759	0.81946	0.805044	0.801896	0.764205	0.74835	0.742823	0.731314
665.442	0.849052	0.77976	0.754522	0.722065	0.844209	0.822509	0.809095	0.80473	0.766455	0.752527	0.744193	0.733875
667.37	0.847555	0.776064	0.751513	0.718278	0.836272	0.820734	0.808575	0.804912	0.770029	0.751368	0.741508	0.742032
669.299	0.837785	0.771817	0.742163	0.711208	0.826031	0.81119	0.799247	0.79454	0.760473	0.742125	0.730232	0.732565
671.228	0.83515	0.775593	0.746207	0.713936	0.832161	0.8129	0.799945	0.795542	0.75918	0.742937	0.73255	0.725376
673.157	0.832879	0.774359	0.746358	0.712365	0.831426	0.811432	0.798518	0.796178	0.757549	0.742018	0.733393	0.723801
675.086	0.829995	0.772642	0.745184	0.710718	0.82975	0.808179	0.796822	0.795153	0.756865	0.740822	0.731631	0.722985
677.014	0.82737	0.769935	0.742871	0.708916	0.829298	0.806558	0.795116	0.792283	0.756578	0.738943	0.728976	0.722131
678.943	0.825401	0.767564	0.739533	0.706461	0.827024	0.80627	0.793016	0.789475	0.754999	0.737266	0.726966	0.720673
680.872	0.824064	0.766217	0.736602	0.704333	0.825459	0.805443	0.791579	0.787075	0.753136	0.736152	0.726304	0.718704
682.801	0.82312	0.765227	0.734983	0.703614	0.822696	0.803569	0.790787	0.785977	0.751664	0.735018	0.725452	0.716633
684.73	0.822538	0.764531	0.734834	0.703581	0.821995	0.80335	0.790074	0.785722	0.750771	0.734397	0.724682	0.715636
686.658	0.824027	0.764336	0.735517	0.702383	0.824381	0.804189	0.791289	0.786432	0.751496	0.735353	0.725397	0.716152
688.587	0.826309	0.765643	0.738076	0.703802	0.827545	0.806569	0.794293	0.790029	0.75318	0.737075	0.726842	0.7167
690.516	0.827395	0.766254	0.739114	0.705638	0.828347	0.807615	0.794095	0.79151	0.751987	0.735711	0.726688	0.714612
692.445	0.828119	0.767785	0.74032	0.706906	0.828603	0.806827	0.794407	0.790491	0.751909	0.735432	0.726995	0.713351
694.374	0.831294	0.772218	0.744619	0.711064	0.832535	0.809344	0.797511	0.792842	0.753837	0.738351	0.728774	0.715506
696.303	0.835696	0.776865	0.75048	0.717245	0.837525	0.813727	0.802028	0.798574	0.755953	0.741403	0.731225	0.717676
698.231	0.83998	0.781196	0.755707	0.722383	0.841259	0.816726	0.805644	0.803626	0.758138	0.743529	0.733139	0.718891
700.16	0.843606	0.784264	0.759919	0.7257	0.844442	0.820169	0.808792	0.806587	0.758283	0.742879	0.733231	0.719625
702.089	0.845221	0.785645	0.762246	0.727648	0.846427	0.823579	0.811695	0.807543	0.756674	0.741461	0.731945	0.71799
704.018	0.843821	0.784375	0.759843	0.725357	0.84423	0.820954	0.810103	0.804045	0.752528	0.738265	0.727389	0.713242
705.947	0.840065	0.779751	0.754241	0.719979	0.838587	0.814709	0.803622	0.79827	0.746048	0.732722	0.720785	0.706832
707.875	0.83387	0.773722	0.747361	0.714246	0.831801	0.807667	0.796737	0.792471	0.740447	0.726775	0.714153	0.700571
709.804	0.826349	0.766907	0.740686	0.707427	0.824683	0.799742	0.789617	0.784964	0.73475	0.720109	0.708629	0.695182
711.733	0.819335	0.760336	0.734473	0.699698	0.817826	0.793446	0.781866	0.777163	0.728331	0.714612	0.70395	0.688969
713.662	0.81186	0.752935	0.727138	0.691912	0.811429	0.787152	0.775152	0.770337	0.722672	0.709115	0.698802	0.683414
715.591	0.803755	0.744799	0.719138	0.684845	0.805121	0.780735	0.768347	0.763583	0.717464	0.703795	0.69395	0.678661
717.52	0.797438	0.738784	0.712445	0.678464	0.799555	0.775269	0.762838	0.757115	0.712802	0.699925	0.689555	0.674901
719.448	0.790355	0.732001	0.705753	0.671803	0.792949	0.76824	0.756585	0.750876	0.707672	0.695178	0.684542	0.671294
721.377	0.779759	0.722258	0.697046	0.663062	0.784219	0.759025	0.74728	0.742582	0.700592	0.688472	0.678003	0.664105
723.306	0.768591	0.710992	0.686697	0.652901	0.774385	0.749454	0.737006	0.732999	0.692562	0.680978	0.670797	0.655974
725.235	0.756324	0.699108	0.674993	0.641801	0.762837	0.738968	0.726177	0.722826	0.684571	0.673258	0.663197	0.648401
727.164	0.743708	0.68771	0.663593	0.630234	0.751087	0.728056	0.715061	0.711775	0.676709	0.665784	0.655485	0.640539
729.092	0.73171	0.676414	0.652764	0.619069	0.740343	0.717305	0.704238	0.700294	0.669177	0.658615	0.64742	0.633108
731.021	0.720804	0.665761	0.642349	0.609704	0.730496	0.707119	0.69511	0.690469	0.662522	0.651905	0.640834	0.62637
732.95	0.711794	0.657709	0.633907	0.6024	0.721976	0.69845	0.687344	0.682843	0.656918	0.646922	0.636466	0.621282
734.879	0.705446	0.652113	0.627944	0.596735	0.716583	0.692076	0.681233	0.677131	0.653077	0.643407	0.632808	0.618209
736.808	0.701128	0.647871	0.623974	0.592632	0.712418	0.68828	0.676794	0.673218	0.650962	0.640742	0.630226	0.616012
738.737	0.697983	0.644718	0.620758	0.589107	0.708424	0.685413	0.673252	0.670333	0.649291	0.638714	0.628182	0.613952
740.665	0.693997	0.641584	0.617427	0.585755	0.704641	0.681918	0.670338	0.666776	0.646648	0.636198	0.625503	0.611125
742.594	0.688844	0.637593	0.614003	0.582383	0.700394	0.678058	0.666734	0.662621	0.64295	0.632925	0.62245	0.607588
744.523	0.684233	0.632858	0.609762	0.57833	0.696088	0.673485	0.66204	0.658416	0.639181	0.62893	0.619294	0.604158
746.452	0.679562	0.628369	0.605404	0.574233	0.691476	0.668832	0.657717	0.653911	0.635225	0.624979	0.615263	0.600828
748.381	0.675559	0.625564	0.602315	0.571432	0.68813	0.666	0.654546	0.651118	0.631886	0.622363	0.612611	0.598153
750.309	0.673953	0.624378	0.600835	0.570361	0.686396	0.665329	0.652872	0.650342	0.630316	0.620541	0.610969	0.596904
752.238	0.674577	0.624836	0.601698	0.571204	0.685927	0.665602	0.652862	0.65073	0.630238	0.619414	0.6097	0.596699
754.167	0.675982	0.626812	0.604097	0.57328	0.686825	0.666566	0.654462	0.651681	0.630191	0.619471	0.609736	0.597228
756.096	0.678314	0.629341	0.606212	0.57518	0.688124	0.667886	0.655994	0.653076	0.629664	0.619748	0.609846	0.597429
758.025	0.679718	0.631096	0.607294	0.575572	0.688312	0.668336	0.656295	0.653454	0.62868	0.618824	0.608813	0.595886
759.954	0.678996	0.630731	0.606875	0.57501	0.687513	0.667916	0.655334	0.652476	0.626857	0.617091	0.606789	0.594041
761.882	0.677185	0.62929	0.605228	0.573689	0.686219	0.666113	0.653454	0.650679	0.624441	0.614751	0.604708	0.591949
763.811	0.674629	0.62665	0.602855	0.570979	0.683817	0.663382	0.651267	0.647875	0.621483	0.612226	0.602557	0.589511
765.74	0.670486	0.622444	0.598994	0.566722	0.679579	0.659809	0.647632	0.644182	0.618108	0.60894	0.599343	0.5864
767.669	0.664221	0.616217	0.592776	0.56136	0.673763	0.654194	0.641747	0.638939	0.613963	0.604524	0.595079	0.582324
769.598	0.656366	0.608153	0.585184	0.55481	0.667042	0.647468	0.634863	0.632784	0.608838	0.599926	0.590748	0.578595
771.526	0.647633	0.599959	0.577378	0.547088	0.66052	0.641054	0.628635	0.627112	0.604527	0.596011	0.586795	0.575083
773.455	0.641864	0.594463	0.5719	0.541444	0.65839	0.638625	0.626148	0.624948	0.602954	0.594533	0.585124	0.573367
775.384	0.6349	0.587976	0.565505	0.535331	0.653896	0.634439	0.621874	0.620927	0.599369	0.591128	0.581887	0.570488
777.313	0.622313	0.576398	0.554995	0.526169	0.641711	0.62313	0.611281	0.610675	0.591876	0.584028	0.575298	0.56362
779.242	0.61019	0.565809	0.545059	0.517697	0.630245	0.61255	0.601824	0.601366	0.585537	0.577831	0.569855	0.557624
781.17	0.600118	0.557631	0.536705	0.510288	0.621905	0.60485	0.594598	0.594131	0.580444	0.573293	0.565303	0.553567
783.099	0.591687	0.550287	0.529463	0.50365	0.615852	0.598997	0.588911	0.588366	0.576481	0.569606	0.561262	0.550057
785.028	0.584722	0.543613	0.523263	0.497354	0.611434	0.594316	0.584539	0.584247	0.573265	0.566151	0.557923	0.546717
786.957	0.578256	0.537377	0.51743	0.491121	0.607937	0.590493	0.580646	0.580959	0.569981	0.563195	0.554777	0.543379
788.886	0.572758	0.532004	0.511812	0.48568	0.604943	0.587798	0.57771	0.577887	0.566963	0.56019	0.551497	0.540151
790.815	0.567673	0.527052	0.5068	0.480565	0.602661	0.585354	0.575421	0.574839	0.563929	0.556926	0.548314	0.536855
792.743	0.562381	0.522319	0.501798	0.475401	0.600653	0.582858	0.57303	0.571948	0.560756	0.553648	0.54501	0.533418
794.672	0.556733	0.516576	0.495713	0.469828	0.596918	0.579857	0.56962	0.568224	0.557153	0.549977	0.540797	0.529297
796.601	0.548968	0.50896	0.488378	0.462696	0.591514	0.574933	0.564684	0.56302	0.552387	0.545111	0.535834	0.524298
798.53	0.539086	0.499823	0.479352	0.453929	0.584142	0.567728	0.55786	0.556018	0.546033	0.539284	0.530004	0.518559
800.459	0.528137	0.489482	0.469457	0.444554	0.575204	0.559194	0.549392	0.547542	0.539387	0.533496	0.524204	0.512733
802.387	0.517524	0.479848	0.460173	0.435901	0.565851	0.55052	0.540754	0.539167	0.533981	0.528076	0.519326	0.507943
804.316	0.508225	0.471535	0.451954	0.428657	0.557097	0.542343	0.532644	0.531501	0.529612	0.523436	0.515239	0.503993
806.245	0.500386	0.464539	0.445346	0.422702	0.549396	0.534917	0.525453	0.524442	0.526056	0.520122	0.511967	0.500861
808.174	0.494039	0.458904	0.439998	0.417754	0.541881	0.528119	0.51875	0.517853	0.523139	0.51746	0.509473	0.498342
810.103	0.488199	0.454016	0.435162	0.413529	0.534912	0.52181	0.512439	0.511728	0.520566	0.515335	0.507472	0.496179
812.032	0.482756	0.44929	0.430976	0.410005	0.528823	0.515927	0.506479	0.505814	0.518211	0.513321	0.505505	0.494055
813.96	0.477799	0.444822	0.427106	0.406735	0.522925	0.510764	0.50081	0.500079	0.516013	0.511524	0.503726	0.492182
815.889	0.472923	0.440887	0.423238	0.403189	0.517608	0.506247	0.49626	0.49547	0.514293	0.510214	0.502202	0.491002
817.818	0.468734	0.437459	0.42009	0.400238	0.513055	0.50202	0.492206	0.491688	0.512839	0.509088	0.500748	0.49011
819.747	0.465566	0.434901	0.417861	0.398162	0.509044	0.498327	0.488589	0.488051	0.511702	0.508402	0.500081	0.489424
821.676	0.463328	0.433273	0.41641	0.397123	0.506396	0.495809	0.485886	0.485438	0.511652	0.50816	0.500426	0.489242
823.604	0.462429	0.432478	0.415945	0.396982	0.50438	0.494034	0.483709	0.483687	0.512188	0.508609	0.501045	0.489647
825.533	0.462501	0.432636	0.416323	0.397446	0.502419	0.492738	0.482216	0.482169	0.513139	0.50964	0.502111	0.490878
827.462	0.463124	0.433831	0.41741	0.398709	0.501717	0.492378	0.481809	0.481679	0.51456	0.511096	0.503483	0.492654
829.391	0.464724	0.436229	0.41963	0.400836	0.502646	0.493566	0.482639	0.482749	0.516459	0.513107	0.505576	0.494643
831.32	0.467675	0.439671	0.423118	0.404398	0.504935	0.496223	0.485077	0.485192	0.518772	0.515455	0.508281	0.497202
833.249	0.471825	0.444122	0.427773	0.408784	0.50843	0.499758	0.48873	0.48857	0.521832	0.518259	0.511141	0.500128
835.177	0.476714	0.449182	0.432889	0.413414	0.512504	0.504015	0.492711	0.49303	0.525256	0.521368	0.51397	0.503076
837.106	0.481758	0.454279	0.438069	0.418324	0.517091	0.508546	0.497197	0.497788	0.528176	0.524478	0.51688	0.506529
839.035	0.486452	0.459274	0.443075	0.422817	0.521802	0.513105	0.501962	0.502322	0.530778	0.52755	0.520075	0.509757
840.964	0.490558	0.463816	0.447441	0.426846	0.525918	0.517347	0.505933	0.506637	0.533415	0.530217	0.522572	0.512309
842.893	0.494698	0.46797	0.451365	0.430525	0.530126	0.521418	0.5096	0.510497	0.536184	0.532711	0.524812	0.514815
844.821	0.499865	0.4727	0.45588	0.434445	0.535587	0.526722	0.514413	0.515015	0.539698	0.536159	0.528051	0.51793
846.75	0.506498	0.478795	0.461522	0.438848	0.543102	0.533962	0.520869	0.521156	0.544376	0.540617	0.532328	0.521813
848.679	0.515051	0.486006	0.468074	0.443764	0.552827	0.542547	0.528893	0.529035	0.549368	0.545197	0.536995	0.526268
850.608	0.522179	0.491752	0.47325	0.447828	0.560349	0.548776	0.534987	0.53494	0.5523	0.548046	0.539717	0.529321
852.537	0.524638	0.494004	0.474974	0.449095	0.562149	0.550417	0.535979	0.535727	0.552473	0.548427	0.539546	0.529419
854.465	0.527051	0.495922	0.476701	0.450188	0.563776	0.552254	0.536513	0.536005	0.553391	0.549204	0.53993	0.529824
856.394	0.533815	0.501169	0.481595	0.453735	0.57023	0.557742	0.541345	0.540469	0.557063	0.552353	0.543053	0.532608
858.323	0.543793	0.509107	0.488607	0.458736	0.580297	0.566481	0.549513	0.547994	0.562448	0.557393	0.547911	0.536738
860.252	0.554495	0.518097	0.49622	0.464487	0.591606	0.57655	0.55886	0.556693	0.568448	0.562903	0.553055	0.541573
862.181	0.563831	0.52589	0.503029	0.469884	0.601595	0.585276	0.566671	0.564711	0.573572	0.56789	0.557412	0.54625
864.11	0.570159	0.530763	0.507716	0.473327	0.608855	0.591515	0.572249	0.570458	0.576922	0.571883	0.560592	0.549836
866.038	0.573397	0.533242	0.510184	0.474638	0.613845	0.59564	0.576222	0.574561	0.57923	0.574479	0.56335	0.55243
867.967	0.575573	0.534535	0.511318	0.474399	0.617335	0.5987	0.578703	0.577545	0.580873	0.576578	0.565616	0.554373
869.896	0.577559	0.535508	0.511678	0.473912	0.620273	0.601436	0.580733	0.579673	0.582427	0.578405	0.56758	0.55632
871.825	0.579404	0.536365	0.512283	0.473884	0.623285	0.603734	0.582652	0.581829	0.584167	0.580224	0.569546	0.558103
873.754	0.58148	0.537827	0.513762	0.474215	0.62631	0.605971	0.584637	0.584358	0.5861	0.582466	0.571381	0.560174
875.682	0.584034	0.540031	0.515689	0.475546	0.629035	0.608403	0.587254	0.586971	0.587822	0.584347	0.573276	0.562509
877.611	0.586921	0.54226	0.517833	0.477579	0.631483	0.610751	0.589795	0.589552	0.589278	0.585691	0.57504	0.564128
879.54	0.5895	0.544596	0.520513	0.47984	0.633925	0.612957	0.591927	0.59203	0.590724	0.587061	0.576751	0.565738
881.469	0.591847	0.54737	0.523917	0.482997	0.635387	0.614739	0.594339	0.594444	0.592162	0.588489	0.578179	0.567182
883.398	0.594382	0.550787	0.527557	0.486886	0.6365	0.616621	0.596628	0.596898	0.593704	0.590363	0.579898	0.569159
885.327	0.59728	0.55464	0.531562	0.49165	0.63807	0.618841	0.59885	0.599547	0.595411	0.592429	0.582215	0.571872
887.255	0.600155	0.558918	0.536235	0.497223	0.639831	0.621335	0.601758	0.602585	0.597354	0.594201	0.584714	0.574535
889.184	0.602846	0.562891	0.540693	0.502469	0.641623	0.623565	0.604766	0.605713	0.599168	0.595959	0.586882	0.577226
891.113	0.605328	0.565913	0.544401	0.507287	0.642893	0.625264	0.607267	0.608249	0.600698	0.597849	0.588798	0.579795
893.042	0.606579	0.568489	0.547538	0.511192	0.643461	0.626782	0.609051	0.610222	0.601538	0.599317	0.590476	0.581468
894.971	0.60708	0.570431	0.550007	0.514121	0.643692	0.627838	0.610119	0.611501	0.602388	0.60019	0.591325	0.582146
896.899	0.606802	0.571669	0.551608	0.516585	0.643256	0.628076	0.610634	0.612349	0.603029	0.601	0.591857	0.582769
898.828	0.606429	0.572652	0.552557	0.518236	0.642771	0.627958	0.611007	0.613121	0.603362	0.601564	0.592521	0.583497
900.757	0.606508	0.573552	0.553554	0.519596	0.642478	0.627961	0.611502	0.613699	0.604159	0.60181	0.593242	0.584068
902.686	0.60684	0.574831	0.555099	0.521472	0.642287	0.628655	0.612216	0.614215	0.605085	0.602727	0.594179	0.585231
904.615	0.608156	0.576865	0.557274	0.524158	0.64307	0.6301	0.613525	0.615658	0.606683	0.604383	0.59571	0.58712
906.544	0.610673	0.580151	0.56031	0.527724	0.645364	0.63238	0.616151	0.618615	0.609229	0.606588	0.598312	0.589386
908.472	0.614513	0.584528	0.56474	0.532568	0.648643	0.636158	0.6202	0.622148	0.612201	0.609667	0.601833	0.592584
910.401	0.619777	0.590287	0.570467	0.538351	0.652545	0.640821	0.624835	0.626321	0.615988	0.613249	0.605432	0.595854
912.33	0.625707	0.596609	0.576658	0.544556	0.657417	0.645881	0.629781	0.631535	0.620124	0.616798	0.608589	0.599181
914.259	0.631927	0.603074	0.5833	0.550998	0.662855	0.651246	0.63549	0.636918	0.623599	0.62041	0.611821	0.60259
916.188	0.638683	0.609885	0.58962	0.557113	0.66818	0.656771	0.641065	0.642163	0.627031	0.623718	0.614602	0.605504
918.116	0.645147	0.616081	0.595218	0.562527	0.673257	0.662002	0.645559	0.646794	0.630038	0.626365	0.616939	0.607564
920.045	0.650204	0.621133	0.599904	0.566785	0.677305	0.665726	0.649136	0.649905	0.631644	0.62788	0.618893	0.608951
921.974	0.653403	0.624387	0.603052	0.569459	0.679642	0.668247	0.651486	0.651842	0.632362	0.628539	0.619889	0.610144
923.903	0.655279	0.626107	0.604443	0.570662	0.680776	0.669865	0.652817	0.652851	0.632586	0.629064	0.620144	0.610428
925.832	0.656563	0.626703	0.604826	0.571138	0.681148	0.670261	0.65319	0.653004	0.633261	0.629437	0.620468	0.610123
927.76	0.656886	0.627253	0.605055	0.571174	0.681405	0.670369	0.652969	0.652987	0.634342	0.630144	0.620907	0.610267
929.689	0.656556	0.627592	0.604902	0.570915	0.681462	0.670362	0.653234	0.653059	0.634656	0.630917	0.621265	0.611139
931.618	0.65562	0.626752	0.604398	0.569989	0.680948	0.669929	0.653231	0.652467	0.635047	0.63142	0.621982	0.611984
933.547	0.653532	0.624606	0.602713	0.56819	0.679518	0.668736	0.651945	0.651039	0.635497	0.631775	0.622551	0.612016
935.476	0.650426	0.621324	0.599527	0.565053	0.677006	0.666532	0.649345	0.64859	0.635264	0.631862	0.622326	0.611562
937.405	0.645735	0.616937	0.594905	0.56057	0.673232	0.663053	0.645822	0.645066	0.634364	0.631209	0.621809	0.611379
939.333	0.639647	0.611356	0.589204	0.555429	0.668791	0.658773	0.642041	0.641398	0.633736	0.630869	0.621453	0.611098
941.262	0.632782	0.605403	0.583454	0.550016	0.664155	0.654756	0.637981	0.637209	0.633708	0.63116	0.621601	0.611017
943.191	0.626073	0.59942	0.578102	0.545302	0.660211	0.651257	0.634257	0.633537	0.634365	0.632128	0.623026	0.611998
945.12	0.620887	0.594786	0.573776	0.541805	0.657752	0.648886	0.632198	0.632446	0.636225	0.634168	0.625618	0.614273
947.049	0.617419	0.592325	0.571478	0.539869	0.656752	0.648157	0.631988	0.632899	0.639053	0.637409	0.628969	0.617994
948.977	0.615135	0.591041	0.570775	0.539638	0.656493	0.648364	0.632647	0.633717	0.642508	0.641329	0.632687	0.622058
950.906	0.613787	0.590608	0.570858	0.54051	0.655648	0.64811	0.633192	0.634408	0.645927	0.644835	0.636441	0.625973
952.835	0.614117	0.592218	0.572383	0.542965	0.655987	0.648851	0.634468	0.635809	0.650575	0.64941	0.641217	0.6311
954.764	0.617976	0.597101	0.576997	0.548445	0.66014	0.653325	0.638941	0.640287	0.657982	0.656397	0.648225	0.638101
956.693	0.625595	0.605224	0.585174	0.557176	0.668483	0.66168	0.647226	0.648554	0.667722	0.665562	0.657404	0.646816
958.622	0.636077	0.616276	0.596083	0.568444	0.679852	0.673106	0.658831	0.659583	0.678803	0.676781	0.668345	0.657684
960.55	0.649315	0.62985	0.609554	0.581768	0.693348	0.686973	0.672566	0.673061	0.691181	0.689269	0.680554	0.670084
962.479	0.665216	0.645826	0.625226	0.597253	0.708914	0.702825	0.687829	0.688777	0.705059	0.702433	0.693822	0.683294
964.408	0.682866	0.663296	0.642656	0.614424	0.725486	0.719417	0.704507	0.705422	0.719258	0.716172	0.707484	0.696845
966.337	0.700448	0.681276	0.660654	0.632262	0.742363	0.735954	0.721351	0.722315	0.733151	0.729672	0.721134	0.710488
968.266	0.718123	0.69996	0.678965	0.650592	0.759575	0.75274	0.738513	0.739505	0.747	0.742954	0.734792	0.724261
970.194	0.736905	0.720084	0.69868	0.670563	0.777138	0.770236	0.756687	0.757733	0.761071	0.75682	0.748859	0.738662
972.123	0.757625	0.741982	0.720369	0.693127	0.795726	0.789316	0.776059	0.777536	0.776148	0.771617	0.763955	0.754065
974.052	0.781214	0.76615	0.745227	0.718332	0.816604	0.810856	0.797852	0.79966	0.792699	0.788092	0.780412	0.770618
975.981	0.808788	0.794882	0.774438	0.747531	0.8415	0.835938	0.823587	0.825709	0.811131	0.806286	0.799098	0.78905
977.91	0.842164	0.829805	0.809006	0.782414	0.871266	0.865908	0.853738	0.856471	0.832514	0.826916	0.820167	0.81037
979.839	0.881398	0.870348	0.849538	0.823515	0.905963	0.900873	0.888264	0.891726	0.856754	0.850509	0.843711	0.834588
981.767	0.925803	0.915937	0.895396	0.869483	0.945505	0.939847	0.927473	0.93052	0.882762	0.875655	0.869699	0.86053
983.696	0.975028	0.965169	0.944408	0.917972	0.988272	0.982045	0.970381	0.972408	0.910277	0.901631	0.895978	0.887018
985.625	1.02625	1.01534	0.994949	0.967509	1.0323	1.02537	1.01381	1.01507	0.937926	0.927711	0.921296	0.913354
987.554	1.07679	1.06415	1.04427	1.01534	1.07588	1.06777	1.05622	1.05625	0.964639	0.953294	0.946347	0.938133
989.483	1.12498	1.11037	1.08976	1.05949	1.11754	1.10887	1.09663	1.09516	0.989148	0.977211	0.970146	0.960986
991.411	1.1686	1.15212	1.13144	1.10064	1.15617	1.14599	1.13272	1.13053	1.0117	0.999209	0.991569	0.982578
993.34	1.20723	1.18834	1.16913	1.13811	1.19069	1.17926	1.16545	1.16227	1.03306	1.01877	1.01137	1.00239
995.269	1.24016	1.21972	1.20194	1.17016	1.22089	1.20948	1.1956	1.19006	1.05156	1.03611	1.02886	1.01988
997.198	1.26751	1.24654	1.22935	1.19828	1.24729	1.23454	1.22181	1.2146	1.06735	1.05141	1.04401	1.03525
999.127	1.2912	1.26881	1.2531	1.22248	1.26858	1.25574	1.24415	1.23604	1.08069	1.06468	1.05756	1.04963
1001.06	1.30905	1.28719	1.273	1.24385	1.28552	1.27297	1.26235	1.25439	1.09219	1.07703	1.0697	1.06199
1002.98	1.32282	1.30279	1.28993	1.26309	1.30083	1.28769	1.27866	1.27139	1.10286	1.08782	1.08168	1.07341
1004.91	1.33607	1.31662	1.30649	1.27968	1.31512	1.30125	1.29426	1.2867	1.11352	1.09777	1.09317	1.08522
1006.84	1.34995	1.33094	1.32112	1.29592	1.32819	1.31524	1.30798	1.30073	1.12394	1.10899	1.10506	1.09794
1008.77	1.36448	1.34529	1.33519	1.31396	1.34066	1.32996	1.32147	1.31577	1.13596	1.12124	1.11741	1.11106
1010.7	1.37723	1.35985	1.35064	1.33119	1.35361	1.34338	1.33571	1.33055	1.14871	1.13282	1.12964	1.12363
1012.63	1.38923	1.37393	1.36516	1.3471	1.36672	1.35562	1.35088	1.34461	1.16088	1.14434	1.14223	1.13691
1014.56	1.40022	1.38528	1.37878	1.36262	1.37808	1.36817	1.365	1.35932	1.1728	1.15553	1.15372	1.14955
1016.49	1.40853	1.39531	1.39015	1.3746	1.38609	1.37979	1.37461	1.37161	1.18063	1.16493	1.16366	1.1595
1018.41	1.41595	1.40293	1.39845	1.3835	1.39063	1.38499	1.38257	1.37876	1.18501	1.17162	1.17091	1.16673
1020.34	1.42029	1.40749	1.40488	1.39064	1.39384	1.38811	1.38844	1.3852	1.1883	1.17504	1.17551	1.17251
1022.27	1.42093	1.40975	1.40828	1.39656	1.39506	1.39038	1.3895	1.3891	1.18876	1.17486	1.1779	1.17549
1024.2	1.41934	1.40881	1.40929	1.39748	1.3943	1.38871	1.38874	1.38678	1.18501	1.17308	1.17677	1.17536
1026.13	1.41481	1.40694	1.40857	1.39529	1.39056	1.38473	1.38641	1.38466	1.18045	1.17015	1.1739	1.17376
1028.06	1.40964	1.40391	1.40517	1.39442	1.38381	1.38008	1.38167	1.38214	1.17457	1.16484	1.1698	1.16931
1029.99	1.40444	1.39916	1.40012	1.39188	1.37628	1.37452	1.37567	1.37664	1.16727	1.15831	1.16421	1.16314
1031.92	1.39707	1.39448	1.39645	1.38697	1.36788	1.36747	1.36876	1.3715	1.15892	1.15193	1.15688	1.15587
1033.85	1.39027	1.38952	1.39155	1.38202	1.36108	1.36011	1.36292	1.36556	1.15079	1.14573	1.14883	1.14888
1035.77	1.38519	1.3834	1.38557	1.37695	1.35461	1.35372	1.35781	1.35913	1.14291	1.13784	1.14093	1.14113
1037.7	1.38039	1.37816	1.37989	1.37223	1.34816	1.34882	1.35174	1.35408	1.13517	1.12943	1.13289	1.13242
1039.63	1.37583	1.37286	1.37353	1.36614	1.34221	1.34349	1.34566	1.34765	1.12757	1.12064	1.12361	1.12364
1041.56	1.3703	1.3662	1.36691	1.35766	1.33611	1.33714	1.33883	1.34003	1.11875	1.11136	1.11349	1.11291
1043.49	1.36331	1.35864	1.3591	1.34919	1.32874	1.32962	1.33005	1.33236	1.10871	1.10098	1.10196	1.10129
1045.42	1.35484	1.35064	1.35087	1.34095	1.32052	1.32014	1.32105	1.32333	1.09711	1.08956	1.0898	1.08995
1047.35	1.34406	1.34043	1.34153	1.3296	1.31032	1.30887	1.30998	1.31255	1.08413	1.07686	1.07733	1.07721
1049.28	1.33182	1.32902	1.33067	1.31759	1.29734	1.29616	1.29831	1.29981	1.07025	1.06374	1.06445	1.06414
1051.2	1.31674	1.31501	1.31599	1.30434	1.2798	1.27959	1.28455	1.28528	1.05408	1.04945	1.05	1.05097
1053.13	1.29743	1.29814	1.29928	1.28943	1.25961	1.2613	1.26688	1.27005	1.03712	1.03382	1.0344	1.0358
1055.06	1.27594	1.27985	1.28142	1.27333	1.23818	1.24156	1.24777	1.25199	1.02031	1.01786	1.01828	1.02017
1056.99	1.25336	1.25984	1.26184	1.25504	1.21599	1.21964	1.22796	1.23259	1.00356	1.00137	1.00301	1.0056
1058.92	1.23041	1.24011	1.24212	1.23537	1.19437	1.19848	1.20821	1.21402	0.987825	0.986645	0.989025	0.991119
1060.85	1.20928	1.22091	1.22378	1.21734	1.17476	1.17965	1.19062	1.19729	0.975064	0.97394	0.976477	0.978435
1062.78	1.19154	1.20502	1.20884	1.20362	1.15774	1.16461	1.17578	1.18315	0.965191	0.963958	0.96671	0.969104
1064.71	1.1804	1.19619	1.19985	1.19606	1.14724	1.15573	1.16688	1.17469	0.959322	0.959189	0.961608	0.964336
1066.64	1.1793	1.19517	1.19928	1.19532	1.14645	1.15531	1.16643	1.17353	0.959589	0.959943	0.962229	0.965127
1068.56	1.19009	1.20412	1.20795	1.20186	1.15712	1.16498	1.17458	1.18094	0.966828	0.96721	0.968156	0.97129
1070.49	1.20953	1.22009	1.22183	1.21429	1.17674	1.18129	1.18892	1.19505	0.979234	0.977704	0.978259	0.9801
1072.42	1.23191	1.23734	1.23698	1.22764	1.19797	1.19982	1.20547	1.20999	0.991374	0.987834	0.989108	0.988643
1074.35	1.24923	1.24937	1.24855	1.23653	1.21362	1.21334	1.21893	1.21983	0.99925	0.995041	0.994473	0.993608
1076.28	1.25593	1.25302	1.25144	1.23737	1.21999	1.2172	1.22207	1.22255	0.999583	0.994443	0.992383	0.992373
1078.21	1.25182	1.24768	1.24509	1.2295	1.21662	1.21269	1.21559	1.21667	0.991841	0.985664	0.98374	0.9834
1080.14	1.2405	1.23298	1.23143	1.21484	1.20473	1.20073	1.20356	1.20407	0.978069	0.972032	0.969414	0.968702
1082.07	1.22176	1.21351	1.21194	1.19414	1.18678	1.18264	1.18569	1.18589	0.959308	0.954116	0.951158	0.949862
1083.99	1.19817	1.19182	1.18835	1.1696	1.16536	1.16069	1.1636	1.16348	0.937935	0.934039	0.93055	0.929324
1085.92	1.174	1.16772	1.16313	1.14391	1.14231	1.13768	1.14003	1.1403	0.916904	0.914498	0.909805	0.909034
1087.85	1.14949	1.1432	1.13843	1.11957	1.1191	1.11529	1.11762	1.11804	0.897687	0.895623	0.890626	0.889522
1089.78	1.1263	1.1211	1.11576	1.09859	1.09718	1.09459	1.09724	1.09774	0.880344	0.879058	0.874569	0.873281
1091.71	1.10571	1.10265	1.09773	1.0818	1.0777	1.07706	1.07991	1.08077	0.866404	0.865904	0.862192	0.860723
1093.64	1.08976	1.08778	1.08418	1.06904	1.06293	1.06294	1.06617	1.06854	0.856049	0.855793	0.852568	0.851346
1095.57	1.07829	1.07739	1.07435	1.05975	1.0525	1.05276	1.05585	1.0598	0.84836	0.848266	0.845156	0.844519
1097.5	1.06982	1.06996	1.06736	1.05327	1.04447	1.04498	1.04878	1.05248	0.842694	0.842917	0.839532	0.839303
1099.43	1.06359	1.06366	1.06157	1.04779	1.03787	1.0384	1.04301	1.04566	0.837785	0.837999	0.834496	0.834384
1101.35	1.05752	1.05743	1.05528	1.04193	1.03079	1.03119	1.0362	1.03884	0.832238	0.83143	0.82891	0.828884
1103.28	1.04906	1.04931	1.04685	1.03403	1.02216	1.02249	1.02727	1.03063	0.825118	0.823979	0.822001	0.822408
1105.21	1.0378	1.03919	1.03623	1.02351	1.01104	1.01162	1.01597	1.02002	0.816502	0.815975	0.813746	0.814125
1107.14	1.02506	1.02674	1.02421	1.01163	0.997575	0.998768	1.00313	1.00742	0.806742	0.806703	0.804296	0.80467
1109.07	1.01092	1.01247	1.01048	0.998525	0.983066	0.985359	0.989994	0.994083	0.796312	0.796504	0.794129	0.794455
1111	0.996256	0.998494	0.996945	0.985024	0.969272	0.971726	0.976938	0.980831	0.786089	0.786621	0.784212	0.78408
1112.93	0.982363	0.985211	0.983758	0.971825	0.956407	0.958468	0.964028	0.967469	0.776293	0.777179	0.774865	0.774093
1114.86	0.970281	0.972945	0.970686	0.959329	0.944388	0.946422	0.951752	0.954972	0.767026	0.768069	0.765548	0.764483
1116.78	0.959359	0.961313	0.958562	0.947128	0.933931	0.935342	0.939933	0.943248	0.758274	0.759018	0.756049	0.755074
1118.71	0.949405	0.950518	0.947407	0.935069	0.924396	0.925331	0.928954	0.932182	0.750182	0.750388	0.747184	0.745926
1120.64	0.940356	0.94034	0.936866	0.923527	0.914981	0.91558	0.918651	0.921447	0.741992	0.741909	0.738338	0.737136
1122.57	0.931418	0.930061	0.926428	0.912896	0.905893	0.905993	0.908533	0.91075	0.733634	0.733578	0.729436	0.728442
1124.5	0.92095	0.918977	0.915123	0.901421	0.896024	0.895903	0.897972	0.900393	0.725153	0.725201	0.720533	0.719525
1126.43	0.909469	0.907878	0.903424	0.889695	0.885059	0.885048	0.887019	0.889601	0.716467	0.716583	0.71211	0.710683
1128.36	0.897873	0.897318	0.892413	0.879395	0.874086	0.874439	0.876381	0.87845	0.708108	0.70846	0.704257	0.702614
1130.29	0.887526	0.888243	0.883491	0.871413	0.864681	0.865736	0.867503	0.869406	0.701232	0.70208	0.697896	0.696364
1132.21	0.881204	0.882713	0.878641	0.866387	0.859265	0.860891	0.862193	0.864428	0.697068	0.698138	0.694238	0.692539
1134.14	0.880555	0.882142	0.878686	0.866223	0.859202	0.860966	0.862223	0.864388	0.696204	0.697379	0.693395	0.691855
1136.07	0.885423	0.887029	0.883462	0.87134	0.864087	0.866093	0.866864	0.868632	0.69866	0.699876	0.695502	0.69401
1138	0.895421	0.896928	0.892867	0.880241	0.873723	0.875653	0.875363	0.876832	0.703977	0.705082	0.700488	0.698849
1139.93	0.909006	0.909485	0.905279	0.891798	0.88632	0.887605	0.886669	0.887787	0.711041	0.711964	0.707067	0.70513
1141.86	0.924285	0.922836	0.918682	0.904118	0.899939	0.900118	0.899133	0.899863	0.718493	0.718739	0.713783	0.711424
1143.79	0.938544	0.934867	0.929862	0.914843	0.912673	0.911994	0.910511	0.910266	0.724735	0.724345	0.719344	0.716962
1145.72	0.949717	0.944182	0.937973	0.92228	0.922715	0.920831	0.918619	0.91749	0.728592	0.728058	0.721978	0.71957
1147.65	0.956031	0.948495	0.941472	0.924618	0.928038	0.925004	0.922256	0.920565	0.729387	0.728371	0.721133	0.71842
1149.57	0.956022	0.946416	0.938453	0.921077	0.927235	0.923757	0.920358	0.918185	0.725907	0.724505	0.716962	0.713539
1151.5	0.949107	0.937616	0.929344	0.910936	0.920435	0.916106	0.91194	0.909784	0.7178	0.716029	0.708272	0.704111
1153.43	0.934835	0.921571	0.913187	0.89371	0.907042	0.901554	0.897143	0.894687	0.70516	0.703189	0.694816	0.690482
1155.36	0.913863	0.899692	0.890095	0.870292	0.887595	0.881479	0.876726	0.873849	0.688338	0.686773	0.677699	0.673108
1157.29	0.886631	0.87205	0.861462	0.841402	0.863201	0.856606	0.850886	0.847824	0.668322	0.66722	0.657448	0.652568
1159.22	0.854283	0.839059	0.82847	0.808391	0.834576	0.827383	0.821217	0.818138	0.646157	0.645555	0.635567	0.630328
1161.15	0.818177	0.803007	0.792711	0.772544	0.802699	0.795137	0.788943	0.78585	0.622866	0.622719	0.612846	0.607135
1163.08	0.779533	0.765253	0.755098	0.735776	0.768784	0.761244	0.755171	0.752198	0.599361	0.599944	0.589998	0.584119
1165	0.740351	0.727208	0.717291	0.69948	0.734285	0.727196	0.721435	0.718804	0.576539	0.577982	0.568093	0.562167
1166.93	0.70264	0.690705	0.68163	0.665184	0.701071	0.694631	0.68928	0.686731	0.555109	0.557452	0.547674	0.541814
1168.86	0.667794	0.657261	0.649318	0.634035	0.670553	0.665196	0.660128	0.657644	0.536053	0.539104	0.529432	0.523696
1170.79	0.636745	0.627694	0.620482	0.606216	0.64365	0.63905	0.634289	0.632056	0.519468	0.522978	0.513508	0.507828
1172.72	0.609357	0.601114	0.594448	0.581497	0.61954	0.615437	0.610746	0.609175	0.504403	0.508294	0.499264	0.493697
1174.65	0.58316	0.575831	0.569905	0.558334	0.595757	0.592516	0.587886	0.586933	0.489873	0.49422	0.485321	0.479881
1176.58	0.558636	0.55285	0.547664	0.537544	0.57319	0.570814	0.566659	0.565962	0.476373	0.481429	0.472616	0.467292
1178.51	0.538358	0.534074	0.52944	0.520773	0.554382	0.552824	0.549156	0.548768	0.465829	0.471273	0.462804	0.457674
1180.44	0.522707	0.519605	0.515552	0.508027	0.539968	0.539249	0.535828	0.535842	0.458313	0.464071	0.455919	0.450932
1182.36	0.51113	0.509013	0.505616	0.498943	0.529536	0.529552	0.526078	0.52664	0.453197	0.45932	0.451498	0.446752
1184.29	0.503159	0.502096	0.499235	0.493298	0.522397	0.523092	0.519789	0.520532	0.450495	0.456912	0.449314	0.444627
1186.22	0.498383	0.498202	0.495872	0.490338	0.518111	0.519339	0.516324	0.517253	0.449634	0.456148	0.448863	0.444156
1188.15	0.495997	0.4963	0.494382	0.489519	0.515968	0.517585	0.514769	0.51603	0.449801	0.456384	0.449391	0.445
1190.08	0.495305	0.496205	0.494552	0.490307	0.515517	0.517518	0.514831	0.516278	0.450971	0.457737	0.450807	0.446642
1192.01	0.496149	0.49769	0.496335	0.492237	0.516569	0.518889	0.516257	0.517881	0.453051	0.459946	0.45311	0.448967
1193.94	0.498521	0.500339	0.499101	0.495102	0.518899	0.521343	0.518851	0.520509	0.455953	0.462783	0.45613	0.452065
1195.87	0.502225	0.504183	0.502751	0.498728	0.522391	0.524808	0.522434	0.52419	0.459726	0.466342	0.459822	0.455752
1197.79	0.506826	0.50871	0.507058	0.502714	0.526626	0.529045	0.526647	0.528511	0.463957	0.470356	0.463843	0.459731
1199.72	0.511597	0.513216	0.511449	0.50686	0.531233	0.53346	0.530924	0.532732	0.468167	0.474522	0.46786	0.463696
1201.65	0.516171	0.517365	0.515431	0.51063	0.535761	0.537554	0.535152	0.53681	0.472177	0.478304	0.471432	0.467326
1203.58	0.520297	0.520982	0.518824	0.513511	0.540083	0.541339	0.53894	0.540495	0.475791	0.481517	0.47456	0.470424
1205.51	0.523808	0.523987	0.52163	0.515814	0.543892	0.54471	0.542046	0.543542	0.478897	0.484559	0.477627	0.47315
1207.44	0.526831	0.526349	0.523927	0.517891	0.547153	0.547814	0.544918	0.546444	0.481607	0.487346	0.480339	0.475692
1209.37	0.529802	0.528854	0.526448	0.520236	0.55072	0.551245	0.548176	0.549837	0.48463	0.49039	0.483216	0.478642
1211.3	0.533587	0.53232	0.529941	0.523479	0.555165	0.555391	0.552387	0.554027	0.488446	0.494103	0.486981	0.482333
1213.23	0.538301	0.536832	0.534531	0.528078	0.560641	0.560704	0.557736	0.559292	0.492675	0.498418	0.491319	0.486691
1215.15	0.544672	0.54311	0.54072	0.533898	0.567756	0.567515	0.564444	0.56609	0.497774	0.503584	0.496535	0.491967
1217.08	0.55307	0.551137	0.54877	0.541444	0.576707	0.57598	0.572832	0.574426	0.504031	0.509825	0.502862	0.498188
1219.01	0.563019	0.560757	0.55819	0.550571	0.587233	0.585893	0.582561	0.584168	0.511133	0.516971	0.509818	0.505121
1220.94	0.574543	0.571508	0.568716	0.560421	0.598779	0.596631	0.593107	0.594721	0.518845	0.524438	0.516894	0.512438
1222.87	0.58724	0.582894	0.580038	0.570854	0.610647	0.607843	0.604099	0.60544	0.526858	0.532183	0.524382	0.519864
1224.8	0.600389	0.594883	0.591455	0.581016	0.622972	0.619388	0.615042	0.616147	0.534852	0.539919	0.532051	0.527128
1226.73	0.6134	0.606546	0.602461	0.590758	0.635359	0.630822	0.62568	0.626946	0.542363	0.547149	0.538933	0.533888
1228.66	0.626325	0.617964	0.613229	0.600326	0.647542	0.641841	0.636181	0.637466	0.549474	0.55403	0.545551	0.540328
1230.58	0.639192	0.629211	0.623533	0.609332	0.659742	0.652564	0.64655	0.647234	0.556289	0.56064	0.551863	0.546492
1232.51	0.651578	0.639702	0.633097	0.617672	0.671506	0.663125	0.656574	0.656595	0.562862	0.566968	0.557588	0.552139
1234.44	0.663016	0.649128	0.641838	0.624957	0.682343	0.672701	0.665659	0.665185	0.568765	0.572452	0.56263	0.55695
1236.37	0.673104	0.657139	0.649237	0.631005	0.691799	0.680765	0.673423	0.672726	0.573592	0.576884	0.566712	0.560826
1238.3	0.681504	0.663723	0.655339	0.635944	0.699471	0.687542	0.6799	0.678867	0.577324	0.58025	0.569789	0.563833
1240.23	0.688153	0.669075	0.66015	0.639678	0.705777	0.692921	0.684905	0.683528	0.579959	0.582465	0.571773	0.565928
1242.16	0.693523	0.673279	0.663685	0.642212	0.710945	0.696994	0.688622	0.687237	0.581914	0.584035	0.573047	0.567206
1244.09	0.697446	0.676031	0.665814	0.643453	0.71422	0.69953	0.691051	0.689601	0.582684	0.584619	0.57361	0.567489
1246.02	0.699935	0.677531	0.666807	0.643869	0.716311	0.701176	0.692466	0.690929	0.582272	0.584252	0.573583	0.567215
1247.94	0.701459	0.678268	0.667355	0.643757	0.718048	0.70229	0.693349	0.691713	0.581477	0.583571	0.573153	0.566704
1249.87	0.702686	0.678609	0.66758	0.643282	0.719255	0.702841	0.694141	0.692395	0.580693	0.582706	0.572093	0.565602
1251.8	0.703606	0.678885	0.667491	0.642579	0.720409	0.703493	0.694859	0.693228	0.579781	0.581646	0.571058	0.564483
1253.73	0.704019	0.67911	0.667335	0.641704	0.722072	0.704975	0.695856	0.694269	0.578829	0.580531	0.570121	0.563436
1255.66	0.704661	0.679058	0.667087	0.640883	0.724338	0.706942	0.697552	0.695965	0.577841	0.579411	0.568642	0.561973
1257.59	0.705775	0.679229	0.666952	0.640159	0.726807	0.708995	0.699639	0.69808	0.577194	0.578492	0.567319	0.560855
1259.52	0.706323	0.679067	0.666502	0.638949	0.728158	0.710032	0.700665	0.698721	0.576404	0.5772	0.565955	0.559397
1261.45	0.70525	0.677802	0.664888	0.636797	0.726982	0.708569	0.699221	0.697012	0.573942	0.574828	0.563826	0.556859
1263.37	0.703031	0.675671	0.662562	0.634087	0.722846	0.704454	0.695234	0.692977	0.570593	0.571865	0.561204	0.553912
1265.3	0.699121	0.671513	0.658521	0.630196	0.715402	0.697074	0.687823	0.685715	0.566408	0.567607	0.557108	0.549676
1267.23	0.693116	0.665648	0.652643	0.624884	0.706211	0.68792	0.678847	0.676501	0.561477	0.562426	0.551893	0.54468
1269.16	0.687255	0.660237	0.647122	0.619839	0.698193	0.6802	0.671133	0.668434	0.556949	0.55787	0.547221	0.540248
1271.09	0.68154	0.65492	0.641653	0.615123	0.691157	0.673604	0.66443	0.661643	0.552538	0.553447	0.542492	0.535836
1273.02	0.67535	0.6494	0.636274	0.610507	0.684662	0.667448	0.658391	0.655538	0.547971	0.54892	0.537869	0.531671
1274.95	0.670268	0.645017	0.632189	0.606716	0.67922	0.662467	0.653438	0.650805	0.543921	0.545255	0.534435	0.528278
1276.88	0.666324	0.641572	0.628815	0.603415	0.674584	0.658209	0.649222	0.646694	0.540603	0.54205	0.531613	0.5251
1278.81	0.662859	0.638439	0.625477	0.600433	0.670312	0.654162	0.645375	0.642627	0.53762	0.538889	0.52863	0.522078
1280.73	0.6591	0.635279	0.622216	0.597712	0.666048	0.650279	0.641605	0.638825	0.534662	0.535902	0.5254	0.519122
1282.66	0.655613	0.632319	0.619717	0.595397	0.661862	0.646701	0.637952	0.635326	0.531818	0.532991	0.522622	0.516362
1284.59	0.652664	0.629749	0.617422	0.593399	0.658069	0.64337	0.634683	0.631957	0.529181	0.530353	0.520223	0.513786
1286.52	0.649417	0.626977	0.614514	0.590989	0.654266	0.639751	0.631199	0.628207	0.526728	0.527902	0.517553	0.511102
1288.45	0.644249	0.622274	0.609872	0.587066	0.64861	0.634587	0.626126	0.623114	0.522965	0.523987	0.513428	0.507469
1290.38	0.637495	0.616487	0.60428	0.582602	0.641829	0.628666	0.620302	0.617747	0.518189	0.519206	0.508896	0.503448
1292.31	0.630825	0.611077	0.599283	0.578401	0.635376	0.622782	0.614882	0.612488	0.513935	0.515046	0.505031	0.499692
1294.24	0.625353	0.606441	0.595225	0.575032	0.629937	0.617743	0.610374	0.608036	0.510529	0.511775	0.502158	0.496752
1296.16	0.621271	0.602719	0.591922	0.572436	0.625448	0.613834	0.606756	0.604382	0.508037	0.509264	0.500037	0.494666
1298.09	0.617124	0.599615	0.589022	0.57031	0.621076	0.610155	0.603217	0.601041	0.505564	0.50695	0.497839	0.492497
1300.02	0.613144	0.596991	0.586328	0.568607	0.617085	0.606501	0.600053	0.598178	0.503271	0.504679	0.495765	0.49057
1301.95	0.60913	0.594019	0.583314	0.566541	0.613023	0.602733	0.5968	0.594917	0.500969	0.502369	0.493655	0.488664
1303.88	0.604698	0.5903	0.57971	0.56384	0.608246	0.59876	0.592824	0.59117	0.498467	0.499875	0.491187	0.486178
1305.81	0.600132	0.586356	0.576067	0.561079	0.603407	0.594595	0.588774	0.587151	0.496219	0.497395	0.48869	0.483879
1307.74	0.595197	0.582032	0.572238	0.55766	0.598278	0.589922	0.584061	0.582522	0.493625	0.49466	0.485988	0.481238
1309.67	0.589664	0.577237	0.568002	0.554012	0.592565	0.584853	0.579001	0.577962	0.490333	0.491534	0.483154	0.478358
1311.59	0.585634	0.573662	0.564623	0.551291	0.587899	0.580558	0.575191	0.573849	0.488969	0.489637	0.481209	0.47655
1313.52	0.580369	0.568995	0.560142	0.547301	0.582174	0.575173	0.570086	0.568496	0.486707	0.486941	0.478376	0.473635
1315.45	0.574738	0.564616	0.556134	0.544119	0.576552	0.570258	0.565494	0.564139	0.483486	0.484042	0.47592	0.471216
1317.38	0.571443	0.561867	0.553418	0.54202	0.572447	0.566702	0.562223	0.560786	0.482433	0.482465	0.474369	0.469883
1319.31	0.566061	0.557458	0.549158	0.538511	0.566915	0.561745	0.557505	0.556217	0.479539	0.479625	0.471398	0.46688
1321.24	0.559771	0.552954	0.545354	0.535873	0.561117	0.557018	0.553276	0.552433	0.474752	0.476213	0.4686	0.464198
1323.17	0.556313	0.550527	0.543542	0.534746	0.557353	0.554019	0.550567	0.550265	0.472154	0.474193	0.46707	0.462965
1325.1	0.554514	0.549234	0.54251	0.533936	0.554808	0.551975	0.548619	0.548576	0.470923	0.472919	0.46582	0.461963
1327.03	0.553733	0.548937	0.54211	0.533778	0.553384	0.550936	0.547652	0.547558	0.470125	0.472081	0.465103	0.461299
1328.95	0.553938	0.549312	0.542335	0.53426	0.552824	0.550494	0.547311	0.547242	0.469894	0.471755	0.464916	0.461001
1330.88	0.5545	0.549719	0.542944	0.534897	0.552613	0.55041	0.547261	0.547177	0.469726	0.471674	0.464872	0.460975
1332.81	0.555468	0.550551	0.543907	0.535824	0.553085	0.550744	0.547675	0.547566	0.470086	0.472024	0.46533	0.46144
1334.74	0.558077	0.552572	0.545642	0.537558	0.554772	0.552171	0.549103	0.548718	0.472497	0.473591	0.466761	0.462833
1336.67	0.562927	0.555918	0.548567	0.540204	0.558021	0.554873	0.551636	0.550217	0.477517	0.476835	0.469374	0.465426
1338.6	0.568002	0.558728	0.550808	0.541495	0.561364	0.556689	0.55352	0.550834	0.483422	0.479835	0.471429	0.467473
1340.53	0.562394	0.554407	0.546621	0.538048	0.557045	0.552742	0.549739	0.547579	0.479444	0.476714	0.468477	0.464524
1342.46	0.554989	0.550462	0.544003	0.537278	0.551827	0.549804	0.547252	0.546693	0.472761	0.473854	0.466924	0.463399
1344.38	0.55264	0.549382	0.543639	0.537635	0.550021	0.54904	0.546797	0.546942	0.4718	0.473784	0.467434	0.464118
1346.31	0.549861	0.547313	0.541877	0.536252	0.547624	0.547165	0.545025	0.545648	0.470823	0.473115	0.467163	0.463684
1348.24	0.5479	0.545796	0.540604	0.535156	0.545707	0.545616	0.543779	0.544662	0.470188	0.472802	0.467053	0.463555
1350.17	0.545552	0.54367	0.538912	0.533761	0.543676	0.543685	0.542121	0.543171	0.46936	0.47219	0.466494	0.462994
1352.1	0.54473	0.543187	0.538838	0.533895	0.543186	0.543333	0.542073	0.543198	0.469692	0.472637	0.467163	0.463707
1354.03	0.546242	0.544554	0.540084	0.53499	0.54454	0.544606	0.543465	0.544285	0.472052	0.474284	0.46871	0.465317
1355.96	0.5477	0.545982	0.541439	0.536391	0.546259	0.546319	0.5451	0.546047	0.473853	0.475983	0.470499	0.466912
1357.89	0.550591	0.54894	0.544446	0.539367	0.549446	0.549581	0.548367	0.549474	0.476468	0.478785	0.473319	0.469676
1359.82	0.557684	0.555022	0.550218	0.544828	0.555699	0.555304	0.554134	0.554869	0.482794	0.483936	0.477924	0.474624
1361.74	0.56642	0.561614	0.555791	0.549445	0.563067	0.561024	0.55976	0.55952	0.491493	0.48945	0.482719	0.479108
1363.67	0.565759	0.561776	0.556302	0.550147	0.564319	0.562267	0.560983	0.561119	0.491167	0.490208	0.483606	0.479478
1365.6	0.566185	0.564611	0.560391	0.555471	0.566697	0.566361	0.565372	0.566754	0.490369	0.492663	0.487005	0.483252
1367.53	0.572308	0.570184	0.565991	0.560824	0.572461	0.572053	0.571232	0.572302	0.495577	0.497149	0.491652	0.487841
1369.46	0.572455	0.570179	0.565772	0.560189	0.573454	0.572677	0.571902	0.572628	0.49634	0.497711	0.491818	0.487822
1371.39	0.574436	0.572103	0.567651	0.562087	0.575772	0.575104	0.574191	0.574875	0.498159	0.500015	0.493951	0.490139
1373.32	0.580297	0.575713	0.570511	0.563954	0.581038	0.578492	0.57719	0.576966	0.504409	0.503639	0.496961	0.492599
1375.25	0.57785	0.573753	0.568393	0.561992	0.580804	0.577807	0.576135	0.576321	0.503151	0.502596	0.495548	0.490938
1377.17	0.577747	0.57496	0.570336	0.564431	0.58202	0.580264	0.578912	0.579665	0.502258	0.503886	0.497098	0.492699
1379.1	0.578214	0.57569	0.571106	0.565009	0.582922	0.581374	0.580239	0.580737	0.502293	0.504558	0.49776	0.493306
1381.03	0.576124	0.574206	0.569719	0.56387	0.581607	0.580222	0.579051	0.57973	0.500312	0.503369	0.496717	0.492368
1382.96	0.574749	0.573558	0.569138	0.563773	0.580948	0.579482	0.578355	0.579297	0.499778	0.503116	0.496528	0.492287
1384.89	0.577981	0.576133	0.57166	0.566013	0.583328	0.581316	0.580338	0.580716	0.503827	0.505591	0.498721	0.494698
1386.82	0.579104	0.575817	0.570978	0.564684	0.583368	0.579852	0.57912	0.578397	0.507052	0.506031	0.498292	0.494247
1388.75	0.570312	0.569058	0.564462	0.559484	0.575903	0.573192	0.572659	0.572277	0.50083	0.501477	0.493716	0.489732
1390.68	0.567498	0.568024	0.5644	0.560312	0.573202	0.572176	0.571957	0.572002	0.499141	0.501514	0.494313	0.490523
1392.61	0.57288	0.572495	0.568635	0.564162	0.576278	0.57513	0.575194	0.574504	0.504698	0.505369	0.498137	0.494245
1394.53	0.577676	0.575399	0.570187	0.56499	0.578878	0.575917	0.576119	0.574269	0.510484	0.507378	0.499616	0.495107
1396.46	0.578247	0.575534	0.570487	0.565695	0.579533	0.575716	0.575961	0.574366	0.511511	0.507565	0.499493	0.495343
1398.39	0.579424	0.577235	0.572595	0.567944	0.580931	0.577355	0.577752	0.576381	0.511978	0.508905	0.500779	0.496719
1400.32	0.57274	0.573132	0.569183	0.565536	0.575881	0.573837	0.57425	0.573813	0.505808	0.505293	0.497622	0.493588
1402.25	0.57345	0.574886	0.571771	0.569067	0.576164	0.575699	0.576241	0.576563	0.505575	0.506487	0.499676	0.496227
1404.18	0.577065	0.577627	0.573702	0.570648	0.578342	0.577343	0.577808	0.577461	0.509001	0.508132	0.501218	0.497583
1406.11	0.573286	0.57474	0.570873	0.568373	0.575614	0.574627	0.575051	0.575098	0.505607	0.505551	0.498441	0.494735
1408.04	0.573743	0.575923	0.572956	0.571037	0.57636	0.576261	0.576936	0.577587	0.505087	0.506516	0.499646	0.496283
1409.96	0.577551	0.579179	0.575858	0.57334	0.579387	0.579089	0.579635	0.580005	0.507973	0.508798	0.501629	0.498307
1411.89	0.578973	0.580279	0.576475	0.57344	0.580961	0.580111	0.580422	0.580782	0.508315	0.509202	0.50159	0.498125
1413.82	0.580827	0.581812	0.57797	0.574902	0.582922	0.582	0.582178	0.58257	0.508782	0.509826	0.502409	0.498709
1415.75	0.588158	0.586661	0.581878	0.577986	0.588178	0.586381	0.585887	0.585519	0.514455	0.513237	0.505183	0.501386
1417.68	0.595507	0.590281	0.583739	0.578139	0.592642	0.588668	0.587624	0.585718	0.52082	0.515722	0.506239	0.502198
1419.61	0.580205	0.576259	0.569394	0.564083	0.580018	0.575191	0.573918	0.572358	0.508379	0.504327	0.49453	0.489991
1421.54	0.572221	0.570212	0.564865	0.560915	0.573423	0.57036	0.56929	0.569041	0.501368	0.500199	0.491433	0.487644
1423.47	0.570752	0.567867	0.562438	0.558324	0.571168	0.567998	0.566919	0.566478	0.501264	0.49898	0.490521	0.486499
1425.4	0.55939	0.558209	0.553505	0.550298	0.561737	0.559579	0.558273	0.55826	0.492843	0.492693	0.484341	0.480322
1427.32	0.55831	0.558084	0.554205	0.551413	0.560982	0.559697	0.558738	0.558988	0.492629	0.493927	0.485656	0.482114
1429.25	0.560909	0.559974	0.555332	0.551919	0.563364	0.561027	0.560223	0.559651	0.496472	0.496161	0.487486	0.483877
1431.18	0.560361	0.559764	0.555062	0.551808	0.564069	0.561662	0.560744	0.560064	0.497016	0.496811	0.488081	0.484239
1433.11	0.565391	0.564479	0.560323	0.55732	0.56948	0.567091	0.566332	0.565798	0.501577	0.501427	0.492647	0.488856
1435.04	0.575698	0.573052	0.568344	0.564742	0.578594	0.574976	0.574378	0.573045	0.510083	0.508258	0.498699	0.494834
1436.97	0.572015	0.570308	0.564687	0.561051	0.577214	0.572724	0.572187	0.570317	0.507839	0.505831	0.495346	0.490988
1438.9	0.566763	0.567284	0.56328	0.560914	0.574493	0.571988	0.571514	0.571076	0.502329	0.503575	0.494111	0.490075
1440.83	0.569846	0.570782	0.567715	0.565507	0.577813	0.576259	0.575916	0.576217	0.503499	0.506372	0.497575	0.49348
1442.75	0.57074	0.571945	0.56899	0.566555	0.579326	0.577713	0.577639	0.577625	0.504013	0.506953	0.498449	0.494068
1444.68	0.574724	0.575054	0.57222	0.569692	0.582783	0.581108	0.580959	0.580555	0.506841	0.509152	0.500525	0.496311
1446.61	0.581495	0.579694	0.576168	0.572813	0.587927	0.584945	0.584752	0.583622	0.512287	0.512208	0.502813	0.498464
1448.54	0.581178	0.579269	0.575088	0.571365	0.588043	0.584457	0.584101	0.582717	0.511686	0.510842	0.501116	0.496128
1450.47	0.583594	0.581932	0.577759	0.574325	0.590377	0.587688	0.587222	0.586125	0.511843	0.512221	0.50282	0.497558
1452.4	0.590967	0.587769	0.583263	0.579296	0.596583	0.592945	0.592668	0.591176	0.516583	0.515812	0.50611	0.500857
1454.33	0.603182	0.596734	0.59136	0.586026	0.606335	0.600379	0.600025	0.597601	0.525838	0.52151	0.510994	0.506025
1456.26	0.610115	0.599176	0.591046	0.582987	0.609743	0.600152	0.599333	0.594731	0.532138	0.521843	0.51042	0.504315
1458.18	0.585722	0.575407	0.565965	0.557786	0.587502	0.577642	0.575991	0.571453	0.511185	0.501875	0.490077	0.482747
1460.11	0.568947	0.562663	0.556352	0.55068	0.574556	0.568889	0.567337	0.565553	0.494975	0.493061	0.48248	0.476714
1462.04	0.565403	0.560207	0.555084	0.549818	0.571766	0.567726	0.566228	0.565647	0.491352	0.492176	0.482312	0.477207
1463.97	0.560786	0.55446	0.548399	0.542053	0.566751	0.561261	0.559851	0.558722	0.489291	0.488235	0.478382	0.472762
1465.9	0.540958	0.535199	0.529057	0.523034	0.548859	0.54321	0.541723	0.540558	0.474801	0.474374	0.464518	0.458453
1467.83	0.521974	0.517216	0.511912	0.507204	0.530841	0.526618	0.525043	0.524769	0.460836	0.462541	0.45312	0.447623
1469.76	0.506947	0.500809	0.495005	0.490073	0.514379	0.509584	0.507757	0.507264	0.452574	0.452229	0.443074	0.437903
1471.69	0.490861	0.481317	0.473098	0.466003	0.495999	0.48804	0.485764	0.483423	0.446359	0.440235	0.430473	0.424677
1473.62	0.455461	0.444994	0.435328	0.427398	0.463362	0.454236	0.450546	0.448197	0.421961	0.415654	0.405446	0.399453
1475.54	0.434294	0.424477	0.416384	0.409213	0.445208	0.437557	0.433677	0.4325	0.405662	0.402711	0.393564	0.387853
1477.47	0.410896	0.40295	0.396043	0.3899	0.425396	0.4196	0.415337	0.415552	0.38821	0.388859	0.380496	0.374942
1479.4	0.396295	0.389841	0.383878	0.37872	0.411765	0.408035	0.403516	0.404193	0.379313	0.381587	0.373648	0.368656
1481.33	0.382582	0.376927	0.37116	0.366635	0.398547	0.395418	0.391015	0.391107	0.373385	0.374704	0.366949	0.361912
1483.26	0.370457	0.366594	0.361687	0.358633	0.388638	0.386697	0.382154	0.382335	0.367463	0.369998	0.362549	0.357799
1485.19	0.370609	0.366451	0.361454	0.358333	0.389031	0.387075	0.382128	0.381535	0.371475	0.372995	0.365018	0.360291
1487.12	0.378923	0.372741	0.366222	0.3619	0.396144	0.392599	0.387151	0.384641	0.382849	0.380455	0.371324	0.365935
1489.05	0.389016	0.38041	0.372941	0.367567	0.405908	0.399632	0.394219	0.389749	0.394914	0.388057	0.37813	0.372073
1490.97	0.38577	0.380835	0.374554	0.370723	0.407327	0.402359	0.397079	0.393834	0.393074	0.389611	0.380341	0.374167
1492.9	0.385884	0.384703	0.380384	0.37845	0.410794	0.409465	0.403971	0.402467	0.39283	0.394884	0.386531	0.380948
1494.83	0.40111	0.399067	0.394615	0.391857	0.425998	0.423731	0.418347	0.415995	0.407142	0.407511	0.39892	0.393112
1496.76	0.417103	0.414922	0.409049	0.405269	0.442483	0.438175	0.433001	0.429381	0.422176	0.41992	0.410657	0.403948
1498.69	0.425519	0.424762	0.419345	0.416448	0.452405	0.449262	0.444225	0.440664	0.428793	0.428198	0.418363	0.411941
1500.62	0.434577	0.435107	0.430939	0.428897	0.463395	0.461165	0.456534	0.453339	0.436503	0.437635	0.427338	0.421455
1502.55	0.44935	0.450066	0.446211	0.444259	0.478725	0.476521	0.471866	0.468802	0.449062	0.449922	0.43967	0.433881
1504.48	0.474655	0.472335	0.467394	0.463604	0.501874	0.497089	0.491862	0.48756	0.471051	0.467032	0.457013	0.450464
1506.41	0.51313	0.504413	0.495179	0.486141	0.534833	0.52291	0.51689	0.508392	0.50591	0.489999	0.478606	0.468918
1508.33	0.527861	0.521026	0.512502	0.505306	0.551342	0.539589	0.535022	0.526096	0.516251	0.501743	0.488784	0.479803
1510.26	0.538152	0.535794	0.530128	0.526084	0.564354	0.556977	0.553363	0.546364	0.520527	0.513902	0.501769	0.493577
1512.19	0.55385	0.555366	0.551014	0.548204	0.581214	0.576681	0.573692	0.567871	0.52948	0.527822	0.516157	0.507767
1514.12	0.57911	0.5796	0.575915	0.573082	0.604882	0.59947	0.5972	0.591133	0.547944	0.544848	0.533154	0.525167
1516.05	0.605046	0.602656	0.596466	0.592099	0.62755	0.61898	0.616752	0.608482	0.568239	0.560383	0.547167	0.53832
1517.98	0.616996	0.615491	0.608351	0.604643	0.639384	0.630305	0.62812	0.62007	0.574519	0.56704	0.552684	0.544166
1519.91	0.635131	0.631422	0.625663	0.620913	0.656039	0.645442	0.644146	0.635369	0.588767	0.57892	0.565103	0.556004
1521.84	0.644396	0.640789	0.632958	0.626619	0.665435	0.653041	0.651509	0.641086	0.595925	0.584495	0.569444	0.558441
1523.76	0.65139	0.650303	0.643054	0.638946	0.673372	0.663088	0.661838	0.653468	0.597795	0.590248	0.574812	0.565751
1525.69	0.669465	0.668104	0.661442	0.657082	0.690785	0.679663	0.679322	0.671019	0.610999	0.60293	0.588117	0.578488
1527.62	0.680484	0.679799	0.673533	0.669327	0.70247	0.690808	0.691062	0.68346	0.617034	0.610738	0.595922	0.585402
1529.55	0.696068	0.696373	0.691233	0.687781	0.717522	0.707402	0.707887	0.701518	0.625738	0.622467	0.607886	0.597862
1531.48	0.724556	0.722223	0.716278	0.711384	0.741933	0.730792	0.731075	0.7243	0.646087	0.640718	0.62595	0.615348
1533.41	0.745483	0.74123	0.732241	0.725969	0.761085	0.746137	0.746889	0.738889	0.661569	0.652781	0.636401	0.624426
1535.34	0.762329	0.758663	0.749922	0.744262	0.777476	0.762861	0.764113	0.756416	0.671243	0.664326	0.647631	0.635637
1537.27	0.792327	0.784655	0.776455	0.768292	0.801958	0.786361	0.787777	0.779668	0.691503	0.682374	0.666774	0.652922
1539.2	0.805802	0.79166	0.780149	0.76715	0.810381	0.78898	0.78981	0.778957	0.702225	0.68395	0.670245	0.651295
1541.12	0.780182	0.766924	0.752262	0.74048	0.786851	0.7635	0.763889	0.752033	0.67992	0.659421	0.643387	0.625677
1543.05	0.777717	0.764112	0.751449	0.740284	0.782263	0.761351	0.762794	0.750783	0.673077	0.655666	0.639028	0.623027
1544.98	0.759053	0.745007	0.733262	0.723043	0.76451	0.744955	0.746156	0.735433	0.652683	0.639209	0.621931	0.60672
1546.91	0.745561	0.733573	0.724093	0.716663	0.75174	0.734907	0.736761	0.728694	0.636254	0.628204	0.612091	0.598737
1548.84	0.741157	0.727111	0.717711	0.709313	0.744978	0.727565	0.730079	0.721735	0.631442	0.622206	0.60737	0.593088
1550.77	0.715931	0.699995	0.688705	0.679695	0.720401	0.701361	0.702962	0.69436	0.610846	0.600102	0.584971	0.570663
1552.7	0.70183	0.685455	0.674424	0.66579	0.705597	0.687651	0.689021	0.680515	0.598459	0.588764	0.573983	0.560983
1554.63	0.678327	0.659791	0.647257	0.636916	0.681854	0.662375	0.662543	0.653029	0.582951	0.569892	0.555036	0.541826
1556.55	0.666518	0.644843	0.631	0.620268	0.668946	0.647731	0.646322	0.636616	0.575477	0.558963	0.544009	0.531322
1558.48	0.649649	0.623796	0.608174	0.594038	0.650305	0.625471	0.623912	0.611807	0.567061	0.545021	0.532459	0.516004
1560.41	0.579014	0.560313	0.545915	0.534727	0.589492	0.568443	0.565638	0.556978	0.511383	0.498127	0.48535	0.470834
1562.34	0.571127	0.554112	0.54221	0.53308	0.582178	0.565271	0.562017	0.555425	0.503349	0.495636	0.483296	0.471634
1564.27	0.561206	0.543946	0.532115	0.522614	0.572532	0.55615	0.552418	0.545885	0.496917	0.489699	0.477746	0.46626
1566.2	0.547751	0.530381	0.518795	0.50955	0.55981	0.543853	0.539554	0.533228	0.488287	0.481569	0.46963	0.45873
1568.13	0.547005	0.528238	0.515936	0.505639	0.557094	0.540763	0.535955	0.529222	0.48956	0.481599	0.469924	0.45867
1570.06	0.533478	0.515829	0.502289	0.491815	0.544248	0.527512	0.522113	0.515701	0.481271	0.473304	0.461768	0.449459
1571.99	0.523876	0.507759	0.495742	0.486866	0.536094	0.521264	0.51568	0.510687	0.474016	0.469086	0.458067	0.447017
1573.91	0.530719	0.512592	0.500397	0.490651	0.540815	0.525674	0.519812	0.514461	0.480515	0.474381	0.463358	0.45289
1575.84	0.528107	0.508708	0.49491	0.483937	0.537268	0.520285	0.514621	0.508318	0.480534	0.471421	0.459894	0.449035
1577.77	0.509572	0.492086	0.479338	0.470109	0.521204	0.506284	0.500571	0.495822	0.46545	0.459114	0.448025	0.437725
1579.7	0.500238	0.484119	0.473295	0.465196	0.51343	0.501136	0.495427	0.491813	0.457618	0.454792	0.44468	0.434736
1581.63	0.491797	0.476594	0.466639	0.458926	0.506407	0.495282	0.48971	0.486182	0.452147	0.45037	0.44084	0.430986
1583.56	0.485245	0.470653	0.461039	0.453679	0.501063	0.49057	0.484847	0.481335	0.448341	0.446832	0.437612	0.428047
1585.49	0.481498	0.467327	0.457953	0.450937	0.498392	0.488274	0.482659	0.479075	0.446697	0.445592	0.436605	0.427184
1587.42	0.480562	0.466303	0.45734	0.45036	0.497851	0.488155	0.482823	0.478905	0.447436	0.446336	0.437779	0.428321
1589.34	0.482663	0.4682	0.459488	0.452206	0.499896	0.490497	0.485284	0.481043	0.450634	0.449221	0.440961	0.431262
1591.27	0.485933	0.471665	0.462811	0.455731	0.503448	0.494174	0.488897	0.484665	0.454498	0.453096	0.444773	0.43511
1593.2	0.492128	0.477666	0.468554	0.461638	0.509652	0.500154	0.494937	0.490682	0.460579	0.458939	0.450428	0.44073
1595.13	0.498826	0.484056	0.47496	0.467891	0.516118	0.506521	0.501585	0.497108	0.466689	0.464787	0.456133	0.446266
1597.06	0.505366	0.490832	0.482222	0.475311	0.522796	0.51377	0.509222	0.504882	0.472023	0.471029	0.462627	0.45271
1598.99	0.514644	0.499937	0.491494	0.484566	0.531858	0.522947	0.518616	0.514608	0.479454	0.479108	0.471012	0.460846
1600.92	0.528187	0.512438	0.503733	0.496324	0.544273	0.534983	0.530799	0.526424	0.490337	0.489591	0.481461	0.470947
1602.85	0.541765	0.525516	0.51648	0.508879	0.55711	0.547489	0.543848	0.538827	0.501087	0.500163	0.491715	0.48092
1604.77	0.556901	0.540442	0.531552	0.524298	0.571906	0.561994	0.558982	0.553951	0.512669	0.511944	0.503413	0.492705
1606.7	0.575077	0.557808	0.54884	0.541307	0.589047	0.578588	0.575949	0.570422	0.526746	0.525653	0.516904	0.506238
1608.63	0.594983	0.577369	0.568007	0.560439	0.607807	0.596931	0.594865	0.589065	0.541748	0.540688	0.531598	0.520785
1610.56	0.613086	0.596031	0.587366	0.58032	0.625897	0.615018	0.613829	0.608498	0.554929	0.555072	0.546033	0.535066
1612.49	0.636436	0.61926	0.611328	0.604468	0.648405	0.637713	0.637216	0.631791	0.572318	0.57295	0.564052	0.553359
1614.42	0.666297	0.647283	0.638623	0.631366	0.675662	0.663941	0.663965	0.657397	0.595357	0.593684	0.584722	0.574172
1616.35	0.694094	0.674581	0.664727	0.656739	0.70236	0.688352	0.689476	0.680981	0.617236	0.613215	0.605094	0.592391
1618.28	0.713981	0.696294	0.688014	0.681751	0.72282	0.709281	0.712132	0.704135	0.630114	0.628924	0.6211	0.608051
1620.21	0.746544	0.728384	0.721781	0.716565	0.752741	0.740298	0.744435	0.73702	0.652851	0.652921	0.644781	0.632645
1622.13	0.779376	0.760558	0.753695	0.747494	0.783425	0.769406	0.774578	0.766303	0.677919	0.675213	0.667365	0.654133
1624.06	0.800378	0.783622	0.777262	0.771683	0.805125	0.790513	0.796462	0.787977	0.692343	0.689448	0.681512	0.668049
1625.99	0.82487	0.80865	0.803398	0.799378	0.828047	0.814822	0.821422	0.813337	0.707368	0.706182	0.69822	0.68533
1627.92	0.845077	0.828458	0.822195	0.818259	0.847101	0.833373	0.840111	0.832338	0.720439	0.718539	0.709876	0.696935
1629.85	0.857872	0.841442	0.834947	0.830601	0.858721	0.845692	0.852318	0.845301	0.727397	0.726656	0.717256	0.704486
1631.78	0.881262	0.862348	0.855664	0.850127	0.878106	0.864685	0.871531	0.8642	0.742668	0.741525	0.73185	0.718494
1633.71	0.908914	0.885888	0.877889	0.869491	0.900798	0.885178	0.891536	0.882773	0.762244	0.75732	0.748304	0.732917
1635.64	0.911749	0.887173	0.877129	0.86467	0.903922	0.884479	0.889928	0.879026	0.76632	0.756875	0.749294	0.729628
1637.56	0.907659	0.88439	0.874252	0.864106	0.901054	0.882972	0.888021	0.879061	0.761054	0.754049	0.74428	0.726902
1639.49	0.924169	0.901863	0.892683	0.884786	0.915395	0.899891	0.906161	0.898442	0.769791	0.765696	0.755843	0.740088
1641.42	0.935414	0.914011	0.905457	0.898068	0.925865	0.91048	0.917684	0.910071	0.777129	0.7736	0.763746	0.747909
1643.35	0.953754	0.930986	0.923062	0.915206	0.94069	0.925288	0.933019	0.924805	0.789427	0.784646	0.774848	0.759
1645.28	0.976773	0.950388	0.941773	0.930856	0.958258	0.940855	0.949161	0.938706	0.805747	0.796298	0.787758	0.769615
1647.21	0.963217	0.937783	0.9265	0.912836	0.948147	0.928077	0.934213	0.922569	0.797114	0.784144	0.774997	0.754466
1649.14	0.964205	0.942908	0.933071	0.923881	0.950325	0.933173	0.939834	0.929893	0.794068	0.784815	0.774145	0.757277
1651.07	0.999367	0.975294	0.966969	0.957779	0.977824	0.961359	0.969524	0.959357	0.813604	0.803693	0.794167	0.776797
1653	0.966669	0.944458	0.934697	0.921598	0.949691	0.929397	0.937114	0.925279	0.787641	0.773816	0.765789	0.743314
1654.92	0.926149	0.912116	0.902973	0.895726	0.917352	0.90015	0.908029	0.899202	0.753611	0.745328	0.734037	0.717809
1656.85	0.931818	0.920789	0.914768	0.910044	0.92134	0.908889	0.918109	0.911534	0.750302	0.746654	0.735989	0.722715
1658.78	0.919316	0.911098	0.906764	0.903296	0.908956	0.898776	0.90865	0.903059	0.734926	0.733207	0.72291	0.711294
1660.71	0.905526	0.89725	0.892782	0.889261	0.894527	0.883736	0.893753	0.887748	0.719949	0.717042	0.707065	0.696106
1662.64	0.868598	0.861477	0.855558	0.850916	0.860651	0.849581	0.858293	0.852219	0.688795	0.684785	0.6753	0.663683
1664.57	0.83046	0.826078	0.820319	0.817445	0.826375	0.816803	0.825099	0.820387	0.655506	0.654002	0.644315	0.634316
1666.5	0.823437	0.818305	0.812827	0.810042	0.817858	0.808233	0.81683	0.812018	0.646175	0.644393	0.63508	0.626071
1668.43	0.805172	0.796472	0.789443	0.783488	0.798322	0.785978	0.793679	0.786974	0.631261	0.625279	0.616175	0.606144
1670.35	0.761067	0.752698	0.744428	0.737074	0.758349	0.744411	0.751355	0.744789	0.597178	0.590407	0.581092	0.570553
1672.28	0.736086	0.72926	0.722182	0.716448	0.734545	0.722923	0.72945	0.724808	0.574543	0.570617	0.561174	0.552609
1674.21	0.719939	0.713014	0.706102	0.700578	0.717517	0.706808	0.713118	0.708722	0.560655	0.557151	0.548004	0.539153
1676.14	0.672105	0.667987	0.660777	0.656494	0.673424	0.6633	0.66914	0.665094	0.525318	0.522994	0.513591	0.504996
1678.07	0.656196	0.652477	0.646436	0.643058	0.656627	0.648083	0.653876	0.650362	0.511997	0.510852	0.501361	0.494374
1680	0.636386	0.630667	0.624111	0.619657	0.635702	0.626486	0.631102	0.62682	0.498794	0.495013	0.484908	0.478222
1681.93	0.623455	0.614776	0.607847	0.601741	0.62113	0.610539	0.614668	0.609117	0.489652	0.482464	0.472733	0.465841
1683.86	0.594087	0.584027	0.575349	0.56631	0.593419	0.579492	0.583645	0.576938	0.470126	0.459887	0.45155	0.441642
1685.79	0.542137	0.536581	0.528208	0.522098	0.548976	0.537315	0.540436	0.535912	0.429736	0.425066	0.416021	0.407712
1687.71	0.531616	0.526013	0.519123	0.513855	0.53879	0.529968	0.532898	0.52902	0.419734	0.417516	0.408834	0.402161
1689.64	0.508819	0.502536	0.495419	0.489318	0.518197	0.509928	0.512088	0.508511	0.401575	0.400389	0.391911	0.385039
1691.57	0.485982	0.4805	0.474352	0.469128	0.498458	0.491629	0.493186	0.490959	0.382908	0.384499	0.376348	0.370424
1693.5	0.480436	0.472455	0.46634	0.459991	0.492342	0.485142	0.486164	0.483614	0.378097	0.378449	0.370649	0.36504
1695.43	0.469283	0.458382	0.449925	0.440175	0.480696	0.470408	0.470937	0.466506	0.373404	0.368758	0.360962	0.353978
1697.36	0.449369	0.435177	0.425675	0.414142	0.461721	0.44965	0.448929	0.444348	0.359221	0.352391	0.343762	0.337038
1699.29	0.442135	0.426485	0.417556	0.404399	0.453977	0.441828	0.441733	0.437408	0.35295	0.346805	0.339369	0.331512
1701.22	0.405284	0.392888	0.38394	0.372312	0.421758	0.411341	0.411154	0.408692	0.326864	0.324683	0.317336	0.309572
1703.14	0.39799	0.38523	0.377418	0.36749	0.413951	0.406545	0.405889	0.404521	0.321029	0.320908	0.313258	0.307225
1705.07	0.388296	0.37639	0.368684	0.358731	0.403769	0.397325	0.397735	0.39638	0.316969	0.316386	0.30938	0.3027
1707	0.36749	0.359322	0.353249	0.34617	0.384908	0.381211	0.382963	0.382985	0.30416	0.306195	0.299847	0.293638
1708.93	0.35519	0.349496	0.345344	0.340187	0.372946	0.372466	0.375001	0.376037	0.29646	0.301009	0.295509	0.289779
1710.86	0.342938	0.338824	0.335995	0.331974	0.360505	0.36174	0.364637	0.365985	0.29022	0.295271	0.290297	0.284837
1712.79	0.336472	0.332073	0.329207	0.325528	0.352128	0.353943	0.356819	0.357316	0.288669	0.292173	0.286772	0.28127
1714.72	0.331624	0.324846	0.320089	0.315748	0.343971	0.344237	0.346256	0.344824	0.290059	0.288811	0.282198	0.276109
1716.65	0.322618	0.314606	0.308875	0.303975	0.334545	0.332223	0.333593	0.331281	0.287033	0.282254	0.275791	0.268657
1718.58	0.296948	0.292527	0.28819	0.285898	0.313438	0.311994	0.312874	0.31235	0.268374	0.267748	0.261711	0.254736
1720.5	0.281384	0.279937	0.277816	0.278125	0.300469	0.302585	0.303065	0.304427	0.255913	0.260852	0.255012	0.249598
1722.43	0.277294	0.276043	0.27423	0.274783	0.296662	0.299663	0.299732	0.301126	0.253997	0.259596	0.25384	0.248398
1724.36	0.272108	0.271033	0.269378	0.27026	0.292718	0.295714	0.295177	0.296657	0.251361	0.25723	0.25134	0.24558
1726.29	0.270235	0.269358	0.268248	0.269753	0.292194	0.295595	0.294483	0.296438	0.250376	0.257018	0.251034	0.24574
1728.22	0.276342	0.273646	0.271896	0.27248	0.2978	0.300178	0.298494	0.299567	0.256438	0.260911	0.254341	0.248789
1730.15	0.286394	0.281066	0.278177	0.277388	0.307369	0.30782	0.305304	0.304785	0.265498	0.266742	0.259193	0.253401
1732.08	0.298881	0.29119	0.287707	0.285471	0.319391	0.31824	0.315057	0.313349	0.275277	0.273705	0.265868	0.259773
1734.01	0.31005	0.302672	0.297981	0.294035	0.331895	0.329147	0.325858	0.323295	0.282726	0.280212	0.272351	0.264209
1735.93	0.314854	0.30966	0.306617	0.305245	0.340638	0.340736	0.336906	0.33625	0.281125	0.283966	0.275779	0.268807
1737.86	0.328	0.321589	0.319114	0.317317	0.354054	0.354621	0.350245	0.349617	0.288441	0.291326	0.283204	0.276229
1739.79	0.341567	0.335078	0.331945	0.329292	0.368368	0.368566	0.363443	0.362338	0.295185	0.297843	0.289387	0.281677
1741.72	0.35034	0.342895	0.340124	0.337244	0.376799	0.377508	0.371842	0.370742	0.298162	0.30111	0.29229	0.284728
1743.65	0.356159	0.346843	0.344021	0.339923	0.381094	0.381209	0.375203	0.373208	0.30028	0.301247	0.292389	0.284468
1745.58	0.351603	0.341844	0.339236	0.334948	0.37564	0.375603	0.369236	0.366941	0.294935	0.29534	0.286636	0.278846
1747.51	0.340561	0.329627	0.326115	0.321173	0.361923	0.361088	0.354369	0.351296	0.286564	0.285317	0.276442	0.268569
1749.44	0.316032	0.304539	0.300073	0.294954	0.335049	0.333565	0.326584	0.323178	0.269078	0.266678	0.257906	0.24989
1751.36	0.27911	0.270326	0.266341	0.262657	0.298437	0.298408	0.291399	0.289441	0.241986	0.242422	0.234651	0.226971
1753.29	0.241794	0.235911	0.233231	0.231596	0.261978	0.264057	0.256949	0.256714	0.215131	0.219158	0.212543	0.206298
1755.22	0.218328	0.212853	0.210412	0.208898	0.23706	0.239577	0.232578	0.232437	0.200701	0.204633	0.198737	0.192984
1757.15	0.189348	0.183569	0.179806	0.178169	0.206314	0.20788	0.200658	0.20033	0.183923	0.186418	0.180464	0.174731
1759.08	0.166392	0.160904	0.157363	0.156438	0.18347	0.184749	0.177549	0.177781	0.16997	0.172751	0.16721	0.162121
1761.01	0.151144	0.145399	0.141182	0.139757	0.1672	0.167732	0.160455	0.160436	0.162188	0.163788	0.158572	0.153246
1762.94	0.132684	0.127811	0.123303	0.122667	0.148905	0.149805	0.142282	0.142772	0.150502	0.153215	0.148265	0.142955
1764.87	0.12064	0.116061	0.112502	0.112472	0.137554	0.139088	0.131538	0.13272	0.142908	0.146875	0.142377	0.137635
1766.8	0.11709	0.110973	0.106845	0.105841	0.132627	0.133435	0.125601	0.126122	0.142814	0.145001	0.140225	0.135247
1768.72	0.113255	0.105904	0.10065	0.099328	0.127745	0.127694	0.11937	0.119344	0.142212	0.142869	0.137499	0.132632
1770.65	0.1123	0.104145	0.097622	0.095349	0.125992	0.124534	0.115997	0.115288	0.143749	0.142214	0.13666	0.131686
1772.58	0.108221	0.100384	0.093138	0.090413	0.121943	0.119741	0.111261	0.110306	0.142112	0.139846	0.134578	0.12912
1774.51	0.100056	0.09314	0.087293	0.085767	0.115153	0.114564	0.106003	0.106165	0.135502	0.136106	0.131205	0.126124
1776.44	0.094951	0.088525	0.083528	0.082516	0.11077	0.111232	0.102685	0.103453	0.131795	0.134038	0.129437	0.12444
1778.37	0.092975	0.08626	0.081447	0.080289	0.108943	0.109186	0.100745	0.101366	0.131424	0.133394	0.128854	0.123847
1780.3	0.092355	0.085213	0.079884	0.078448	0.107877	0.107718	0.099173	0.099421	0.132124	0.133383	0.128519	0.123296
1782.23	0.088448	0.081881	0.076868	0.076052	0.104636	0.105122	0.096552	0.097213	0.129264	0.131759	0.127101	0.121988
1784.15	0.086797	0.080183	0.07532	0.074372	0.103008	0.103769	0.095093	0.095835	0.128664	0.131389	0.126901	0.121553
1786.08	0.08424	0.078063	0.073209	0.072536	0.100881	0.101811	0.09308	0.094099	0.127151	0.130343	0.126024	0.120549
1788.01	0.082393	0.076114	0.071548	0.071014	0.099615	0.100369	0.091676	0.092813	0.126472	0.129596	0.125426	0.120203
1789.94	0.086297	0.077851	0.072424	0.070532	0.102212	0.101329	0.092293	0.092432	0.131656	0.131778	0.126901	0.121481
1791.87	0.088896	0.079556	0.072847	0.070113	0.103913	0.101491	0.092256	0.091593	0.135218	0.132954	0.127827	0.121825
1793.8	0.084427	0.07633	0.070168	0.068357	0.10056	0.099102	0.089906	0.089803	0.131478	0.130937	0.126204	0.120462
1795.73	0.082109	0.074228	0.06874	0.067093	0.098726	0.098119	0.08872	0.088946	0.129972	0.130447	0.125673	0.120242
1797.66	0.080101	0.072548	0.067189	0.065826	0.097042	0.096884	0.087349	0.08789	0.128479	0.129735	0.125051	0.119685
1799.59	0.080196	0.072419	0.066689	0.065135	0.096827	0.096501	0.086873	0.087105	0.129151	0.129984	0.125223	0.11967
1801.51	0.079624	0.071759	0.066183	0.064677	0.096606	0.095943	0.086338	0.086606	0.129208	0.129963	0.125105	0.119469
1803.44	0.07511	0.068552	0.063768	0.06313	0.093418	0.093789	0.08429	0.085487	0.124999	0.127976	0.12348	0.118148
1805.37	0.072792	0.066874	0.062348	0.061865	0.091643	0.092642	0.08306	0.084562	0.12328	0.127037	0.122865	0.117649
1807.3	0.073074	0.066743	0.062056	0.061344	0.091728	0.092522	0.082792	0.084108	0.124208	0.127456	0.123077	0.117903
1809.23	0.073826	0.066945	0.061891	0.060781	0.092202	0.092249	0.082663	0.083664	0.125581	0.127884	0.123376	0.118114
1811.16	0.07389	0.066851	0.061577	0.060359	0.092034	0.091899	0.082381	0.083175	0.125939	0.127961	0.123406	0.117995
1813.09	0.070644	0.064584	0.059814	0.059323	0.089364	0.090453	0.080827	0.082238	0.122773	0.126688	0.122215	0.117051
1815.02	0.068591	0.063102	0.058745	0.058427	0.08792	0.089497	0.079818	0.081683	0.121158	0.125961	0.121689	0.116702
1816.94	0.068872	0.063135	0.058525	0.058035	0.087964	0.08948	0.079641	0.0813	0.121785	0.126254	0.121935	0.116786
1818.87	0.067794	0.06225	0.057791	0.057419	0.08725	0.088782	0.078981	0.080735	0.12118	0.125767	0.121638	0.116432
1820.8	0.06732	0.06163	0.057275	0.05687	0.08695	0.088322	0.078519	0.080321	0.121243	0.125629	0.121545	0.116456
1822.73	0.069326	0.062416	0.057611	0.056751	0.088193	0.088833	0.078883	0.080218	0.123671	0.126671	0.122402	0.117235
1824.66	0.071376	0.063652	0.058273	0.056872	0.08976	0.089189	0.07937	0.080112	0.126183	0.127434	0.123226	0.117601
1826.59	0.070063	0.06252	0.057253	0.056362	0.088713	0.088529	0.078589	0.079446	0.125232	0.127004	0.122583	0.117174
1828.52	0.072262	0.063835	0.057813	0.056089	0.089837	0.089171	0.079111	0.079329	0.127953	0.128228	0.123621	0.117808
1830.45	0.071812	0.063881	0.057715	0.055984	0.089473	0.088724	0.078916	0.079169	0.127552	0.128045	0.123577	0.117626
1832.38	0.066755	0.06027	0.0555	0.054914	0.086095	0.086996	0.077191	0.078594	0.122783	0.126314	0.122036	0.116643
1834.3	0.065699	0.059421	0.054909	0.054333	0.085456	0.086631	0.076777	0.078402	0.122166	0.126164	0.122079	0.116558
1836.23	0.066239	0.059667	0.054898	0.054204	0.085782	0.08675	0.07675	0.078188	0.122954	0.126664	0.122435	0.116791
1838.16	0.06576	0.059264	0.054578	0.053915	0.085391	0.086539	0.076424	0.077908	0.122661	0.126612	0.122433	0.116663
1840.09	0.065079	0.058479	0.054133	0.0536	0.085102	0.086255	0.076005	0.077665	0.122427	0.126455	0.122245	0.116758
1842.02	0.068423	0.060379	0.05543	0.053889	0.087634	0.087557	0.077079	0.078057	0.126605	0.128409	0.123697	0.118175
1843.95	0.071488	0.062995	0.056843	0.05475	0.089746	0.088687	0.07819	0.078471	0.129867	0.130064	0.125038	0.11892
1845.88	0.069214	0.061421	0.055536	0.054459	0.087938	0.087869	0.077328	0.077885	0.127241	0.129096	0.124056	0.118131
1847.81	0.066848	0.059699	0.054473	0.053633	0.086331	0.087047	0.076514	0.077515	0.124854	0.128093	0.123412	0.117669
1849.73	0.063821	0.057869	0.053249	0.052927	0.084449	0.085849	0.075485	0.077197	0.121798	0.126756	0.122515	0.11706
1851.66	0.062153	0.056797	0.052475	0.052422	0.083401	0.085159	0.074915	0.076918	0.120559	0.126125	0.122047	0.11678
1853.59	0.061908	0.056688	0.052372	0.052279	0.083308	0.085086	0.074881	0.076854	0.120657	0.126082	0.122069	0.116713
1855.52	0.061778	0.056539	0.052262	0.052208	0.083269	0.085125	0.074797	0.076764	0.120657	0.126191	0.122108	0.116729
1857.45	0.062438	0.05691	0.052552	0.052284	0.0837	0.085394	0.074981	0.076822	0.121462	0.126705	0.12248	0.117018
1859.38	0.062769	0.05711	0.052804	0.052294	0.083961	0.085528	0.075178	0.076886	0.121827	0.126977	0.122695	0.117263
1861.31	0.06261	0.056918	0.052674	0.05218	0.083805	0.085511	0.075113	0.076843	0.121694	0.126992	0.122715	0.117386
1863.24	0.062472	0.056633	0.052373	0.052029	0.083721	0.085409	0.074888	0.076726	0.1217	0.126951	0.12269	0.117363
1865.17	0.064607	0.057674	0.052845	0.052148	0.085162	0.086266	0.075378	0.076871	0.124111	0.128037	0.123372	0.118001
1867.09	0.069495	0.060695	0.054747	0.052779	0.088584	0.088041	0.077042	0.077394	0.129477	0.130295	0.125294	0.119597
1869.02	0.070249	0.06171	0.055487	0.053398	0.089275	0.088338	0.077551	0.077729	0.130123	0.130649	0.125754	0.119771
1870.95	0.065092	0.058422	0.05327	0.052645	0.08559	0.086526	0.075718	0.077165	0.124633	0.128411	0.12387	0.118176
1872.88	0.062119	0.056386	0.052004	0.051827	0.083575	0.085348	0.074783	0.076836	0.121905	0.127093	0.123074	0.117413
1874.81	0.061575	0.056014	0.051877	0.051656	0.083246	0.085144	0.074674	0.076833	0.121471	0.126999	0.123111	0.117369
1876.74	0.061579	0.055956	0.051921	0.051712	0.083357	0.085235	0.074703	0.076841	0.121589	0.127182	0.123302	0.117607
1878.67	0.061839	0.056153	0.051924	0.051755	0.083628	0.085392	0.07492	0.076956	0.122143	0.127474	0.123606	0.117782
1880.6	0.061704	0.056043	0.051746	0.051626	0.083544	0.085347	0.074911	0.076969	0.122093	0.127578	0.123723	0.117715
1882.52	0.061717	0.056039	0.051699	0.051461	0.083636	0.085366	0.074919	0.076932	0.122232	0.127714	0.123914	0.117911
1884.45	0.062229	0.056356	0.051888	0.051551	0.084088	0.085623	0.075146	0.077059	0.123031	0.128109	0.124194	0.118349
1886.38	0.062242	0.056021	0.051665	0.051473	0.08414	0.085691	0.075006	0.077028	0.123326	0.128305	0.124094	0.118449
1888.31	0.064326	0.057343	0.05239	0.051655	0.085443	0.086479	0.075669	0.077168	0.125605	0.129447	0.124858	0.118932
1890.24	0.064428	0.057628	0.052483	0.051812	0.085571	0.086445	0.075663	0.077092	0.125682	0.129448	0.124844	0.118922
1892.17	0.062151	0.055961	0.051571	0.051413	0.084236	0.085683	0.074871	0.076843	0.123557	0.128549	0.124266	0.118563
1894.1	0.063033	0.056528	0.052074	0.051437	0.08497	0.08598	0.075304	0.077018	0.124709	0.129125	0.124846	0.118922
1896.03	0.062534	0.056404	0.051951	0.051427	0.084702	0.085826	0.075203	0.076926	0.124143	0.129049	0.124662	0.118868
1897.95	0.06073	0.055317	0.05103	0.051021	0.083471	0.085363	0.074529	0.076661	0.122249	0.128427	0.124175	0.118523
1899.88	0.060477	0.055132	0.050873	0.050878	0.08339	0.085332	0.074419	0.076656	0.122132	0.128366	0.124159	0.118458
1901.81	0.060563	0.055168	0.050978	0.050875	0.083488	0.085372	0.074428	0.076671	0.122386	0.128394	0.124128	0.118456
1903.74	0.060577	0.055155	0.051	0.050885	0.083509	0.085344	0.074391	0.076635	0.122518	0.128372	0.124169	0.118417
1905.67	0.060986	0.055322	0.051087	0.050938	0.083826	0.085475	0.074533	0.076647	0.123083	0.128591	0.124303	0.11859
1907.6	0.062471	0.056239	0.051697	0.051186	0.084948	0.08616	0.075113	0.076883	0.124705	0.12951	0.124811	0.119102
1909.53	0.063046	0.056622	0.052027	0.051396	0.08539	0.086426	0.075406	0.076954	0.125096	0.129856	0.125057	0.119252
1911.46	0.061384	0.055613	0.051313	0.051039	0.084216	0.085783	0.074831	0.0768	0.123288	0.129011	0.124536	0.118866
1913.39	0.060561	0.05511	0.050921	0.050758	0.083669	0.085494	0.07453	0.076785	0.122433	0.12871	0.124308	0.118812
1915.31	0.06162	0.055516	0.051208	0.050785	0.084344	0.085917	0.074921	0.076886	0.123655	0.129259	0.12473	0.11919
1917.24	0.064121	0.057241	0.052277	0.051282	0.086136	0.086788	0.075925	0.07724	0.126412	0.130289	0.125657	0.119575
1919.17	0.063548	0.056853	0.051939	0.051386	0.085766	0.08655	0.075633	0.077223	0.125639	0.130009	0.125354	0.119368
1921.1	0.064126	0.056951	0.052107	0.051304	0.086078	0.086858	0.075902	0.077331	0.126493	0.130553	0.125805	0.119867
1923.03	0.065495	0.057997	0.052767	0.051727	0.087086	0.087333	0.07657	0.077604	0.127935	0.13117	0.126334	0.120083
1924.96	0.062298	0.055994	0.05144	0.051164	0.084883	0.086198	0.075384	0.07729	0.124475	0.129683	0.125221	0.11908
1926.89	0.061022	0.055148	0.051009	0.050729	0.083984	0.085844	0.075019	0.07722	0.123266	0.129258	0.125108	0.118943
1928.82	0.061042	0.055171	0.051026	0.050791	0.084044	0.085953	0.075112	0.077304	0.12332	0.129384	0.125276	0.119166
1930.74	0.061068	0.055264	0.051122	0.050806	0.084143	0.086112	0.075232	0.077454	0.123379	0.129569	0.125388	0.119397
1932.67	0.061444	0.055562	0.051307	0.050887	0.08448	0.086282	0.075395	0.077601	0.123892	0.129907	0.125603	0.119588
1934.6	0.061311	0.055448	0.05119	0.050985	0.084468	0.086222	0.075331	0.077635	0.123904	0.129908	0.125543	0.119424
1936.53	0.061309	0.05543	0.051171	0.051032	0.084528	0.086325	0.075392	0.077632	0.124014	0.129955	0.125542	0.119425
1938.46	0.061507	0.055504	0.051192	0.051036	0.084718	0.086512	0.075526	0.077675	0.124278	0.130186	0.125654	0.119672
1940.39	0.063525	0.056639	0.051974	0.051301	0.08616	0.08739	0.076211	0.07797	0.126438	0.131404	0.126436	0.120263
1942.32	0.065963	0.058288	0.052933	0.05196	0.087723	0.08837	0.076929	0.078315	0.128709	0.132585	0.127193	0.120825
1944.25	0.064156	0.057306	0.052337	0.051777	0.086592	0.087633	0.076314	0.078101	0.126799	0.131591	0.126557	0.120496
1946.18	0.062435	0.056345	0.051895	0.051369	0.085633	0.087062	0.075938	0.077975	0.125225	0.130825	0.126185	0.120219
1948.1	0.061515	0.055842	0.051457	0.051239	0.085081	0.08673	0.075699	0.077887	0.124213	0.130492	0.125987	0.120127
1950.03	0.060939	0.055504	0.05119	0.051128	0.084794	0.086593	0.075432	0.07784	0.12376	0.130275	0.125804	0.120019
1951.96	0.060993	0.055558	0.051265	0.051112	0.084867	0.08671	0.075427	0.07794	0.123774	0.130287	0.125774	0.119861
1953.89	0.061399	0.05582	0.051482	0.051166	0.085112	0.086933	0.075631	0.078023	0.124058	0.130591	0.125988	0.120111
1955.82	0.061544	0.055897	0.051602	0.051211	0.085156	0.087014	0.075687	0.078051	0.124189	0.130702	0.12604	0.120138
1957.75	0.061052	0.055562	0.051414	0.051093	0.084863	0.086782	0.075572	0.078021	0.123706	0.130396	0.125885	0.11989
1959.68	0.061069	0.055525	0.05138	0.051079	0.084962	0.086815	0.075613	0.078051	0.123757	0.130361	0.125986	0.119939
1961.61	0.061287	0.0556	0.051459	0.051127	0.085081	0.086917	0.075683	0.07809	0.123986	0.130501	0.126145	0.120039
1963.53	0.061465	0.055545	0.051382	0.051034	0.085184	0.086908	0.075769	0.078026	0.124124	0.13064	0.126247	0.120162
1965.46	0.063173	0.056554	0.052091	0.051344	0.086442	0.08757	0.076405	0.078221	0.125989	0.131542	0.126996	0.120766
1967.39	0.064038	0.057163	0.052515	0.051697	0.086946	0.087949	0.076705	0.078418	0.126874	0.131865	0.127234	0.120832
1969.32	0.062178	0.055998	0.051635	0.051325	0.085602	0.087222	0.076038	0.078207	0.12489	0.130956	0.12654	0.120181
1971.25	0.06141	0.055542	0.05129	0.051048	0.085166	0.086944	0.075817	0.078124	0.124231	0.13078	0.126428	0.120064
1973.18	0.061476	0.055568	0.051298	0.051006	0.085206	0.087041	0.075846	0.078226	0.124331	0.13089	0.126483	0.120083
1975.11	0.061561	0.055599	0.051273	0.050965	0.08525	0.087098	0.075912	0.07826	0.124363	0.130933	0.126567	0.120135
1977.04	0.06162	0.055594	0.051271	0.05099	0.085308	0.087134	0.07597	0.078237	0.124464	0.130997	0.126636	0.120205
1978.97	0.06164	0.055611	0.051299	0.051007	0.085327	0.087219	0.075991	0.078374	0.124591	0.131099	0.126648	0.120232
1980.89	0.061705	0.05574	0.051313	0.050949	0.085432	0.087325	0.076113	0.078496	0.124662	0.131202	0.126714	0.12032
1982.82	0.061794	0.055875	0.051382	0.050907	0.085605	0.087356	0.076139	0.078551	0.12483	0.131261	0.126847	0.120399
1984.75	0.061925	0.055882	0.051441	0.05098	0.085775	0.08737	0.076123	0.078596	0.124911	0.131326	0.126972	0.120526
1986.68	0.062832	0.056359	0.051816	0.051149	0.086426	0.087894	0.076545	0.078683	0.125842	0.131889	0.127347	0.120941
1988.61	0.063545	0.05677	0.052134	0.051274	0.086972	0.088321	0.076839	0.078768	0.126646	0.132312	0.127442	0.121114
1990.54	0.06464	0.05754	0.052576	0.051529	0.087678	0.088815	0.07718	0.078954	0.127741	0.132875	0.127776	0.121226
1992.47	0.065146	0.058107	0.052799	0.05186	0.08809	0.089098	0.077385	0.079117	0.128129	0.133103	0.127934	0.12122
1994.4	0.062901	0.056719	0.05191	0.051485	0.086665	0.08822	0.076674	0.078919	0.125712	0.132022	0.12715	0.120722
1996.32	0.062065	0.056196	0.051678	0.051252	0.086123	0.087952	0.076471	0.078854	0.124849	0.131734	0.12695	0.120554
1998.25	0.062287	0.056383	0.05186	0.051301	0.086345	0.08819	0.076542	0.078949	0.124976	0.131852	0.126954	0.120614
2000.18	0.062224	0.056379	0.051839	0.051304	0.086361	0.088288	0.076587	0.079077	0.124793	0.131747	0.126897	0.12067
2002.11	0.062223	0.05638	0.051897	0.051437	0.086398	0.088277	0.076733	0.079199	0.12476	0.131684	0.126889	0.120649
2004.04	0.06232	0.056515	0.052043	0.051598	0.086495	0.088352	0.076859	0.079309	0.124763	0.131736	0.127003	0.120709
2005.97	0.062635	0.056813	0.052214	0.051674	0.086757	0.088552	0.077031	0.079419	0.124932	0.131969	0.127181	0.120834
2007.9	0.063015	0.057033	0.052472	0.051782	0.087021	0.088745	0.077296	0.079662	0.12523	0.132229	0.127329	0.120942
2009.83	0.063119	0.057083	0.052643	0.051925	0.087153	0.088845	0.077412	0.079823	0.125316	0.132269	0.127512	0.121096
2011.76	0.063287	0.057256	0.052749	0.052042	0.087374	0.089008	0.077535	0.079918	0.1254	0.132275	0.127669	0.121189
2013.68	0.063911	0.057596	0.05301	0.052201	0.087788	0.089306	0.077794	0.080174	0.125843	0.132522	0.127799	0.121364
2015.61	0.065573	0.058618	0.053752	0.052661	0.088803	0.090071	0.078539	0.080608	0.127422	0.133463	0.128433	0.121925
2017.54	0.066585	0.059493	0.054306	0.053145	0.089501	0.090562	0.079177	0.08095	0.128276	0.134034	0.128887	0.122184
2019.47	0.065595	0.058967	0.054021	0.053106	0.088966	0.090214	0.078873	0.081021	0.127179	0.133443	0.128639	0.121906
2021.4	0.065226	0.058693	0.053993	0.053079	0.088777	0.090188	0.078794	0.081127	0.126755	0.133239	0.128561	0.121826
2023.33	0.065535	0.058896	0.054243	0.053294	0.088992	0.090524	0.079071	0.081377	0.126937	0.133445	0.128684	0.121993
2025.26	0.065638	0.059021	0.05441	0.053501	0.089178	0.090755	0.07921	0.081515	0.126921	0.133533	0.12885	0.122148
2027.19	0.065861	0.059221	0.054591	0.053662	0.089445	0.090851	0.079378	0.081747	0.127004	0.133708	0.128975	0.122261
2029.11	0.066001	0.059414	0.054692	0.053808	0.089592	0.090967	0.079534	0.082033	0.127102	0.133836	0.129001	0.122284
2031.04	0.06619	0.059667	0.054907	0.053976	0.089772	0.091246	0.079745	0.082238	0.127245	0.133971	0.129194	0.122276
2032.97	0.066482	0.05989	0.055132	0.054145	0.089965	0.091498	0.079963	0.082452	0.1273	0.134087	0.129368	0.122437
2034.9	0.06672	0.060063	0.055324	0.054335	0.090229	0.091639	0.080154	0.082524	0.127379	0.134149	0.129404	0.122665
2036.83	0.066951	0.060221	0.055497	0.054472	0.090444	0.091773	0.08033	0.082619	0.127426	0.134252	0.129418	0.122752
2038.76	0.067422	0.060511	0.05572	0.054602	0.09076	0.092015	0.080524	0.082882	0.127706	0.134581	0.129563	0.122964
2040.69	0.068185	0.061131	0.056167	0.054897	0.091383	0.092491	0.080892	0.083118	0.128477	0.135074	0.129886	0.123255
2042.62	0.06804	0.061122	0.056188	0.055005	0.09131	0.092608	0.080912	0.083098	0.12816	0.134927	0.129775	0.123134
2044.54	0.067568	0.060868	0.055962	0.054893	0.091032	0.09247	0.080724	0.083115	0.1275	0.134585	0.129622	0.122996
2046.47	0.067528	0.060924	0.055937	0.054991	0.091118	0.092467	0.080689	0.083242	0.127365	0.134531	0.129654	0.12289
2048.4	0.067455	0.060883	0.055886	0.055067	0.09109	0.092484	0.08069	0.083237	0.1272	0.13447	0.129535	0.122746
2050.33	0.06746	0.060953	0.055953	0.055023	0.091055	0.092523	0.080747	0.083235	0.127148	0.134424	0.129497	0.122811
2052.26	0.06752	0.061042	0.056119	0.055075	0.091118	0.092579	0.080754	0.083332	0.127151	0.134395	0.129522	0.122823
2054.19	0.067541	0.06104	0.056233	0.05512	0.09119	0.092627	0.080823	0.083427	0.127218	0.134468	0.129499	0.122852
2056.12	0.06765	0.061033	0.056244	0.055089	0.091227	0.092685	0.080904	0.083487	0.127186	0.134564	0.129597	0.123004
2058.05	0.067937	0.061125	0.056258	0.055119	0.091393	0.09284	0.08096	0.08357	0.127287	0.134669	0.129736	0.123154
2059.98	0.068211	0.0613	0.056322	0.055117	0.091554	0.092975	0.081127	0.08358	0.127605	0.134837	0.129865	0.123166
2061.9	0.068466	0.061382	0.056319	0.055074	0.091692	0.092998	0.081265	0.083542	0.127801	0.134887	0.129924	0.123172
2063.83	0.069324	0.061882	0.056703	0.055193	0.092249	0.093388	0.081543	0.083734	0.128665	0.135389	0.130185	0.123346
2065.76	0.069383	0.062034	0.056811	0.05529	0.092325	0.093527	0.081626	0.083821	0.128821	0.13556	0.130252	0.123206
2067.69	0.068576	0.061505	0.056379	0.055066	0.091812	0.093006	0.081421	0.083712	0.128045	0.135058	0.130024	0.122932
2069.62	0.0685	0.061361	0.056254	0.054932	0.091737	0.092886	0.081415	0.083727	0.127952	0.135019	0.129987	0.122946
2071.55	0.068587	0.061332	0.056265	0.05489	0.091803	0.093025	0.081367	0.083736	0.128039	0.135051	0.129987	0.123029
2073.48	0.068726	0.061366	0.056282	0.054858	0.091971	0.093134	0.081399	0.083772	0.128173	0.135062	0.130029	0.123056
2075.41	0.068707	0.061331	0.056292	0.054899	0.092007	0.093066	0.081488	0.083761	0.128164	0.135002	0.129992	0.123069
2077.33	0.068659	0.06138	0.056226	0.0549	0.091967	0.093019	0.081467	0.083768	0.12807	0.134996	0.130088	0.123028
2079.26	0.068632	0.06141	0.056169	0.054865	0.09204	0.093085	0.081425	0.083774	0.128014	0.13509	0.130177	0.123036
2081.19	0.068586	0.061303	0.056239	0.054804	0.092099	0.093171	0.081442	0.083844	0.12796	0.135077	0.130119	0.123151
2083.12	0.068594	0.06122	0.056151	0.054722	0.092078	0.093177	0.081425	0.083802	0.127901	0.135115	0.130082	0.123128
2085.05	0.068623	0.061213	0.056115	0.054784	0.092057	0.093182	0.081405	0.083746	0.128012	0.135161	0.129989	0.123166
2086.98	0.06868	0.061218	0.056132	0.054804	0.092138	0.093318	0.08139	0.083735	0.128214	0.135125	0.129813	0.123147
2088.91	0.068852	0.061386	0.056222	0.054802	0.092391	0.093442	0.081457	0.083759	0.128462	0.135228	0.129854	0.123095
2090.84	0.068667	0.061436	0.056188	0.05482	0.092338	0.093303	0.08138	0.083766	0.128124	0.135118	0.129769	0.123016
2092.77	0.068185	0.061122	0.055957	0.054746	0.092025	0.093114	0.081141	0.083664	0.127509	0.134785	0.129529	0.12281
2094.69	0.068056	0.061002	0.055892	0.054729	0.091923	0.093121	0.081091	0.083703	0.127428	0.134767	0.129474	0.12279
2096.62	0.068007	0.06097	0.055855	0.054681	0.091974	0.093076	0.081095	0.083645	0.127411	0.134779	0.129405	0.122854
2098.55	0.068014	0.060953	0.05587	0.054677	0.09203	0.093109	0.081084	0.083632	0.12742	0.134764	0.12931	0.12289
2100.48	0.068044	0.060967	0.055809	0.054598	0.091985	0.093143	0.081101	0.083677	0.127364	0.134739	0.129267	0.122825
2102.41	0.068034	0.060894	0.055771	0.054554	0.091886	0.093042	0.081117	0.083639	0.127365	0.134736	0.129319	0.122729
2104.34	0.067999	0.060787	0.055791	0.054541	0.091788	0.093039	0.081086	0.083702	0.127347	0.13471	0.129325	0.122694
2106.27	0.068072	0.06087	0.055814	0.054552	0.091839	0.093066	0.081147	0.083841	0.127393	0.134701	0.129284	0.122648
2108.2	0.068221	0.06094	0.055789	0.054527	0.091923	0.093096	0.081209	0.083852	0.127562	0.134735	0.129282	0.122607
2110.12	0.068328	0.060933	0.055725	0.054425	0.091979	0.093108	0.081271	0.083865	0.127711	0.134829	0.12935	0.122671
2112.05	0.068411	0.061024	0.055745	0.054506	0.092014	0.093081	0.081255	0.083948	0.127887	0.134902	0.1295	0.122832
2113.98	0.068634	0.061158	0.055803	0.054635	0.092133	0.093178	0.081353	0.083958	0.128157	0.13494	0.129642	0.122923
2115.91	0.068657	0.061059	0.055792	0.054599	0.092107	0.093178	0.081416	0.083997	0.128163	0.134927	0.129565	0.122853
2117.84	0.068468	0.060858	0.055664	0.054473	0.091966	0.093093	0.081232	0.083904	0.12793	0.134853	0.12947	0.122753
2119.77	0.068413	0.06088	0.055555	0.054459	0.092026	0.093013	0.081174	0.083789	0.127884	0.134889	0.129452	0.122775
2121.7	0.068301	0.060917	0.055554	0.054426	0.092017	0.092948	0.081223	0.083838	0.127903	0.134886	0.129426	0.12271
2123.63	0.06831	0.060956	0.055595	0.054409	0.091978	0.09294	0.081231	0.083911	0.127975	0.13492	0.129523	0.122608
2125.56	0.068319	0.060829	0.055521	0.05439	0.092044	0.092906	0.081132	0.083858	0.127857	0.134913	0.129486	0.122675
2127.48	0.06825	0.06073	0.055475	0.054334	0.092123	0.093032	0.081103	0.083805	0.127796	0.134896	0.129378	0.122763
2129.41	0.068187	0.060757	0.055488	0.054304	0.092056	0.093177	0.081163	0.083894	0.127755	0.134915	0.129337	0.122656
2131.34	0.068059	0.060811	0.055473	0.054326	0.091911	0.093121	0.081206	0.083883	0.127644	0.134993	0.12934	0.122643
2133.27	0.067885	0.06082	0.055352	0.054336	0.091846	0.093113	0.081167	0.08372	0.127529	0.134899	0.129292	0.122657
2135.2	0.067948	0.060856	0.055334	0.054383	0.091909	0.093172	0.081261	0.083731	0.127445	0.134804	0.129227	0.12261
2137.13	0.067895	0.060784	0.055367	0.054384	0.091949	0.093188	0.081194	0.083767	0.127364	0.134745	0.129176	0.122546
2139.06	0.067771	0.060627	0.055356	0.054417	0.091888	0.093192	0.081024	0.083786	0.12727	0.134731	0.129054	0.122478
2140.99	0.067732	0.06062	0.055377	0.054481	0.091844	0.093161	0.080997	0.083849	0.127188	0.134732	0.128908	0.122508
2142.91	0.067694	0.060678	0.055391	0.054392	0.091965	0.093209	0.08108	0.0839	0.12716	0.134653	0.128947	0.122531
2144.84	0.067784	0.060739	0.055409	0.054378	0.092101	0.093258	0.081187	0.083974	0.127213	0.134671	0.129007	0.122557
2146.77	0.067761	0.060702	0.055417	0.054437	0.092083	0.093246	0.081226	0.084025	0.127143	0.134741	0.128959	0.1225
2148.7	0.067731	0.060652	0.055425	0.05441	0.092055	0.093249	0.081217	0.083994	0.127066	0.134654	0.128925	0.122355
2150.63	0.067741	0.060662	0.055416	0.054434	0.092091	0.093242	0.081219	0.083892	0.126998	0.134522	0.128867	0.122304
2152.56	0.067713	0.060704	0.055409	0.054456	0.092157	0.093285	0.081268	0.083855	0.126987	0.134546	0.128905	0.122255
2154.49	0.067775	0.0607	0.05538	0.054414	0.0921	0.093241	0.081267	0.084008	0.126998	0.134535	0.12901	0.122175
2156.42	0.067836	0.060613	0.055403	0.054402	0.092022	0.093216	0.081208	0.084059	0.127023	0.134587	0.129055	0.122214
2158.35	0.067854	0.060622	0.055414	0.05441	0.092113	0.093305	0.081274	0.084043	0.127082	0.134725	0.129123	0.12225
2160.27	0.067919	0.060698	0.055399	0.054341	0.092204	0.0933	0.081349	0.084046	0.127274	0.134811	0.129253	0.122224
2162.2	0.067927	0.060594	0.055346	0.05423	0.092186	0.093241	0.081406	0.083978	0.127303	0.134753	0.129285	0.122213
2164.13	0.067827	0.060407	0.055219	0.054076	0.092132	0.093161	0.081353	0.083984	0.127099	0.134615	0.129239	0.122124
2166.06	0.067673	0.060359	0.055188	0.053955	0.092035	0.093097	0.081189	0.08396	0.126971	0.134457	0.129245	0.121981
2167.99	0.067471	0.060339	0.055054	0.053909	0.091972	0.09297	0.081172	0.083883	0.126778	0.134363	0.12924	0.121939
2169.92	0.067302	0.060165	0.054891	0.053848	0.091971	0.092848	0.081103	0.083845	0.126677	0.13436	0.129185	0.121919
2171.85	0.067192	0.060022	0.054787	0.05372	0.091872	0.092872	0.080999	0.083777	0.126681	0.134375	0.129163	0.121849
2173.78	0.067108	0.060023	0.054699	0.053555	0.091778	0.092908	0.080979	0.083758	0.126679	0.134398	0.129228	0.121912
2175.7	0.066966	0.059933	0.054654	0.053579	0.091741	0.09284	0.080909	0.083686	0.126544	0.134349	0.129183	0.121845
2177.63	0.066684	0.059773	0.054523	0.053471	0.09168	0.092737	0.080786	0.083484	0.126311	0.134262	0.129045	0.121684
2179.56	0.066422	0.059583	0.054298	0.053254	0.091578	0.092649	0.080656	0.083345	0.12616	0.134202	0.128873	0.121637
2181.49	0.066241	0.059433	0.054153	0.053236	0.091433	0.092601	0.080495	0.083349	0.125984	0.134081	0.128692	0.121559
2183.42	0.066004	0.059268	0.054122	0.053137	0.091339	0.092513	0.080315	0.083329	0.125774	0.133904	0.128501	0.121388
2185.35	0.065777	0.05915	0.054044	0.05301	0.091226	0.092416	0.080296	0.083251	0.125624	0.133796	0.128366	0.121233
2187.28	0.065605	0.059048	0.053858	0.053007	0.091107	0.0923	0.080265	0.083145	0.1255	0.13375	0.128375	0.12112
2189.21	0.065425	0.058918	0.053746	0.052951	0.091005	0.092246	0.080113	0.083048	0.125409	0.133721	0.128391	0.121034
2191.13	0.065296	0.05883	0.053643	0.052807	0.090921	0.092204	0.080095	0.083002	0.125415	0.133675	0.128326	0.12097
2193.06	0.065166	0.058677	0.053529	0.052724	0.090849	0.09214	0.080083	0.082926	0.125349	0.133626	0.128152	0.12091
2194.99	0.065033	0.058537	0.053508	0.052646	0.090726	0.092115	0.079984	0.082878	0.125081	0.133411	0.128045	0.120855
2196.92	0.064908	0.058508	0.053431	0.052591	0.090763	0.092031	0.079873	0.0828	0.124951	0.133279	0.128003	0.120736
2198.85	0.064815	0.058425	0.05321	0.052494	0.090691	0.091929	0.079841	0.082677	0.124946	0.133241	0.127835	0.120618
2200.78	0.064727	0.058292	0.05309	0.052307	0.090544	0.091866	0.079838	0.082682	0.124868	0.133225	0.127817	0.120595
2202.71	0.064695	0.058145	0.053023	0.052211	0.0905	0.091831	0.07978	0.082714	0.124869	0.133249	0.127867	0.120607
2204.64	0.064695	0.058046	0.052954	0.052197	0.090522	0.091762	0.079776	0.082611	0.125023	0.133211	0.127887	0.120625
2206.57	0.064645	0.058057	0.052846	0.052153	0.090537	0.091764	0.079776	0.082489	0.125125	0.133214	0.127996	0.120629
2208.49	0.06462	0.058043	0.052766	0.052067	0.090543	0.091768	0.079738	0.08256	0.125085	0.133199	0.127964	0.120558
2210.42	0.064499	0.057999	0.052704	0.051936	0.090493	0.091688	0.079677	0.082573	0.125023	0.13318	0.127864	0.120541
2212.35	0.064407	0.057876	0.05259	0.051879	0.090391	0.091659	0.079628	0.082509	0.124935	0.133204	0.127814	0.120442
2214.28	0.06436	0.057735	0.052615	0.051874	0.090353	0.091596	0.079631	0.082487	0.124766	0.133108	0.127711	0.120255
2216.21	0.064239	0.057643	0.05262	0.051854	0.090301	0.091539	0.079642	0.082386	0.12464	0.13303	0.127663	0.120317
2218.14	0.064121	0.057586	0.052518	0.051777	0.090237	0.091513	0.079633	0.082325	0.124687	0.133033	0.127683	0.120396
2220.07	0.064078	0.057621	0.05243	0.051761	0.090205	0.091481	0.079589	0.08238	0.124709	0.133079	0.127667	0.120352
2222	0.063999	0.057625	0.052398	0.051815	0.090207	0.091516	0.079482	0.082479	0.124697	0.133166	0.12759	0.120352
2223.92	0.063952	0.057595	0.052431	0.051773	0.090234	0.091565	0.079426	0.08251	0.124702	0.1331	0.127525	0.120365
2225.85	0.063867	0.057454	0.052323	0.051766	0.090259	0.091585	0.079392	0.082434	0.124549	0.133014	0.127523	0.120273
2227.78	0.063622	0.057343	0.052211	0.051745	0.090275	0.091592	0.079435	0.082353	0.124397	0.13298	0.127501	0.120183
2229.71	0.063406	0.057373	0.052206	0.051708	0.090244	0.091561	0.07946	0.082339	0.12424	0.132904	0.12743	0.120175
2231.64	0.063252	0.057415	0.052167	0.051689	0.090099	0.091524	0.079439	0.082367	0.124085	0.132871	0.127321	0.120127
2233.57	0.063132	0.057334	0.052226	0.0517	0.090022	0.091491	0.079407	0.082342	0.124045	0.132774	0.127242	0.120089
2235.5	0.063062	0.057231	0.052197	0.051713	0.089936	0.091511	0.079363	0.082362	0.124013	0.132725	0.127194	0.120067
2237.43	0.063004	0.057128	0.05206	0.051715	0.089929	0.09149	0.079339	0.082383	0.123987	0.132771	0.127126	0.120045
2239.36	0.062959	0.057116	0.052068	0.051705	0.089998	0.091502	0.079314	0.082399	0.123995	0.13272	0.127129	0.120054
2241.28	0.062852	0.057222	0.05212	0.05172	0.089941	0.09157	0.079365	0.082417	0.123951	0.132685	0.127149	0.120115
2243.21	0.062805	0.057191	0.052116	0.051789	0.089884	0.091574	0.079447	0.082398	0.12391	0.132753	0.127135	0.120149
2245.14	0.062832	0.057246	0.052057	0.051794	0.089825	0.091512	0.079462	0.082365	0.123861	0.13271	0.127132	0.120092
2247.07	0.062827	0.057284	0.051973	0.051734	0.089813	0.091429	0.079451	0.082321	0.123834	0.13264	0.127088	0.120151
2249	0.062847	0.057211	0.051972	0.051669	0.089792	0.091444	0.079477	0.082353	0.1239	0.132707	0.126986	0.120225
2250.93	0.062826	0.057202	0.052035	0.051752	0.089767	0.091489	0.07954	0.082521	0.123984	0.132637	0.126898	0.120207
2252.86	0.062868	0.057267	0.052055	0.051772	0.089718	0.091556	0.079697	0.082598	0.123997	0.132644	0.126948	0.120248
2254.79	0.063024	0.05731	0.052138	0.051729	0.089727	0.091701	0.079775	0.082609	0.124081	0.132745	0.127103	0.120352
2256.71	0.063045	0.057358	0.052161	0.051804	0.089752	0.091691	0.079802	0.082659	0.124243	0.132746	0.127217	0.12048
2258.64	0.062989	0.057393	0.052081	0.051841	0.089765	0.091603	0.07986	0.082771	0.124273	0.132751	0.127249	0.120562
2260.57	0.062994	0.057356	0.051962	0.051829	0.089713	0.091594	0.07992	0.08291	0.12431	0.132732	0.127264	0.120667
2262.5	0.06303	0.057365	0.051951	0.051831	0.089573	0.091637	0.080018	0.082875	0.124386	0.13268	0.127148	0.120713
2264.43	0.062984	0.057349	0.052054	0.051836	0.089593	0.091694	0.080062	0.082839	0.124318	0.132652	0.126928	0.120685
2266.36	0.062889	0.05735	0.052036	0.051856	0.089652	0.091709	0.080051	0.082943	0.124234	0.132596	0.126864	0.120677
2268.29	0.062843	0.057431	0.052101	0.051844	0.089605	0.09174	0.08008	0.083008	0.124194	0.132647	0.126897	0.120664
2270.22	0.062832	0.057496	0.05217	0.051898	0.089601	0.091767	0.080098	0.083028	0.124056	0.132749	0.126848	0.120752
2272.15	0.062844	0.057583	0.052126	0.052028	0.089678	0.091789	0.080173	0.083127	0.124067	0.132776	0.126953	0.120859
2274.07	0.062831	0.057639	0.052228	0.052178	0.089778	0.091985	0.080304	0.08319	0.124239	0.132883	0.127069	0.120874
2276	0.062847	0.057621	0.052401	0.052243	0.089897	0.092144	0.080378	0.083283	0.12427	0.133024	0.12705	0.120919
2277.93	0.062846	0.057646	0.052402	0.05224	0.089959	0.092217	0.080376	0.083423	0.1242	0.132976	0.127145	0.120946
2279.86	0.062796	0.057705	0.052403	0.052361	0.090144	0.092356	0.080361	0.08341	0.124148	0.132881	0.127162	0.120814
2281.79	0.062982	0.05785	0.052536	0.052412	0.090317	0.092424	0.080555	0.083486	0.124111	0.133031	0.127172	0.120805
2283.72	0.063148	0.058002	0.05261	0.052407	0.090269	0.092426	0.080721	0.083636	0.124166	0.133152	0.127179	0.120942
2285.65	0.06317	0.058015	0.052648	0.052443	0.090199	0.092477	0.080755	0.083648	0.124302	0.133191	0.127059	0.121127
2287.58	0.06327	0.057906	0.05275	0.052495	0.090055	0.092572	0.080846	0.083658	0.124417	0.133231	0.126891	0.121483
2289.5	0.063401	0.057924	0.052705	0.052567	0.089877	0.092677	0.080952	0.083778	0.124642	0.133231	0.126682	0.122077
2291.43	0.063613	0.058128	0.052496	0.052568	0.089692	0.092753	0.080988	0.083893	0.125013	0.133192	0.126397	0.122689
2293.36	0.063908	0.058287	0.05245	0.05251	0.089519	0.09292	0.081107	0.083921	0.125426	0.133222	0.126215	0.123225
2295.29	0.064196	0.05833	0.05248	0.052295	0.089398	0.093105	0.081302	0.083983	0.12586	0.133399	0.126119	0.123796
2297.22	0.064641	0.058376	0.052422	0.052208	0.089262	0.093248	0.081471	0.08409	0.126263	0.133436	0.125829	0.124387
2299.15	0.065021	0.058464	0.052377	0.052169	0.089064	0.093342	0.081658	0.084175	0.126733	0.133356	0.125452	0.125
2301.08	0.065314	0.058489	0.052511	0.052076	0.088855	0.093402	0.081819	0.084262	0.127243	0.133283	0.125233	0.125615
2303.01	0.065672	0.058577	0.052437	0.052065	0.088476	0.093462	0.081975	0.084378	0.127657	0.133389	0.125032	0.126341
2304.94	0.065922	0.058682	0.052133	0.051998	0.087875	0.093548	0.082114	0.084313	0.128207	0.133539	0.124621	0.127254
2306.86	0.066155	0.058739	0.05195	0.05173	0.087187	0.093607	0.082227	0.0842	0.128819	0.13352	0.124057	0.128221
2308.79	0.06638	0.058806	0.051699	0.051404	0.086514	0.093625	0.082343	0.084244	0.129301	0.133492	0.123472	0.129248
2310.72	0.066285	0.058706	0.051324	0.051156	0.085824	0.093563	0.082338	0.084253	0.129578	0.133319	0.12263	0.130117
2312.65	0.065813	0.058509	0.050985	0.050979	0.084925	0.093376	0.082127	0.084313	0.129489	0.132985	0.121978	0.130581
2314.58	0.065114	0.058117	0.050786	0.050804	0.084046	0.092978	0.081841	0.084263	0.129118	0.13261	0.121491	0.130916
2316.51	0.064625	0.057838	0.050392	0.050272	0.083136	0.092459	0.081781	0.083994	0.128966	0.131853	0.120835	0.131857
2318.44	0.064115	0.057788	0.049645	0.049639	0.081675	0.092102	0.081796	0.083725	0.129239	0.131047	0.119718	0.13343
2320.37	0.06325	0.057629	0.048861	0.04917	0.079762	0.091884	0.081538	0.083508	0.129277	0.130593	0.118027	0.134739
2322.29	0.062269	0.057407	0.048247	0.04868	0.078071	0.091497	0.081297	0.083262	0.128834	0.129937	0.11699	0.135474
2324.22	0.061231	0.057142	0.047754	0.048418	0.076836	0.091012	0.080919	0.082965	0.128002	0.129373	0.116271	0.135935
2326.15	0.060099	0.056659	0.047284	0.048373	0.075295	0.090511	0.080429	0.082699	0.127176	0.128761	0.115375	0.136663
2328.08	0.059107	0.056277	0.046912	0.048084	0.07381	0.089944	0.080184	0.082622	0.126706	0.127885	0.114512	0.137663
2330.01	0.058058	0.056204	0.046406	0.047476	0.072687	0.089607	0.080066	0.082566	0.12624	0.1271	0.113429	0.138122
2331.94	0.056789	0.055866	0.045782	0.047374	0.071656	0.089508	0.079653	0.082406	0.125433	0.126681	0.112726	0.137943
2333.87	0.055842	0.055492	0.045533	0.047573	0.070812	0.089192	0.079108	0.082359	0.124433	0.126185	0.112261	0.137893
2335.8	0.055084	0.055616	0.045587	0.047468	0.069999	0.088653	0.079228	0.082385	0.123958	0.125788	0.111713	0.138382
2337.72	0.054591	0.055704	0.045583	0.047491	0.069435	0.088626	0.079262	0.082417	0.123731	0.125639	0.111504	0.138625
2339.65	0.054525	0.055657	0.04546	0.047467	0.068912	0.088838	0.07921	0.082546	0.123775	0.125572	0.111335	0.138988
2341.58	0.055028	0.055818	0.045475	0.047311	0.069025	0.088847	0.079492	0.082661	0.124252	0.125626	0.111246	0.139491
2343.51	0.056364	0.056422	0.046021	0.047621	0.070051	0.089399	0.080138	0.082911	0.125038	0.126387	0.111829	0.139706
2345.44	0.058038	0.05733	0.047428	0.048707	0.072581	0.090445	0.08106	0.083477	0.125587	0.127632	0.113682	0.138269
2347.37	0.061231	0.058026	0.049133	0.050391	0.077206	0.091874	0.081756	0.084255	0.126648	0.129311	0.116507	0.135882
2349.3	0.062817	0.058308	0.049412	0.050369	0.078588	0.092594	0.082099	0.084525	0.128259	0.130203	0.117252	0.136349
2351.23	0.060625	0.057527	0.047986	0.048799	0.074896	0.091514	0.081665	0.084004	0.128078	0.128864	0.114818	0.138785
2353.16	0.057978	0.056599	0.046196	0.047744	0.070349	0.089824	0.080955	0.083252	0.126828	0.1269	0.111734	0.141007
2355.08	0.056027	0.056164	0.045135	0.047114	0.066766	0.088816	0.080436	0.082752	0.126135	0.125436	0.109418	0.143229
2357.01	0.054293	0.05567	0.044337	0.046491	0.064333	0.088051	0.079818	0.082335	0.125675	0.124439	0.107561	0.144919
2358.94	0.05375	0.05551	0.043918	0.046438	0.063277	0.087499	0.079888	0.082294	0.125393	0.123903	0.106896	0.145585
2360.87	0.053667	0.056091	0.043943	0.04671	0.063229	0.087977	0.079853	0.082497	0.125321	0.124006	0.106889	0.145143
2362.8	0.054085	0.056644	0.044754	0.04702	0.064756	0.088353	0.08039	0.083079	0.125412	0.123821	0.107915	0.144591
2364.73	0.055459	0.056982	0.04594	0.048042	0.066467	0.089044	0.080811	0.083833	0.125194	0.124435	0.109152	0.143576
2366.66	0.057348	0.058361	0.046877	0.049129	0.069607	0.090557	0.081237	0.084337	0.126205	0.126388	0.111152	0.141602
2368.59	0.059205	0.059612	0.048645	0.050097	0.073552	0.091492	0.082692	0.085245	0.127035	0.127563	0.113789	0.13989
2370.51	0.061473	0.060153	0.050801	0.051705	0.077045	0.092277	0.083725	0.086308	0.127285	0.128871	0.116075	0.138121
2372.44	0.063859	0.060757	0.052486	0.053393	0.080306	0.093636	0.084205	0.087231	0.127687	0.130878	0.118465	0.136214
2374.37	0.065824	0.061785	0.05387	0.054754	0.083603	0.095272	0.08493	0.088006	0.128336	0.132845	0.120725	0.134228
2376.3	0.067425	0.062899	0.055241	0.05613	0.086868	0.096574	0.085843	0.088714	0.128835	0.134211	0.123052	0.132552
2378.23	0.068662	0.063872	0.056716	0.057221	0.08996	0.097616	0.086535	0.089413	0.128945	0.135203	0.125204	0.130915
2380.16	0.069322	0.064613	0.057966	0.058098	0.09268	0.098385	0.087159	0.089994	0.128841	0.135973	0.127078	0.128972
2382.09	0.069544	0.065115	0.058825	0.058964	0.094838	0.098984	0.087515	0.090473	0.128436	0.136493	0.128731	0.127194
2384.02	0.06946	0.065394	0.059441	0.059729	0.096105	0.099369	0.087672	0.090834	0.127641	0.136743	0.129827	0.125796
2385.95	0.069272	0.065558	0.059955	0.060234	0.096855	0.099534	0.087791	0.091179	0.126978	0.13688	0.130513	0.124823
2387.87	0.069249	0.065707	0.060377	0.060502	0.097441	0.099724	0.087901	0.091527	0.126755	0.137048	0.131028	0.124344
2389.8	0.069366	0.06586	0.060718	0.0608	0.097756	0.099936	0.088146	0.091813	0.126802	0.13726	0.131455	0.124271
2391.73	0.06954	0.066123	0.061004	0.061176	0.097994	0.100049	0.088477	0.092044	0.126997	0.137453	0.131696	0.124332
2393.66	0.069796	0.066409	0.061303	0.061541	0.098261	0.100279	0.088722	0.092241	0.127136	0.137726	0.131864	0.124389
2395.59	0.070153	0.066626	0.061544	0.061749	0.098551	0.100589	0.088943	0.092565	0.127305	0.13795	0.132082	0.124493
2397.52	0.070459	0.066911	0.061804	0.061944	0.098797	0.100813	0.089266	0.092857	0.127523	0.137986	0.132248	0.124569
2399.45	0.070779	0.067218	0.062052	0.062278	0.099041	0.101091	0.089479	0.093155	0.127551	0.13809	0.132313	0.124674
2401.38	0.071143	0.06754	0.062399	0.062605	0.099256	0.101373	0.089752	0.093447	0.127689	0.138214	0.132483	0.124914
2403.3	0.071338	0.067817	0.062736	0.06291	0.099616	0.101571	0.090149	0.093664	0.127864	0.138409	0.132767	0.125049
2405.23	0.071519	0.06815	0.063036	0.063278	0.099958	0.10181	0.090504	0.094009	0.128059	0.13877	0.132911	0.12528
2407.16	0.071799	0.068524	0.063332	0.063625	0.100215	0.102113	0.090782	0.094326	0.128364	0.138993	0.133088	0.125559
2409.09	0.072093	0.068878	0.063596	0.0639	0.100542	0.102488	0.09109	0.094753	0.128616	0.139138	0.133357	0.125715
2411.02	0.072408	0.069308	0.064055	0.064242	0.100846	0.102963	0.09142	0.095151	0.12878	0.139299	0.133499	0.125967
2412.95	0.072737	0.069624	0.064492	0.064672	0.101116	0.103291	0.091703	0.095433	0.128852	0.139522	0.133808	0.126165
2414.88	0.072929	0.069985	0.064807	0.065015	0.10145	0.10349	0.091998	0.095832	0.128985	0.139692	0.134004	0.126228
2416.81	0.073201	0.070408	0.065107	0.065328	0.101799	0.103847	0.092348	0.096146	0.12921	0.139779	0.134095	0.126393
2418.74	0.073646	0.070746	0.0655	0.06579	0.102042	0.104212	0.092754	0.096443	0.12932	0.139988	0.134288	0.126606
2420.66	0.073952	0.071108	0.065979	0.066197	0.102403	0.104532	0.093106	0.096923	0.129326	0.140319	0.134413	0.126738
2422.59	0.074151	0.07152	0.066385	0.066667	0.102824	0.104962	0.093425	0.097347	0.129485	0.140547	0.134632	0.12693
2424.52	0.074492	0.071955	0.066697	0.067143	0.103145	0.105364	0.093778	0.097623	0.129731	0.1408	0.135006	0.127247
2426.45	0.074982	0.072376	0.067093	0.067454	0.103495	0.105681	0.094177	0.09796	0.130015	0.1411	0.13529	0.127528
2428.38	0.075393	0.072869	0.067647	0.06794	0.103895	0.10605	0.094613	0.098385	0.130178	0.141317	0.135391	0.127771
2430.31	0.075772	0.073301	0.068204	0.068412	0.104326	0.106429	0.094981	0.09876	0.130431	0.141548	0.135742	0.12808
2432.24	0.076208	0.073776	0.068585	0.068774	0.104777	0.106848	0.095419	0.099192	0.130828	0.141789	0.136021	0.128302
2434.17	0.07658	0.074242	0.069037	0.069182	0.105171	0.107209	0.095909	0.099691	0.13109	0.142137	0.136202	0.128456
2436.09	0.077002	0.074614	0.069513	0.069657	0.105537	0.107539	0.096441	0.100107	0.131303	0.142459	0.136492	0.128699
2438.02	0.077515	0.075125	0.069958	0.070087	0.105912	0.107931	0.096893	0.100545	0.131553	0.142665	0.136699	0.12896
2439.95	0.07805	0.075622	0.07047	0.070553	0.106374	0.108389	0.097311	0.101142	0.13183	0.142926	0.136988	0.129316
2441.88	0.07861	0.076079	0.070973	0.071088	0.106885	0.108828	0.097843	0.101623	0.132155	0.143198	0.137379	0.129709
2443.81	0.079169	0.076558	0.071552	0.071633	0.107444	0.109261	0.098395	0.102108	0.132521	0.143539	0.137725	0.130009
2445.74	0.079708	0.077108	0.072042	0.072074	0.107924	0.109794	0.098874	0.102652	0.132913	0.143899	0.137954	0.130288
2447.67	0.08025	0.077572	0.072467	0.072434	0.108326	0.110296	0.099324	0.103155	0.133265	0.144154	0.138172	0.130605
2449.6	0.080787	0.077961	0.072824	0.072919	0.108884	0.110588	0.099745	0.103696	0.133506	0.144461	0.138447	0.130903
2451.53	0.081231	0.078544	0.073234	0.073472	0.109322	0.110919	0.100121	0.104043	0.13376	0.144727	0.138789	0.131071
2453.45	0.081644	0.0791	0.073683	0.07398	0.10955	0.111341	0.100564	0.104374	0.134003	0.144964	0.139131	0.131288
2455.38	0.082048	0.079536	0.074163	0.074395	0.109914	0.111682	0.100966	0.104822	0.134174	0.145244	0.139389	0.1316
2457.31	0.082338	0.079899	0.074673	0.074743	0.110323	0.112054	0.101285	0.105208	0.134412	0.145501	0.139666	0.131903
2459.24	0.082547	0.080253	0.075119	0.075157	0.11062	0.112473	0.101628	0.105586	0.13476	0.145765	0.139891	0.13216
2461.17	0.082872	0.080678	0.075458	0.075615	0.110963	0.112843	0.102118	0.105902	0.135052	0.145976	0.14007	0.132404
2463.1	0.083208	0.081046	0.075875	0.076012	0.111373	0.113173	0.102445	0.106269	0.135203	0.146136	0.140344	0.132644
2465.03	0.083605	0.081486	0.076355	0.076413	0.111686	0.113485	0.102621	0.106721	0.135312	0.146419	0.14057	0.132707
2466.96	0.084	0.08192	0.076757	0.076831	0.11197	0.11387	0.102983	0.107041	0.135527	0.146739	0.140852	0.132842
2468.88	0.084135	0.082216	0.077094	0.077294	0.11231	0.114233	0.103343	0.107333	0.135605	0.146875	0.14092	0.133126
2470.81	0.084343	0.082649	0.07747	0.077858	0.112589	0.114521	0.103646	0.10773	0.135583	0.147011	0.14098	0.133369
2472.74	0.084603	0.083089	0.077868	0.078276	0.112846	0.114809	0.104022	0.108125	0.135759	0.14731	0.141374	0.133587
2474.67	0.085004	0.083443	0.078228	0.078584	0.113158	0.115118	0.1045	0.108541	0.13605	0.147564	0.141617	0.133878
2476.6	0.085551	0.083818	0.078684	0.079017	0.113589	0.115478	0.104962	0.108936	0.136354	0.147846	0.141819	0.134146
2478.53	0.08596	0.084232	0.079075	0.079455	0.113982	0.115873	0.105356	0.109303	0.136668	0.148276	0.142145	0.134542
2480.46	0.08639	0.084648	0.079591	0.079913	0.114348	0.116298	0.105685	0.10978	0.136956	0.148576	0.142489	0.134884
2482.39	0.08686	0.085118	0.080069	0.080374	0.114769	0.116668	0.106057	0.110203	0.137185	0.148873	0.142707	0.135096
2484.32	0.087286	0.085596	0.080441	0.080783	0.115088	0.117051	0.106465	0.110495	0.137463	0.149154	0.142948	0.135322
2486.24	0.087727	0.085971	0.080877	0.081084	0.115419	0.117454	0.1069	0.110891	0.137716	0.149275	0.143178	0.135433
2488.17	0.088227	0.086301	0.081211	0.081346	0.115833	0.117762	0.107362	0.111419	0.137941	0.149452	0.143336	0.135684
2490.1	0.088668	0.086632	0.081584	0.081824	0.116186	0.118124	0.1078	0.111852	0.138144	0.149635	0.143621	0.135974
2492.03	0.089008	0.087019	0.08203	0.082281	0.116518	0.118565	0.108242	0.112271	0.138459	0.149931	0.143882	0.136175
2493.96	0.089406	0.087437	0.082499	0.0826	0.116967	0.118978	0.108695	0.112692	0.138912	0.150289	0.144191	0.136467
2495.89	0.089834	0.087878	0.082863	0.082964	0.117415	0.119381	0.1091	0.113068	0.139144	0.150622	0.144618	0.136899
2497.82	0.090222	0.088411	0.08308	0.083343	0.117786	0.11983	0.109385	0.11339	0.13939	0.150902	0.145017	0.137214
2499.75	0.090555	0.088819	0.083436	0.083664	0.118197	0.120144	0.109767	0.113621	0.13976	0.151127	0.145318	0.137328
2501.67	0.090937	0.089048	0.083808	0.08406	0.118574	0.120421	0.110314	0.114017	0.13994	0.151308	0.145441	0.137532
2503.6	0.0913	0.089433	0.084179	0.084511	0.118917	0.120748	0.110701	0.1145	0.14001	0.151441	0.145514	0.137705
2505.53	0.091496	0.089961	0.084613	0.084907	0.119286	0.121039	0.110851	0.114934	0.140164	0.151552	0.145638	0.13783
2507.46	0.091775	0.090309	0.085025	0.085201	0.119604	0.121394	0.111165	0.115342	0.140381	0.151818	0.145876	0.138189
2509.39	0.092122	0.09066	0.085435	0.085621	0.11997	0.121775	0.111666	0.115747	0.140614	0.152128	0.14616	0.138514
2511.32	0.092543	0.091099	0.085838	0.08617	0.120361	0.122239	0.112154	0.116075	0.140821	0.152354	0.146484	0.138795
2513.25	0.092899	0.091568	0.086151	0.086611	0.120803	0.122749	0.11258	0.116497	0.141081	0.152795	0.146794	0.139043
2515.18	0.093155	0.091962	0.08654	0.08705	0.121185	0.123206	0.112927	0.117019	0.141344	0.153215	0.147013	0.139196
2517.1	0.093463	0.092216	0.087053	0.08749	0.121495	0.123629	0.113333	0.11748	0.141496	0.153435	0.147263	0.139404
2519.03	0.093802	0.092577	0.087276	0.08786	0.121794	0.123974	0.113761	0.117878	0.141616	0.153595	0.147504	0.139694
2520.96	0.094219	0.092989	0.0876	0.088161	0.122137	0.124292	0.114126	0.118174	0.141756	0.153841	0.147698	0.140032
2522.89	0.094567	0.09345	0.088159	0.088577	0.122564	0.124603	0.114455	0.118619	0.141874	0.154067	0.147978	0.140291
2524.82	0.094892	0.093912	0.088582	0.089064	0.12293	0.124984	0.114859	0.119033	0.142094	0.154277	0.148297	0.140531
2526.75	0.095369	0.094284	0.088901	0.089458	0.123321	0.125363	0.11536	0.119355	0.142318	0.15453	0.148498	0.140894
2528.68	0.095932	0.09474	0.089401	0.089817	0.123805	0.125883	0.115846	0.119737	0.142567	0.154767	0.148887	0.141223
2530.61	0.09637	0.095205	0.089929	0.090239	0.124221	0.126451	0.116343	0.120251	0.142918	0.155131	0.149271	0.141459
2532.54	0.096915	0.095727	0.09043	0.090758	0.124672	0.126788	0.116788	0.120798	0.143235	0.15536	0.149476	0.141709
2534.46	0.097548	0.096265	0.090935	0.091174	0.125213	0.127141	0.117149	0.121192	0.143582	0.15561	0.149755	0.14211
2536.39	0.098028	0.096726	0.091302	0.091549	0.125762	0.127516	0.117427	0.121691	0.143871	0.155991	0.150018	0.142388
2538.32	0.098446	0.097136	0.091727	0.091959	0.126202	0.127818	0.117866	0.122202	0.144005	0.156195	0.150396	0.142542
2540.25	0.098988	0.0975	0.092206	0.09226	0.126429	0.128094	0.11836	0.122621	0.144301	0.156381	0.150693	0.142827
2542.18	0.099436	0.098009	0.092605	0.092608	0.126802	0.128608	0.118822	0.122977	0.144604	0.156605	0.150705	0.14306
2544.11	0.099889	0.09852	0.09303	0.093104	0.127322	0.129199	0.119332	0.123375	0.144702	0.156976	0.15096	0.143302
2546.04	0.100384	0.098963	0.09357	0.093618	0.127918	0.129606	0.119819	0.123843	0.145083	0.157348	0.151414	0.143646
2547.97	0.100877	0.099539	0.093947	0.094042	0.128405	0.130085	0.120294	0.124394	0.14555	0.157773	0.151811	0.144069
2549.89	0.101518	0.100122	0.09444	0.094511	0.12884	0.130614	0.12073	0.124944	0.145885	0.158222	0.15212	0.144374
2551.82	0.101991	0.100605	0.095094	0.095041	0.12935	0.131097	0.121175	0.125343	0.14622	0.158475	0.152363	0.144677
2553.75	0.102385	0.101053	0.095596	0.095368	0.129744	0.131459	0.121642	0.125851	0.146515	0.158738	0.15261	0.145007
2555.68	0.102831	0.101554	0.096016	0.095791	0.130245	0.131855	0.122083	0.126405	0.146617	0.158975	0.152795	0.145255
2557.61	0.103198	0.101984	0.09638	0.096292	0.130798	0.132286	0.1225	0.126766	0.146667	0.159188	0.153004	0.145526
2559.54	0.103532	0.102395	0.096829	0.096627	0.131135	0.132723	0.122885	0.12724	0.146905	0.159233	0.153321	0.145649
2561.47	0.10391	0.102779	0.097285	0.097067	0.131433	0.133186	0.123336	0.127711	0.147136	0.159425	0.153622	0.145746
2563.4	0.104229	0.103221	0.097668	0.097646	0.131918	0.133477	0.123872	0.128092	0.147334	0.159806	0.153794	0.14599
2565.33	0.104631	0.103776	0.098019	0.098209	0.132362	0.133946	0.124264	0.128582	0.147509	0.160159	0.154181	0.146183
2567.25	0.105185	0.104234	0.098494	0.098649	0.132713	0.134528	0.124692	0.129049	0.147801	0.160438	0.154526	0.146555
2569.18	0.105729	0.1047	0.099006	0.099054	0.133188	0.134936	0.125166	0.129474	0.148113	0.160586	0.154772	0.147116
2571.11	0.106182	0.105102	0.0994	0.099481	0.13364	0.135395	0.125604	0.129845	0.148331	0.160977	0.15507	0.147462
2573.04	0.106559	0.105506	0.099762	0.09995	0.134165	0.135846	0.126111	0.130216	0.148509	0.161276	0.155201	0.147596
2574.97	0.106995	0.105983	0.100225	0.100299	0.134648	0.136213	0.126497	0.130653	0.148729	0.161468	0.155365	0.147783
2576.9	0.107423	0.106553	0.100753	0.10073	0.134866	0.136594	0.126907	0.131096	0.149008	0.161782	0.155647	0.148012
2578.83	0.107982	0.107123	0.101264	0.101279	0.13533	0.136937	0.127451	0.131601	0.149247	0.162097	0.15595	0.14838
2580.76	0.10864	0.107608	0.101754	0.101633	0.135895	0.137348	0.127974	0.132233	0.149565	0.162334	0.156235	0.148708
2582.68	0.109115	0.1081	0.102349	0.102149	0.136387	0.13793	0.128548	0.132741	0.149976	0.162683	0.156707	0.14902
2584.61	0.109609	0.108687	0.102937	0.102769	0.136972	0.138469	0.129061	0.133243	0.150451	0.163174	0.157136	0.149402
2586.54	0.110235	0.109319	0.103364	0.103233	0.13759	0.138883	0.129502	0.133839	0.150918	0.163646	0.15751	0.149687
2588.47	0.110839	0.109854	0.10391	0.103796	0.138185	0.139464	0.130039	0.134392	0.151401	0.164012	0.157877	0.149988
2590.4	0.111438	0.110414	0.104495	0.10445	0.138649	0.139985	0.130728	0.134917	0.151722	0.16427	0.158102	0.150185
2592.33	0.111891	0.110954	0.105049	0.105061	0.139096	0.140402	0.131254	0.135444	0.151866	0.164495	0.158306	0.150426
2594.26	0.11233	0.111397	0.105585	0.105498	0.139595	0.140877	0.131753	0.135937	0.15231	0.16475	0.158682	0.150735
2596.19	0.112933	0.111884	0.10614	0.105962	0.14012	0.141291	0.132358	0.136431	0.152711	0.164959	0.158949	0.15093
2598.12	0.113432	0.112581	0.106783	0.106688	0.140657	0.141826	0.132929	0.137016	0.152993	0.16528	0.15914	0.151178
2600.04	0.11391	0.113214	0.107344	0.107344	0.141091	0.142459	0.133481	0.137651	0.15345	0.165717	0.159587	0.151617
2601.97	0.114526	0.113744	0.107872	0.107908	0.141611	0.143152	0.134031	0.138378	0.153835	0.166205	0.160057	0.152178
2603.9	0.115226	0.114437	0.108611	0.108522	0.142201	0.143811	0.134709	0.139088	0.154164	0.166785	0.160582	0.15255
2605.83	0.11579	0.11524	0.109378	0.109171	0.142819	0.144461	0.135288	0.139705	0.154486	0.167244	0.1611	0.152864
2607.76	0.116329	0.1159	0.109932	0.109858	0.14349	0.145088	0.135797	0.140249	0.154892	0.167752	0.161429	0.153309
2609.69	0.116952	0.116454	0.110371	0.11061	0.144061	0.145618	0.136352	0.140789	0.155398	0.168227	0.161758	0.15371
2611.62	0.117429	0.117024	0.111075	0.111405	0.144663	0.146199	0.136958	0.141419	0.155829	0.16856	0.162138	0.154161
2613.55	0.118001	0.117763	0.111908	0.112077	0.145344	0.146743	0.137762	0.142221	0.156103	0.168845	0.162511	0.154693
2615.47	0.118749	0.118504	0.112649	0.112676	0.145973	0.147332	0.138471	0.143013	0.156323	0.169304	0.162938	0.155165
2617.4	0.119633	0.119252	0.113458	0.113563	0.146592	0.148052	0.139246	0.143752	0.156761	0.169855	0.16334	0.155579
2619.33	0.120534	0.120197	0.114169	0.114472	0.147335	0.148839	0.14009	0.144546	0.157422	0.170328	0.163802	0.156027
2621.26	0.121333	0.121103	0.114975	0.115108	0.148231	0.149681	0.140903	0.145381	0.15793	0.17097	0.164403	0.156671
2623.19	0.122202	0.121929	0.115909	0.115959	0.1492	0.150446	0.141784	0.146226	0.158482	0.17149	0.165116	0.15731
2625.12	0.123044	0.12278	0.116784	0.116848	0.150124	0.151265	0.142554	0.146951	0.159123	0.171917	0.165651	0.157754
2627.05	0.123934	0.123645	0.117654	0.117701	0.150867	0.152145	0.143394	0.147842	0.159641	0.172508	0.165993	0.158199
2628.98	0.124975	0.124573	0.118594	0.118495	0.151714	0.152903	0.144297	0.148809	0.160247	0.173107	0.166529	0.158658
2630.91	0.12598	0.12556	0.119525	0.11926	0.152538	0.15371	0.145159	0.149635	0.160849	0.173721	0.167214	0.159141
2632.83	0.126929	0.126455	0.120408	0.120154	0.153224	0.15458	0.146008	0.150493	0.161419	0.174234	0.167663	0.159583
2634.76	0.127813	0.127304	0.121222	0.121042	0.154088	0.155425	0.14685	0.151442	0.162003	0.174661	0.167987	0.160122
2636.69	0.128706	0.128264	0.121939	0.121963	0.154989	0.156179	0.147681	0.152316	0.16256	0.175169	0.168549	0.160795
2638.62	0.129632	0.129268	0.122823	0.122795	0.155889	0.156891	0.148519	0.153082	0.163028	0.175679	0.168956	0.161269
2640.55	0.13063	0.130107	0.123799	0.123582	0.156751	0.157717	0.149504	0.153926	0.163538	0.176276	0.169591	0.161777
2642.48	0.131586	0.130967	0.124615	0.124365	0.157512	0.158563	0.150276	0.154728	0.164153	0.176855	0.170488	0.162427
2644.41	0.132369	0.131924	0.125484	0.125118	0.158286	0.159391	0.15094	0.155519	0.16478	0.177348	0.171013	0.163001
2646.34	0.133133	0.132705	0.126342	0.125819	0.158979	0.160123	0.151811	0.156352	0.165258	0.177821	0.171305	0.163446
2648.26	0.133833	0.133497	0.127092	0.126523	0.15981	0.160822	0.15254	0.157135	0.165617	0.178379	0.171661	0.163818
2650.19	0.134544	0.134307	0.12782	0.127361	0.160661	0.161507	0.153249	0.157919	0.166008	0.178864	0.172218	0.164152
2652.12	0.135306	0.135202	0.128598	0.128235	0.161382	0.162267	0.153899	0.158727	0.166527	0.179292	0.172773	0.164549
2654.05	0.13614	0.136031	0.129513	0.129158	0.162106	0.163143	0.154594	0.159622	0.167031	0.17981	0.173211	0.16509
2655.98	0.137065	0.136841	0.130446	0.130059	0.16282	0.163931	0.1556	0.160402	0.167417	0.180392	0.173712	0.165849
2657.91	0.137936	0.137869	0.131302	0.130919	0.163735	0.164569	0.15644	0.161124	0.167839	0.181053	0.174382	0.166533
2659.84	0.138738	0.138701	0.13203	0.131835	0.164692	0.165364	0.157157	0.162037	0.168347	0.181739	0.175036	0.167021
2661.77	0.139582	0.139592	0.132864	0.132605	0.165441	0.166336	0.158024	0.162861	0.168894	0.182252	0.175656	0.167613
2663.69	0.14045	0.14055	0.133647	0.133385	0.16615	0.167083	0.158744	0.163676	0.16937	0.182689	0.176164	0.168096
2665.62	0.141323	0.141333	0.134541	0.134129	0.167051	0.167794	0.159631	0.164428	0.169908	0.183263	0.176555	0.168499
2667.55	0.142216	0.142012	0.135435	0.13485	0.167847	0.168429	0.160451	0.165182	0.170513	0.183644	0.177066	0.168856
2669.48	0.143127	0.142798	0.136203	0.135662	0.168531	0.169131	0.161035	0.166072	0.170953	0.183983	0.177537	0.169333
2671.41	0.143988	0.14372	0.137085	0.13646	0.169382	0.169923	0.161863	0.166792	0.171289	0.184541	0.177839	0.169933
2673.34	0.144762	0.144535	0.1379	0.137255	0.170098	0.170635	0.162718	0.167588	0.171761	0.185077	0.178335	0.170479
2675.27	0.145697	0.145366	0.138785	0.138069	0.170782	0.171477	0.163476	0.168442	0.172327	0.185685	0.179079	0.171012
2677.2	0.146672	0.146286	0.13949	0.138882	0.171561	0.172283	0.164355	0.169283	0.173005	0.186154	0.179654	0.171549
2679.13	0.147558	0.147065	0.140232	0.139543	0.172446	0.173018	0.165188	0.170193	0.173599	0.186558	0.180159	0.172082
2681.05	0.148442	0.147898	0.141173	0.140152	0.173356	0.173756	0.165931	0.171042	0.174109	0.187059	0.180717	0.172531
2682.98	0.149344	0.148797	0.142036	0.140886	0.174145	0.174644	0.166768	0.171784	0.174629	0.187578	0.181115	0.172895
2684.91	0.150365	0.149532	0.142587	0.141616	0.174917	0.175368	0.167674	0.172498	0.175132	0.188098	0.181561	0.173237
2686.84	0.151154	0.150253	0.143215	0.142367	0.175759	0.176006	0.168513	0.173289	0.175591	0.188523	0.181947	0.173676
2688.77	0.151864	0.151099	0.14414	0.142994	0.176667	0.176811	0.169169	0.174033	0.176	0.188962	0.182343	0.174174
2690.7	0.152868	0.152022	0.14492	0.143555	0.177565	0.177591	0.169911	0.174845	0.176527	0.189464	0.182944	0.174623
2692.63	0.153858	0.152899	0.145809	0.144457	0.178567	0.17847	0.170743	0.175794	0.177061	0.190033	0.183437	0.175137
2694.56	0.154803	0.15372	0.146803	0.145377	0.179449	0.179295	0.171603	0.176723	0.177654	0.190645	0.183978	0.175903
2696.48	0.155662	0.154485	0.147418	0.146139	0.180101	0.179995	0.172478	0.177386	0.178168	0.191207	0.184453	0.176524
2698.41	0.156391	0.155254	0.14789	0.146793	0.180793	0.180651	0.173065	0.17804	0.178665	0.191678	0.184843	0.176779
2700.34	0.157038	0.155955	0.148615	0.14735	0.181573	0.181298	0.173641	0.178739	0.178953	0.192121	0.185288	0.177136
2702.27	0.157624	0.156652	0.149385	0.148051	0.182145	0.181889	0.17416	0.179244	0.179322	0.192526	0.185696	0.177449
2704.2	0.158235	0.157455	0.150027	0.148651	0.182706	0.182446	0.174608	0.17988	0.179791	0.192921	0.186023	0.177791
2706.13	0.158921	0.158162	0.150593	0.149397	0.183371	0.183127	0.1752	0.180412	0.180094	0.193301	0.186475	0.178295
2708.06	0.159639	0.158865	0.151355	0.150319	0.183957	0.183878	0.175921	0.180955	0.180444	0.193673	0.186927	0.178808
2709.99	0.160425	0.159778	0.152211	0.151282	0.184549	0.184619	0.17678	0.1818	0.180967	0.19421	0.187324	0.179518
2711.92	0.161253	0.16072	0.153213	0.152335	0.185353	0.185439	0.177711	0.182721	0.181647	0.195037	0.187987	0.180251
2713.84	0.162248	0.161641	0.154236	0.153263	0.186383	0.186357	0.178694	0.183756	0.182222	0.195783	0.1888	0.180826
2715.77	0.163305	0.162713	0.155085	0.154203	0.187381	0.187326	0.179661	0.184788	0.182825	0.196422	0.189522	0.181461
2717.7	0.164241	0.163748	0.156187	0.155062	0.188255	0.188198	0.180592	0.185757	0.183445	0.197158	0.190102	0.182034
2719.63	0.165213	0.164652	0.157234	0.155814	0.189061	0.18903	0.18147	0.186541	0.184187	0.197811	0.190811	0.182472
2721.56	0.16616	0.16554	0.157974	0.156695	0.189832	0.189812	0.182387	0.187212	0.184852	0.198345	0.191491	0.183039
2723.49	0.166976	0.166425	0.158872	0.157699	0.190517	0.190417	0.183204	0.187914	0.185336	0.198638	0.191995	0.183546
2725.42	0.167677	0.167244	0.159714	0.158407	0.191265	0.190952	0.183766	0.188589	0.185829	0.198882	0.192268	0.184069
2727.35	0.168651	0.168163	0.160564	0.159163	0.192087	0.191713	0.18452	0.189398	0.186297	0.199485	0.192801	0.184655
2729.27	0.16977	0.169193	0.161538	0.160132	0.192847	0.192636	0.185572	0.190215	0.186861	0.200295	0.19369	0.185342
2731.2	0.170673	0.170031	0.162415	0.161019	0.193673	0.193402	0.186438	0.191068	0.187571	0.201003	0.194258	0.185983
2733.13	0.171394	0.170851	0.163185	0.161963	0.194583	0.193991	0.187127	0.191989	0.188267	0.201482	0.194811	0.186434
2735.06	0.172127	0.171605	0.16385	0.162787	0.195292	0.194667	0.187666	0.192658	0.188878	0.201898	0.195514	0.186889
2736.99	0.172798	0.172329	0.164511	0.163309	0.19585	0.195374	0.188309	0.193259	0.189405	0.202405	0.196004	0.187192
2738.92	0.173401	0.173002	0.165212	0.163823	0.196469	0.195899	0.188952	0.193876	0.189879	0.202995	0.196347	0.187597
2740.85	0.174176	0.1736	0.165847	0.16457	0.197012	0.196398	0.189566	0.194444	0.190307	0.203594	0.196748	0.188022
2742.78	0.174806	0.174345	0.166443	0.16522	0.197579	0.196946	0.190247	0.195063	0.190689	0.20407	0.197101	0.188491
2744.71	0.175384	0.175136	0.167219	0.165797	0.198159	0.197693	0.190998	0.195697	0.190968	0.204487	0.197518	0.189084
2746.63	0.175987	0.175762	0.167989	0.166636	0.198641	0.198509	0.191689	0.196354	0.191275	0.204944	0.198116	0.189428
2748.56	0.176693	0.176453	0.168776	0.167613	0.199492	0.199132	0.192389	0.197028	0.191881	0.205473	0.198736	0.190002
2750.49	0.177523	0.177415	0.169646	0.168389	0.200333	0.19976	0.193249	0.197934	0.19254	0.206148	0.199393	0.190754
2752.42	0.178453	0.178346	0.17054	0.169256	0.201097	0.200661	0.194078	0.198898	0.193208	0.207035	0.200052	0.191309
2754.35	0.179321	0.179222	0.171399	0.170308	0.202074	0.201469	0.194932	0.199766	0.193928	0.207681	0.200691	0.191919
2756.28	0.179976	0.179989	0.172213	0.171164	0.202865	0.202342	0.195738	0.200663	0.194602	0.208124	0.201342	0.19261
2758.21	0.180781	0.180904	0.173015	0.171922	0.203608	0.203053	0.196575	0.20156	0.195026	0.208889	0.201986	0.193297
2760.14	0.18164	0.181967	0.173954	0.172744	0.204367	0.203617	0.197279	0.20249	0.195462	0.20962	0.202539	0.194029
2762.06	0.182423	0.182769	0.174934	0.173807	0.204995	0.204486	0.19803	0.203229	0.196185	0.2102	0.203291	0.194657
2763.99	0.183273	0.183694	0.175923	0.174899	0.205784	0.205559	0.198992	0.203988	0.196971	0.210905	0.20407	0.19526
2765.92	0.184289	0.18472	0.177015	0.175887	0.206824	0.206626	0.19998	0.20502	0.197791	0.21177	0.20479	0.196033
2767.85	0.185448	0.185817	0.178147	0.176882	0.207853	0.207583	0.201246	0.206241	0.198644	0.212725	0.205825	0.19691
2769.78	0.186639	0.187014	0.179246	0.17817	0.208971	0.208634	0.202542	0.207419	0.199597	0.213665	0.206802	0.197709
2771.71	0.187863	0.188247	0.180446	0.179586	0.210073	0.209696	0.203728	0.208497	0.20045	0.214456	0.207654	0.198473
2773.64	0.189079	0.18946	0.181695	0.180732	0.211294	0.210843	0.204707	0.209511	0.201153	0.21512	0.20856	0.199379
2775.57	0.190281	0.190557	0.18284	0.181839	0.212466	0.21189	0.205896	0.21066	0.20196	0.215937	0.209425	0.200347
2777.5	0.191563	0.191973	0.184148	0.182944	0.213529	0.212895	0.207138	0.212005	0.203011	0.216866	0.210324	0.201224
2779.42	0.192812	0.193361	0.185288	0.184205	0.214721	0.214201	0.208215	0.213215	0.204022	0.217872	0.211315	0.202153
2781.35	0.194008	0.194721	0.186512	0.185729	0.216017	0.21547	0.209507	0.214539	0.204995	0.218903	0.212292	0.203182
2783.28	0.195369	0.196261	0.188156	0.187329	0.217297	0.216734	0.210814	0.215936	0.206031	0.219896	0.213198	0.204194
2785.21	0.196805	0.197661	0.189777	0.18889	0.218408	0.218107	0.212283	0.217186	0.207116	0.220975	0.214135	0.205348
2787.14	0.198188	0.199123	0.191352	0.190359	0.219788	0.21951	0.213688	0.218784	0.20819	0.222056	0.215385	0.206513
2789.07	0.199634	0.200706	0.192977	0.191786	0.221257	0.220877	0.215247	0.220345	0.209233	0.223272	0.216701	0.207639
2791	0.201314	0.202271	0.194543	0.193518	0.222776	0.222268	0.216945	0.221936	0.210358	0.224532	0.217904	0.208781
2792.93	0.203023	0.204022	0.1963	0.195354	0.224445	0.223782	0.218517	0.223723	0.211667	0.22586	0.219208	0.21005
2794.85	0.204692	0.205895	0.197986	0.197226	0.225904	0.225345	0.22004	0.225295	0.212974	0.227096	0.220414	0.211219
2796.78	0.206246	0.207515	0.199683	0.199096	0.227361	0.226921	0.221445	0.226774	0.213981	0.228256	0.221563	0.212357
2798.71	0.207765	0.209337	0.201589	0.200932	0.229001	0.228672	0.223183	0.228447	0.215125	0.229658	0.222931	0.213618
2800.64	0.209549	0.21133	0.203514	0.202923	0.230716	0.23061	0.225171	0.230273	0.216498	0.230934	0.224362	0.214965
2802.57	0.211593	0.213429	0.20567	0.205055	0.232628	0.232536	0.2271	0.232315	0.217952	0.232402	0.225892	0.216542
2804.5	0.213835	0.215774	0.207935	0.207359	0.234568	0.234633	0.229198	0.234692	0.219635	0.234208	0.227591	0.21835
2806.43	0.216136	0.218243	0.210423	0.209985	0.236872	0.236751	0.231562	0.237089	0.221412	0.236102	0.22935	0.220142
2808.36	0.21855	0.220729	0.213094	0.212565	0.239284	0.239048	0.234153	0.239623	0.223366	0.237917	0.231199	0.222008
2810.28	0.221237	0.223296	0.215855	0.215216	0.241766	0.241612	0.236682	0.242287	0.225425	0.239823	0.233178	0.224004
2812.21	0.224085	0.226225	0.218593	0.218211	0.244558	0.244431	0.239505	0.24492	0.227397	0.241932	0.235259	0.225816
2814.14	0.227058	0.229154	0.221615	0.221164	0.24732	0.247336	0.242527	0.247682	0.229371	0.244047	0.237284	0.227764
2816.07	0.230266	0.23235	0.22485	0.224162	0.250269	0.250216	0.245473	0.25081	0.231509	0.246328	0.239294	0.230044
2818	0.23363	0.235822	0.228065	0.227517	0.253466	0.253492	0.248754	0.254233	0.233938	0.248778	0.241669	0.232402
2819.93	0.237203	0.23948	0.231688	0.231377	0.256816	0.257064	0.252364	0.257753	0.236472	0.251123	0.244264	0.234932
2821.86	0.241043	0.243481	0.23578	0.235369	0.260638	0.261029	0.256295	0.261572	0.239267	0.25378	0.247137	0.237711
2823.79	0.245411	0.247818	0.240181	0.239542	0.265087	0.265383	0.260627	0.26596	0.242369	0.257084	0.250368	0.240699
2825.72	0.250399	0.252799	0.244956	0.244237	0.269876	0.270001	0.265392	0.270883	0.245823	0.260678	0.253734	0.244122
2827.64	0.255816	0.258076	0.25011	0.249354	0.275052	0.275275	0.270741	0.276269	0.249596	0.264456	0.257313	0.247845
2829.57	0.261481	0.263825	0.256055	0.255083	0.280837	0.281003	0.276667	0.281982	0.253742	0.268601	0.261508	0.251783
2831.5	0.267661	0.270144	0.262657	0.261544	0.287112	0.287239	0.282932	0.288364	0.258313	0.272992	0.266036	0.256264
2833.43	0.274852	0.277247	0.269736	0.268742	0.294371	0.294483	0.290291	0.295793	0.263237	0.278079	0.271038	0.261414
2835.36	0.283138	0.285771	0.278102	0.277236	0.30286	0.302955	0.299008	0.304395	0.268911	0.28432	0.276972	0.267261
2837.29	0.292883	0.296008	0.288265	0.287418	0.31281	0.313141	0.309413	0.314817	0.276085	0.291619	0.283993	0.274105
2839.22	0.305504	0.308844	0.301313	0.299986	0.325698	0.326036	0.322545	0.32789	0.285356	0.300894	0.292971	0.282898
2841.15	0.321956	0.324934	0.317894	0.316302	0.342235	0.342479	0.339271	0.344393	0.297179	0.312922	0.304622	0.294461
2843.07	0.342199	0.345371	0.338436	0.33702	0.362913	0.363244	0.360362	0.365505	0.312072	0.328158	0.319511	0.308966
2845	0.367009	0.370583	0.36365	0.362558	0.388092	0.3888	0.3863	0.391813	0.330136	0.346808	0.337672	0.326806
2846.93	0.39479	0.398984	0.392356	0.391467	0.416288	0.417038	0.415424	0.420879	0.349806	0.367048	0.357217	0.346462
2848.86	0.419542	0.424621	0.418585	0.417789	0.441544	0.442384	0.441691	0.446959	0.365762	0.383394	0.373208	0.362671
2850.79	0.435819	0.441371	0.435877	0.435837	0.45791	0.459331	0.459257	0.464556	0.373992	0.391795	0.381994	0.371046
2852.72	0.443301	0.448998	0.443886	0.444444	0.465096	0.467022	0.467397	0.472291	0.375654	0.393644	0.384261	0.373059
2854.65	0.443049	0.448958	0.444031	0.444871	0.464081	0.466284	0.466918	0.471724	0.372721	0.390523	0.381674	0.37081
2856.58	0.436395	0.442854	0.437994	0.439036	0.456295	0.458872	0.459586	0.464462	0.366503	0.383857	0.375383	0.365004
2858.51	0.426507	0.43314	0.428238	0.429382	0.444958	0.447587	0.448495	0.452975	0.358554	0.375713	0.367239	0.357308
2860.43	0.416199	0.422936	0.41767	0.41886	0.433329	0.435864	0.436525	0.441196	0.350837	0.367699	0.359602	0.349823
2862.36	0.407464	0.414785	0.40914	0.410183	0.423886	0.426106	0.426553	0.431465	0.344836	0.361507	0.353791	0.343948
2864.29	0.401856	0.409699	0.403792	0.404828	0.417383	0.419297	0.420079	0.424925	0.341278	0.357764	0.350136	0.340411
2866.22	0.400205	0.408056	0.40208	0.403086	0.414477	0.416459	0.417233	0.422375	0.340225	0.356467	0.349053	0.33931
2868.15	0.401908	0.409432	0.403335	0.404495	0.414944	0.416612	0.417422	0.422708	0.341053	0.357165	0.349801	0.34028
2870.08	0.404926	0.412284	0.406055	0.407553	0.416714	0.418104	0.419151	0.424345	0.342578	0.358755	0.35114	0.342003
2872.01	0.406911	0.414362	0.408214	0.409404	0.417915	0.419183	0.420227	0.425616	0.343307	0.359495	0.352079	0.342798
2873.94	0.407046	0.414579	0.408225	0.408995	0.417105	0.418225	0.419455	0.425078	0.342826	0.358621	0.351412	0.342351
2875.86	0.40586	0.413637	0.406958	0.40758	0.414974	0.416139	0.417469	0.423031	0.341526	0.35714	0.349964	0.340914
2877.79	0.404883	0.412596	0.405599	0.406212	0.413334	0.414408	0.415421	0.420882	0.340141	0.355801	0.34878	0.339632
2879.72	0.405417	0.412869	0.405577	0.405782	0.413162	0.414076	0.41493	0.420391	0.339877	0.35542	0.348474	0.339167
2881.65	0.4078	0.414917	0.407282	0.407088	0.414932	0.415678	0.416625	0.421995	0.341171	0.356637	0.349482	0.340095
2883.58	0.411498	0.418188	0.410594	0.410418	0.418407	0.418615	0.419934	0.42505	0.343601	0.358846	0.351526	0.34249
2885.51	0.416252	0.422925	0.415616	0.415116	0.42315	0.423122	0.424425	0.429722	0.346555	0.361891	0.354788	0.345955
2887.44	0.422329	0.429143	0.421541	0.420892	0.429055	0.429317	0.430297	0.435458	0.350396	0.366111	0.358931	0.350013
2889.37	0.429026	0.435915	0.428206	0.42757	0.43573	0.436348	0.437414	0.442245	0.35502	0.370841	0.363536	0.35422
2891.3	0.436081	0.44326	0.435676	0.435006	0.443109	0.443636	0.445106	0.449859	0.359881	0.376093	0.368573	0.35914
2893.22	0.443944	0.450971	0.443565	0.443112	0.450822	0.451342	0.453097	0.457865	0.365322	0.381739	0.374083	0.364658
2895.15	0.452047	0.458905	0.451613	0.451334	0.458708	0.459625	0.461629	0.466465	0.370945	0.387589	0.379732	0.370286
2897.08	0.460067	0.467694	0.460231	0.4601	0.467646	0.468489	0.470548	0.475394	0.377183	0.393798	0.385799	0.376167
2899.01	0.468998	0.476991	0.469607	0.469719	0.477107	0.47791	0.480024	0.485071	0.383922	0.400498	0.392599	0.382467
2900.94	0.478856	0.486587	0.479834	0.479754	0.48658	0.487861	0.490535	0.49541	0.390884	0.407808	0.399582	0.389446
2902.87	0.489568	0.497468	0.490831	0.490502	0.497242	0.49891	0.501445	0.506491	0.398556	0.415535	0.407302	0.397427
2904.8	0.501773	0.509894	0.502906	0.502721	0.509632	0.511417	0.513631	0.518866	0.406977	0.424388	0.41619	0.406104
2906.73	0.515776	0.523688	0.517306	0.517303	0.523688	0.525438	0.528123	0.533124	0.417472	0.434556	0.426219	0.415915
2908.65	0.532043	0.540272	0.534188	0.534394	0.539624	0.541921	0.54527	0.549867	0.429849	0.446708	0.438312	0.427969
2910.58	0.551626	0.560221	0.554291	0.554497	0.558733	0.561647	0.565467	0.569773	0.444336	0.462025	0.45323	0.442758
2912.51	0.574533	0.5836	0.57854	0.578415	0.582111	0.584506	0.589356	0.59354	0.461793	0.480106	0.470927	0.460037
2914.44	0.599205	0.609371	0.604295	0.604221	0.60729	0.608872	0.615352	0.619145	0.479443	0.498794	0.489288	0.477924
2916.37	0.621394	0.632127	0.626845	0.627547	0.629157	0.631182	0.638814	0.642422	0.49439	0.514113	0.504413	0.492634
2918.3	0.637913	0.648341	0.644108	0.6451	0.645574	0.648626	0.657027	0.65968	0.504986	0.523984	0.514583	0.502204
2920.23	0.649631	0.659635	0.656623	0.65741	0.657688	0.660825	0.669914	0.671369	0.510797	0.529885	0.519998	0.508041
2922.16	0.656974	0.666498	0.663741	0.665009	0.664359	0.667657	0.677204	0.678239	0.512587	0.531928	0.521921	0.510275
2924.09	0.658588	0.667816	0.665207	0.666614	0.665444	0.66888	0.677973	0.679728	0.51059	0.529702	0.520446	0.508433
2926.01	0.654155	0.663603	0.660697	0.662053	0.661164	0.664401	0.672689	0.674896	0.505097	0.52437	0.514784	0.50311
2927.94	0.645424	0.654635	0.651238	0.652816	0.651272	0.65487	0.662838	0.664502	0.496542	0.515712	0.506172	0.494981
2929.87	0.63301	0.641778	0.638066	0.640049	0.637805	0.641088	0.648744	0.650264	0.485781	0.50447	0.495451	0.484433
2931.8	0.617974	0.626272	0.621949	0.623617	0.621831	0.623824	0.631932	0.633298	0.473838	0.491904	0.483064	0.472032
2933.73	0.600679	0.608466	0.602948	0.604465	0.603305	0.604631	0.613019	0.614109	0.460359	0.477908	0.469226	0.458348
2935.66	0.581249	0.588355	0.582237	0.584021	0.583139	0.584439	0.592077	0.593281	0.446039	0.463097	0.454882	0.443923
2937.59	0.561024	0.567703	0.561655	0.563322	0.562856	0.563708	0.570622	0.572406	0.431818	0.44845	0.440233	0.429587
2939.52	0.541707	0.548267	0.541775	0.543716	0.543617	0.543801	0.550127	0.552475	0.41856	0.434862	0.426312	0.416574
2941.44	0.524322	0.530593	0.523891	0.525494	0.526316	0.526271	0.53198	0.534584	0.406625	0.422662	0.414478	0.404686
2943.37	0.509411	0.515647	0.508678	0.509662	0.511813	0.511381	0.516745	0.519618	0.396681	0.412728	0.404531	0.394757
2945.3	0.497525	0.504064	0.49681	0.497502	0.500211	0.499696	0.504839	0.508009	0.389412	0.405393	0.396909	0.387629
2947.23	0.48892	0.495875	0.488437	0.489109	0.492234	0.491823	0.496597	0.499989	0.38451	0.400553	0.392151	0.382514
2949.16	0.484175	0.491058	0.483418	0.484153	0.488103	0.487415	0.492308	0.495647	0.382225	0.398325	0.389852	0.379757
2951.09	0.482658	0.488512	0.481392	0.482007	0.486791	0.485872	0.491304	0.494409	0.381678	0.397803	0.389259	0.379204
2953.02	0.482046	0.487712	0.480599	0.481092	0.486588	0.485406	0.491063	0.494292	0.381762	0.398204	0.389349	0.379404
2954.95	0.480489	0.486803	0.479194	0.479901	0.485748	0.484481	0.49024	0.493174	0.381202	0.397733	0.388827	0.378597
2956.87	0.477036	0.483257	0.475874	0.476847	0.483206	0.481777	0.487384	0.490322	0.379117	0.395317	0.38681	0.37638
2958.8	0.471786	0.477641	0.47036	0.47141	0.478242	0.476586	0.482042	0.485407	0.375348	0.391348	0.382954	0.372553
2960.73	0.464567	0.47001	0.462876	0.463512	0.470663	0.468964	0.474702	0.477742	0.369642	0.385963	0.377539	0.366954
2962.66	0.45474	0.459728	0.452494	0.452871	0.460816	0.458937	0.464567	0.467473	0.362511	0.378694	0.370309	0.359727
2964.59	0.442816	0.447443	0.439537	0.439985	0.448978	0.446377	0.45182	0.455089	0.354192	0.369663	0.36146	0.351047
2966.52	0.429438	0.433813	0.425298	0.425472	0.435463	0.432148	0.437628	0.440802	0.344431	0.360113	0.351766	0.341697
2968.45	0.415462	0.41957	0.410466	0.410906	0.421248	0.418038	0.422882	0.426338	0.334448	0.350242	0.341914	0.331909
2970.38	0.401729	0.405544	0.39625	0.396807	0.407636	0.404372	0.408654	0.412405	0.325276	0.340544	0.332627	0.322417
2972.31	0.38898	0.392277	0.383063	0.382994	0.394971	0.391387	0.395459	0.399222	0.31674	0.331776	0.324063	0.314012
2974.23	0.377383	0.379935	0.370496	0.370165	0.383217	0.379534	0.383103	0.386971	0.308827	0.323967	0.315962	0.305807
2976.16	0.366877	0.368961	0.35931	0.358733	0.372776	0.368812	0.372122	0.375888	0.301709	0.316703	0.308629	0.298286
2978.09	0.357378	0.359237	0.349382	0.348479	0.363469	0.359107	0.362286	0.366078	0.295492	0.310296	0.302512	0.291913
2980.02	0.348967	0.350141	0.34007	0.339109	0.35506	0.35058	0.353372	0.35717	0.290035	0.30477	0.297069	0.286151
2981.95	0.341599	0.342199	0.331889	0.33055	0.347755	0.343036	0.345589	0.34947	0.285176	0.299911	0.292285	0.281302
2983.88	0.334953	0.335434	0.324852	0.323098	0.341347	0.336543	0.339063	0.34295	0.280955	0.295504	0.288299	0.277272
2985.81	0.329435	0.329399	0.318717	0.316748	0.335908	0.331256	0.333249	0.337196	0.277456	0.291769	0.284642	0.273551
2987.74	0.324775	0.323975	0.313316	0.311051	0.331316	0.326425	0.328069	0.332069	0.274514	0.288982	0.281401	0.270368
2989.66	0.320729	0.319551	0.308772	0.306485	0.327245	0.32258	0.323914	0.327884	0.271992	0.286644	0.279067	0.268107
2991.59	0.318004	0.316481	0.305355	0.303134	0.324514	0.320036	0.321012	0.32515	0.270409	0.2852	0.277596	0.2666
2993.52	0.316342	0.314545	0.303407	0.300838	0.323164	0.318453	0.319151	0.323317	0.269772	0.284451	0.276817	0.265668
2995.45	0.315653	0.313802	0.302554	0.299756	0.322591	0.317738	0.31832	0.322356	0.269639	0.284501	0.276972	0.265682
2997.38	0.316295	0.31436	0.302873	0.300101	0.323199	0.318372	0.319224	0.323144	0.27054	0.285799	0.277968	0.266463
2999.31	0.318492	0.316309	0.304798	0.30221	0.325733	0.320645	0.321555	0.325469	0.272648	0.288007	0.279716	0.268152
3001.24	0.322359	0.3196	0.308118	0.305709	0.329564	0.324219	0.325361	0.329164	0.275411	0.290818	0.282461	0.2712
3003.17	0.327175	0.324247	0.312699	0.310251	0.334133	0.329082	0.330313	0.333927	0.278994	0.294219	0.285835	0.274807
3005.1	0.332491	0.329437	0.317982	0.315417	0.33927	0.334297	0.335515	0.339145	0.283007	0.297853	0.289609	0.278284
3007.02	0.337966	0.334887	0.323707	0.320538	0.344198	0.339176	0.340811	0.344413	0.2866	0.301462	0.29348	0.281719
3008.95	0.342583	0.33959	0.328475	0.324991	0.34851	0.343468	0.345207	0.34877	0.289688	0.304596	0.296535	0.284893
3010.88	0.345251	0.341971	0.330629	0.327576	0.351131	0.346052	0.347417	0.35103	0.291564	0.306299	0.298027	0.28651
3012.81	0.345266	0.34174	0.330404	0.327714	0.350806	0.345583	0.346912	0.350723	0.291339	0.306005	0.297947	0.286251
3014.74	0.343177	0.339497	0.328117	0.325549	0.348032	0.342808	0.344422	0.348355	0.289529	0.304307	0.296454	0.284629
3016.67	0.339755	0.336055	0.324376	0.321429	0.344264	0.338766	0.340678	0.344427	0.286948	0.301943	0.294011	0.281923
3018.6	0.335824	0.331939	0.320269	0.317072	0.340147	0.334475	0.336293	0.34008	0.284471	0.29938	0.291692	0.279431
3020.53	0.33254	0.328523	0.31645	0.313405	0.336653	0.330853	0.332578	0.336664	0.282594	0.297382	0.28962	0.277638
3022.45	0.330008	0.326067	0.313694	0.310644	0.334201	0.327831	0.329555	0.334148	0.281418	0.295892	0.288034	0.276267
3024.38	0.328534	0.324536	0.31213	0.309013	0.332448	0.325854	0.327621	0.332379	0.28071	0.294937	0.2872	0.275416
3026.31	0.32813	0.32385	0.311409	0.307969	0.331686	0.324847	0.326792	0.331395	0.280636	0.294737	0.287017	0.275188
3028.24	0.328679	0.324305	0.311747	0.308042	0.331978	0.324918	0.326814	0.331437	0.281269	0.295216	0.287718	0.275904
3030.17	0.330258	0.325399	0.31249	0.309244	0.333231	0.325803	0.327765	0.332014	0.282508	0.296186	0.288612	0.276969
3032.1	0.331612	0.326425	0.313222	0.310181	0.334239	0.326706	0.328698	0.332751	0.283547	0.297065	0.289178	0.277471
3034.03	0.332683	0.327887	0.314396	0.311051	0.335094	0.327761	0.329681	0.334061	0.284229	0.298172	0.290194	0.278274
3035.96	0.334505	0.329658	0.316001	0.3127	0.336844	0.329213	0.331195	0.335802	0.285538	0.29966	0.291636	0.27991
3037.89	0.33684	0.331797	0.318205	0.314987	0.339117	0.331021	0.333129	0.338159	0.287183	0.301259	0.293449	0.281908
3039.81	0.339153	0.334282	0.320463	0.317232	0.341143	0.332984	0.335235	0.340446	0.288836	0.30297	0.295275	0.283667
3041.74	0.34179	0.336659	0.322718	0.319411	0.3432	0.335181	0.337558	0.342371	0.290534	0.304689	0.296921	0.285308
3043.67	0.344839	0.338934	0.325164	0.321706	0.34569	0.337444	0.339863	0.344454	0.292214	0.3064	0.298565	0.287135
3045.6	0.348044	0.341721	0.327663	0.324428	0.348262	0.340145	0.342417	0.34722	0.294123	0.30834	0.300465	0.288995
3047.53	0.351234	0.345019	0.330513	0.327526	0.350864	0.342837	0.345011	0.350132	0.296494	0.310443	0.302773	0.290716
3049.46	0.3545	0.348051	0.333643	0.330164	0.353525	0.345362	0.347375	0.352615	0.298572	0.312555	0.304828	0.292473
3051.39	0.357942	0.351012	0.336752	0.332792	0.356526	0.348149	0.350381	0.355541	0.300567	0.314714	0.306697	0.294706
3053.32	0.361582	0.354613	0.340106	0.336114	0.359877	0.351165	0.353827	0.35886	0.302984	0.316971	0.309325	0.297104
3055.24	0.365221	0.358156	0.343493	0.339397	0.363085	0.354016	0.356788	0.362094	0.305631	0.319265	0.312231	0.299227
3057.17	0.368534	0.361116	0.346489	0.342163	0.365964	0.356472	0.359444	0.364814	0.307826	0.321278	0.313958	0.301319
3059.1	0.372014	0.364145	0.349603	0.345201	0.368841	0.359249	0.3625	0.367636	0.309816	0.323078	0.31564	0.303691
3061.03	0.375496	0.367299	0.352581	0.348597	0.371782	0.36199	0.365412	0.370643	0.311913	0.325372	0.317881	0.30596
3062.96	0.378912	0.370578	0.355257	0.351327	0.374619	0.364585	0.368335	0.3732	0.314224	0.327614	0.319814	0.308082
3064.89	0.381654	0.372911	0.357762	0.35317	0.376474	0.366452	0.370495	0.375203	0.315974	0.329026	0.321161	0.309738
3066.82	0.383852	0.374357	0.359544	0.354761	0.37796	0.3679	0.372014	0.376774	0.317001	0.330011	0.32228	0.311054
3068.75	0.386102	0.376538	0.361197	0.357041	0.379769	0.369662	0.373874	0.378459	0.318128	0.331103	0.32348	0.312064
3070.68	0.388409	0.378849	0.363361	0.359404	0.381606	0.37163	0.375593	0.380558	0.319277	0.332788	0.324825	0.31327
3072.6	0.390981	0.381133	0.365919	0.361476	0.383807	0.373741	0.377391	0.382534	0.320761	0.334504	0.326461	0.314982
3074.53	0.39327	0.383787	0.368565	0.363859	0.385719	0.375628	0.37946	0.384476	0.322486	0.335957	0.328036	0.316728
3076.46	0.395688	0.386202	0.370812	0.366196	0.387602	0.377558	0.38169	0.38677	0.324275	0.337325	0.329724	0.318429
3078.39	0.398546	0.388387	0.372834	0.368329	0.389698	0.379409	0.383709	0.389109	0.326096	0.339055	0.331266	0.319724
3080.32	0.400702	0.390563	0.374615	0.370008	0.391526	0.380932	0.385227	0.390732	0.327465	0.34053	0.332514	0.320928
3082.25	0.402656	0.392287	0.376417	0.371653	0.393116	0.382526	0.386744	0.392339	0.32825	0.341342	0.333765	0.322073
3084.18	0.404888	0.394125	0.378466	0.373675	0.394833	0.384292	0.388471	0.394398	0.329045	0.342253	0.334835	0.323217
3086.11	0.40711	0.396466	0.380651	0.37569	0.396522	0.385864	0.390242	0.396162	0.330419	0.343395	0.336112	0.324561
3088.03	0.409562	0.398863	0.382757	0.37796	0.398064	0.387551	0.392065	0.39784	0.331867	0.344856	0.337313	0.325983
3089.96	0.411698	0.401074	0.384659	0.380071	0.399882	0.389288	0.3938	0.399685	0.333194	0.346407	0.338614	0.327399
3091.89	0.414343	0.403373	0.386473	0.382048	0.402072	0.390941	0.395614	0.401225	0.334518	0.347755	0.340175	0.328622
3093.82	0.417751	0.406343	0.388955	0.384255	0.404467	0.393209	0.397723	0.403055	0.336463	0.349398	0.341788	0.330258
3095.75	0.420254	0.408649	0.391521	0.385958	0.406784	0.395318	0.399928	0.405066	0.338232	0.351068	0.343237	0.331815
3097.68	0.422503	0.410844	0.3937	0.388008	0.408727	0.39711	0.401822	0.407049	0.339456	0.352488	0.344604	0.333207
3099.61	0.425606	0.413467	0.395886	0.390309	0.410818	0.3991	0.403662	0.409567	0.341228	0.354016	0.346096	0.335046
3101.54	0.428333	0.415374	0.397935	0.392275	0.413136	0.400838	0.40581	0.411548	0.342513	0.355487	0.34725	0.336373
3103.46	0.430943	0.417577	0.400278	0.394922	0.415129	0.402614	0.407829	0.413456	0.34362	0.356724	0.348693	0.337687
3105.39	0.434048	0.420248	0.402995	0.397761	0.417145	0.405048	0.410203	0.415974	0.345293	0.358367	0.350656	0.339423
3107.32	0.437007	0.423047	0.4059	0.400164	0.419526	0.407808	0.412738	0.418528	0.34696	0.360145	0.352139	0.341389
3109.25	0.440045	0.425775	0.408638	0.402872	0.422008	0.410241	0.415147	0.420918	0.348827	0.361847	0.354016	0.343123
3111.18	0.443192	0.428647	0.411448	0.406243	0.424197	0.412311	0.41788	0.42359	0.350957	0.363737	0.356352	0.344612
3113.11	0.446491	0.431988	0.414584	0.409077	0.426553	0.414433	0.420339	0.42615	0.353155	0.365617	0.358183	0.346749
3115.04	0.449642	0.434994	0.417582	0.411698	0.429006	0.416768	0.422349	0.428361	0.355358	0.367531	0.360128	0.348855
3116.97	0.452408	0.437502	0.419904	0.414686	0.431035	0.419108	0.424435	0.430552	0.357183	0.369415	0.361789	0.350767
3118.9	0.45503	0.440445	0.422199	0.417278	0.433186	0.421216	0.426585	0.433037	0.358826	0.371076	0.363356	0.352536
3120.82	0.458191	0.443882	0.425127	0.420371	0.435817	0.423467	0.42914	0.435709	0.360602	0.37291	0.365431	0.354313
3122.75	0.461402	0.446498	0.42823	0.423189	0.438273	0.425589	0.431614	0.437679	0.362242	0.374593	0.367401	0.356108
3124.68	0.464568	0.449049	0.431078	0.426037	0.440759	0.427712	0.434264	0.440102	0.364119	0.376311	0.369517	0.3581
3126.61	0.467852	0.452505	0.433985	0.42975	0.443292	0.43017	0.437313	0.44311	0.366466	0.378471	0.371849	0.360555
3128.54	0.471199	0.455986	0.437297	0.433002	0.445741	0.433071	0.440061	0.446168	0.368589	0.380686	0.373991	0.362637
3130.47	0.475628	0.459952	0.441437	0.43649	0.44901	0.436584	0.443194	0.449476	0.371395	0.383158	0.376633	0.36515
3132.4	0.480162	0.463887	0.445345	0.440226	0.452512	0.439784	0.44633	0.452447	0.374444	0.385693	0.379355	0.367751
3134.33	0.484069	0.467095	0.448939	0.443596	0.455674	0.442896	0.449593	0.455702	0.376431	0.388206	0.381664	0.369796
3136.25	0.48771	0.471177	0.453064	0.447177	0.459035	0.446304	0.452979	0.459318	0.378485	0.390889	0.383781	0.372482
3138.18	0.491373	0.475342	0.456982	0.451493	0.462334	0.449515	0.456446	0.462798	0.381119	0.393412	0.38599	0.375273
3140.11	0.495511	0.478986	0.4605	0.455562	0.465749	0.452477	0.459777	0.466188	0.383709	0.39573	0.388594	0.377912
3142.04	0.499652	0.483069	0.464264	0.459258	0.469438	0.455824	0.463021	0.469857	0.386234	0.398376	0.391402	0.380296
3143.97	0.504134	0.487175	0.468339	0.463123	0.47301	0.459153	0.466734	0.473638	0.388676	0.400847	0.39428	0.382802
3145.9	0.508933	0.491172	0.472405	0.46722	0.476475	0.462462	0.470501	0.477305	0.391545	0.403409	0.39729	0.385703
3147.83	0.513173	0.495489	0.476893	0.471697	0.480146	0.466168	0.473934	0.481153	0.394448	0.406607	0.399699	0.388577
3149.76	0.517945	0.500182	0.481104	0.475989	0.483899	0.470132	0.477799	0.485261	0.397372	0.409685	0.402605	0.391919
3151.69	0.522963	0.504338	0.485225	0.480296	0.487875	0.473868	0.48224	0.488959	0.400266	0.412418	0.405916	0.394975
3153.61	0.527843	0.508906	0.489989	0.484709	0.492085	0.477548	0.486414	0.492474	0.40359	0.415111	0.408787	0.397703
3155.54	0.5329	0.513731	0.49456	0.489384	0.496127	0.481456	0.490577	0.496773	0.407374	0.418015	0.411442	0.400336
3157.47	0.537554	0.517837	0.498842	0.494026	0.499922	0.485403	0.494517	0.501038	0.410474	0.421361	0.414282	0.403051
3159.4	0.542209	0.522532	0.503281	0.498116	0.503982	0.489533	0.498274	0.504865	0.41326	0.424416	0.417539	0.405748
3161.33	0.546961	0.527154	0.50759	0.502518	0.508353	0.493128	0.502252	0.508546	0.416045	0.427098	0.420272	0.408555
3163.26	0.551706	0.531378	0.511806	0.507269	0.512702	0.496902	0.506394	0.512659	0.418754	0.429809	0.42302	0.411712
3165.19	0.556706	0.53583	0.516318	0.511517	0.516636	0.501456	0.510758	0.517139	0.421756	0.432779	0.426004	0.414804
3167.12	0.562055	0.54065	0.521393	0.516066	0.520254	0.50602	0.515098	0.521209	0.42499	0.436115	0.429257	0.417945
3169.04	0.567267	0.545547	0.526331	0.520914	0.524765	0.510094	0.51948	0.52526	0.42813	0.439	0.432213	0.420905
3170.97	0.572253	0.550699	0.530811	0.525636	0.529585	0.513745	0.52386	0.530029	0.431125	0.442141	0.435623	0.423985
3172.9	0.577307	0.555525	0.535548	0.530524	0.533705	0.517789	0.52776	0.534557	0.434278	0.445697	0.43941	0.427628
3174.83	0.582485	0.560297	0.540591	0.535553	0.538121	0.522333	0.53184	0.538624	0.437896	0.449185	0.442619	0.431493
3176.76	0.587529	0.565012	0.545442	0.540192	0.542628	0.526535	0.536393	0.542803	0.441242	0.452266	0.445637	0.434297
3178.69	0.591918	0.569239	0.549185	0.544264	0.546341	0.530128	0.540522	0.546431	0.44376	0.454614	0.447892	0.436651
3180.62	0.596809	0.57369	0.553293	0.548694	0.550035	0.533728	0.544523	0.550282	0.446102	0.457173	0.450436	0.439627
3182.55	0.601793	0.578213	0.558324	0.552606	0.554269	0.537758	0.548464	0.554609	0.449384	0.460341	0.453746	0.442807
3184.48	0.606159	0.582321	0.562486	0.556484	0.558023	0.541202	0.552376	0.55909	0.452544	0.463063	0.456532	0.445302
3186.4	0.610536	0.586223	0.566251	0.561477	0.561036	0.544741	0.556191	0.563178	0.454879	0.465553	0.459325	0.447268
3188.33	0.614945	0.590659	0.570761	0.565834	0.564792	0.548965	0.559791	0.566543	0.457441	0.468442	0.462223	0.4499
3190.26	0.619603	0.595091	0.575408	0.570186	0.568581	0.552606	0.563529	0.569738	0.460078	0.47154	0.464868	0.453193
3192.19	0.624025	0.599331	0.579672	0.574769	0.572538	0.55602	0.566969	0.573291	0.462884	0.474167	0.467376	0.456051
3194.12	0.628897	0.603441	0.583842	0.578705	0.576666	0.559862	0.570552	0.577156	0.465926	0.476504	0.470234	0.458381
3196.05	0.633652	0.607755	0.587331	0.582683	0.579881	0.56305	0.574261	0.581055	0.46887	0.479051	0.473343	0.461098
3197.98	0.637145	0.610942	0.590154	0.585693	0.582947	0.565067	0.576893	0.583752	0.471184	0.481095	0.475185	0.46329
3199.91	0.640715	0.61384	0.593543	0.588791	0.585519	0.567575	0.579789	0.586089	0.47287	0.483174	0.477193	0.465588
3201.83	0.644819	0.617546	0.597155	0.592718	0.588041	0.570994	0.58309	0.589155	0.474765	0.485527	0.480032	0.468529
3203.76	0.648301	0.621623	0.600502	0.596243	0.591047	0.574131	0.586312	0.592395	0.476849	0.487801	0.482213	0.470483
3205.69	0.6522	0.625409	0.60409	0.599785	0.594122	0.576484	0.589561	0.595864	0.479473	0.489831	0.484014	0.472201
3207.62	0.656767	0.629142	0.608571	0.604045	0.597583	0.579869	0.59295	0.599159	0.482328	0.492505	0.486596	0.475124
3209.55	0.660402	0.632973	0.612561	0.608092	0.600743	0.583339	0.596004	0.601965	0.484733	0.494951	0.489263	0.477378
3211.48	0.664705	0.636339	0.616162	0.612067	0.604138	0.586311	0.598822	0.604813	0.486946	0.497236	0.491464	0.479543
3213.41	0.668685	0.640354	0.619939	0.615252	0.607632	0.589401	0.601931	0.60854	0.489658	0.499947	0.493766	0.482658
3215.34	0.671414	0.643428	0.622691	0.617816	0.609936	0.592093	0.604418	0.611212	0.492035	0.501767	0.495997	0.484701
3217.27	0.674925	0.646665	0.626339	0.621753	0.612689	0.595161	0.608087	0.613414	0.494216	0.503889	0.498574	0.48682
3219.19	0.678033	0.650485	0.629395	0.625154	0.61536	0.597587	0.611122	0.615868	0.496285	0.506338	0.501	0.488447
3221.12	0.681388	0.65335	0.632144	0.627578	0.618174	0.599902	0.613459	0.618637	0.498071	0.508037	0.502784	0.489511
3223.05	0.685716	0.656427	0.63573	0.631024	0.621527	0.602924	0.616687	0.621974	0.500134	0.509757	0.504946	0.492294
3224.98	0.689103	0.66041	0.639377	0.635166	0.624643	0.60585	0.61927	0.625773	0.502398	0.512168	0.507385	0.495522
3226.91	0.692087	0.664652	0.64352	0.638947	0.627569	0.609228	0.622093	0.629063	0.504933	0.515012	0.510032	0.49747
3228.84	0.696248	0.667914	0.647205	0.642878	0.630629	0.612555	0.625454	0.631795	0.50747	0.517488	0.512584	0.500151
3230.77	0.700122	0.671333	0.650733	0.647176	0.634249	0.615885	0.629001	0.634769	0.509618	0.520166	0.51503	0.502988
3232.7	0.703507	0.674752	0.654157	0.651127	0.637469	0.618875	0.632087	0.637799	0.511881	0.522498	0.517235	0.504904
3234.62	0.707421	0.678567	0.658044	0.654139	0.640324	0.622194	0.634687	0.640859	0.515044	0.524683	0.519706	0.507454
3236.55	0.711689	0.682277	0.661851	0.656896	0.643724	0.62545	0.637967	0.644489	0.517417	0.527549	0.522213	0.5099
3238.48	0.7158	0.685657	0.665594	0.660372	0.647117	0.628145	0.642186	0.648788	0.519383	0.530122	0.524773	0.512523
3240.41	0.71962	0.689248	0.669314	0.664766	0.650141	0.631226	0.645983	0.652175	0.522023	0.532415	0.527584	0.515001
3242.34	0.724679	0.693374	0.673869	0.670173	0.653926	0.635186	0.649648	0.655697	0.52552	0.535681	0.530403	0.517768
3244.27	0.72916	0.698146	0.67828	0.674439	0.657578	0.63948	0.653689	0.658601	0.52868	0.538756	0.533173	0.521093
3246.2	0.732227	0.701682	0.681699	0.677644	0.660791	0.642836	0.656884	0.661881	0.530449	0.541239	0.535776	0.523865
3248.13	0.736902	0.705709	0.686909	0.682553	0.665416	0.646171	0.661161	0.66715	0.533331	0.544508	0.539162	0.52736
3250.05	0.742038	0.710769	0.691728	0.687128	0.670518	0.65	0.665931	0.672119	0.536948	0.547649	0.542561	0.531151
3251.98	0.746867	0.716017	0.695951	0.69292	0.674816	0.655053	0.670449	0.676245	0.54063	0.551064	0.546114	0.534935
3253.91	0.751113	0.720261	0.700268	0.69872	0.679005	0.6591	0.674701	0.680095	0.544167	0.554281	0.549195	0.538006
3255.84	0.755015	0.724548	0.70499	0.70219	0.682836	0.662499	0.678624	0.683803	0.547052	0.557323	0.552483	0.540912
3257.77	0.759882	0.729128	0.709837	0.706031	0.686113	0.666655	0.68287	0.687516	0.550366	0.56081	0.556215	0.544627
3259.7	0.764312	0.733433	0.71389	0.710359	0.6895	0.670458	0.687005	0.691429	0.55332	0.564086	0.559282	0.547609
3261.63	0.768247	0.737686	0.71819	0.715067	0.693394	0.674427	0.690932	0.695503	0.55573	0.567426	0.562269	0.550092
3263.56	0.772678	0.741756	0.723059	0.719945	0.698119	0.678672	0.695197	0.699558	0.559194	0.570635	0.565805	0.553527
3265.49	0.776643	0.74593	0.727442	0.725199	0.701611	0.682799	0.699912	0.703788	0.562483	0.573505	0.568877	0.556671
3267.41	0.780613	0.750766	0.731479	0.729942	0.704891	0.686803	0.70425	0.70823	0.565072	0.576715	0.57163	0.559662
3269.34	0.784673	0.755009	0.735711	0.733606	0.709545	0.690378	0.708493	0.712182	0.568372	0.579355	0.574519	0.562592
3271.27	0.788806	0.757696	0.740008	0.737297	0.712923	0.693544	0.711523	0.715489	0.571289	0.581587	0.577465	0.564477
3273.2	0.792005	0.76067	0.742689	0.740297	0.715695	0.696177	0.71381	0.718306	0.573246	0.583547	0.579632	0.56623
3275.13	0.794058	0.762919	0.74457	0.741683	0.717896	0.697939	0.716099	0.72009	0.574711	0.585079	0.580486	0.567734
3277.06	0.796152	0.764503	0.746695	0.743788	0.719397	0.698932	0.717711	0.72101	0.575134	0.586311	0.58147	0.56891
3278.99	0.79721	0.766225	0.748457	0.746455	0.720466	0.700949	0.718682	0.722411	0.575793	0.587237	0.582146	0.570558
3280.92	0.798485	0.768038	0.750212	0.748333	0.721033	0.70237	0.719953	0.72404	0.577377	0.588189	0.582956	0.571758
3282.84	0.799413	0.769624	0.751624	0.749953	0.722203	0.703214	0.721245	0.725032	0.577747	0.588778	0.584483	0.572447
3284.77	0.800107	0.77021	0.752341	0.751677	0.723076	0.704495	0.722008	0.725735	0.577297	0.588752	0.585261	0.573036
3286.7	0.802237	0.771605	0.752913	0.753403	0.723483	0.706015	0.723423	0.727606	0.577827	0.589023	0.585331	0.573513
3288.63	0.803456	0.772361	0.753781	0.753431	0.724357	0.706771	0.72361	0.72799	0.578025	0.589316	0.585161	0.574052
3290.56	0.803256	0.772991	0.754678	0.753415	0.725165	0.706593	0.72372	0.727644	0.578066	0.589559	0.585037	0.574146
3292.49	0.802545	0.772462	0.754551	0.752476	0.724066	0.706467	0.723174	0.726926	0.577283	0.589107	0.584164	0.573738
3294.42	0.80232	0.771749	0.754362	0.751429	0.722897	0.705662	0.722143	0.72558	0.575634	0.587155	0.582944	0.57209
3296.35	0.80156	0.772204	0.753887	0.750878	0.722426	0.704122	0.722201	0.725635	0.574014	0.585647	0.582338	0.569939
3298.28	0.800657	0.770536	0.751829	0.749279	0.721252	0.702518	0.720725	0.724199	0.572616	0.584503	0.58138	0.568567
3300.2	0.799788	0.76976	0.750563	0.748804	0.720529	0.701423	0.718851	0.722181	0.572109	0.583176	0.57984	0.567393
3302.13	0.797613	0.769589	0.750182	0.748393	0.719446	0.700616	0.717664	0.72129	0.5708	0.582165	0.578282	0.566584
3304.06	0.796035	0.768181	0.748936	0.747064	0.717684	0.698715	0.71671	0.71967	0.568182	0.58066	0.577112	0.565309
3305.99	0.795788	0.767252	0.74814	0.745901	0.716468	0.69764	0.715369	0.718545	0.56674	0.579438	0.576223	0.563448
3307.92	0.794672	0.76554	0.747439	0.744735	0.715334	0.698161	0.714214	0.717521	0.5658	0.577925	0.574413	0.562314
3309.85	0.792746	0.762818	0.744547	0.742959	0.714336	0.696015	0.712236	0.715684	0.56383	0.575782	0.572017	0.560016
3311.78	0.791661	0.761838	0.742775	0.740856	0.713268	0.693332	0.710245	0.713756	0.562181	0.574307	0.57044	0.557931
3313.71	0.788707	0.759741	0.740325	0.737767	0.710702	0.690757	0.708268	0.710568	0.559968	0.571881	0.568169	0.556337
3315.63	0.785909	0.757426	0.738192	0.734952	0.707827	0.688353	0.705775	0.708227	0.557528	0.569408	0.566264	0.554543
3317.56	0.784333	0.755635	0.736511	0.732201	0.7055	0.68687	0.703107	0.706814	0.555311	0.567004	0.564557	0.552521
3319.49	0.782233	0.752566	0.733712	0.730196	0.703263	0.684832	0.700542	0.705121	0.553243	0.564804	0.562485	0.550523
3321.42	0.780714	0.750618	0.732032	0.72862	0.701556	0.68263	0.698995	0.703411	0.551036	0.563238	0.561029	0.549081
3323.35	0.779985	0.74923	0.730636	0.726464	0.700068	0.680199	0.697645	0.70136	0.548969	0.561566	0.559461	0.547132
3325.28	0.777556	0.747483	0.728471	0.724756	0.697852	0.678035	0.694965	0.698952	0.547719	0.560142	0.557454	0.545045
3327.21	0.775274	0.74543	0.725862	0.722827	0.696018	0.676578	0.692518	0.696345	0.545645	0.55825	0.554757	0.542833
3329.14	0.774182	0.743508	0.723863	0.720808	0.693794	0.675019	0.691251	0.694456	0.543119	0.556189	0.552301	0.541161
3331.07	0.771482	0.741691	0.722063	0.717915	0.69168	0.673025	0.689286	0.692839	0.541125	0.554613	0.550488	0.540262
3332.99	0.769006	0.740536	0.720435	0.715303	0.690551	0.670787	0.687329	0.690973	0.539599	0.553006	0.549262	0.538404
3334.92	0.767622	0.738313	0.718442	0.714254	0.688042	0.668784	0.684937	0.688857	0.537956	0.551136	0.548326	0.536466
3336.85	0.765093	0.73423	0.715338	0.71153	0.685326	0.666321	0.682529	0.685992	0.535511	0.548528	0.545962	0.533909
3338.78	0.76278	0.731957	0.712523	0.708671	0.683378	0.663757	0.680342	0.682874	0.532882	0.545881	0.543838	0.530851
3340.71	0.761292	0.729727	0.709969	0.706799	0.681227	0.66209	0.677999	0.680822	0.530659	0.543695	0.541933	0.52872
3342.64	0.758641	0.72687	0.707691	0.703475	0.678594	0.659976	0.67543	0.679023	0.528265	0.542025	0.539695	0.526545
3344.57	0.756022	0.724355	0.705536	0.700274	0.676323	0.656634	0.672981	0.676872	0.52607	0.539887	0.537846	0.525427
3346.5	0.75344	0.721872	0.70323	0.698	0.674132	0.653773	0.671115	0.674792	0.5243	0.537182	0.535496	0.524064
3348.42	0.750975	0.719682	0.701394	0.695787	0.671872	0.651797	0.668579	0.672305	0.522309	0.535343	0.53319	0.521391
3350.35	0.749062	0.716903	0.698618	0.693506	0.669403	0.64936	0.665447	0.669379	0.519849	0.533415	0.530576	0.519237
3352.28	0.746146	0.714173	0.695162	0.690923	0.666412	0.646306	0.662757	0.66594	0.517503	0.530933	0.528416	0.517154
3354.21	0.742462	0.711087	0.691921	0.68723	0.663449	0.643171	0.660053	0.662787	0.515316	0.528942	0.526753	0.514637
3356.14	0.738823	0.707345	0.688791	0.68295	0.659621	0.63969	0.656201	0.65898	0.512021	0.526195	0.524253	0.511659
3358.07	0.735189	0.704134	0.685554	0.679564	0.65555	0.636353	0.652455	0.655365	0.509016	0.523056	0.521621	0.509107
3360	0.730905	0.700503	0.682422	0.676944	0.652361	0.633046	0.648951	0.652044	0.50638	0.520454	0.518648	0.506457
3361.93	0.727006	0.69697	0.67901	0.673497	0.648708	0.62941	0.644341	0.648321	0.503631	0.517752	0.515655	0.503473
3363.86	0.72421	0.693791	0.67553	0.669323	0.645152	0.6259	0.640729	0.644833	0.501151	0.515496	0.513584	0.500892
3365.78	0.720734	0.690374	0.671644	0.665985	0.641611	0.621689	0.637514	0.641407	0.498416	0.512577	0.510906	0.497452
3367.71	0.716255	0.687049	0.667678	0.6628	0.637609	0.618356	0.633697	0.638684	0.49569	0.509831	0.507813	0.494924
3369.64	0.712277	0.683258	0.664193	0.659069	0.634079	0.615262	0.630258	0.635518	0.492671	0.506933	0.50482	0.492521
3371.57	0.708196	0.679202	0.660049	0.656021	0.630909	0.611678	0.626763	0.631897	0.489717	0.503734	0.50178	0.490202
3373.5	0.703976	0.675484	0.656047	0.652871	0.627442	0.607928	0.623344	0.627843	0.487036	0.501111	0.499295	0.487933
3375.43	0.701006	0.671983	0.653329	0.64908	0.623674	0.604067	0.620038	0.624279	0.484389	0.498418	0.497143	0.485356
3377.36	0.697704	0.668237	0.650279	0.645602	0.619655	0.600925	0.616609	0.620793	0.481722	0.495922	0.494627	0.482887
3379.29	0.693223	0.664931	0.646454	0.642188	0.616315	0.597481	0.613646	0.617112	0.479178	0.493395	0.492212	0.479854
3381.21	0.689679	0.66152	0.643062	0.638767	0.613758	0.593977	0.610899	0.61404	0.476939	0.490583	0.490161	0.477682
3383.14	0.6867	0.658602	0.639605	0.63563	0.610736	0.591111	0.607793	0.611289	0.474658	0.488534	0.487548	0.475146
3385.07	0.682814	0.655269	0.635271	0.631856	0.606769	0.587585	0.603779	0.607639	0.471796	0.486036	0.484828	0.472
3387	0.679433	0.65116	0.63227	0.62844	0.603213	0.583626	0.599503	0.603744	0.468789	0.483203	0.482666	0.469784
3388.93	0.676116	0.64801	0.629576	0.626151	0.600512	0.581159	0.59662	0.601056	0.466631	0.481377	0.480491	0.467641
3390.86	0.674039	0.646378	0.627363	0.623881	0.59838	0.579837	0.594646	0.599184	0.465636	0.480189	0.478349	0.465964
3392.79	0.670633	0.641858	0.622858	0.618682	0.594725	0.575769	0.590639	0.594931	0.46299	0.477264	0.474442	0.462717
3394.72	0.666105	0.637566	0.618232	0.614846	0.591088	0.572058	0.58728	0.591226	0.459383	0.474053	0.471644	0.45944
3396.64	0.662505	0.635008	0.615031	0.611828	0.588287	0.568764	0.583926	0.587966	0.456386	0.471617	0.469384	0.456465
3398.57	0.658395	0.630441	0.610874	0.607563	0.584265	0.564577	0.579418	0.583405	0.453082	0.46872	0.466337	0.453222
3400.5	0.654819	0.626831	0.608202	0.604906	0.581012	0.561875	0.576766	0.58105	0.450431	0.466238	0.464015	0.451299
3402.43	0.650784	0.622997	0.604808	0.601164	0.577555	0.558655	0.573591	0.577761	0.447856	0.46393	0.461053	0.448686
3404.36	0.64611	0.619173	0.600656	0.596684	0.574115	0.554896	0.569828	0.573889	0.444817	0.461372	0.458344	0.446266
3406.29	0.642076	0.616216	0.596761	0.593417	0.570941	0.551864	0.566844	0.570725	0.441912	0.458319	0.456012	0.443697
3408.22	0.638618	0.612751	0.593599	0.589951	0.567556	0.549088	0.56354	0.567173	0.439504	0.45571	0.453807	0.441151
3410.15	0.634802	0.608748	0.590123	0.586493	0.563964	0.545861	0.559905	0.563561	0.436879	0.453421	0.451335	0.438325
3412.08	0.631115	0.605176	0.585962	0.583437	0.560592	0.542485	0.556724	0.56045	0.434305	0.45055	0.448402	0.435356
3414	0.627305	0.601192	0.581675	0.579106	0.557316	0.538361	0.553203	0.557408	0.431599	0.447391	0.445266	0.433129
3415.93	0.622115	0.596784	0.578285	0.574496	0.553527	0.534359	0.54936	0.553746	0.428661	0.444737	0.442945	0.430513
3417.86	0.619086	0.594266	0.575801	0.571033	0.550783	0.532156	0.547	0.550545	0.426887	0.443139	0.441335	0.428077
3419.79	0.616356	0.590896	0.571853	0.566558	0.547558	0.528665	0.543777	0.546291	0.424918	0.440543	0.438797	0.42508
3421.72	0.609975	0.584886	0.565608	0.56043	0.542633	0.522826	0.537898	0.540502	0.420457	0.43624	0.434219	0.420474
3423.65	0.6047	0.580105	0.56078	0.557083	0.538562	0.519086	0.533317	0.536785	0.416123	0.433057	0.430656	0.417427
3425.58	0.600941	0.576554	0.557819	0.554557	0.534963	0.516165	0.530203	0.534192	0.413393	0.430218	0.428497	0.415455
3427.51	0.596939	0.573017	0.554152	0.550492	0.531726	0.513124	0.52663	0.530608	0.410666	0.427699	0.425429	0.41259
3429.43	0.593024	0.568879	0.550024	0.546103	0.528727	0.509854	0.523379	0.526861	0.407717	0.42528	0.421829	0.409419
3431.36	0.58825	0.563987	0.545606	0.54214	0.524479	0.505594	0.519651	0.523235	0.404911	0.421669	0.418032	0.406115
3433.29	0.58282	0.559669	0.54085	0.537916	0.520208	0.501156	0.515204	0.519134	0.401969	0.418427	0.414884	0.402632
3435.22	0.578432	0.556296	0.536777	0.533429	0.516927	0.497128	0.511464	0.515081	0.398834	0.415658	0.41272	0.399157
3437.15	0.574539	0.551831	0.532917	0.529199	0.513259	0.493395	0.507164	0.510977	0.395186	0.412622	0.410292	0.39643
3439.08	0.570722	0.547653	0.52878	0.525036	0.50945	0.490058	0.503293	0.507321	0.392077	0.409936	0.407326	0.394364
3441.01	0.567091	0.544027	0.524801	0.520815	0.506015	0.486894	0.500277	0.503806	0.39022	0.407701	0.404342	0.391397
3442.94	0.562079	0.538405	0.519906	0.515109	0.501847	0.482671	0.495827	0.498921	0.386933	0.404378	0.400791	0.387564
3444.87	0.558932	0.536073	0.51783	0.512092	0.499449	0.479986	0.493179	0.496094	0.385439	0.402438	0.399371	0.385682
3446.79	0.553739	0.530654	0.511922	0.506213	0.495037	0.475001	0.487806	0.490752	0.382828	0.398913	0.395569	0.381867
3448.72	0.545936	0.522541	0.503983	0.499125	0.488259	0.468949	0.480969	0.484008	0.376515	0.393581	0.390268	0.377092
3450.65	0.541359	0.519195	0.50075	0.49629	0.484261	0.465986	0.478235	0.481441	0.372522	0.390974	0.387876	0.374931
3452.58	0.536886	0.514738	0.496417	0.492101	0.480385	0.46177	0.474646	0.478092	0.369116	0.387667	0.384111	0.370947
3454.51	0.532075	0.509746	0.491508	0.487486	0.476308	0.457276	0.4706	0.4738	0.366253	0.384329	0.380383	0.367444
3456.44	0.527113	0.505219	0.486243	0.482681	0.472517	0.453503	0.466137	0.46906	0.363454	0.381277	0.377495	0.36469
3458.37	0.522359	0.500628	0.481866	0.47807	0.468686	0.450042	0.461794	0.464829	0.360293	0.378166	0.374707	0.361298
3460.3	0.517939	0.496914	0.477463	0.473289	0.464947	0.446332	0.45837	0.461485	0.35775	0.374941	0.371539	0.358315
3462.22	0.511992	0.491716	0.471475	0.466893	0.46019	0.441411	0.453568	0.456291	0.35416	0.371446	0.367418	0.353993
3464.15	0.50671	0.486523	0.466447	0.4619	0.455625	0.437252	0.448919	0.451018	0.350226	0.368579	0.364254	0.350302
3466.08	0.502662	0.482156	0.462571	0.457546	0.451858	0.433559	0.445155	0.446942	0.34718	0.365557	0.361877	0.347881
3468.01	0.49776	0.476895	0.457285	0.452236	0.447035	0.428802	0.440267	0.442156	0.343486	0.361591	0.358035	0.344658
3469.94	0.492775	0.472302	0.45259	0.447612	0.442722	0.424509	0.435454	0.438085	0.340004	0.358204	0.354394	0.341133
3471.87	0.487821	0.467534	0.448207	0.442831	0.438885	0.420364	0.431296	0.433849	0.336688	0.355013	0.351056	0.336766
3473.8	0.482626	0.462517	0.442887	0.438322	0.434962	0.415889	0.427125	0.428851	0.333572	0.351519	0.347408	0.332768
3475.73	0.476764	0.456289	0.436913	0.432126	0.429905	0.410807	0.421587	0.423592	0.329883	0.347701	0.34332	0.329023
3477.66	0.472163	0.451851	0.43257	0.427396	0.425733	0.407152	0.417497	0.419926	0.326646	0.345089	0.340628	0.326096
3479.58	0.46948	0.44908	0.429267	0.423508	0.423464	0.404224	0.414686	0.416292	0.325069	0.343204	0.338553	0.32376
3481.51	0.464114	0.443073	0.422571	0.41672	0.418637	0.398978	0.409146	0.410179	0.321611	0.339062	0.333978	0.319408
3483.44	0.456751	0.436192	0.415821	0.410745	0.412874	0.393276	0.402871	0.404223	0.316221	0.334519	0.329194	0.315106
3485.37	0.452545	0.432733	0.412019	0.406965	0.409251	0.389861	0.399595	0.400697	0.313295	0.331972	0.326587	0.313012
3487.3	0.447664	0.42758	0.406215	0.40138	0.404654	0.385658	0.395272	0.396251	0.310576	0.328317	0.323356	0.309698
3489.23	0.441195	0.420967	0.400147	0.395235	0.399111	0.380336	0.3895	0.390995	0.305784	0.323837	0.319285	0.304865
3491.16	0.435864	0.416154	0.39541	0.39018	0.394782	0.375632	0.384983	0.386524	0.301812	0.320393	0.315376	0.301176
3493.09	0.431503	0.411802	0.391112	0.385249	0.390942	0.371914	0.38093	0.382429	0.298937	0.317721	0.312021	0.29842
3495.01	0.42694	0.407044	0.386163	0.380072	0.386938	0.367975	0.376481	0.378069	0.29637	0.314666	0.308789	0.29494
3496.94	0.42101	0.400901	0.380039	0.374638	0.382493	0.362689	0.371042	0.372566	0.292732	0.310277	0.304903	0.291014
3498.87	0.416443	0.396201	0.376088	0.370557	0.378359	0.359013	0.366911	0.368588	0.289971	0.307862	0.302472	0.288692
3500.8	0.414401	0.393926	0.373838	0.366771	0.376267	0.356833	0.36481	0.365667	0.289688	0.307042	0.301176	0.286817
3502.73	0.409708	0.388544	0.367605	0.359668	0.372439	0.35159	0.359538	0.359536	0.286986	0.303021	0.296884	0.281777
3504.66	0.401026	0.379914	0.359211	0.352017	0.365014	0.344459	0.352123	0.352373	0.280049	0.296925	0.290612	0.27534
3506.59	0.396304	0.376348	0.355555	0.348388	0.36077	0.341697	0.349047	0.349761	0.276165	0.294301	0.288015	0.273109
3508.52	0.393204	0.372676	0.351168	0.343882	0.357995	0.338299	0.346113	0.346328	0.274936	0.291897	0.28583	0.270993
3510.45	0.385746	0.364687	0.343528	0.336462	0.351918	0.331652	0.339701	0.339315	0.270322	0.286922	0.280949	0.265625
3512.37	0.378783	0.358933	0.33829	0.331094	0.346696	0.327148	0.334319	0.334802	0.26497	0.283098	0.277138	0.261417
3514.3	0.373427	0.354264	0.333424	0.326402	0.342908	0.323155	0.330096	0.330967	0.26064	0.279796	0.27353	0.257805
3516.23	0.368678	0.349679	0.328771	0.322062	0.339157	0.319436	0.326277	0.326902	0.257492	0.27681	0.270296	0.254599
3518.16	0.364203	0.344644	0.32425	0.317126	0.33504	0.315468	0.322091	0.322294	0.254987	0.273298	0.266911	0.251506
3520.09	0.360973	0.340597	0.320268	0.312471	0.331501	0.312158	0.318157	0.318304	0.253114	0.270645	0.263962	0.249349
3522.02	0.359156	0.338041	0.317322	0.308653	0.329802	0.30959	0.315466	0.314986	0.253398	0.269648	0.262368	0.247735
3523.95	0.354429	0.332265	0.311188	0.302181	0.325978	0.304687	0.310344	0.309015	0.251032	0.266455	0.258881	0.243305
3525.88	0.349227	0.327307	0.305988	0.296412	0.321317	0.300647	0.305982	0.304717	0.246605	0.262994	0.255442	0.239854
3527.8	0.343152	0.321877	0.299914	0.290625	0.316276	0.295327	0.301135	0.299598	0.242444	0.258578	0.2505	0.235608
3529.73	0.335078	0.314831	0.292568	0.284225	0.309957	0.289227	0.294774	0.293674	0.236789	0.253571	0.245382	0.230608
3531.66	0.328135	0.309081	0.286818	0.278719	0.304303	0.28436	0.289725	0.2893	0.231019	0.249453	0.241934	0.226717
3533.59	0.323906	0.304411	0.282541	0.27496	0.300561	0.280992	0.286248	0.285995	0.227449	0.246876	0.239521	0.224051
3535.52	0.320177	0.299948	0.27839	0.269931	0.297139	0.277473	0.282317	0.28173	0.225651	0.244244	0.236548	0.221204
3537.45	0.313401	0.29316	0.272195	0.262811	0.29142	0.271841	0.276168	0.275438	0.221351	0.239752	0.232252	0.216214
3539.38	0.307441	0.287747	0.267171	0.257701	0.28668	0.267445	0.271803	0.271405	0.216975	0.236455	0.22904	0.213083
3541.31	0.304483	0.285081	0.263539	0.254218	0.284355	0.265104	0.268763	0.268165	0.2156	0.234497	0.226535	0.211402
3543.23	0.303477	0.282745	0.260917	0.251281	0.283469	0.263333	0.266288	0.264688	0.216687	0.233658	0.225206	0.209939
3545.16	0.299639	0.277974	0.255992	0.245647	0.280349	0.258553	0.26208	0.259603	0.216578	0.23087	0.222563	0.205703
3547.09	0.290484	0.269732	0.247621	0.237962	0.273001	0.251634	0.255063	0.252433	0.209973	0.224707	0.21668	0.199542
3549.02	0.283317	0.263613	0.2422	0.233383	0.266985	0.247234	0.250381	0.24853	0.203408	0.220717	0.212517	0.196512
3550.95	0.279984	0.26055	0.239128	0.229813	0.263795	0.244255	0.247793	0.24579	0.201667	0.219195	0.210752	0.194916
3552.88	0.273292	0.253926	0.232368	0.223279	0.258219	0.238091	0.241492	0.239453	0.197647	0.214771	0.205965	0.190365
3554.81	0.265254	0.246971	0.225788	0.217805	0.252269	0.232843	0.235733	0.234456	0.191532	0.210294	0.201789	0.186573
3556.74	0.259965	0.24252	0.221778	0.213297	0.248125	0.229579	0.23224	0.230617	0.187914	0.207698	0.199686	0.18423
3558.67	0.257091	0.239127	0.21849	0.208823	0.245039	0.226161	0.228904	0.226606	0.186485	0.205451	0.197489	0.18161
3560.59	0.254374	0.235055	0.214168	0.20436	0.242213	0.22236	0.225235	0.222582	0.185497	0.203253	0.194906	0.178841
3562.52	0.251644	0.23159	0.210359	0.200555	0.239987	0.219577	0.222035	0.219354	0.184868	0.20198	0.192491	0.177084
3564.45	0.253108	0.231796	0.209607	0.197713	0.240278	0.219077	0.221067	0.217362	0.188118	0.202895	0.192771	0.177139
3566.38	0.250988	0.227952	0.204498	0.191403	0.236691	0.214237	0.217051	0.21117	0.189271	0.199671	0.190148	0.172752
3568.31	0.23609	0.215248	0.192545	0.182545	0.225468	0.204337	0.207007	0.202234	0.177046	0.190017	0.180667	0.163579
3570.24	0.225426	0.20766	0.186783	0.178535	0.218349	0.19959	0.201419	0.198888	0.16756	0.185525	0.176436	0.160449
3572.17	0.219989	0.203604	0.183162	0.174823	0.214095	0.196454	0.197984	0.196268	0.163585	0.183112	0.174374	0.158968
3574.1	0.215289	0.199505	0.178851	0.170519	0.210324	0.192906	0.194152	0.192279	0.160807	0.180114	0.171872	0.156424
3576.02	0.21028	0.194804	0.174367	0.166126	0.206328	0.189104	0.19023	0.187978	0.157923	0.177238	0.168837	0.153035
3577.95	0.205498	0.190161	0.170096	0.161566	0.202648	0.185524	0.186305	0.184297	0.15484	0.174719	0.16606	0.149981
3579.88	0.201026	0.185454	0.165428	0.156926	0.198863	0.182037	0.182256	0.180513	0.152279	0.171871	0.163582	0.147506
3581.81	0.196885	0.181392	0.161217	0.152806	0.195368	0.178683	0.178679	0.176594	0.150403	0.16943	0.160596	0.145343
3583.74	0.195256	0.179283	0.158934	0.150243	0.194081	0.176625	0.176715	0.174131	0.150391	0.168685	0.158814	0.144491
3585.67	0.19667	0.179285	0.158243	0.147953	0.194383	0.175857	0.176072	0.172266	0.154072	0.169328	0.158687	0.143843
3587.6	0.191721	0.173843	0.152052	0.142214	0.189544	0.170211	0.170813	0.166213	0.152652	0.165096	0.154804	0.139139
3589.53	0.180411	0.164915	0.143729	0.136764	0.181117	0.163561	0.163738	0.160723	0.142142	0.158809	0.14895	0.134352
3591.46	0.175613	0.161654	0.141268	0.133828	0.177707	0.161574	0.161415	0.159109	0.138642	0.157649	0.147361	0.133419
3593.38	0.17374	0.159495	0.138969	0.130024	0.175889	0.159041	0.159169	0.156382	0.139456	0.156819	0.146306	0.131462
3595.31	0.169559	0.155289	0.134044	0.125869	0.172395	0.154963	0.15542	0.152113	0.136588	0.153597	0.143302	0.128429
3597.24	0.16433	0.150678	0.129765	0.122524	0.167945	0.151635	0.151647	0.148759	0.13279	0.150577	0.140375	0.126184
3599.17	0.160213	0.147147	0.126744	0.118776	0.16391	0.148465	0.148397	0.145652	0.130546	0.148312	0.138439	0.124028
3601.1	0.155297	0.142384	0.122343	0.114905	0.159711	0.144167	0.144485	0.141967	0.126921	0.145017	0.135381	0.121286
3603.03	0.14952	0.137321	0.118282	0.111728	0.156142	0.14108	0.140673	0.139282	0.122625	0.142252	0.132478	0.118978
3604.96	0.147376	0.135359	0.116302	0.109492	0.154797	0.14011	0.138784	0.137449	0.122199	0.141619	0.13186	0.118331
3606.89	0.148406	0.135033	0.115248	0.107102	0.154952	0.138726	0.137873	0.135015	0.125174	0.141151	0.131509	0.117488
3608.81	0.144855	0.131179	0.111337	0.103608	0.152005	0.134807	0.134597	0.131142	0.123436	0.138461	0.128899	0.114631
3610.74	0.140505	0.127922	0.108406	0.101243	0.148739	0.132659	0.131547	0.128997	0.120506	0.136949	0.127299	0.112383
3612.67	0.13941	0.126592	0.106173	0.09873	0.147514	0.130634	0.129841	0.126847	0.121151	0.135962	0.12583	0.110785
3614.6	0.134909	0.122471	0.1018	0.095498	0.143971	0.126798	0.126393	0.122738	0.118451	0.133278	0.122198	0.10805
3616.53	0.130992	0.119731	0.10007	0.092414	0.141168	0.125139	0.124013	0.120707	0.116201	0.131852	0.121084	0.106612
3618.46	0.128492	0.117708	0.097561	0.088844	0.138614	0.12258	0.121797	0.118259	0.115437	0.129933	0.119701	0.105091
3620.39	0.120964	0.111369	0.091643	0.085902	0.132148	0.117355	0.116529	0.114167	0.108758	0.125725	0.114975	0.101854
3622.32	0.113401	0.105438	0.087101	0.083279	0.126957	0.113864	0.112539	0.111742	0.102518	0.12264	0.112095	0.100019
3624.25	0.111115	0.102858	0.085094	0.080955	0.125534	0.112799	0.111323	0.110331	0.101626	0.121646	0.110938	0.09941
3626.17	0.112662	0.10416	0.085598	0.079317	0.126676	0.113124	0.111304	0.109182	0.105394	0.122903	0.111711	0.098932
3628.1	0.114138	0.105992	0.086217	0.077607	0.12709	0.111364	0.11117	0.106848	0.109871	0.122399	0.112504	0.097863
3630.03	0.10612	0.098273	0.079668	0.075058	0.119812	0.105635	0.10554	0.102272	0.102303	0.116835	0.107677	0.093593
3631.96	0.098298	0.093164	0.075664	0.071923	0.114839	0.103333	0.102046	0.100589	0.095626	0.115114	0.105756	0.0916
3633.89	0.093955	0.089835	0.072876	0.068951	0.111736	0.10073	0.099716	0.098859	0.092462	0.112846	0.103907	0.090686
3635.82	0.089248	0.085554	0.069909	0.06689	0.108326	0.097742	0.096856	0.096621	0.088892	0.110397	0.101424	0.089006
3637.75	0.085898	0.083006	0.067801	0.06479	0.10642	0.095801	0.095298	0.09476	0.08727	0.109219	0.099703	0.087719
3639.68	0.083352	0.081067	0.065465	0.062961	0.104833	0.094428	0.093744	0.09293	0.086269	0.108134	0.098721	0.086352
3641.6	0.082188	0.079579	0.064081	0.061444	0.103928	0.093206	0.092416	0.091164	0.08625	0.107521	0.0983	0.08524
3643.53	0.081612	0.077916	0.062587	0.059637	0.10333	0.092102	0.090379	0.089731	0.086497	0.10744	0.09709	0.084144
3645.46	0.084433	0.079192	0.063049	0.058146	0.105221	0.092449	0.090237	0.088691	0.091333	0.109144	0.09807	0.08432
3647.39	0.090384	0.08308	0.064993	0.057723	0.108658	0.092585	0.091507	0.086589	0.099825	0.110653	0.099888	0.085161
3649.32	0.087539	0.081583	0.062864	0.056753	0.105842	0.089458	0.089794	0.084432	0.098919	0.107719	0.098919	0.082823
3651.25	0.077075	0.073771	0.056069	0.054475	0.09803	0.084248	0.08508	0.082342	0.088157	0.102784	0.093495	0.079872
3653.18	0.06839	0.067899	0.052322	0.051739	0.092616	0.082366	0.081441	0.080668	0.080013	0.100652	0.091223	0.077633
3655.11	0.065706	0.066805	0.051653	0.049435	0.091071	0.081006	0.0804	0.079411	0.079021	0.099619	0.091495	0.077428
3657.04	0.062471	0.064001	0.049142	0.048116	0.088176	0.077983	0.078239	0.077749	0.076412	0.097578	0.089179	0.076131
3658.96	0.057285	0.060108	0.046341	0.046282	0.084781	0.076269	0.075834	0.076233	0.072605	0.095877	0.087719	0.073966
3660.89	0.053985	0.057661	0.044272	0.044416	0.082358	0.074661	0.07412	0.074869	0.070512	0.094603	0.086885	0.072977
3662.82	0.051802	0.055614	0.042638	0.04339	0.080487	0.073278	0.072655	0.073745	0.068973	0.093668	0.085501	0.071964
3664.75	0.051164	0.054526	0.04159	0.042525	0.080097	0.072736	0.071808	0.072665	0.069347	0.093301	0.084492	0.071774
3666.68	0.052726	0.055132	0.041362	0.041457	0.081421	0.073033	0.071157	0.071599	0.0725	0.094452	0.084863	0.07217
3668.61	0.056942	0.058666	0.043102	0.040321	0.084469	0.073668	0.071626	0.070456	0.079187	0.096299	0.086703	0.072756
3670.54	0.058711	0.058691	0.042229	0.041186	0.084539	0.072293	0.071662	0.069414	0.080041	0.095426	0.085185	0.073004
3672.47	0.054318	0.055629	0.039809	0.039566	0.082044	0.071548	0.069789	0.068443	0.076552	0.094788	0.084453	0.071481
3674.39	0.056032	0.058325	0.04161	0.036577	0.083395	0.071354	0.070601	0.067855	0.080868	0.094939	0.086182	0.071813
3676.32	0.054787	0.057118	0.040494	0.038187	0.081112	0.069059	0.069716	0.067127	0.078646	0.092636	0.083699	0.071231
3678.25	0.046922	0.05182	0.037153	0.037107	0.076217	0.067201	0.066815	0.066142	0.071858	0.090753	0.082022	0.069075
3680.18	0.04184	0.048302	0.034827	0.035373	0.07292	0.065304	0.064918	0.065555	0.067513	0.089016	0.080602	0.068222
3682.11	0.038476	0.045373	0.032914	0.034473	0.070759	0.064681	0.063232	0.064856	0.064844	0.08838	0.079724	0.067453
3684.04	0.038339	0.044461	0.03225	0.033344	0.070525	0.064614	0.062773	0.063961	0.065249	0.088652	0.079285	0.067412
3685.97	0.040136	0.045718	0.032691	0.032359	0.071876	0.064729	0.063333	0.063094	0.067876	0.089356	0.079456	0.067841
3687.9	0.044285	0.049046	0.034364	0.032269	0.074327	0.065165	0.064661	0.062663	0.072733	0.090271	0.081223	0.068692
3689.83	0.045994	0.050344	0.034885	0.033568	0.074518	0.065001	0.065012	0.063028	0.074382	0.090088	0.081531	0.068794
3691.75	0.040334	0.046656	0.03253	0.033106	0.070669	0.063246	0.063163	0.062813	0.068765	0.088125	0.079109	0.067397
3693.68	0.035121	0.043233	0.030138	0.031592	0.06731	0.06212	0.061365	0.062169	0.063597	0.087001	0.077824	0.066543
3695.61	0.033357	0.041802	0.029201	0.030839	0.066098	0.061684	0.060801	0.061945	0.062285	0.08665	0.077827	0.066348
3697.54	0.032825	0.040979	0.028659	0.030812	0.065483	0.061092	0.060286	0.061666	0.061568	0.086439	0.077141	0.066211
3699.47	0.032847	0.0412	0.029042	0.029716	0.065563	0.061179	0.060284	0.06128	0.062473	0.086653	0.077365	0.06649
3701.4	0.034161	0.042574	0.02974	0.02982	0.066761	0.061452	0.060982	0.0614	0.064761	0.086528	0.078029	0.067349
3703.33	0.032664	0.041281	0.028229	0.030003	0.065989	0.060835	0.059816	0.061125	0.062911	0.085737	0.07709	0.066627
3705.26	0.03171	0.039976	0.027383	0.029158	0.065573	0.060714	0.059241	0.060611	0.062327	0.086132	0.076848	0.066185
3707.18	0.033562	0.041051	0.027745	0.029082	0.067155	0.061201	0.059889	0.060455	0.065135	0.087251	0.077639	0.06659
3709.11	0.038168	0.044546	0.029502	0.029487	0.070197	0.062192	0.061257	0.06056	0.070409	0.089019	0.079078	0.067568
3711.04	0.041762	0.04764	0.032087	0.030583	0.072269	0.063082	0.062852	0.061268	0.074123	0.090341	0.080616	0.068275
3712.97	0.038424	0.04474	0.030681	0.03118	0.06977	0.062037	0.061543	0.061513	0.06917	0.088518	0.079297	0.066459
3714.9	0.033426	0.041134	0.028307	0.030137	0.067001	0.061	0.059702	0.060737	0.064306	0.08706	0.077601	0.065644
3716.83	0.031493	0.040234	0.027396	0.028741	0.066191	0.060365	0.059217	0.060278	0.063503	0.086595	0.077558	0.065895
3718.76	0.032952	0.040776	0.027483	0.028589	0.067035	0.060604	0.059743	0.060345	0.065027	0.08729	0.077868	0.066032
3720.69	0.035103	0.041657	0.028411	0.028687	0.067904	0.061546	0.060453	0.060419	0.067398	0.088157	0.078145	0.066532
3722.61	0.037592	0.042881	0.029657	0.029453	0.068835	0.062001	0.061325	0.060462	0.069883	0.088886	0.078559	0.067767
3724.54	0.037708	0.043437	0.02974	0.029418	0.068917	0.062115	0.061462	0.059918	0.070703	0.089479	0.078676	0.068239
3726.47	0.036404	0.042554	0.028416	0.029043	0.068426	0.061871	0.060724	0.059785	0.069655	0.088907	0.077967	0.06829
3728.4	0.033475	0.040054	0.026443	0.028798	0.066909	0.061099	0.059097	0.059574	0.066481	0.087772	0.076885	0.067427
3730.33	0.034051	0.040579	0.026595	0.027418	0.067609	0.061034	0.058707	0.059342	0.067918	0.088293	0.077283	0.067357
3732.26	0.040169	0.045043	0.029402	0.028596	0.071732	0.062118	0.06035	0.059923	0.074542	0.090931	0.078755	0.067787
3734.19	0.045994	0.049585	0.032121	0.030348	0.075414	0.064176	0.063253	0.060493	0.081508	0.093549	0.081217	0.068701
3736.12	0.046606	0.05007	0.032282	0.031552	0.075322	0.064171	0.063963	0.060633	0.080894	0.093295	0.081087	0.069556
3738.05	0.040069	0.045447	0.029628	0.030453	0.071431	0.062282	0.061335	0.059705	0.073322	0.091406	0.079254	0.068033
3739.97	0.037902	0.043014	0.028444	0.029204	0.070754	0.061713	0.060495	0.059755	0.071416	0.090696	0.078687	0.067647
3741.9	0.037797	0.043263	0.028928	0.028156	0.071881	0.062344	0.060381	0.05984	0.072406	0.091014	0.079824	0.066719
3743.83	0.040674	0.04575	0.030767	0.027568	0.073286	0.062625	0.061918	0.060201	0.075699	0.091384	0.081362	0.067072
3745.76	0.043506	0.046633	0.030987	0.030573	0.074418	0.063277	0.062478	0.060802	0.077467	0.09217	0.080869	0.067853
3747.69	0.042192	0.046387	0.030355	0.029277	0.074132	0.063711	0.061706	0.060506	0.077394	0.0926	0.081639	0.067339
3749.62	0.044211	0.049211	0.032299	0.02869	0.075389	0.064103	0.06358	0.060829	0.080133	0.092885	0.083177	0.067365
3751.55	0.043351	0.048989	0.032915	0.031082	0.074857	0.063577	0.06421	0.060857	0.078229	0.091775	0.082441	0.066887
3753.48	0.037135	0.043601	0.029628	0.030846	0.070773	0.062063	0.061689	0.060441	0.070884	0.089492	0.080436	0.065869
3755.4	0.033456	0.040905	0.027678	0.029002	0.068768	0.061433	0.060461	0.060131	0.06741	0.088661	0.07963	0.065115
3757.33	0.033406	0.041579	0.028058	0.028117	0.068888	0.061326	0.060652	0.060462	0.068044	0.088682	0.079909	0.065496
3759.26	0.033156	0.04167	0.028176	0.028327	0.06853	0.060866	0.060546	0.060831	0.067722	0.088224	0.079787	0.065876
3761.19	0.030213	0.039232	0.026656	0.02879	0.066497	0.059739	0.059277	0.060524	0.063327	0.08705	0.078233	0.065079
3763.12	0.02858	0.038475	0.026272	0.028051	0.065931	0.059849	0.058699	0.060085	0.062385	0.087387	0.078456	0.06479
3765.05	0.030575	0.040015	0.027038	0.02812	0.067218	0.060414	0.059962	0.060303	0.064614	0.08798	0.079183	0.065629
3766.98	0.030311	0.040178	0.027043	0.028818	0.06727	0.061005	0.060015	0.060302	0.064284	0.088162	0.079331	0.065273
3768.91	0.030014	0.040366	0.02755	0.028142	0.067133	0.060571	0.059828	0.060272	0.064757	0.087694	0.079729	0.065684
3770.84	0.029565	0.039759	0.027095	0.02937	0.066445	0.05991	0.059932	0.060663	0.063582	0.086999	0.07885	0.06576
3772.76	0.026025	0.03748	0.025483	0.028423	0.06441	0.059526	0.059016	0.06044	0.060028	0.086537	0.077973	0.06429
3774.69	0.025329	0.03657	0.024587	0.027247	0.06356	0.059019	0.058635	0.060363	0.058861	0.086124	0.07767	0.064349
3776.62	0.026398	0.036983	0.024847	0.02703	0.064376	0.059292	0.058673	0.060019	0.060221	0.086699	0.078182	0.064668
3778.55	0.028385	0.038708	0.026256	0.02733	0.065995	0.059584	0.059566	0.059819	0.06307	0.087358	0.079035	0.064866
3780.48	0.028868	0.038842	0.026287	0.028656	0.065797	0.059586	0.059567	0.060437	0.062466	0.087535	0.078434	0.064885
3782.41	0.0276	0.037891	0.0258	0.02785	0.065166	0.059881	0.059091	0.060513	0.061102	0.087562	0.078389	0.064694
3784.34	0.02868	0.038877	0.026303	0.027595	0.065806	0.06014	0.059534	0.060868	0.062684	0.087797	0.078961	0.065006
3786.27	0.027818	0.038511	0.025968	0.028144	0.065099	0.059703	0.059188	0.061086	0.061554	0.08763	0.078363	0.064703
3788.19	0.025611	0.037119	0.025176	0.027846	0.063706	0.059212	0.058502	0.060871	0.059065	0.086879	0.077641	0.064189
3790.12	0.025197	0.036593	0.024882	0.027482	0.06361	0.059285	0.058545	0.060853	0.058741	0.086527	0.07765	0.064203
3792.05	0.025669	0.036169	0.024755	0.027302	0.064429	0.059377	0.058601	0.060718	0.059043	0.086652	0.077656	0.064664
3793.98	0.026982	0.037227	0.025209	0.027067	0.065827	0.059971	0.058837	0.060496	0.061015	0.087563	0.078636	0.064711
3795.91	0.031246	0.04022	0.026578	0.027439	0.067987	0.060925	0.060201	0.060474	0.065458	0.08854	0.079703	0.0655
3797.84	0.033843	0.041686	0.027424	0.028683	0.069469	0.061742	0.060433	0.060491	0.067602	0.089892	0.079803	0.066388
3799.77	0.034229	0.042925	0.028608	0.02692	0.070404	0.062284	0.060707	0.060323	0.069688	0.09117	0.0816	0.066261
3801.7	0.037595	0.045026	0.029247	0.028212	0.071666	0.061775	0.062641	0.061354	0.071987	0.091085	0.081975	0.067746
3803.63	0.033185	0.042201	0.027009	0.029621	0.069238	0.061184	0.060866	0.061307	0.06679	0.089967	0.080084	0.066765
3805.55	0.030134	0.041369	0.027313	0.027356	0.067932	0.061034	0.060348	0.060838	0.065602	0.089115	0.080438	0.065772
3807.48	0.030331	0.041141	0.027483	0.028755	0.067327	0.060679	0.060988	0.061391	0.065035	0.088235	0.079856	0.065918
3809.41	0.027561	0.038473	0.025957	0.029187	0.064945	0.06019	0.059797	0.061432	0.0614	0.087698	0.078941	0.065637
3811.34	0.027006	0.03756	0.025352	0.02834	0.064624	0.05993	0.059207	0.061457	0.060317	0.087709	0.078684	0.065768
3813.27	0.028353	0.038865	0.025986	0.027882	0.066753	0.060786	0.059291	0.060955	0.062546	0.088948	0.079365	0.065309
3815.2	0.032474	0.041673	0.027807	0.02784	0.069656	0.061358	0.061075	0.060707	0.067755	0.090015	0.08049	0.065954
3817.13	0.036276	0.043066	0.028475	0.029752	0.071481	0.062172	0.062218	0.061417	0.070205	0.090859	0.080434	0.067317
3819.06	0.036368	0.044341	0.029049	0.028186	0.072074	0.063304	0.062438	0.060897	0.071865	0.092032	0.082247	0.067195
3820.98	0.038689	0.047007	0.030337	0.028649	0.072827	0.062606	0.064157	0.061529	0.073971	0.09158	0.082844	0.068283
3822.91	0.034628	0.043348	0.028353	0.030408	0.06994	0.062247	0.062135	0.062048	0.06833	0.090594	0.080968	0.067377
3824.84	0.031314	0.041105	0.027735	0.028725	0.068379	0.062113	0.061064	0.061559	0.066266	0.090212	0.081214	0.066376
3826.77	0.031573	0.041326	0.028061	0.029121	0.068914	0.061617	0.061621	0.061862	0.066354	0.089589	0.080805	0.066515
3828.7	0.030319	0.040303	0.027114	0.029217	0.06849	0.061664	0.060831	0.062132	0.064803	0.089555	0.080488	0.066477
3830.63	0.030968	0.040538	0.027322	0.028411	0.068576	0.061927	0.060571	0.062171	0.065886	0.090028	0.080761	0.067094
3832.56	0.033188	0.041757	0.028064	0.028951	0.069808	0.062526	0.061315	0.06229	0.067558	0.090666	0.080683	0.067483
3834.49	0.034838	0.042551	0.028584	0.028511	0.071827	0.06309	0.061693	0.062108	0.06948	0.091461	0.081435	0.067169
3836.42	0.038095	0.045214	0.030392	0.028638	0.074338	0.063566	0.062464	0.062502	0.073717	0.092678	0.083144	0.067516
3838.34	0.041213	0.047587	0.031994	0.029643	0.075527	0.063797	0.064224	0.063089	0.076328	0.093955	0.084091	0.068188
3840.27	0.03964	0.046515	0.03114	0.030586	0.073943	0.063524	0.064238	0.063076	0.073559	0.093533	0.083196	0.06784
3842.2	0.034919	0.043949	0.029368	0.029917	0.070483	0.062936	0.062861	0.063056	0.068514	0.091642	0.08236	0.067461
3844.13	0.032336	0.041805	0.028401	0.029765	0.068524	0.062529	0.061842	0.06294	0.065959	0.090378	0.081373	0.067316
3846.06	0.029735	0.039917	0.027016	0.029712	0.067818	0.062179	0.060547	0.062397	0.063814	0.089992	0.080373	0.066398
3847.99	0.030826	0.040008	0.026632	0.028415	0.069345	0.062569	0.061042	0.062285	0.065055	0.091225	0.080662	0.06703
3849.92	0.03572	0.0427	0.028155	0.028371	0.072927	0.064177	0.062837	0.062542	0.070404	0.093649	0.082558	0.068157
3851.85	0.041226	0.04793	0.032356	0.028787	0.076684	0.06564	0.065462	0.062693	0.077353	0.095179	0.085523	0.068877
3853.77	0.042941	0.050768	0.033992	0.03225	0.076336	0.064627	0.066804	0.064194	0.076836	0.093796	0.084832	0.06809
3855.7	0.038208	0.046374	0.030299	0.03237	0.072739	0.063949	0.064408	0.063585	0.070951	0.092289	0.082736	0.067036
3857.63	0.033841	0.042668	0.028442	0.030859	0.070401	0.063314	0.06297	0.062992	0.067323	0.091751	0.081614	0.066987
3859.56	0.031553	0.040853	0.027704	0.03	0.069786	0.062743	0.062507	0.063007	0.065714	0.091445	0.081241	0.067288
3861.49	0.033989	0.042386	0.028959	0.029534	0.071758	0.063761	0.063176	0.063198	0.068906	0.092655	0.082654	0.067709
3863.42	0.037402	0.04534	0.030599	0.02983	0.073423	0.06471	0.064181	0.063685	0.072497	0.093866	0.084007	0.067913
3865.35	0.037863	0.045135	0.030114	0.031225	0.0735	0.06441	0.064211	0.06379	0.071345	0.09371	0.082782	0.068782
3867.28	0.03516	0.04397	0.029547	0.030159	0.072605	0.064572	0.06327	0.063183	0.069597	0.094112	0.08273	0.068135
3869.2	0.039569	0.046564	0.031503	0.029762	0.074237	0.065248	0.064973	0.063629	0.073519	0.094434	0.084336	0.069404
3871.13	0.040368	0.046722	0.031972	0.031773	0.074249	0.065587	0.065352	0.064179	0.072986	0.093817	0.083344	0.06878
3873.06	0.035668	0.045029	0.030818	0.030278	0.072077	0.06499	0.064214	0.063603	0.070254	0.092851	0.083146	0.06697
3874.99	0.03363	0.043495	0.029496	0.03072	0.070388	0.063634	0.063724	0.064249	0.06742	0.091346	0.082173	0.067173
3876.92	0.030279	0.041434	0.028325	0.030253	0.069145	0.063566	0.062447	0.064012	0.064278	0.091239	0.081198	0.066582
3878.85	0.032611	0.043163	0.029624	0.029073	0.070757	0.064547	0.063575	0.063957	0.06746	0.092446	0.082626	0.067155
3880.78	0.037636	0.04556	0.031304	0.030961	0.072963	0.064887	0.065367	0.064578	0.070879	0.093516	0.083527	0.068236
3882.71	0.035513	0.044511	0.030844	0.031493	0.072337	0.065023	0.064129	0.064378	0.069028	0.093762	0.083872	0.067909
3884.64	0.034865	0.044862	0.031242	0.030811	0.072142	0.065262	0.064379	0.064714	0.069677	0.0937	0.084532	0.06812
3886.56	0.034289	0.043869	0.030233	0.032101	0.071033	0.064339	0.06434	0.065322	0.067115	0.092447	0.082629	0.067839
3888.49	0.031707	0.042157	0.028721	0.030825	0.069958	0.064316	0.063578	0.064593	0.064513	0.092254	0.082846	0.067439
3890.42	0.033834	0.044251	0.030398	0.029938	0.071529	0.064698	0.065366	0.064397	0.067639	0.093439	0.084878	0.068178
3892.35	0.035504	0.045592	0.031155	0.032354	0.072343	0.065006	0.065722	0.064935	0.068744	0.093546	0.08455	0.068539
3894.28	0.032597	0.042913	0.029519	0.032245	0.070961	0.06493	0.063863	0.06461	0.065646	0.092711	0.082943	0.068146
3896.21	0.032204	0.042076	0.029311	0.030972	0.071252	0.064926	0.063708	0.064625	0.065706	0.09312	0.082664	0.068011
3898.14	0.036552	0.044896	0.03158	0.030742	0.073675	0.066429	0.065545	0.065058	0.070475	0.094554	0.084475	0.068783
3900.07	0.040612	0.048048	0.033922	0.031843	0.075735	0.067827	0.067131	0.065388	0.073976	0.095879	0.086158	0.069591
3901.99	0.041397	0.049353	0.034291	0.032217	0.076452	0.068007	0.067439	0.065945	0.074636	0.096715	0.086498	0.069793
3903.92	0.040665	0.04954	0.034253	0.03304	0.076031	0.067595	0.067485	0.066608	0.074051	0.096073	0.086353	0.069628
3905.85	0.035572	0.046276	0.031815	0.03325	0.072647	0.065543	0.065819	0.066325	0.068611	0.093872	0.08436	0.068609
3907.78	0.029755	0.042389	0.02937	0.031805	0.069082	0.063655	0.063751	0.065932	0.062628	0.091894	0.082567	0.0677
3909.71	0.027786	0.041144	0.028801	0.031127	0.06802	0.063417	0.063096	0.065832	0.060777	0.091249	0.082216	0.067154
3911.64	0.028634	0.041393	0.028995	0.031587	0.068689	0.063613	0.063472	0.065773	0.061499	0.091354	0.082517	0.067005
3913.57	0.029723	0.041841	0.029538	0.03153	0.069909	0.063988	0.063998	0.06577	0.062696	0.092009	0.083068	0.067371
3915.5	0.032877	0.043991	0.030971	0.031291	0.071619	0.065445	0.065481	0.066232	0.066354	0.093654	0.084209	0.068734
3917.43	0.034932	0.045521	0.03203	0.032244	0.072591	0.06598	0.066414	0.066861	0.068071	0.094278	0.084563	0.069072
3919.35	0.03351	0.044861	0.031588	0.032756	0.072323	0.065257	0.065692	0.066788	0.066465	0.09394	0.083698	0.068473
3921.28	0.032507	0.044587	0.030975	0.032911	0.071739	0.065327	0.065285	0.066792	0.06576	0.093554	0.083469	0.06851
3923.21	0.034164	0.045667	0.031587	0.032796	0.072704	0.066133	0.065943	0.067124	0.06729	0.093981	0.084694	0.069224
3925.14	0.034869	0.045938	0.031748	0.033523	0.072888	0.066061	0.066095	0.067215	0.06724	0.094152	0.084664	0.069778
3927.07	0.032248	0.044092	0.030743	0.033358	0.071269	0.06563	0.06536	0.066586	0.064822	0.093489	0.08378	0.069298
3929	0.033202	0.044489	0.031272	0.032444	0.072109	0.066323	0.066299	0.066579	0.066494	0.094197	0.084572	0.06956
3930.93	0.0353	0.046074	0.032524	0.032772	0.073573	0.067113	0.067321	0.067339	0.068698	0.095165	0.085364	0.069711
3932.86	0.034493	0.0459	0.032197	0.033575	0.072984	0.066351	0.067018	0.067544	0.06751	0.09442	0.084715	0.069518
3934.78	0.031118	0.043848	0.030845	0.033279	0.070817	0.065191	0.065852	0.067312	0.064039	0.093242	0.083465	0.068752
3936.71	0.029978	0.042985	0.030203	0.032318	0.070149	0.065028	0.065276	0.067239	0.062564	0.092756	0.083427	0.068555
3938.64	0.030732	0.04353	0.030356	0.032529	0.070692	0.065373	0.065388	0.067541	0.062989	0.093156	0.084084	0.068978
3940.57	0.031514	0.044202	0.031151	0.032721	0.071268	0.066102	0.065625	0.067627	0.064534	0.093912	0.084791	0.06919
3942.5	0.034206	0.045685	0.032678	0.033499	0.072618	0.066792	0.066583	0.06801	0.067174	0.094646	0.084968	0.069885
3944.43	0.033548	0.045376	0.0323	0.033956	0.072183	0.066498	0.066559	0.068405	0.066005	0.094665	0.084212	0.069729
3946.36	0.032987	0.045047	0.031955	0.033252	0.072027	0.066654	0.066629	0.068261	0.065681	0.094826	0.08489	0.070004
3948.29	0.034391	0.046364	0.032767	0.033215	0.073544	0.067292	0.067422	0.068235	0.067137	0.095362	0.086148	0.070741
3950.22	0.032936	0.045709	0.032164	0.033405	0.072791	0.066476	0.066927	0.067977	0.065613	0.094559	0.08565	0.07034
3952.14	0.031331	0.044425	0.031367	0.033507	0.071334	0.065663	0.065985	0.067926	0.063685	0.093503	0.084697	0.069917
3954.07	0.03051	0.044134	0.031229	0.033534	0.071034	0.065897	0.065827	0.068033	0.063022	0.09311	0.084318	0.069576
3956	0.030465	0.043978	0.031481	0.033609	0.070943	0.066022	0.066082	0.068021	0.063021	0.093465	0.084409	0.068869
3957.93	0.030662	0.043827	0.031408	0.033657	0.071046	0.065821	0.066082	0.067957	0.062989	0.094019	0.084478	0.068529
3959.86	0.030899	0.044156	0.031462	0.033337	0.071213	0.06619	0.066378	0.068341	0.063186	0.094087	0.084934	0.069393
3961.79	0.031549	0.0447	0.031629	0.033228	0.071409	0.066219	0.066764	0.068633	0.063606	0.093738	0.085097	0.06997
3963.72	0.030685	0.043928	0.031281	0.033517	0.070792	0.065635	0.06646	0.068233	0.062383	0.09351	0.084563	0.069605
3965.65	0.029765	0.043531	0.031017	0.033424	0.070281	0.065593	0.06617	0.0681	0.061448	0.093447	0.084428	0.069122
3967.57	0.030085	0.044185	0.031276	0.033495	0.070829	0.065656	0.066645	0.068473	0.062549	0.093598	0.084419	0.06922
3969.5	0.030544	0.044417	0.031686	0.03386	0.071413	0.065952	0.066989	0.068761	0.06345	0.09373	0.08486	0.069294
3971.43	0.030253	0.044316	0.031914	0.033829	0.071683	0.066272	0.066831	0.068588	0.063177	0.093695	0.085197	0.069101
3973.36	0.030455	0.044644	0.032305	0.033822	0.071872	0.066855	0.066963	0.068699	0.06313	0.093737	0.085143	0.069377
3975.29	0.031096	0.044938	0.032385	0.033933	0.071799	0.06736	0.067012	0.068946	0.063568	0.09375	0.084989	0.069352
3977.22	0.030199	0.044413	0.031758	0.033669	0.071499	0.066706	0.066703	0.068718	0.06291	0.093607	0.084638	0.068992
3979.15	0.029334	0.044318	0.031284	0.033196	0.07102	0.066178	0.06653	0.068711	0.062152	0.093442	0.084856	0.06912
3981.08	0.0295	0.044408	0.03128	0.033572	0.070887	0.066161	0.066578	0.068906	0.062057	0.093247	0.08488	0.069355
3983.01	0.029337	0.043817	0.03133	0.034067	0.070898	0.065985	0.066667	0.068836	0.061833	0.092921	0.084512	0.069411
3984.93	0.029258	0.04371	0.031383	0.033881	0.070914	0.065908	0.066863	0.068985	0.061666	0.092851	0.084485	0.069285
3986.86	0.029547	0.044059	0.031507	0.03394	0.07107	0.066291	0.066902	0.06903	0.061755	0.09324	0.084859	0.068953
3988.79	0.030253	0.044637	0.03211	0.034127	0.071569	0.066937	0.067384	0.069381	0.062875	0.094077	0.085515	0.06931
3990.72	0.030619	0.044907	0.032228	0.034449	0.072033	0.066688	0.067929	0.069814	0.063448	0.094588	0.085505	0.069838
3992.65	0.029931	0.044585	0.031954	0.034317	0.071669	0.06624	0.067767	0.069666	0.062565	0.094299	0.085094	0.069608
3994.58	0.029707	0.044841	0.032024	0.034095	0.071649	0.066491	0.067641	0.069508	0.062313	0.093815	0.084873	0.069329
3996.51	0.029568	0.044805	0.03188	0.034191	0.07155	0.066486	0.067448	0.069204	0.062068	0.093537	0.084783	0.069316
3998.44	0.029236	0.044184	0.031728	0.033783	0.070836	0.066084	0.067261	0.069314	0.06152	0.093481	0.084852	0.069392
4000.36	0.028961	0.043697	0.031526	0.034078	0.070754	0.065976	0.067103	0.069583	0.061452	0.093667	0.084554	0.06949

## Sheet: FTIR 1º derivative
	009_1.1	009_1.2	009_1.3	009_1.4	009_2.1	009_2.2	009_2.3	009_2.4	009_3.1	009_3.2	009_3.3	009_3.4
599.862	0.022524	-0.00015	-0.006599	-0.00417	0.008825	0.003883	-0.002205	-0.001466
601.791	0.019156	-0.002992	-0.005531	-0.014655	-0.002335	-0.003143	-0.009531	-0.001553
603.719	0.00441	-0.00456	-0.006564	-0.015762	0.000265	-0.009784	-0.022854	-0.001697
605.648	-0.009632	-0.006971	-0.012987	-0.005601	0.000223	-0.013494	-0.033155	-0.004476
607.577	-0.021479	-0.009074	-0.015156	-0.001024	-0.005983	-0.010599	-0.029804	-0.009957
609.506	-0.021362	-0.009437	-0.01266	0.00088	-0.002141	-0.002656	-0.014551	-0.018693
611.435	-0.024628	-0.017577	-0.00123	0.005852	0.00981	0.003331	0.005349	-0.016038
613.363	-0.019486	-0.021013	0.013534	0.00648	0.001221	0.000326	0.020399	-0.005911
615.292	-0.008643	-0.015704	0.019652	0.010537	-0.004107	-0.004708	0.029614	0.009549
617.221	0.013596	0.002759	0.018117	0.018375	0.001001	0.002733	0.023003	0.023075
619.15	0.030169	0.019171	0.010343	0.021984	-0.000727	0.017168	0.013897	0.031778
621.079	0.029277	0.028128	0.008133	0.019984	0.00277	0.03089	0.010048	0.030794
623.008	0.017643	0.027132	0.012137	0.023395	0.012246	0.032922	0.009953	0.022888
624.936	0.003868	0.017292	0.016621	0.026618	0.014799	0.02205	0.013789	0.018687
626.865	0.003544	0.006358	0.019318	0.022419	0.006415	0.008003	0.013747	0.008247
628.794	0.008271	0.00413	0.018981	0.015197	0.001874	-0.00202	0.011042	-0.001185	0.002853	0.001618	0.004288	0.00427
630.723	0.007645	0.007777	0.015523	0.006457	0.005295	-0.002291	0.007709	-0.00216	0.001592	0.003426	0.00325	0.002741
632.652	0.0024	0.007144	0.007528	0.004472	0.007957	-0.00126	0.007629	0.001386	-3e-06	0.003827	0.001984	-0.001441
634.58	-0.002046	0.006019	0.003361	0.004389	0.004152	-0.000588	0.009094	0.004361	-5.1e-05	0.002248	0.001224	-0.005756
636.509	-0.004698	0.005537	0.004539	0.002062	-0.000381	0.000384	0.007737	0.005967	0.001141	-0.001116	0.000233	-0.006003
638.438	-0.002455	0.004549	0.004182	0.001698	-0.001291	0.003207	0.004734	0.006235	0.003388	-0.004205	-1e-05	-0.000991
640.367	0.002049	0.002859	0.004189	0.003169	0.000289	0.00716	0.001613	0.003858	0.004	-0.001871	1.9e-05	0.003192
642.296	0.003353	0.003489	0.004089	0.0035	0.003856	0.005917	-0.000423	0.000357	0.002103	0.001359	-0.001364	0.004523
644.225	0.003859	0.003623	0.002269	0.003108	0.005924	0.002224	0.000618	-0.001035	0.000247	0.003081	-0.002066	0.004106
646.153	0.003633	0.001374	-0.000143	0.001907	0.003068	-0.000754	0.001237	-0.00051	0.000183	0.00348	-0.001427	0.001351
648.082	0.001767	-0.000288	-0.00103	-0.000786	-7.7e-05	-0.001982	0.000192	0.000219	0.000805	0.001874	-0.001299	-0.001063
650.011	-0.000208	-0.000634	-0.000525	-0.002524	-0.001363	-0.001268	3.6e-05	0.000535	0.000493	-0.000659	-0.001517	-0.002366
651.94	-0.000988	-0.000219	-0.000277	-0.001327	-0.001503	-0.000378	0.000497	0.000902	-0.000149	-0.001597	-0.001159	-0.002736
653.869	-0.00176	-0.000175	-2e-05	0.000776	-0.000937	-6.6e-05	0.000542	0.000751	-0.000537	-0.000724	-0.000404	-0.002037
655.797	-0.001388	-0.000104	0.000271	0.002084	0.000111	-5.1e-05	0.000515	-7.4e-05	-0.000158	-0.000392	-0.000163	-0.001097
657.726	-0.000105	-8e-06	0.000383	0.001934	0.00055	2.2e-05	0.000407	-0.000965	0.000202	-0.000277	-0.000767	-0.000392
659.655	0.000837	0.000202	0.000717	0.001183	0.000666	0.000453	0.000446	-0.00056	0.000208	0.000428	-0.0011	-0.000252
661.584	0.001568	0.000113	0.000808	0.000768	0.00053	0.001011	0.001004	0.00069	0.000546	0.000784	-0.000511	0.000493
663.513	0.000695	-0.000551	-3.5e-05	-0.000415	-0.00092	0.000199	0.00055	0.000208	4.5e-05	6.9e-05	-0.000631	0.00078
665.442	-0.000881	-0.000715	-0.000862	-0.00113	-0.001873	-0.000668	-0.000272	-0.000566	-0.00052	-0.000543	-0.001279	0.000491
667.37	-0.00206	-0.000724	-0.001349	-0.001301	-0.002114	-0.001245	-0.001063	-0.001194	-0.001039	-0.001122	-0.001808	-0.000644
669.299	-0.00244	-0.000501	-0.001051	-0.001211	-0.001636	-0.001609	-0.001537	-0.001297	-0.001365	-0.001445	-0.001548	-0.001909
671.228	-0.002249	-0.000352	-0.000564	-0.000868	-0.000586	-0.001538	-0.001445	-0.001037	-0.001536	-0.00132	-0.001006	-0.002415
673.157	-0.001596	-0.000339	-6.6e-05	-0.000437	0.000273	-0.000906	-0.000826	-0.000506	-0.000887	-0.000644	-0.000386	-0.001765
675.086	-0.001057	-0.00086	-0.000478	-0.000695	-7.6e-05	-0.000538	-0.000578	-0.000477	-0.000171	-0.000403	-0.000354	-0.000394
677.014	-0.001168	-0.001334	-0.001553	-0.001264	-0.001088	-0.000894	-0.001017	-0.001341	-0.000576	-0.00089	-0.001085	-0.000463
678.943	-0.000984	-0.001016	-0.001517	-0.000961	-0.001098	-0.000624	-0.000901	-0.001365	-0.000759	-0.00083	-0.000939	-0.000883
680.872	-0.000656	-0.000771	-0.001215	-0.000801	-0.00104	-0.000483	-0.000732	-0.001055	-0.000841	-0.00066	-0.000585	-0.000926
682.801	-0.000168	-0.000391	-0.000505	-0.000511	-0.000469	-0.000268	-0.000177	-0.000334	-0.000453	-0.000181	-0.000168	-0.000572
684.73	0.000334	-9.8e-05	0.000223	-8.8e-05	0.000376	0.000202	0.00035	0.000467	-1.7e-05	0.000132	9.9e-05	-0.000241
686.658	0.000598	7e-05	0.000566	0.000169	0.000769	0.000488	0.000517	0.000788	0.000127	0.00012	0.000198	-0.000249
688.587	0.000725	0.000413	0.000736	0.000436	0.000932	0.000528	0.000544	0.000675	0.000152	0.000116	0.000287	-0.000308
690.516	0.000894	0.000947	0.001082	0.001044	0.001011	0.000598	0.000714	0.000699	0.000206	0.000277	0.00041	-0.000197
692.445	0.001203	0.001577	0.001657	0.00184	0.001274	0.000844	0.001026	0.001075	0.000465	0.000698	0.000643	0.000151
694.374	0.001753	0.002112	0.002307	0.002388	0.001798	0.001262	0.001525	0.001699	0.000862	0.001117	0.000926	0.000711
696.303	0.00223	0.00238	0.002877	0.00276	0.002308	0.001979	0.002156	0.002416	0.001088	0.001224	0.00107	0.001054
698.231	0.002106	0.002059	0.002646	0.002467	0.002134	0.002162	0.002182	0.002265	0.000628	0.000631	0.000623	0.000602
700.16	0.0013	0.001121	0.00148	0.00125	0.001104	0.001286	0.001304	0.000938	-0.000422	-0.000402	-0.000402	-0.000481
702.089	9.1e-05	-0.000111	-0.000173	-0.000271	-0.000297	-0.000142	-0.00013	-0.000673	-0.001579	-0.001386	-0.001664	-0.001664
704.018	-0.001334	-0.001477	-0.001828	-0.001655	-0.001784	-0.001832	-0.001696	-0.002052	-0.002499	-0.002283	-0.002716	-0.00261
705.947	-0.002586	-0.002586	-0.003007	-0.002782	-0.003045	-0.003284	-0.003119	-0.003112	-0.003036	-0.00289	-0.003217	-0.003186
707.875	-0.003388	-0.003277	-0.003527	-0.003533	-0.003681	-0.003917	-0.003895	-0.003688	-0.003234	-0.003223	-0.003222	-0.00329
709.804	-0.003864	-0.003688	-0.003645	-0.003829	-0.00372	-0.003782	-0.00397	-0.003809	-0.003161	-0.003234	-0.002894	-0.003136
711.733	-0.003968	-0.003778	-0.003682	-0.003892	-0.00347	-0.003426	-0.003705	-0.003792	-0.002977	-0.002955	-0.002569	-0.002897
713.662	-0.003725	-0.003651	-0.003654	-0.00375	-0.003182	-0.003114	-0.003373	-0.00358	-0.002771	-0.002592	-0.002386	-0.002486
715.591	-0.003671	-0.003577	-0.003655	-0.003536	-0.003101	-0.003115	-0.003188	-0.003335	-0.002602	-0.002384	-0.002414	-0.002209
717.52	-0.003957	-0.003801	-0.003766	-0.003584	-0.003332	-0.003501	-0.003393	-0.003441	-0.002731	-0.002538	-0.002619	-0.00232
719.448	-0.004537	-0.004366	-0.00415	-0.004036	-0.003939	-0.00406	-0.004023	-0.003865	-0.003192	-0.002941	-0.002973	-0.002857
721.377	-0.005373	-0.005163	-0.004853	-0.004778	-0.004794	-0.004734	-0.004805	-0.004453	-0.003726	-0.003487	-0.003431	-0.003549
723.306	-0.006177	-0.005902	-0.00558	-0.005531	-0.00557	-0.005317	-0.005541	-0.005157	-0.00413	-0.003925	-0.003879	-0.004081
725.235	-0.006511	-0.006204	-0.005982	-0.005945	-0.005935	-0.005595	-0.005808	-0.005685	-0.004218	-0.004043	-0.004134	-0.004231
727.164	-0.006403	-0.006059	-0.00595	-0.00583	-0.005925	-0.005652	-0.005621	-0.005755	-0.004034	-0.003886	-0.004024	-0.003996
729.092	-0.005972	-0.005551	-0.005527	-0.005285	-0.005461	-0.005465	-0.005179	-0.005398	-0.003694	-0.003518	-0.003618	-0.003599
731.021	-0.005088	-0.004715	-0.004726	-0.004391	-0.004565	-0.004805	-0.004446	-0.0046	-0.003123	-0.002956	-0.002956	-0.002961
732.95	-0.003915	-0.00366	-0.003711	-0.003385	-0.003577	-0.003773	-0.00357	-0.003478	-0.002329	-0.002259	-0.002167	-0.002137
734.879	-0.002787	-0.002591	-0.002693	-0.002541	-0.002694	-0.002704	-0.002708	-0.002457	-0.001571	-0.001607	-0.001527	-0.001461
736.808	-0.002108	-0.001876	-0.001926	-0.001986	-0.002113	-0.001915	-0.002046	-0.001881	-0.00116	-0.001223	-0.001261	-0.001167
738.737	-0.00195	-0.001705	-0.001644	-0.001747	-0.001931	-0.001641	-0.001741	-0.001718	-0.001165	-0.001237	-0.001237	-0.001266
740.665	-0.00217	-0.001921	-0.00178	-0.001807	-0.002103	-0.001873	-0.001827	-0.001919	-0.001508	-0.001534	-0.001428	-0.001557
742.594	-0.002491	-0.002198	-0.002039	-0.001985	-0.00227	-0.002237	-0.002079	-0.002207	-0.001923	-0.001837	-0.001702	-0.001796
744.523	-0.002556	-0.002252	-0.002144	-0.002012	-0.002252	-0.002241	-0.002191	-0.002193	-0.002066	-0.001928	-0.001777	-0.001796
746.452	-0.002109	-0.00188	-0.001868	-0.0017	-0.001966	-0.001787	-0.001957	-0.00173	-0.001765	-0.001722	-0.001621	-0.001496
748.381	-0.00133	-0.001104	-0.001123	-0.00098	-0.001356	-0.001042	-0.001262	-0.001007	-0.001176	-0.001262	-0.001244	-0.000972
750.309	-0.00038	-0.000145	-0.000112	-3.2e-05	-0.000553	-0.000195	-0.00035	-0.000196	-0.000569	-0.000666	-0.000699	-0.000361
752.238	0.00055	0.000701	0.000733	0.000684	0.000149	0.000405	0.000373	0.000433	-0.000137	-0.000216	-0.000231	3e-05
754.167	0.000993	0.001099	0.001081	0.0009	0.000441	0.0006	0.000669	0.000597	-7.6e-05	-6.9e-05	-0.000138	3.3e-05
756.096	0.000813	0.000996	0.000864	0.00067	0.000366	0.000439	0.000468	0.000387	-0.000342	-0.00021	-0.000307	-0.00028
758.025	0.000272	0.00047	0.000272	0.000148	4e-05	3.3e-05	-2.3e-05	-6.3e-05	-0.000723	-0.000554	-0.000598	-0.000682
759.954	-0.000402	-0.000273	-0.000378	-0.000494	-0.00047	-0.000492	-0.00056	-0.000613	-0.00106	-0.000951	-0.000935	-0.001015
761.882	-0.001155	-0.001066	-0.001043	-0.00113	-0.001086	-0.001099	-0.001101	-0.001201	-0.001358	-0.00131	-0.001233	-0.001285
763.811	-0.001908	-0.001918	-0.001818	-0.001765	-0.001805	-0.001789	-0.001766	-0.001804	-0.00172	-0.001658	-0.001536	-0.001525
765.74	-0.002849	-0.002886	-0.002742	-0.002569	-0.002718	-0.002625	-0.002612	-0.002501	-0.002146	-0.002067	-0.001937	-0.00185
767.669	-0.003584	-0.003587	-0.003418	-0.003176	-0.003115	-0.003006	-0.003045	-0.002786	-0.002238	-0.00214	-0.002079	-0.001912
769.598	-0.003725	-0.003662	-0.003558	-0.003339	-0.002697	-0.002687	-0.002769	-0.002439	-0.001943	-0.001836	-0.00183	-0.001612
771.526	-0.003834	-0.003701	-0.003585	-0.003441	-0.002485	-0.002515	-0.00255	-0.002279	-0.001829	-0.001678	-0.001683	-0.001499
773.455	-0.004276	-0.004025	-0.003815	-0.003647	-0.00303	-0.002932	-0.002842	-0.002652	-0.00206	-0.001924	-0.001857	-0.001812
775.384	-0.004992	-0.004526	-0.00428	-0.003908	-0.004091	-0.003822	-0.003588	-0.003451	-0.002561	-0.002449	-0.002275	-0.002346
777.313	-0.005653	-0.004977	-0.004734	-0.004129	-0.005055	-0.00466	-0.004333	-0.004251	-0.003059	-0.002889	-0.002681	-0.002729
779.242	-0.005798	-0.005009	-0.004806	-0.004173	-0.00523	-0.004839	-0.004471	-0.004442	-0.0031	-0.00293	-0.002771	-0.002735
781.17	-0.0051	-0.004406	-0.004254	-0.003846	-0.004184	-0.003988	-0.003699	-0.003651	-0.002536	-0.0024	-0.002354	-0.002273
783.099	-0.004084	-0.00363	-0.003539	-0.003403	-0.00281	-0.002784	-0.002674	-0.002564	-0.001919	-0.001819	-0.001891	-0.001769
785.028	-0.003428	-0.00324	-0.003133	-0.003157	-0.002032	-0.002078	-0.002077	-0.001966	-0.001664	-0.001611	-0.001718	-0.001651
786.957	-0.003013	-0.002936	-0.00285	-0.002952	-0.001534	-0.001643	-0.00164	-0.00162	-0.001559	-0.001568	-0.001611	-0.001658
788.886	-0.00271	-0.002624	-0.00267	-0.002739	-0.001231	-0.001311	-0.001329	-0.001453	-0.001531	-0.001556	-0.001605	-0.001667
790.815	-0.002625	-0.002538	-0.002661	-0.00264	-0.001208	-0.001195	-0.001251	-0.001501	-0.001573	-0.001639	-0.00173	-0.001763
792.743	-0.002909	-0.002813	-0.002924	-0.002849	-0.001562	-0.001478	-0.001509	-0.001784	-0.001813	-0.001908	-0.002002	-0.002013
794.672	-0.003631	-0.003504	-0.003526	-0.003418	-0.002326	-0.002193	-0.002196	-0.002388	-0.002325	-0.002292	-0.002408	-0.002412
796.601	-0.00454	-0.004343	-0.004267	-0.0041	-0.003331	-0.003113	-0.003095	-0.003196	-0.002865	-0.002694	-0.002782	-0.002767
798.53	-0.005279	-0.004965	-0.004816	-0.00458	-0.004214	-0.003954	-0.0039	-0.003914	-0.003175	-0.002974	-0.002929	-0.002907
800.459	-0.005544	-0.005095	-0.004924	-0.004615	-0.004644	-0.004422	-0.004339	-0.004264	-0.003096	-0.002934	-0.002775	-0.00274
802.387	-0.005186	-0.004713	-0.004552	-0.004176	-0.004671	-0.004413	-0.004351	-0.00422	-0.002659	-0.00258	-0.002395	-0.002337
804.316	-0.004483	-0.004016	-0.003881	-0.003509	-0.004409	-0.004106	-0.004052	-0.003908	-0.0021	-0.002079	-0.001903	-0.001853
806.245	-0.003762	-0.003297	-0.003188	-0.002854	-0.004019	-0.003744	-0.003667	-0.003548	-0.001671	-0.00161	-0.001488	-0.001469
808.174	-0.003205	-0.002799	-0.002641	-0.00233	-0.003676	-0.003422	-0.003401	-0.003331	-0.001434	-0.001267	-0.001208	-0.001256
810.103	-0.002879	-0.002498	-0.002308	-0.002011	-0.003413	-0.003121	-0.003183	-0.003165	-0.001273	-0.001059	-0.001023	-0.001102
812.032	-0.002711	-0.002326	-0.00214	-0.001848	-0.003152	-0.002836	-0.002941	-0.002925	-0.001142	-0.000939	-0.000945	-0.000957
813.96	-0.002554	-0.002171	-0.001981	-0.001748	-0.002879	-0.002578	-0.00265	-0.00264	-0.001035	-0.000809	-0.000897	-0.000796
815.889	-0.002301	-0.00191	-0.00175	-0.001592	-0.002568	-0.002295	-0.00231	-0.002304	-0.000864	-0.000661	-0.000741	-0.000608
817.818	-0.001919	-0.001541	-0.001421	-0.00129	-0.002158	-0.001961	-0.001956	-0.001903	-0.000604	-0.000461	-0.00047	-0.000409
819.747	-0.001392	-0.001113	-0.000976	-0.000846	-0.001734	-0.001603	-0.001631	-0.00154	-0.000284	-0.000219	-0.000139	-0.00019
821.676	-0.000814	-0.000654	-0.000503	-0.000356	-0.001376	-0.001232	-0.001323	-0.001246	5.2e-05	5.3e-05	0.000178	8.7e-05
823.604	-0.000303	-0.000156	-6.7e-05	5.6e-05	-0.001005	-0.000818	-0.000946	-0.000885	0.000379	0.000361	0.00045	0.00041
825.533	0.00017	0.000369	0.000389	0.000473	-0.000543	-0.000325	-0.000465	-0.000397	0.000636	0.000646	0.000686	0.000726
827.462	0.000672	0.00094	0.000926	0.000961	5.5e-05	0.000261	0.00016	0.000166	0.000859	0.000906	0.000943	0.001006
829.391	0.001229	0.001535	0.001515	0.00149	0.000785	0.000943	0.000862	0.000848	0.001153	0.001144	0.001208	0.001213
831.32	0.001827	0.002062	0.002081	0.002	0.001482	0.001584	0.001496	0.001545	0.00143	0.001357	0.00139	0.001395
833.249	0.002324	0.00245	0.002513	0.002359	0.001996	0.002051	0.002005	0.002059	0.001587	0.00153	0.001525	0.00158
835.177	0.002544	0.002638	0.002696	0.002494	0.002273	0.002289	0.002288	0.002349	0.001599	0.00161	0.001562	0.001672
837.106	0.002469	0.002599	0.002607	0.002396	0.002309	0.002298	0.002285	0.00239	0.001486	0.001551	0.001479	0.001611
839.035	0.002279	0.002409	0.002372	0.002207	0.00222	0.002204	0.002151	0.002247	0.001355	0.001436	0.001372	0.001486
840.964	0.002202	0.002293	0.002218	0.002045	0.002245	0.002238	0.002108	0.002125	0.001419	0.001449	0.001369	0.001418
842.893	0.002557	0.002501	0.002362	0.002053	0.002745	0.002699	0.002436	0.00241	0.001789	0.00171	0.001613	0.001563
844.821	0.003316	0.002986	0.002781	0.002278	0.003678	0.003451	0.003144	0.00307	0.002216	0.002068	0.001995	0.001914
846.75	0.003738	0.00323	0.002958	0.002321	0.004163	0.003755	0.0035	0.003368	0.002221	0.002104	0.002054	0.001987
848.679	0.00333	0.002837	0.002541	0.001937	0.003608	0.003205	0.002932	0.002813	0.00169	0.001633	0.001543	0.001549
850.608	0.00252	0.002103	0.001854	0.001385	0.002518	0.002204	0.001878	0.001789	0.00102	0.000978	0.000843	0.000935
852.537	0.002109	0.001681	0.001493	0.001075	0.001857	0.001616	0.00124	0.001121	0.000749	0.000702	0.000549	0.000599
854.465	0.002618	0.002077	0.001844	0.001293	0.002332	0.002075	0.001657	0.00144	0.001194	0.001077	0.000937	0.000831
856.394	0.003948	0.00319	0.002802	0.002024	0.003843	0.003408	0.002978	0.002715	0.002128	0.001898	0.001788	0.001568
858.323	0.005134	0.004176	0.003665	0.002746	0.005247	0.004604	0.004203	0.003975	0.00283	0.002615	0.00244	0.002274
860.252	0.005123	0.004207	0.003704	0.002829	0.005456	0.004755	0.004404	0.004265	0.00282	0.002732	0.002473	0.002438
862.181	0.004047	0.003311	0.002979	0.002216	0.004573	0.003971	0.003641	0.003653	0.002265	0.002338	0.002075	0.00213
864.11	0.002683	0.002104	0.001943	0.001281	0.003327	0.002876	0.002581	0.002709	0.001578	0.00177	0.001609	0.001675
866.038	0.001583	0.001072	0.000978	0.0004	0.002276	0.001959	0.001695	0.001843	0.001049	0.001276	0.001274	0.001242
867.967	0.000993	0.000513	0.000401	-0.00014	0.001696	0.001435	0.001172	0.00132	0.000835	0.001017	0.001093	0.000987
869.896	0.000885	0.000447	0.000293	-0.000215	0.001506	0.001237	0.000988	0.001152	0.000846	0.000978	0.001017	0.000972
871.825	0.00104	0.00063	0.000477	5.1e-05	0.00147	0.001198	0.001037	0.001171	0.000892	0.001003	0.000972	0.001025
873.754	0.001214	0.000863	0.00076	0.000424	0.00148	0.001208	0.001156	0.001266	0.000903	0.000964	0.000967	0.001051
875.682	0.001329	0.001062	0.001066	0.000781	0.001398	0.001191	0.001235	0.001334	0.000849	0.000861	0.000929	0.000979
877.611	0.001362	0.00123	0.001321	0.001116	0.001184	0.001134	0.00126	0.001316	0.000774	0.000758	0.000856	0.000869
879.54	0.001343	0.001382	0.001538	0.001457	0.000951	0.001048	0.001203	0.001267	0.000736	0.000753	0.000832	0.000836
881.469	0.001338	0.001613	0.001806	0.001855	0.000791	0.001024	0.001165	0.001276	0.000781	0.000853	0.000904	0.000946
883.398	0.001384	0.001913	0.002084	0.002291	0.000753	0.001092	0.001253	0.001373	0.000867	0.000948	0.001044	0.001162
885.327	0.001487	0.002091	0.002256	0.002648	0.000815	0.001164	0.001388	0.001491	0.000949	0.000997	0.001165	0.001362
887.255	0.001481	0.002067	0.002278	0.002774	0.000868	0.001175	0.00145	0.001542	0.000939	0.001003	0.001221	0.00146
889.184	0.001293	0.001856	0.002147	0.002627	0.000773	0.001079	0.001387	0.001444	0.00083	0.00092	0.001115	0.001317
891.113	0.000926	0.001512	0.00184	0.002271	0.000512	0.000871	0.00113	0.001183	0.000664	0.0008	0.000878	0.001011
893.042	0.000472	0.001129	0.001414	0.001818	0.000198	0.00059	0.000749	0.00086	0.000462	0.000658	0.000628	0.000694
894.971	8.1e-05	0.000806	0.001	0.00137	-6.1e-05	0.000296	0.000427	0.000586	0.000325	0.000448	0.000428	0.000406
896.899	-0.000147	0.000577	0.000688	0.000999	-0.000225	7.1e-05	0.000233	0.000378	0.000264	0.000272	0.000301	0.000259
898.828	-0.000139	0.000459	0.000542	0.000821	-0.000278	1e-06	0.000168	0.000251	0.000288	0.000244	0.000284	0.000322
900.757	6.1e-05	0.000558	0.00061	0.000856	-0.000133	0.000138	0.000265	0.000332	0.000426	0.000357	0.000423	0.000493
902.686	0.000449	0.000865	0.000904	0.001131	0.000252	0.000504	0.000585	0.000622	0.000691	0.000612	0.000712	0.000758
904.615	0.001003	0.001374	0.001398	0.001633	0.000763	0.001024	0.001087	0.001051	0.001046	0.001005	0.001123	0.001096
906.544	0.001672	0.00201	0.001983	0.002201	0.001342	0.001594	0.001644	0.001589	0.001452	0.001398	0.001511	0.001415
908.472	0.002326	0.002607	0.002585	0.002724	0.001913	0.002112	0.00218	0.0021	0.001793	0.001686	0.001768	0.001643
910.401	0.00286	0.003093	0.00309	0.003121	0.002349	0.002525	0.002611	0.002477	0.001971	0.001867	0.001826	0.001776
912.33	0.003262	0.003404	0.003364	0.00332	0.002656	0.002808	0.002829	0.002729	0.00202	0.001921	0.001711	0.001766
914.259	0.003458	0.003511	0.003372	0.003281	0.002826	0.002869	0.002833	0.002782	0.0019	0.00179	0.001547	0.001569
916.188	0.003344	0.003333	0.003142	0.003004	0.00272	0.002697	0.002611	0.00252	0.001574	0.00148	0.001358	0.001312
918.116	0.002894	0.002875	0.002661	0.002474	0.00229	0.002306	0.002154	0.002002	0.001116	0.001066	0.001067	0.000987
920.045	0.002208	0.002137	0.001947	0.001772	0.001645	0.001706	0.001542	0.00137	0.000661	0.000628	0.000703	0.000607
921.974	0.001444	0.001324	0.001205	0.001062	0.000977	0.001048	0.000917	0.00075	0.000361	0.000328	0.000402	0.000271
923.903	0.000808	0.000723	0.000577	0.000499	0.000457	0.000526	0.000436	0.000325	0.000262	0.000233	0.000193	8.8e-05
925.832	0.000375	0.000361	0.000187	0.000137	0.000179	0.000214	0.00017	0.000109	0.000296	0.000276	0.000139	9.6e-05
927.76	2.8e-05	0.00011	-6e-06	-8.3e-05	3.5e-05	1.1e-05	5.8e-05	-3e-05	0.000342	0.000331	0.000235	0.000205
929.689	-0.000338	-0.000221	-0.000213	-0.000327	-0.000155	-0.000164	-9.3e-05	-0.000204	0.000318	0.00034	0.000298	0.000278
931.618	-0.000795	-0.000715	-0.000629	-0.000749	-0.000518	-0.000443	-0.000428	-0.000543	0.000149	0.000234	0.000224	0.00021
933.547	-0.001373	-0.001382	-0.00129	-0.001326	-0.001054	-0.000939	-0.000944	-0.001012	-6.7e-05	2.9e-05	5.6e-05	1.5e-05
935.476	-0.002091	-0.002049	-0.002027	-0.001969	-0.001647	-0.001502	-0.001522	-0.001513	-0.000232	-0.000137	-0.000144	-0.000182
937.405	-0.002833	-0.002628	-0.002651	-0.002497	-0.002141	-0.001955	-0.001964	-0.00196	-0.000336	-0.000185	-0.000227	-0.000226
939.333	-0.003353	-0.003035	-0.002992	-0.002748	-0.002354	-0.002156	-0.002128	-0.002118	-0.000217	-5.7e-05	-2.5e-05	-6.9e-05
941.262	-0.003444	-0.003059	-0.00293	-0.002626	-0.002167	-0.001981	-0.001927	-0.001817	0.000163	0.000304	0.000439	0.000315
943.191	-0.003047	-0.002639	-0.002445	-0.002138	-0.001602	-0.001436	-0.001375	-0.001149	0.000691	0.000856	0.000998	0.000881
945.12	-0.002378	-0.001958	-0.001724	-0.001437	-0.001003	-0.000837	-0.000696	-0.000415	0.001146	0.001329	0.001461	0.001441
947.049	-0.001694	-0.00123	-0.001003	-0.000698	-0.000635	-0.000455	-0.000166	9.8e-05	0.001455	0.001637	0.001729	0.001836
948.977	-0.001002	-0.000448	-0.000284	5.9e-05	-0.000376	-0.000137	0.000201	0.000359	0.001774	0.001905	0.001942	0.00213
950.906	-9.3e-05	0.000481	0.000585	0.000989	0.000185	0.000435	0.000695	0.000758	0.002322	0.002313	0.00236	0.002493
952.835	0.001201	0.00172	0.001732	0.002184	0.001352	0.001525	0.001693	0.001702	0.003187	0.003049	0.003108	0.003117
954.764	0.002833	0.003274	0.003214	0.003591	0.003052	0.003152	0.003239	0.003162	0.004251	0.004109	0.00411	0.00406
956.693	0.004605	0.004934	0.004852	0.005077	0.004942	0.005023	0.004991	0.004877	0.005349	0.005238	0.005168	0.005106
958.622	0.006291	0.00646	0.006387	0.006448	0.006528	0.006636	0.006543	0.006446	0.006238	0.006134	0.006041	0.005988
960.55	0.007633	0.007689	0.007628	0.007561	0.007607	0.007719	0.007621	0.007587	0.006824	0.006703	0.006625	0.006611
962.479	0.008537	0.008569	0.008504	0.008377	0.008286	0.008333	0.00826	0.008291	0.007165	0.006961	0.006946	0.006944
964.408	0.009026	0.009155	0.009078	0.008948	0.008671	0.00859	0.008627	0.008682	0.007275	0.006999	0.007061	0.007051
966.337	0.009242	0.009594	0.009453	0.009439	0.008833	0.008682	0.008865	0.008899	0.007234	0.006979	0.0071	0.007137
968.266	0.009505	0.010024	0.009885	0.010017	0.008941	0.008876	0.00912	0.009164	0.007256	0.007079	0.007198	0.007315
970.194	0.010137	0.010709	0.010669	0.010888	0.009337	0.00942	0.009661	0.009766	0.007528	0.007409	0.007532	0.007648
972.123	0.011404	0.011961	0.01203	0.012249	0.010285	0.010484	0.010736	0.010888	0.008138	0.008038	0.008176	0.008234
974.052	0.013339	0.013902	0.014026	0.014225	0.011893	0.012149	0.012332	0.012584	0.009127	0.008997	0.009112	0.009169
975.981	0.015841	0.016495	0.016615	0.016798	0.014141	0.014328	0.014405	0.014708	0.010392	0.010189	0.010343	0.010412
977.91	0.018784	0.019515	0.019542	0.019698	0.016757	0.016803	0.016866	0.01707	0.011769	0.01145	0.011683	0.01176
979.839	0.021807	0.02243	0.022385	0.022492	0.019297	0.019214	0.019287	0.019316	0.013039	0.012544	0.012769	0.012947
981.767	0.02436	0.024609	0.024669	0.024576	0.021319	0.021076	0.021201	0.020991	0.013962	0.013313	0.013396	0.013651
983.696	0.026003	0.025768	0.025876	0.025466	0.022536	0.022179	0.022344	0.021857	0.014299	0.013593	0.013552	0.013696
985.625	0.026468	0.025825	0.025816	0.025182	0.022824	0.02238	0.022418	0.021799	0.014025	0.013409	0.013217	0.013236
987.554	0.025708	0.02474	0.024704	0.02408	0.022203	0.021654	0.02144	0.020887	0.013362	0.012843	0.012568	0.012504
989.483	0.023897	0.022774	0.022889	0.022347	0.020845	0.020296	0.019888	0.019309	0.012428	0.011931	0.011766	0.011619
991.411	0.021367	0.020321	0.020585	0.020235	0.019039	0.018496	0.018139	0.017431	0.011361	0.010806	0.010757	0.010613
993.34	0.018613	0.017666	0.01814	0.017977	0.016926	0.016432	0.016319	0.015493	0.01018	0.009577	0.009594	0.009638
995.269	0.015814	0.015029	0.015694	0.015697	0.014547	0.014199	0.014406	0.013557	0.008894	0.008446	0.008443	0.008637
997.198	0.013017	0.012622	0.013249	0.013586	0.012159	0.011997	0.012458	0.011828	0.007564	0.007445	0.007458	0.007622
999.127	0.010425	0.010471	0.011204	0.011777	0.01009	0.009909	0.01063	0.010362	0.00646	0.00654	0.006671	0.006782
1001.06	0.008416	0.008774	0.009675	0.010284	0.008507	0.008274	0.009108	0.009114	0.005732	0.005848	0.006209	0.006275
1002.98	0.007299	0.007712	0.008548	0.009282	0.007453	0.007454	0.008049	0.008222	0.005421	0.00557	0.006058	0.006151
1004.91	0.006923	0.007302	0.007901	0.008862	0.006935	0.007202	0.007422	0.007761	0.005551	0.005622	0.006085	0.006253
1006.84	0.007021	0.007386	0.007686	0.008759	0.006772	0.007172	0.007251	0.007545	0.005895	0.005842	0.006258	0.006543
1008.77	0.00704	0.00747	0.007675	0.008878	0.006756	0.007105	0.00743	0.007567	0.006366	0.00613	0.006421	0.006824
1010.7	0.00659	0.007269	0.007616	0.008803	0.006663	0.007085	0.007499	0.007752	0.006561	0.006208	0.006482	0.006868
1012.63	0.005903	0.006663	0.007276	0.008098	0.006086	0.006623	0.007174	0.007423	0.006065	0.00591	0.00621	0.006492
1014.56	0.005117	0.005702	0.006448	0.006893	0.004969	0.005618	0.006343	0.006531	0.004954	0.005262	0.005521	0.00577
1016.49	0.00413	0.004506	0.005218	0.005732	0.003529	0.004368	0.004939	0.005451	0.003621	0.00413	0.004511	0.004744
1018.41	0.002847	0.003125	0.003855	0.004457	0.002179	0.002826	0.003267	0.003838	0.00207	0.002564	0.003167	0.003402
1020.34	0.001323	0.001729	0.002498	0.002894	0.001068	0.001156	0.001742	0.002008	0.000535	0.001001	0.001705	0.002102
1022.27	-0.000237	0.000422	0.001225	0.001499	-5.3e-05	-0.000209	0.000377	0.000587	-0.000733	-0.000342	0.000309	0.000847
1024.2	-0.001517	-0.000659	-9.3e-05	0.000303	-0.001297	-0.001173	-0.000948	-0.00063	-0.001898	-0.001455	-0.000861	-0.00045
1026.13	-0.002397	-0.001464	-0.001178	-0.000735	-0.002658	-0.002156	-0.002036	-0.001658	-0.002919	-0.002307	-0.001863	-0.001734
1028.06	-0.003028	-0.001985	-0.001859	-0.00146	-0.003644	-0.002936	-0.002771	-0.002208	-0.003571	-0.002841	-0.002712	-0.002697
1029.99	-0.003352	-0.002375	-0.002317	-0.001886	-0.004059	-0.003376	-0.003188	-0.002593	-0.003956	-0.003246	-0.003354	-0.00334
1031.92	-0.003338	-0.002692	-0.002557	-0.002266	-0.003968	-0.003541	-0.003242	-0.002975	-0.004224	-0.003521	-0.003824	-0.003779
1033.85	-0.003104	-0.002774	-0.002699	-0.002545	-0.003632	-0.003402	-0.003063	-0.003043	-0.004181	-0.00374	-0.00411	-0.003945
1035.77	-0.002709	-0.00279	-0.002901	-0.002715	-0.003295	-0.003064	-0.002906	-0.003041	-0.004035	-0.004044	-0.004276	-0.00418
1037.7	-0.002427	-0.002943	-0.003204	-0.003076	-0.003117	-0.002802	-0.003046	-0.003206	-0.00402	-0.004418	-0.00454	-0.004627
1039.63	-0.002603	-0.003123	-0.003403	-0.003532	-0.003195	-0.002949	-0.003436	-0.003431	-0.004302	-0.004762	-0.005022	-0.005128
1041.56	-0.003196	-0.003492	-0.003682	-0.004083	-0.003422	-0.003557	-0.003982	-0.003849	-0.004862	-0.005141	-0.005595	-0.005587
1043.49	-0.003967	-0.004065	-0.004015	-0.004658	-0.003885	-0.004331	-0.004544	-0.004466	-0.005538	-0.00564	-0.00603	-0.00602
1045.42	-0.004848	-0.004715	-0.004558	-0.005174	-0.004822	-0.005268	-0.005119	-0.005188	-0.006312	-0.00616	-0.00635	-0.006308
1047.35	-0.005955	-0.005591	-0.005476	-0.005806	-0.006232	-0.006407	-0.005868	-0.006005	-0.007112	-0.006708	-0.006718	-0.006553
1049.28	-0.007363	-0.00671	-0.00662	-0.006578	-0.007912	-0.007614	-0.006899	-0.006936	-0.007861	-0.007225	-0.007208	-0.007004
1051.2	-0.008929	-0.007978	-0.007916	-0.00734	-0.009585	-0.008893	-0.008164	-0.007919	-0.008457	-0.007788	-0.007766	-0.007456
1053.13	-0.010432	-0.009108	-0.009089	-0.008174	-0.010856	-0.010104	-0.009359	-0.008868	-0.008861	-0.008241	-0.008139	-0.007774
1055.06	-0.011564	-0.010033	-0.009925	-0.009185	-0.011464	-0.010928	-0.010206	-0.009558	-0.00886	-0.008401	-0.008162	-0.007955
1056.99	-0.012003	-0.010521	-0.010251	-0.009839	-0.011486	-0.011101	-0.010406	-0.009849	-0.008358	-0.008134	-0.007789	-0.007756
1058.92	-0.011626	-0.010264	-0.009988	-0.009639	-0.011001	-0.010557	-0.00988	-0.009455	-0.007484	-0.007314	-0.007019	-0.007001
1060.85	-0.010242	-0.00901	-0.008714	-0.008261	-0.009642	-0.008974	-0.008504	-0.008093	-0.006096	-0.00589	-0.005701	-0.005676
1062.78	-0.007322	-0.006354	-0.006027	-0.005624	-0.006892	-0.006077	-0.005923	-0.005717	-0.003979	-0.00367	-0.003732	-0.003587
1064.71	-0.002779	-0.002352	-0.002182	-0.002038	-0.002522	-0.002069	-0.002216	-0.002233	-0.001077	-0.000834	-0.001093	-0.000867
1066.64	0.002744	0.002376	0.002118	0.001812	0.002859	0.002606	0.002048	0.001915	0.002178	0.002145	0.001911	0.001848
1068.56	0.007825	0.006379	0.00579	0.00499	0.007703	0.006753	0.00598	0.005481	0.00497	0.004546	0.004321	0.003866
1070.49	0.010608	0.008312	0.007582	0.006478	0.010201	0.008809	0.008046	0.007205	0.006185	0.00546	0.005136	0.004554
1072.42	0.009967	0.007602	0.006785	0.005627	0.009513	0.008028	0.00732	0.006437	0.005155	0.004359	0.003972	0.003487
1074.35	0.006414	0.004286	0.003734	0.002666	0.006006	0.004789	0.004233	0.003481	0.00222	0.001551	0.001135	0.000896
1076.28	0.001321	-0.000406	-0.000535	-0.001503	0.001048	0.000284	-0.000132	-0.000584	-0.001678	-0.002063	-0.002517	-0.00254
1078.21	-0.003919	-0.004977	-0.004994	-0.005765	-0.003827	-0.00428	-0.004577	-0.004701	-0.005519	-0.005641	-0.005971	-0.005995
1080.14	-0.008087	-0.008561	-0.008731	-0.009337	-0.007701	-0.007928	-0.008161	-0.008145	-0.008568	-0.008353	-0.00855	-0.008676
1082.07	-0.010864	-0.01099	-0.011292	-0.011819	-0.010306	-0.010377	-0.010468	-0.010559	-0.01037	-0.009854	-0.01017	-0.010287
1083.99	-0.012432	-0.012281	-0.012764	-0.01306	-0.01172	-0.011727	-0.011748	-0.011802	-0.011013	-0.010396	-0.010789	-0.010797
1085.92	-0.012988	-0.012532	-0.013092	-0.013021	-0.012195	-0.011956	-0.012033	-0.012005	-0.010688	-0.010137	-0.010368	-0.010374
1087.85	-0.012503	-0.012026	-0.012259	-0.011819	-0.011826	-0.011278	-0.011264	-0.011164	-0.009566	-0.009136	-0.009141	-0.009188
1089.78	-0.011229	-0.010666	-0.010526	-0.009903	-0.010614	-0.00992	-0.009833	-0.009511	-0.00802	-0.007721	-0.007487	-0.007548
1091.71	-0.009412	-0.008624	-0.00831	-0.007708	-0.008771	-0.008162	-0.00804	-0.007531	-0.006331	-0.006099	-0.005789	-0.005755
1093.64	-0.007216	-0.006486	-0.006077	-0.00565	-0.006674	-0.006283	-0.006132	-0.005644	-0.004698	-0.004467	-0.00433	-0.004162
1095.57	-0.005137	-0.004686	-0.004281	-0.004033	-0.004846	-0.004689	-0.004457	-0.004211	-0.003402	-0.003321	-0.003303	-0.003113
1097.5	-0.003713	-0.003542	-0.003306	-0.003085	-0.003721	-0.003731	-0.003442	-0.003469	-0.002749	-0.002847	-0.002787	-0.002603
1099.43	-0.003331	-0.003216	-0.003193	-0.002979	-0.003516	-0.003549	-0.003327	-0.00346	-0.002744	-0.002923	-0.002767	-0.002638
1101.35	-0.003836	-0.003693	-0.003773	-0.003599	-0.004085	-0.004119	-0.004036	-0.004011	-0.00324	-0.003391	-0.003198	-0.003113
1103.28	-0.004901	-0.004714	-0.004814	-0.004646	-0.005161	-0.005068	-0.005153	-0.00491	-0.004017	-0.004048	-0.003904	-0.003825
1105.21	-0.006135	-0.005885	-0.005885	-0.00572	-0.006317	-0.00605	-0.006133	-0.005873	-0.004748	-0.004608	-0.004592	-0.004545
1107.14	-0.007081	-0.00682	-0.00664	-0.006525	-0.007094	-0.006774	-0.006715	-0.006641	-0.005209	-0.004955	-0.005023	-0.005082
1109.07	-0.007451	-0.007225	-0.007009	-0.006887	-0.007343	-0.00708	-0.006882	-0.00699	-0.005346	-0.005119	-0.005143	-0.005323
1111	-0.007305	-0.007148	-0.007059	-0.006893	-0.007055	-0.006968	-0.006777	-0.006944	-0.005242	-0.005084	-0.00509	-0.005293
1112.93	-0.006802	-0.006728	-0.006847	-0.006734	-0.006436	-0.00655	-0.006545	-0.006666	-0.004961	-0.004888	-0.004943	-0.005145
1114.86	-0.00607	-0.006196	-0.00645	-0.006507	-0.005794	-0.006022	-0.006237	-0.006303	-0.004638	-0.004689	-0.004801	-0.004951
1116.78	-0.005327	-0.005744	-0.006021	-0.006227	-0.005249	-0.005488	-0.005861	-0.005956	-0.004395	-0.004554	-0.004719	-0.004769
1118.71	-0.004867	-0.005469	-0.005664	-0.005994	-0.004866	-0.005116	-0.005529	-0.005656	-0.004264	-0.004438	-0.004676	-0.004649
1120.64	-0.004822	-0.005424	-0.005552	-0.005915	-0.004797	-0.005035	-0.005379	-0.005498	-0.004274	-0.004384	-0.004629	-0.004607
1122.57	-0.005135	-0.005553	-0.005727	-0.005935	-0.005073	-0.005221	-0.005445	-0.005548	-0.004405	-0.004422	-0.004604	-0.004631
1124.5	-0.005686	-0.005753	-0.00597	-0.005907	-0.005488	-0.005516	-0.005634	-0.005716	-0.004534	-0.004461	-0.004558	-0.004609
1126.43	-0.006047	-0.005718	-0.005894	-0.005662	-0.005683	-0.005544	-0.005637	-0.005678	-0.004424	-0.004297	-0.004266	-0.004366
1128.36	-0.005645	-0.005103	-0.005123	-0.00489	-0.0052	-0.004944	-0.005013	-0.005031	-0.003896	-0.003743	-0.003622	-0.003709
1130.29	-0.004203	-0.003707	-0.003543	-0.003331	-0.003765	-0.003482	-0.003552	-0.00359	-0.002842	-0.002685	-0.002592	-0.00261
1132.21	-0.001854	-0.001524	-0.001303	-0.001188	-0.001482	-0.001236	-0.00139	-0.001421	-0.001317	-0.001197	-0.0012	-0.001166
1134.14	0.001031	0.001161	0.001279	0.001243	0.001226	0.001372	0.001102	0.00105	0.000424	0.000485	0.000399	0.000418
1136.07	0.003911	0.003803	0.003799	0.003607	0.003814	0.003779	0.003463	0.003345	0.00205	0.002024	0.001889	0.00184
1138	0.006199	0.005795	0.005698	0.00541	0.005785	0.00558	0.005274	0.005077	0.003246	0.003113	0.003005	0.002902
1139.93	0.007539	0.00683	0.006644	0.006265	0.006889	0.006515	0.006224	0.005957	0.003789	0.003578	0.003501	0.003371
1141.86	0.007741	0.006772	0.006503	0.006051	0.006985	0.00644	0.006205	0.00586	0.003616	0.003364	0.003189	0.003095
1143.79	0.006724	0.005627	0.005212	0.004808	0.005968	0.005393	0.005166	0.004748	0.002741	0.002492	0.002177	0.002098
1145.72	0.00464	0.003554	0.003032	0.002646	0.004008	0.003501	0.003182	0.002802	0.001255	0.00103	0.000654	0.000509
1147.65	0.001708	0.000643	0.000212	-0.000233	0.001295	0.000826	0.000466	0.0002	-0.000706	-0.000914	-0.001282	-0.00151
1149.57	-0.00175	-0.002776	-0.003071	-0.003566	-0.001913	-0.002371	-0.002659	-0.002817	-0.002983	-0.003168	-0.003462	-0.003746
1151.5	-0.005464	-0.006351	-0.006653	-0.007097	-0.005274	-0.005691	-0.005957	-0.006086	-0.005384	-0.005489	-0.005731	-0.005985
1153.43	-0.009151	-0.009832	-0.010194	-0.010529	-0.008487	-0.008892	-0.009182	-0.009309	-0.00766	-0.007612	-0.007901	-0.008079
1155.36	-0.012555	-0.013034	-0.013377	-0.01363	-0.011383	-0.011769	-0.012058	-0.012178	-0.009565	-0.009401	-0.009709	-0.009853
1157.29	-0.015516	-0.015775	-0.016033	-0.016147	-0.01386	-0.014157	-0.014415	-0.014513	-0.010984	-0.010739	-0.010963	-0.011127
1159.22	-0.01788	-0.017898	-0.017994	-0.017929	-0.015807	-0.016	-0.016176	-0.016182	-0.011858	-0.011568	-0.011665	-0.011854
1161.15	-0.019498	-0.019289	-0.019193	-0.018911	-0.017159	-0.017245	-0.017256	-0.017192	-0.012213	-0.01188	-0.011882	-0.012032
1163.08	-0.020213	-0.019766	-0.019543	-0.019019	-0.017789	-0.01768	-0.017547	-0.017465	-0.012075	-0.011673	-0.011635	-0.011711
1165	-0.019969	-0.019305	-0.018985	-0.018322	-0.01754	-0.017227	-0.017044	-0.016973	-0.011444	-0.011011	-0.01098	-0.010983
1166.93	-0.018781	-0.018064	-0.017658	-0.016965	-0.016431	-0.016022	-0.015838	-0.015753	-0.010431	-0.010032	-0.009968	-0.009925
1168.86	-0.017085	-0.016435	-0.015988	-0.015356	-0.014931	-0.014506	-0.014371	-0.014229	-0.009323	-0.009014	-0.0089	-0.008847
1170.79	-0.015486	-0.014891	-0.01447	-0.013854	-0.013612	-0.013206	-0.013115	-0.012908	-0.008431	-0.008174	-0.008054	-0.008
1172.72	-0.014153	-0.013561	-0.013203	-0.012524	-0.012631	-0.012242	-0.012142	-0.011886	-0.00775	-0.007504	-0.007385	-0.007327
1174.65	-0.012879	-0.012251	-0.011924	-0.011183	-0.011722	-0.011326	-0.011172	-0.010931	-0.007052	-0.006799	-0.006682	-0.006618
1176.58	-0.011367	-0.010692	-0.010356	-0.009619	-0.010488	-0.010052	-0.009879	-0.009662	-0.0061	-0.005847	-0.005725	-0.00564
1178.51	-0.009431	-0.008732	-0.008404	-0.007742	-0.008713	-0.008269	-0.00811	-0.007919	-0.004802	-0.00457	-0.004436	-0.004341
1180.44	-0.007169	-0.00653	-0.006221	-0.005689	-0.006569	-0.006162	-0.006049	-0.005865	-0.003319	-0.003133	-0.002972	-0.002896
1182.36	-0.005026	-0.0045	-0.004198	-0.003796	-0.004556	-0.004193	-0.004121	-0.003939	-0.001981	-0.00185	-0.001681	-0.001619
1184.29	-0.003273	-0.002834	-0.002554	-0.00222	-0.002933	-0.002625	-0.002546	-0.002394	-0.000958	-0.000854	-0.000706	-0.000638
1186.22	-0.001877	-0.001489	-0.001251	-0.00095	-0.001653	-0.001397	-0.001299	-0.001173	-0.000181	-9.9e-05	2.2e-05	0.0001
1188.15	-0.000772	-0.00044	-0.00024	2e-05	-0.000633	-0.000421	-0.000325	-0.00022	0.000407	0.000472	0.000567	0.000651
1190.08	0.000124	0.000397	0.000543	0.000746	0.000208	0.000366	0.000437	0.000532	0.000879	0.000925	0.001004	0.001087
1192.01	0.000908	0.001125	0.00119	0.001297	0.000923	0.001031	0.001088	0.00116	0.001334	0.001336	0.001404	0.001453
1193.94	0.001603	0.001739	0.00173	0.001715	0.001539	0.001597	0.001629	0.001678	0.001753	0.001707	0.001764	0.001765
1195.87	0.002139	0.002153	0.002087	0.002009	0.002009	0.002001	0.002016	0.002045	0.002052	0.001975	0.002	0.00199
1197.79	0.002429	0.002331	0.002231	0.002116	0.002299	0.002212	0.002224	0.002221	0.002192	0.002087	0.002053	0.002057
1199.72	0.002452	0.002281	0.002175	0.002001	0.002393	0.002223	0.00222	0.002185	0.002155	0.002036	0.001969	0.001957
1201.65	0.00226	0.002017	0.001919	0.001713	0.002281	0.002056	0.002031	0.001971	0.001957	0.001846	0.001784	0.001738
1203.58	0.00195	0.001663	0.001573	0.001371	0.002051	0.00183	0.001768	0.001727	0.001705	0.001624	0.001573	0.001505
1205.51	0.001689	0.001391	0.001323	0.001128	0.001855	0.00168	0.001589	0.001589	0.001547	0.001499	0.001464	0.001386
1207.44	0.001579	0.001307	0.001286	0.001149	0.001817	0.001699	0.001611	0.001627	0.00154	0.001536	0.00151	0.001444
1209.37	0.001718	0.001514	0.001523	0.001447	0.002029	0.001944	0.001898	0.001918	0.001703	0.001723	0.001701	0.001682
1211.3	0.00218	0.00204	0.002063	0.001977	0.002545	0.002445	0.002441	0.002449	0.002035	0.002044	0.00205	0.002063
1213.23	0.002908	0.002819	0.002829	0.00271	0.003305	0.003161	0.003156	0.003151	0.002478	0.002497	0.002533	0.002525
1215.15	0.003796	0.003703	0.003676	0.003519	0.00418	0.003969	0.003935	0.003938	0.002957	0.002981	0.002992	0.002988
1217.08	0.004737	0.004547	0.004505	0.004296	0.00501	0.00473	0.004671	0.004676	0.003434	0.003429	0.003369	0.003398
1219.01	0.005618	0.005283	0.005214	0.004912	0.005679	0.005338	0.005255	0.005217	0.003854	0.003793	0.003691	0.003704
1220.94	0.006273	0.005788	0.005669	0.00526	0.006112	0.005741	0.00559	0.005521	0.004092	0.003984	0.003851	0.003833
1222.87	0.006657	0.006052	0.005866	0.005335	0.006321	0.005925	0.005682	0.005642	0.00413	0.003991	0.003855	0.003796
1224.8	0.006823	0.006132	0.005867	0.005236	0.006402	0.005932	0.005637	0.005607	0.004023	0.003877	0.003765	0.003659
1226.73	0.006823	0.00608	0.005711	0.005059	0.006424	0.005864	0.005552	0.005486	0.003848	0.003726	0.003597	0.003484
1228.66	0.006726	0.005912	0.005474	0.004812	0.00638	0.005741	0.005446	0.005297	0.003667	0.003547	0.003362	0.003282
1230.58	0.006536	0.005606	0.005164	0.004489	0.006207	0.00551	0.005262	0.005023	0.003467	0.003329	0.003102	0.00303
1232.51	0.006177	0.005154	0.004738	0.004042	0.005836	0.005141	0.004925	0.004646	0.003191	0.003029	0.002796	0.002701
1234.44	0.005572	0.004528	0.004176	0.003482	0.005234	0.004598	0.004393	0.004143	0.002766	0.002575	0.002356	0.002274
1236.37	0.004795	0.003828	0.003536	0.002877	0.004499	0.003914	0.003717	0.003543	0.002252	0.002036	0.001848	0.001804
1238.3	0.00396	0.003128	0.002844	0.002232	0.003702	0.003146	0.002979	0.002857	0.001711	0.00149	0.001333	0.001318
1240.23	0.003127	0.002429	0.002117	0.001586	0.002878	0.002395	0.002245	0.002159	0.001157	0.000968	0.000855	0.000836
1242.16	0.002332	0.001748	0.001434	0.000978	0.002124	0.001714	0.001562	0.001505	0.000608	0.000485	0.000465	0.00041
1244.09	0.001641	0.001114	0.000852	0.000455	0.001481	0.001114	0.001	0.000961	0.000124	7.8e-05	0.000125	3.8e-05
1246.02	0.001105	0.000602	0.000417	7e-05	0.000969	0.000645	0.000609	0.000574	-0.000237	-0.000231	-0.000162	-0.000253
1247.94	0.000701	0.000286	0.000149	-0.000183	0.000676	0.000394	0.000386	0.000355	-0.000443	-0.000438	-0.000361	-0.000427
1249.87	0.000449	0.000131	8e-06	-0.000329	0.000647	0.000395	0.000358	0.000352	-0.000506	-0.000534	-0.0005	-0.000544
1251.8	0.000372	8.5e-05	-5.3e-05	-0.00039	0.000812	0.0006	0.000532	0.000562	-0.000488	-0.000548	-0.000589	-0.000608
1253.73	0.00042	0.000101	-5.6e-05	-0.000389	0.001078	0.00091	0.000811	0.000835	-0.000403	-0.000519	-0.000615	-0.000602
1255.66	0.000425	6.9e-05	-9.1e-05	-0.00043	0.001212	0.001046	0.000941	0.000911	-0.000384	-0.000535	-0.000648	-0.000632
1257.59	0.000293	-4.2e-05	-0.000204	-0.000555	0.000919	0.000749	0.000715	0.000618	-0.000524	-0.000641	-0.000726	-0.000753
1259.52	-7.6e-05	-0.000338	-0.000484	-0.000806	3e-06	-0.000138	-0.000115	-0.000213	-0.000872	-0.000917	-0.000906	-0.001008
1261.45	-0.000828	-0.000959	-0.001063	-0.001277	-0.00148	-0.00156	-0.001525	-0.001594	-0.001421	-0.001412	-0.0013	-0.001445
1263.37	-0.001729	-0.001747	-0.001792	-0.00184	-0.003013	-0.003028	-0.002988	-0.003042	-0.001976	-0.001945	-0.001818	-0.001931
1265.3	-0.002455	-0.002407	-0.00243	-0.002298	-0.004051	-0.003997	-0.003964	-0.004014	-0.002315	-0.002309	-0.002259	-0.002272
1267.23	-0.002962	-0.00285	-0.002873	-0.002586	-0.004401	-0.004289	-0.00427	-0.004361	-0.002431	-0.002493	-0.002545	-0.002434
1269.16	-0.003208	-0.002992	-0.003007	-0.002638	-0.004154	-0.003994	-0.003985	-0.004084	-0.002446	-0.002486	-0.002587	-0.002399
1271.09	-0.003104	-0.002792	-0.002768	-0.00244	-0.003575	-0.003366	-0.003362	-0.003402	-0.002334	-0.002285	-0.002342	-0.002181
1273.02	-0.002756	-0.002443	-0.002383	-0.002142	-0.003017	-0.0028	-0.00279	-0.002766	-0.002138	-0.002052	-0.002009	-0.001945
1274.95	-0.002407	-0.002114	-0.00208	-0.001892	-0.002637	-0.002453	-0.002404	-0.002378	-0.00193	-0.001861	-0.001765	-0.001766
1276.88	-0.002085	-0.001807	-0.001798	-0.001653	-0.002367	-0.002188	-0.00213	-0.002119	-0.001709	-0.001681	-0.001588	-0.001612
1278.81	-0.001832	-0.001585	-0.001563	-0.001421	-0.002195	-0.001986	-0.001945	-0.001943	-0.001542	-0.001563	-0.001494	-0.001513
1280.73	-0.001674	-0.001432	-0.001381	-0.001215	-0.002049	-0.001834	-0.0018	-0.001826	-0.001408	-0.001449	-0.001419	-0.001423
1282.66	-0.001624	-0.001395	-0.001313	-0.001141	-0.001997	-0.001789	-0.001762	-0.001813	-0.001346	-0.001372	-0.001386	-0.001379
1284.59	-0.001831	-0.001605	-0.001531	-0.001305	-0.00218	-0.001954	-0.00194	-0.001973	-0.001468	-0.00149	-0.001512	-0.001472
1286.52	-0.002333	-0.002043	-0.002001	-0.001669	-0.002593	-0.002339	-0.0023	-0.002301	-0.001757	-0.001786	-0.001798	-0.001689
1288.45	-0.00295	-0.002531	-0.002471	-0.002038	-0.00305	-0.00277	-0.002668	-0.002613	-0.002074	-0.002082	-0.002072	-0.001905
1290.38	-0.003266	-0.002793	-0.002635	-0.002178	-0.003268	-0.002962	-0.002799	-0.002705	-0.002186	-0.00218	-0.002079	-0.001925
1292.31	-0.003121	-0.002666	-0.002422	-0.002	-0.003123	-0.002799	-0.002612	-0.002527	-0.002018	-0.001983	-0.001802	-0.001728
1294.24	-0.002657	-0.002211	-0.001978	-0.00159	-0.0027	-0.002402	-0.002211	-0.002149	-0.001641	-0.001588	-0.001404	-0.001404
1296.16	-0.002215	-0.001754	-0.001599	-0.001208	-0.002298	-0.002051	-0.001849	-0.001806	-0.001319	-0.001277	-0.001128	-0.001119
1298.09	-0.00203	-0.001518	-0.001465	-0.00102	-0.002124	-0.001877	-0.001696	-0.001619	-0.001201	-0.001166	-0.001051	-0.001009
1300.02	-0.002061	-0.001508	-0.001515	-0.001017	-0.002143	-0.001879	-0.001708	-0.001619	-0.001183	-0.001169	-0.001095	-0.001031
1301.95	-0.002172	-0.001671	-0.001653	-0.001166	-0.002255	-0.001984	-0.001843	-0.001781	-0.001186	-0.001214	-0.00118	-0.001109
1303.88	-0.002371	-0.001978	-0.001863	-0.001439	-0.00247	-0.002163	-0.002104	-0.00203	-0.001302	-0.001336	-0.0013	-0.001245
1305.81	-0.002487	-0.002165	-0.001962	-0.001605	-0.00262	-0.002287	-0.002278	-0.00219	-0.001341	-0.001381	-0.001342	-0.001301
1307.74	-0.002522	-0.002238	-0.002017	-0.001719	-0.0027	-0.002416	-0.002381	-0.002324	-0.001265	-0.001366	-0.001347	-0.00132
1309.67	-0.002633	-0.002307	-0.002099	-0.001812	-0.0028	-0.002565	-0.002458	-0.002442	-0.00129	-0.001391	-0.001354	-0.001343
1311.59	-0.002562	-0.002205	-0.002046	-0.00174	-0.002769	-0.002528	-0.002374	-0.002391	-0.001197	-0.001312	-0.001256	-0.001247
1313.52	-0.002425	-0.002061	-0.001973	-0.001645	-0.002675	-0.002431	-0.00226	-0.002308	-0.001034	-0.001208	-0.001181	-0.001158
1315.45	-0.002532	-0.002079	-0.001999	-0.001631	-0.002715	-0.002428	-0.002259	-0.00228	-0.001189	-0.001271	-0.001239	-0.001212
1317.38	-0.00271	-0.002127	-0.001979	-0.001543	-0.002779	-0.002408	-0.002241	-0.002147	-0.001537	-0.001405	-0.001298	-0.00126
1319.31	-0.002599	-0.001973	-0.001752	-0.001298	-0.002641	-0.002226	-0.002046	-0.001876	-0.001648	-0.001383	-0.001236	-0.001159
1321.24	-0.002272	-0.001678	-0.001428	-0.001039	-0.002346	-0.001936	-0.001778	-0.001586	-0.001572	-0.001274	-0.001123	-0.001023
1323.17	-0.001653	-0.001141	-0.000942	-0.00064	-0.001804	-0.001447	-0.001326	-0.001144	-0.001264	-0.001016	-0.000854	-0.000759
1325.1	-0.00075	-0.000449	-0.000361	-0.00018	-0.001076	-0.000822	-0.000751	-0.00065	-0.000665	-0.000592	-0.000483	-0.00041
1327.03	-0.000151	-2.9e-05	-1.8e-05	6.3e-05	-0.00055	-0.000415	-0.000382	-0.000354	-0.000286	-0.000309	-0.000263	-0.000239
1328.95	0.000113	0.000169	0.000173	0.000232	-0.000231	-0.000167	-0.00013	-0.000119	-0.000175	-0.000158	-0.000102	-0.000116
1330.88	0.000533	0.000481	0.000487	0.00054	0.00018	0.000197	0.000218	0.000196	0.000196	0.000173	0.000219	0.000199
1332.81	0.001542	0.001126	0.001058	0.000971	0.000967	0.000793	0.000787	0.000576	0.001299	0.000871	0.000772	0.000761
1334.74	0.002024	0.001312	0.001113	0.0009	0.001329	0.000938	0.00091	0.000507	0.002055	0.001193	0.000927	0.000906
1336.67	0.001208	0.000707	0.000529	0.000425	0.000752	0.000434	0.000435	9.9e-05	0.001506	0.000797	0.000554	0.000548
1338.6	-0.000291	-0.000243	-0.000222	-8.1e-05	-0.000304	-0.0003	-0.000231	-0.000297	0.000193	7e-05	9e-06	6.2e-05
1340.53	-0.001807	-0.001152	-0.000899	-0.000504	-0.001364	-0.000988	-0.000859	-0.000585	-0.001175	-0.000645	-0.000451	-0.000361
1342.46	-0.002525	-0.001531	-0.001157	-0.000635	-0.00189	-0.001261	-0.001102	-0.000608	-0.001818	-0.000925	-0.000551	-0.000463
1344.38	-0.002211	-0.001354	-0.000996	-0.000542	-0.001725	-0.001118	-0.000972	-0.000515	-0.001464	-0.000686	-0.00033	-0.000279
1346.31	-0.001333	-0.000933	-0.000676	-0.000446	-0.001151	-0.000833	-0.000696	-0.000448	-0.000553	-0.000238	-3.7e-05	-3.5e-05
1348.24	-0.000894	-0.000772	-0.000616	-0.000532	-0.000839	-0.000753	-0.000618	-0.000543	-9.2e-05	-9.3e-05	-2.5e-05	-4.3e-05
1350.17	-0.00062	-0.000529	-0.000401	-0.000331	-0.000542	-0.000501	-0.000372	-0.000355	6.4e-05	4.1e-05	8.6e-05	8.3e-05
1352.1	-0.000123	-4.7e-05	4.7e-05	9.5e-05	-6e-06	2.4e-05	0.000117	0.000118	0.000394	0.000354	0.0004	0.000387
1354.03	0.000572	0.000633	0.000683	0.000714	0.000695	0.000741	0.000781	0.000799	0.000833	0.000816	0.000848	0.000846
1355.96	0.001953	0.00175	0.001655	0.001571	0.001827	0.001731	0.001733	0.001664	0.001931	0.001615	0.001544	0.00156
1357.89	0.002777	0.0023	0.002082	0.001874	0.002525	0.002199	0.002168	0.001994	0.002671	0.002035	0.001837	0.001803
1359.82	0.002592	0.002257	0.002115	0.001971	0.002544	0.002243	0.002227	0.002122	0.002448	0.002004	0.001835	0.001783
1361.74	0.002299	0.002229	0.002235	0.002217	0.002466	0.002337	0.002361	0.002362	0.002066	0.001946	0.001909	0.001863
1363.67	0.00157	0.001778	0.001919	0.002005	0.001992	0.002055	0.002115	0.002219	0.001334	0.001561	0.001658	0.001594
1365.6	0.000792	0.001237	0.001476	0.001639	0.001381	0.001662	0.001747	0.001927	0.000554	0.001141	0.001315	0.001295
1367.53	0.001179	0.001347	0.001482	0.00152	0.001508	0.001666	0.001726	0.001758	0.000954	0.001283	0.001357	0.001373
1369.46	0.00163	0.001282	0.001147	0.000956	0.0017	0.00143	0.001378	0.001188	0.001663	0.001308	0.001165	0.001114
1371.39	0.001147	0.000724	0.000524	0.000303	0.001371	0.000949	0.00082	0.000641	0.001401	0.000942	0.000705	0.00059
1373.32	0.000626	0.000475	0.000392	0.000296	0.001087	0.000845	0.000742	0.000708	0.000816	0.000719	0.000547	0.000451
1375.25	0.000314	0.000384	0.000408	0.00039	0.000843	0.000814	0.00078	0.00082	0.000318	0.000523	0.000449	0.000387
1377.17	-0.000519	-0.000154	-4.6e-05	4.5e-05	0.000115	0.000289	0.000324	0.000446	-0.000573	-1.8e-05	2e-06	-1.4e-05
1379.1	-0.000669	-0.000171	-2.5e-05	0.000149	-0.000154	0.000136	0.000205	0.000354	-0.000761	-8.9e-05	8e-06	7.1e-05
1381.03	0.000282	0.000359	0.00039	0.0004	0.000353	0.00031	0.000372	0.000314	0.00037	0.000358	0.000361	0.000425
1382.96	0.000105	-3.4e-05	-0.000118	-0.000153	3.8e-05	-0.000295	-0.000254	-0.000439	0.000656	0.000138	-8e-06	3.9e-05
1384.89	-0.000732	-0.000692	-0.000693	-0.0006	-0.000734	-0.000949	-0.00087	-0.001025	0.000157	-0.000243	-0.000408	-0.000345
1386.82	-0.001213	-0.00095	-0.000828	-0.000632	-0.001239	-0.001173	-0.001046	-0.00116	-0.000254	-0.000343	-0.000443	-0.000373
1388.75	-0.000966	-0.000671	-0.00058	-0.000389	-0.001203	-0.000995	-0.00085	-0.000985	-0.000118	-0.00016	-0.000181	-0.00018
1390.68	-0.000138	-2.1e-05	-4e-05	0.000107	-0.000592	-0.000492	-0.000362	-0.000509	0.00052	0.000233	0.000243	0.000194
1392.61	0.001445	0.001151	0.001019	0.001	0.000746	0.000544	0.000651	0.000435	0.001754	0.001025	0.000974	0.00092
1394.53	0.001662	0.00123	0.001055	0.000938	0.001099	0.000664	0.000737	0.000525	0.00182	0.000963	0.000809	0.000747
1396.46	0.0002	0.000258	0.000289	0.000402	0.000171	3.3e-05	8.2e-05	0.000146	0.000268	0.000136	7.1e-05	9.2e-05
1398.39	-0.000617	-0.000109	0.000133	0.000434	-0.000392	-7.6e-05	-3.8e-05	0.00023	-0.000703	-0.00018	-6.2e-05	4.7e-05
1400.32	-0.000733	-0.000122	0.000106	0.00043	-0.000568	-7.6e-05	-5.9e-05	0.000206	-0.00088	-0.000242	-4.5e-05	6.2e-05
1402.25	-0.000554	-8.1e-05	4.4e-05	0.000335	-0.000528	-0.000122	-0.000103	7.7e-05	-0.000665	-0.000245	-6.5e-05	-9e-06
1404.18	-6.8e-05	0.000169	0.000246	0.000469	-0.000139	8.8e-05	0.00011	0.000221	-0.000187	-1.6e-05	7.6e-05	0.000139
1406.11	0.000496	0.000539	0.000553	0.00061	0.000403	0.00044	0.000454	0.000496	0.000262	0.000314	0.000263	0.00031
1408.04	0.000274	0.000389	0.000415	0.000403	0.000385	0.000398	0.000403	0.000482	-5.3e-05	0.000178	9.2e-05	0.000103
1409.96	0.000782	0.000817	0.000849	0.000796	0.00086	0.000906	0.000865	0.000961	0.000211	0.000478	0.00044	0.000448
1411.89	0.002653	0.002064	0.001827	0.001523	0.002182	0.001963	0.001819	0.001659	0.0018	0.001396	0.001243	0.001199
1413.82	0.002458	0.001477	0.000966	0.000503	0.001822	0.001246	0.001003	0.000645	0.001783	0.00087	0.000532	0.000383
1415.75	0.000693	-0.000126	-0.000566	-0.000903	0.00028	-0.000279	-0.000513	-0.000799	0.000402	-0.000336	-0.000673	-0.000787
1417.68	-0.00099	-0.001531	-0.001821	-0.002015	-0.001193	-0.001614	-0.001779	-0.001933	-0.000828	-0.00133	-0.001547	-0.001604
1419.61	-0.003299	-0.003316	-0.003355	-0.003301	-0.003053	-0.003178	-0.003273	-0.003209	-0.00258	-0.002543	-0.002571	-0.002593
1421.54	-0.004664	-0.004114	-0.003794	-0.003446	-0.004041	-0.003712	-0.003715	-0.00342	-0.003638	-0.002917	-0.002715	-0.002672
1423.47	-0.00365	-0.00306	-0.002658	-0.002293	-0.003155	-0.002683	-0.002639	-0.002379	-0.00265	-0.001884	-0.001658	-0.001558
1425.4	-0.001736	-0.001454	-0.001265	-0.001117	-0.001526	-0.001271	-0.001231	-0.001217	-0.000869	-0.000547	-0.000489	-0.000414
1427.32	-0.001046	-0.00082	-0.000763	-0.000707	-0.000699	-0.000649	-0.000613	-0.00069	-0.000209	-6.3e-05	-0.000114	-0.000102
1429.25	0.000932	0.000938	0.000994	0.001006	0.00114	0.001084	0.001143	0.001053	0.00128	0.001258	0.001193	0.001227
1431.18	0.002643	0.00228	0.002127	0.001989	0.002654	0.002285	0.002343	0.002097	0.00264	0.002138	0.00193	0.001872
1433.11	0.00191	0.001699	0.001547	0.001498	0.002199	0.001853	0.001887	0.001687	0.001877	0.001528	0.001273	0.001181
1435.04	0.000991	0.001104	0.001145	0.001246	0.00151	0.001447	0.001492	0.001503	0.0008	0.000956	0.000801	0.000755
1436.97	9e-06	0.000403	0.000574	0.000726	0.000693	0.000849	0.000919	0.001073	-0.00022	0.0003	0.000316	0.00027
1438.9	-0.000752	-0.00016	0.000166	0.000376	2.4e-05	0.00042	0.000485	0.000741	-0.000997	-0.000179	3.7e-05	1e-06
1440.83	0.000214	0.000512	0.000879	0.001011	0.000616	0.000987	0.001052	0.001243	-0.000234	0.000357	0.000612	0.00062
1442.75	0.001781	0.001502	0.001624	0.001512	0.001634	0.001608	0.001649	0.001573	0.001195	0.001042	0.001098	0.001078
1444.68	0.001878	0.001393	0.001216	0.000984	0.001592	0.001302	0.001285	0.001027	0.001406	0.000827	0.000674	0.000558
1446.61	0.00138	0.00102	0.000806	0.000658	0.001188	0.000993	0.000948	0.000766	0.000854	0.000449	0.000296	0.000142
1448.54	0.001983	0.001665	0.001528	0.001443	0.001772	0.001656	0.00163	0.001575	0.001074	0.000883	0.000766	0.000667
1450.47	0.003996	0.003268	0.003009	0.002702	0.003384	0.00295	0.002958	0.002753	0.002709	0.002034	0.001891	0.001818
1452.4	0.003993	0.00269	0.002055	0.001405	0.002988	0.002026	0.001955	0.001452	0.002869	0.001401	0.001121	0.000917
1454.33	0.001078	-0.00022	-0.000935	-0.001609	0.000252	-0.000768	-0.000923	-0.001429	0.00055	-0.00089	-0.001222	-0.001463
1456.26	-0.003177	-0.003703	-0.004067	-0.004382	-0.003245	-0.003643	-0.003846	-0.003964	-0.003055	-0.00339	-0.003558	-0.003698
1458.18	-0.005716	-0.005395	-0.005296	-0.005209	-0.005137	-0.004764	-0.004932	-0.004597	-0.005249	-0.004342	-0.004233	-0.004218
1460.11	-0.006539	-0.005767	-0.005373	-0.005084	-0.005581	-0.004874	-0.004937	-0.004395	-0.00577	-0.004286	-0.004017	-0.003912
1462.04	-0.006069	-0.005316	-0.004834	-0.004497	-0.005122	-0.004469	-0.004439	-0.003923	-0.005046	-0.003656	-0.00338	-0.00322
1463.97	-0.005706	-0.005402	-0.005145	-0.00494	-0.005204	-0.004918	-0.004876	-0.004615	-0.004198	-0.003563	-0.003364	-0.003272
1465.9	-0.007008	-0.007197	-0.007323	-0.007302	-0.007017	-0.007181	-0.007186	-0.007248	-0.004495	-0.004815	-0.004741	-0.004791
1467.83	-0.009519	-0.010005	-0.010383	-0.010495	-0.009718	-0.01012	-0.01026	-0.010458	-0.005786	-0.006612	-0.006641	-0.006663
1469.76	-0.010952	-0.011725	-0.012241	-0.012551	-0.011156	-0.011722	-0.011995	-0.012242	-0.006558	-0.007595	-0.007656	-0.007655
1471.69	-0.012103	-0.012897	-0.013396	-0.01382	-0.011852	-0.012454	-0.012806	-0.012966	-0.007569	-0.008347	-0.008361	-0.008416
1473.62	-0.013045	-0.013321	-0.013462	-0.013652	-0.012025	-0.012157	-0.012523	-0.012388	-0.008905	-0.008677	-0.008563	-0.008598
1475.54	-0.012436	-0.012041	-0.011711	-0.011487	-0.011023	-0.010467	-0.010735	-0.010321	-0.008906	-0.007744	-0.007476	-0.007404
1477.47	-0.010572	-0.009704	-0.009084	-0.008504	-0.009247	-0.00826	-0.008378	-0.007911	-0.007386	-0.005989	-0.005617	-0.005449
1479.4	-0.007991	-0.007099	-0.006542	-0.005912	-0.0071	-0.006193	-0.006216	-0.005993	-0.004778	-0.003934	-0.003643	-0.00347
1481.33	-0.005752	-0.005135	-0.004901	-0.00445	-0.005219	-0.00465	-0.004741	-0.004839	-0.00246	-0.002317	-0.002267	-0.002162
1483.26	-0.001656	-0.001775	-0.001883	-0.001813	-0.001625	-0.001675	-0.001802	-0.002321	0.001081	0.000253	4.8e-05	1.8e-05
1485.19	0.001294	0.000758	0.000409	0.000192	0.001306	0.000708	0.000572	-0.000138	0.003339	0.001971	0.001613	0.001419
1487.12	0.002326	0.002103	0.001884	0.001765	0.002727	0.002291	0.002168	0.001681	0.003607	0.002758	0.002485	0.002288
1489.05	0.002267	0.002569	0.002671	0.002788	0.003114	0.003113	0.003053	0.002918	0.002989	0.002975	0.002921	0.002803
1490.97	0.002511	0.003274	0.003586	0.00386	0.003702	0.003981	0.003987	0.004116	0.002772	0.003378	0.00352	0.00345
1492.9	0.003696	0.004556	0.004829	0.00507	0.004803	0.005152	0.00518	0.005333	0.003476	0.004201	0.004337	0.004282
1494.83	0.005245	0.005849	0.005941	0.006036	0.006002	0.006193	0.00625	0.006206	0.004714	0.005092	0.005013	0.004956
1496.76	0.006169	0.006498	0.006514	0.006554	0.006705	0.006697	0.00682	0.006616	0.005481	0.005512	0.005222	0.005206
1498.69	0.005745	0.006198	0.006414	0.006658	0.00645	0.006616	0.006752	0.006739	0.004931	0.005249	0.005029	0.005148
1500.62	0.007771	0.007639	0.007665	0.007524	0.007919	0.007723	0.007666	0.007533	0.00672	0.006264	0.006177	0.006112
1502.55	0.011303	0.0102	0.009717	0.00894	0.010612	0.009462	0.009318	0.008687	0.009969	0.007899	0.007687	0.007324
1504.48	0.013212	0.011835	0.0111	0.010168	0.012223	0.010633	0.01057	0.009658	0.0115	0.008865	0.008526	0.008004
1506.41	0.012032	0.011539	0.011113	0.0107	0.011511	0.010635	0.010756	0.010102	0.009795	0.008508	0.008173	0.007741
1508.33	0.00969	0.010458	0.01079	0.01118	0.009963	0.010273	0.010652	0.01061	0.006908	0.00771	0.007551	0.007453
1510.26	0.008775	0.010088	0.010831	0.011625	0.009301	0.01027	0.010766	0.011082	0.005582	0.007443	0.007445	0.007581
1512.19	0.009167	0.010197	0.010663	0.011334	0.00934	0.010111	0.010472	0.010774	0.00572	0.007216	0.007177	0.007368
1514.12	0.011177	0.011036	0.010929	0.010922	0.010454	0.010178	0.010374	0.010233	0.007794	0.007502	0.007314	0.007303
1516.05	0.010877	0.010034	0.009544	0.009074	0.009884	0.008805	0.008957	0.008366	0.008067	0.006577	0.006162	0.005901
1517.98	0.008269	0.007653	0.007185	0.006801	0.007633	0.006717	0.006816	0.006312	0.006008	0.004886	0.004437	0.004181
1519.91	0.006257	0.006219	0.005979	0.005814	0.006065	0.005652	0.005768	0.005557	0.004288	0.003963	0.003662	0.003486
1521.84	0.005599	0.005867	0.005876	0.005889	0.005698	0.005528	0.005736	0.00579	0.003673	0.003853	0.003735	0.003616
1523.76	0.005613	0.006101	0.006238	0.006428	0.005854	0.005866	0.006133	0.006397	0.003462	0.004113	0.004087	0.004015
1525.69	0.006671	0.007211	0.00755	0.007875	0.006742	0.007045	0.007285	0.007791	0.003854	0.004937	0.005027	0.005066
1527.62	0.009116	0.009061	0.009294	0.009317	0.008615	0.00859	0.008811	0.009161	0.00585	0.006352	0.006446	0.006343
1529.55	0.010149	0.009808	0.009551	0.009324	0.009419	0.008977	0.009115	0.009141	0.006821	0.006764	0.006578	0.006301
1531.48	0.011429	0.011026	0.010671	0.010491	0.01046	0.010086	0.010215	0.010223	0.007606	0.007587	0.007216	0.007094
1533.41	0.013795	0.012663	0.012226	0.011521	0.012148	0.011351	0.011491	0.011226	0.009615	0.008761	0.008684	0.008065
1535.34	0.010982	0.009444	0.008669	0.007627	0.009314	0.007942	0.007974	0.00745	0.007629	0.005872	0.005983	0.004906
1537.27	0.006243	0.004749	0.003951	0.002948	0.004715	0.003383	0.003374	0.002715	0.003911	0.001936	0.002115	0.00111
1539.2	0.000681	-0.000708	-0.001432	-0.002244	-0.000583	-0.001612	-0.001683	-0.002373	-0.000664	-0.002363	-0.002387	-0.003034
1541.12	-0.005224	-0.005879	-0.006272	-0.006374	-0.005691	-0.006042	-0.006055	-0.006349	-0.00591	-0.006282	-0.006606	-0.006556
1543.05	-0.007665	-0.007462	-0.007109	-0.006443	-0.007557	-0.00691	-0.006724	-0.006407	-0.008509	-0.007125	-0.007408	-0.006739
1544.98	-0.007228	-0.00699	-0.006252	-0.005497	-0.007165	-0.006206	-0.005955	-0.005288	-0.008279	-0.006327	-0.006317	-0.005627
1546.91	-0.006259	-0.006484	-0.005976	-0.005599	-0.006496	-0.005958	-0.005787	-0.005211	-0.006981	-0.005713	-0.005331	-0.005061
1548.84	-0.008342	-0.008745	-0.008807	-0.008749	-0.008483	-0.00846	-0.008471	-0.00824	-0.007629	-0.007339	-0.007005	-0.006887
1550.77	-0.008753	-0.009446	-0.009812	-0.00999	-0.009021	-0.009229	-0.009483	-0.009547	-0.007109	-0.00757	-0.007471	-0.007215
1552.7	-0.007541	-0.009011	-0.009735	-0.010384	-0.008241	-0.009025	-0.009495	-0.009988	-0.005232	-0.006848	-0.006792	-0.006815
1554.63	-0.011026	-0.012252	-0.012991	-0.013647	-0.011191	-0.012081	-0.012638	-0.013074	-0.007404	-0.008992	-0.008799	-0.009041
1556.55	-0.014141	-0.014686	-0.015086	-0.015475	-0.013608	-0.01407	-0.014583	-0.014682	-0.009821	-0.010502	-0.010143	-0.01039
1558.48	-0.016243	-0.015953	-0.015968	-0.015936	-0.014983	-0.014776	-0.015236	-0.014895	-0.011922	-0.01129	-0.010903	-0.010907
1560.41	-0.015469	-0.014449	-0.013968	-0.013459	-0.013856	-0.012856	-0.01319	-0.012488	-0.011899	-0.010001	-0.009672	-0.009229
1562.34	-0.011532	-0.010591	-0.009977	-0.00944	-0.010322	-0.009118	-0.009401	-0.00873	-0.008938	-0.006977	-0.006801	-0.006111
1564.27	-0.005827	-0.005552	-0.005298	-0.005072	-0.005545	-0.004833	-0.005141	-0.004788	-0.004175	-0.003237	-0.003206	-0.002694
1566.2	-0.002905	-0.003171	-0.003316	-0.003495	-0.003243	-0.003205	-0.003455	-0.003477	-0.001332	-0.001475	-0.001341	-0.001392
1568.13	-0.004522	-0.004484	-0.004648	-0.004709	-0.004528	-0.004483	-0.004754	-0.004641	-0.002572	-0.002506	-0.00237	-0.002474
1570.06	-0.002447	-0.00248	-0.002606	-0.002657	-0.002651	-0.002612	-0.002814	-0.002691	-0.001102	-0.001055	-0.000963	-0.000927
1571.99	-0.001821	-0.001951	-0.002112	-0.002181	-0.002033	-0.002089	-0.0022	-0.002117	-0.000742	-0.000879	-0.000855	-0.000741
1573.91	-0.002579	-0.002663	-0.002664	-0.002596	-0.002578	-0.002475	-0.002513	-0.002357	-0.001597	-0.001557	-0.001541	-0.001319
1575.84	-0.003419	-0.003389	-0.003197	-0.003043	-0.003229	-0.002875	-0.002854	-0.002647	-0.002467	-0.00216	-0.002055	-0.001864
1577.77	-0.005254	-0.004863	-0.004518	-0.004225	-0.004659	-0.004042	-0.004021	-0.003734	-0.003943	-0.003276	-0.003056	-0.002971
1579.7	-0.006012	-0.005306	-0.00474	-0.004254	-0.005057	-0.004183	-0.004174	-0.003803	-0.004541	-0.003482	-0.003168	-0.00303
1581.63	-0.004332	-0.003788	-0.003268	-0.002886	-0.003508	-0.002769	-0.002765	-0.002555	-0.003019	-0.002187	-0.00188	-0.001728
1583.56	-0.002308	-0.0021	-0.001847	-0.00174	-0.001804	-0.001477	-0.001431	-0.001506	-0.001098	-0.0009	-0.000684	-0.000627
1585.49	-0.001259	-0.001177	-0.001051	-0.001017	-0.00091	-0.000737	-0.000677	-0.000816	-0.000188	-0.000223	-6.5e-05	-5.1e-05
1587.42	0.000196	0.000202	0.00029	0.00031	0.000384	0.000526	0.000578	0.000469	0.000917	0.000883	0.001007	0.00099
1589.34	0.001523	0.001462	0.001472	0.001462	0.001574	0.001626	0.001673	0.00157	0.001949	0.001833	0.001879	0.001828
1591.27	0.002435	0.002373	0.002344	0.002346	0.002432	0.002443	0.00249	0.002414	0.00257	0.002453	0.002426	0.002383
1593.2	0.002981	0.002979	0.002981	0.003031	0.003011	0.003042	0.003125	0.003128	0.002818	0.002859	0.002825	0.002793
1595.13	0.00367	0.003624	0.00369	0.003718	0.003642	0.003702	0.003819	0.003866	0.003178	0.003337	0.003366	0.003312
1597.06	0.004581	0.004428	0.004493	0.004426	0.004404	0.004457	0.004596	0.004593	0.003767	0.003932	0.003997	0.00388
1598.99	0.00554	0.005337	0.005355	0.005279	0.005279	0.005281	0.005448	0.005401	0.004421	0.004562	0.004609	0.004473
1600.92	0.006697	0.006413	0.006375	0.006304	0.00636	0.006245	0.006436	0.006315	0.005288	0.005308	0.005293	0.005184
1602.85	0.007934	0.007574	0.007457	0.007373	0.007484	0.007253	0.007473	0.007251	0.00622	0.006078	0.005973	0.005905
1604.77	0.008639	0.008379	0.008289	0.00827	0.008221	0.007982	0.008258	0.008069	0.006654	0.006588	0.00645	0.006412
1606.7	0.009118	0.009059	0.009121	0.009197	0.008824	0.008683	0.009007	0.00897	0.006864	0.007071	0.006975	0.006958
1608.63	0.01028	0.010201	0.010365	0.010468	0.009883	0.009841	0.010161	0.010197	0.007653	0.007912	0.007833	0.007915
1610.56	0.012001	0.011743	0.011759	0.011726	0.011393	0.01119	0.011513	0.011343	0.009097	0.008947	0.008942	0.008919
1612.49	0.012764	0.012534	0.01245	0.012405	0.012203	0.011797	0.012205	0.011846	0.009726	0.009341	0.009469	0.009239
1614.42	0.013393	0.013236	0.013255	0.013354	0.012817	0.012447	0.012968	0.012577	0.010014	0.009776	0.009946	0.009675
1616.35	0.014492	0.014341	0.014473	0.014644	0.013737	0.013436	0.014075	0.013747	0.010664	0.010536	0.010692	0.010392
1618.28	0.014619	0.014705	0.015004	0.015212	0.013972	0.01371	0.014416	0.014245	0.010629	0.010598	0.01071	0.010416
1620.21	0.014544	0.014866	0.015387	0.015684	0.013974	0.013918	0.014588	0.014567	0.010337	0.010474	0.010541	0.010406
1622.13	0.014466	0.01475	0.015159	0.01547	0.013843	0.013816	0.014332	0.014327	0.010118	0.010052	0.010034	0.010043
1624.06	0.012693	0.013021	0.01313	0.013385	0.012227	0.012172	0.012489	0.012486	0.008633	0.008471	0.008381	0.008374
1625.99	0.010102	0.010464	0.010485	0.010792	0.009739	0.009889	0.010091	0.01027	0.006319	0.006604	0.006383	0.006463
1627.92	0.010454	0.010241	0.010204	0.010325	0.009433	0.009708	0.009809	0.010066	0.006307	0.006699	0.00638	0.006544
1629.85	0.011156	0.010139	0.009779	0.009043	0.00954	0.009209	0.009168	0.009011	0.007308	0.006791	0.00674	0.006278
1631.78	0.008907	0.007645	0.007047	0.005814	0.007485	0.006594	0.006362	0.00592	0.006201	0.00502	0.005092	0.00419
1633.71	0.006622	0.005577	0.005029	0.00404	0.005546	0.00476	0.004499	0.004125	0.004576	0.003543	0.003625	0.002826
1635.64	0.004271	0.003895	0.003502	0.003166	0.003803	0.003409	0.003287	0.003223	0.002712	0.002284	0.002242	0.00185
1637.56	0.002945	0.003341	0.003345	0.003783	0.002885	0.003163	0.003271	0.003617	0.001402	0.001915	0.001679	0.001904
1639.49	0.006194	0.006485	0.006885	0.007573	0.005393	0.006021	0.006479	0.006836	0.003483	0.00423	0.004048	0.004553
1641.42	0.008562	0.008156	0.008346	0.008238	0.007091	0.007172	0.007558	0.007403	0.005558	0.005258	0.00533	0.005262
1643.35	0.005779	0.005345	0.005118	0.004375	0.004819	0.00427	0.004317	0.003742	0.004146	0.002951	0.0031	0.002517
1645.28	0.005391	0.005104	0.00485	0.004409	0.004514	0.004132	0.004015	0.003587	0.003567	0.00253	0.002452	0.002199
1647.21	0.005013	0.004823	0.004645	0.00425	0.004095	0.003778	0.003696	0.00334	0.002653	0.001751	0.001824	0.001372
1649.14	-0.000439	0.000139	3.5e-05	3.5e-05	-0.000366	-0.000633	-0.000638	-0.00075	-0.001831	-0.002244	-0.002284	-0.002594
1651.07	-0.00448	-0.003165	-0.002954	-0.002409	-0.003725	-0.003546	-0.003365	-0.00309	-0.005408	-0.00502	-0.005168	-0.004971
1653	-0.0068	-0.004996	-0.004445	-0.003608	-0.005803	-0.005083	-0.004716	-0.004151	-0.007619	-0.006606	-0.00672	-0.006071
1654.92	-0.008744	-0.006674	-0.006001	-0.005046	-0.007533	-0.006516	-0.006179	-0.005469	-0.009208	-0.007901	-0.008056	-0.007033
1656.85	-0.00861	-0.006701	-0.005994	-0.004935	-0.007717	-0.006481	-0.006205	-0.005479	-0.009263	-0.007907	-0.008052	-0.006729
1658.78	-0.008131	-0.007003	-0.006505	-0.005827	-0.007888	-0.006873	-0.006739	-0.006236	-0.009033	-0.008174	-0.008095	-0.00712
1660.71	-0.01163	-0.010965	-0.010906	-0.010806	-0.011139	-0.010775	-0.010871	-0.010685	-0.01131	-0.011147	-0.010857	-0.010601
1662.64	-0.013856	-0.01345	-0.013713	-0.013692	-0.013076	-0.013078	-0.013339	-0.013296	-0.012525	-0.012654	-0.012533	-0.012273
1664.57	-0.013396	-0.01349	-0.013886	-0.014191	-0.012779	-0.013094	-0.013376	-0.013498	-0.011753	-0.012192	-0.012094	-0.011983
1666.5	-0.013465	-0.013766	-0.014099	-0.014557	-0.012888	-0.013314	-0.013578	-0.013689	-0.01152	-0.011995	-0.011959	-0.011825
1668.43	-0.01183	-0.012358	-0.012581	-0.013099	-0.011579	-0.011991	-0.012223	-0.012283	-0.01015	-0.010618	-0.010598	-0.010479
1670.35	-0.014358	-0.014517	-0.014726	-0.015079	-0.013779	-0.01396	-0.01426	-0.014166	-0.011754	-0.011945	-0.011931	-0.011924
1672.28	-0.016549	-0.015946	-0.015892	-0.015628	-0.0156	-0.015182	-0.015409	-0.015002	-0.013365	-0.012752	-0.012764	-0.012549
1674.21	-0.015305	-0.014447	-0.014183	-0.01355	-0.014623	-0.013856	-0.014014	-0.013546	-0.012216	-0.011314	-0.011374	-0.010948
1676.14	-0.012508	-0.012207	-0.01197	-0.011551	-0.012487	-0.011898	-0.012129	-0.011987	-0.009672	-0.009396	-0.009525	-0.009043
1678.07	-0.010674	-0.011215	-0.011276	-0.011586	-0.01108	-0.011249	-0.011503	-0.011818	-0.007625	-0.008486	-0.008515	-0.008412
1680	-0.011716	-0.01245	-0.01272	-0.013325	-0.011788	-0.012385	-0.012681	-0.013054	-0.00818	-0.009316	-0.009261	-0.009404
1681.93	-0.012715	-0.013225	-0.01351	-0.014032	-0.012255	-0.012787	-0.013062	-0.013301	-0.009078	-0.00981	-0.009656	-0.009899
1683.86	-0.015443	-0.01537	-0.015584	-0.015786	-0.014142	-0.014274	-0.014536	-0.014518	-0.011452	-0.011331	-0.011158	-0.011328
1685.79	-0.015815	-0.015193	-0.015083	-0.014811	-0.014013	-0.013439	-0.013683	-0.01327	-0.012345	-0.011122	-0.010978	-0.010803
1687.71	-0.013529	-0.012945	-0.012541	-0.012036	-0.011854	-0.010819	-0.01113	-0.010509	-0.011102	-0.009414	-0.009334	-0.008829
1689.64	-0.008907	-0.00895	-0.008608	-0.008466	-0.00799	-0.007224	-0.007519	-0.007157	-0.007473	-0.006507	-0.006381	-0.005938
1691.57	-0.006857	-0.007722	-0.007859	-0.008432	-0.006489	-0.006645	-0.006989	-0.007072	-0.005165	-0.005573	-0.005469	-0.005404
1693.5	-0.006334	-0.007664	-0.008097	-0.009085	-0.006215	-0.006978	-0.00734	-0.007651	-0.004368	-0.005523	-0.005502	-0.005642
1695.43	-0.006802	-0.00811	-0.00861	-0.009731	-0.006721	-0.007623	-0.007869	-0.008183	-0.004487	-0.005673	-0.005627	-0.005931
1697.36	-0.008752	-0.009625	-0.009971	-0.01075	-0.008357	-0.008834	-0.009042	-0.009059	-0.006099	-0.006524	-0.00649	-0.006733
1699.29	-0.009692	-0.009892	-0.009909	-0.010082	-0.009046	-0.008783	-0.008899	-0.008535	-0.007023	-0.006461	-0.006397	-0.006429
1701.22	-0.009179	-0.008744	-0.008457	-0.008026	-0.008537	-0.007646	-0.007563	-0.006987	-0.006541	-0.005427	-0.005299	-0.005142
1703.14	-0.008316	-0.007387	-0.006957	-0.006173	-0.007797	-0.006581	-0.00628	-0.005721	-0.005421	-0.004303	-0.004104	-0.003902
1705.07	-0.007806	-0.006642	-0.006014	-0.005041	-0.007388	-0.006038	-0.005626	-0.005094	-0.004728	-0.003737	-0.003478	-0.003214
1707	-0.006574	-0.005341	-0.004506	-0.003583	-0.006383	-0.005035	-0.004508	-0.004073	-0.003729	-0.002843	-0.002445	-0.002271
1708.93	-0.006725	-0.005664	-0.005009	-0.004219	-0.006755	-0.005616	-0.005238	-0.005019	-0.003574	-0.003037	-0.002795	-0.002682
1710.86	-0.004328	-0.004211	-0.004038	-0.003699	-0.00511	-0.004618	-0.004575	-0.004819	-0.001495	-0.00207	-0.002114	-0.002084
1712.79	-0.003725	-0.004227	-0.004568	-0.004652	-0.004696	-0.005086	-0.005289	-0.005859	-0.000729	-0.002233	-0.002429	-0.002677
1714.72	-0.005824	-0.006045	-0.006363	-0.006233	-0.006111	-0.006654	-0.006971	-0.007315	-0.00256	-0.003603	-0.003794	-0.004021
1716.65	-0.007496	-0.007114	-0.007059	-0.006554	-0.006975	-0.007065	-0.007389	-0.00728	-0.004503	-0.004364	-0.004403	-0.004442
1718.58	-0.008103	-0.007192	-0.006735	-0.005962	-0.006976	-0.00651	-0.006784	-0.006306	-0.005565	-0.004367	-0.004253	-0.004126
1720.5	-0.006883	-0.005822	-0.005156	-0.00431	-0.005615	-0.00475	-0.004978	-0.004364	-0.005045	-0.003353	-0.003206	-0.002955
1722.43	-0.00393	-0.003336	-0.002862	-0.002304	-0.003119	-0.002378	-0.002621	-0.00223	-0.00274	-0.001597	-0.001567	-0.001358
1724.36	-0.000576	-0.000729	-0.000654	-0.000585	-0.000278	-0.00016	-0.000447	-0.000463	0.000108	0.000122	6e-06	3.6e-05
1726.29	0.001592	0.000883	0.000716	0.000491	0.001661	0.001259	0.000908	0.00061	0.001909	0.001133	0.000889	0.000873
1728.22	0.003917	0.002876	0.002481	0.001876	0.003757	0.002965	0.002618	0.002044	0.00368	0.002332	0.00204	0.001876
1730.15	0.005339	0.004455	0.003997	0.003331	0.005347	0.004547	0.004243	0.003654	0.004312	0.003123	0.002842	0.002555
1732.08	0.005517	0.005054	0.004817	0.004407	0.005951	0.005512	0.005259	0.004938	0.003741	0.003284	0.003095	0.002815
1734.01	0.005418	0.005476	0.005511	0.005438	0.006298	0.006343	0.006108	0.006137	0.002862	0.003269	0.003191	0.002994
1735.93	0.00555	0.005821	0.00602	0.006149	0.00652	0.006917	0.006661	0.006897	0.00237	0.00326	0.003201	0.003108
1737.86	0.005965	0.005953	0.00614	0.006176	0.006568	0.006962	0.00666	0.006807	0.002518	0.003157	0.003041	0.003011
1739.79	0.005718	0.005288	0.005421	0.005212	0.005773	0.005938	0.005626	0.005555	0.002481	0.002495	0.002387	0.002363
1741.72	0.004159	0.00352	0.003489	0.003022	0.003718	0.003558	0.003301	0.002994	0.001676	0.001117	0.001037	0.000897
1743.65	0.000584	-9.7e-05	-0.000208	-0.000598	-0.000201	-0.000451	-0.000666	-0.001021	-0.000635	-0.001341	-0.001425	-0.00149
1745.58	-0.004382	-0.004974	-0.0052	-0.005505	-0.005449	-0.005756	-0.005921	-0.006242	-0.003749	-0.004502	-0.004513	-0.004574
1747.51	-0.010547	-0.010539	-0.010759	-0.010735	-0.011381	-0.011475	-0.011612	-0.011653	-0.007931	-0.008111	-0.007983	-0.007967
1749.44	-0.015127	-0.014507	-0.014478	-0.014072	-0.015592	-0.015252	-0.015334	-0.015013	-0.011056	-0.010458	-0.010145	-0.009939
1751.36	-0.01731	-0.016439	-0.016295	-0.01577	-0.017611	-0.017077	-0.017116	-0.016656	-0.012187	-0.011336	-0.010921	-0.010623
1753.29	-0.017282	-0.016432	-0.016229	-0.015675	-0.017454	-0.016947	-0.016963	-0.016484	-0.011686	-0.010876	-0.01046	-0.010082
1755.22	-0.014794	-0.014382	-0.014351	-0.014052	-0.015151	-0.015009	-0.01502	-0.014764	-0.009299	-0.009087	-0.008789	-0.008472
1757.15	-0.012232	-0.012238	-0.012494	-0.012446	-0.012784	-0.013038	-0.013074	-0.013055	-0.007083	-0.007449	-0.007297	-0.007159
1759.08	-0.010741	-0.010708	-0.010956	-0.010872	-0.011063	-0.011322	-0.011365	-0.0113	-0.006177	-0.006398	-0.006259	-0.006208
1761.01	-0.00909	-0.00894	-0.008984	-0.008813	-0.009126	-0.009175	-0.009227	-0.009052	-0.005376	-0.005237	-0.005059	-0.004992
1762.94	-0.006566	-0.006552	-0.006504	-0.006386	-0.006613	-0.006549	-0.006627	-0.006497	-0.003795	-0.003623	-0.003496	-0.00343
1764.87	-0.004356	-0.004648	-0.004768	-0.004823	-0.004614	-0.004696	-0.004837	-0.004871	-0.002161	-0.002358	-0.002388	-0.002334
1766.8	-0.002293	-0.002798	-0.003162	-0.003429	-0.00271	-0.003095	-0.003246	-0.003469	-0.000558	-0.001255	-0.001381	-0.001368
1768.72	-0.001222	-0.00171	-0.002206	-0.002573	-0.001653	-0.002182	-0.002316	-0.002614	0.000196	-0.000689	-0.000817	-0.000875
1770.65	-0.001813	-0.001952	-0.002285	-0.002447	-0.001951	-0.002229	-0.002326	-0.002438	-0.000594	-0.000967	-0.000994	-0.001062
1772.58	-0.002648	-0.002443	-0.00236	-0.002249	-0.00238	-0.00226	-0.002281	-0.002125	-0.001632	-0.001293	-0.001164	-0.001164
1774.51	-0.002578	-0.002349	-0.002052	-0.001879	-0.002231	-0.001936	-0.001918	-0.001699	-0.001722	-0.001153	-0.001004	-0.000999
1776.44	-0.002211	-0.002071	-0.001773	-0.001568	-0.001921	-0.001613	-0.001601	-0.001418	-0.001455	-0.000911	-0.000834	-0.000801
1778.37	-0.001395	-0.001403	-0.001266	-0.00118	-0.001276	-0.001125	-0.001131	-0.001077	-0.000718	-0.000481	-0.000473	-0.000462
1780.3	-0.000946	-0.000967	-0.001006	-0.001011	-0.000937	-0.000915	-0.000936	-0.000961	-0.000313	-0.000285	-0.000287	-0.000356
1782.23	-0.001303	-0.001162	-0.001129	-0.001018	-0.001152	-0.001015	-0.001038	-0.000953	-0.000736	-0.000479	-0.000414	-0.000462
1784.15	-0.001257	-0.001161	-0.001062	-0.000959	-0.001062	-0.000922	-0.000955	-0.000836	-0.000706	-0.000456	-0.00038	-0.000388
1786.08	-0.000317	-0.000541	-0.000594	-0.000718	-0.000322	-0.000514	-0.000568	-0.00062	0.000271	-3.1e-05	-4.1e-05	-8.1e-05
1788.01	0.000425	4e-06	-0.000248	-0.00052	0.00024	-0.000231	-0.000302	-0.000515	0.001018	0.00027	0.000177	9.4e-05
1789.94	0.000396	2.4e-05	-0.000229	-0.000469	0.000229	-0.000207	-0.000285	-0.000506	0.000956	0.000252	0.000148	8.7e-05
1791.87	-0.000135	-0.000293	-0.00041	-0.000519	-0.000172	-0.000344	-0.000427	-0.000527	0.000349	4e-05	-1.5e-05	-3.6e-05
1793.8	-0.000858	-0.000732	-0.000704	-0.000632	-0.000733	-0.000579	-0.000655	-0.000601	-0.000467	-0.000272	-0.000252	-0.000231
1795.73	-0.001111	-0.000903	-0.000777	-0.000625	-0.000905	-0.000629	-0.000686	-0.000569	-0.000772	-0.000368	-0.000321	-0.000272
1797.66	-0.000857	-0.000754	-0.000633	-0.000525	-0.000691	-0.000506	-0.000549	-0.000454	-0.000555	-0.000238	-0.000235	-0.000199
1799.59	-0.000743	-0.000627	-0.000554	-0.00047	-0.000566	-0.00048	-0.000498	-0.000406	-0.000474	-0.000231	-0.00021	-0.000215
1801.51	-0.001057	-0.000802	-0.000672	-0.000516	-0.000762	-0.000596	-0.000599	-0.000439	-0.000802	-0.000408	-0.000335	-0.000312
1803.44	-0.001056	-0.000817	-0.000661	-0.000534	-0.000751	-0.00057	-0.000576	-0.00041	-0.000771	-0.000395	-0.000323	-0.000262
1805.37	-0.000636	-0.000551	-0.000496	-0.000478	-0.000473	-0.000425	-0.000426	-0.000355	-0.000334	-0.000215	-0.000174	-0.000133
1807.3	-0.000167	-0.000234	-0.000306	-0.000373	-0.0002	-0.000258	-0.000259	-0.000311	0.000107	-7e-06	-2.5e-05	-2.6e-05
1809.23	-0.000136	-0.000201	-0.000264	-0.000311	-0.000192	-0.000242	-0.000237	-0.000284	9.3e-05	1.3e-05	-2.9e-05	-3.4e-05
1811.16	-0.000521	-0.000432	-0.000406	-0.000349	-0.000473	-0.000362	-0.000364	-0.000306	-0.000361	-0.000157	-0.000169	-0.000149
1813.09	-0.000831	-0.000609	-0.000513	-0.000393	-0.000685	-0.000435	-0.000461	-0.000331	-0.000694	-0.000299	-0.000255	-0.000229
1815.02	-0.000873	-0.000634	-0.000509	-0.000388	-0.000673	-0.000421	-0.000462	-0.000318	-0.000704	-0.000319	-0.000252	-0.000224
1816.94	-0.000515	-0.000447	-0.000376	-0.000339	-0.000386	-0.000294	-0.000334	-0.000264	-0.000291	-0.000163	-0.000116	-9.3e-05
1818.87	0.000166	-3.6e-05	-9.8e-05	-0.000207	0.000116	-7.1e-05	-8.9e-05	-0.000169	0.00042	0.000108	0.000132	9.2e-05
1820.8	0.000326	4.5e-05	-4.9e-05	-0.000141	0.000234	-3.4e-05	-4e-05	-0.000158	0.000566	0.000156	0.000153	0.000114
1822.73	0.000503	0.000148	4e-06	-0.000118	0.000336	3.6e-05	1.5e-05	-0.000148	0.000755	0.000248	0.000206	0.000154
1824.66	0.000785	0.0004	0.000134	-5.9e-05	0.00048	0.000144	0.000122	-0.000122	0.001008	0.000376	0.000301	0.00019
1826.59	0.000302	0.000155	-1.8e-05	-0.000113	0.000126	-1.2e-05	-1.1e-05	-0.000151	0.000483	0.000187	0.000135	5.1e-05
1828.52	-0.000477	-0.000322	-0.000286	-0.000235	-0.000393	-0.000252	-0.00023	-0.000176	-0.000316	-0.000107	-9.9e-05	-0.00011
1830.45	-0.000855	-0.000586	-0.00042	-0.000294	-0.000621	-0.000345	-0.000328	-0.000161	-0.000705	-0.000221	-0.00018	-0.000145
1832.38	-0.000874	-0.000604	-0.00041	-0.000278	-0.000593	-0.000332	-0.000324	-0.000142	-0.000735	-0.000223	-0.000155	-0.000144
1834.3	-0.000922	-0.000674	-0.000457	-0.000275	-0.000614	-0.000342	-0.00037	-0.000179	-0.000796	-0.000264	-0.000202	-0.000176
1836.23	-0.000319	-0.000345	-0.000239	-0.000213	-0.000198	-0.000122	-0.000199	-0.000142	-0.000133	-1e-05	-9e-06	8e-06
1838.16	0.000556	0.000277	0.000167	-2.4e-05	0.00043	0.000188	0.000106	-1.7e-05	0.000795	0.00037	0.000294	0.000257
1840.09	0.000803	0.000487	0.000288	0.0001	0.000602	0.000294	0.000217	4.1e-05	0.001036	0.0005	0.00036	0.000321
1842.02	0.000752	0.00049	0.000266	0.000127	0.000542	0.000294	0.00023	4.6e-05	0.000926	0.000474	0.000334	0.000278
1843.95	0.000226	0.000181	4.3e-05	4e-05	0.000151	0.000101	6.7e-05	-1.9e-05	0.000276	0.000205	0.000138	9.9e-05
1845.88	-0.000679	-0.0004	-0.000334	-0.000154	-0.000483	-0.000247	-0.000236	-0.000132	-0.000721	-0.000248	-0.000188	-0.000163
1847.81	-0.001363	-0.000873	-0.000613	-0.000328	-0.000926	-0.000519	-0.000468	-0.000209	-0.001385	-0.000595	-0.000432	-0.000329
1849.73	-0.001251	-0.000828	-0.000552	-0.000348	-0.000805	-0.000478	-0.000426	-0.000179	-0.001169	-0.000538	-0.000378	-0.000261
1851.66	-0.000625	-0.00039	-0.000268	-0.000198	-0.000366	-0.000239	-0.00021	-8.9e-05	-0.000473	-0.00023	-0.000144	-0.000105
1853.59	-0.000142	-8.6e-05	-6.6e-05	-6.3e-05	-6.2e-05	-4.6e-05	-4.9e-05	-4e-05	-2e-06	9e-06	6e-06	-4e-06
1855.52	0.00017	9.5e-05	8.1e-05	3e-06	0.000127	8.9e-05	6.6e-05	3e-06	0.000263	0.000164	0.000117	8.9e-05
1857.45	0.000104	4.8e-05	6.4e-05	1e-06	7.3e-05	5.8e-05	4.3e-05	6e-06	0.000136	0.000123	9.4e-05	8.7e-05
1859.38	-4e-05	-7.7e-05	-4e-05	-4.2e-05	-3.6e-05	-5e-06	-3.4e-05	-1.9e-05	-2e-05	4.4e-05	2.1e-05	4.8e-05
1861.31	0.000332	0.000107	3.8e-05	-3.3e-05	0.000215	0.000125	5.6e-05	2e-06	0.000407	0.000194	0.000134	0.000151
1863.24	0.001036	0.00057	0.000317	9.2e-05	0.000722	0.000383	0.000296	8.6e-05	0.001165	0.000498	0.000392	0.000347
1865.17	0.001186	0.000728	0.000417	0.000183	0.000834	0.000446	0.000365	0.000128	0.001295	0.000566	0.00045	0.000365
1867.09	0.000545	0.000381	0.000214	0.000123	0.000396	0.000212	0.000188	8.6e-05	0.000604	0.000272	0.000237	0.000163
1869.02	-0.000469	-0.000236	-0.000155	-4e-05	-0.000311	-0.000167	-0.000121	-9e-06	-0.000462	-0.000187	-9.9e-05	-0.000136
1870.95	-0.001278	-0.000775	-0.000474	-0.000198	-0.000871	-0.000472	-0.000395	-0.000107	-0.001299	-0.000546	-0.00037	-0.000357
1872.88	-0.001289	-0.000837	-0.000511	-0.00024	-0.000874	-0.000467	-0.000411	-0.000124	-0.001271	-0.000527	-0.000366	-0.000328
1874.81	-0.000541	-0.000391	-0.000235	-0.000142	-0.000347	-0.000187	-0.000155	-4.7e-05	-0.000453	-0.000168	-8.4e-05	-8.7e-05
1876.74	7.1e-05	3.2e-05	1.9e-05	-1.5e-05	9.2e-05	4.4e-05	6.5e-05	2.9e-05	0.00017	0.000119	0.000143	8.5e-05
1878.67	0.000133	9.5e-05	2.8e-05	6e-06	0.000129	7.3e-05	8.1e-05	3.4e-05	0.000211	0.000149	0.000152	9.9e-05
1880.6	7e-06	-8e-06	-4.3e-05	-3.5e-05	4.7e-05	2.3e-05	2.4e-05	1.7e-05	0.000102	8.4e-05	8.6e-05	8e-05
1882.52	0.000126	3.2e-05	-8e-06	-3.7e-05	0.000115	6.9e-05	4.3e-05	2.2e-05	0.000242	0.000148	9.8e-05	0.000115
1884.45	0.000389	0.0002	0.0001	1.8e-05	0.000275	0.000162	0.000108	3e-05	0.000501	0.000261	0.000146	0.000167
1886.38	0.000327	0.000169	7.7e-05	3.4e-05	0.00023	0.000137	7.4e-05	9e-06	0.000427	0.000218	0.000102	0.000127
1888.31	0.000164	7.2e-05	3.4e-05	1.3e-05	0.00013	6.6e-05	2.6e-05	-8e-06	0.00025	0.000132	7e-05	6.3e-05
1890.24	3e-06	-3e-06	1.9e-05	-8e-06	4.8e-05	-7e-06	-1e-06	-1.7e-05	7.2e-05	5.1e-05	5e-05	2.9e-05
1892.17	-0.000256	-0.000137	-6.1e-05	-4.3e-05	-0.000111	-9e-05	-6.1e-05	-3.2e-05	-0.00021	-5.3e-05	-1e-05	-5e-06
1894.1	-0.000466	-0.000275	-0.00017	-9.2e-05	-0.000254	-0.000142	-0.000133	-5e-05	-0.000437	-0.000129	-7.9e-05	-4.6e-05
1896.03	-0.000366	-0.000207	-0.000157	-9.7e-05	-0.00021	-8.7e-05	-0.000109	-4.1e-05	-0.000344	-7.9e-05	-6.4e-05	-4e-05
1897.95	-0.000289	-0.000148	-0.000135	-7.7e-05	-0.000177	-6.3e-05	-0.000104	-4e-05	-0.000273	-7.8e-05	-7.4e-05	-5.8e-05
1899.88	-0.000313	-0.000199	-0.000149	-7.6e-05	-0.000197	-8.9e-05	-0.000131	-4.8e-05	-0.000273	-0.000128	-9.8e-05	-8.2e-05
1901.81	2.3e-05	-1.2e-05	-2e-06	-2e-05	3.6e-05	1.4e-05	-1.1e-05	-3e-06	0.000112	1.5e-05	1.3e-05	6e-06
1903.74	0.000378	0.000212	0.000161	6.7e-05	0.000287	0.000143	0.000133	4.1e-05	0.000464	0.000197	0.000124	0.000107
1905.67	0.000376	0.00022	0.000158	8e-05	0.000283	0.000157	0.000148	4.2e-05	0.000413	0.000215	0.000132	0.000119
1907.6	0.000138	9.2e-05	6.2e-05	3.4e-05	0.000121	7.5e-05	7.3e-05	2.9e-05	0.000121	0.000109	6.2e-05	6.9e-05
1909.53	-0.000165	-0.000108	-7.1e-05	-4.5e-05	-0.000101	-3.7e-05	-3.9e-05	1e-06	-0.000213	-3.4e-05	-3.7e-05	1.2e-05
1911.46	-0.000126	-8.9e-05	-6.3e-05	-6.6e-05	-8.7e-05	-3.6e-05	-2.5e-05	6e-06	-0.000146	-4e-05	-9e-06	9e-06
1913.39	5.2e-05	2.4e-05	-8e-06	-2.5e-05	3.6e-05	1e-05	3e-05	2.4e-05	6.1e-05	7e-06	3.9e-05	1.4e-05
1915.31	0.000331	0.000176	9.2e-05	3.2e-05	0.000229	0.000119	0.00012	5.7e-05	0.000382	0.000152	0.000132	8.6e-05
1917.24	0.000689	0.0004	0.000252	0.00013	0.000478	0.000254	0.000263	0.000102	0.000762	0.000337	0.000266	0.00018
1919.17	0.000448	0.000265	0.000166	0.000117	0.000312	0.000164	0.000184	8.1e-05	0.000492	0.000226	0.000178	0.000105
1921.1	-0.000102	-6.7e-05	-4.1e-05	4e-06	-6.9e-05	-2.8e-05	-1e-05	2.6e-05	-9.4e-05	-1.3e-05	4e-06	-3.1e-05
1923.03	-0.000483	-0.000315	-0.000189	-9.4e-05	-0.000338	-0.000155	-0.000142	-2e-05	-0.000492	-0.000179	-0.000101	-0.000112
1924.96	-0.000559	-0.000342	-0.000202	-0.000119	-0.00038	-0.000166	-0.000157	-2.3e-05	-0.000569	-0.000217	-0.000108	-0.00012
1926.89	-0.000524	-0.000309	-0.000183	-0.000109	-0.000344	-0.00014	-0.000148	-1.1e-05	-0.000543	-0.000188	-9.6e-05	-7.2e-05
1928.82	-0.000223	-0.000131	-6.8e-05	-5.5e-05	-0.000129	-2.7e-05	-4.5e-05	3e-05	-0.0002	-2e-05	9e-06	4.3e-05
1930.74	0.000135	0.000105	7.3e-05	4.5e-05	0.000132	8.9e-05	8.2e-05	7e-05	0.000194	0.000137	0.0001	0.000101
1932.67	2e-05	3e-05	7e-06	4.4e-05	5.6e-05	3.4e-05	2.9e-05	4e-05	7.6e-05	6e-05	1.9e-05	2.4e-05
1934.6	-2e-06	-1.4e-05	-1.5e-05	1.3e-05	4.2e-05	3e-05	2.1e-05	2.1e-05	7.1e-05	5.5e-05	1.3e-05	1.2e-05
1936.53	0.000372	0.000201	0.000119	7.2e-05	0.000281	0.000186	0.00014	5.7e-05	0.000435	0.000245	0.00014	0.000109
1938.46	0.00063	0.000373	0.000226	0.000131	0.000439	0.000288	0.00021	8.7e-05	0.000649	0.000362	0.000217	0.000189
1940.39	0.000552	0.000356	0.000232	0.000124	0.000389	0.000248	0.000181	8.5e-05	0.000548	0.000305	0.000195	0.000183
1942.32	0.00014	0.000131	9.7e-05	6.2e-05	0.000123	7.1e-05	5.6e-05	4.1e-05	0.000117	8.4e-05	6.9e-05	8e-05
1944.25	-0.000387	-0.000179	-0.000104	-3.5e-05	-0.000214	-0.000137	-0.000105	-2.7e-05	-0.000402	-0.000181	-9.3e-05	-4e-05
1946.18	-0.000721	-0.000394	-0.00025	-0.000116	-0.000425	-0.000257	-0.000212	-6.7e-05	-0.000716	-0.000339	-0.000202	-0.00013
1948.1	-0.000557	-0.000319	-0.000205	-0.000115	-0.000316	-0.000178	-0.000163	-4.2e-05	-0.000539	-0.000237	-0.000147	-0.000104
1950.03	-9.4e-05	-4.5e-05	-3.4e-05	-2.7e-05	-3.7e-05	9e-06	-2.9e-05	1.5e-05	-9.6e-05	-4e-06	-1.1e-05	-1.1e-05
1951.96	5.8e-05	4e-05	3.4e-05	9e-06	3.7e-05	5.6e-05	1.4e-05	2.9e-05	3.4e-05	5.5e-05	1.7e-05	7e-06
1953.89	5.5e-05	3.2e-05	4.9e-05	2e-06	3.5e-05	4.3e-05	3e-05	2.7e-05	3.6e-05	3.7e-05	2.3e-05	-1e-06
1955.82	1.1e-05	0	2.5e-05	1e-06	8e-06	1.4e-05	2.5e-05	1.9e-05	-3e-06	4e-06	2.4e-05	-6e-06
1957.75	-9e-05	-7.9e-05	-4.1e-05	-2.4e-05	-5.5e-05	-3.7e-05	-1.5e-05	-3e-06	-9.2e-05	-5.2e-05	-5e-06	-2.6e-05
1959.68	2e-06	-4.2e-05	-2.5e-05	-2.4e-05	1.9e-05	-9e-06	1.3e-05	-4e-06	1.3e-05	0	3.9e-05	1.4e-05
1961.61	0.000326	0.000156	0.000108	4.3e-05	0.000238	0.000119	0.000127	3.1e-05	0.000348	0.00017	0.000161	0.000126
1963.53	0.000429	0.000231	0.000156	8.5e-05	0.000287	0.000161	0.000156	4.7e-05	0.000445	0.000216	0.000178	0.000136
1965.46	0.000222	0.000123	7.6e-05	5.4e-05	0.00014	8.1e-05	8.4e-05	2.8e-05	0.000233	0.000113	9.2e-05	4.9e-05
1967.39	-6.6e-05	-3.6e-05	-3.9e-05	-3e-06	-5.1e-05	-1.9e-05	-1.7e-05	8e-06	-5.3e-05	-1.8e-05	-1.1e-05	-4.5e-05
1969.32	-0.000294	-0.000169	-0.000134	-6.3e-05	-0.000206	-9.6e-05	-9.8e-05	-7e-06	-0.000288	-0.000115	-8.6e-05	-0.000108
1971.25	-0.00035	-0.000217	-0.000171	-0.0001	-0.00024	-0.00012	-0.000113	-2.4e-05	-0.000354	-0.000133	-9.7e-05	-0.000102
1973.18	-0.000132	-9.6e-05	-7.8e-05	-6.1e-05	-8.3e-05	-3.5e-05	-3.4e-05	-3e-06	-0.00012	-2.3e-05	-1e-05	-1.5e-05
1975.11	8.2e-05	4e-05	2.2e-05	2e-06	5.9e-05	5.7e-05	4.7e-05	3.5e-05	0.0001	7.1e-05	5.2e-05	4.6e-05
1977.04	5.7e-05	4e-05	1.6e-05	2e-06	4.4e-05	5.1e-05	4.4e-05	4.1e-05	7.7e-05	5.1e-05	3.4e-05	3.3e-05
1978.97	-1e-06	2e-05	1e-06	-1.3e-05	2.5e-05	1.7e-05	1.7e-05	4.1e-05	2.6e-05	2.4e-05	2.4e-05	2.3e-05
1980.89	3.5e-05	4.1e-05	2.1e-05	-5e-06	6.1e-05	2.9e-05	2.3e-05	4.6e-05	5.6e-05	4.2e-05	5.2e-05	4.7e-05
1982.82	0.000116	7.1e-05	5.5e-05	1e-05	0.000123	6.8e-05	5.3e-05	3.8e-05	0.000128	8.2e-05	7.8e-05	8.6e-05
1984.75	0.000266	0.000139	0.000115	4e-05	0.000216	0.000139	0.000104	3.3e-05	0.00028	0.000159	0.00011	0.00012
1986.68	0.000495	0.000294	0.000208	0.000107	0.000355	0.000248	0.00018	6.1e-05	0.000513	0.000273	0.000161	0.000139
1988.61	0.000426	0.000287	0.000175	0.00012	0.000304	0.000226	0.000161	6.8e-05	0.000423	0.000231	0.000115	8.5e-05
1990.54	8.4e-05	0.000104	4.1e-05	6.3e-05	7.5e-05	7.5e-05	4.7e-05	4e-05	6.1e-05	5.8e-05	5e-06	-1.9e-05
1992.47	-0.000265	-0.000111	-8.7e-05	-7e-06	-0.000154	-8e-05	-7.6e-05	4e-06	-0.000312	-0.000114	-9.7e-05	-0.000101
1994.4	-0.000427	-0.000227	-0.000143	-6.2e-05	-0.000257	-0.000132	-0.000127	-1.5e-05	-0.000488	-0.000189	-0.00014	-0.000105
1996.32	-0.000384	-0.000226	-0.000122	-7.5e-05	-0.000225	-0.000104	-0.000103	-7e-06	-0.000436	-0.000176	-0.000137	-7.3e-05
1998.25	-0.000148	-9e-05	-2.6e-05	-2.3e-05	-7.4e-05	-1.3e-05	-1.6e-05	3e-05	-0.000186	-7.8e-05	-6e-05	-1.7e-05
2000.18	8.1e-05	7.3e-05	6.4e-05	5.1e-05	8e-05	7.2e-05	6.9e-05	6.3e-05	4.1e-05	2e-05	2.6e-05	3.2e-05
2002.11	8.5e-05	8.2e-05	6.3e-05	6.4e-05	7.9e-05	6e-05	8e-05	6.8e-05	3.3e-05	3.1e-05	3.5e-05	3.1e-05
2004.04	9.5e-05	8.2e-05	7.9e-05	6.2e-05	7.8e-05	5.5e-05	9e-05	7.6e-05	4.7e-05	6.2e-05	6e-05	3.9e-05
2005.97	0.000119	9.6e-05	0.0001	6.3e-05	0.000101	7.2e-05	9.3e-05	7.8e-05	7.8e-05	8.4e-05	8.6e-05	5.4e-05
2007.9	8.7e-05	6.9e-05	8e-05	4.8e-05	9e-05	6.8e-05	7e-05	7.6e-05	4.3e-05	4.9e-05	7.3e-05	5.2e-05
2009.83	0.00016	9.2e-05	9.8e-05	6.1e-05	0.000133	9.9e-05	9e-05	9.3e-05	0.000119	6.8e-05	8.4e-05	7.6e-05
2011.76	0.000381	0.000236	0.000183	0.000124	0.000262	0.000192	0.000183	0.00013	0.00033	0.000182	0.000153	0.000136
2013.68	0.00048	0.000327	0.000224	0.000166	0.000321	0.000233	0.000235	0.000153	0.000413	0.000242	0.000187	0.000155
2015.61	0.000377	0.000278	0.000196	0.000156	0.000255	0.000187	0.000208	0.000152	0.000309	0.000196	0.000156	0.000111
2017.54	0.000157	0.00014	0.000124	0.000117	0.000117	0.000104	0.00013	0.00013	9.8e-05	8.4e-05	8.8e-05	4.8e-05
2019.47	-6.7e-05	-6e-06	4.2e-05	6.9e-05	-1.5e-05	3.8e-05	4.2e-05	8.9e-05	-0.000118	-3.6e-05	1.9e-05	-6e-06
2021.4	-0.000144	-7.5e-05	1e-05	4.2e-05	-5.4e-05	1.9e-05	0	6.8e-05	-0.000201	-7.6e-05	-1.2e-05	-1.2e-05
2023.33	-1.4e-05	-5e-06	5.2e-05	6.2e-05	3.2e-05	6.6e-05	4.2e-05	8.9e-05	-7.2e-05	7e-06	2.3e-05	4.1e-05
2025.26	0.000124	0.000107	0.000102	9.8e-05	0.000126	0.000112	0.000104	0.000116	7.4e-05	9.5e-05	6.9e-05	6.7e-05
2027.19	0.000111	0.00012	9.3e-05	9.4e-05	0.000115	0.0001	9.9e-05	0.000127	6.2e-05	8.7e-05	7.3e-05	4.1e-05
2029.11	9.8e-05	0.000113	8.9e-05	8.4e-05	9.8e-05	9.4e-05	9.3e-05	0.000121	4.7e-05	6.7e-05	6.8e-05	3.2e-05
2031.04	0.000109	0.000111	9.8e-05	8.6e-05	9.9e-05	0.000103	0.000104	0.0001	4.5e-05	5.3e-05	5.9e-05	4.3e-05
2032.97	0.00011	9e-05	9.5e-05	8.1e-05	9.6e-05	9.6e-05	9.7e-05	7.5e-05	2e-05	4.1e-05	4.4e-05	6.3e-05
2034.9	0.000183	0.000124	0.00012	8.8e-05	0.000151	0.000108	0.000112	8e-05	8.8e-05	9.1e-05	5.9e-05	0.000103
2036.83	0.000238	0.000165	0.000141	0.000101	0.00019	0.000132	0.000126	8.9e-05	0.000159	0.000138	6.5e-05	0.000112
2038.76	0.000196	0.000153	0.000122	8.8e-05	0.000158	0.000136	0.000107	7.9e-05	0.000131	0.000121	5.6e-05	7.9e-05
2040.69	0.0001	0.000104	7.5e-05	6.4e-05	9.3e-05	0.000106	6e-05	6.9e-05	3.4e-05	5.6e-05	3.8e-05	3.2e-05
2042.62	-2.2e-05	2.8e-05	8e-06	4.4e-05	2e-05	4.8e-05	5e-06	4.2e-05	-8.8e-05	-2.8e-05	-3e-06	-2.6e-05
2044.54	-0.000109	-3.5e-05	-4.6e-05	1.7e-05	-4.2e-05	-7e-06	-3.1e-05	1.3e-05	-0.000176	-8.8e-05	-4.4e-05	-6.8e-05
2046.47	-0.000101	-3.9e-05	-4.6e-05	3e-06	-5.1e-05	-2.4e-05	-3.6e-05	1.1e-05	-0.000166	-8.6e-05	-4.8e-05	-6.4e-05
2048.4	-1.9e-05	1.5e-05	1.4e-05	1.7e-05	2e-06	6e-06	0	2.4e-05	-5.1e-05	-3.1e-05	-2.3e-05	-2.7e-05
2050.33	1.4e-05	2.9e-05	5.3e-05	1.9e-05	1.7e-05	2.3e-05	2.4e-05	2.6e-05	-2e-06	-1e-06	-1.4e-05	1e-06
2052.26	2.2e-05	1.4e-05	5.2e-05	7e-06	1.6e-05	2.7e-05	2.4e-05	3.4e-05	-6e-06	9e-06	1e-06	3.4e-05
2054.19	5.9e-05	2.3e-05	4.5e-05	9e-06	4.2e-05	4.3e-05	3.2e-05	4.7e-05	2.2e-05	3.9e-05	3.5e-05	5.4e-05
2056.12	7.2e-05	1.5e-05	1.1e-05	2e-06	4.4e-05	4.1e-05	3.9e-05	2.9e-05	2.8e-05	4.3e-05	4.4e-05	4.5e-05
2058.05	0.000148	5.5e-05	1.6e-05	-5e-06	8.3e-05	6e-05	6.5e-05	1.8e-05	0.000103	6.9e-05	6.3e-05	5.3e-05
2059.98	0.000245	0.00013	6.8e-05	1.7e-05	0.000147	0.000108	9.5e-05	2.9e-05	0.000219	0.000124	8.8e-05	4.8e-05
2061.9	0.000204	0.000126	7.5e-05	2.4e-05	0.000132	9.1e-05	8.9e-05	3.2e-05	0.000213	0.000115	6.9e-05	6e-06
2063.83	8.1e-05	5.6e-05	3.1e-05	4e-06	5.6e-05	2.2e-05	5.5e-05	2.7e-05	0.000102	5.9e-05	3.2e-05	-3.2e-05
2065.76	-4.5e-05	-3e-05	-2.8e-05	-2.3e-05	-2.7e-05	-3.8e-05	4e-06	1.7e-05	-2.8e-05	-9e-06	-7e-06	-4.7e-05
2067.69	-0.000113	-8.5e-05	-6.9e-05	-5e-05	-7e-05	-6.1e-05	-3.2e-05	2e-06	-9.8e-05	-5.4e-05	-2.9e-05	-4.5e-05
2069.62	-0.0001	-0.0001	-7.3e-05	-5.8e-05	-5.6e-05	-5.3e-05	-3.3e-05	-1e-05	-9.6e-05	-7e-05	-3.9e-05	-1.9e-05
2071.55	5e-06	-3.7e-05	-2.2e-05	-3e-05	1.5e-05	-2e-06	-1e-06	2e-06	0	-2.6e-05	-1e-05	1.8e-05
2073.48	5.3e-05	2.3e-05	8e-06	4e-06	5.3e-05	3.2e-05	1.8e-05	8e-06	4.7e-05	1.6e-05	2.3e-05	1.8e-05
2075.41	5e-06	1.4e-05	-4e-06	5e-06	3.2e-05	1e-05	1e-05	7e-06	-2e-06	1e-06	2.5e-05	4e-06
2077.33	-2e-05	-2e-06	-1.2e-05	-1.1e-05	1.8e-05	3e-06	4e-06	1e-05	-3.7e-05	5e-06	2.4e-05	4e-06
2079.26	-2.3e-05	-1.9e-05	-1.6e-05	-2.1e-05	6e-06	1e-05	-7e-06	6e-06	-4.5e-05	1.7e-05	1.3e-05	1.4e-05
2081.19	-1.2e-05	-3.2e-05	-1.8e-05	-2.1e-05	2e-06	2.3e-05	-1.4e-05	-1e-06	-1.9e-05	1.7e-05	-1.8e-05	2e-05
2083.12	2e-05	-2.5e-05	-6e-06	-9e-06	2e-05	3.7e-05	-2e-06	-9e-06	4.5e-05	1.8e-05	-4.4e-05	1.6e-05
2085.05	4.7e-05	1.8e-05	9e-06	7e-06	4.4e-05	4e-05	9e-06	-8e-06	8.7e-05	2.3e-05	-4.1e-05	3e-06
2086.98	1.6e-05	3.2e-05	2e-06	1.1e-05	4e-05	2e-05	-7e-06	-1.1e-05	3.8e-05	-2e-06	-4.4e-05	-2.5e-05
2088.91	-4.9e-05	3e-06	-1.2e-05	3e-06	3e-06	-6e-06	-3.1e-05	-4e-06	-5.6e-05	-4.2e-05	-5.2e-05	-4.7e-05
2090.84	-0.000106	-3.8e-05	-4e-05	-1.4e-05	-4.2e-05	-3.9e-05	-4.9e-05	-8e-06	-0.000138	-6.5e-05	-5.4e-05	-5.6e-05
2092.77	-0.000124	-6.6e-05	-5.2e-05	-1.6e-05	-6.2e-05	-5.2e-05	-5.4e-05	-1.7e-05	-0.000152	-6.4e-05	-5.8e-05	-3.6e-05
2094.69	-9.1e-05	-6.3e-05	-4.4e-05	-1.9e-05	-4.4e-05	-2.7e-05	-3.9e-05	-1.4e-05	-0.000101	-4.6e-05	-6.3e-05	-9e-06
2096.62	-2.1e-05	-2.7e-05	-2.3e-05	-2.2e-05	-3e-06	1e-06	-6e-06	-8e-06	-1.8e-05	-8e-06	-3.9e-05	4e-06
2098.55	1.1e-05	-9e-06	-9e-06	-2.2e-05	2e-06	1e-06	8e-06	-4e-06	1e-05	6e-06	-1.5e-05	0
2100.48	0	-2e-05	-9e-06	-2.1e-05	-2.5e-05	-1e-05	2e-06	7e-06	-1.3e-05	-1e-05	-9e-06	-2.3e-05
2102.41	6e-06	-1.6e-05	-4e-06	-1.2e-05	-3.2e-05	-8e-06	5e-06	2.6e-05	-4e-06	-1.2e-05	-2e-06	-3.8e-05
2104.34	2.1e-05	-7e-06	-4e-06	-1.5e-05	-1.3e-05	-3e-06	1.6e-05	2.9e-05	1.8e-05	-3e-06	-2e-06	-3.6e-05
2106.27	3.6e-05	8e-06	-5e-06	-1.6e-05	1.3e-05	2e-06	1.9e-05	3.2e-05	4.6e-05	1.3e-05	2e-06	-1e-05
2108.2	6.3e-05	3.6e-05	-6e-06	-5e-06	3.7e-05	1.3e-05	2.4e-05	3e-05	8.2e-05	2.9e-05	2.7e-05	2.4e-05
2110.12	8.2e-05	4.7e-05	1e-06	1.3e-05	4.7e-05	1.5e-05	3.6e-05	2.3e-05	0.000112	3.8e-05	5.1e-05	4.5e-05
2112.05	6.3e-05	1.8e-05	4e-06	1.6e-05	2.3e-05	1.3e-05	2.4e-05	1.8e-05	8.8e-05	2.5e-05	4.7e-05	3.8e-05
2113.98	2.9e-05	-1e-05	-7e-06	1e-05	4e-06	3e-06	1e-06	2e-06	3.4e-05	6e-06	1.9e-05	1.6e-05
2115.91	-1.4e-05	-3e-05	-2.7e-05	-8e-06	-8e-06	-1.5e-05	-1.7e-05	-2e-05	-1.6e-05	-9e-06	-1.8e-05	-1.2e-05
2117.84	-4.7e-05	-3e-05	-3.6e-05	-3e-05	-1.9e-05	-3e-05	-2.1e-05	-2.4e-05	-3.7e-05	-9e-06	-2.8e-05	-3.6e-05
2119.77	-5.2e-05	-1.5e-05	-3e-05	-2.7e-05	-1.8e-05	-4.3e-05	-2.4e-05	-1.2e-05	-3.2e-05	0	-1.1e-05	-3.6e-05
2121.7	-2.7e-05	-4e-06	-1.8e-05	-1.4e-05	8e-06	-2.9e-05	-1.8e-05	-7e-06	-9e-06	6e-06	5e-06	-1.1e-05
2123.63	-8e-06	-1.4e-05	-8e-06	-1.3e-05	2.3e-05	7e-06	-7e-06	6e-06	-1e-06	3e-06	-3e-06	-1e-06
2125.56	-1.3e-05	-2.9e-05	-6e-06	-1.7e-05	9e-06	3e-05	-8e-06	1.2e-05	-2.2e-05	6e-06	-1.6e-05	-1e-06
2127.48	-3.7e-05	-2.1e-05	-1.6e-05	-1.4e-05	-1.1e-05	3.4e-05	-7e-06	-6e-06	-4e-05	1e-05	-2.3e-05	5e-06
2129.41	-5.4e-05	3e-06	-2.3e-05	-5e-06	-3e-05	2.8e-05	1.2e-05	-1.6e-05	-4.9e-05	2e-06	-2.7e-05	-2e-06
2131.34	-4.8e-05	2.4e-05	-2e-05	5e-06	-3.2e-05	1.6e-05	2.5e-05	-1.7e-05	-4.6e-05	-1.2e-05	-1.7e-05	-1.6e-05
2133.27	-3.8e-05	6e-06	-2e-05	1.1e-05	-1.6e-05	4e-06	6e-06	-2e-05	-5.1e-05	-2.8e-05	-1.8e-05	-2.2e-05
2135.2	-3.1e-05	-2.4e-05	-1.3e-05	1.9e-05	-3e-06	2e-06	-2.3e-05	-1.2e-05	-5.2e-05	-3.3e-05	-4.1e-05	-2e-05
2137.13	-3e-05	-3.7e-05	1e-06	1.5e-05	0	8e-06	-3.6e-05	1.2e-05	-4.8e-05	-3e-05	-5.4e-05	-2.3e-05
2139.06	-2.5e-05	-2.5e-05	1.1e-05	5e-06	8e-06	6e-06	-2.6e-05	2.9e-05	-3.4e-05	-1.8e-05	-4.2e-05	-1e-05
2140.99	-1.9e-05	-4e-06	8e-06	-1e-06	2e-05	6e-06	-2e-06	3.2e-05	-2e-05	-5e-06	-2.3e-05	8e-06
2142.91	0	1.2e-05	8e-06	-4e-06	3e-05	1.1e-05	3.1e-05	3.5e-05	-1.1e-05	2e-06	-5e-06	4e-06
2144.84	9e-06	9e-06	8e-06	-5e-06	2.9e-05	9e-06	3.6e-05	2.2e-05	-1.4e-05	-7e-06	1e-06	-1.5e-05
2146.77	0	-4e-06	4e-06	4e-06	2e-05	8e-06	2.1e-05	-8e-06	-2.4e-05	-1.6e-05	-1e-05	-3.5e-05
2148.7	-6e-06	-4e-06	-2e-06	1.1e-05	7e-06	2e-06	1e-05	-1.8e-05	-3.1e-05	-2.4e-05	-1.5e-05	-4.7e-05
2150.63	-2e-06	-3e-06	-5e-06	1e-06	-3e-06	-5e-06	0	-9e-06	-2.5e-05	-3.1e-05	0	-4.4e-05
2152.56	1.1e-05	-5e-06	-4e-06	-2e-06	-4e-06	-1e-06	-1e-06	1e-05	-1e-05	-1.1e-05	2e-05	-2.2e-05
2154.49	2.2e-05	-2e-06	1e-06	-2e-06	0	5e-06	3e-06	2.9e-05	1.6e-05	2.9e-05	3.8e-05	-4e-06
2156.42	3e-05	0	4e-06	-1e-05	8e-06	8e-06	1.4e-05	2.4e-05	4.6e-05	4.9e-05	5e-05	5e-06
2158.35	2.7e-05	-1.1e-05	-6e-06	-2.4e-05	1.8e-05	2e-06	2.6e-05	2e-06	4.7e-05	3.7e-05	4e-05	8e-06
2160.27	6e-06	-2.6e-05	-1.8e-05	-4.5e-05	1.6e-05	-5e-06	1.8e-05	-1.4e-05	2.5e-05	6e-06	2.6e-05	-1e-05
2162.2	-2.5e-05	-3.5e-05	-3.2e-05	-6.2e-05	-9e-06	-2.6e-05	-3e-06	-1.5e-05	-2.2e-05	-4.1e-05	1.4e-05	-3.6e-05
2164.13	-6.2e-05	-4.9e-05	-4.7e-05	-6.1e-05	-3.1e-05	-5.1e-05	-3e-05	-1.6e-05	-7.2e-05	-6.9e-05	-3e-06	-4.4e-05
2166.06	-8.9e-05	-5.9e-05	-5.9e-05	-4.8e-05	-3.5e-05	-5.5e-05	-4.6e-05	-2.3e-05	-9.2e-05	-6.2e-05	-1.8e-05	-4.6e-05
2167.99	-8.9e-05	-5e-05	-6.5e-05	-4.9e-05	-3.3e-05	-4.1e-05	-4.5e-05	-2.4e-05	-6.3e-05	-3e-05	-1.1e-05	-3.1e-05
2169.92	-7e-05	-4.4e-05	-6e-05	-4.6e-05	-3.2e-05	-2.2e-05	-3.2e-05	-2.3e-05	-2.7e-05	-2e-06	0	-8e-06
2171.85	-6.2e-05	-4.7e-05	-5.1e-05	-4.3e-05	-3.1e-05	-1.1e-05	-2.8e-05	-2.7e-05	-2.5e-05	4e-06	-1e-06	-8e-06
2173.78	-7.6e-05	-5e-05	-4.6e-05	-5.3e-05	-3.4e-05	-1.2e-05	-3.8e-05	-4.6e-05	-4e-05	-6e-06	-1.3e-05	-2.3e-05
2175.7	-9.9e-05	-5.6e-05	-6.2e-05	-5.3e-05	-4e-05	-2.6e-05	-4.5e-05	-6.1e-05	-6.9e-05	-2.2e-05	-3.7e-05	-3.2e-05
2177.63	-0.000119	-7.8e-05	-7.5e-05	-5e-05	-4.3e-05	-4.2e-05	-6.7e-05	-5.9e-05	-9.6e-05	-4.3e-05	-7.2e-05	-4.4e-05
2179.56	-0.000128	-9.2e-05	-7.1e-05	-5.7e-05	-5.3e-05	-4.4e-05	-8.1e-05	-4.5e-05	-0.000104	-6.1e-05	-0.000101	-6e-05
2181.49	-0.000121	-8.3e-05	-6.4e-05	-5.8e-05	-6.2e-05	-4.3e-05	-6.7e-05	-2.7e-05	-9.6e-05	-6.7e-05	-9.6e-05	-6.4e-05
2183.42	-0.00011	-7.2e-05	-5.3e-05	-3.6e-05	-6.2e-05	-4.6e-05	-5.5e-05	-2.4e-05	-8.9e-05	-6.2e-05	-6.8e-05	-6.9e-05
2185.35	-0.000103	-6.1e-05	-5.2e-05	-3.1e-05	-5.8e-05	-4.7e-05	-4.3e-05	-3.6e-05	-7.4e-05	-4.8e-05	-3.3e-05	-7.1e-05
2187.28	-9.3e-05	-5.7e-05	-6.6e-05	-4e-05	-5.2e-05	-4.4e-05	-2.9e-05	-4.7e-05	-4.1e-05	-2.2e-05	-1.6e-05	-5.7e-05
2189.21	-7.9e-05	-6.2e-05	-6.6e-05	-4.1e-05	-5.5e-05	-3.2e-05	-2.4e-05	-4.3e-05	-3.2e-05	-1.9e-05	-2.3e-05	-3.8e-05
2191.13	-7.2e-05	-6.4e-05	-4.5e-05	-4.5e-05	-4.5e-05	-2.3e-05	-3.4e-05	-3.3e-05	-4.9e-05	-4.1e-05	-3.8e-05	-3.1e-05
2193.06	-6.8e-05	-5.7e-05	-3.8e-05	-4.5e-05	-3.1e-05	-2.5e-05	-3.5e-05	-3.5e-05	-6.3e-05	-6.2e-05	-6.1e-05	-3.9e-05
2194.99	-6.4e-05	-4.8e-05	-5.1e-05	-4.4e-05	-3e-05	-3.5e-05	-3.2e-05	-4.1e-05	-7.1e-05	-6.8e-05	-6.6e-05	-4.7e-05
2196.92	-5.9e-05	-4.8e-05	-6.2e-05	-5.2e-05	-3.6e-05	-3.8e-05	-3.5e-05	-3.3e-05	-6.7e-05	-5e-05	-4.9e-05	-4.7e-05
2198.85	-4.3e-05	-5.5e-05	-6.5e-05	-6e-05	-3.7e-05	-4e-05	-2.6e-05	-2.1e-05	-3.2e-05	-2.5e-05	-2.9e-05	-3.4e-05
2200.78	-2.8e-05	-6e-05	-6.3e-05	-5.5e-05	-3.1e-05	-3.6e-05	-1.1e-05	-2.4e-05	1.4e-05	-1e-06	-4e-06	-1.1e-05
2202.71	-1.4e-05	-5.3e-05	-4.9e-05	-4.1e-05	-1.9e-05	-2e-05	-6e-06	-2.3e-05	3.4e-05	1e-06	2.2e-05	3e-06
2204.64	-1.3e-05	-2.8e-05	-3.7e-05	-3.1e-05	4e-06	-1.3e-05	-1e-05	-1.8e-05	3.8e-05	-5e-06	2.8e-05	4e-06
2206.57	-2.3e-05	-1.2e-05	-4.6e-05	-3.4e-05	4e-06	-1.2e-05	-1.6e-05	-1.8e-05	2.7e-05	-3e-06	8e-06	-5e-06
2208.49	-3.5e-05	-1.9e-05	-4.6e-05	-4.3e-05	-1.4e-05	-1.5e-05	-2e-05	-7e-06	-1.1e-05	-4e-06	-1.7e-05	-3.2e-05
2210.42	-4.2e-05	-4e-05	-3.1e-05	-3.9e-05	-2.8e-05	-2.2e-05	-2.1e-05	-2e-06	-5.5e-05	-1.2e-05	-3.9e-05	-4.9e-05
2212.35	-4.9e-05	-6.1e-05	-1.8e-05	-2.8e-05	-3.5e-05	-2.9e-05	-1.2e-05	-2.1e-05	-6.7e-05	-2.4e-05	-4.5e-05	-4e-05
2214.28	-5.1e-05	-5.8e-05	-1.8e-05	-2.1e-05	-3.5e-05	-3e-05	-1e-06	-3.8e-05	-5.2e-05	-2.8e-05	-2.7e-05	-2.1e-05
2216.21	-4.7e-05	-3.6e-05	-2.5e-05	-1.2e-05	-2.8e-05	-2.3e-05	-4e-06	-2.4e-05	-2.9e-05	-1.2e-05	-1.4e-05	-4e-06
2218.14	-4.4e-05	-8e-06	-2.4e-05	-1e-05	-1.8e-05	-1.2e-05	-1.7e-05	4e-06	1e-06	7e-06	-1.5e-05	1.5e-05
2220.07	-3.2e-05	1e-06	-2.6e-05	-6e-06	-9e-06	4e-06	-3.4e-05	2.2e-05	1.3e-05	1.6e-05	-1.7e-05	1.2e-05
2222	-3.1e-05	-1.8e-05	-2.6e-05	-1e-06	6e-06	1.5e-05	-3.6e-05	2e-05	-7e-06	4e-06	-2.1e-05	-1.5e-05
2223.92	-5.3e-05	-3.7e-05	-2.5e-05	-2e-06	1.7e-05	1.7e-05	-2.1e-05	-3e-06	-4.1e-05	-1.9e-05	-2.1e-05	-2.5e-05
2225.85	-8.2e-05	-3.8e-05	-3.4e-05	-1.2e-05	7e-06	9e-06	-2e-06	-2.2e-05	-7e-05	-3.2e-05	-2e-05	-2.7e-05
2227.78	-0.0001	-2.3e-05	-3.1e-05	-1.6e-05	-1.4e-05	-7e-06	9e-06	-2.5e-05	-8.3e-05	-3.6e-05	-2.6e-05	-3.1e-05
2229.71	-0.0001	-1e-05	-1.2e-05	-9e-06	-3.8e-05	-1.4e-05	3e-06	-1.3e-05	-7.6e-05	-3.5e-05	-3.7e-05	-2.6e-05
2231.64	-7.8e-05	-1.4e-05	-3e-06	-4e-06	-5.2e-05	-1.4e-05	-8e-06	2e-06	-5.1e-05	-2.9e-05	-4.6e-05	-1.7e-05
2233.57	-4.7e-05	-3.6e-05	-1.2e-05	1e-06	-4.1e-05	-1.2e-05	-2.1e-05	7e-06	-2.8e-05	-2.3e-05	-4.2e-05	-1.6e-05
2235.5	-3.5e-05	-4e-05	-1.9e-05	1e-06	-1.8e-05	-1e-06	-2.1e-05	8e-06	-1e-05	-1.8e-05	-2.6e-05	-1.1e-05
2237.43	-3.5e-05	-2.5e-05	-1.4e-05	4e-06	-1e-06	1.1e-05	-6e-06	9e-06	-5e-06	-8e-06	-1.2e-05	6e-06
2239.36	-3.3e-05	1e-06	-7e-06	1.1e-05	-5e-06	1.5e-05	1.1e-05	8e-06	-1.3e-05	2e-06	-2e-06	1e-05
2241.28	-2.7e-05	2.2e-05	-2e-06	1.4e-05	-1.4e-05	2e-06	2e-05	-5e-06	-2.1e-05	-6e-06	4e-06	9e-06
2243.21	-1.3e-05	2.2e-05	-1.1e-05	2e-06	-2.4e-05	-1.1e-05	1.9e-05	-1.7e-05	-2.3e-05	-6e-06	-2e-06	1.3e-05
2245.14	-2e-06	4e-06	-2.2e-05	-6e-06	-2.3e-05	-2.2e-05	1e-05	-1e-05	-1e-05	-5e-06	-2.4e-05	1.1e-05
2247.07	1e-06	-5e-06	-1.8e-05	-8e-06	-1.5e-05	-1.9e-05	1.2e-05	1.3e-05	8e-06	-1.3e-05	-3.9e-05	9e-06
2249	9e-06	0	3e-06	-8e-06	-1.4e-05	1e-05	2.9e-05	3.5e-05	1.9e-05	-8e-06	-3e-05	1.5e-05
2250.93	2.4e-05	5e-06	2.6e-05	4e-06	-1.1e-05	3.9e-05	4.5e-05	4.2e-05	3.6e-05	8e-06	0	2.7e-05
2252.86	3.2e-05	2.1e-05	3.2e-05	1.5e-05	-4e-06	4e-05	4.8e-05	3.8e-05	4.4e-05	1.5e-05	3.6e-05	3.3e-05
2254.79	2.5e-05	2.7e-05	1e-05	1.6e-05	6e-06	1.9e-05	3.9e-05	3.8e-05	4.3e-05	1.5e-05	5.9e-05	4.9e-05
2256.71	1.6e-05	1.7e-05	-1.9e-05	1e-05	-3e-06	-2e-06	3.1e-05	3.9e-05	4.6e-05	1.2e-05	5.2e-05	6.1e-05
2258.64	3e-06	4e-06	-2.7e-05	1e-05	-1.9e-05	-1e-05	3e-05	3.5e-05	4e-05	-4e-06	6e-06	5e-05
2260.57	-1e-05	-6e-06	-2.4e-05	7e-06	-2.4e-05	-4e-06	3.3e-05	2.6e-05	1.5e-05	-2.1e-05	-4.3e-05	3e-05
2262.5	-1.4e-05	-6e-06	-4e-06	-2e-06	-2.1e-05	1.5e-05	2.9e-05	1.6e-05	-5e-06	-2.4e-05	-6.1e-05	7e-06
2264.43	-2.3e-05	3e-06	2.3e-05	-2e-06	-1.2e-05	2.3e-05	1.6e-05	1e-05	-2.5e-05	-1.3e-05	-6.1e-05	-5e-06
2266.36	-2.8e-05	2e-05	2.6e-05	6e-06	0	1.1e-05	7e-06	2e-05	-4.8e-05	3e-06	-3.9e-05	2e-06
2268.29	-2.2e-05	3.5e-05	1.4e-05	2.4e-05	1e-05	1.2e-05	1.2e-05	3.4e-05	-3.8e-05	2.1e-05	4e-06	1.9e-05
2270.22	-6e-06	3.9e-05	2.2e-05	4.7e-05	1.9e-05	3.2e-05	3.3e-05	3.4e-05	-3e-06	4.3e-05	2.8e-05	3.3e-05
2272.15	5e-06	2.9e-05	3.8e-05	5.3e-05	3.3e-05	5.3e-05	4.5e-05	4e-05	2.1e-05	5.4e-05	3.4e-05	4e-05
2274.07	-5e-06	1.3e-05	3.5e-05	5.2e-05	5.1e-05	6.9e-05	3.3e-05	4.6e-05	2.5e-05	3.1e-05	3.5e-05	2.4e-05
2276	-5e-06	1.1e-05	3.6e-05	4.2e-05	6.9e-05	7.6e-05	2.4e-05	4.2e-05	9e-06	1.2e-05	3.1e-05	-7e-06
2277.93	1.6e-05	2.9e-05	3.8e-05	2.9e-05	7.3e-05	6.1e-05	3e-05	4e-05	-2.1e-05	1.1e-05	2.1e-05	-2e-05
2279.86	3.8e-05	5.5e-05	2.8e-05	2.2e-05	6.3e-05	3.6e-05	4.1e-05	4.2e-05	-2.3e-05	1.6e-05	1.4e-05	-1.3e-05
2281.79	5.1e-05	5.4e-05	3.6e-05	2.1e-05	3.3e-05	2.6e-05	5.6e-05	3.2e-05	4e-06	3.3e-05	-2e-06	1.2e-05
2283.72	5.6e-05	2.4e-05	5.1e-05	2.1e-05	-1.1e-05	2.7e-05	6.5e-05	2.9e-05	3.3e-05	4.8e-05	-3.3e-05	7.8e-05
2285.65	5.3e-05	3e-06	2.6e-05	2.1e-05	-6e-05	2.8e-05	5.2e-05	3.7e-05	6.6e-05	3.1e-05	-7e-05	0.000167
2287.58	5.7e-05	9e-06	-1.5e-05	2.9e-05	-8.8e-05	4.1e-05	3.2e-05	3.4e-05	0.000107	-2e-06	-0.000107	0.000237
2289.5	8.4e-05	3.6e-05	-3.4e-05	1e-05	-9.2e-05	5.8e-05	3.9e-05	3.5e-05	0.000152	1e-06	-0.000114	0.000286
2291.43	0.000127	6.1e-05	-4.2e-05	-2.6e-05	-8.8e-05	7.2e-05	5.6e-05	4.2e-05	0.00019	2.1e-05	-0.000102	0.000308
2293.36	0.000165	6.6e-05	-4.3e-05	-5.2e-05	-7.9e-05	8e-05	7.1e-05	4e-05	0.000216	3.3e-05	-0.000108	0.000305
2295.29	0.000187	4.3e-05	-1.2e-05	-6.5e-05	-7.1e-05	7.9e-05	8.8e-05	3.6e-05	0.00023	2.3e-05	-0.000121	0.000295
2297.22	0.000197	2.4e-05	1.7e-05	-5.3e-05	-7.5e-05	6.5e-05	9.7e-05	4.9e-05	0.000231	3e-06	-0.000127	0.0003
2299.15	0.000191	2.9e-05	2e-06	-2.7e-05	-0.000108	4.5e-05	9.2e-05	5.5e-05	0.000235	-2e-06	-0.000135	0.000324
2301.08	0.000172	3.8e-05	-2.6e-05	-1.7e-05	-0.000173	3.7e-05	8.3e-05	3.1e-05	0.000252	8e-06	-0.00015	0.000363
2303.01	0.000158	4.6e-05	-5.8e-05	-4.8e-05	-0.000248	3.6e-05	7.9e-05	4e-06	0.000277	3.4e-05	-0.000166	0.000425
2304.94	0.000151	4.6e-05	-0.000107	-9.2e-05	-0.000306	3.6e-05	7.6e-05	-1.5e-05	0.000292	3.9e-05	-0.000232	0.000494
2306.86	0.000104	3.2e-05	-0.000152	-0.000126	-0.000353	2.5e-05	5.5e-05	-1.4e-05	0.000272	1e-06	-0.000319	0.000513
2308.79	-1.1e-05	-2e-05	-0.000154	-0.000128	-0.000383	-1.1e-05	0	6e-06	0.000176	-5.2e-05	-0.000355	0.000434
2310.72	-0.000141	-9.1e-05	-0.00014	-0.000117	-0.00039	-8.3e-05	-5.8e-05	1.4e-05	2.3e-05	-0.000121	-0.000334	0.000319
2312.65	-0.000238	-0.000133	-0.00016	-0.000138	-0.000419	-0.000161	-8e-05	-2e-05	-6.8e-05	-0.00022	-0.000306	0.000306
2314.58	-0.000296	-0.000137	-0.000211	-0.000191	-0.000524	-0.000202	-8e-05	-7.2e-05	-5.9e-05	-0.000299	-0.00038	0.000417
2316.51	-0.000326	-0.00011	-0.000284	-0.000258	-0.000683	-0.000204	-6.3e-05	-0.000111	-9e-06	-0.000342	-0.000509	0.000569
2318.44	-0.000367	-7.9e-05	-0.000347	-0.000294	-0.000795	-0.000188	-6.2e-05	-0.000136	-9e-06	-0.000347	-0.000615	0.000629
2320.37	-0.000446	-8.6e-05	-0.000363	-0.000251	-0.000854	-0.000179	-0.000115	-0.000146	-0.000119	-0.000317	-0.000633	0.000546
2322.29	-0.000526	-0.000147	-0.000311	-0.000159	-0.00085	-0.000211	-0.000182	-0.000138	-0.000276	-0.000299	-0.000552	0.000427
2324.22	-0.00055	-0.000179	-0.000245	-0.000134	-0.00078	-0.000261	-0.000189	-0.000118	-0.000361	-0.000343	-0.00047	0.000374
2326.15	-0.000561	-0.000172	-0.000238	-0.000154	-0.000714	-0.000256	-0.00016	-9.5e-05	-0.000348	-0.000381	-0.000445	0.000349
2328.08	-0.000578	-0.000176	-0.00026	-0.000142	-0.000663	-0.000198	-0.000176	-6.8e-05	-0.000341	-0.00037	-0.000462	0.000262
2330.01	-0.000579	-0.000152	-0.000244	-0.000121	-0.000596	-0.000173	-0.000169	-4.5e-05	-0.00036	-0.000344	-0.000437	0.000152
2331.94	-0.00055	-9.8e-05	-0.000179	-6.6e-05	-0.00049	-0.000167	-0.000141	-3.3e-05	-0.000386	-0.000278	-0.000355	5.5e-05
2333.87	-0.000479	-6.3e-05	-0.000102	8e-06	-0.000433	-0.000136	-0.000116	-1.7e-05	-0.000364	-0.000198	-0.00026	4.3e-05
2335.8	-0.000344	-3.5e-05	-4.9e-05	1e-05	-0.000393	-0.000114	-6.3e-05	1e-05	-0.000239	-0.000159	-0.000193	0.000137
2337.72	-0.000125	2.2e-05	-3.5e-05	-5.3e-05	-0.000306	-5.7e-05	2.4e-05	3.1e-05	-2.5e-05	-9.7e-05	-0.000171	0.000272
2339.65	0.000101	0.000107	2.2e-05	-4e-05	-0.000117	6.4e-05	0.000131	5.8e-05	0.000146	4.1e-05	-5.8e-05	0.00026
2341.58	0.000511	0.000223	0.00026	0.000187	0.000482	0.000256	0.000247	0.000144	0.000249	0.00028	0.00032	-8.8e-05
2343.51	0.001032	0.000372	0.000564	0.000451	0.001278	0.000482	0.000385	0.000259	0.000441	0.000593	0.000809	-0.000485
2345.44	0.001174	0.00038	0.000636	0.000483	0.001535	0.000573	0.000397	0.00029	0.000576	0.000703	0.00097	-0.000577
2347.37	0.000748	0.000176	0.000331	0.000231	0.000901	0.000358	0.00023	0.000179	0.000474	0.000434	0.00055	-0.000248
2349.3	-3.2e-05	-9.9e-05	-0.000179	-0.000169	-0.000343	-7.8e-05	-8e-06	-3e-05	0.000198	-0.000101	-0.000268	0.000405
2351.23	-0.000838	-0.000319	-0.000626	-0.000513	-0.001589	-0.000487	-0.000242	-0.000244	-0.00013	-0.000613	-0.001095	0.001066
2353.16	-0.00127	-0.000407	-0.000777	-0.000589	-0.00216	-0.000709	-0.00033	-0.000338	-0.000392	-0.000873	-0.001454	0.00131
2355.08	-0.001081	-0.000306	-0.000619	-0.000368	-0.001794	-0.00059	-0.0003	-0.000276	-0.000425	-0.000731	-0.001217	0.001006
2357.01	-0.000617	-8.4e-05	-0.000327	-0.000147	-0.000965	-0.000291	-0.000154	-0.00012	-0.000218	-0.000424	-0.000671	0.000566
2358.94	-0.000231	5.6e-05	-2.8e-05	1e-05	-0.000272	-5.5e-05	5e-06	6e-05	-0.000111	-0.00022	-0.000186	0.000181
2360.87	0.000153	0.000196	0.000197	0.000199	0.000317	0.000176	9.6e-05	0.000193	-4.3e-05	2.9e-05	0.00022	-0.000227
2362.8	0.000502	0.000384	0.000413	0.000351	0.000897	0.0004	0.000221	0.000292	0.000102	0.000298	0.000619	-0.000542
2364.73	0.000765	0.000488	0.000633	0.000469	0.00139	0.000504	0.000359	0.000366	0.00023	0.000507	0.000919	-0.000743
2366.66	0.001007	0.000494	0.000814	0.00061	0.00172	0.000524	0.000465	0.000429	0.000295	0.000688	0.001141	-0.000875
2368.59	0.001145	0.00048	0.000908	0.000718	0.001855	0.000587	0.000479	0.000467	0.000319	0.000855	0.001242	-0.000981
2370.51	0.001164	0.000447	0.000928	0.000773	0.001868	0.000634	0.000475	0.000483	0.000308	0.000905	0.001276	-0.000993
2372.44	0.001112	0.000422	0.000883	0.0008	0.00176	0.00068	0.000422	0.000469	0.000242	0.000892	0.001234	-0.000946
2374.37	0.000971	0.000487	0.000779	0.000742	0.001687	0.000722	0.000368	0.000407	0.000231	0.000859	0.001185	-0.000944
2376.3	0.000731	0.00053	0.00071	0.00062	0.001648	0.000649	0.000385	0.000358	0.000179	0.000687	0.001154	-0.00094
2378.23	0.000472	0.000459	0.000655	0.000535	0.001501	0.000495	0.000352	0.000319	1.7e-05	0.000467	0.001058	-0.000936
2380.16	0.000231	0.000327	0.000551	0.000472	0.001224	0.000346	0.000247	0.000272	-0.000178	0.000303	0.0009	-0.000911
2382.09	3.9e-05	0.000206	0.000415	0.000387	0.000893	0.000236	0.000141	0.000226	-0.000303	0.000194	0.00069	-0.000823
2384.02	-5.7e-05	0.000119	0.000297	0.000305	0.000577	0.000156	7.9e-05	0.000192	-0.00032	0.000118	0.000494	-0.000623
2385.95	-5.6e-05	7.8e-05	0.000227	0.000226	0.000337	0.000103	6.5e-05	0.000172	-0.000233	7.8e-05	0.000332	-0.000369
2387.87	-4e-06	8.3e-05	0.000193	0.000176	0.0002	7.7e-05	9.5e-05	0.00015	-8.7e-05	8.3e-05	0.000216	-0.000159
2389.8	6.9e-05	0.000103	0.000166	0.00016	0.000152	8.8e-05	0.000123	0.000136	4e-05	0.000112	0.000158	-1.9e-05
2391.73	0.000124	0.000123	0.000147	0.000156	0.000131	0.000106	0.000143	0.000128	0.000102	0.00012	0.000125	4.6e-05
2393.66	0.00015	0.000135	0.000133	0.000149	0.000127	0.000119	0.000144	0.000132	0.0001	0.000103	9.4e-05	5.1e-05
2395.59	0.000173	0.000145	0.000132	0.000136	0.000129	0.000137	0.000129	0.000149	8.1e-05	7.6e-05	7.2e-05	5.2e-05
2397.52	0.000178	0.000147	0.000141	0.000133	0.000129	0.000144	0.000131	0.000152	6.7e-05	5.1e-05	7.7e-05	6.1e-05
2399.45	0.000159	0.000153	0.000153	0.00015	0.000137	0.000131	0.000152	0.000149	6.2e-05	5.8e-05	8.3e-05	7.5e-05
2401.38	0.000136	0.000162	0.000166	0.000175	0.000147	0.000122	0.000166	0.00014	7.2e-05	9.5e-05	8.7e-05	9.7e-05
2403.3	0.000123	0.000165	0.00016	0.000178	0.000159	0.000125	0.000171	0.00015	0.000101	0.000127	0.000104	0.00011
2405.23	0.000121	0.000179	0.000157	0.000168	0.000166	0.000147	0.000176	0.000173	0.000132	0.000127	0.000106	0.000116
2407.16	0.00014	0.000191	0.000168	0.000172	0.000161	0.000183	0.000166	0.000189	0.000126	0.000116	0.000105	0.00012
2409.09	0.000157	0.000194	0.000189	0.00018	0.00015	0.000198	0.000153	0.000198	0.000102	0.000101	0.000114	0.000115
2411.02	0.000148	0.000194	0.000198	0.000178	0.000159	0.000187	0.000153	0.000192	8.2e-05	8.3e-05	0.000118	9.2e-05
2412.95	0.000145	0.000193	0.000193	0.000187	0.000161	0.000171	0.000162	0.000177	7.3e-05	7.9e-05	0.000108	8.1e-05
2414.88	0.000157	0.00019	0.000189	0.000195	0.000156	0.000155	0.000174	0.000169	6.7e-05	8.7e-05	9e-05	7.8e-05
2416.81	0.00016	0.000188	0.000191	0.0002	0.000166	0.00016	0.000183	0.000187	6e-05	9.8e-05	7.5e-05	7.1e-05
2418.74	0.000156	0.000197	0.000203	0.00022	0.000175	0.000188	0.000187	0.000201	5.7e-05	0.000113	7.7e-05	8.7e-05
2420.66	0.000164	0.000199	0.000206	0.00023	0.000179	0.000201	0.000183	0.000195	6.7e-05	0.000137	0.000116	0.00011
2422.59	0.000171	0.000212	0.000204	0.000227	0.000185	0.000196	0.000185	0.000195	8.7e-05	0.000146	0.000132	0.000122
2424.52	0.000186	0.000227	0.000216	0.000223	0.000192	0.000192	0.000191	0.000186	0.000109	0.000136	0.000136	0.00014
2426.45	0.000216	0.000234	0.000234	0.000223	0.000197	0.000192	0.000202	0.00018	0.000131	0.000123	0.000142	0.000153
2428.38	0.000224	0.000241	0.000252	0.000216	0.000211	0.000192	0.000211	0.000202	0.000141	0.000126	0.00013	0.00014
2430.31	0.000209	0.000237	0.000256	0.000219	0.000222	0.000196	0.000225	0.000224	0.000146	0.000137	0.000126	0.000121
2432.24	0.000203	0.000231	0.000239	0.000222	0.000213	0.000194	0.000241	0.000224	0.000148	0.000146	0.000131	0.00011
2434.17	0.000219	0.000231	0.000228	0.000215	0.000202	0.000191	0.000247	0.000234	0.000143	0.000152	0.000127	0.00011
2436.09	0.000241	0.000238	0.000234	0.000227	0.000201	0.000198	0.000249	0.000249	0.000129	0.000144	0.000123	0.00013
2438.02	0.000264	0.00024	0.000256	0.00025	0.000221	0.000206	0.000249	0.000254	0.00013	0.000135	0.000149	0.000162
2439.95	0.000285	0.000251	0.000268	0.000263	0.000252	0.000225	0.000254	0.000263	0.000157	0.000141	0.000169	0.000179
2441.88	0.00029	0.000262	0.000276	0.000259	0.000262	0.000249	0.000261	0.000269	0.000183	0.000155	0.000166	0.000176
2443.81	0.00029	0.000249	0.000265	0.000245	0.000264	0.000252	0.000265	0.000274	0.000191	0.000168	0.000153	0.000172
2445.74	0.000285	0.000246	0.000238	0.000233	0.000263	0.000234	0.000248	0.000268	0.000182	0.000166	0.000135	0.000155
2447.67	0.000271	0.000254	0.000214	0.000236	0.000243	0.000215	0.000225	0.000253	0.000163	0.000153	0.000135	0.000135
2449.6	0.000255	0.000262	0.000203	0.000252	0.000216	0.000194	0.000216	0.000227	0.000137	0.00014	0.00015	0.000126
2451.53	0.000235	0.000262	0.000219	0.000257	0.0002	0.000178	0.000211	0.000206	0.000113	0.000135	0.000165	0.000124
2453.45	0.000199	0.00025	0.000243	0.00024	0.000182	0.000186	0.000197	0.000199	0.000111	0.000138	0.000163	0.00013
2455.38	0.000167	0.000226	0.000249	0.000217	0.000166	0.000202	0.000197	0.000196	0.00013	0.000136	0.000141	0.000142
2457.31	0.000148	0.000195	0.000233	0.000206	0.00018	0.000201	0.000203	0.000195	0.000142	0.000128	0.000123	0.000155
2459.24	0.000145	0.000191	0.000221	0.000209	0.000191	0.000191	0.00019	0.000193	0.000137	0.000116	0.000114	0.000137
2461.17	0.00017	0.000208	0.000216	0.000214	0.00018	0.000186	0.000178	0.000191	0.000124	0.000119	0.000125	0.000102
2463.1	0.000188	0.000212	0.000213	0.000213	0.000176	0.000182	0.000169	0.00019	0.0001	0.000125	0.000126	8.3e-05
2465.03	0.000176	0.000206	0.000212	0.000221	0.000174	0.000179	0.000155	0.000186	6.5e-05	0.000118	0.000103	8.3e-05
2466.96	0.00014	0.000205	0.000208	0.00024	0.000158	0.000177	0.000151	0.000184	4.4e-05	0.000114	8.9e-05	9.3e-05
2468.88	0.000114	0.000206	0.000191	0.000245	0.000144	0.000169	0.000175	0.000183	4.4e-05	0.000108	8.8e-05	0.000114
2470.81	0.000128	0.000201	0.000191	0.000234	0.00015	0.000159	0.000201	0.000193	6.2e-05	0.000102	9.9e-05	0.000131
2472.74	0.000173	0.000203	0.000198	0.000216	0.000164	0.000156	0.000215	0.000205	9.8e-05	0.000126	0.000119	0.000138
2474.67	0.000221	0.000204	0.00021	0.000204	0.000179	0.000174	0.000225	0.00021	0.000146	0.000161	0.00015	0.000154
2476.6	0.000241	0.000201	0.000227	0.000211	0.000203	0.000194	0.000219	0.000216	0.000164	0.000176	0.000154	0.00017
2478.53	0.000242	0.000217	0.000237	0.000234	0.00021	0.000205	0.0002	0.000215	0.000154	0.00018	0.000144	0.000173
2480.46	0.000228	0.000235	0.000241	0.000239	0.000198	0.00021	0.000189	0.000203	0.000143	0.000169	0.000149	0.000147
2482.39	0.000226	0.000233	0.000229	0.000208	0.000187	0.000203	0.000198	0.000203	0.000136	0.000138	0.000131	0.000116
2484.32	0.00024	0.000215	0.000211	0.000184	0.000188	0.00019	0.000216	0.000209	0.000125	0.000102	0.000111	9.8e-05
2486.24	0.000237	0.000193	0.000193	0.000182	0.000183	0.000186	0.000229	0.000217	0.000116	8.9e-05	0.000108	0.000102
2488.17	0.000225	0.000179	0.000201	0.00019	0.000184	0.000192	0.000235	0.000233	0.000132	9.6e-05	0.000115	0.000111
2490.1	0.000216	0.000181	0.000219	0.000203	0.000199	0.000198	0.000238	0.000238	0.000151	0.000127	0.000132	0.000132
2492.03	0.000208	0.000207	0.000214	0.000211	0.000206	0.000215	0.000226	0.000223	0.000161	0.000161	0.000164	0.000165
2493.96	0.0002	0.000238	0.0002	0.000198	0.000212	0.000225	0.000202	0.000193	0.000172	0.000172	0.000196	0.000167
2495.89	0.0002	0.000237	0.000177	0.000177	0.000219	0.00021	0.000197	0.000171	0.00017	0.000163	0.000197	0.000159
2497.82	0.000204	0.000212	0.000161	0.000184	0.000211	0.000189	0.000211	0.000164	0.000141	0.000135	0.000169	0.000138
2499.75	0.000188	0.000199	0.00017	0.000203	0.000198	0.000169	0.00021	0.000179	0.000109	9.9e-05	0.000114	9.4e-05
2501.67	0.000167	0.000194	0.000194	0.000203	0.000189	0.000155	0.000191	0.000205	9.2e-05	7.7e-05	6.7e-05	7.6e-05
2503.6	0.00015	0.000194	0.000212	0.000197	0.000182	0.000153	0.000174	0.000229	7.8e-05	8.3e-05	5.9e-05	9.8e-05
2505.53	0.000149	0.000207	0.000217	0.000202	0.000176	0.00017	0.000167	0.000227	7.9e-05	9.5e-05	8.6e-05	0.000132
2507.46	0.000163	0.000217	0.000214	0.00021	0.000185	0.000195	0.000189	0.000203	0.000104	0.000122	0.000131	0.000153
2509.39	0.000181	0.000217	0.000199	0.000225	0.0002	0.000222	0.000225	0.000198	0.000126	0.000164	0.000155	0.000158
2511.32	0.000187	0.000211	0.000202	0.000245	0.000208	0.000246	0.000238	0.000213	0.000129	0.00019	0.000157	0.000137
2513.25	0.00017	0.000205	0.000202	0.000248	0.000202	0.000247	0.000221	0.000233	0.00012	0.000182	0.000146	0.000108
2515.18	0.000162	0.000186	0.000187	0.000221	0.000182	0.00023	0.000206	0.000233	0.000105	0.000161	0.000128	0.000111
2517.1	0.000168	0.000177	0.000188	0.000195	0.000171	0.000198	0.000199	0.000223	8.2e-05	0.000134	0.000116	0.000128
2519.03	0.000178	0.000194	0.000202	0.000194	0.000172	0.000175	0.000193	0.000207	6.6e-05	0.000104	0.000123	0.00014
2520.96	0.000186	0.000216	0.000202	0.000201	0.000183	0.000165	0.000195	0.000195	6.9e-05	0.000104	0.000127	0.000151
2522.89	0.000201	0.000229	0.000209	0.000209	0.000201	0.000173	0.000202	0.00019	8.5e-05	0.000113	0.000133	0.000156
2524.82	0.000218	0.000224	0.00023	0.000213	0.000213	0.000211	0.000225	0.000195	0.000108	0.000126	0.000155	0.000156
2526.75	0.000235	0.000225	0.000232	0.000218	0.000216	0.000241	0.000251	0.000214	0.000132	0.000135	0.000167	0.00015
2528.68	0.000267	0.000238	0.000245	0.000219	0.000224	0.000248	0.00026	0.000225	0.000156	0.000139	0.000165	0.000155
2530.61	0.000286	0.000257	0.000262	0.000223	0.000246	0.000236	0.000234	0.000243	0.000173	0.00015	0.000154	0.00016
2532.54	0.000278	0.000268	0.000255	0.000232	0.000267	0.000211	0.000201	0.000258	0.000168	0.000154	0.00015	0.00015
2534.46	0.000273	0.000249	0.000234	0.000222	0.000259	0.00017	0.000189	0.000256	0.000148	0.000146	0.000154	0.000147
2536.39	0.000265	0.000229	0.000223	0.000193	0.00023	0.000156	0.000195	0.000242	0.000137	0.000127	0.000149	0.000139
2538.32	0.000245	0.000221	0.000215	0.000178	0.000196	0.000186	0.00022	0.000226	0.000119	0.000122	0.000129	0.000121
2540.25	0.000238	0.000223	0.000225	0.000195	0.000192	0.000214	0.000247	0.000214	0.000109	0.000123	0.000112	0.000112
2542.18	0.00024	0.000239	0.000233	0.000215	0.000221	0.00024	0.000261	0.000206	0.00013	0.000142	0.000123	0.000138
2544.11	0.000253	0.000264	0.000225	0.000233	0.000257	0.000261	0.000254	0.00023	0.00016	0.00019	0.000152	0.000164
2546.04	0.000268	0.000279	0.000239	0.000256	0.000279	0.000267	0.000246	0.000253	0.000179	0.000214	0.000186	0.000175
2547.97	0.000278	0.000276	0.000264	0.000251	0.000261	0.000251	0.00024	0.000262	0.000204	0.000209	0.000196	0.000185
2549.89	0.000271	0.000273	0.000277	0.000231	0.000237	0.000238	0.000234	0.000267	0.000199	0.000183	0.000158	0.000177
2551.82	0.00025	0.000263	0.000269	0.000228	0.00024	0.000229	0.000234	0.000255	0.00014	0.000159	0.00012	0.000163
2553.75	0.00022	0.000243	0.000253	0.000222	0.000251	0.000212	0.000228	0.000243	9.5e-05	0.000121	0.000109	0.000148
2555.68	0.000197	0.000228	0.000226	0.000207	0.000237	0.000215	0.000218	0.000243	7.7e-05	8.7e-05	0.000121	0.000123
2557.61	0.000189	0.000217	0.000212	0.000212	0.000218	0.000216	0.000221	0.000236	7.6e-05	8.2e-05	0.000125	9.7e-05
2559.54	0.000176	0.000217	0.000211	0.000239	0.000212	0.000211	0.000227	0.000224	8.8e-05	9.7e-05	0.000134	7.6e-05
2561.47	0.000179	0.000226	0.00021	0.000256	0.000198	0.000216	0.000232	0.000228	0.000108	0.000135	0.000151	7.6e-05
2563.4	0.00021	0.000245	0.000216	0.000266	0.000205	0.000225	0.000236	0.000239	0.000121	0.000153	0.000156	0.000116
2565.33	0.000244	0.000253	0.000223	0.000262	0.00022	0.000237	0.000232	0.000233	0.000127	0.000162	0.000163	0.000181
2567.25	0.000259	0.000244	0.000226	0.000242	0.000228	0.00025	0.000232	0.000224	0.000134	0.000153	0.000161	0.00021
2569.18	0.000257	0.000223	0.000225	0.000219	0.000243	0.000249	0.000234	0.000213	0.00013	0.000138	0.000137	0.000195
2571.11	0.00023	0.000217	0.000222	0.000208	0.000244	0.000226	0.000233	0.0002	0.000121	0.000139	0.000104	0.000154
2573.04	0.00021	0.00024	0.000224	0.000221	0.000226	0.000206	0.000228	0.000202	0.00011	0.000149	0.000101	0.000111
2574.97	0.000232	0.000263	0.000237	0.000223	0.000211	0.000193	0.000229	0.000229	0.000113	0.000146	0.000107	0.000106
2576.9	0.000266	0.000276	0.00026	0.000222	0.000211	0.000191	0.000246	0.00026	0.000132	0.000132	0.000132	0.000137
2578.83	0.000282	0.000275	0.000282	0.000239	0.000229	0.000218	0.000268	0.000276	0.000159	0.00015	0.000174	0.000171
2580.76	0.000287	0.000277	0.000282	0.000257	0.000267	0.000242	0.000281	0.000284	0.000189	0.000182	0.0002	0.00018
2582.68	0.000288	0.000283	0.000277	0.000261	0.000305	0.000262	0.000268	0.000288	0.000226	0.00021	0.000216	0.000181
2584.61	0.000293	0.000295	0.000276	0.000276	0.000306	0.000277	0.000266	0.000284	0.000253	0.000227	0.000216	0.000166
2586.54	0.000302	0.000306	0.000276	0.000304	0.000296	0.000269	0.000279	0.000283	0.000227	0.000214	0.000184	0.000148
2588.47	0.000296	0.000295	0.000276	0.000305	0.000277	0.000258	0.000286	0.000285	0.00019	0.000175	0.000152	0.000137
2590.4	0.000278	0.000265	0.000282	0.000288	0.000254	0.000248	0.000296	0.000272	0.00017	0.000133	0.000143	0.000126
2592.33	0.000262	0.000257	0.000294	0.000282	0.00025	0.000236	0.000298	0.000259	0.000159	0.000112	0.000131	0.000119
2594.26	0.000254	0.000276	0.000296	0.000282	0.000255	0.000229	0.000289	0.000263	0.000171	0.00012	0.000133	0.000119
2596.19	0.000257	0.00029	0.000292	0.000295	0.000259	0.000259	0.000282	0.000283	0.000198	0.000148	0.000153	0.000152
2598.12	0.000282	0.000305	0.000296	0.000316	0.000259	0.000299	0.000297	0.000319	0.000208	0.000195	0.000179	0.00019
2600.04	0.000301	0.000332	0.00032	0.00033	0.000263	0.000331	0.000307	0.000352	0.00019	0.000237	0.000221	0.000215
2601.97	0.000308	0.00035	0.000344	0.000323	0.000284	0.000354	0.000307	0.00036	0.000184	0.000267	0.000258	0.000229
2603.9	0.000323	0.000356	0.000338	0.00032	0.000309	0.000344	0.000304	0.000338	0.000189	0.000276	0.000255	0.000216
2605.83	0.000312	0.00035	0.000322	0.00035	0.000323	0.000325	0.000289	0.000305	0.000202	0.000266	0.000221	0.000196
2607.76	0.000283	0.000335	0.000313	0.00038	0.000324	0.000304	0.000292	0.000293	0.000223	0.000233	0.000193	0.000205
2609.69	0.000273	0.00032	0.000316	0.000375	0.000324	0.000288	0.00031	0.000318	0.000212	0.000198	0.000181	0.000235
2611.62	0.0003	0.000324	0.000358	0.000367	0.000321	0.000285	0.000346	0.000358	0.000178	0.000193	0.000187	0.000248
2613.55	0.000351	0.000363	0.000399	0.000382	0.00032	0.000304	0.000382	0.000391	0.00017	0.000198	0.0002	0.000238
2615.47	0.000402	0.000411	0.000407	0.00039	0.000338	0.000345	0.000403	0.000408	0.000193	0.000234	0.000211	0.000239
2617.4	0.000446	0.000441	0.000401	0.000402	0.000372	0.000382	0.00042	0.000417	0.000239	0.000278	0.000245	0.000257
2619.33	0.000453	0.000453	0.000413	0.000421	0.000425	0.000409	0.000426	0.000412	0.00029	0.000288	0.000292	0.000279
2621.26	0.000439	0.000455	0.000435	0.000429	0.000464	0.000426	0.000432	0.000414	0.000307	0.000276	0.000305	0.000293
2623.19	0.00044	0.000448	0.000453	0.000426	0.000473	0.000427	0.000431	0.000429	0.000299	0.000271	0.00029	0.000284
2625.12	0.000466	0.000449	0.000472	0.00043	0.000459	0.000422	0.000435	0.00044	0.000296	0.000282	0.000276	0.000259
2627.05	0.000498	0.000469	0.000476	0.000435	0.000425	0.000421	0.000443	0.000447	0.000305	0.000293	0.00027	0.000231
2628.98	0.000511	0.000479	0.000476	0.000422	0.000402	0.00043	0.000447	0.00046	0.000304	0.000301	0.000259	0.000225
2630.91	0.000506	0.000476	0.00046	0.000433	0.000405	0.000431	0.00045	0.000471	0.000306	0.000288	0.000266	0.000253
2632.83	0.000483	0.00048	0.000432	0.000453	0.000423	0.000422	0.000435	0.000458	0.000303	0.000258	0.000248	0.000273
2634.76	0.000469	0.00048	0.000423	0.000462	0.000442	0.000413	0.000439	0.000449	0.000281	0.00025	0.000217	0.00028
2636.69	0.000482	0.000475	0.000431	0.000453	0.000458	0.000402	0.000454	0.000443	0.000269	0.000263	0.00025	0.000288
2638.62	0.000492	0.000481	0.000447	0.00043	0.000457	0.000406	0.000445	0.000425	0.000278	0.000285	0.000322	0.000298
2640.55	0.000487	0.000472	0.000464	0.000409	0.000423	0.000419	0.000433	0.000415	0.000293	0.000288	0.000347	0.000297
2642.48	0.000456	0.000451	0.000461	0.000385	0.000397	0.000424	0.000417	0.000419	0.000295	0.00028	0.00031	0.000287
2644.41	0.000412	0.000433	0.000432	0.000375	0.000394	0.000405	0.0004	0.000419	0.000272	0.000273	0.000263	0.000266
2646.34	0.000375	0.00043	0.000405	0.000379	0.000403	0.000374	0.000383	0.00041	0.000237	0.000258	0.000219	0.000219
2648.26	0.000366	0.000425	0.000398	0.000401	0.00041	0.000369	0.000367	0.000417	0.000221	0.00025	0.000213	0.000181
2650.19	0.000387	0.00042	0.000406	0.000436	0.000397	0.00039	0.000367	0.000426	0.000224	0.000249	0.000243	0.000201
2652.12	0.000419	0.000442	0.000437	0.000461	0.000387	0.000403	0.000385	0.00042	0.000234	0.000257	0.000267	0.000263
2654.05	0.000444	0.000454	0.000456	0.000474	0.000398	0.000398	0.000415	0.000422	0.000236	0.000287	0.00028	0.000314
2655.98	0.000452	0.000459	0.000454	0.000467	0.000427	0.000403	0.000439	0.000422	0.000236	0.000323	0.000299	0.000341
2657.91	0.000446	0.00047	0.00043	0.000453	0.00044	0.00041	0.000435	0.000425	0.000238	0.000325	0.000326	0.000334
2659.84	0.000437	0.00048	0.00041	0.000433	0.000438	0.00042	0.000418	0.000427	0.000251	0.00031	0.000323	0.000298
2661.77	0.000436	0.00046	0.00042	0.000408	0.00043	0.00042	0.000415	0.000422	0.000275	0.000283	0.000291	0.000252
2663.69	0.000451	0.000422	0.000434	0.000392	0.000405	0.000396	0.000415	0.000418	0.000286	0.000242	0.000261	0.000224
2665.62	0.000465	0.000411	0.000445	0.000387	0.000405	0.000364	0.000403	0.000405	0.000271	0.000221	0.000233	0.000219
2667.55	0.000457	0.000404	0.00044	0.000397	0.000414	0.00035	0.000394	0.000405	0.000247	0.000223	0.000209	0.000228
2669.48	0.000446	0.000411	0.000443	0.000406	0.000398	0.000371	0.000393	0.000409	0.000228	0.000241	0.000223	0.000259
2671.41	0.000448	0.00044	0.000435	0.000422	0.000377	0.000395	0.000398	0.000414	0.00023	0.000266	0.000256	0.000284
2673.34	0.000456	0.000451	0.000419	0.000424	0.000381	0.000412	0.000425	0.000424	0.000263	0.000284	0.000282	0.000295
2675.27	0.000467	0.000439	0.000413	0.000401	0.000401	0.000405	0.000436	0.00044	0.000304	0.000272	0.000313	0.000286
2677.2	0.000473	0.000439	0.000423	0.000376	0.000421	0.000406	0.000419	0.000456	0.000318	0.000249	0.000312	0.000269
2679.13	0.000483	0.000442	0.000427	0.000356	0.000441	0.000413	0.000421	0.000439	0.000302	0.000247	0.000276	0.000243
2681.05	0.000481	0.000425	0.0004	0.000355	0.000438	0.000398	0.000436	0.000417	0.000279	0.00025	0.00024	0.000213
2682.98	0.000461	0.000407	0.000387	0.000367	0.000427	0.000391	0.000433	0.000395	0.000252	0.000255	0.000219	0.0002
2684.91	0.000447	0.000409	0.000368	0.00036	0.000422	0.000383	0.000422	0.000379	0.000241	0.000247	0.000213	0.000204
2686.84	0.000443	0.000418	0.000369	0.000348	0.000444	0.000384	0.000404	0.000392	0.000238	0.000237	0.000222	0.000215
2688.77	0.000456	0.000439	0.000426	0.000358	0.000482	0.000402	0.000389	0.000431	0.000249	0.000249	0.00025	0.000249
2690.7	0.000481	0.000456	0.000474	0.000392	0.000487	0.00043	0.000408	0.000454	0.000269	0.000276	0.000271	0.000298
2692.63	0.0005	0.000447	0.000443	0.000424	0.000455	0.000427	0.00043	0.000446	0.000292	0.000299	0.000274	0.000314
2694.56	0.000474	0.00042	0.000384	0.000422	0.000421	0.000399	0.000426	0.000425	0.000284	0.000297	0.000258	0.0003
2696.48	0.000411	0.00039	0.000352	0.000388	0.000384	0.000368	0.000384	0.000374	0.000246	0.000274	0.000236	0.000256
2698.41	0.000357	0.00038	0.000332	0.000332	0.000347	0.000329	0.00032	0.000331	0.000219	0.000244	0.000218	0.00019
2700.34	0.000323	0.000378	0.000329	0.00031	0.000335	0.000309	0.000268	0.000311	0.000197	0.000219	0.000203	0.000154
2702.27	0.000314	0.000372	0.000346	0.000328	0.000327	0.000312	0.000252	0.000293	0.000183	0.0002	0.000206	0.000169
2704.2	0.000331	0.000374	0.000347	0.00037	0.000304	0.000327	0.000283	0.000284	0.00018	0.000187	0.000202	0.000217
2706.13	0.000354	0.000396	0.000358	0.00043	0.000296	0.000351	0.000334	0.000307	0.000208	0.00021	0.000206	0.000271
2708.06	0.000388	0.000419	0.000415	0.00048	0.000332	0.000385	0.000403	0.000368	0.000239	0.000269	0.000246	0.000321
2709.99	0.000435	0.000454	0.000467	0.000517	0.000391	0.000424	0.000464	0.000439	0.000279	0.000327	0.000306	0.000348
2711.92	0.000477	0.000503	0.000502	0.000518	0.000453	0.000453	0.000497	0.000512	0.000312	0.000374	0.000345	0.000351
2713.84	0.000508	0.000526	0.000525	0.000488	0.000497	0.000474	0.000503	0.000538	0.000327	0.000392	0.000371	0.000327
2715.77	0.000523	0.00052	0.000521	0.00045	0.000496	0.00048	0.000495	0.000506	0.000338	0.000379	0.000377	0.000294
2717.7	0.000517	0.000508	0.000502	0.000443	0.000451	0.000456	0.000489	0.000454	0.000343	0.00034	0.00036	0.000275
2719.63	0.000473	0.000479	0.000481	0.000447	0.000401	0.000398	0.000456	0.000392	0.000338	0.000277	0.000319	0.000267
2721.56	0.000435	0.000446	0.000453	0.000435	0.000383	0.000344	0.000406	0.000357	0.000305	0.000211	0.000267	0.000259
2723.49	0.000439	0.000452	0.000433	0.000435	0.000382	0.000336	0.000387	0.000357	0.000265	0.000193	0.000255	0.000276
2725.42	0.000466	0.00047	0.000452	0.000434	0.000389	0.000363	0.000403	0.000381	0.000251	0.000246	0.000266	0.000307
2727.35	0.000491	0.000479	0.000473	0.000439	0.000413	0.000391	0.000433	0.000421	0.000281	0.000318	0.000298	0.00032
2729.27	0.000494	0.000473	0.000457	0.000469	0.000437	0.000404	0.000443	0.000445	0.000324	0.000352	0.000343	0.000323
2731.2	0.000458	0.000449	0.000427	0.00048	0.000426	0.000392	0.000416	0.000438	0.000346	0.000323	0.000358	0.00029
2733.13	0.000385	0.000412	0.000387	0.000422	0.000398	0.000355	0.000355	0.000402	0.00034	0.000268	0.000316	0.00024
2735.06	0.000349	0.000373	0.000355	0.000358	0.000357	0.000323	0.000309	0.000356	0.000306	0.000251	0.00027	0.0002
2736.99	0.00035	0.000353	0.000335	0.000324	0.000312	0.0003	0.000309	0.000316	0.000266	0.000271	0.000242	0.000188
2738.92	0.000349	0.000351	0.000333	0.000301	0.000292	0.000286	0.000329	0.000299	0.000231	0.000287	0.000198	0.000216
2740.85	0.000335	0.000358	0.000342	0.000313	0.000279	0.000298	0.00035	0.000311	0.000189	0.000274	0.000183	0.000232
2742.78	0.000323	0.000354	0.000356	0.000361	0.000282	0.000333	0.000353	0.000313	0.00017	0.000244	0.000215	0.000242
2744.71	0.00032	0.000366	0.00038	0.000394	0.00031	0.000357	0.000367	0.000329	0.000187	0.000228	0.00026	0.000259
2746.63	0.000344	0.000392	0.000414	0.000414	0.000348	0.000371	0.000384	0.00037	0.000234	0.000267	0.000302	0.000283
2748.56	0.000405	0.000424	0.000439	0.000456	0.000399	0.000376	0.000404	0.000415	0.000298	0.000335	0.000334	0.000301
2750.49	0.000438	0.00045	0.000447	0.000481	0.000443	0.000392	0.000422	0.000454	0.000359	0.000361	0.000343	0.00032
2752.42	0.000438	0.000459	0.000445	0.000472	0.000455	0.000424	0.000442	0.000475	0.000369	0.000359	0.000342	0.000338
2754.35	0.000423	0.000463	0.000436	0.000451	0.000437	0.000423	0.000436	0.000483	0.000324	0.000351	0.000331	0.000339
2756.28	0.000405	0.000458	0.000436	0.000445	0.000412	0.000388	0.000408	0.000468	0.000285	0.000331	0.000322	0.000349
2758.21	0.000397	0.000465	0.00045	0.00045	0.000375	0.00037	0.000398	0.000442	0.000273	0.000323	0.000331	0.000355
2760.14	0.000413	0.000475	0.000481	0.000478	0.000363	0.00041	0.000398	0.000422	0.000299	0.000346	0.000339	0.000343
2762.06	0.00045	0.000485	0.000518	0.000512	0.000399	0.000464	0.000437	0.000432	0.000354	0.000374	0.000369	0.000347
2763.99	0.00049	0.0005	0.000545	0.000534	0.000456	0.000522	0.000511	0.000484	0.00042	0.000406	0.000421	0.000372
2765.92	0.000549	0.000542	0.000562	0.00057	0.000514	0.000545	0.000598	0.000551	0.000459	0.000458	0.000463	0.000395
2767.85	0.000604	0.000602	0.000589	0.000608	0.000566	0.000542	0.00063	0.000594	0.000456	0.000471	0.000481	0.000418
2769.78	0.000627	0.000613	0.000603	0.000644	0.000592	0.000548	0.000621	0.000586	0.000435	0.000439	0.000486	0.000437
2771.71	0.000634	0.00062	0.00062	0.000646	0.000596	0.000548	0.000608	0.000574	0.000424	0.000405	0.000471	0.000444
2773.64	0.000639	0.000637	0.000631	0.00061	0.000596	0.000558	0.000581	0.00058	0.000434	0.000402	0.000453	0.000456
2775.57	0.000638	0.000655	0.000617	0.000587	0.000597	0.000573	0.000584	0.000612	0.00046	0.000439	0.000469	0.000477
2777.5	0.000638	0.000694	0.000623	0.000628	0.000615	0.000597	0.000605	0.000658	0.000501	0.000488	0.000487	0.000487
2779.42	0.000654	0.000732	0.000669	0.000717	0.00062	0.000631	0.00064	0.000673	0.000531	0.000523	0.000481	0.0005
2781.35	0.000676	0.000747	0.000736	0.000786	0.000632	0.000674	0.000664	0.000683	0.000539	0.000531	0.000488	0.000532
2783.28	0.000693	0.000748	0.000798	0.000802	0.00065	0.000697	0.000701	0.000708	0.000538	0.000541	0.000521	0.000567
2785.21	0.000726	0.000761	0.000838	0.000788	0.000668	0.000699	0.000755	0.000746	0.000543	0.000562	0.000566	0.000582
2787.14	0.000769	0.00078	0.000844	0.000788	0.000721	0.000715	0.000794	0.000795	0.000558	0.000602	0.000625	0.000598
2789.07	0.000814	0.000826	0.00084	0.00083	0.000781	0.000734	0.000828	0.000845	0.000596	0.000643	0.000665	0.000612
2791	0.000854	0.000873	0.000851	0.000897	0.000806	0.000749	0.000818	0.000859	0.000621	0.000652	0.000657	0.00061
2792.93	0.000858	0.000893	0.000873	0.000948	0.000795	0.000777	0.000797	0.000834	0.000621	0.000658	0.000631	0.000611
2794.85	0.000832	0.000909	0.000895	0.000969	0.000789	0.000826	0.000798	0.000824	0.000613	0.00065	0.000633	0.000612
2796.78	0.000823	0.000931	0.000934	0.000972	0.000809	0.000878	0.000839	0.00083	0.000605	0.000646	0.000659	0.000625
2798.71	0.000877	0.000973	0.000983	0.000996	0.000849	0.000937	0.000913	0.000895	0.000637	0.000677	0.000705	0.00068
2800.64	0.000976	0.001059	0.00106	0.001067	0.000929	0.000996	0.000996	0.001014	0.000716	0.000758	0.000774	0.00077
2802.57	0.001082	0.00116	0.001148	0.001166	0.001018	0.001043	0.00109	0.001129	0.000816	0.000844	0.000836	0.000854
2804.5	0.001173	0.001219	0.001242	0.001251	0.001101	0.001087	0.001161	0.001227	0.000904	0.000908	0.000887	0.00093
2806.43	0.001248	0.001283	0.001324	0.00133	0.001199	0.001163	0.001242	0.001297	0.000975	0.00097	0.000949	0.000971
2808.36	0.001325	0.001344	0.001384	0.001403	0.001287	0.001274	0.001344	0.001329	0.001019	0.000999	0.001002	0.000971
2810.28	0.001415	0.001408	0.001453	0.00145	0.001361	0.001367	0.001414	0.00136	0.001028	0.001026	0.001025	0.000981
2812.21	0.001514	0.001501	0.001509	0.001489	0.001424	0.001451	0.001471	0.001436	0.001047	0.001091	0.001045	0.001021
2814.14	0.001605	0.001607	0.001573	0.001576	0.001494	0.001524	0.001545	0.001535	0.001085	0.001151	0.001079	0.001081
2816.07	0.001685	0.001717	0.001676	0.001695	0.001572	0.001617	0.001647	0.001648	0.00116	0.00118	0.001145	0.001171
2818	0.001786	0.00183	0.001815	0.001826	0.001699	0.001763	0.00177	0.001782	0.001269	0.00124	0.001268	0.001274
2819.93	0.001939	0.001994	0.001979	0.001988	0.001896	0.001939	0.001936	0.001941	0.001394	0.001366	0.001425	0.001376
2821.86	0.002155	0.002181	0.002162	0.002145	0.002115	0.002137	0.00214	0.002144	0.001531	0.001532	0.001559	0.001506
2823.79	0.002405	0.002396	0.002372	0.002307	0.002357	0.002343	0.002372	0.002382	0.001687	0.00173	0.001688	0.001657
2825.72	0.002634	0.002623	0.002609	0.002522	0.002591	0.002558	0.002607	0.002623	0.00187	0.001909	0.001839	0.001811
2827.64	0.002855	0.002842	0.002866	0.002797	0.00282	0.002797	0.002855	0.002867	0.002046	0.002035	0.002001	0.001988
2829.57	0.003103	0.003103	0.003157	0.003117	0.003109	0.003092	0.003152	0.003147	0.002209	0.002203	0.002203	0.002199
2831.5	0.003414	0.003458	0.003499	0.003507	0.003472	0.00347	0.003534	0.003527	0.002411	0.002467	0.002456	0.002439
2833.43	0.003889	0.004009	0.003998	0.004019	0.003982	0.003997	0.00408	0.004087	0.002753	0.002859	0.002795	0.002768
2835.36	0.004685	0.004802	0.004792	0.004768	0.004771	0.004802	0.004904	0.004894	0.003331	0.00345	0.003318	0.003292
2837.29	0.005856	0.00594	0.00599	0.0059	0.005959	0.005976	0.006103	0.006044	0.004227	0.004329	0.004164	0.004094
2839.22	0.007513	0.007559	0.007663	0.007561	0.007636	0.007664	0.007787	0.00775	0.005507	0.005593	0.005424	0.005299
2841.15	0.00975	0.009774	0.009885	0.00985	0.009893	0.009937	0.010087	0.010099	0.007187	0.007322	0.007119	0.00698
2843.07	0.012116	0.012233	0.012339	0.012375	0.01231	0.012352	0.012592	0.012617	0.008854	0.009089	0.008816	0.008726
2845	0.013541	0.013815	0.013944	0.014067	0.013777	0.013858	0.014197	0.014243	0.009607	0.009878	0.009604	0.009556
2846.93	0.013132	0.013487	0.013679	0.013863	0.013361	0.013494	0.013897	0.013903	0.008758	0.00901	0.008823	0.008772
2848.86	0.010637	0.010929	0.011187	0.011414	0.010763	0.010931	0.011329	0.011256	0.00632	0.006508	0.006483	0.006432
2850.79	0.006507	0.006734	0.00698	0.007237	0.006468	0.00668	0.006985	0.006895	0.002983	0.003052	0.003213	0.003175
2852.72	0.001936	0.002105	0.002279	0.002523	0.001661	0.001898	0.002093	0.002004	-0.000242	-0.000278	-3.6e-05	-8e-06
2854.65	-0.001847	-0.001729	-0.001654	-0.001477	-0.002369	-0.002182	-0.002074	-0.00216	-0.002542	-0.002657	-0.002446	-0.002302
2856.58	-0.004286	-0.004152	-0.004178	-0.00411	-0.004929	-0.004845	-0.004829	-0.004874	-0.003757	-0.003915	-0.003753	-0.003543
2858.51	-0.005339	-0.005159	-0.005272	-0.005257	-0.005975	-0.005998	-0.006023	-0.006022	-0.004073	-0.00423	-0.004095	-0.003929
2860.43	-0.005058	-0.004852	-0.005009	-0.005027	-0.005628	-0.00571	-0.005737	-0.00571	-0.003594	-0.00372	-0.003594	-0.003528
2862.36	-0.00371	-0.003535	-0.003689	-0.003726	-0.004229	-0.004343	-0.004358	-0.004281	-0.002515	-0.002629	-0.002492	-0.002484
2864.29	-0.001834	-0.00173	-0.001853	-0.001841	-0.002376	-0.002489	-0.002463	-0.002373	-0.001197	-0.001301	-0.001209	-0.001174
2866.22	-5.6e-05	-6e-05	-0.00012	-6.1e-05	-0.000648	-0.000753	-0.00069	-0.00064	-7.9e-05	-0.000132	-0.000114	-4.5e-05
2868.15	0.001047	0.000961	0.000936	0.000981	0.000437	0.000333	0.000393	0.000452	0.000525	0.000489	0.000493	0.000585
2870.08	0.001196	0.001147	0.001115	0.001087	0.000632	0.000533	0.000597	0.000667	0.000535	0.000485	0.000501	0.000588
2872.01	0.000606	0.000643	0.000576	0.000497	0.000112	3.6e-05	0.000102	0.000145	0.000101	3.7e-05	7.4e-05	0.000139
2873.94	-0.000129	-5.8e-05	-0.000164	-0.000284	-0.000574	-0.000606	-0.000597	-0.000563	-0.000412	-0.000493	-0.000413	-0.000402
2875.86	-0.000427	-0.0004	-0.000563	-0.000709	-0.000848	-0.000865	-0.000919	-0.000904	-0.000619	-0.000693	-0.000616	-0.000657
2877.79	-0.000102	-0.000176	-0.000367	-0.00048	-0.000494	-0.000551	-0.000594	-0.000642	-0.000361	-0.00042	-0.000416	-0.000454
2879.72	0.000627	0.000473	0.000357	0.000235	0.000334	0.000201	0.000204	0.00015	0.000196	0.000144	0.000122	0.000111
2881.65	0.001488	0.001323	0.001273	0.001133	0.001289	0.00112	0.001154	0.001127	0.000837	0.000799	0.000774	0.000834
2883.58	0.002251	0.002144	0.002126	0.002008	0.002122	0.002021	0.002049	0.002011	0.001415	0.00141	0.001389	0.001456
2885.51	0.002818	0.002814	0.002805	0.002727	0.002786	0.002775	0.002777	0.002716	0.001835	0.001903	0.001887	0.001902
2887.44	0.003263	0.003333	0.003325	0.003279	0.003287	0.003335	0.003342	0.003272	0.002167	0.002293	0.002268	0.002211
2889.37	0.00364	0.003681	0.003686	0.00368	0.003623	0.003724	0.003789	0.003725	0.002445	0.002607	0.00254	0.002446
2891.3	0.003881	0.003902	0.003927	0.003981	0.003882	0.003963	0.004104	0.004048	0.002682	0.002822	0.002712	0.002653
2893.22	0.004035	0.004113	0.004142	0.004238	0.004143	0.004168	0.0043	0.004314	0.002889	0.002973	0.002894	0.00284
2895.15	0.004223	0.004336	0.004373	0.004479	0.004381	0.00441	0.004522	0.004558	0.003092	0.003155	0.003086	0.003001
2897.08	0.004457	0.004577	0.004659	0.004716	0.004605	0.004689	0.004796	0.004819	0.003313	0.00334	0.003279	0.003183
2899.01	0.004786	0.00492	0.004995	0.004985	0.004907	0.005027	0.005088	0.005127	0.003499	0.003573	0.003526	0.003454
2900.94	0.005287	0.005343	0.005431	0.005395	0.005337	0.005449	0.005468	0.005517	0.003776	0.003876	0.003838	0.003796
2902.87	0.005923	0.00591	0.006016	0.006003	0.005897	0.00602	0.006055	0.006075	0.00422	0.004265	0.004241	0.004223
2904.8	0.006745	0.006771	0.006841	0.006889	0.006684	0.006847	0.006913	0.006866	0.00489	0.004896	0.004865	0.00485
2906.73	0.007934	0.007999	0.008127	0.008198	0.007862	0.008035	0.008177	0.008084	0.005923	0.005934	0.005877	0.005812
2908.65	0.009544	0.009689	0.009918	0.009921	0.0095	0.009582	0.009925	0.009768	0.007222	0.007373	0.007242	0.007134
2910.58	0.011209	0.011512	0.011693	0.011675	0.011218	0.011172	0.01169	0.011554	0.008399	0.008737	0.008546	0.008416
2912.51	0.012162	0.012544	0.012643	0.012694	0.012208	0.012141	0.012745	0.01263	0.008893	0.009282	0.00913	0.008902
2914.44	0.011832	0.012128	0.012313	0.012413	0.011938	0.011923	0.01256	0.012344	0.008347	0.008589	0.008479	0.00822
2916.37	0.010233	0.010346	0.010631	0.010787	0.010294	0.010419	0.01102	0.010632	0.006731	0.006795	0.006698	0.006542
2918.3	0.007779	0.007663	0.008022	0.008191	0.007695	0.007953	0.008387	0.007965	0.004437	0.004392	0.004364	0.004306
2920.23	0.004925	0.004699	0.005077	0.005177	0.004832	0.005022	0.005203	0.004954	0.002068	0.001998	0.002011	0.002024
2922.16	0.002081	0.001914	0.002113	0.002155	0.001965	0.002031	0.001998	0.001942	-0.000106	-9.1e-05	-8.1e-05	-1e-06
2924.09	-0.000685	-0.000767	-0.000812	-0.000715	-0.000923	-0.000872	-0.001099	-0.001003	-0.002031	-0.001985	-0.001941	-0.001822
2926.01	-0.003307	-0.003378	-0.003535	-0.00343	-0.003651	-0.00365	-0.003931	-0.003842	-0.003646	-0.003706	-0.003601	-0.003502
2927.94	-0.005506	-0.00562	-0.005863	-0.005829	-0.005943	-0.006116	-0.006251	-0.006308	-0.004964	-0.005119	-0.005033	-0.004904
2929.87	-0.007205	-0.00742	-0.007785	-0.007758	-0.007783	-0.008073	-0.008048	-0.008221	-0.005985	-0.006217	-0.006105	-0.006002
2931.8	-0.008568	-0.00887	-0.009248	-0.009257	-0.009156	-0.009482	-0.009451	-0.009562	-0.006739	-0.007038	-0.006849	-0.006843
2933.73	-0.009637	-0.009924	-0.010268	-0.010275	-0.010051	-0.010382	-0.010475	-0.010434	-0.007211	-0.007495	-0.007385	-0.00733
2935.66	-0.010235	-0.010485	-0.010748	-0.010718	-0.010487	-0.01072	-0.010974	-0.010832	-0.007383	-0.007629	-0.007577	-0.007433
2937.59	-0.010248	-0.01045	-0.010601	-0.01058	-0.010312	-0.010496	-0.01087	-0.010648	-0.007201	-0.007394	-0.007351	-0.007179
2939.52	-0.009618	-0.00974	-0.009839	-0.009923	-0.009542	-0.009761	-0.010094	-0.009856	-0.006587	-0.006726	-0.006727	-0.006533
2941.44	-0.008473	-0.008478	-0.008608	-0.008783	-0.008335	-0.008514	-0.008763	-0.008566	-0.005655	-0.005733	-0.005755	-0.00559
2943.37	-0.006982	-0.006874	-0.007045	-0.007216	-0.00678	-0.006868	-0.007072	-0.006928	-0.004472	-0.004495	-0.004503	-0.004466
2945.3	-0.005203	-0.005118	-0.005222	-0.00535	-0.004954	-0.004999	-0.005109	-0.005026	-0.003131	-0.00313	-0.003141	-0.003205
2947.23	-0.00331	-0.003351	-0.003369	-0.00342	-0.003063	-0.00313	-0.00312	-0.003074	-0.001797	-0.001768	-0.001825	-0.001884
2949.16	-0.001666	-0.001793	-0.001778	-0.001791	-0.001444	-0.001528	-0.00142	-0.00144	-0.000727	-0.00066	-0.000731	-0.000814
2951.09	-0.000685	-0.000811	-0.000793	-0.000788	-0.000423	-0.000533	-0.000383	-0.000461	-0.000142	-6.6e-05	-0.000124	-0.000213
2953.02	-0.000545	-0.000603	-0.000603	-0.000552	-0.000228	-0.000342	-0.000244	-0.000284	-0.000114	-9.8e-05	-0.000123	-0.000159
2954.95	-0.001124	-0.001108	-0.001113	-0.001045	-0.000808	-0.000891	-0.000871	-0.000866	-0.000633	-0.000648	-0.000614	-0.000665
2956.87	-0.002129	-0.002142	-0.002122	-0.002095	-0.001895	-0.001948	-0.001966	-0.001968	-0.001478	-0.001491	-0.001426	-0.00151
2958.8	-0.003288	-0.003451	-0.003403	-0.003436	-0.003194	-0.003258	-0.003277	-0.003274	-0.002406	-0.002472	-0.002391	-0.002457
2960.73	-0.004484	-0.004728	-0.004751	-0.004863	-0.004505	-0.004667	-0.004658	-0.004649	-0.003308	-0.003388	-0.003347	-0.003343
2962.66	-0.005623	-0.005829	-0.006019	-0.006131	-0.005703	-0.005928	-0.005934	-0.005936	-0.004123	-0.004174	-0.004184	-0.004121
2964.59	-0.006564	-0.006727	-0.007019	-0.007038	-0.00662	-0.006845	-0.006944	-0.006901	-0.00472	-0.004794	-0.004784	-0.004709
2966.52	-0.00711	-0.007246	-0.007534	-0.007511	-0.007128	-0.007319	-0.007498	-0.007391	-0.005004	-0.00511	-0.005048	-0.00497
2968.45	-0.007185	-0.007353	-0.007548	-0.007569	-0.007214	-0.007321	-0.007539	-0.007433	-0.004985	-0.005059	-0.004984	-0.004944
2970.38	-0.006892	-0.007131	-0.007224	-0.00731	-0.006914	-0.006957	-0.007201	-0.007128	-0.00471	-0.004775	-0.004727	-0.004731
2972.31	-0.006374	-0.00664	-0.006696	-0.006845	-0.006362	-0.006443	-0.006654	-0.006603	-0.004287	-0.004388	-0.004355	-0.004395
2974.23	-0.005775	-0.006047	-0.00611	-0.006291	-0.00575	-0.00589	-0.006042	-0.006044	-0.003863	-0.003935	-0.003932	-0.004003
2976.16	-0.005175	-0.005455	-0.005557	-0.005699	-0.00516	-0.005303	-0.005452	-0.005461	-0.00346	-0.00349	-0.003501	-0.003608
2978.09	-0.004633	-0.004878	-0.005007	-0.005123	-0.004592	-0.004731	-0.004855	-0.004852	-0.003057	-0.0031	-0.003045	-0.003174
2980.02	-0.004118	-0.004329	-0.004455	-0.004597	-0.004054	-0.004155	-0.004263	-0.004252	-0.002675	-0.002746	-0.002615	-0.002714
2981.95	-0.003607	-0.003843	-0.003953	-0.004118	-0.003544	-0.003607	-0.003741	-0.003712	-0.002321	-0.002387	-0.00229	-0.00235
2983.88	-0.003143	-0.003397	-0.003469	-0.003638	-0.003085	-0.003115	-0.003269	-0.003252	-0.002013	-0.002061	-0.002028	-0.002042
2985.81	-0.002696	-0.002946	-0.003007	-0.003131	-0.002659	-0.002646	-0.002817	-0.002796	-0.001716	-0.001719	-0.001735	-0.001718
2987.74	-0.002221	-0.002488	-0.002546	-0.00261	-0.002199	-0.002158	-0.002357	-0.002325	-0.001378	-0.001347	-0.001412	-0.001399
2989.66	-0.001721	-0.001959	-0.00202	-0.002079	-0.001688	-0.001669	-0.001871	-0.001838	-0.001025	-0.000977	-0.001033	-0.001032
2991.59	-0.001206	-0.001346	-0.001431	-0.00151	-0.001161	-0.00116	-0.001295	-0.001284	-0.000649	-0.000587	-0.000588	-0.000626
2993.52	-0.000626	-0.000692	-0.000781	-0.000857	-0.000554	-0.000575	-0.000651	-0.00066	-0.000203	-0.000134	-0.000149	-0.000238
2995.45	5e-05	-3.2e-05	-9.4e-05	-0.000136	0.000143	4.9e-05	5.5e-05	2.7e-05	0.000275	0.000373	0.000286	0.0002
2997.38	0.00079	0.000674	0.00063	0.000651	0.000857	0.000766	0.000842	0.000785	0.000759	0.000867	0.000741	0.000728
2999.31	0.001555	0.0014	0.001357	0.001443	0.001582	0.00154	0.001619	0.001564	0.001268	0.001315	0.00119	0.001243
3001.24	0.002239	0.002073	0.002077	0.002113	0.002203	0.002195	0.00227	0.002224	0.001703	0.001652	0.0016	0.001634
3003.17	0.002716	0.002612	0.002668	0.002576	0.002586	0.002608	0.002698	0.002656	0.001956	0.001867	0.001913	0.001893
3005.1	0.002868	0.002831	0.002887	0.002725	0.002687	0.00273	0.002812	0.002777	0.002012	0.001934	0.001991	0.001928
3007.02	0.002571	0.002553	0.002593	0.002473	0.002419	0.002426	0.002451	0.002447	0.00178	0.001718	0.001739	0.001663
3008.95	0.001815	0.001753	0.001772	0.001781	0.001662	0.001633	0.001623	0.00166	0.001195	0.00116	0.001177	0.001141
3010.88	0.000712	0.000628	0.00059	0.000688	0.000533	0.000497	0.000493	0.000536	0.000376	0.000377	0.000381	0.000372
3012.81	-0.000487	-0.000582	-0.000639	-0.000551	-0.000681	-0.000737	-0.000716	-0.000688	-0.000459	-0.000444	-0.00041	-0.000471
3014.74	-0.001421	-0.001512	-0.001573	-0.001577	-0.001644	-0.001706	-0.00164	-0.001633	-0.001084	-0.001044	-0.000974	-0.001079
3016.67	-0.001894	-0.001949	-0.002043	-0.002121	-0.002072	-0.002167	-0.002101	-0.00207	-0.001307	-0.00128	-0.001232	-0.00129
3018.6	-0.0019	-0.001931	-0.002062	-0.00212	-0.001991	-0.002123	-0.002119	-0.002023	-0.001171	-0.001212	-0.001203	-0.001186
3020.53	-0.001575	-0.001608	-0.001728	-0.00175	-0.001628	-0.00179	-0.001808	-0.001668	-0.000866	-0.00097	-0.000976	-0.000919
3022.45	-0.00107	-0.0011	-0.00118	-0.001226	-0.00115	-0.001306	-0.001307	-0.001159	-0.000515	-0.000638	-0.000623	-0.000565
3024.38	-0.000468	-0.000521	-0.000585	-0.000662	-0.000584	-0.000749	-0.000716	-0.000653	-0.000149	-0.000261	-0.000226	-0.000191
3026.31	8.9e-05	-4.7e-05	-0.000102	-0.000145	-6.8e-05	-0.000227	-0.000187	-0.000248	0.000191	6.6e-05	0.000106	0.000119
3028.24	0.000468	0.000314	0.000212	0.00022	0.000284	0.000182	0.000204	9.2e-05	0.000406	0.000315	0.000313	0.00031
3030.17	0.000658	0.000559	0.000403	0.000443	0.000499	0.000432	0.000434	0.000359	0.000511	0.000482	0.00042	0.000413
3032.1	0.000765	0.000714	0.000572	0.000618	0.000646	0.000584	0.000581	0.000597	0.000555	0.000586	0.000513	0.000516
3034.03	0.00085	0.000854	0.00075	0.000762	0.000775	0.000689	0.000707	0.000832	0.000601	0.000677	0.000639	0.000651
3035.96	0.000972	0.001026	0.00095	0.000928	0.000906	0.000819	0.000857	0.001027	0.000694	0.000774	0.0008	0.000817
3037.89	0.001175	0.001156	0.001117	0.001098	0.001065	0.000959	0.001028	0.00111	0.000813	0.000853	0.000903	0.000947
3039.81	0.001358	0.001208	0.001193	0.00118	0.001162	0.001084	0.001151	0.001123	0.000874	0.000884	0.000901	0.000963
3041.74	0.001474	0.001287	0.001232	0.001243	0.001197	0.001197	0.001229	0.001175	0.000911	0.000913	0.000913	0.000924
3043.67	0.001576	0.001388	0.001296	0.001329	0.001251	0.001281	0.001253	0.001238	0.000984	0.000965	0.000966	0.000896
3045.6	0.001658	0.001475	0.001402	0.001397	0.001328	0.001338	0.001272	0.001334	0.001046	0.001023	0.001009	0.000914
3047.53	0.001707	0.001582	0.001518	0.001452	0.001412	0.00139	0.001358	0.00144	0.001089	0.001082	0.001057	0.000976
3049.46	0.001769	0.001689	0.001635	0.001516	0.001513	0.001448	0.001484	0.001529	0.001153	0.001136	0.001169	0.001051
3051.39	0.001817	0.001723	0.001698	0.001544	0.001607	0.001454	0.001552	0.001571	0.001201	0.001162	0.001239	0.001114
3053.32	0.00184	0.001719	0.0017	0.001562	0.00164	0.001456	0.00159	0.001593	0.001216	0.001129	0.001217	0.001161
3055.24	0.00183	0.001697	0.001678	0.001627	0.001612	0.001441	0.001572	0.001598	0.001207	0.001091	0.001177	0.001173
3057.17	0.001826	0.001677	0.001628	0.001656	0.001579	0.001426	0.001535	0.001544	0.001175	0.001099	0.001108	0.001172
3059.1	0.001807	0.001644	0.001565	0.001591	0.001515	0.0014	0.001522	0.001472	0.001137	0.001101	0.001003	0.00117
3061.03	0.001719	0.001528	0.001464	0.001431	0.001378	0.0013	0.001443	0.001355	0.001065	0.001038	0.000928	0.001122
3062.96	0.001554	0.001348	0.001288	0.001228	0.001186	0.00113	0.001269	0.001173	0.000955	0.000886	0.000857	0.000967
3064.89	0.001339	0.001146	0.001085	0.001055	0.000978	0.000948	0.001053	0.000991	0.000777	0.00072	0.000707	0.000758
3066.82	0.001206	0.001016	0.000986	0.000991	0.000881	0.000883	0.000903	0.000904	0.000617	0.000632	0.000616	0.000635
3068.75	0.001168	0.001049	0.001037	0.001071	0.000912	0.000919	0.000856	0.000919	0.000576	0.000682	0.000651	0.000631
3070.68	0.001194	0.001202	0.001168	0.001179	0.000999	0.001007	0.000937	0.000992	0.000676	0.000773	0.00075	0.00074
3072.6	0.00127	0.001292	0.001287	0.001225	0.001048	0.001055	0.001043	0.001097	0.000827	0.000827	0.000833	0.000843
3074.53	0.001312	0.001278	0.001265	0.001181	0.00105	0.001015	0.001071	0.00113	0.000924	0.000842	0.000851	0.000869
3076.46	0.001287	0.00122	0.001128	0.001099	0.001017	0.00094	0.001037	0.001077	0.000909	0.00079	0.000815	0.000793
3078.39	0.001226	0.0011	0.000999	0.001011	0.000962	0.000886	0.000945	0.00103	0.000756	0.000712	0.000731	0.000674
3080.32	0.001161	0.001002	0.000959	0.000927	0.000931	0.000855	0.000855	0.00097	0.000595	0.000613	0.000661	0.000605
3082.25	0.00112	0.001012	0.001006	0.000942	0.000873	0.000835	0.000833	0.000911	0.00052	0.000535	0.000609	0.000601
3084.18	0.001106	0.001071	0.001064	0.001024	0.000826	0.000851	0.000871	0.000922	0.000545	0.000541	0.000596	0.000656
3086.11	0.001143	0.001121	0.00106	0.001093	0.000847	0.000851	0.00091	0.000935	0.00062	0.000629	0.000625	0.000682
3088.03	0.00125	0.001225	0.001037	0.001129	0.000925	0.00087	0.000926	0.000895	0.000718	0.000733	0.000682	0.00071
3089.96	0.001367	0.001284	0.001064	0.001094	0.001044	0.000941	0.000969	0.000876	0.000804	0.000793	0.000749	0.00074
3091.89	0.00141	0.001279	0.001129	0.001043	0.001143	0.001011	0.001026	0.000899	0.000819	0.00081	0.000777	0.00074
3093.82	0.001433	0.001308	0.001204	0.001026	0.001171	0.001053	0.001047	0.000981	0.000858	0.000808	0.000799	0.000783
3095.75	0.001438	0.001282	0.001219	0.001022	0.001152	0.001052	0.001056	0.001071	0.000866	0.000815	0.000762	0.00082
3097.68	0.001375	0.001186	0.001164	0.001049	0.001113	0.000982	0.001028	0.001109	0.000784	0.000782	0.000693	0.000803
3099.61	0.00138	0.001124	0.001112	0.001147	0.001076	0.00092	0.001015	0.001105	0.000702	0.000732	0.000706	0.000757
3101.54	0.001467	0.001181	0.001177	0.001257	0.001077	0.000997	0.001075	0.001129	0.0007	0.000739	0.000745	0.000779
3103.46	0.001501	0.00125	0.0013	0.001292	0.001123	0.001141	0.001158	0.001162	0.000739	0.000779	0.000787	0.000836
3105.39	0.001509	0.001324	0.001391	0.001377	0.001149	0.001246	0.001242	0.00122	0.000804	0.000833	0.000885	0.000857
3107.32	0.001585	0.001458	0.001468	0.001473	0.00118	0.001282	0.001317	0.001325	0.000941	0.000903	0.000981	0.000912
3109.25	0.001643	0.001546	0.001529	0.001486	0.001237	0.001229	0.001337	0.001346	0.001059	0.000955	0.001028	0.000946
3111.18	0.001652	0.001559	0.001536	0.001522	0.001231	0.001158	0.001273	0.001284	0.001112	0.000975	0.001042	0.000974
3113.11	0.001607	0.001528	0.001466	0.001507	0.00117	0.001132	0.001175	0.001232	0.001107	0.000978	0.001003	0.001009
3115.04	0.001531	0.001539	0.001382	0.001458	0.001156	0.001159	0.001117	0.001236	0.00104	0.00097	0.000923	0.001029
3116.97	0.00149	0.001534	0.00134	0.001439	0.001179	0.001173	0.001108	0.001215	0.000943	0.000939	0.000891	0.00099
3118.9	0.001503	0.001482	0.00136	0.001449	0.001207	0.001135	0.001173	0.0012	0.000865	0.000897	0.000934	0.000911
3120.82	0.001576	0.00149	0.001437	0.001502	0.001264	0.001096	0.001291	0.001222	0.000881	0.000887	0.001006	0.000943
3122.75	0.00162	0.001509	0.001502	0.001567	0.001284	0.001109	0.001371	0.001265	0.000942	0.000922	0.001077	0.001008
3124.68	0.001685	0.001568	0.001579	0.001657	0.001286	0.001237	0.001441	0.001377	0.001036	0.001006	0.001129	0.00109
3126.61	0.001835	0.001754	0.001704	0.001746	0.001369	0.001418	0.001496	0.001514	0.001214	0.001111	0.001199	0.001196
3128.54	0.002038	0.001911	0.001846	0.001824	0.001511	0.001585	0.001559	0.001621	0.001349	0.001217	0.001287	0.001232
3130.47	0.002168	0.001952	0.001985	0.001811	0.001645	0.001695	0.001607	0.001654	0.001343	0.001292	0.001308	0.001231
3132.4	0.002151	0.001964	0.002061	0.001824	0.001728	0.001731	0.001668	0.001691	0.001283	0.001334	0.001262	0.001253
3134.33	0.002054	0.001975	0.002035	0.001936	0.00174	0.001687	0.001739	0.001737	0.001236	0.001335	0.001203	0.001318
3136.25	0.001947	0.001987	0.001968	0.002006	0.001724	0.001646	0.001737	0.00178	0.001204	0.001318	0.00117	0.001339
3138.18	0.001977	0.002046	0.001962	0.002046	0.001768	0.001657	0.001744	0.001839	0.001239	0.001302	0.001235	0.001344
3140.11	0.00214	0.002078	0.001957	0.002053	0.00182	0.001651	0.00178	0.001856	0.001325	0.001269	0.001387	0.00135
3142.04	0.00226	0.002048	0.002	0.002044	0.001839	0.001666	0.001806	0.001875	0.001355	0.001291	0.001465	0.001314
3143.97	0.002322	0.00213	0.002116	0.002072	0.001854	0.001761	0.001829	0.00195	0.001386	0.001393	0.001458	0.001383
3145.9	0.00237	0.00221	0.002182	0.002167	0.001865	0.001864	0.001908	0.002008	0.001438	0.001489	0.001459	0.001512
3147.83	0.002425	0.002238	0.002216	0.002236	0.001924	0.00192	0.002001	0.001982	0.001484	0.00152	0.001492	0.001604
3149.76	0.002491	0.002321	0.002266	0.002268	0.002028	0.001966	0.002092	0.00197	0.001583	0.001507	0.001515	0.001595
3151.69	0.00255	0.002342	0.002304	0.002317	0.002087	0.001977	0.00218	0.002011	0.001681	0.001487	0.001509	0.001522
3153.61	0.00257	0.002329	0.002322	0.002331	0.002084	0.002	0.002183	0.002055	0.001741	0.001506	0.00153	0.001439
3155.54	0.002507	0.002348	0.002339	0.002322	0.002081	0.002023	0.002093	0.002071	0.001718	0.001562	0.001501	0.001364
3157.47	0.002449	0.002359	0.002288	0.002318	0.002112	0.002008	0.002017	0.002071	0.001603	0.001573	0.001484	0.00139
3159.4	0.002423	0.002304	0.002208	0.002292	0.002166	0.002001	0.002033	0.002069	0.001463	0.001514	0.001496	0.001458
3161.33	0.002462	0.002295	0.00224	0.002271	0.002156	0.002058	0.002093	0.002068	0.001423	0.001483	0.001513	0.001538
3163.26	0.002572	0.002333	0.002348	0.002312	0.00211	0.002165	0.002183	0.002102	0.001505	0.001485	0.001506	0.00159
3165.19	0.002649	0.00239	0.002434	0.002369	0.002116	0.002215	0.002268	0.002179	0.001574	0.001534	0.001526	0.001591
3167.12	0.00268	0.002502	0.002484	0.002394	0.002159	0.002191	0.002272	0.002254	0.001598	0.001604	0.001648	0.001585
3169.04	0.002681	0.002583	0.002501	0.002466	0.00224	0.002123	0.002209	0.002275	0.001633	0.001676	0.001742	0.001672
3170.97	0.002674	0.002591	0.002526	0.002558	0.002345	0.002104	0.002173	0.002301	0.001694	0.001746	0.001804	0.001783
3172.9	0.002615	0.002518	0.002482	0.002521	0.002337	0.00214	0.002172	0.002269	0.001726	0.001736	0.001753	0.001768
3174.83	0.002558	0.002417	0.002376	0.002451	0.002191	0.002134	0.002178	0.002132	0.001645	0.001629	0.001586	0.001661
3176.76	0.002532	0.002347	0.002315	0.002346	0.002109	0.002092	0.002179	0.002007	0.001534	0.00149	0.001429	0.001545
3178.69	0.002488	0.002314	0.002265	0.002167	0.002094	0.001982	0.002159	0.002034	0.001475	0.001407	0.001373	0.001467
3180.62	0.002438	0.002239	0.002207	0.002112	0.001986	0.001873	0.00209	0.002143	0.001444	0.001385	0.001419	0.001407
3182.55	0.002388	0.002189	0.002205	0.002167	0.001907	0.001896	0.002012	0.002198	0.001462	0.001409	0.001491	0.001359
3184.48	0.002354	0.002184	0.002247	0.00224	0.001871	0.001954	0.001989	0.002141	0.001456	0.001463	0.001536	0.001319
3186.4	0.002282	0.002185	0.002228	0.002318	0.001834	0.001943	0.001941	0.001957	0.001378	0.001471	0.001461	0.00133
3188.33	0.0023	0.002205	0.002255	0.002361	0.001905	0.00195	0.001885	0.001799	0.001327	0.001445	0.00138	0.00139
3190.26	0.002423	0.002275	0.002317	0.002324	0.002021	0.001991	0.001894	0.001816	0.001423	0.001449	0.001439	0.001484
3192.19	0.002439	0.002248	0.002175	0.002176	0.002041	0.001855	0.001859	0.001892	0.001532	0.001375	0.001439	0.00146
3194.12	0.002317	0.002059	0.001915	0.001991	0.001885	0.001604	0.001756	0.001844	0.001474	0.001237	0.001348	0.001302
3196.05	0.00217	0.001864	0.001747	0.00182	0.001659	0.001454	0.001645	0.001674	0.001312	0.001151	0.001288	0.001251
3197.98	0.00201	0.001766	0.001677	0.001736	0.001457	0.001413	0.001582	0.001491	0.001102	0.001145	0.001238	0.001283
3199.91	0.001871	0.001774	0.001665	0.001736	0.001362	0.001394	0.001559	0.001441	0.000979	0.001118	0.001146	0.001219
3201.83	0.001935	0.001863	0.001795	0.001818	0.001439	0.001483	0.001629	0.001558	0.001045	0.001132	0.001127	0.001176
3203.76	0.002034	0.002014	0.001954	0.001959	0.001543	0.001597	0.001727	0.001707	0.001217	0.001199	0.001203	0.001186
3205.69	0.002081	0.002003	0.002025	0.002057	0.001657	0.001603	0.001693	0.001681	0.00132	0.001216	0.001205	0.001138
3207.62	0.002159	0.001958	0.002103	0.002097	0.001764	0.001623	0.001651	0.00164	0.001343	0.001272	0.001213	0.001206
3209.55	0.002127	0.001913	0.002032	0.001991	0.001744	0.001648	0.001549	0.001634	0.001323	0.001288	0.001247	0.001318
3211.48	0.001981	0.001843	0.001889	0.00183	0.001657	0.00164	0.001509	0.001583	0.001273	0.00123	0.001237	0.001329
3213.41	0.001815	0.001817	0.001757	0.001732	0.001524	0.001533	0.001555	0.001497	0.001246	0.001176	0.001222	0.001255
3215.34	0.00168	0.001777	0.001661	0.001655	0.001405	0.001428	0.001565	0.001376	0.001196	0.001147	0.001217	0.001086
3217.27	0.001659	0.001698	0.001603	0.0016	0.001367	0.001371	0.001573	0.001276	0.001097	0.001063	0.00119	0.000892
3219.19	0.001798	0.001643	0.001595	0.001658	0.001453	0.001332	0.00153	0.001351	0.001009	0.000991	0.001132	0.000912
3221.12	0.001863	0.001765	0.001714	0.001725	0.001576	0.001387	0.001461	0.00161	0.001032	0.001048	0.001123	0.001079
3223.05	0.001852	0.001851	0.001828	0.001786	0.001583	0.001492	0.001397	0.001759	0.001128	0.00111	0.001168	0.00123
3224.98	0.001898	0.001917	0.001975	0.001987	0.001622	0.001656	0.001515	0.001754	0.001219	0.001243	0.001274	0.001403
3226.91	0.001874	0.00194	0.001983	0.002156	0.001659	0.001713	0.001647	0.001658	0.00123	0.001377	0.001329	0.001396
3228.84	0.001863	0.001862	0.001909	0.002129	0.001654	0.001698	0.001655	0.001527	0.001254	0.001346	0.00129	0.001268
3230.77	0.001961	0.001806	0.001878	0.001978	0.001672	0.001708	0.001627	0.001477	0.001302	0.001279	0.001245	0.001234
3232.7	0.002026	0.001827	0.00188	0.00178	0.001691	0.001653	0.001609	0.001635	0.001295	0.001272	0.001224	0.001269
3234.62	0.001996	0.001864	0.001906	0.001613	0.001648	0.001577	0.001672	0.001812	0.001256	0.001266	0.001259	0.001236
3236.55	0.002105	0.001842	0.001959	0.001732	0.001649	0.001553	0.001803	0.001938	0.001282	0.001298	0.00133	0.001259
3238.48	0.002274	0.001941	0.002076	0.002084	0.001749	0.001677	0.001993	0.001944	0.001395	0.00141	0.001405	0.001369
3240.41	0.002244	0.002032	0.002075	0.002294	0.001761	0.001824	0.002019	0.00177	0.001436	0.00145	0.001406	0.001405
3242.34	0.002171	0.002083	0.002138	0.002339	0.001772	0.001932	0.001926	0.001687	0.001462	0.001474	0.001427	0.001483
3244.27	0.002176	0.002133	0.002252	0.002215	0.001947	0.001923	0.001929	0.001855	0.001441	0.001528	0.001476	0.001591
3246.2	0.002251	0.002241	0.002328	0.00218	0.002161	0.00193	0.002078	0.00217	0.001441	0.001573	0.001585	0.001751
3248.13	0.002341	0.002346	0.002337	0.002443	0.002314	0.002014	0.002237	0.002374	0.00158	0.001607	0.001693	0.001848
3250.05	0.00242	0.002426	0.002367	0.002719	0.002408	0.002104	0.00231	0.002402	0.001763	0.001666	0.00174	0.001828
3251.98	0.002419	0.002485	0.0024	0.002702	0.002305	0.002189	0.002313	0.002198	0.001862	0.001706	0.001773	0.00181
3253.91	0.002298	0.002382	0.002325	0.00242	0.002023	0.002132	0.0022	0.001955	0.001773	0.001683	0.001753	0.001734
3255.84	0.002233	0.00227	0.00232	0.002199	0.001818	0.002007	0.002116	0.00192	0.001603	0.001701	0.001717	0.001623
3257.77	0.002255	0.002232	0.002338	0.002072	0.001855	0.001961	0.002086	0.001973	0.001511	0.001721	0.001708	0.001581
3259.7	0.002263	0.002206	0.002332	0.002244	0.00196	0.002067	0.002133	0.002034	0.001535	0.001714	0.001717	0.001592
3261.63	0.002198	0.002193	0.002298	0.002552	0.002	0.002144	0.002206	0.002127	0.001552	0.00169	0.001661	0.001579
3263.56	0.002103	0.002273	0.002279	0.002598	0.002071	0.002142	0.002299	0.00221	0.001567	0.001636	0.0016	0.001606
3265.49	0.002132	0.002274	0.002324	0.002494	0.002074	0.002113	0.002335	0.002217	0.001643	0.00157	0.0016	0.001625
3267.41	0.002156	0.002159	0.002249	0.002312	0.001999	0.001986	0.002173	0.002141	0.001625	0.001455	0.001572	0.001493
3269.34	0.002022	0.001928	0.002016	0.001945	0.001878	0.001772	0.001861	0.001937	0.001482	0.0013	0.001416	0.001244
3271.27	0.001824	0.001568	0.001726	0.001514	0.001697	0.00142	0.001512	0.001545	0.001241	0.001106	0.001194	0.000999
3273.2	0.001464	0.001215	0.001374	0.001254	0.001339	0.001104	0.00117	0.001115	0.000863	0.000879	0.000875	0.00082
3275.13	0.001086	0.001029	0.001074	0.001125	0.000901	0.000902	0.00089	0.000836	0.000566	0.000723	0.000536	0.000748
3277.06	0.000797	0.000971	0.000943	0.001045	0.000658	0.000757	0.000755	0.000693	0.000473	0.000603	0.000403	0.000723
3278.99	0.000577	0.000828	0.000901	0.001047	0.000514	0.000681	0.000618	0.000588	0.000385	0.000458	0.000472	0.000636
3280.92	0.000531	0.000767	0.00075	0.00109	0.000427	0.000696	0.000589	0.000644	0.000303	0.000318	0.000541	0.000516
3282.84	0.00062	0.000682	0.000552	0.000926	0.000401	0.000704	0.000592	0.00068	0.00022	0.000199	0.000453	0.000397
3284.77	0.000709	0.000594	0.000462	0.000724	0.000466	0.000592	0.000535	0.000576	0.000119	0.000147	0.00031	0.000293
3286.7	0.000568	0.000469	0.000384	0.000458	0.000417	0.000487	0.000366	0.000404	6.7e-05	0.000157	8.6e-05	0.000264
3288.63	0.000326	0.000241	0.000315	6.4e-05	0.000167	0.000284	8.6e-05	7.6e-05	7e-06	5.4e-05	-0.000181	0.00014
3290.56	0	0.000107	0.000252	-0.000243	-7e-05	-4.3e-05	-0.0001	-0.000204	-0.000236	-0.000201	-0.000321	-0.000183
3292.49	-0.000297	-0.000131	-9e-06	-0.000472	-0.00033	-0.000376	-0.000254	-0.000389	-0.0006	-0.000512	-0.000394	-0.000554
3294.42	-0.000327	-0.000306	-0.000373	-0.000535	-0.000505	-0.000601	-0.000384	-0.000484	-0.000742	-0.000739	-0.000474	-0.000831
3296.35	-0.000395	-0.000348	-0.000572	-0.0005	-0.000492	-0.000666	-0.000558	-0.000557	-0.000683	-0.000779	-0.000567	-0.000869
3298.28	-0.000617	-0.000366	-0.000637	-0.000423	-0.000464	-0.000718	-0.000649	-0.000659	-0.000651	-0.0007	-0.000636	-0.000725
3300.2	-0.000742	-0.00041	-0.000626	-0.000422	-0.000569	-0.000745	-0.000714	-0.000745	-0.000711	-0.000607	-0.000661	-0.000606
3302.13	-0.000684	-0.000441	-0.000431	-0.000443	-0.000678	-0.000567	-0.000692	-0.000746	-0.000777	-0.000617	-0.000665	-0.000565
3304.06	-0.00065	-0.000573	-0.00041	-0.000495	-0.000686	-0.000436	-0.000594	-0.000625	-0.000855	-0.000707	-0.000704	-0.00068
3305.99	-0.00054	-0.000801	-0.000608	-0.000646	-0.000614	-0.000478	-0.00066	-0.000601	-0.000859	-0.000764	-0.000763	-0.000845
3307.92	-0.000567	-0.000925	-0.000863	-0.000823	-0.000554	-0.000663	-0.000808	-0.000796	-0.000789	-0.000857	-0.00091	-0.000963
3309.85	-0.000891	-0.000979	-0.001067	-0.001041	-0.000687	-0.000972	-0.000948	-0.001045	-0.000848	-0.000964	-0.001054	-0.000979
3311.78	-0.001152	-0.000987	-0.00116	-0.001325	-0.000971	-0.001262	-0.001082	-0.001245	-0.001057	-0.001107	-0.001072	-0.000979
3313.71	-0.00123	-0.001027	-0.001175	-0.001483	-0.001232	-0.001307	-0.001247	-0.001252	-0.001162	-0.001214	-0.001027	-0.001009
3315.63	-0.001229	-0.001151	-0.001118	-0.001407	-0.001348	-0.001085	-0.0013	-0.001088	-0.00117	-0.001232	-0.000988	-0.000942
3317.56	-0.001029	-0.001241	-0.001094	-0.001241	-0.001221	-0.001017	-0.001201	-0.000914	-0.001202	-0.001184	-0.000943	-0.000939
3319.49	-0.000774	-0.00111	-0.000982	-0.001042	-0.001019	-0.00108	-0.00107	-0.000832	-0.001094	-0.000992	-0.000842	-0.000946
3321.42	-0.000808	-0.001004	-0.000993	-0.000947	-0.000917	-0.001138	-0.001028	-0.001001	-0.000979	-0.000859	-0.000882	-0.000972
3323.35	-0.000847	-0.000934	-0.001035	-0.0009	-0.000933	-0.001107	-0.001013	-0.001173	-0.000962	-0.000837	-0.001015	-0.001038
3325.28	-0.0009	-0.000915	-0.001069	-0.000985	-0.001033	-0.000968	-0.001039	-0.001197	-0.001011	-0.000882	-0.001163	-0.00101
3327.21	-0.001079	-0.000943	-0.001121	-0.001164	-0.00104	-0.000902	-0.001046	-0.001125	-0.001049	-0.000924	-0.001237	-0.000926
3329.14	-0.001109	-0.000852	-0.001015	-0.001182	-0.00099	-0.000901	-0.00099	-0.000986	-0.001032	-0.000895	-0.001049	-0.000792
3331.07	-0.001056	-0.000936	-0.000947	-0.001177	-0.001	-0.000998	-0.000975	-0.000931	-0.000994	-0.000905	-0.000835	-0.000767
3332.99	-0.001142	-0.001136	-0.001049	-0.001186	-0.001073	-0.001162	-0.001092	-0.001086	-0.000966	-0.000986	-0.000747	-0.000949
3334.92	-0.001123	-0.001324	-0.001263	-0.001128	-0.001111	-0.001204	-0.001197	-0.001308	-0.001039	-0.001147	-0.000819	-0.001199
3336.85	-0.00103	-0.00146	-0.00141	-0.001147	-0.001197	-0.001128	-0.001211	-0.00138	-0.001189	-0.001241	-0.00099	-0.001384
3338.78	-0.001093	-0.00147	-0.001417	-0.001352	-0.001244	-0.001129	-0.001257	-0.001309	-0.00129	-0.001192	-0.001093	-0.001317
3340.71	-0.001194	-0.001348	-0.001319	-0.001509	-0.001182	-0.001241	-0.001227	-0.001151	-0.001247	-0.001142	-0.001103	-0.001081
3342.64	-0.001255	-0.001243	-0.001146	-0.001455	-0.001183	-0.001312	-0.001186	-0.001015	-0.001114	-0.001094	-0.001053	-0.000882
3344.57	-0.001294	-0.001301	-0.001072	-0.001395	-0.001189	-0.001349	-0.001212	-0.001034	-0.001053	-0.001082	-0.001131	-0.000845
3346.5	-0.00126	-0.001277	-0.001136	-0.001266	-0.001189	-0.001366	-0.001266	-0.001232	-0.001072	-0.00113	-0.001221	-0.000946
3348.42	-0.001232	-0.001269	-0.00131	-0.001146	-0.001222	-0.001313	-0.001308	-0.001405	-0.001069	-0.001115	-0.001203	-0.00106
3350.35	-0.001376	-0.001412	-0.001502	-0.001351	-0.00137	-0.001358	-0.001429	-0.001582	-0.001169	-0.001073	-0.001163	-0.001226
3352.28	-0.001575	-0.001563	-0.001658	-0.001693	-0.001611	-0.001554	-0.001594	-0.001757	-0.001324	-0.001162	-0.001102	-0.001288
3354.21	-0.001823	-0.001705	-0.001717	-0.001861	-0.001795	-0.001707	-0.001666	-0.001825	-0.001425	-0.001326	-0.00114	-0.001308
3356.14	-0.002046	-0.001797	-0.001668	-0.001846	-0.001897	-0.001756	-0.001843	-0.001852	-0.001494	-0.001432	-0.001294	-0.001413
3358.07	-0.002033	-0.001833	-0.001642	-0.001793	-0.001915	-0.00175	-0.002039	-0.001858	-0.001503	-0.001433	-0.001424	-0.001416
3360	-0.001905	-0.001801	-0.001702	-0.001742	-0.001867	-0.001825	-0.002055	-0.001881	-0.00144	-0.001415	-0.001436	-0.001447
3361.93	-0.001851	-0.001741	-0.001818	-0.001755	-0.001832	-0.001903	-0.001987	-0.001806	-0.001342	-0.001343	-0.001377	-0.001495
3363.86	-0.001849	-0.001733	-0.001892	-0.001864	-0.001886	-0.001918	-0.001931	-0.001719	-0.001363	-0.001335	-0.001371	-0.001525
3365.78	-0.001914	-0.00177	-0.001959	-0.001869	-0.001921	-0.001864	-0.001855	-0.001632	-0.001431	-0.001435	-0.001437	-0.001463
3367.71	-0.002119	-0.001881	-0.002045	-0.001733	-0.001855	-0.001795	-0.001791	-0.00164	-0.001482	-0.001505	-0.001535	-0.001343
3369.64	-0.002193	-0.001959	-0.002031	-0.001685	-0.001802	-0.00181	-0.001816	-0.001756	-0.001503	-0.00154	-0.001539	-0.001252
3371.57	-0.002005	-0.001985	-0.001889	-0.001741	-0.001817	-0.001827	-0.00181	-0.001872	-0.001472	-0.001484	-0.001409	-0.001171
3373.5	-0.001885	-0.00195	-0.001784	-0.001772	-0.001887	-0.00188	-0.001763	-0.001969	-0.001432	-0.001413	-0.001302	-0.00127
3375.43	-0.001897	-0.00188	-0.001718	-0.001803	-0.001908	-0.001877	-0.001703	-0.001936	-0.001365	-0.00137	-0.00121	-0.001326
3377.36	-0.001859	-0.00179	-0.001653	-0.001809	-0.001782	-0.001773	-0.001581	-0.001787	-0.001287	-0.001321	-0.001172	-0.001329
3379.29	-0.001878	-0.001697	-0.001798	-0.001776	-0.001656	-0.001681	-0.001535	-0.001661	-0.001242	-0.00129	-0.001233	-0.001367
3381.21	-0.001904	-0.001699	-0.001952	-0.001795	-0.001649	-0.001736	-0.001672	-0.001695	-0.001286	-0.001302	-0.001273	-0.001379
3383.14	-0.001865	-0.001796	-0.001931	-0.001798	-0.001725	-0.001834	-0.001868	-0.001759	-0.001389	-0.001326	-0.001268	-0.001378
3385.07	-0.001715	-0.001707	-0.001693	-0.001582	-0.001705	-0.00164	-0.001861	-0.001649	-0.001327	-0.001187	-0.001184	-0.001244
3387	-0.001597	-0.00162	-0.001537	-0.001522	-0.001617	-0.001477	-0.001767	-0.001594	-0.001165	-0.001058	-0.001215	-0.001174
3388.93	-0.001579	-0.001701	-0.001588	-0.001637	-0.001542	-0.001438	-0.001633	-0.001586	-0.00109	-0.00109	-0.001318	-0.001169
3390.86	-0.00162	-0.001682	-0.001728	-0.001743	-0.001491	-0.001441	-0.001524	-0.001564	-0.001138	-0.001147	-0.001422	-0.001282
3392.79	-0.001836	-0.001796	-0.002037	-0.001985	-0.001638	-0.001687	-0.001705	-0.001803	-0.001378	-0.001314	-0.001535	-0.001549
3394.72	-0.002009	-0.001974	-0.002113	-0.002044	-0.001788	-0.001928	-0.00191	-0.001977	-0.001639	-0.001491	-0.0015	-0.001638
3396.64	-0.002071	-0.002024	-0.001951	-0.001863	-0.00183	-0.001909	-0.0019	-0.001907	-0.001687	-0.001479	-0.001411	-0.001572
3398.57	-0.002033	-0.001951	-0.001734	-0.001753	-0.001787	-0.001751	-0.001793	-0.00175	-0.001534	-0.001312	-0.001347	-0.001374
3400.5	-0.002087	-0.001974	-0.001777	-0.001877	-0.001791	-0.001744	-0.001757	-0.001725	-0.001463	-0.001292	-0.001415	-0.001275
3402.43	-0.002159	-0.001917	-0.001877	-0.001935	-0.001768	-0.001691	-0.001676	-0.001712	-0.001451	-0.001355	-0.001385	-0.001236
3404.36	-0.002127	-0.001783	-0.001867	-0.001926	-0.001716	-0.001624	-0.001673	-0.001753	-0.001422	-0.001353	-0.001279	-0.00126
3406.29	-0.00206	-0.001797	-0.001907	-0.001868	-0.001759	-0.001615	-0.001757	-0.001866	-0.00141	-0.001368	-0.001245	-0.001388
3408.22	-0.00189	-0.001813	-0.001913	-0.001722	-0.001745	-0.0016	-0.00172	-0.001762	-0.001353	-0.001399	-0.001282	-0.001398
3410.15	-0.001954	-0.001991	-0.001988	-0.001808	-0.001802	-0.001779	-0.001794	-0.001718	-0.001369	-0.001455	-0.001417	-0.001412
3412.08	-0.00211	-0.002059	-0.001972	-0.001964	-0.0018	-0.00189	-0.001815	-0.001684	-0.001388	-0.001415	-0.001425	-0.001355
3414	-0.001993	-0.00186	-0.001807	-0.002005	-0.001675	-0.001777	-0.00163	-0.001625	-0.001251	-0.001297	-0.001255	-0.001254
3415.93	-0.001961	-0.001837	-0.001799	-0.002247	-0.001691	-0.001807	-0.001661	-0.001858	-0.00119	-0.001291	-0.001217	-0.001359
3417.86	-0.002142	-0.002043	-0.002055	-0.002444	-0.001842	-0.001957	-0.001932	-0.002198	-0.00139	-0.001383	-0.001401	-0.001617
3419.79	-0.002319	-0.00224	-0.002319	-0.002335	-0.00201	-0.002073	-0.002148	-0.002299	-0.001651	-0.00157	-0.001603	-0.001761
3421.72	-0.002443	-0.002345	-0.002431	-0.002158	-0.002105	-0.00212	-0.002279	-0.002187	-0.001839	-0.001726	-0.001735	-0.001705
3423.65	-0.002476	-0.002306	-0.00229	-0.002007	-0.002032	-0.001978	-0.002216	-0.00199	-0.001886	-0.001654	-0.001714	-0.001569
3425.58	-0.002235	-0.002107	-0.001992	-0.001839	-0.00183	-0.001687	-0.001892	-0.001738	-0.001678	-0.00146	-0.001625	-0.001417
3427.51	-0.00208	-0.002044	-0.001924	-0.001875	-0.001769	-0.001643	-0.00172	-0.001697	-0.001423	-0.001401	-0.001649	-0.001418
3429.43	-0.002302	-0.002154	-0.00216	-0.002155	-0.00188	-0.001934	-0.001848	-0.001911	-0.001402	-0.001517	-0.001767	-0.001666
3431.36	-0.002481	-0.002229	-0.00231	-0.002256	-0.001967	-0.002147	-0.002028	-0.002066	-0.001538	-0.001614	-0.001705	-0.001818
3433.29	-0.002451	-0.00221	-0.002259	-0.002214	-0.002012	-0.002183	-0.002139	-0.002089	-0.001672	-0.001652	-0.001479	-0.001703
3435.22	-0.00223	-0.002048	-0.002131	-0.002159	-0.001934	-0.002015	-0.002095	-0.002028	-0.001648	-0.001522	-0.001313	-0.001508
3437.15	-0.002091	-0.002147	-0.002176	-0.0023	-0.00191	-0.00189	-0.002049	-0.00207	-0.001639	-0.001432	-0.00141	-0.001469
3439.08	-0.001972	-0.002147	-0.00203	-0.002256	-0.00185	-0.001739	-0.001865	-0.001964	-0.001471	-0.001357	-0.00145	-0.001394
3441.01	-0.001936	-0.002031	-0.001915	-0.002217	-0.001739	-0.001698	-0.00177	-0.001905	-0.00114	-0.001269	-0.001418	-0.001392
3442.94	-0.00226	-0.002292	-0.002244	-0.002535	-0.001898	-0.001994	-0.002071	-0.002228	-0.001211	-0.001471	-0.001572	-0.001656
3444.87	-0.002647	-0.002607	-0.00256	-0.002705	-0.002197	-0.002238	-0.0024	-0.002486	-0.001613	-0.001728	-0.001695	-0.001766
3446.79	-0.002881	-0.002754	-0.002735	-0.002668	-0.002441	-0.002339	-0.002514	-0.002472	-0.002043	-0.001896	-0.001831	-0.001793
3448.72	-0.002897	-0.002747	-0.002731	-0.00251	-0.002524	-0.002351	-0.002369	-0.002281	-0.002218	-0.001931	-0.001965	-0.001867
3450.65	-0.002803	-0.002684	-0.002665	-0.002396	-0.002435	-0.002304	-0.002195	-0.002149	-0.002165	-0.001881	-0.001994	-0.001868
3452.58	-0.002502	-0.00237	-0.00235	-0.002157	-0.002101	-0.002064	-0.001975	-0.001987	-0.001802	-0.001655	-0.001736	-0.001704
3454.51	-0.002306	-0.002214	-0.002275	-0.002178	-0.001881	-0.001938	-0.001968	-0.001998	-0.001428	-0.001554	-0.001577	-0.00161
3456.44	-0.002478	-0.002354	-0.002532	-0.002527	-0.001986	-0.002031	-0.002181	-0.002212	-0.001436	-0.001683	-0.001662	-0.001694
3458.37	-0.002614	-0.002334	-0.002594	-0.002668	-0.002092	-0.002033	-0.002214	-0.002274	-0.001552	-0.001662	-0.001674	-0.001748
3460.3	-0.002643	-0.002354	-0.002563	-0.002724	-0.002153	-0.002076	-0.002189	-0.002305	-0.001671	-0.001624	-0.001684	-0.001839
3462.22	-0.002621	-0.002477	-0.002565	-0.002745	-0.002249	-0.002189	-0.002205	-0.002409	-0.001771	-0.001651	-0.001712	-0.001825
3464.15	-0.002571	-0.002553	-0.002576	-0.002679	-0.002314	-0.002247	-0.002312	-0.002478	-0.001838	-0.0017	-0.001709	-0.001688
3466.08	-0.002486	-0.002555	-0.002444	-0.002551	-0.002293	-0.002216	-0.002378	-0.002383	-0.001865	-0.001735	-0.001684	-0.001658
3468.01	-0.002409	-0.002426	-0.002335	-0.002378	-0.00216	-0.002168	-0.002276	-0.002211	-0.001765	-0.00176	-0.001704	-0.001727
3469.94	-0.002595	-0.002546	-0.002527	-0.002499	-0.002172	-0.002305	-0.002352	-0.002315	-0.001748	-0.001849	-0.001894	-0.001979
3471.87	-0.002819	-0.002746	-0.002713	-0.002632	-0.002281	-0.002387	-0.002461	-0.002442	-0.001828	-0.001854	-0.001976	-0.002131
3473.8	-0.00265	-0.002598	-0.002542	-0.002539	-0.002139	-0.002213	-0.00228	-0.002317	-0.001681	-0.001652	-0.001745	-0.001919
3475.73	-0.002357	-0.002425	-0.002467	-0.002585	-0.002017	-0.002089	-0.002155	-0.002275	-0.001476	-0.001518	-0.001609	-0.0017
3477.66	-0.002375	-0.002491	-0.002616	-0.002756	-0.002085	-0.002165	-0.002309	-0.002407	-0.001538	-0.001582	-0.001704	-0.001702
3479.58	-0.002485	-0.002522	-0.002663	-0.002775	-0.002133	-0.002236	-0.00239	-0.002501	-0.001704	-0.001651	-0.001806	-0.001748
3481.51	-0.002601	-0.002539	-0.002769	-0.002711	-0.00219	-0.002283	-0.002376	-0.002557	-0.001765	-0.001745	-0.001879	-0.001728
3483.44	-0.002858	-0.002787	-0.002973	-0.002819	-0.002432	-0.002407	-0.002522	-0.002611	-0.001917	-0.001936	-0.00196	-0.001807
3485.37	-0.002987	-0.002873	-0.002959	-0.002808	-0.002568	-0.002438	-0.002541	-0.002492	-0.002045	-0.00201	-0.001921	-0.001883
3487.3	-0.002808	-0.002695	-0.002704	-0.002697	-0.002427	-0.002327	-0.002376	-0.002309	-0.001955	-0.001889	-0.001809	-0.00184
3489.23	-0.002651	-0.002615	-0.002597	-0.002766	-0.002336	-0.002269	-0.002343	-0.002283	-0.001838	-0.001786	-0.001839	-0.001882
3491.16	-0.00272	-0.002705	-0.002676	-0.002839	-0.002304	-0.00235	-0.002474	-0.002408	-0.001862	-0.00183	-0.001967	-0.001969
3493.09	-0.002694	-0.002679	-0.002636	-0.002692	-0.002223	-0.002319	-0.002474	-0.002417	-0.001789	-0.001789	-0.001914	-0.001828
3495.01	-0.002449	-0.002491	-0.002418	-0.002435	-0.002054	-0.002085	-0.002255	-0.002245	-0.001451	-0.001556	-0.001607	-0.001529
3496.94	-0.002131	-0.002272	-0.002196	-0.002348	-0.001813	-0.001906	-0.002058	-0.002156	-0.001084	-0.00134	-0.001331	-0.001415
3498.87	-0.002219	-0.002424	-0.002385	-0.002642	-0.001894	-0.00213	-0.002206	-0.002423	-0.001166	-0.001468	-0.001508	-0.001716
3500.8	-0.002515	-0.002623	-0.002618	-0.002915	-0.002183	-0.00231	-0.002392	-0.002598	-0.001584	-0.001684	-0.001815	-0.002024
3502.73	-0.002609	-0.002602	-0.002723	-0.002948	-0.002304	-0.002287	-0.002367	-0.002488	-0.001818	-0.001796	-0.001936	-0.002084
3504.66	-0.00284	-0.002838	-0.003023	-0.003027	-0.002476	-0.002467	-0.00246	-0.002563	-0.002013	-0.002033	-0.002072	-0.002128
3506.59	-0.003041	-0.003002	-0.003072	-0.002956	-0.002616	-0.002512	-0.002509	-0.002536	-0.002116	-0.002063	-0.002008	-0.002014
3508.52	-0.002986	-0.002872	-0.00285	-0.002802	-0.002467	-0.002369	-0.002392	-0.00237	-0.002016	-0.001875	-0.001812	-0.001861
3510.45	-0.003017	-0.002842	-0.002831	-0.002815	-0.002324	-0.00237	-0.002441	-0.002397	-0.002053	-0.001837	-0.001832	-0.001965
3512.37	-0.003229	-0.002999	-0.00292	-0.002844	-0.002419	-0.002469	-0.002595	-0.002519	-0.002303	-0.001978	-0.002024	-0.002174
3514.3	-0.002973	-0.002747	-0.002627	-0.00258	-0.002316	-0.002202	-0.002398	-0.002299	-0.002201	-0.001885	-0.001951	-0.001953
3516.23	-0.0022	-0.002208	-0.002146	-0.002237	-0.001881	-0.001791	-0.001961	-0.001974	-0.001461	-0.001522	-0.001614	-0.001432
3518.16	-0.001764	-0.002116	-0.002094	-0.002311	-0.00166	-0.001771	-0.001899	-0.002118	-0.000824	-0.001327	-0.001463	-0.001292
3520.09	-0.00164	-0.00211	-0.002122	-0.00248	-0.001594	-0.001766	-0.001955	-0.002214	-0.000656	-0.001194	-0.001332	-0.001302
3522.02	-0.001764	-0.002161	-0.002292	-0.002676	-0.001641	-0.00188	-0.002019	-0.002284	-0.000858	-0.001244	-0.001416	-0.00147
3523.95	-0.00233	-0.002491	-0.002726	-0.002925	-0.001995	-0.002219	-0.002276	-0.002503	-0.001406	-0.001578	-0.001784	-0.001839
3525.88	-0.003171	-0.002969	-0.003212	-0.003202	-0.002596	-0.002659	-0.002666	-0.002748	-0.002207	-0.002109	-0.002229	-0.002238
3527.8	-0.003646	-0.003197	-0.003374	-0.003138	-0.002973	-0.00281	-0.002819	-0.002692	-0.002803	-0.00237	-0.002367	-0.002317
3529.73	-0.003364	-0.00295	-0.003034	-0.00274	-0.002753	-0.002528	-0.002551	-0.00235	-0.002612	-0.002114	-0.002066	-0.002007
3531.66	-0.003006	-0.002865	-0.002806	-0.002665	-0.002506	-0.002344	-0.002455	-0.00233	-0.002215	-0.00189	-0.001815	-0.001904
3533.59	-0.002797	-0.002858	-0.002615	-0.002744	-0.002402	-0.002237	-0.002395	-0.002327	-0.00201	-0.001752	-0.001647	-0.001843
3535.52	-0.002728	-0.00279	-0.002559	-0.002821	-0.002342	-0.002222	-0.002368	-0.002358	-0.001865	-0.001733	-0.001704	-0.001806
3537.45	-0.002534	-0.002548	-0.00245	-0.002672	-0.00212	-0.002041	-0.002276	-0.002316	-0.001605	-0.001598	-0.001687	-0.001617
3539.38	-0.001988	-0.002055	-0.002122	-0.00233	-0.001618	-0.001724	-0.001954	-0.002087	-0.000955	-0.001244	-0.001373	-0.001331
3541.31	-0.001694	-0.001895	-0.002101	-0.002219	-0.001345	-0.00168	-0.001833	-0.002113	-0.000487	-0.001131	-0.001245	-0.001367
3543.23	-0.00205	-0.002261	-0.002447	-0.002452	-0.001635	-0.00197	-0.00208	-0.002387	-0.000748	-0.001429	-0.001514	-0.001688
3545.16	-0.002693	-0.002737	-0.002771	-0.002732	-0.002211	-0.002319	-0.002352	-0.002565	-0.001455	-0.001785	-0.001796	-0.001981
3547.09	-0.003226	-0.003059	-0.002972	-0.002902	-0.00272	-0.002605	-0.002537	-0.002593	-0.002147	-0.002017	-0.002022	-0.002079
3549.02	-0.003494	-0.00315	-0.003066	-0.002871	-0.002944	-0.002685	-0.002657	-0.002527	-0.002571	-0.002101	-0.002168	-0.001974
3550.95	-0.003394	-0.00301	-0.002907	-0.002665	-0.002783	-0.002486	-0.002563	-0.00238	-0.002513	-0.001918	-0.001992	-0.001698
3552.88	-0.003147	-0.002809	-0.002689	-0.002608	-0.002524	-0.002335	-0.002429	-0.002343	-0.002151	-0.001743	-0.001725	-0.001596
3554.81	-0.002997	-0.00277	-0.002659	-0.002711	-0.002431	-0.00233	-0.002418	-0.002468	-0.001982	-0.001776	-0.001646	-0.00171
3556.74	-0.002665	-0.002621	-0.002494	-0.002562	-0.002219	-0.002165	-0.002241	-0.002321	-0.001768	-0.001634	-0.001558	-0.001621
3558.67	-0.001616	-0.001854	-0.001829	-0.002087	-0.001454	-0.001566	-0.001651	-0.001783	-0.00082	-0.000948	-0.00109	-0.001083
3560.59	-0.000365	-0.001045	-0.001297	-0.001875	-0.000675	-0.001133	-0.001182	-0.001561	0.000561	-0.000325	-0.000629	-0.000697
3562.52	-0.000568	-0.001335	-0.001777	-0.002265	-0.00094	-0.001501	-0.001503	-0.002011	0.000605	-0.000673	-0.000963	-0.001139
3564.45	-0.002038	-0.002358	-0.002659	-0.002774	-0.001968	-0.002215	-0.002227	-0.002592	-0.000729	-0.001554	-0.001683	-0.001887
3566.38	-0.003706	-0.003387	-0.003358	-0.003081	-0.003076	-0.002851	-0.002894	-0.002898	-0.002461	-0.002391	-0.002329	-0.002433
3568.31	-0.004793	-0.003968	-0.00366	-0.003062	-0.003705	-0.003116	-0.003218	-0.002831	-0.003716	-0.002823	-0.002603	-0.002519
3570.24	-0.004814	-0.003774	-0.003349	-0.002678	-0.003549	-0.00281	-0.002995	-0.002424	-0.003882	-0.002594	-0.002377	-0.002105
3572.17	-0.003596	-0.002773	-0.002441	-0.002142	-0.002609	-0.00204	-0.002261	-0.001847	-0.002771	-0.001756	-0.001645	-0.001408
3574.1	-0.002355	-0.002057	-0.001945	-0.002046	-0.001847	-0.001637	-0.001793	-0.001733	-0.001459	-0.001223	-0.001128	-0.001175
3576.02	-0.002372	-0.002321	-0.002298	-0.002382	-0.001951	-0.001876	-0.002028	-0.002093	-0.001343	-0.00144	-0.00139	-0.001539
3577.95	-0.002512	-0.002482	-0.002407	-0.002373	-0.002011	-0.001925	-0.002108	-0.002104	-0.001498	-0.001481	-0.001537	-0.001511
3579.88	-0.001832	-0.001925	-0.001898	-0.001994	-0.001498	-0.001499	-0.001658	-0.001702	-0.000885	-0.001003	-0.001227	-0.00101
3581.81	-0.000902	-0.001256	-0.00142	-0.001729	-0.000903	-0.001181	-0.001228	-0.001529	0.000205	-0.000582	-0.000893	-0.000716
3583.74	-0.001049	-0.001414	-0.001682	-0.001831	-0.001099	-0.001479	-0.001424	-0.00182	0.00017	-0.000827	-0.001099	-0.00102
3585.67	-0.001965	-0.002011	-0.00218	-0.00204	-0.001757	-0.0019	-0.001856	-0.002051	-0.000839	-0.001301	-0.001465	-0.001398
3587.6	-0.002802	-0.0025	-0.002487	-0.002244	-0.002322	-0.002145	-0.002169	-0.002087	-0.001735	-0.001604	-0.001624	-0.001599
3589.53	-0.003188	-0.002671	-0.002578	-0.002345	-0.002523	-0.002219	-0.002246	-0.002048	-0.002196	-0.00169	-0.001654	-0.001634
3591.46	-0.002922	-0.002427	-0.002335	-0.002142	-0.002238	-0.001977	-0.001998	-0.001814	-0.002075	-0.001475	-0.001484	-0.001387
3593.38	-0.002087	-0.001819	-0.001794	-0.001849	-0.001689	-0.001526	-0.001552	-0.001529	-0.001252	-0.001044	-0.001085	-0.001052
3595.31	-0.001787	-0.001732	-0.001787	-0.001891	-0.001672	-0.00162	-0.001572	-0.001704	-0.000865	-0.001127	-0.001081	-0.001134
3597.24	-0.002444	-0.002288	-0.002197	-0.002009	-0.002178	-0.002	-0.001972	-0.001925	-0.001632	-0.001594	-0.001468	-0.001393
3599.17	-0.002797	-0.002466	-0.002164	-0.001879	-0.002275	-0.001896	-0.002016	-0.001723	-0.002063	-0.001584	-0.001487	-0.001281
3601.1	-0.002243	-0.002023	-0.001727	-0.001657	-0.001719	-0.001473	-0.001673	-0.001415	-0.001434	-0.00117	-0.001122	-0.000985
3603.03	-0.001546	-0.001588	-0.00148	-0.001529	-0.001125	-0.001249	-0.00136	-0.001369	-0.000688	-0.000916	-0.000888	-0.000827
3604.96	-0.001227	-0.001357	-0.001345	-0.001399	-0.000888	-0.001109	-0.001213	-0.001356	-0.000339	-0.000768	-0.000744	-0.000786
3606.89	-0.000933	-0.001074	-0.001171	-0.001335	-0.000785	-0.001026	-0.001081	-0.00129	-1.4e-05	-0.000617	-0.000581	-0.00081
3608.81	-0.001099	-0.0012	-0.001415	-0.00139	-0.001013	-0.001303	-0.001218	-0.001451	-0.000201	-0.00077	-0.00084	-0.001043
3610.74	-0.001662	-0.001543	-0.001645	-0.001445	-0.001359	-0.001467	-0.001435	-0.001519	-0.000794	-0.000943	-0.001141	-0.001212
3612.67	-0.001718	-0.001437	-0.001483	-0.001505	-0.001337	-0.001283	-0.001336	-0.001388	-0.000821	-0.000857	-0.001037	-0.001064
3614.6	-0.001641	-0.001354	-0.001413	-0.001595	-0.001382	-0.0013	-0.001311	-0.001421	-0.000758	-0.000911	-0.001035	-0.00098
3616.53	-0.00232	-0.001874	-0.001792	-0.001709	-0.001945	-0.001689	-0.001678	-0.001603	-0.001506	-0.001302	-0.00132	-0.00111
3618.46	-0.003071	-0.002473	-0.002152	-0.001666	-0.002463	-0.00189	-0.001966	-0.001566	-0.002394	-0.001593	-0.001525	-0.001138
3620.39	-0.002934	-0.002457	-0.002092	-0.001481	-0.002263	-0.001643	-0.001812	-0.001322	-0.002324	-0.001395	-0.001423	-0.000966
3622.32	-0.001839	-0.001552	-0.001396	-0.001225	-0.001335	-0.001106	-0.001183	-0.001066	-0.001024	-0.000785	-0.000882	-0.000653
3624.25	-0.000775	-0.00073	-0.000733	-0.001002	-0.000618	-0.000777	-0.000702	-0.000993	0.00021	-0.000449	-0.000399	-0.000545
3626.17	-0.000555	-0.000513	-0.000628	-0.000996	-0.00058	-0.000821	-0.000667	-0.001102	0.000484	-0.000464	-0.000265	-0.000721
3628.1	-0.001454	-0.001138	-0.001186	-0.001169	-0.001328	-0.001287	-0.001155	-0.00134	-0.000553	-0.000915	-0.000657	-0.001048
3630.03	-0.00277	-0.002142	-0.001869	-0.001363	-0.002228	-0.001741	-0.001727	-0.001426	-0.002089	-0.001441	-0.001153	-0.001222
3631.96	-0.003382	-0.002679	-0.002113	-0.001463	-0.002503	-0.001801	-0.001858	-0.00129	-0.002855	-0.001571	-0.001426	-0.001111
3633.89	-0.002965	-0.002326	-0.001794	-0.001378	-0.002012	-0.001438	-0.001519	-0.001037	-0.002381	-0.001208	-0.001261	-0.000837
3635.82	-0.001964	-0.001499	-0.001217	-0.001153	-0.001228	-0.001068	-0.000975	-0.000917	-0.001191	-0.000803	-0.000826	-0.000608
3637.75	-0.001535	-0.001339	-0.001172	-0.000975	-0.001015	-0.001017	-0.000935	-0.001014	-0.000821	-0.00076	-0.000797	-0.000719
3639.68	-0.00114	-0.001113	-0.00103	-0.000932	-0.00073	-0.000728	-0.000896	-0.000883	-0.000485	-0.000404	-0.000584	-0.000699
3641.6	9.2e-05	-0.000338	-0.000487	-0.000853	5.8e-05	-0.000307	-0.00057	-0.000767	0.00079	0.000164	-0.000135	-0.000351
3643.53	0.001274	0.000502	0.000117	-0.000655	0.000744	-8.3e-05	-0.000207	-0.000774	0.002171	0.000494	0.000335	-0.000111
3645.46	0.001201	0.000568	2.8e-05	-0.000536	0.000551	-0.000416	-0.000176	-0.000867	0.002189	0.000183	0.0002	-0.000171
3647.39	-0.000404	-0.000406	-0.00077	-0.000605	-0.000597	-0.000994	-0.00065	-0.001	0.000442	-0.000577	-0.000423	-0.000579
3649.32	-0.002329	-0.001567	-0.001511	-0.00085	-0.001815	-0.001424	-0.001181	-0.001045	-0.001689	-0.00126	-0.000933	-0.000928
3651.25	-0.003579	-0.002396	-0.001955	-0.001094	-0.002569	-0.001667	-0.001593	-0.000983	-0.003195	-0.001601	-0.001329	-0.001062
3653.18	-0.003645	-0.002479	-0.00185	-0.001198	-0.002492	-0.001488	-0.001597	-0.000847	-0.003303	-0.001398	-0.001265	-0.000966
3655.11	-0.002624	-0.001817	-0.001307	-0.001116	-0.001758	-0.001106	-0.001219	-0.000786	-0.00211	-0.000926	-0.000805	-0.000695
3657.04	-0.001877	-0.00134	-0.001004	-0.000943	-0.001331	-0.000962	-0.000963	-0.000754	-0.001232	-0.000739	-0.000527	-0.000658
3658.96	-0.001791	-0.00142	-0.00114	-0.000795	-0.001364	-0.001009	-0.000953	-0.000728	-0.001244	-0.000808	-0.000724	-0.000708
3660.89	-0.001629	-0.001422	-0.001131	-0.000696	-0.001209	-0.000774	-0.000921	-0.000666	-0.001168	-0.000639	-0.000758	-0.00062
3662.82	-0.000619	-0.000618	-0.000588	-0.000684	-0.000392	-0.000319	-0.000603	-0.000588	6.1e-05	-0.000114	-0.000289	-0.000261
3664.75	0.000694	0.000285	-7.3e-05	-0.000446	0.000444	-0.000102	-0.000234	-0.000563	0.00138	0.000263	-3e-05	0.000108
3666.68	0.000967	0.000428	-5e-05	-0.000243	0.000614	-4e-05	-0.000166	-0.00057	0.001537	0.00036	2e-06	0.00013
3668.61	0.000827	0.000477	-2.4e-05	-0.000452	0.000562	-5e-05	-0.000104	-0.00055	0.001453	0.000332	0.000176	7.7e-05
3670.54	0.000542	0.000405	-2.2e-05	-0.000485	0.000256	-0.000258	-5.8e-05	-0.000484	0.001028	2.6e-05	6.9e-05	-2.5e-05
3672.47	-0.000339	-0.000122	-0.000261	-0.000434	-0.000399	-0.000522	-0.00023	-0.000437	2.9e-05	-0.000404	-0.000228	-0.000252
3674.39	-0.001368	-0.000773	-0.000586	-0.000464	-0.001068	-0.000771	-0.000531	-0.000399	-0.00101	-0.000735	-0.000493	-0.000449
3676.32	-0.002108	-0.001267	-0.000835	-0.000478	-0.001494	-0.000886	-0.000809	-0.000376	-0.001675	-0.000866	-0.000613	-0.000568
3678.25	-0.002484	-0.001781	-0.001154	-0.000386	-0.001753	-0.000914	-0.001007	-0.00038	-0.002206	-0.000904	-0.000819	-0.000591
3680.18	-0.002458	-0.001955	-0.001276	-0.00054	-0.001616	-0.000684	-0.00104	-0.000415	-0.002176	-0.000643	-0.000794	-0.000552
3682.11	-0.001038	-0.000926	-0.000645	-0.000765	-0.000585	-0.000249	-0.000515	-0.00044	-0.000583	-0.000102	-0.000268	-0.000192
3684.04	0.000782	0.000383	0.000107	-0.000406	0.000467	7.3e-05	0.000118	-0.000372	0.001134	0.000287	0.000179	0.000187
3685.97	0.00131	0.000891	0.000403	-6.9e-05	0.00072	0.00012	0.00035	-0.000246	0.001603	0.000318	0.000324	0.000227
3687.9	0.000601	0.000551	0.000183	3.8e-05	0.0002	-0.000123	0.000164	-0.000131	0.000773	-1e-06	8.6e-05	6.5e-05
3689.83	-0.000736	-0.000341	-0.000345	-3.6e-05	-0.000662	-0.000372	-0.00026	-7.5e-05	-0.000639	-0.000368	-0.000247	-0.0002
3691.75	-0.001765	-0.001172	-0.000825	-0.000189	-0.001299	-0.000548	-0.000621	-9.6e-05	-0.00176	-0.00058	-0.000561	-0.000388
3693.68	-0.001977	-0.001424	-0.000926	-0.00042	-0.001363	-0.000539	-0.000711	-0.000185	-0.001955	-0.000507	-0.000626	-0.000393
3695.61	-0.001054	-0.000774	-0.000464	-0.000476	-0.000698	-0.000288	-0.00037	-0.0002	-0.000869	-0.000205	-0.000246	-0.000107
3697.54	-4.8e-05	-3.3e-05	-2.7e-05	-0.000238	-3e-05	-7.3e-05	-5.2e-05	-0.000115	0.000198	-3.9e-05	4.2e-05	0.000126
3699.47	5.8e-05	5.2e-05	-1.4e-05	-0.000125	8.5e-05	-6.2e-05	-5.3e-05	-9.2e-05	0.000286	-9.3e-05	-1.9e-05	9.4e-05
3701.4	-0.000206	-0.000176	-0.000219	-0.000153	-1.2e-05	-8.3e-05	-0.000166	-0.000129	9e-06	-0.000115	-9.9e-05	-1.8e-05
3703.33	-5.9e-05	-0.000154	-0.000295	-0.000162	0.000129	-2.3e-05	-0.000146	-0.000156	0.000194	5e-05	-2.7e-05	-4.4e-05
3705.26	0.000729	0.000411	6.6e-05	-3.9e-05	0.000608	0.000165	0.000139	-0.000103	0.001035	0.000444	0.000239	0.000118
3707.18	0.001364	0.000924	0.000527	0.000135	0.000916	0.000313	0.000423	3.7e-05	0.001593	0.000655	0.000489	0.000191
3709.11	0.001164	0.000842	0.000609	0.000302	0.000719	0.000266	0.000416	0.000139	0.001204	0.00045	0.000419	0.000109
3711.04	-2.2e-05	5.3e-05	0.000141	0.000209	-3.7e-05	-3.8e-05	1e-06	8.5e-05	-0.000145	-7.3e-05	2.4e-05	-0.000136
3712.97	-0.001186	-0.000801	-0.00044	-0.0001	-0.000722	-0.000337	-0.0004	-5.3e-05	-0.001319	-0.000458	-0.000328	-0.000333
3714.9	-0.001464	-0.001074	-0.000708	-0.000365	-0.000843	-0.000371	-0.000493	-0.000155	-0.001443	-0.000478	-0.000419	-0.000328
3716.83	-0.000547	-0.000533	-0.000396	-0.000362	-0.00032	-0.000127	-0.000192	-0.00014	-0.000383	-0.000125	-0.000195	-2.9e-05
3718.76	0.000706	0.000336	0.000249	-0.000112	0.00034	0.0002	0.00028	-5.9e-05	0.000947	0.000353	0.000174	0.000324
3720.69	0.001149	0.000649	0.000483	0.000126	0.000524	0.000313	0.000431	-1e-05	0.001306	0.000473	0.000245	0.00042
3722.61	0.000533	0.000257	0.000157	0.000184	0.000194	0.000182	0.000168	-6.6e-05	0.000621	0.000236	8e-06	0.000315
3724.54	-0.00046	-0.000346	-0.000364	-8e-05	-0.000279	-8.4e-05	-0.000254	-0.000157	-0.000325	-0.000132	-0.00022	0.000115
3726.47	-0.000707	-0.000501	-0.000552	-0.000277	-0.000291	-0.000236	-0.000489	-0.00015	-0.000574	-0.000207	-0.000294	-0.000102
3728.4	0.000167	0.000126	-0.000121	-0.000211	0.000321	-9e-06	-0.000217	-3e-05	0.000442	0.000185	2.3e-05	-0.000145
3730.33	0.001634	0.001181	0.000633	0.000193	0.001153	0.000367	0.000437	0.000152	0.001944	0.000706	0.0005	0.000126
3732.26	0.001982	0.001534	0.000919	0.000488	0.001255	0.000472	0.000734	0.000154	0.002162	0.000863	0.00065	0.00026
3734.19	0.001083	0.000843	0.000519	0.000477	0.000628	0.000238	0.00052	7.9e-05	0.001007	0.000494	0.000336	0.000227
3736.12	-0.000555	-0.000446	-0.000235	0.000149	-0.000276	-0.000114	-9.5e-05	-5e-05	-0.000781	-0.000104	-0.000124	-7.5e-05
3738.05	-0.001493	-0.001104	-0.00056	-0.000496	-0.000708	-0.000342	-0.000477	-0.000141	-0.001574	-0.000474	-0.000222	-0.000335
3739.97	-0.000855	-0.000717	-0.000272	-0.000473	-0.000299	-0.000242	-0.000324	-3.2e-05	-0.000845	-0.000331	-7.5e-05	-0.000317
3741.9	0.000235	3.6e-05	0.000116	-0.000159	0.000318	0.000108	2.2e-05	9.6e-05	0.000419	8.4e-05	0.000244	-0.000134
3743.83	0.001054	0.000743	0.000416	4.7e-05	0.000687	0.000355	0.000347	0.000177	0.001304	0.000373	0.000498	9.5e-05
3745.76	0.001071	0.000976	0.000538	0.000241	0.000621	0.000332	0.000475	0.000141	0.001258	0.000363	0.000486	0.000103
3747.69	0.00039	0.000515	0.000325	0.000367	0.000192	0.000119	0.000336	8e-05	0.000416	5.4e-05	0.00022	0
3749.62	-0.000755	-0.000349	-0.000132	0.000213	-0.000435	-0.000145	-2.9e-05	-3.9e-05	-0.000858	-0.000352	-0.000103	-0.000267
3751.55	-0.001469	-0.00093	-0.000457	-8.5e-05	-0.00087	-0.000359	-0.000271	-9.8e-05	-0.001634	-0.000616	-0.00032	-0.000371
3753.48	-0.001515	-0.001102	-0.000618	-0.000155	-0.000932	-0.000395	-0.000404	-4e-05	-0.001682	-0.000604	-0.000446	-0.000241
3755.4	-0.00142	-0.001049	-0.000682	-0.00033	-0.00088	-0.000394	-0.000519	-4e-06	-0.001519	-0.00051	-0.000439	-0.000152
3757.33	-0.001003	-0.000632	-0.000437	-0.000377	-0.00062	-0.00032	-0.000404	1.7e-05	-0.001019	-0.000318	-0.000274	-9e-05
3759.26	-0.000503	-0.000225	-0.000136	-0.000127	-0.000306	-0.000226	-0.000174	1.2e-05	-0.000548	-0.000155	-0.000152	-5e-06
3761.19	-0.000418	-0.000231	-0.000152	7.5e-05	-0.00024	-0.000103	-0.000118	-3.8e-05	-0.000546	-6.9e-05	-0.000126	-3.2e-05
3763.12	-0.000284	-0.000115	-8.4e-05	-8e-06	-8.8e-05	5.9e-05	-3.8e-05	-8.8e-05	-0.000279	4.7e-05	3.2e-05	-3.3e-05
3765.05	0.000133	0.000224	0.000147	4.1e-05	0.000166	0.000142	0.000142	-1.9e-05	0.000269	0.000101	0.000189	0.000116
3766.98	8.6e-05	0.00021	0.000159	0.00013	9.6e-05	7e-05	0.000152	5.9e-05	0.000237	-1e-06	0.000127	9.3e-05
3768.91	-0.000483	-0.00027	-0.000165	7.2e-05	-0.000349	-0.00017	-6.6e-05	6.8e-05	-0.000527	-0.000251	-0.000175	-9.8e-05
3770.84	-0.00089	-0.000659	-0.000456	-0.000157	-0.000641	-0.000284	-0.000273	7e-06	-0.001015	-0.000314	-0.00032	-0.000217
3772.76	-0.000593	-0.000507	-0.000386	-0.000323	-0.000416	-0.000214	-0.000182	-7.3e-05	-0.000636	-0.000165	-0.000185	-0.00016
3774.69	-4.8e-05	-0.000124	-0.000137	-0.00018	-4.4e-05	-5.9e-05	-3.1e-05	-9.2e-05	-5.5e-05	5.2e-05	-1.8e-05	-8.2e-05
3776.62	0.000336	0.000172	0.000126	-4.9e-05	0.000221	5e-05	5.7e-05	-6.2e-05	0.000361	0.000183	0.000114	3.8e-05
3778.55	0.000557	0.000347	0.000275	0.000135	0.00035	0.000135	0.000148	4.6e-05	0.000553	0.000222	0.000154	0.000125
3780.48	0.000319	0.000248	0.000195	0.000153	0.000197	0.000142	0.0001	0.000138	0.000302	0.000184	8.6e-05	4.5e-05
3782.41	-0.000102	-7e-06	-1.4e-05	5.2e-05	-0.000118	2.6e-05	-4.1e-05	0.000165	-0.000183	3.3e-05	-6e-05	-3.1e-05
3784.34	-0.000433	-0.000212	-0.000166	-5.3e-05	-0.00033	-6.3e-05	-0.000145	0.000106	-0.000486	-0.000101	-0.000134	-9.9e-05
3786.27	-0.000517	-0.000316	-0.000195	-9.1e-05	-0.000325	-0.000129	-0.000135	2.1e-05	-0.000533	-0.0002	-0.000168	-9.4e-05
3788.19	-0.000525	-0.000426	-0.000238	-6.4e-05	-0.000239	-0.000132	-0.000154	-2.8e-05	-0.000579	-0.000195	-0.000181	-7.8e-05
3790.12	-0.000143	-0.00022	-0.000131	-0.000162	7.5e-05	1e-05	-3.3e-05	-8.2e-05	-0.000119	-6e-05	1.7e-05	-6e-06
3792.05	0.000738	0.000341	0.00014	2e-06	0.000581	0.000228	0.000192	-6.9e-05	0.000775	0.00021	0.000218	0.000196
3793.98	0.001202	0.000767	0.000404	4.9e-05	0.000858	0.000405	0.000254	-8.8e-05	0.001366	0.000523	0.000404	0.000244
3795.91	0.001582	0.001146	0.000648	3.5e-05	0.000995	0.000423	0.00043	-1.9e-05	0.00179	0.000675	0.000573	0.00035
3797.84	0.001338	0.001	0.0005	0.000216	0.00076	0.000273	0.000421	0.000101	0.001379	0.00055	0.000431	0.000369
[truncated: 105 more rows]
