# Supplementary material for: Fourier Transform Infrared with Attenuated Total Reflectance Applied to the Discrimination of Freshwater Planktonic Coccoid Green Microalgae
Source: PLoS One. 2014 Dec 26;9(12):e114458. doi: 10.1371/journal.pone.0114458 (PMC4277285; doi:10.1371/journal.pone.0114458)
Supplement: S7 Data — Raw data and its 9-point first derivative presented in .xlsx file for strain Desmodesmus communis (030). (XLSX) [file pone.0114458.s009.xlsx]

## Sheet: FTIR raw
	030_1.1	030_1.2	030_1.3	030_1.4	030_2.1	030_2.2	030_2.2	030_2.2	030_3.1	030_3.2	030_3.3	030_3.4
599.862	0.637104	0.668155	0.612002	0.56118	0.729223	0.610671	0.543817	0.682272	0.556757	0.612751	0.567148	0.544988
601.791	0.626555	0.664668	0.589894	0.552667	0.706271	0.603139	0.541068	0.633755	0.593215	0.584186	0.604743	0.504324
603.719	0.584924	0.648874	0.605901	0.532922	0.724672	0.565747	0.458396	0.631446	0.626615	0.612316	0.585132	0.486392
605.648	0.5897	0.570422	0.59818	0.515061	0.7264	0.608803	0.418941	0.592951	0.644172	0.586382	0.530841	0.474296
607.577	0.635216	0.526146	0.583443	0.49915	0.644379	0.64181	0.477576	0.574369	0.581073	0.564471	0.463719	0.447189
609.506	0.624372	0.541238	0.585218	0.506497	0.633328	0.608048	0.473647	0.582036	0.53991	0.515621	0.475676	0.440164
611.435	0.570487	0.463915	0.546005	0.509875	0.69534	0.561283	0.569074	0.547052	0.557414	0.507095	0.538249	0.420643
613.363	0.592481	0.455466	0.538904	0.511144	0.685514	0.560637	0.579889	0.529988	0.603811	0.561893	0.505773	0.414624
615.292	0.601304	0.557301	0.452264	0.52611	0.648168	0.599576	0.46352	0.546502	0.599134	0.562666	0.497006	0.428185
617.221	0.594357	0.635893	0.501434	0.511566	0.621295	0.609132	0.466971	0.518413	0.549713	0.607236	0.492887	0.47929
619.15	0.61316	0.693202	0.606882	0.507018	0.621918	0.599498	0.486028	0.536112	0.585381	0.668183	0.496654	0.524945
621.079	0.580114	0.659424	0.574233	0.574549	0.657604	0.637923	0.508894	0.570805	0.617219	0.634442	0.541168	0.54318
623.008	0.587392	0.645913	0.606771	0.608846	0.709704	0.654743	0.579881	0.588834	0.626239	0.660043	0.570048	0.592526
624.936	0.637775	0.675964	0.652173	0.624624	0.718324	0.683859	0.604254	0.63024	0.66067	0.708713	0.630584	0.65435
626.865	0.687756	0.677984	0.683773	0.643801	0.700667	0.69921	0.586912	0.641716	0.670064	0.711908	0.659533	0.653565
628.794	0.710895	0.701321	0.702242	0.676537	0.696762	0.689498	0.612796	0.663919	0.706063	0.720533	0.681176	0.671069
630.723	0.690486	0.695886	0.697137	0.684156	0.709008	0.681859	0.637726	0.704894	0.736266	0.732739	0.70329	0.708073
632.652	0.66059	0.678717	0.695787	0.675143	0.725489	0.686841	0.649518	0.70558	0.730965	0.734743	0.699948	0.698662
634.58	0.656163	0.688615	0.70169	0.670241	0.736921	0.690129	0.64898	0.691544	0.728685	0.740944	0.696475	0.691486
636.509	0.663432	0.70641	0.705566	0.6651	0.740847	0.696096	0.649785	0.690652	0.734527	0.735838	0.696594	0.70551
638.438	0.670463	0.711843	0.699861	0.676042	0.739391	0.711529	0.659828	0.691216	0.739388	0.733274	0.704689	0.702352
640.367	0.680668	0.710185	0.702087	0.690097	0.739391	0.710891	0.6674	0.688309	0.738579	0.742824	0.723822	0.703411
642.296	0.690094	0.716619	0.704357	0.6957	0.736304	0.704495	0.668648	0.693561	0.744847	0.742835	0.731041	0.713313
644.225	0.685185	0.71634	0.698667	0.702865	0.730528	0.705218	0.662438	0.693873	0.748696	0.736897	0.725821	0.724394
646.153	0.683852	0.716667	0.696167	0.704457	0.729626	0.707727	0.657629	0.689937	0.746707	0.738153	0.729153	0.729591
648.082	0.693303	0.719259	0.699652	0.703467	0.729299	0.706546	0.656177	0.693266	0.750278	0.746757	0.732057	0.72681
650.011	0.696545	0.717112	0.699243	0.70364	0.732097	0.705111	0.66074	0.695021	0.752224	0.750521	0.732518	0.72796
651.94	0.6944	0.714261	0.699981	0.702578	0.73502	0.705546	0.666704	0.694302	0.748027	0.748775	0.731917	0.733624
653.869	0.696355	0.716759	0.699812	0.704199	0.733827	0.702405	0.666755	0.693078	0.746712	0.744977	0.732087	0.736284
655.797	0.698979	0.718261	0.698709	0.704729	0.732886	0.699691	0.667845	0.693823	0.751191	0.744662	0.732501	0.737473
657.726	0.698365	0.71645	0.702746	0.704545	0.733069	0.701011	0.672973	0.693908	0.753457	0.749858	0.731959	0.738931
659.655	0.697097	0.715902	0.701304	0.705141	0.732653	0.702839	0.672817	0.691063	0.752027	0.751907	0.732324	0.738581
661.584	0.697696	0.714733	0.701368	0.70453	0.731908	0.701837	0.670212	0.691134	0.7507	0.749964	0.73195	0.737008
663.513	0.696875	0.712592	0.701674	0.703585	0.731147	0.699375	0.66871	0.690627	0.748553	0.748012	0.730315	0.734386
665.442	0.698517	0.716658	0.70182	0.707348	0.733756	0.702808	0.671728	0.692101	0.752633	0.750074	0.73329	0.735707
667.37	0.698655	0.719224	0.697474	0.709644	0.734606	0.702402	0.673837	0.695081	0.752472	0.748505	0.732523	0.732444
669.299	0.68636	0.705594	0.68805	0.699042	0.722338	0.687894	0.661807	0.686127	0.738694	0.739175	0.722688	0.722966
671.228	0.683639	0.700962	0.688454	0.695242	0.719481	0.687186	0.659432	0.681582	0.737829	0.738962	0.722722	0.723673
673.157	0.680993	0.698456	0.684786	0.691232	0.716085	0.685928	0.657954	0.677904	0.735237	0.736417	0.720669	0.720187
675.086	0.677686	0.695746	0.680776	0.687223	0.712172	0.681339	0.654805	0.673872	0.731034	0.73363	0.714912	0.716112
677.014	0.673592	0.69146	0.67721	0.683585	0.708932	0.677156	0.651391	0.669772	0.726667	0.72986	0.708902	0.713575
678.943	0.670477	0.686701	0.674035	0.679429	0.703267	0.673279	0.647353	0.665991	0.722229	0.72356	0.705524	0.709615
680.872	0.667114	0.682842	0.670036	0.675355	0.698702	0.669934	0.645328	0.662228	0.719668	0.719144	0.702037	0.705522
682.801	0.663087	0.678402	0.665778	0.671066	0.695929	0.66615	0.643509	0.658431	0.717934	0.714723	0.698014	0.702543
684.73	0.660898	0.675557	0.663107	0.668432	0.69274	0.663707	0.639256	0.655398	0.714543	0.711018	0.69565	0.699514
686.658	0.659635	0.674275	0.660671	0.66697	0.689913	0.661619	0.636739	0.653259	0.711387	0.709547	0.694308	0.697663
688.587	0.657841	0.672853	0.658567	0.664995	0.688852	0.659547	0.636528	0.651393	0.710562	0.708215	0.693113	0.696678
690.516	0.656305	0.67112	0.657505	0.663655	0.687195	0.658361	0.635676	0.649869	0.709277	0.706895	0.692596	0.6946
692.445	0.656525	0.670588	0.658471	0.66317	0.685541	0.657701	0.635701	0.648713	0.708463	0.707158	0.691629	0.693644
694.374	0.658371	0.672603	0.660302	0.664052	0.685991	0.65809	0.636109	0.64899	0.709517	0.709047	0.69172	0.695125
696.303	0.661421	0.674488	0.662282	0.666103	0.687268	0.659157	0.63708	0.65001	0.711497	0.710636	0.693762	0.697093
698.231	0.66239	0.675003	0.664217	0.667591	0.687563	0.659393	0.638901	0.649186	0.711961	0.711244	0.694545	0.697741
700.16	0.660772	0.673912	0.664031	0.667208	0.685848	0.657512	0.637517	0.646868	0.70949	0.709911	0.692269	0.695444
702.089	0.658766	0.671381	0.661404	0.664429	0.681059	0.653478	0.633831	0.643163	0.705325	0.705145	0.687887	0.691078
704.018	0.655294	0.667469	0.657409	0.660074	0.673535	0.646772	0.628095	0.636277	0.69858	0.698519	0.681269	0.685266
705.947	0.649965	0.662165	0.651677	0.654341	0.664892	0.638378	0.620923	0.627602	0.690139	0.689796	0.673136	0.677352
707.875	0.64362	0.65584	0.645197	0.647735	0.656127	0.629981	0.613249	0.619317	0.682177	0.681102	0.665111	0.669625
709.804	0.6373	0.6497	0.63943	0.641256	0.648573	0.622274	0.60526	0.61191	0.675259	0.674535	0.658071	0.662769
711.733	0.63194	0.644048	0.634166	0.636104	0.641889	0.616007	0.599545	0.605751	0.669234	0.668617	0.652317	0.656714
713.662	0.627211	0.638352	0.629116	0.631425	0.636502	0.611068	0.595245	0.600879	0.664217	0.663679	0.648045	0.651716
715.591	0.623697	0.634442	0.625047	0.627903	0.633319	0.607526	0.592437	0.597537	0.6607	0.661028	0.645222	0.648957
717.52	0.621728	0.632629	0.62329	0.626178	0.632076	0.606559	0.591245	0.595899	0.659668	0.660035	0.643609	0.648437
719.448	0.618469	0.629795	0.620228	0.622726	0.629698	0.604874	0.589819	0.59419	0.657863	0.657444	0.641377	0.645915
721.377	0.611258	0.622415	0.61268	0.614944	0.623322	0.598875	0.585081	0.589095	0.651355	0.651551	0.635197	0.639427
723.306	0.601383	0.612546	0.603513	0.605607	0.615248	0.591375	0.577879	0.581319	0.643019	0.643197	0.626991	0.63147
725.235	0.591177	0.602733	0.594128	0.596108	0.607114	0.583633	0.570119	0.573458	0.635004	0.634321	0.618922	0.623469
727.164	0.582563	0.593738	0.585073	0.586988	0.599347	0.576189	0.56249	0.566382	0.626764	0.626124	0.611123	0.615858
729.092	0.574405	0.585159	0.576619	0.578977	0.592045	0.569314	0.555759	0.559284	0.61865	0.618541	0.603279	0.608548
731.021	0.56666	0.577426	0.568905	0.571102	0.585919	0.562938	0.550136	0.553382	0.612072	0.611985	0.596943	0.602134
732.95	0.560889	0.571466	0.563511	0.565274	0.581767	0.559147	0.54662	0.549717	0.607938	0.607819	0.593373	0.598028
734.879	0.557904	0.567819	0.560311	0.562589	0.579756	0.55791	0.545116	0.548193	0.606378	0.606408	0.591573	0.596607
736.808	0.557224	0.567055	0.558997	0.561634	0.579738	0.558055	0.545584	0.548534	0.606769	0.606896	0.591671	0.596884
738.737	0.556257	0.566829	0.558429	0.560688	0.580714	0.558901	0.546863	0.549099	0.607596	0.607985	0.59294	0.597291
740.665	0.554893	0.565226	0.556933	0.558983	0.58019	0.558454	0.546406	0.548698	0.606883	0.607295	0.592469	0.596576
742.594	0.552359	0.562233	0.554522	0.556562	0.577191	0.55554	0.543424	0.546316	0.603718	0.604038	0.589571	0.593856
744.523	0.548387	0.558179	0.55082	0.552687	0.572076	0.550939	0.538952	0.541581	0.598484	0.598855	0.584387	0.588845
746.452	0.543408	0.553136	0.545886	0.547504	0.565093	0.544563	0.53306	0.535226	0.591784	0.591815	0.577548	0.582022
748.381	0.538005	0.548844	0.541123	0.542834	0.558038	0.537672	0.526178	0.528478	0.584712	0.584452	0.570852	0.575006
750.309	0.535046	0.544762	0.537837	0.539411	0.551727	0.53188	0.520301	0.522531	0.578771	0.57837	0.5652	0.56909
752.238	0.533565	0.54169	0.535965	0.537513	0.546974	0.527149	0.516058	0.518035	0.574447	0.573666	0.560851	0.564692
754.167	0.532206	0.541258	0.535036	0.537043	0.543796	0.523826	0.513407	0.514884	0.571337	0.57053	0.557568	0.562083
756.096	0.532176	0.541703	0.535029	0.536754	0.541411	0.521666	0.511574	0.513043	0.568913	0.56866	0.555534	0.560228
758.025	0.532079	0.541597	0.534855	0.536627	0.538888	0.519104	0.509074	0.510642	0.566344	0.566412	0.553185	0.557538
759.954	0.53137	0.541016	0.534319	0.536213	0.536047	0.516598	0.506568	0.508315	0.563836	0.563662	0.550452	0.555
761.882	0.530988	0.54115	0.534307	0.535433	0.534064	0.515299	0.505404	0.507157	0.561981	0.561735	0.54911	0.553474
763.811	0.530356	0.54069	0.533827	0.535131	0.533085	0.514209	0.504519	0.505847	0.560547	0.560573	0.547906	0.552354
765.74	0.528437	0.538217	0.53155	0.534148	0.530899	0.512196	0.502498	0.503899	0.557967	0.558109	0.545156	0.549885
767.669	0.52456	0.534171	0.527526	0.530055	0.526354	0.508315	0.499523	0.500596	0.553059	0.553146	0.540667	0.545094
769.598	0.519106	0.529019	0.522123	0.524038	0.52135	0.503434	0.49524	0.496034	0.547023	0.54724	0.535099	0.539306
771.526	0.512844	0.523227	0.516308	0.5183	0.517148	0.499582	0.491413	0.491803	0.541587	0.541951	0.529904	0.534126
773.455	0.507033	0.517647	0.51129	0.512803	0.515107	0.49798	0.4902	0.490647	0.538218	0.538582	0.526435	0.530761
775.384	0.502496	0.512631	0.506568	0.50799	0.515019	0.498253	0.490644	0.491441	0.536413	0.536907	0.524667	0.5289
777.313	0.498468	0.50819	0.502294	0.503944	0.514217	0.49774	0.489878	0.490809	0.533999	0.534301	0.522644	0.526718
779.242	0.49513	0.504841	0.499462	0.500866	0.513082	0.496549	0.488412	0.489578	0.531413	0.53133	0.519989	0.523953
781.17	0.492239	0.502421	0.497055	0.498419	0.511958	0.49552	0.487302	0.488681	0.528155	0.528354	0.516722	0.520873
783.099	0.490091	0.500372	0.494818	0.496324	0.511093	0.494868	0.486322	0.488006	0.524197	0.524713	0.513034	0.517188
785.028	0.489598	0.499424	0.493554	0.49518	0.51162	0.49537	0.486877	0.488202	0.520858	0.521182	0.509948	0.513684
786.957	0.490595	0.500001	0.494107	0.495906	0.513516	0.497586	0.489752	0.490192	0.518642	0.518666	0.507578	0.511395
788.886	0.493134	0.502197	0.496498	0.49862	0.517076	0.50155	0.493842	0.494126	0.51749	0.517634	0.506307	0.510269
790.815	0.496789	0.506436	0.500677	0.502693	0.522493	0.506926	0.498955	0.499691	0.517264	0.517566	0.506231	0.510182
792.743	0.50144	0.511215	0.50577	0.507416	0.528802	0.513527	0.50515	0.506267	0.518243	0.518312	0.506878	0.51092
794.672	0.50637	0.515528	0.510025	0.511784	0.534886	0.519726	0.510758	0.512336	0.519458	0.519325	0.508173	0.511907
796.601	0.509168	0.518229	0.512743	0.514424	0.538731	0.523614	0.514433	0.516116	0.519241	0.519069	0.508211	0.511826
798.53	0.509106	0.518042	0.512847	0.514497	0.539524	0.524424	0.515195	0.517033	0.51691	0.516714	0.505866	0.509541
800.459	0.507336	0.516384	0.510846	0.51262	0.537866	0.522637	0.513766	0.515546	0.513145	0.513222	0.502614	0.506055
802.387	0.504634	0.513936	0.508309	0.509843	0.535001	0.520381	0.511622	0.513222	0.510419	0.510806	0.500293	0.503755
804.316	0.501634	0.511121	0.505635	0.506917	0.532301	0.518448	0.509285	0.511111	0.510059	0.510528	0.499866	0.503624
806.245	0.499205	0.508792	0.503266	0.504827	0.530514	0.516693	0.507475	0.50962	0.511527	0.511891	0.501224	0.505193
808.174	0.497038	0.506348	0.501185	0.502756	0.528994	0.51518	0.506055	0.50848	0.513945	0.513963	0.503586	0.507515
810.103	0.494303	0.50346	0.49848	0.499829	0.526972	0.513027	0.504199	0.506554	0.515413	0.515559	0.505296	0.509172
812.032	0.490583	0.499598	0.494317	0.495688	0.523094	0.50917	0.500754	0.502756	0.514884	0.515254	0.504922	0.508444
813.96	0.485069	0.494005	0.488648	0.489927	0.516658	0.503069	0.495211	0.496759	0.511593	0.512027	0.501737	0.505274
815.889	0.477332	0.486217	0.481212	0.482575	0.508263	0.494588	0.487269	0.488624	0.504903	0.50563	0.495517	0.499478
817.818	0.468006	0.476794	0.471999	0.473261	0.497588	0.483967	0.476917	0.478193	0.496155	0.496904	0.486791	0.490584
819.747	0.457826	0.466454	0.461667	0.462633	0.484759	0.471593	0.464845	0.466062	0.486007	0.486415	0.476434	0.480014
821.676	0.447305	0.455747	0.451011	0.452036	0.471127	0.458692	0.452043	0.452975	0.475429	0.47584	0.465876	0.469512
823.604	0.437366	0.445513	0.44101	0.441876	0.458006	0.445678	0.439339	0.439954	0.46595	0.466681	0.45666	0.460203
825.533	0.428892	0.436668	0.432092	0.432888	0.445963	0.433741	0.427591	0.428215	0.458148	0.459082	0.449428	0.452585
827.462	0.422203	0.42971	0.42493	0.425845	0.435763	0.424035	0.417625	0.418352	0.452331	0.453193	0.443688	0.446769
829.391	0.417518	0.42487	0.420057	0.420769	0.428035	0.416487	0.409884	0.410929	0.448204	0.448994	0.439621	0.442472
831.32	0.414678	0.421905	0.417337	0.41755	0.422701	0.411216	0.404661	0.405719	0.445637	0.446123	0.437044	0.439681
833.249	0.413417	0.420328	0.416097	0.416036	0.418924	0.407415	0.401302	0.40205	0.444165	0.444212	0.435264	0.438114
835.177	0.412866	0.419484	0.415104	0.415143	0.415864	0.404446	0.398246	0.399259	0.44264	0.442638	0.433923	0.4368
837.106	0.412314	0.419047	0.414311	0.414341	0.413328	0.40217	0.395805	0.396891	0.440913	0.441099	0.432598	0.435302
839.035	0.412029	0.418685	0.414037	0.414247	0.411569	0.400338	0.394614	0.395038	0.43977	0.440107	0.431439	0.434078
840.964	0.412428	0.418709	0.414259	0.414513	0.410072	0.399051	0.393539	0.393846	0.439161	0.439599	0.430802	0.433434
842.893	0.413454	0.419663	0.41497	0.415094	0.409367	0.398585	0.392689	0.39355	0.439049	0.439514	0.430881	0.433554
844.821	0.414844	0.421182	0.416168	0.416288	0.409857	0.399094	0.392976	0.393993	0.440047	0.440175	0.431613	0.434252
846.75	0.416747	0.422925	0.417956	0.418008	0.410983	0.400346	0.394213	0.395007	0.441758	0.441751	0.43293	0.435653
848.679	0.418998	0.425045	0.420197	0.420261	0.413252	0.402575	0.396459	0.397194	0.444052	0.444096	0.435081	0.437847
850.608	0.421157	0.42721	0.42236	0.422522	0.41531	0.404434	0.398433	0.399279	0.445744	0.445679	0.436878	0.439261
852.537	0.423313	0.429143	0.424439	0.424382	0.415151	0.404458	0.398626	0.399222	0.445725	0.445766	0.436987	0.439228
854.465	0.426077	0.431663	0.42718	0.426777	0.414832	0.404303	0.398596	0.398947	0.445821	0.445888	0.43703	0.439318
856.394	0.429806	0.435442	0.430892	0.43043	0.416421	0.40572	0.399933	0.400606	0.447404	0.447509	0.438607	0.441083
858.323	0.434503	0.440071	0.435315	0.434919	0.419396	0.408654	0.402862	0.403732	0.450354	0.450367	0.441397	0.443905
860.252	0.439368	0.444791	0.439947	0.439753	0.423007	0.412686	0.406866	0.407735	0.454162	0.453931	0.444963	0.447256
862.181	0.442825	0.448352	0.443524	0.443349	0.427123	0.417213	0.411047	0.411908	0.458044	0.457961	0.448748	0.451264
864.11	0.443939	0.449573	0.444945	0.444629	0.431094	0.420954	0.414825	0.415625	0.461312	0.461477	0.452113	0.454649
866.038	0.442932	0.448828	0.44415	0.44367	0.434099	0.423972	0.418091	0.418741	0.463888	0.464031	0.454679	0.457249
867.967	0.440391	0.446424	0.441474	0.441146	0.436344	0.426304	0.420438	0.421092	0.46552	0.465523	0.456286	0.459161
869.896	0.436748	0.442602	0.437653	0.437589	0.437519	0.427582	0.421814	0.42231	0.466025	0.46613	0.456769	0.459731
871.825	0.432506	0.438009	0.433382	0.433067	0.437568	0.427776	0.421844	0.422506	0.465446	0.465683	0.456194	0.459274
873.754	0.427941	0.433261	0.428628	0.428526	0.43656	0.427103	0.420878	0.421785	0.464162	0.464266	0.455083	0.458078
875.682	0.423709	0.428902	0.424386	0.424476	0.434795	0.425622	0.419741	0.4203	0.46254	0.462365	0.453675	0.456301
877.611	0.420179	0.425181	0.420986	0.420785	0.43286	0.423434	0.417738	0.418441	0.460501	0.460379	0.451906	0.454119
879.54	0.417279	0.42224	0.418008	0.417735	0.430451	0.420914	0.415284	0.41588	0.45851	0.458493	0.449847	0.452083
881.469	0.415308	0.420055	0.415836	0.415672	0.427733	0.418635	0.413132	0.413402	0.456795	0.45638	0.44801	0.45033
883.398	0.414061	0.418632	0.414523	0.414673	0.425211	0.416452	0.41072	0.410982	0.455058	0.454755	0.446487	0.448652
885.327	0.413591	0.418342	0.414266	0.414287	0.4229	0.414216	0.408775	0.408839	0.453598	0.453571	0.44513	0.447534
887.255	0.414105	0.418929	0.414704	0.41475	0.421205	0.412565	0.40733	0.407558	0.452615	0.452579	0.444179	0.446875
889.184	0.415245	0.42017	0.415719	0.415958	0.419889	0.411492	0.405995	0.406634	0.451992	0.451808	0.443642	0.446266
891.113	0.416628	0.421574	0.417191	0.417203	0.418961	0.41081	0.405383	0.405741	0.45191	0.451407	0.443464	0.445937
893.042	0.418062	0.423034	0.418663	0.418602	0.418609	0.41038	0.404864	0.405194	0.452127	0.451554	0.443482	0.446233
894.971	0.419622	0.424593	0.420147	0.419854	0.418527	0.410279	0.404528	0.405066	0.452443	0.452036	0.443848	0.446747
896.899	0.421137	0.425899	0.421501	0.421161	0.418465	0.410222	0.404658	0.405109	0.452909	0.452505	0.444403	0.447168
898.828	0.422526	0.427158	0.422675	0.422482	0.418379	0.41017	0.404826	0.405329	0.453364	0.452886	0.444729	0.447716
900.757	0.423911	0.428194	0.423831	0.423654	0.418449	0.410321	0.404727	0.405378	0.453841	0.453474	0.445327	0.448357
902.686	0.425214	0.429382	0.425022	0.424918	0.418542	0.410542	0.405022	0.405606	0.454661	0.454334	0.446204	0.449009
904.615	0.426623	0.430741	0.426525	0.426466	0.418917	0.411029	0.405683	0.406082	0.455991	0.455584	0.4472	0.449859
906.544	0.428934	0.432887	0.428545	0.42846	0.420003	0.412168	0.406614	0.407029	0.457897	0.457171	0.448965	0.451538
908.472	0.432195	0.436119	0.431545	0.431298	0.42192	0.414179	0.408529	0.408968	0.460683	0.459878	0.451593	0.454187
910.401	0.436458	0.440184	0.435613	0.435215	0.424638	0.416876	0.411075	0.411564	0.464335	0.463464	0.455061	0.457618
912.33	0.441444	0.444836	0.440217	0.439638	0.427894	0.420238	0.414304	0.414631	0.468431	0.467376	0.459152	0.461403
914.259	0.446578	0.449915	0.44512	0.444654	0.431083	0.423261	0.417427	0.417665	0.472529	0.471356	0.462829	0.465104
916.188	0.451874	0.455321	0.45003	0.449644	0.433655	0.42542	0.419362	0.419908	0.475773	0.4744	0.465585	0.468163
918.116	0.45639	0.459802	0.454717	0.454074	0.434784	0.426784	0.420476	0.421139	0.477404	0.476292	0.467222	0.469934
920.045	0.459644	0.463213	0.458442	0.457656	0.434431	0.426689	0.420379	0.420993	0.477569	0.476856	0.467535	0.470401
921.974	0.462066	0.465582	0.46084	0.459811	0.43331	0.425657	0.419536	0.420132	0.476874	0.476138	0.467094	0.469935
923.903	0.46372	0.467132	0.462275	0.461409	0.431902	0.424536	0.418724	0.419192	0.476007	0.475365	0.466456	0.469221
925.832	0.464967	0.468499	0.463614	0.462944	0.431181	0.423877	0.418106	0.418789	0.475714	0.475038	0.466364	0.469042
927.76	0.466277	0.470138	0.465167	0.464506	0.431726	0.424371	0.418914	0.419508	0.476488	0.475832	0.467353	0.469867
929.689	0.468111	0.471959	0.467125	0.466441	0.433201	0.426016	0.420809	0.421151	0.47801	0.477651	0.469122	0.471743
931.618	0.470071	0.473903	0.469135	0.468617	0.43513	0.428214	0.422828	0.423494	0.480206	0.479754	0.47155	0.474233
933.547	0.471467	0.475599	0.470304	0.470067	0.437197	0.430502	0.425006	0.42584	0.482666	0.482102	0.474128	0.476891
935.476	0.472383	0.476336	0.471257	0.470842	0.43931	0.432916	0.427289	0.428132	0.484794	0.484545	0.476353	0.479364
937.405	0.472495	0.476408	0.471589	0.471084	0.441326	0.435008	0.429331	0.430085	0.486602	0.486443	0.47825	0.481205
939.333	0.471666	0.4759	0.470993	0.470641	0.442796	0.436653	0.431301	0.431819	0.487836	0.487731	0.479785	0.482804
941.262	0.470046	0.474419	0.46985	0.469584	0.444032	0.43812	0.432877	0.433593	0.488897	0.489029	0.481112	0.484366
943.191	0.468258	0.472566	0.468432	0.468125	0.445745	0.439839	0.434495	0.435527	0.490234	0.490345	0.482661	0.485887
945.12	0.466997	0.471368	0.467484	0.467261	0.447917	0.442109	0.437154	0.438164	0.491924	0.492265	0.484668	0.48777
947.049	0.466552	0.471124	0.467277	0.46713	0.450473	0.444651	0.439871	0.441122	0.494218	0.494795	0.486994	0.490339
948.977	0.467226	0.471814	0.467907	0.467983	0.453016	0.447245	0.442262	0.44374	0.496555	0.497114	0.489302	0.493058
950.906	0.469346	0.474178	0.470267	0.470393	0.455131	0.449526	0.444619	0.446163	0.498935	0.499637	0.492057	0.495827
952.835	0.473344	0.47826	0.474364	0.474453	0.457664	0.452309	0.447718	0.449144	0.502607	0.503404	0.495668	0.499398
954.764	0.479303	0.484165	0.480103	0.48042	0.4623	0.457077	0.452532	0.453837	0.508056	0.508796	0.501035	0.504782
956.693	0.486562	0.491748	0.487465	0.487574	0.468612	0.463575	0.458603	0.460085	0.514777	0.515615	0.508017	0.51159
958.622	0.495287	0.500247	0.495839	0.49576	0.475837	0.470602	0.465583	0.467072	0.522706	0.523593	0.515583	0.51935
960.55	0.50514	0.509817	0.505243	0.505035	0.48352	0.478207	0.472948	0.474635	0.531216	0.532015	0.52374	0.527507
962.479	0.515066	0.519658	0.515296	0.514787	0.491061	0.485715	0.480247	0.48197	0.539545	0.54008	0.531781	0.535346
964.408	0.524596	0.529055	0.525034	0.524233	0.497561	0.49211	0.486925	0.488335	0.546815	0.547241	0.538852	0.542369
966.337	0.53373	0.538455	0.533827	0.533386	0.50308	0.497472	0.492644	0.493806	0.552926	0.553809	0.544943	0.548389
968.266	0.542881	0.547444	0.542687	0.542586	0.508056	0.502333	0.49744	0.498708	0.558627	0.559609	0.550468	0.554034
970.194	0.552064	0.556369	0.552118	0.551812	0.512086	0.506662	0.501758	0.503098	0.563447	0.564281	0.555249	0.558993
972.123	0.561761	0.566262	0.561856	0.561567	0.515595	0.510225	0.505191	0.506831	0.567313	0.568277	0.559393	0.563115
974.052	0.57319	0.577749	0.573074	0.572719	0.519551	0.514133	0.508839	0.510881	0.572024	0.572854	0.564264	0.567718
975.981	0.587771	0.591976	0.587192	0.586786	0.525191	0.5195	0.514676	0.516496	0.578845	0.579463	0.570852	0.574202
977.91	0.606242	0.610382	0.605114	0.604802	0.533052	0.527448	0.522749	0.524292	0.588202	0.588928	0.580399	0.583663
979.839	0.629028	0.633399	0.627522	0.627236	0.543853	0.538045	0.533296	0.535028	0.601256	0.602173	0.593149	0.596426
981.767	0.656758	0.660878	0.654986	0.654437	0.558268	0.55186	0.546641	0.548917	0.618132	0.618992	0.609067	0.612514
983.696	0.688661	0.692694	0.686361	0.685643	0.575495	0.569043	0.563171	0.56542	0.637734	0.6384	0.62831	0.631712
985.625	0.723865	0.727564	0.720664	0.719761	0.594484	0.58787	0.581916	0.583916	0.6596	0.659972	0.649732	0.652857
987.554	0.761074	0.764551	0.75732	0.755734	0.614635	0.608026	0.601745	0.603614	0.683373	0.683075	0.672512	0.675518
989.483	0.798943	0.802442	0.794923	0.793053	0.636358	0.629437	0.622467	0.62442	0.707979	0.70757	0.696374	0.699464
991.411	0.83739	0.840345	0.832339	0.83053	0.659231	0.65146	0.644047	0.646241	0.733044	0.732577	0.720692	0.72401
993.34	0.874582	0.877045	0.868442	0.866511	0.681909	0.673775	0.665997	0.667854	0.758182	0.757328	0.745073	0.748252
995.269	0.908074	0.910596	0.90147	0.89982	0.703557	0.69534	0.687095	0.688605	0.781814	0.780994	0.768213	0.770874
997.198	0.93758	0.94011	0.930835	0.929209	0.723636	0.715381	0.706884	0.708312	0.80357	0.802425	0.789133	0.79194
999.127	0.962644	0.965381	0.956302	0.954596	0.742642	0.734082	0.725382	0.726658	0.82342	0.821829	0.808258	0.811433
1001.06	0.984492	0.987674	0.977911	0.976892	0.760794	0.751972	0.743019	0.744528	0.841088	0.839898	0.826125	0.829245
1002.98	1.00375	1.00756	0.997295	0.996651	0.777874	0.769205	0.760108	0.76184	0.857595	0.856836	0.842807	0.846053
1004.91	1.02167	1.02628	1.01583	1.01536	0.79467	0.786108	0.777057	0.778738	0.874085	0.873391	0.858997	0.862838
1006.84	1.04021	1.04509	1.0348	1.03428	0.812106	0.80376	0.794743	0.796393	0.891	0.890594	0.875917	0.879846
1008.77	1.05904	1.06479	1.05394	1.0536	0.830709	0.822544	0.813004	0.814809	0.908688	0.908527	0.893256	0.897106
1010.7	1.07818	1.08484	1.07282	1.07336	0.849979	0.841137	0.831484	0.83342	0.926669	0.926616	0.911389	0.915287
1012.63	1.09658	1.10407	1.0918	1.09272	0.868785	0.859611	0.849894	0.852005	0.944734	0.944229	0.929394	0.933231
1014.56	1.11284	1.12072	1.10904	1.10942	0.886961	0.878104	0.867543	0.86965	0.962796	0.962104	0.94659	0.950324
1016.49	1.12615	1.13403	1.12236	1.12244	0.903685	0.894956	0.884333	0.885859	0.97936	0.97862	0.962606	0.966462
1018.41	1.13497	1.14309	1.13106	1.13141	0.918094	0.909395	0.89884	0.900623	0.9935	0.992575	0.976335	0.980719
1020.34	1.13848	1.1461	1.13424	1.1346	0.930433	0.921513	0.910511	0.91284	1.0048	1.00415	0.987671	0.992022
1022.27	1.13719	1.14445	1.13341	1.13291	0.939843	0.930772	0.919767	0.921767	1.01303	1.01283	0.996359	1.00038
1024.2	1.1314	1.13867	1.12816	1.12722	0.945578	0.937166	0.925939	0.927334	1.01873	1.01862	1.00242	1.00581
1026.13	1.12169	1.12937	1.11866	1.118	0.948659	0.940663	0.929018	0.930299	1.02141	1.02169	1.00513	1.00844
1028.06	1.11051	1.11832	1.10797	1.10749	0.950502	0.941558	0.93087	0.931869	1.02176	1.02228	1.00541	1.00908
1029.99	1.09884	1.10653	1.09627	1.09609	0.949929	0.940731	0.930224	0.931693	1.02064	1.02083	1.00406	1.00785
1031.92	1.08656	1.09423	1.08368	1.08335	0.946759	0.938362	0.927437	0.929161	1.01755	1.01765	1.00059	1.00488
1033.85	1.07493	1.08259	1.07162	1.07157	0.942818	0.93447	0.924257	0.925698	1.0136	1.01386	0.997013	1.00074
1035.77	1.06524	1.07296	1.0624	1.06195	0.938908	0.930606	0.920607	0.922258	1.01033	1.01088	0.994264	0.997312
1037.7	1.05822	1.06584	1.05492	1.05418	0.935343	0.927644	0.917392	0.918863	1.00764	1.00795	0.991443	0.994662
1039.63	1.05238	1.06024	1.04867	1.04773	0.932124	0.924171	0.914106	0.915576	1.00514	1.00475	0.98842	0.991545
1041.56	1.04686	1.05472	1.04303	1.04219	0.928893	0.920456	0.911052	0.912347	1.00293	1.00205	0.984863	0.988571
1043.49	1.04056	1.04787	1.03652	1.036	0.92548	0.916624	0.907918	0.908906	0.999193	0.998687	0.980867	0.985137
1045.42	1.03312	1.03968	1.02931	1.02858	0.922289	0.913393	0.904451	0.905144	0.995566	0.994904	0.977302	0.981658
1047.35	1.02411	1.03067	1.02031	1.0195	0.918817	0.910354	0.90097	0.901512	0.991917	0.991234	0.973647	0.977626
1049.28	1.01269	1.01946	1.00932	1.00797	0.915405	0.906784	0.897512	0.898022	0.986729	0.986906	0.969352	0.972791
1051.2	0.997907	1.00479	0.995119	0.993729	0.911296	0.90252	0.893704	0.894107	0.980638	0.981184	0.963655	0.967354
1053.13	0.980428	0.987335	0.978131	0.976474	0.906313	0.897495	0.889463	0.889918	0.974278	0.975094	0.957472	0.96119
1055.06	0.961871	0.968545	0.959707	0.958275	0.900822	0.892817	0.884564	0.885358	0.967538	0.968429	0.951444	0.95505
1056.99	0.944431	0.951069	0.94193	0.941183	0.895835	0.888235	0.879608	0.880488	0.960721	0.960941	0.944909	0.948911
1058.92	0.928352	0.93495	0.926187	0.924953	0.890633	0.883092	0.874504	0.875188	0.9541	0.953788	0.938358	0.942568
1060.85	0.914012	0.920516	0.912576	0.910852	0.885523	0.878244	0.869737	0.870732	0.947918	0.947627	0.931973	0.936317
1062.78	0.902678	0.908627	0.90086	0.899003	0.880942	0.873342	0.865266	0.86649	0.941716	0.941823	0.92582	0.930017
1064.71	0.895243	0.900754	0.892895	0.891242	0.877253	0.86937	0.861968	0.862695	0.936664	0.937131	0.921041	0.925125
1066.64	0.892744	0.898427	0.890597	0.889138	0.874988	0.867484	0.859897	0.860423	0.934163	0.934506	0.918329	0.922484
1068.56	0.896964	0.902417	0.894779	0.89331	0.874334	0.866952	0.859027	0.859611	0.93373	0.934194	0.918059	0.92203
1070.49	0.906813	0.912701	0.904296	0.903233	0.875517	0.867868	0.859752	0.860401	0.935689	0.93605	0.920094	0.923795
1072.42	0.919533	0.925974	0.916883	0.91601	0.877851	0.869875	0.861525	0.862112	0.939334	0.939187	0.923408	0.926925
1074.35	0.929725	0.935975	0.927389	0.92576	0.879702	0.870844	0.863063	0.863282	0.941377	0.941543	0.925293	0.929241
1076.28	0.932004	0.938349	0.929868	0.92849	0.878835	0.870143	0.86218	0.86236	0.940092	0.940939	0.923813	0.928461
1078.21	0.926438	0.932383	0.924075	0.922941	0.874862	0.866676	0.858548	0.858286	0.935057	0.936032	0.919168	0.923571
1080.14	0.915278	0.920804	0.912661	0.91115	0.868345	0.860151	0.85195	0.85165	0.926963	0.927704	0.911183	0.91574
1082.07	0.899732	0.905731	0.897	0.895946	0.85978	0.851704	0.843091	0.843371	0.916872	0.917122	0.900623	0.905255
1083.99	0.881629	0.887853	0.879034	0.87794	0.84977	0.841772	0.833299	0.833577	0.905115	0.904602	0.888213	0.892576
1085.92	0.862915	0.868359	0.859822	0.858612	0.839052	0.830725	0.822807	0.822996	0.891929	0.89135	0.874585	0.879523
1087.85	0.843851	0.848682	0.840502	0.839609	0.827852	0.819596	0.811982	0.811633	0.877805	0.877558	0.861295	0.86613
1089.78	0.82542	0.830088	0.822164	0.820894	0.816042	0.807975	0.800548	0.800088	0.863721	0.863586	0.847638	0.852539
1091.71	0.808207	0.812706	0.804808	0.803254	0.804117	0.796006	0.788746	0.788946	0.84993	0.849992	0.833764	0.838912
1093.64	0.792644	0.796856	0.789373	0.787992	0.792091	0.784313	0.777249	0.77714	0.836668	0.836669	0.820768	0.825938
1095.57	0.779239	0.783348	0.776138	0.774797	0.780376	0.772563	0.765958	0.765417	0.823752	0.823884	0.808561	0.813666
1097.5	0.767707	0.771697	0.764274	0.763274	0.768627	0.761021	0.754598	0.754251	0.811413	0.812026	0.796741	0.801705
1099.43	0.757278	0.761233	0.753915	0.752703	0.756515	0.74919	0.742907	0.742331	0.800023	0.800355	0.785265	0.790044
1101.35	0.747305	0.751419	0.744406	0.742967	0.744591	0.737154	0.730912	0.729998	0.788517	0.788756	0.774054	0.77849
1103.28	0.737576	0.74163	0.734176	0.733155	0.732711	0.725169	0.719232	0.718449	0.777219	0.777602	0.763224	0.767484
1105.21	0.72686	0.730906	0.723068	0.721958	0.721063	0.713534	0.707867	0.707322	0.766418	0.766669	0.752508	0.756546
1107.14	0.714646	0.718986	0.711571	0.709852	0.709825	0.702189	0.696668	0.69621	0.756024	0.756288	0.742097	0.746048
1109.07	0.702316	0.706633	0.699613	0.697908	0.699114	0.691295	0.685926	0.685347	0.746517	0.746446	0.732657	0.736394
1111	0.690835	0.694625	0.68771	0.68635	0.689087	0.681195	0.675913	0.67494	0.737414	0.737229	0.723786	0.727476
1112.93	0.680043	0.683414	0.676634	0.675214	0.679148	0.671533	0.666117	0.664978	0.728703	0.728526	0.715094	0.718958
1114.86	0.67	0.673006	0.666494	0.664847	0.669263	0.661919	0.656463	0.655477	0.720437	0.720179	0.706721	0.710546
1116.78	0.660914	0.663656	0.657232	0.655427	0.659765	0.652255	0.647336	0.646186	0.712258	0.712052	0.6985	0.702194
1118.71	0.653066	0.655801	0.649259	0.647467	0.651228	0.643409	0.638703	0.637416	0.704804	0.704414	0.691033	0.694709
1120.64	0.646281	0.64894	0.642282	0.640595	0.643347	0.635445	0.630831	0.629425	0.69798	0.697414	0.684092	0.6879
1122.57	0.640107	0.642275	0.635586	0.633933	0.635514	0.627806	0.623227	0.621564	0.691201	0.690549	0.677195	0.68109
1124.5	0.632992	0.634881	0.628296	0.62644	0.627065	0.619497	0.614923	0.613107	0.683624	0.683045	0.669647	0.67349
1126.43	0.624472	0.626202	0.619504	0.617704	0.617424	0.610065	0.605604	0.603791	0.674546	0.674019	0.660692	0.664458
1128.36	0.615208	0.616578	0.609669	0.608108	0.607074	0.599827	0.595645	0.593772	0.664562	0.663777	0.650977	0.654636
1130.29	0.606337	0.607638	0.600592	0.599163	0.597159	0.589928	0.586095	0.584228	0.655031	0.65429	0.641714	0.645214
1132.21	0.599851	0.600777	0.59374	0.592436	0.588675	0.581639	0.57781	0.576209	0.647031	0.646464	0.633952	0.637429
1134.14	0.597227	0.59741	0.590477	0.589084	0.582419	0.575752	0.571817	0.570418	0.641585	0.640869	0.628621	0.632087
1136.07	0.598549	0.59817	0.591366	0.589629	0.579089	0.572601	0.568592	0.567415	0.639396	0.638651	0.626468	0.629973
1138	0.603919	0.603082	0.596176	0.594367	0.579169	0.572758	0.568605	0.567662	0.641071	0.640516	0.6283	0.631644
1139.93	0.612652	0.611546	0.604477	0.60254	0.582376	0.576034	0.571636	0.570731	0.646284	0.645732	0.633408	0.636538
1141.86	0.62299	0.621885	0.614522	0.612599	0.587619	0.581258	0.576856	0.575707	0.653633	0.652747	0.640185	0.64355
1143.79	0.633459	0.632268	0.624529	0.622897	0.593328	0.58697	0.582678	0.581176	0.661248	0.659947	0.647267	0.650927
1145.72	0.642111	0.641073	0.633027	0.631614	0.598304	0.591713	0.587416	0.585851	0.667544	0.666047	0.653288	0.657094
1147.65	0.647494	0.646703	0.638458	0.637286	0.601167	0.594664	0.590238	0.588725	0.671338	0.669807	0.657036	0.660991
1149.57	0.648825	0.647985	0.639888	0.638533	0.601133	0.594937	0.590446	0.588774	0.671584	0.670165	0.657472	0.661699
1151.5	0.645547	0.644412	0.636523	0.6349	0.598174	0.592156	0.587741	0.58585	0.668443	0.667072	0.654298	0.65873
1153.43	0.637521	0.636061	0.628398	0.626879	0.592437	0.586571	0.582531	0.580202	0.662281	0.660971	0.648249	0.65242
1155.36	0.625247	0.623894	0.616258	0.61486	0.584771	0.578979	0.575464	0.572666	0.653439	0.652175	0.639733	0.643799
1157.29	0.61005	0.608866	0.601008	0.599803	0.575727	0.570255	0.566743	0.56405	0.643046	0.641644	0.629474	0.633587
1159.22	0.592857	0.591646	0.583766	0.582809	0.565987	0.560985	0.557316	0.554813	0.631987	0.630485	0.618677	0.62264
1161.15	0.574265	0.572921	0.56529	0.564456	0.556269	0.551644	0.54804	0.545514	0.620713	0.619209	0.607551	0.611661
1163.08	0.555028	0.553588	0.546376	0.545487	0.546911	0.542475	0.538848	0.536416	0.609682	0.608255	0.596663	0.600832
1165	0.536007	0.534611	0.52762	0.52672	0.537643	0.53343	0.529989	0.52764	0.598947	0.597617	0.586239	0.590309
1166.93	0.518079	0.51666	0.509856	0.508956	0.528702	0.524761	0.521532	0.519148	0.588786	0.587559	0.576321	0.580431
1168.86	0.50159	0.500212	0.493645	0.492691	0.520146	0.516399	0.513243	0.510822	0.579147	0.577839	0.566833	0.571067
1170.79	0.486451	0.485334	0.478877	0.47797	0.511346	0.507981	0.504927	0.502507	0.569465	0.568037	0.557399	0.561616
1172.72	0.472311	0.471472	0.465241	0.464479	0.501961	0.498932	0.49591	0.493457	0.559071	0.557804	0.547529	0.551435
1174.65	0.459066	0.458484	0.452531	0.451741	0.491556	0.488601	0.48586	0.483442	0.547932	0.546906	0.536797	0.540563
1176.58	0.447612	0.447317	0.441513	0.440728	0.481553	0.478642	0.475924	0.473833	0.537773	0.536834	0.526856	0.530639
1178.51	0.438646	0.438553	0.432788	0.432162	0.47345	0.47076	0.467928	0.466121	0.529739	0.528727	0.519063	0.522715
1180.44	0.431966	0.432048	0.426487	0.42563	0.467375	0.464875	0.46217	0.460403	0.523929	0.522856	0.513473	0.516967
1182.36	0.427368	0.427641	0.422226	0.421326	0.463169	0.460731	0.458031	0.456299	0.520039	0.519092	0.50966	0.513239
1184.29	0.424548	0.425119	0.419502	0.41874	0.460284	0.457838	0.455245	0.45353	0.517571	0.516818	0.507162	0.510866
1186.22	0.423009	0.423793	0.418189	0.417368	0.458275	0.4558	0.453344	0.451679	0.515894	0.515328	0.505679	0.509359
1188.15	0.422463	0.423326	0.417872	0.417049	0.456635	0.454257	0.451758	0.450185	0.514785	0.514238	0.504616	0.508219
1190.08	0.422613	0.423633	0.418143	0.417373	0.455266	0.453158	0.450468	0.449012	0.514149	0.513586	0.50399	0.507641
1192.01	0.423309	0.42455	0.419101	0.418353	0.45448	0.452577	0.449708	0.448375	0.513853	0.513429	0.503949	0.507604
1193.94	0.425001	0.426354	0.420999	0.420066	0.454681	0.452842	0.449887	0.44869	0.51472	0.514346	0.504779	0.50844
1195.87	0.427873	0.429153	0.423805	0.422746	0.456316	0.454486	0.45166	0.450461	0.517221	0.516758	0.507145	0.510855
1197.79	0.431412	0.432758	0.427282	0.426204	0.459177	0.457278	0.454602	0.453332	0.520921	0.520331	0.510789	0.51447
1199.72	0.435249	0.436669	0.431121	0.429985	0.46278	0.460838	0.458112	0.45695	0.52549	0.524821	0.515165	0.518874
1201.65	0.439284	0.440582	0.434968	0.433932	0.467018	0.465146	0.462345	0.461084	0.530816	0.529902	0.520214	0.523879
1203.58	0.443106	0.444425	0.438707	0.4377	0.471471	0.469621	0.466738	0.465297	0.536184	0.535097	0.525371	0.528957
1205.51	0.44622	0.447632	0.441892	0.440971	0.475649	0.473604	0.470784	0.469344	0.540908	0.539894	0.529966	0.533685
1207.44	0.448706	0.450058	0.444351	0.443468	0.479306	0.477247	0.474345	0.472921	0.545018	0.544104	0.534046	0.537749
1209.37	0.451002	0.452229	0.446556	0.445613	0.482658	0.480638	0.477437	0.476151	0.548861	0.548096	0.537927	0.541491
1211.3	0.453251	0.454442	0.448729	0.447955	0.486226	0.484114	0.480941	0.479556	0.552997	0.55208	0.541866	0.545613
1213.23	0.45576	0.457013	0.451213	0.450564	0.490151	0.488109	0.484857	0.483419	0.557636	0.556432	0.54628	0.550132
1215.15	0.458962	0.460286	0.45444	0.453748	0.49455	0.492747	0.489115	0.487859	0.562701	0.561641	0.551495	0.555363
1217.08	0.462941	0.464261	0.458413	0.457745	0.499511	0.497697	0.493988	0.492688	0.568248	0.567366	0.557125	0.56113
1219.01	0.467627	0.468927	0.462971	0.462454	0.504656	0.5027	0.499115	0.4978	0.57419	0.573288	0.562942	0.567006
1220.94	0.47283	0.474309	0.46817	0.467657	0.509829	0.508055	0.504326	0.503009	0.580354	0.579312	0.56894	0.57304
1222.87	0.478489	0.479968	0.473841	0.473202	0.515159	0.51351	0.509559	0.50825	0.586536	0.585455	0.574914	0.579037
1224.8	0.484207	0.485537	0.479475	0.478963	0.520539	0.518727	0.514758	0.513394	0.592484	0.591433	0.580687	0.584817
1226.73	0.489594	0.491011	0.484812	0.484371	0.525532	0.523695	0.519552	0.51819	0.598068	0.596962	0.586106	0.590246
1228.66	0.494726	0.496245	0.489832	0.489339	0.530164	0.52836	0.524229	0.522783	0.603411	0.602347	0.591191	0.595356
1230.58	0.499238	0.500824	0.494347	0.493855	0.53457	0.532585	0.528637	0.52691	0.607944	0.607084	0.595769	0.600091
1232.51	0.503074	0.504829	0.498422	0.497893	0.538445	0.536323	0.532366	0.530432	0.611893	0.611048	0.599555	0.604024
1234.44	0.506061	0.508085	0.501599	0.501134	0.541486	0.5392	0.535301	0.53326	0.614973	0.614037	0.602284	0.60688
1236.37	0.508154	0.510262	0.503636	0.503269	0.543608	0.541166	0.53714	0.535046	0.616724	0.615915	0.604061	0.608666
1238.3	0.509349	0.511403	0.504735	0.504424	0.544791	0.54217	0.538129	0.535791	0.61735	0.616622	0.604643	0.609331
1240.23	0.509638	0.511722	0.504998	0.504722	0.545017	0.542293	0.538467	0.535952	0.616941	0.616213	0.604124	0.608835
1242.16	0.509173	0.51135	0.504685	0.504485	0.544565	0.541887	0.538195	0.535536	0.615701	0.614936	0.602897	0.607621
1244.09	0.507894	0.510134	0.503525	0.503387	0.54358	0.54065	0.537052	0.534209	0.613461	0.612739	0.600771	0.605657
1246.02	0.506229	0.50847	0.501838	0.50174	0.542058	0.538936	0.535249	0.532411	0.61062	0.610007	0.598085	0.60298
1247.94	0.504399	0.506778	0.500147	0.500171	0.540341	0.537201	0.533548	0.530751	0.60753	0.606902	0.595096	0.599848
1249.87	0.502634	0.505205	0.498667	0.49865	0.538717	0.535626	0.532044	0.529241	0.604176	0.603401	0.591681	0.596474
1251.8	0.501659	0.504314	0.498013	0.497858	0.5377	0.534705	0.531207	0.52838	0.600709	0.600042	0.588153	0.593164
1253.73	0.502162	0.504914	0.498734	0.498587	0.538146	0.535211	0.53173	0.52893	0.597526	0.596799	0.585015	0.589991
1255.66	0.504081	0.507143	0.500838	0.500831	0.540072	0.537168	0.533686	0.530911	0.594514	0.593555	0.582066	0.586948
1257.59	0.50681	0.510111	0.503657	0.503987	0.542626	0.539933	0.536581	0.533943	0.591737	0.590844	0.579349	0.584128
1259.52	0.508276	0.511637	0.505201	0.505649	0.543997	0.54168	0.538419	0.535714	0.588663	0.588007	0.576472	0.581227
1261.45	0.506542	0.51001	0.50371	0.504006	0.542364	0.539964	0.536889	0.534035	0.585413	0.584926	0.573431	0.578222
1263.37	0.501625	0.504877	0.498615	0.49885	0.536957	0.534633	0.53164	0.528802	0.582882	0.582303	0.570836	0.575561
1265.3	0.493923	0.496788	0.490596	0.490612	0.528023	0.526081	0.522899	0.520061	0.579887	0.579101	0.567785	0.572329
1267.23	0.485446	0.488197	0.481996	0.481746	0.518032	0.516099	0.512874	0.510118	0.576336	0.575512	0.564271	0.568905
1269.16	0.478698	0.481357	0.474991	0.47475	0.509821	0.507813	0.504798	0.502055	0.573271	0.572625	0.561156	0.56596
1271.09	0.473971	0.476523	0.470174	0.469979	0.503912	0.501934	0.499105	0.49629	0.570603	0.570022	0.558532	0.563276
1273.02	0.471081	0.47352	0.467332	0.467069	0.500039	0.498145	0.495263	0.492519	0.568803	0.568098	0.556893	0.561397
1274.95	0.469831	0.472302	0.466266	0.465873	0.498161	0.496312	0.493245	0.490537	0.568295	0.567579	0.556518	0.560801
1276.88	0.46946	0.472037	0.466066	0.465586	0.497437	0.495443	0.492513	0.489625	0.56838	0.567711	0.556453	0.560903
1278.81	0.469774	0.472192	0.466104	0.465656	0.497305	0.495163	0.49239	0.489433	0.568826	0.56814	0.55678	0.561264
1280.73	0.470518	0.472857	0.466618	0.46628	0.497829	0.495616	0.492739	0.489814	0.56985	0.569174	0.55787	0.562188
1282.66	0.471612	0.474129	0.467827	0.467623	0.498942	0.496708	0.493705	0.490826	0.571637	0.570928	0.559407	0.563807
1284.59	0.472938	0.475499	0.469289	0.468943	0.500199	0.498016	0.494915	0.492127	0.573396	0.572686	0.561003	0.565439
1286.52	0.473526	0.476149	0.469914	0.469469	0.500609	0.49836	0.495457	0.492531	0.573672	0.573032	0.561376	0.565792
1288.45	0.472362	0.475161	0.468768	0.46855	0.498825	0.496533	0.493771	0.490658	0.571564	0.5709	0.559331	0.563804
1290.38	0.470662	0.473522	0.467312	0.467095	0.495902	0.493738	0.491064	0.487982	0.568748	0.568005	0.556766	0.561175
1292.31	0.469447	0.47239	0.466333	0.466135	0.493448	0.49142	0.488902	0.48593	0.566378	0.565885	0.554689	0.559215
1294.24	0.469294	0.472284	0.466425	0.466279	0.492316	0.490454	0.487851	0.485028	0.565374	0.565105	0.553835	0.558479
1296.16	0.470165	0.473251	0.467362	0.467235	0.492436	0.490668	0.488105	0.485112	0.565731	0.565468	0.554197	0.558828
1298.09	0.471632	0.474802	0.468757	0.468654	0.493213	0.491441	0.489011	0.485881	0.566909	0.566829	0.555499	0.560093
1300.02	0.47351	0.476705	0.470684	0.470512	0.494441	0.492636	0.490129	0.487206	0.568676	0.568754	0.557404	0.56197
1301.95	0.474962	0.478381	0.472304	0.472141	0.495516	0.493683	0.491118	0.488281	0.570143	0.570263	0.558884	0.563405
1303.88	0.475865	0.47942	0.473281	0.473178	0.495766	0.49408	0.491571	0.488599	0.570931	0.570938	0.559582	0.56416
1305.81	0.476628	0.480088	0.47403	0.473944	0.495495	0.49387	0.491537	0.488644	0.571282	0.571147	0.559742	0.564468
1307.74	0.476571	0.480024	0.473959	0.473987	0.494521	0.492895	0.490603	0.487846	0.570368	0.570304	0.558849	0.563682
1309.67	0.476269	0.479698	0.47376	0.473799	0.493178	0.491622	0.489376	0.486531	0.56937	0.56928	0.557835	0.562653
1311.59	0.476227	0.479455	0.4737	0.473649	0.492304	0.490819	0.488712	0.485721	0.56848	0.568399	0.557012	0.561763
1313.52	0.475058	0.478111	0.472196	0.472225	0.490231	0.488756	0.486749	0.483502	0.565669	0.565757	0.554499	0.55933
1315.45	0.474192	0.477297	0.471296	0.471421	0.488088	0.486691	0.484829	0.481597	0.563756	0.56396	0.552715	0.55749
1317.38	0.473665	0.477031	0.470826	0.470985	0.486696	0.485419	0.48346	0.480448	0.562332	0.562478	0.551352	0.555934
1319.31	0.471963	0.47533	0.469034	0.469175	0.483959	0.482723	0.480711	0.477782	0.55913	0.559452	0.548346	0.553037
1321.24	0.470907	0.474258	0.468162	0.468217	0.481465	0.480373	0.478311	0.475675	0.557397	0.557801	0.546597	0.55145
1323.17	0.471113	0.474572	0.468555	0.46857	0.480456	0.479454	0.477522	0.474991	0.557281	0.557416	0.546333	0.551186
1325.1	0.471702	0.475144	0.469225	0.469268	0.47995	0.478974	0.477176	0.474496	0.557137	0.557089	0.546243	0.550885
1327.03	0.472613	0.476057	0.470218	0.470179	0.479531	0.478621	0.476871	0.474128	0.556901	0.557032	0.54622	0.55073
1328.95	0.473696	0.477094	0.471209	0.471185	0.479169	0.478257	0.476641	0.473872	0.556549	0.556978	0.546009	0.550558
1330.88	0.474676	0.4781	0.472291	0.472214	0.478974	0.478102	0.476451	0.473667	0.556429	0.556856	0.545891	0.550455
1332.81	0.476045	0.479612	0.47376	0.473637	0.479351	0.478598	0.476989	0.474189	0.557232	0.557591	0.54661	0.551215
1334.74	0.477923	0.481339	0.47539	0.475367	0.480971	0.480119	0.478713	0.475841	0.558922	0.559299	0.548118	0.5527
1336.67	0.480077	0.483123	0.477108	0.477047	0.483899	0.482925	0.481561	0.478541	0.56138	0.561579	0.55022	0.554777
1338.6	0.480863	0.48353	0.477163	0.477091	0.485797	0.485031	0.48355	0.480281	0.562115	0.561963	0.550791	0.555192
1340.53	0.478034	0.480609	0.474145	0.474246	0.483368	0.482486	0.480876	0.477428	0.558888	0.559034	0.548071	0.552571
1342.46	0.477181	0.480212	0.47415	0.474259	0.482178	0.481222	0.479682	0.476612	0.559759	0.559976	0.549086	0.553643
1344.38	0.476868	0.480105	0.474277	0.474267	0.482086	0.481203	0.479891	0.476982	0.560595	0.560659	0.549922	0.554427
1346.31	0.474908	0.478318	0.472561	0.472458	0.480474	0.479586	0.478375	0.475453	0.558684	0.558994	0.548097	0.552836
1348.24	0.473036	0.476643	0.470905	0.47092	0.478825	0.478056	0.477035	0.47418	0.556895	0.557265	0.546396	0.55118
1350.17	0.471088	0.474632	0.468807	0.469129	0.477	0.47629	0.475283	0.472548	0.554837	0.555172	0.544457	0.549304
1352.1	0.470809	0.474413	0.468698	0.469037	0.477067	0.476377	0.475394	0.472766	0.555349	0.555668	0.544946	0.549886
1354.03	0.471542	0.475166	0.469452	0.46971	0.47845	0.477875	0.477033	0.474325	0.556903	0.557163	0.546671	0.55138
1355.96	0.473047	0.476542	0.470741	0.471005	0.480485	0.480038	0.479213	0.476451	0.559262	0.559532	0.549105	0.553672
1357.89	0.475908	0.479396	0.473627	0.473873	0.484021	0.483662	0.482772	0.480059	0.563515	0.563834	0.553189	0.557848
1359.82	0.48082	0.48436	0.478487	0.478812	0.490032	0.489904	0.48899	0.486366	0.5703	0.570541	0.559694	0.564266
1361.74	0.485585	0.488825	0.482596	0.48304	0.49623	0.4964	0.495494	0.492703	0.576223	0.5763	0.565483	0.569958
1363.67	0.488027	0.491035	0.484704	0.485131	0.499988	0.49987	0.498598	0.495617	0.579685	0.580177	0.56942	0.574246
1365.6	0.494101	0.497459	0.491461	0.49183	0.507422	0.507089	0.505671	0.503046	0.589671	0.590128	0.579037	0.58394
1367.53	0.500534	0.503906	0.497901	0.498391	0.515973	0.515786	0.514374	0.511921	0.599535	0.599724	0.588413	0.593292
1369.46	0.502843	0.506204	0.500026	0.50045	0.520546	0.520251	0.518539	0.515938	0.603633	0.604011	0.592862	0.597623
1371.39	0.507484	0.511084	0.505014	0.505239	0.527595	0.527401	0.525503	0.522991	0.611797	0.611983	0.600618	0.605242
1373.32	0.512037	0.515246	0.509029	0.509292	0.534797	0.535014	0.533072	0.530286	0.618992	0.618993	0.607357	0.612043
1375.25	0.513483	0.516622	0.510104	0.510345	0.538794	0.538556	0.536419	0.53327	0.622365	0.622741	0.610973	0.615887
1377.17	0.517849	0.52137	0.515013	0.515247	0.545442	0.544901	0.542684	0.539826	0.630688	0.630959	0.618978	0.623808
1379.1	0.520735	0.524403	0.518092	0.518344	0.551031	0.550397	0.548021	0.545248	0.636929	0.637192	0.624947	0.629709
1381.03	0.522125	0.525977	0.519672	0.519935	0.554734	0.554124	0.551615	0.5489	0.641212	0.641607	0.629112	0.634035
1382.96	0.523816	0.527644	0.521509	0.521795	0.55848	0.557775	0.555334	0.552534	0.64576	0.646083	0.633565	0.638455
1384.89	0.526888	0.530794	0.524664	0.524955	0.563794	0.562805	0.560834	0.557655	0.651613	0.651595	0.639066	0.643858
1386.82	0.526146	0.529782	0.523416	0.523807	0.564594	0.563455	0.561691	0.558057	0.651209	0.651135	0.638664	0.643203
1388.75	0.522214	0.52595	0.519432	0.519857	0.560724	0.559355	0.557406	0.553543	0.646812	0.646923	0.634523	0.63896
1390.68	0.524033	0.528151	0.521837	0.52231	0.562443	0.560964	0.559251	0.555452	0.65025	0.65008	0.637385	0.642066
1392.61	0.528156	0.532335	0.526224	0.526716	0.566857	0.565622	0.564246	0.560309	0.6557	0.654872	0.64207	0.646643
1394.53	0.52818	0.532212	0.525569	0.526272	0.565976	0.564995	0.563751	0.559164	0.653469	0.652768	0.63995	0.644491
1396.46	0.527872	0.531649	0.524993	0.525682	0.564555	0.562953	0.561775	0.556758	0.650889	0.650455	0.63731	0.642101
1398.39	0.529041	0.533003	0.52645	0.526884	0.564438	0.562686	0.561633	0.556771	0.650842	0.650195	0.637476	0.642057
1400.32	0.525608	0.529771	0.523111	0.523743	0.558122	0.556058	0.554734	0.550051	0.644196	0.644131	0.631534	0.636117
1402.25	0.52806	0.53256	0.526346	0.52706	0.558851	0.557106	0.555751	0.551516	0.647497	0.647153	0.634306	0.638744
1404.18	0.528234	0.532553	0.526393	0.527021	0.557248	0.556022	0.555065	0.550563	0.645854	0.645513	0.632584	0.637066
1406.11	0.524273	0.52853	0.522372	0.522857	0.551275	0.549655	0.548888	0.544095	0.638578	0.638729	0.625805	0.630554
1408.04	0.524683	0.529384	0.523348	0.523759	0.550282	0.54871	0.54771	0.543339	0.638716	0.638906	0.62604	0.6306
1409.96	0.524744	0.529388	0.523151	0.523665	0.54915	0.547897	0.546815	0.542449	0.637709	0.637897	0.625187	0.629585
1411.89	0.523074	0.527545	0.52124	0.521805	0.54635	0.545066	0.543962	0.539358	0.634167	0.634611	0.622009	0.62648
1413.82	0.522619	0.527297	0.521068	0.521461	0.545136	0.543908	0.542747	0.538294	0.63352	0.634041	0.621193	0.625801
1415.75	0.524112	0.528509	0.522266	0.522406	0.546483	0.545465	0.544495	0.540077	0.635114	0.635322	0.622128	0.626742
1417.68	0.524002	0.527844	0.521303	0.521673	0.546489	0.546297	0.545478	0.540592	0.633937	0.633991	0.62102	0.625283
1419.61	0.51153	0.515242	0.508125	0.509039	0.532516	0.532175	0.53087	0.525588	0.617102	0.617922	0.605684	0.610135
1421.54	0.509441	0.513757	0.507044	0.507687	0.529419	0.528899	0.527279	0.522983	0.616651	0.61716	0.604605	0.609177
1423.47	0.508643	0.513147	0.506339	0.506854	0.528657	0.528642	0.526738	0.522825	0.616195	0.616791	0.604149	0.608744
1425.4	0.503424	0.507799	0.500878	0.501372	0.522724	0.522469	0.520321	0.516498	0.609799	0.610956	0.598395	0.603051
1427.32	0.505846	0.510375	0.503786	0.504058	0.525044	0.525149	0.522984	0.519625	0.614347	0.615034	0.60257	0.606943
1429.25	0.507417	0.511638	0.504892	0.505115	0.527176	0.527862	0.525578	0.522168	0.616679	0.617117	0.604847	0.609154
1431.18	0.507774	0.511731	0.504919	0.505121	0.528358	0.528692	0.526222	0.522702	0.617523	0.618179	0.605944	0.610097
1433.11	0.512823	0.516568	0.509898	0.510135	0.535077	0.535082	0.532546	0.529104	0.625265	0.625649	0.613339	0.617251
1435.04	0.519018	0.522661	0.515846	0.516157	0.543503	0.543923	0.541467	0.537955	0.634376	0.634284	0.622002	0.62577
1436.97	0.514009	0.517485	0.509937	0.510233	0.540587	0.540605	0.538074	0.534	0.628939	0.62963	0.61744	0.621714
1438.9	0.51337	0.516987	0.509531	0.509785	0.540645	0.540494	0.537786	0.533914	0.630429	0.631327	0.618714	0.62337
1440.83	0.517431	0.52127	0.514132	0.514339	0.545799	0.546051	0.543437	0.539746	0.637688	0.638228	0.625409	0.629975
1442.75	0.517709	0.521453	0.514457	0.514649	0.547423	0.547444	0.544855	0.541199	0.639465	0.639826	0.626909	0.631568
1444.68	0.519771	0.523379	0.516555	0.516744	0.550781	0.550799	0.548047	0.54458	0.643354	0.643394	0.630277	0.635012
1446.61	0.521545	0.524932	0.517943	0.518154	0.553481	0.553914	0.551217	0.547586	0.645795	0.645644	0.63274	0.63718
1448.54	0.518732	0.521982	0.514809	0.515083	0.551147	0.551135	0.548627	0.544487	0.641729	0.642032	0.62915	0.633568
1450.47	0.520215	0.523441	0.51656	0.516858	0.552712	0.552507	0.550126	0.54595	0.643908	0.644236	0.631138	0.635875
1452.4	0.523032	0.526181	0.519241	0.519528	0.5553	0.555297	0.552986	0.548939	0.64712	0.647211	0.634161	0.63892
1454.33	0.528058	0.531037	0.523977	0.524298	0.560864	0.561263	0.559105	0.555285	0.653199	0.652406	0.639414	0.643876
1456.26	0.526214	0.528476	0.521224	0.521692	0.558729	0.560217	0.558785	0.554298	0.649434	0.64817	0.635917	0.6403
1458.18	0.505892	0.507857	0.499948	0.500694	0.535802	0.536686	0.53563	0.529583	0.619713	0.620275	0.608408	0.613231
1460.11	0.501359	0.504575	0.49727	0.497766	0.530003	0.530045	0.528525	0.523226	0.616497	0.617143	0.604788	0.609562
1462.04	0.503853	0.507929	0.501354	0.50168	0.532681	0.533026	0.531431	0.52687	0.622516	0.622525	0.610003	0.614657
1463.97	0.501789	0.506212	0.499524	0.500095	0.531506	0.532532	0.531143	0.526679	0.621551	0.621342	0.609079	0.613414
1465.9	0.491111	0.495706	0.488552	0.489406	0.521693	0.522454	0.521029	0.516218	0.60938	0.610107	0.598078	0.602544
1467.83	0.483483	0.488626	0.481732	0.482651	0.515706	0.516233	0.514799	0.510454	0.603711	0.604375	0.59239	0.596943
1469.76	0.47638	0.481972	0.475533	0.476461	0.511663	0.512633	0.511552	0.507576	0.599452	0.599537	0.587649	0.591824
1471.69	0.462728	0.468222	0.46147	0.462823	0.500705	0.502831	0.502268	0.497751	0.584846	0.584933	0.573598	0.577721
1473.62	0.436584	0.441313	0.434389	0.435708	0.477007	0.478757	0.477725	0.472775	0.553277	0.554068	0.543557	0.548097
1475.54	0.425258	0.42996	0.423669	0.42467	0.466492	0.468164	0.467086	0.462924	0.542958	0.543884	0.533464	0.537844
1477.47	0.414673	0.419407	0.413407	0.414401	0.456433	0.45791	0.456817	0.453245	0.533223	0.534332	0.524175	0.528612
1479.4	0.412188	0.417012	0.411194	0.412174	0.454507	0.456345	0.455068	0.452341	0.533772	0.534347	0.52435	0.528519
1481.33	0.410268	0.41466	0.40869	0.4098	0.453444	0.455913	0.454452	0.452083	0.533751	0.534363	0.524683	0.528694
1483.26	0.411216	0.415139	0.409323	0.410411	0.45599	0.458466	0.456936	0.454719	0.538021	0.538688	0.529065	0.533109
1485.19	0.417948	0.421518	0.415729	0.416744	0.46536	0.468419	0.466676	0.464911	0.549745	0.549812	0.540253	0.543903
1487.12	0.427218	0.430035	0.423925	0.424996	0.477795	0.481639	0.479487	0.478064	0.563316	0.563198	0.553591	0.557198
1489.05	0.436379	0.438493	0.431963	0.433066	0.490088	0.494391	0.491879	0.49034	0.5757	0.575986	0.566306	0.570281
1490.97	0.442305	0.444575	0.437577	0.4387	0.497799	0.501366	0.498395	0.496525	0.584624	0.585966	0.576435	0.580538
1492.9	0.454298	0.457052	0.450556	0.451545	0.512383	0.515698	0.512585	0.51127	0.604288	0.60508	0.59526	0.599406
1494.83	0.46998	0.4728	0.466388	0.467375	0.531657	0.536006	0.532697	0.53189	0.626949	0.627146	0.617105	0.621355
1496.76	0.481804	0.484314	0.477097	0.47866	0.546043	0.550988	0.547311	0.546327	0.641804	0.642489	0.632271	0.636747
1498.69	0.492162	0.494379	0.487135	0.48888	0.558334	0.563026	0.559226	0.558029	0.655728	0.656583	0.646021	0.650593
1500.62	0.504449	0.506825	0.499767	0.501177	0.57335	0.577693	0.573593	0.572375	0.673325	0.67417	0.663607	0.667902
1502.55	0.520585	0.523087	0.515981	0.517319	0.593314	0.597466	0.592971	0.591857	0.69632	0.696511	0.685657	0.689512
1504.48	0.541618	0.543727	0.536666	0.538114	0.619035	0.624241	0.619586	0.618823	0.725564	0.724291	0.713246	0.717369
1506.41	0.558091	0.558773	0.550535	0.552086	0.638395	0.644685	0.640196	0.637951	0.742023	0.74081	0.730513	0.737069
1508.33	0.566141	0.566366	0.557283	0.558593	0.647558	0.65016	0.645495	0.641696	0.745391	0.74677	0.735342	0.742104
1510.26	0.584886	0.586201	0.57772	0.578992	0.669065	0.670978	0.665937	0.66325	0.773491	0.774058	0.761646	0.767343
1512.19	0.602029	0.604162	0.59544	0.596702	0.687779	0.689681	0.684272	0.681702	0.796317	0.7967	0.783647	0.789205
1514.12	0.621597	0.624097	0.615244	0.616823	0.709269	0.711537	0.7062	0.703767	0.821914	0.821909	0.808652	0.813617
1516.05	0.634337	0.636506	0.62708	0.628943	0.723688	0.726668	0.721441	0.718083	0.835016	0.8352	0.822359	0.826901
1517.98	0.639771	0.641653	0.631996	0.633541	0.728458	0.730224	0.725209	0.721	0.837628	0.838048	0.824235	0.82925
1519.91	0.653801	0.656178	0.646636	0.648467	0.744159	0.747083	0.742343	0.73878	0.859087	0.858044	0.843965	0.849484
1521.84	0.652994	0.655243	0.644868	0.646784	0.74263	0.744573	0.740008	0.734485	0.850946	0.851421	0.837596	0.84473
1523.76	0.66141	0.664061	0.654112	0.655917	0.750783	0.751956	0.747064	0.742047	0.861341	0.861831	0.847049	0.853221
1525.69	0.674896	0.678181	0.668137	0.670114	0.764837	0.766591	0.76145	0.756891	0.878927	0.878809	0.863853	0.869646
1527.62	0.681604	0.685331	0.675208	0.676987	0.770978	0.771147	0.766097	0.760868	0.883095	0.884389	0.868987	0.875249
1529.55	0.695261	0.699697	0.689843	0.691715	0.784562	0.783934	0.778631	0.773593	0.899882	0.901484	0.88489	0.891318
1531.48	0.714345	0.719521	0.709699	0.711888	0.80512	0.805612	0.80006	0.795225	0.925146	0.9254	0.908301	0.915017
1533.41	0.720068	0.725672	0.715283	0.717356	0.808988	0.809148	0.803778	0.79724	0.925135	0.92505	0.908845	0.915516
1535.34	0.729946	0.736404	0.726192	0.728057	0.816262	0.81486	0.809977	0.802152	0.932022	0.93242	0.915568	0.922237
1537.27	0.750846	0.758004	0.748635	0.750714	0.8388	0.839275	0.834775	0.827596	0.960968	0.960473	0.94328	0.950945
1539.2	0.744936	0.75103	0.74157	0.744238	0.832434	0.833832	0.831053	0.822747	0.950831	0.949994	0.934888	0.94537
1541.12	0.712214	0.71638	0.705617	0.708661	0.796787	0.795155	0.79253	0.782158	0.899418	0.900328	0.885305	0.894971
1543.05	0.70714	0.711655	0.700945	0.704056	0.791182	0.789485	0.786762	0.776926	0.896379	0.897146	0.880951	0.889851
1544.98	0.688962	0.69282	0.68235	0.685263	0.772022	0.768791	0.76634	0.755818	0.872835	0.874118	0.857259	0.866004
1546.91	0.681314	0.685512	0.676065	0.678577	0.761962	0.758777	0.756556	0.747227	0.869257	0.869412	0.851505	0.859602
1548.84	0.674709	0.679269	0.670227	0.672508	0.754118	0.752032	0.750147	0.741206	0.863864	0.863238	0.845607	0.854048
1550.77	0.650717	0.65433	0.645435	0.647718	0.72786	0.7248	0.72313	0.713353	0.830834	0.830959	0.813403	0.821969
1552.7	0.640871	0.64457	0.636256	0.638825	0.715428	0.713283	0.71235	0.703424	0.821511	0.821282	0.8031	0.811158
1554.63	0.620684	0.624162	0.615693	0.61857	0.691983	0.69047	0.690388	0.681383	0.795724	0.795255	0.777705	0.78577
1556.55	0.61284	0.616173	0.608147	0.61091	0.683601	0.682987	0.683217	0.674183	0.787366	0.78548	0.768987	0.776609
1558.48	0.595198	0.598807	0.590487	0.593025	0.661738	0.66437	0.665241	0.655336	0.763354	0.762102	0.748635	0.757288
1560.41	0.546197	0.549505	0.540761	0.543159	0.605872	0.604368	0.604154	0.594028	0.693883	0.696089	0.682397	0.691212
1562.34	0.550032	0.554526	0.547246	0.54982	0.609337	0.607473	0.60766	0.599881	0.705361	0.705891	0.691076	0.698523
1564.27	0.54506	0.550048	0.543197	0.546021	0.602875	0.601483	0.601964	0.594868	0.700091	0.700521	0.685698	0.692699
1566.2	0.537742	0.543041	0.536303	0.539191	0.593713	0.592087	0.592451	0.585575	0.690383	0.690909	0.675999	0.682928
1568.13	0.538424	0.54423	0.537789	0.540647	0.593534	0.593006	0.593764	0.587258	0.691549	0.691453	0.676761	0.6839
1570.06	0.526532	0.53291	0.525884	0.528896	0.578572	0.578013	0.578605	0.571673	0.671756	0.673206	0.658964	0.66637
1571.99	0.523409	0.530963	0.524207	0.527132	0.574094	0.572532	0.572927	0.566424	0.668449	0.669939	0.655381	0.662237
1573.91	0.529642	0.537961	0.531753	0.534619	0.580862	0.580447	0.580958	0.57512	0.678045	0.678484	0.66395	0.67042
1575.84	0.520313	0.528393	0.521425	0.524695	0.570963	0.571422	0.572125	0.565867	0.664219	0.665144	0.651525	0.65807
1577.77	0.503761	0.511518	0.504429	0.507668	0.554833	0.553679	0.554267	0.547985	0.643259	0.644817	0.631377	0.638082
1579.7	0.499581	0.507452	0.501117	0.504087	0.552317	0.551054	0.551785	0.546334	0.642154	0.643432	0.629908	0.63638
1581.63	0.49271	0.50008	0.494045	0.496752	0.54679	0.545892	0.546803	0.54178	0.636489	0.637869	0.624507	0.630803
1583.56	0.486388	0.493156	0.487282	0.48985	0.541445	0.540901	0.541722	0.536832	0.630479	0.631902	0.618759	0.624953
1585.49	0.482473	0.488949	0.483119	0.485838	0.538576	0.538271	0.539488	0.534571	0.62756	0.628729	0.616043	0.622108
1587.42	0.480899	0.487012	0.48123	0.483939	0.537756	0.537508	0.539055	0.534303	0.626728	0.627893	0.615249	0.621392
1589.34	0.481264	0.487205	0.481379	0.483997	0.539004	0.538847	0.540181	0.535833	0.627891	0.629203	0.616403	0.622597
1591.27	0.482627	0.488549	0.482699	0.485412	0.54149	0.541278	0.542534	0.538317	0.6304	0.631844	0.61895	0.625191
1593.2	0.486346	0.49212	0.486323	0.489081	0.546245	0.546097	0.547424	0.54313	0.635938	0.637283	0.624349	0.630616
1595.13	0.489834	0.495462	0.489472	0.492168	0.550632	0.550212	0.551599	0.547248	0.640621	0.641833	0.62886	0.635121
1597.06	0.494543	0.500192	0.494068	0.496857	0.556263	0.555539	0.556983	0.552652	0.646926	0.6485	0.635139	0.641544
1598.99	0.501297	0.506997	0.500843	0.503686	0.564119	0.56352	0.564739	0.560318	0.656263	0.657669	0.644206	0.650586
1600.92	0.509773	0.51539	0.509099	0.511961	0.574094	0.573494	0.574562	0.570033	0.66759	0.668504	0.654914	0.661328
1602.85	0.518335	0.523889	0.51724	0.520211	0.584197	0.583147	0.584039	0.579566	0.678219	0.679273	0.665205	0.67223
1604.77	0.529334	0.535012	0.528212	0.531282	0.596923	0.595365	0.596191	0.591651	0.692495	0.693494	0.679074	0.686559
1606.7	0.54197	0.547581	0.540751	0.543878	0.611532	0.609529	0.610331	0.605768	0.708491	0.709335	0.694623	0.702354
1608.63	0.555453	0.560902	0.553628	0.557003	0.626506	0.624309	0.624947	0.620161	0.724512	0.725316	0.710453	0.718374
1610.56	0.569166	0.574653	0.56704	0.570459	0.641206	0.638654	0.63928	0.634203	0.741127	0.742062	0.726702	0.73482
1612.49	0.587148	0.592497	0.584826	0.588218	0.661013	0.65771	0.658057	0.653319	0.76368	0.76442	0.748165	0.756642
1614.42	0.608572	0.613586	0.605885	0.609487	0.684752	0.68221	0.682146	0.677821	0.790854	0.790577	0.774176	0.782456
1616.35	0.625075	0.629459	0.621166	0.62502	0.701352	0.699453	0.699326	0.69423	0.807376	0.807763	0.791783	0.800927
1618.28	0.63966	0.643592	0.634413	0.638361	0.715199	0.711344	0.710833	0.705379	0.820965	0.822408	0.805525	0.815823
1620.21	0.666741	0.670856	0.661525	0.665533	0.744527	0.741038	0.740016	0.735632	0.856404	0.856546	0.838978	0.849046
1622.13	0.68916	0.693145	0.683458	0.687602	0.768265	0.766049	0.764475	0.760407	0.882353	0.882354	0.865115	0.87545
1624.06	0.703637	0.707417	0.69699	0.701327	0.783291	0.779666	0.777104	0.772974	0.894936	0.896845	0.879045	0.889807
1625.99	0.723569	0.72794	0.717269	0.721752	0.805853	0.801998	0.798875	0.795822	0.921061	0.923001	0.904251	0.915194
1627.92	0.737243	0.741986	0.731042	0.735669	0.82272	0.818699	0.814894	0.812462	0.938768	0.940764	0.922242	0.932951
1629.85	0.746924	0.751998	0.740938	0.74572	0.835017	0.830042	0.82528	0.823617	0.950638	0.953503	0.934597	0.945091
1631.78	0.763737	0.769283	0.758371	0.763288	0.855422	0.85106	0.845701	0.84514	0.973706	0.976366	0.957031	0.967807
1633.71	0.780309	0.78568	0.775334	0.780069	0.874652	0.872352	0.86696	0.866875	0.995004	0.996417	0.978046	0.990393
1635.64	0.775231	0.779362	0.768771	0.773598	0.86702	0.865039	0.859665	0.858412	0.980377	0.98245	0.966153	0.98044
1637.56	0.771975	0.776299	0.764384	0.769746	0.862153	0.858044	0.851195	0.850422	0.97079	0.974668	0.957279	0.969678
1639.49	0.785482	0.79097	0.779097	0.784248	0.875568	0.872535	0.865262	0.865677	0.990559	0.994139	0.975853	0.987197
1641.42	0.791581	0.797305	0.785801	0.790608	0.880479	0.877917	0.870473	0.871331	0.99777	1.00087	0.982892	0.99393
1643.35	0.801659	0.807012	0.795433	0.800062	0.889838	0.887848	0.880133	0.881617	1.00913	1.01148	0.993891	1.00494
1645.28	0.810593	0.814571	0.803044	0.807749	0.896163	0.896441	0.889593	0.890615	1.01698	1.01858	1.00213	1.014
1647.21	0.791409	0.793909	0.781617	0.786031	0.872152	0.871366	0.86467	0.86416	0.979967	0.983128	0.967819	0.980939
1649.14	0.793446	0.796885	0.784697	0.78845	0.872258	0.86995	0.863167	0.862854	0.982428	0.986047	0.968847	0.97999
1651.07	0.815096	0.819042	0.807479	0.811439	0.89401	0.895364	0.88864	0.889383	1.01436	1.01697	0.998706	1.00924
1653	0.778531	0.781772	0.769309	0.773549	0.849203	0.852803	0.84587	0.844748	0.957433	0.962609	0.947725	0.959433
1654.92	0.749148	0.752219	0.739412	0.742957	0.815029	0.814496	0.808008	0.806252	0.917727	0.923106	0.907868	0.917698
1656.85	0.754328	0.757879	0.746002	0.749283	0.818775	0.819138	0.813015	0.812933	0.93045	0.933479	0.917646	0.926232
1658.78	0.741973	0.745632	0.734385	0.737433	0.803972	0.805099	0.799271	0.799882	0.918949	0.921126	0.905533	0.913887
1660.71	0.725464	0.729005	0.718065	0.721113	0.785467	0.787612	0.782289	0.783194	0.900715	0.902585	0.887389	0.89555
1662.64	0.692199	0.695131	0.6842	0.687008	0.748572	0.751487	0.746567	0.74653	0.857598	0.860507	0.84577	0.853894
1664.57	0.662163	0.665108	0.654744	0.656865	0.715592	0.718184	0.713508	0.71339	0.822344	0.825181	0.810523	0.818407
1666.5	0.651943	0.655104	0.645436	0.647323	0.704372	0.708307	0.70421	0.704858	0.814561	0.815761	0.80171	0.809218
1668.43	0.629047	0.631596	0.621828	0.623735	0.679282	0.684629	0.6813	0.681654	0.785429	0.786495	0.773277	0.781022
1670.35	0.591915	0.593776	0.583793	0.5856	0.639403	0.643564	0.640464	0.639647	0.73604	0.738377	0.725631	0.733403
1672.28	0.573771	0.575555	0.566568	0.567969	0.619938	0.623929	0.621134	0.620349	0.716759	0.71812	0.705265	0.712365
1674.21	0.559678	0.561792	0.553194	0.554503	0.603683	0.609374	0.606872	0.606532	0.700919	0.702017	0.689691	0.69661
1676.14	0.525784	0.527857	0.519085	0.520282	0.566163	0.570883	0.568614	0.567547	0.656654	0.658701	0.647143	0.654286
1678.07	0.514805	0.51699	0.508661	0.509824	0.553614	0.558567	0.556752	0.556062	0.645408	0.646411	0.634934	0.641369
1680	0.497652	0.499539	0.49148	0.49256	0.534702	0.540318	0.538726	0.537979	0.623328	0.623694	0.612784	0.618683
1681.93	0.485207	0.486509	0.478927	0.479681	0.520919	0.527288	0.52604	0.525324	0.606811	0.606528	0.596036	0.602096
1683.86	0.458129	0.458887	0.451182	0.452063	0.489354	0.497076	0.496457	0.494611	0.568263	0.569261	0.560183	0.566875
1685.79	0.422761	0.423687	0.415881	0.416613	0.450519	0.456399	0.45527	0.453186	0.523113	0.525008	0.516036	0.522195
1687.71	0.415199	0.416767	0.40956	0.410108	0.441582	0.447683	0.446674	0.445964	0.516113	0.516942	0.507852	0.513235
1689.64	0.395162	0.396785	0.389761	0.390254	0.418763	0.425193	0.424128	0.423419	0.489337	0.490546	0.482022	0.487021
1691.57	0.377184	0.37884	0.372395	0.372469	0.397386	0.403542	0.402652	0.402179	0.466374	0.467569	0.459272	0.464007
1693.5	0.367844	0.369288	0.363496	0.363372	0.386047	0.392881	0.392467	0.392402	0.45418	0.454331	0.446359	0.450976
1695.43	0.348425	0.3492	0.343092	0.3435	0.363103	0.371152	0.371305	0.370697	0.42622	0.426264	0.419271	0.424208
1697.36	0.323632	0.324016	0.317758	0.317956	0.336772	0.343818	0.344323	0.342852	0.391433	0.391743	0.385187	0.390114
1699.29	0.313224	0.314293	0.308221	0.308469	0.325249	0.333209	0.33409	0.332576	0.377591	0.377974	0.371777	0.376583
1701.22	0.28019	0.281712	0.2752	0.275529	0.289209	0.295949	0.296716	0.294334	0.333733	0.335736	0.329786	0.334825
1703.14	0.273146	0.275037	0.269289	0.269248	0.281446	0.287314	0.288355	0.286658	0.325373	0.326529	0.320034	0.324789
1705.07	0.262411	0.264432	0.258976	0.258901	0.268577	0.274923	0.276375	0.274621	0.309504	0.310841	0.304539	0.30944
1707	0.248953	0.251221	0.245839	0.245575	0.252341	0.257864	0.25927	0.257312	0.290425	0.292221	0.286158	0.291079
1708.93	0.24265	0.245344	0.240273	0.240026	0.243744	0.248981	0.250664	0.248897	0.281928	0.283495	0.277416	0.282157
1710.86	0.237286	0.240068	0.235115	0.234926	0.236364	0.241299	0.243215	0.241403	0.27365	0.275079	0.268879	0.273805
1712.79	0.234833	0.237426	0.232577	0.232358	0.232397	0.237578	0.23976	0.237958	0.268984	0.270095	0.2638	0.268766
1714.72	0.232912	0.234687	0.229706	0.229544	0.228827	0.234596	0.237372	0.235196	0.263848	0.264839	0.258667	0.263615
1716.65	0.22946	0.23073	0.225504	0.225485	0.223566	0.229912	0.233058	0.230455	0.257208	0.258346	0.25261	0.257715
1718.58	0.221212	0.222743	0.217267	0.2175	0.212758	0.218619	0.22126	0.218576	0.246278	0.248476	0.242965	0.248099
1720.5	0.218879	0.220875	0.216036	0.216021	0.208984	0.213846	0.216326	0.214142	0.244587	0.24661	0.240645	0.245632
1722.43	0.219021	0.220978	0.216425	0.216355	0.207911	0.212934	0.215526	0.213589	0.244442	0.246189	0.24014	0.244977
1724.36	0.216928	0.218571	0.21397	0.213927	0.204181	0.209332	0.211703	0.209919	0.240778	0.242843	0.236937	0.241741
1726.29	0.216541	0.218056	0.213607	0.213569	0.202484	0.207511	0.209857	0.20822	0.239988	0.241924	0.235992	0.240747
1728.22	0.217491	0.218446	0.213899	0.213946	0.202426	0.207799	0.210323	0.20856	0.239806	0.241445	0.235565	0.240214
1730.15	0.218063	0.217848	0.213054	0.213028	0.201895	0.207367	0.209996	0.20787	0.23807	0.239668	0.233723	0.238455
1732.08	0.220287	0.219144	0.214364	0.214163	0.203074	0.208737	0.211396	0.209275	0.238772	0.240076	0.233939	0.238717
1734.01	0.217878	0.21567	0.209983	0.209992	0.198125	0.205046	0.207343	0.205018	0.232364	0.234607	0.22863	0.233936
1735.93	0.21499	0.211821	0.206122	0.205983	0.192204	0.19804	0.200039	0.19783	0.227684	0.229957	0.223899	0.229192
1737.86	0.217272	0.213701	0.208365	0.208072	0.193222	0.199058	0.200971	0.199331	0.229756	0.231301	0.225351	0.230051
1739.79	0.214222	0.20928	0.20346	0.203288	0.187729	0.194158	0.195767	0.194078	0.223085	0.225059	0.219289	0.224057
1741.72	0.21171	0.205647	0.199751	0.199447	0.183409	0.189618	0.191168	0.189453	0.218404	0.220322	0.214588	0.21931
1743.65	0.208415	0.201337	0.195291	0.194897	0.179019	0.185135	0.186735	0.184865	0.21252	0.214433	0.208867	0.213428
1745.58	0.204347	0.196715	0.190724	0.190381	0.174239	0.180255	0.181788	0.179971	0.206921	0.208714	0.203345	0.207781
1747.51	0.200207	0.192482	0.186513	0.186465	0.17027	0.176757	0.178235	0.176468	0.201983	0.203602	0.198423	0.202702
1749.44	0.1938	0.186605	0.180677	0.180805	0.165256	0.171896	0.173251	0.171252	0.195351	0.197334	0.192241	0.19671
1751.36	0.185426	0.180052	0.174212	0.174565	0.158525	0.165135	0.166194	0.16432	0.188523	0.191059	0.186215	0.190741
1753.29	0.178955	0.175442	0.170238	0.1705	0.153433	0.159616	0.160706	0.159065	0.184779	0.187243	0.182334	0.186938
1755.22	0.176199	0.173866	0.169263	0.169436	0.152044	0.15849	0.159887	0.158225	0.183982	0.186096	0.181204	0.185688
1757.15	0.171056	0.169765	0.165131	0.165583	0.148931	0.155591	0.15714	0.155149	0.179719	0.182187	0.177336	0.181896
1759.08	0.167952	0.167663	0.163368	0.163879	0.147314	0.153496	0.155051	0.15312	0.178226	0.180603	0.175709	0.180386
1761.01	0.165971	0.1665	0.162256	0.162963	0.146441	0.153118	0.154709	0.152751	0.177174	0.179482	0.174862	0.179381
1762.94	0.162262	0.163289	0.15894	0.159819	0.143178	0.149906	0.151305	0.149308	0.173811	0.176521	0.172031	0.176628
1764.87	0.161614	0.163106	0.159184	0.159961	0.142834	0.149019	0.150455	0.148772	0.174468	0.176933	0.172293	0.176844
1766.8	0.161674	0.163336	0.159416	0.1602	0.143527	0.150002	0.151443	0.149731	0.17476	0.177066	0.1724	0.176872
1768.72	0.161072	0.162548	0.15857	0.159397	0.143362	0.149932	0.151529	0.149459	0.173987	0.17629	0.171498	0.17609
1770.65	0.161769	0.163042	0.159112	0.16005	0.14386	0.151141	0.153213	0.150981	0.174475	0.176707	0.171975	0.176514
1772.58	0.159992	0.161267	0.156883	0.158077	0.141588	0.149655	0.151605	0.149183	0.171877	0.174572	0.170069	0.174738
1774.51	0.158839	0.160547	0.156228	0.157437	0.140457	0.147686	0.149394	0.147132	0.171457	0.174108	0.169628	0.17424
1776.44	0.159064	0.161064	0.15697	0.158151	0.140624	0.147431	0.14917	0.147006	0.172415	0.174901	0.170427	0.174935
1778.37	0.15956	0.161659	0.157724	0.158897	0.141197	0.147876	0.149633	0.147594	0.173287	0.175553	0.171085	0.175587
1780.3	0.159501	0.161478	0.157457	0.15878	0.141233	0.148138	0.149898	0.147745	0.17282	0.175159	0.170813	0.17534
1782.23	0.159216	0.161238	0.157288	0.158529	0.140593	0.147391	0.149087	0.146864	0.172607	0.175069	0.17061	0.175225
1784.15	0.159696	0.161782	0.157963	0.159102	0.140924	0.147764	0.14941	0.147268	0.173275	0.175652	0.171112	0.175667
1786.08	0.159267	0.161332	0.15744	0.158639	0.14023	0.147013	0.148696	0.146547	0.172712	0.175242	0.170714	0.175319
1788.01	0.159902	0.162057	0.15836	0.159408	0.140786	0.147351	0.149066	0.14707	0.173782	0.176169	0.171495	0.176143
1789.94	0.161514	0.163433	0.159841	0.160752	0.142892	0.149732	0.151564	0.149429	0.175171	0.17726	0.172528	0.177067
1791.87	0.16121	0.162825	0.158737	0.159858	0.142442	0.149907	0.151955	0.149431	0.173731	0.176048	0.171638	0.17617
1793.8	0.160139	0.161899	0.157609	0.158859	0.140855	0.148103	0.150125	0.147505	0.172678	0.175206	0.17094	0.175526
1795.73	0.160626	0.16258	0.158507	0.159683	0.141546	0.148427	0.150335	0.147857	0.173717	0.176102	0.171675	0.176269
1797.66	0.160831	0.162951	0.159017	0.160163	0.141737	0.148663	0.150532	0.148096	0.174413	0.176685	0.172156	0.176801
1799.59	0.161123	0.163247	0.159297	0.160508	0.141939	0.149159	0.151035	0.148633	0.174812	0.177022	0.172581	0.177116
1801.51	0.160735	0.162777	0.158691	0.159917	0.141733	0.148777	0.150471	0.148074	0.174056	0.176507	0.172089	0.176585
1803.44	0.160319	0.162577	0.158665	0.159759	0.140831	0.14773	0.149343	0.147128	0.174074	0.176676	0.172186	0.176769
1805.37	0.160577	0.162967	0.159207	0.160227	0.140613	0.147658	0.149282	0.147258	0.174697	0.177302	0.172783	0.177365
1807.3	0.161005	0.163387	0.159608	0.160625	0.141181	0.148215	0.149856	0.147823	0.175188	0.177701	0.173116	0.177707
1809.23	0.161332	0.163717	0.159855	0.160957	0.141538	0.148719	0.150613	0.148415	0.175455	0.177926	0.173358	0.177923
1811.16	0.161086	0.163408	0.159402	0.160614	0.141239	0.14861	0.150652	0.148145	0.174939	0.177564	0.17307	0.177659
1813.09	0.1607	0.163152	0.159172	0.160332	0.140531	0.147821	0.149724	0.147332	0.174839	0.177632	0.173018	0.177745
1815.02	0.161091	0.163735	0.159886	0.161068	0.140647	0.147993	0.149734	0.147631	0.175715	0.178456	0.173823	0.178491
1816.94	0.161365	0.163838	0.159961	0.161225	0.14089	0.148403	0.149994	0.147879	0.175849	0.178552	0.173984	0.178694
1818.87	0.161492	0.163946	0.160097	0.161297	0.14089	0.148379	0.150002	0.14789	0.176024	0.178745	0.174213	0.178934
1820.8	0.161826	0.164326	0.160492	0.16168	0.141233	0.148582	0.150327	0.148168	0.176572	0.179197	0.174661	0.179299
1822.73	0.162921	0.1653	0.161483	0.162644	0.14251	0.149923	0.151832	0.149638	0.177653	0.180047	0.175478	0.180124
1824.66	0.162993	0.165302	0.161289	0.162487	0.142671	0.150336	0.152395	0.150049	0.177242	0.179747	0.175292	0.179949
1826.59	0.163015	0.16528	0.161324	0.162574	0.142747	0.150157	0.152179	0.149742	0.177503	0.180069	0.175508	0.180204
1828.52	0.16431	0.166406	0.162508	0.163794	0.143817	0.151924	0.154009	0.151684	0.178726	0.181086	0.176533	0.181172
1830.45	0.163396	0.165337	0.16113	0.162522	0.14261	0.150914	0.152981	0.150486	0.177212	0.179908	0.175367	0.180088
1832.38	0.163289	0.165591	0.161549	0.162915	0.142457	0.150026	0.151961	0.149544	0.178037	0.180664	0.176072	0.180753
1834.3	0.164055	0.166584	0.16266	0.16404	0.143204	0.150828	0.152626	0.150384	0.179303	0.181797	0.177207	0.18188
1836.23	0.16438	0.166853	0.162938	0.16433	0.143581	0.1513	0.153074	0.150825	0.17955	0.182079	0.177466	0.182154
1838.16	0.164498	0.166971	0.16303	0.164325	0.143592	0.151313	0.153154	0.150853	0.179615	0.182239	0.177615	0.182305
1840.09	0.165074	0.167515	0.163633	0.164904	0.144181	0.151671	0.153563	0.151209	0.180435	0.182997	0.178249	0.182975
1842.02	0.166727	0.168997	0.165203	0.166455	0.146256	0.153874	0.155959	0.153421	0.182004	0.184257	0.179531	0.184236
1843.95	0.166414	0.168458	0.164337	0.165636	0.146012	0.154137	0.156305	0.153426	0.180832	0.183321	0.178762	0.183576
1845.88	0.165719	0.16767	0.16343	0.164841	0.144981	0.152869	0.154947	0.152156	0.180111	0.182852	0.178131	0.183016
1847.81	0.166085	0.16831	0.164189	0.165514	0.145077	0.152896	0.15493	0.15238	0.180952	0.183638	0.17884	0.183678
1849.73	0.165919	0.168385	0.164424	0.165639	0.144539	0.15231	0.154327	0.151863	0.181265	0.183982	0.179176	0.184058
1851.66	0.16614	0.168713	0.164885	0.166085	0.144543	0.152283	0.154304	0.151973	0.181858	0.184584	0.17976	0.184561
1853.59	0.166286	0.169025	0.165031	0.166318	0.144697	0.15246	0.154433	0.152228	0.182085	0.184867	0.180046	0.18481
1855.52	0.166501	0.169295	0.165303	0.166582	0.144911	0.15268	0.154673	0.152467	0.182374	0.185144	0.18034	0.185164
1857.45	0.166856	0.169518	0.165566	0.166833	0.145263	0.153151	0.155205	0.152871	0.182702	0.185441	0.180655	0.185461
1859.38	0.167158	0.169743	0.165666	0.167006	0.145515	0.153479	0.155512	0.153158	0.182887	0.185663	0.180837	0.185618
1861.31	0.167396	0.169974	0.165921	0.16721	0.145638	0.153658	0.155609	0.153335	0.183156	0.185939	0.181073	0.185846
1863.24	0.16769	0.170221	0.166265	0.167541	0.145905	0.153882	0.155865	0.153627	0.183633	0.186395	0.181472	0.186286
1865.17	0.168679	0.171131	0.167111	0.168466	0.147157	0.155134	0.157348	0.154958	0.184656	0.187282	0.182329	0.187108
1867.09	0.169838	0.172023	0.167802	0.169259	0.148645	0.157006	0.159413	0.156856	0.185311	0.187808	0.182851	0.187602
1869.02	0.16907	0.171115	0.166612	0.168129	0.147987	0.15652	0.158685	0.15608	0.183963	0.186723	0.181857	0.186715
1870.95	0.168435	0.170836	0.166488	0.167859	0.146905	0.15512	0.157011	0.154574	0.184018	0.186902	0.182089	0.187012
1872.88	0.168981	0.171746	0.167626	0.168948	0.147065	0.155174	0.157119	0.154889	0.185415	0.188163	0.183401	0.1882
1874.81	0.169366	0.172182	0.168146	0.169461	0.147433	0.155465	0.15742	0.155263	0.186049	0.18875	0.184014	0.188758
1876.74	0.169731	0.172523	0.168569	0.169836	0.147819	0.155874	0.157886	0.155647	0.186527	0.189213	0.184478	0.189244
1878.67	0.170107	0.172838	0.168881	0.170193	0.148218	0.156365	0.158393	0.156091	0.186989	0.18964	0.184943	0.189714
1880.6	0.17039	0.17315	0.169151	0.170488	0.148477	0.156644	0.158616	0.156327	0.187311	0.190037	0.185316	0.190149
1882.52	0.170833	0.173638	0.169623	0.170956	0.148881	0.15705	0.159145	0.156811	0.187863	0.190564	0.185773	0.190621
1884.45	0.171115	0.173815	0.169796	0.171159	0.149223	0.157439	0.159604	0.157174	0.188139	0.190797	0.185945	0.190809
1886.38	0.171555	0.174165	0.170249	0.171668	0.149841	0.157985	0.160193	0.157652	0.188812	0.191417	0.186578	0.191399
1888.31	0.172348	0.174847	0.170857	0.172247	0.150619	0.159099	0.161198	0.158759	0.189427	0.192004	0.18721	0.192007
1890.24	0.171879	0.174328	0.170116	0.171421	0.150032	0.158517	0.160559	0.158009	0.188508	0.191362	0.18647	0.191383
1892.17	0.172116	0.174678	0.170681	0.171998	0.150228	0.158402	0.160531	0.157976	0.189312	0.192103	0.187175	0.192068
1894.1	0.172672	0.175245	0.171202	0.172593	0.150899	0.159146	0.161274	0.158818	0.189921	0.192696	0.187767	0.192607
1896.03	0.172395	0.175035	0.170804	0.172239	0.150635	0.158805	0.160995	0.158401	0.189486	0.19237	0.187497	0.192357
1897.95	0.17249	0.175274	0.171136	0.172509	0.150461	0.158627	0.160865	0.158331	0.189941	0.19274	0.187842	0.192728
1899.88	0.17274	0.175541	0.171412	0.17276	0.150623	0.158857	0.161022	0.158628	0.190335	0.1931	0.18817	0.193096
1901.81	0.172853	0.175679	0.171554	0.172932	0.150792	0.159072	0.16124	0.158778	0.19049	0.193278	0.188418	0.193368
1903.74	0.173015	0.175841	0.171737	0.173133	0.150872	0.159212	0.16134	0.158997	0.190648	0.193536	0.188622	0.193588
1905.67	0.173347	0.176213	0.171985	0.173422	0.151196	0.159553	0.161649	0.159376	0.190996	0.193859	0.188959	0.193905
1907.6	0.173886	0.176716	0.172405	0.173814	0.151868	0.160345	0.162464	0.160096	0.191455	0.194187	0.189406	0.194316
1909.53	0.173841	0.176521	0.17224	0.173588	0.15186	0.160418	0.162542	0.160008	0.191203	0.194069	0.189161	0.194143
1911.46	0.173706	0.176468	0.172335	0.173642	0.151527	0.160026	0.162209	0.159686	0.191315	0.194287	0.189328	0.194368
1913.39	0.174056	0.176853	0.172808	0.174101	0.151687	0.160118	0.162283	0.159964	0.191867	0.194774	0.189883	0.19486
1915.31	0.174971	0.17776	0.173774	0.174929	0.15267	0.161096	0.163486	0.161007	0.192947	0.195689	0.190709	0.195607
1917.24	0.175338	0.178092	0.17396	0.175155	0.15302	0.161839	0.164418	0.161727	0.193016	0.195743	0.190954	0.195811
1919.17	0.174899	0.177548	0.17335	0.174667	0.152635	0.161307	0.163721	0.16102	0.192566	0.195412	0.190599	0.195586
1921.1	0.175919	0.178522	0.174493	0.175818	0.153854	0.162431	0.164843	0.162263	0.19387	0.196568	0.191756	0.19671
1923.03	0.175984	0.178493	0.174237	0.175747	0.154006	0.162639	0.165001	0.162403	0.193507	0.196322	0.191656	0.196597
1924.96	0.175629	0.178353	0.174169	0.175739	0.153442	0.161915	0.164129	0.161612	0.193646	0.196534	0.19186	0.196883
1926.89	0.176205	0.179071	0.17501	0.176539	0.153765	0.162301	0.164562	0.162108	0.194678	0.197425	0.192792	0.197757
1928.82	0.176497	0.179356	0.175241	0.176722	0.153992	0.162573	0.164784	0.162357	0.194952	0.197808	0.193055	0.198024
1930.74	0.176852	0.179724	0.175585	0.177065	0.15439	0.162979	0.165064	0.162763	0.195391	0.198312	0.193458	0.198423
1932.67	0.177172	0.180026	0.175864	0.177311	0.154767	0.163355	0.165455	0.163021	0.195751	0.198565	0.193743	0.198656
1934.6	0.177396	0.180262	0.176096	0.177568	0.154975	0.163612	0.165768	0.163189	0.196075	0.198904	0.194159	0.199059
1936.53	0.177662	0.180517	0.176341	0.177854	0.155197	0.163843	0.165997	0.163515	0.196389	0.19929	0.194532	0.199518
1938.46	0.177994	0.180841	0.176734	0.178204	0.155614	0.164116	0.166416	0.163872	0.196859	0.199686	0.194946	0.199924
1940.39	0.178859	0.181717	0.177587	0.179039	0.156756	0.165381	0.167693	0.165124	0.197723	0.200426	0.195751	0.200703
1942.32	0.178901	0.181559	0.177199	0.178653	0.156943	0.16587	0.168008	0.165363	0.197248	0.200025	0.195322	0.200381
1944.25	0.178495	0.181113	0.176759	0.178239	0.156223	0.165069	0.167294	0.164533	0.196926	0.199806	0.194927	0.200116
1946.18	0.17872	0.181477	0.177197	0.178684	0.156182	0.165049	0.167346	0.164693	0.197481	0.200438	0.195458	0.200654
1948.1	0.178726	0.181589	0.177286	0.178815	0.156101	0.16496	0.167237	0.164678	0.197745	0.200724	0.195642	0.200784
1950.03	0.178795	0.181838	0.177531	0.179087	0.156245	0.165023	0.167307	0.16483	0.198098	0.20102	0.196013	0.201098
1951.96	0.179013	0.182018	0.177788	0.179234	0.156387	0.165197	0.167538	0.165034	0.198336	0.201195	0.196405	0.201435
1953.89	0.179329	0.182249	0.178048	0.179457	0.156598	0.165503	0.167818	0.165366	0.198564	0.201435	0.196601	0.201693
1955.82	0.179362	0.182378	0.178048	0.179603	0.156732	0.165644	0.167837	0.165396	0.198646	0.201652	0.196719	0.201828
1957.75	0.179439	0.182577	0.178301	0.179823	0.156777	0.165715	0.167857	0.165401	0.198889	0.20203	0.197059	0.202102
1959.68	0.179683	0.182887	0.178572	0.180044	0.156927	0.165953	0.168217	0.165739	0.199147	0.202307	0.197382	0.202427
1961.61	0.179974	0.183094	0.178745	0.180203	0.157127	0.166123	0.168563	0.166015	0.199439	0.202568	0.197615	0.202757
1963.53	0.180369	0.18344	0.179161	0.180525	0.157568	0.166475	0.168908	0.166458	0.20003	0.203129	0.198046	0.203284
1965.46	0.181005	0.184045	0.179747	0.181109	0.158449	0.167434	0.169806	0.167389	0.200677	0.203638	0.198636	0.203817
1967.39	0.180931	0.183862	0.179451	0.18092	0.158519	0.167567	0.1699	0.167303	0.200348	0.203348	0.198555	0.203723
1969.32	0.180935	0.183946	0.17955	0.181145	0.15818	0.16722	0.169569	0.16695	0.200659	0.20368	0.198934	0.204109
1971.25	0.181342	0.18443	0.180137	0.181742	0.158475	0.167521	0.169813	0.167334	0.201379	0.20434	0.19951	0.204685
1973.18	0.18156	0.184666	0.180391	0.181954	0.158781	0.167824	0.170138	0.167656	0.201684	0.204643	0.199866	0.205076
1975.11	0.181905	0.18498	0.180682	0.182247	0.158991	0.168071	0.170397	0.167922	0.202072	0.205015	0.200239	0.205487
1977.04	0.182224	0.185254	0.180961	0.182527	0.159311	0.168329	0.170692	0.168158	0.202455	0.205386	0.20054	0.205797
1978.97	0.182461	0.185495	0.181236	0.182765	0.159629	0.168621	0.171024	0.168457	0.202745	0.205694	0.200982	0.206153
1980.89	0.18269	0.185766	0.181526	0.183083	0.159869	0.16889	0.171212	0.168732	0.203054	0.206034	0.201289	0.20646
1982.82	0.182865	0.18595	0.181661	0.183353	0.160059	0.169107	0.171467	0.168864	0.20331	0.206296	0.201402	0.206665
1984.75	0.183155	0.186212	0.181929	0.183566	0.160295	0.169401	0.17178	0.169131	0.203655	0.206672	0.201675	0.206947
1986.68	0.1835	0.186561	0.182255	0.183796	0.160737	0.169838	0.17227	0.169647	0.204046	0.206971	0.201897	0.207148
1988.61	0.183833	0.186718	0.18236	0.183904	0.161118	0.170168	0.17257	0.169953	0.204258	0.207147	0.202097	0.207372
1990.54	0.184326	0.187082	0.182759	0.184256	0.161579	0.170773	0.17315	0.170544	0.204539	0.207479	0.20261	0.207902
1992.47	0.183931	0.186805	0.182272	0.183844	0.161317	0.170576	0.173021	0.170239	0.203978	0.206975	0.202254	0.207616
1994.4	0.183619	0.186715	0.18216	0.183775	0.160823	0.170021	0.172547	0.169705	0.204104	0.20721	0.202303	0.207695
1996.32	0.183952	0.187132	0.182701	0.184255	0.160973	0.170199	0.172645	0.170032	0.204727	0.207851	0.202841	0.208232
1998.25	0.18406	0.187266	0.182827	0.184332	0.161063	0.170322	0.172598	0.170152	0.204858	0.207968	0.202998	0.20838
2000.18	0.184161	0.187406	0.18295	0.184505	0.161093	0.170421	0.172718	0.17021	0.205099	0.208191	0.203263	0.208609
2002.11	0.184389	0.187566	0.183117	0.184693	0.161167	0.170561	0.172901	0.170346	0.205296	0.208466	0.203557	0.208915
2004.04	0.184596	0.187772	0.183427	0.184942	0.161344	0.170798	0.173071	0.170602	0.205528	0.208742	0.203797	0.209148
2005.97	0.18488	0.188086	0.183668	0.18521	0.161617	0.171036	0.173363	0.170911	0.205833	0.209028	0.203928	0.209322
2007.9	0.185196	0.188331	0.183831	0.185449	0.16183	0.171239	0.173695	0.17112	0.206122	0.209323	0.20416	0.209645
2009.83	0.185401	0.188509	0.184119	0.18572	0.16204	0.171447	0.173884	0.171327	0.206477	0.209601	0.204566	0.210006
2011.76	0.185657	0.188839	0.184447	0.186007	0.162271	0.171704	0.174048	0.171653	0.206839	0.209979	0.205012	0.210375
2013.68	0.186093	0.189365	0.184884	0.186473	0.162705	0.17211	0.17451	0.172159	0.207371	0.210487	0.205544	0.210956
2015.61	0.186684	0.189917	0.185413	0.187002	0.163419	0.172945	0.175388	0.172902	0.20795	0.210967	0.206062	0.211419
2017.54	0.186855	0.190014	0.185411	0.186992	0.163582	0.173246	0.175568	0.173012	0.207905	0.210983	0.206148	0.211444
2019.47	0.186973	0.19022	0.185633	0.187247	0.163553	0.173103	0.175479	0.17291	0.2082	0.211332	0.20647	0.211847
2021.4	0.18733	0.19056	0.186123	0.187762	0.163845	0.17336	0.175823	0.17321	0.208843	0.21189	0.207002	0.21239
2023.33	0.187668	0.190807	0.186449	0.188023	0.164122	0.173694	0.176105	0.17349	0.209179	0.212286	0.207354	0.212727
2025.26	0.187912	0.191136	0.186732	0.188369	0.164361	0.173957	0.176366	0.173755	0.209446	0.212654	0.207684	0.213094
2027.19	0.188121	0.19141	0.18695	0.188706	0.164657	0.174212	0.176716	0.174057	0.209725	0.212946	0.208005	0.213461
2029.11	0.188335	0.191609	0.187179	0.18889	0.164933	0.174428	0.176968	0.174172	0.210025	0.213287	0.208339	0.213731
2031.04	0.188537	0.191853	0.187417	0.189052	0.16513	0.174611	0.17712	0.174331	0.210344	0.213643	0.208602	0.213995
2032.97	0.188732	0.192108	0.187637	0.189275	0.165255	0.174772	0.177274	0.17453	0.210578	0.213852	0.208809	0.214264
2034.9	0.188987	0.192363	0.187798	0.189505	0.165479	0.174996	0.177467	0.174728	0.210802	0.214025	0.209073	0.214535
2036.83	0.189136	0.192531	0.187935	0.18962	0.165627	0.175162	0.177532	0.174985	0.210999	0.214212	0.209236	0.214681
2038.76	0.189403	0.192801	0.188248	0.189835	0.165901	0.175383	0.177931	0.175294	0.211369	0.214528	0.20944	0.214865
2040.69	0.189619	0.192921	0.188325	0.189917	0.166224	0.17566	0.178393	0.175464	0.211428	0.21462	0.209515	0.214952
2042.62	0.189583	0.19285	0.188244	0.189882	0.166114	0.175607	0.178152	0.175338	0.211372	0.214586	0.209495	0.214998
2044.54	0.189639	0.192994	0.188448	0.190045	0.166023	0.175626	0.17807	0.17543	0.21165	0.214855	0.209673	0.215268
2046.47	0.189733	0.193189	0.188532	0.1902	0.165998	0.175741	0.178228	0.175596	0.211807	0.215068	0.209907	0.215532
2048.4	0.189846	0.193379	0.188599	0.190345	0.166032	0.175834	0.178264	0.175665	0.2119	0.215275	0.210149	0.215729
2050.33	0.189994	0.193541	0.188771	0.190439	0.16621	0.175982	0.178405	0.17583	0.212082	0.215469	0.210343	0.21587
2052.26	0.19008	0.193655	0.188953	0.190539	0.16633	0.176062	0.178531	0.175999	0.212301	0.215634	0.210542	0.216064
2054.19	0.190194	0.193846	0.189228	0.190812	0.166502	0.17618	0.178802	0.176187	0.212591	0.21591	0.2108	0.216356
2056.12	0.190453	0.193958	0.18945	0.191047	0.166678	0.176361	0.178991	0.176373	0.212847	0.216207	0.211025	0.216619
2058.05	0.190755	0.194126	0.189686	0.191282	0.166854	0.176656	0.179144	0.176663	0.21308	0.216551	0.211222	0.216824
2059.98	0.190949	0.194347	0.189778	0.19141	0.167068	0.176908	0.179514	0.17686	0.213256	0.216789	0.211435	0.217039
2061.9	0.191232	0.194622	0.189989	0.191643	0.167434	0.177182	0.179887	0.177101	0.213631	0.217082	0.211907	0.217388
2063.83	0.191554	0.194972	0.190315	0.191999	0.167866	0.177632	0.180399	0.177552	0.214038	0.217297	0.21232	0.217747
2065.76	0.191594	0.195024	0.190304	0.192019	0.167926	0.177728	0.180507	0.177519	0.214089	0.217317	0.212364	0.217879
2067.69	0.191764	0.195224	0.190572	0.192326	0.167975	0.177769	0.180447	0.177627	0.21445	0.217751	0.212734	0.218266
2069.62	0.191988	0.195513	0.190998	0.192699	0.168243	0.178028	0.18066	0.177969	0.21485	0.218198	0.213116	0.218725
2071.55	0.192184	0.19575	0.19119	0.192854	0.168516	0.178285	0.180915	0.17818	0.215146	0.218475	0.213419	0.218939
2073.48	0.192397	0.195968	0.191221	0.192991	0.16874	0.178484	0.181122	0.178396	0.215362	0.218705	0.213649	0.219124
2075.41	0.192567	0.196142	0.191293	0.193131	0.168816	0.178615	0.181162	0.178476	0.215492	0.21887	0.213734	0.219304
2077.33	0.192756	0.196296	0.191397	0.193276	0.168876	0.178781	0.18115	0.178599	0.215737	0.219066	0.213929	0.219499
2079.26	0.192852	0.196375	0.191501	0.19339	0.16908	0.178915	0.181271	0.178776	0.215925	0.219289	0.214064	0.21969
2081.19	0.192967	0.196479	0.191739	0.193558	0.169225	0.179064	0.181443	0.178944	0.216073	0.219512	0.214234	0.21977
2083.12	0.193137	0.196615	0.191863	0.193701	0.169281	0.179206	0.181632	0.179101	0.216202	0.219687	0.214331	0.219804
2085.05	0.193241	0.196751	0.191987	0.193819	0.169445	0.179297	0.181935	0.179259	0.216374	0.219867	0.214521	0.220045
2086.98	0.193252	0.196824	0.192141	0.193868	0.169606	0.179426	0.182143	0.179369	0.216559	0.219982	0.214738	0.220306
2088.91	0.193304	0.196893	0.192147	0.19394	0.169696	0.179605	0.182302	0.179481	0.21658	0.219955	0.214821	0.220368
2090.84	0.193294	0.196847	0.191995	0.193877	0.16955	0.179502	0.182112	0.179369	0.216424	0.21985	0.214818	0.220271
2092.77	0.193328	0.197019	0.192075	0.193906	0.169421	0.179462	0.182085	0.17935	0.216531	0.220025	0.214855	0.220401
2094.69	0.193438	0.197193	0.192243	0.194033	0.16946	0.179494	0.182238	0.179515	0.216735	0.22027	0.215001	0.220643
2096.62	0.193589	0.197284	0.192357	0.194122	0.169583	0.179618	0.182407	0.179695	0.216934	0.220455	0.21526	0.220776
2098.55	0.193719	0.197447	0.192534	0.194262	0.169715	0.179832	0.182621	0.179869	0.217192	0.220671	0.215492	0.220976
2100.48	0.19375	0.19752	0.192681	0.194388	0.169803	0.179959	0.182722	0.18001	0.217348	0.220797	0.215647	0.221155
2102.41	0.193837	0.19763	0.192753	0.194587	0.169857	0.180076	0.182747	0.18012	0.217535	0.220941	0.215809	0.221261
2104.34	0.193978	0.197745	0.192824	0.194737	0.169886	0.180106	0.182813	0.180247	0.217665	0.221109	0.215947	0.221306
2106.27	0.194137	0.197817	0.192922	0.194798	0.16993	0.180273	0.183031	0.180373	0.217811	0.22128	0.216126	0.221531
2108.2	0.194294	0.197987	0.193046	0.194907	0.170124	0.180509	0.183101	0.180493	0.218063	0.221468	0.216306	0.221828
2110.12	0.194524	0.19823	0.193322	0.195155	0.17041	0.180729	0.183352	0.180684	0.218411	0.221801	0.21658	0.222075
2112.05	0.194764	0.198501	0.193641	0.195467	0.170737	0.180981	0.183573	0.180967	0.21876	0.222188	0.216941	0.222399
2113.98	0.194939	0.198745	0.19383	0.195694	0.171029	0.181262	0.183898	0.181285	0.21899	0.222406	0.21725	0.222663
2115.91	0.195065	0.198781	0.193981	0.195819	0.171138	0.181389	0.184167	0.18135	0.219193	0.222537	0.217448	0.222858
2117.84	0.195243	0.198896	0.194159	0.195922	0.171222	0.181489	0.184121	0.181434	0.219355	0.222716	0.217639	0.223054
2119.77	0.195411	0.199067	0.194183	0.195998	0.171344	0.181631	0.184247	0.181487	0.219453	0.222863	0.217756	0.223118
2121.7	0.195573	0.199205	0.194248	0.196197	0.171443	0.181763	0.184508	0.181582	0.219594	0.222975	0.217872	0.223183
2123.63	0.195677	0.199322	0.194425	0.1964	0.171525	0.181873	0.184715	0.181769	0.219758	0.223152	0.218013	0.223369
2125.56	0.195758	0.19941	0.19461	0.196517	0.17169	0.18205	0.184856	0.181942	0.21991	0.223384	0.218209	0.223574
2127.48	0.195946	0.199537	0.194784	0.196698	0.171828	0.182212	0.184872	0.182095	0.220103	0.22359	0.218487	0.223802
2129.41	0.196088	0.1997	0.194895	0.19684	0.171908	0.182234	0.184873	0.182146	0.22025	0.223735	0.218576	0.223896
2131.34	0.19616	0.199814	0.194917	0.196857	0.171937	0.182307	0.184948	0.182223	0.220325	0.223767	0.218517	0.22389
2133.27	0.196169	0.199896	0.194948	0.196868	0.171905	0.182394	0.18488	0.182266	0.220327	0.223804	0.218483	0.223889
2135.2	0.196141	0.199954	0.194966	0.196925	0.17187	0.182382	0.184876	0.182276	0.220305	0.223832	0.218555	0.223884
2137.13	0.196142	0.199928	0.194992	0.196886	0.171837	0.182271	0.18503	0.182311	0.220282	0.223809	0.21856	0.223816
2139.06	0.196194	0.200004	0.195087	0.196906	0.171908	0.182352	0.185153	0.182425	0.220364	0.223928	0.218659	0.223919
2140.99	0.196286	0.20014	0.195175	0.196995	0.171951	0.182508	0.185208	0.1825	0.22047	0.224036	0.218833	0.224145
2142.91	0.196496	0.200306	0.195263	0.19711	0.171956	0.182628	0.185228	0.182639	0.220646	0.224234	0.21904	0.224393
2144.84	0.196621	0.200433	0.195409	0.197271	0.17204	0.182709	0.185292	0.182773	0.220853	0.224389	0.219191	0.224527
2146.77	0.196662	0.200555	0.195549	0.197468	0.172089	0.182812	0.185462	0.182793	0.220948	0.224441	0.219214	0.224588
2148.7	0.196691	0.200635	0.195604	0.197548	0.172097	0.182846	0.185611	0.182885	0.220992	0.224558	0.219353	0.224699
2150.63	0.196729	0.200689	0.195634	0.197601	0.172126	0.182849	0.185799	0.183015	0.221072	0.224628	0.219475	0.224826
2152.56	0.196788	0.200752	0.195701	0.197674	0.172182	0.182948	0.185854	0.18311	0.221236	0.224704	0.219551	0.225051
2154.49	0.196978	0.200868	0.19595	0.197722	0.172349	0.183147	0.185963	0.183313	0.221447	0.224931	0.219757	0.225233
2156.42	0.19728	0.201083	0.196212	0.197978	0.172556	0.183351	0.186144	0.183557	0.221706	0.225284	0.219947	0.2254
2158.35	0.197557	0.201354	0.196382	0.198273	0.172805	0.183568	0.186362	0.183705	0.222018	0.225603	0.220168	0.225705
2160.27	0.197739	0.201539	0.196616	0.198454	0.172979	0.183844	0.186657	0.183901	0.222286	0.225787	0.220476	0.226005
2162.2	0.197848	0.201625	0.19673	0.198581	0.173077	0.184017	0.186718	0.18406	0.222425	0.22595	0.220698	0.226268
2164.13	0.197976	0.201716	0.196702	0.198646	0.173263	0.184059	0.186807	0.184065	0.222486	0.226133	0.220828	0.22649
2166.06	0.198037	0.201737	0.196761	0.198658	0.173383	0.184084	0.187047	0.184146	0.222529	0.22626	0.220977	0.226566
2167.99	0.198048	0.201802	0.196903	0.19871	0.173417	0.184183	0.187215	0.184272	0.222641	0.226412	0.221073	0.226597
2169.92	0.198115	0.201901	0.197013	0.198831	0.173467	0.184297	0.187189	0.184341	0.222816	0.226528	0.221147	0.226726
2171.85	0.198287	0.201993	0.197166	0.198957	0.173634	0.18441	0.187278	0.184469	0.222971	0.226623	0.22135	0.2269
2173.78	0.198452	0.202121	0.197286	0.199081	0.173804	0.184572	0.187553	0.18466	0.223151	0.226819	0.221538	0.227062
2175.7	0.198546	0.202175	0.197249	0.199125	0.173906	0.184615	0.187616	0.184745	0.223272	0.227003	0.221649	0.227209
2177.63	0.198558	0.202201	0.197215	0.199107	0.173934	0.18461	0.18763	0.184753	0.223324	0.227052	0.221693	0.227279
2179.56	0.198546	0.202211	0.197191	0.199073	0.173822	0.184694	0.187711	0.184768	0.223323	0.227024	0.221559	0.227297
2181.49	0.198444	0.202146	0.197167	0.199067	0.17378	0.184722	0.187668	0.184753	0.223271	0.227012	0.221439	0.227231
2183.42	0.19832	0.202128	0.197155	0.199093	0.173727	0.184675	0.187538	0.184773	0.223248	0.227068	0.221456	0.227216
2185.35	0.198468	0.202241	0.197187	0.199139	0.173656	0.184687	0.18751	0.18484	0.223257	0.227121	0.221543	0.227319
2187.28	0.198622	0.202348	0.197249	0.19914	0.173705	0.184771	0.18768	0.184883	0.223331	0.227171	0.221695	0.227404
2189.21	0.19858	0.202455	0.197313	0.199194	0.173751	0.18491	0.187878	0.185005	0.223448	0.227314	0.221886	0.227465
2191.13	0.198679	0.202544	0.197411	0.199316	0.173795	0.185058	0.188049	0.185157	0.223522	0.227441	0.221991	0.22758
2193.06	0.198818	0.202545	0.197532	0.199387	0.173801	0.185117	0.188184	0.185239	0.223622	0.227536	0.222092	0.227745
2194.99	0.198812	0.202584	0.197562	0.199387	0.173826	0.185072	0.188153	0.185218	0.223708	0.227581	0.222132	0.227807
2196.92	0.198774	0.202641	0.197629	0.199355	0.173857	0.185096	0.187988	0.185299	0.223713	0.227625	0.222155	0.22778
2198.85	0.198773	0.202699	0.197672	0.199438	0.173821	0.185189	0.188077	0.185491	0.223679	0.227663	0.22223	0.22782
2200.78	0.198852	0.202815	0.197733	0.199539	0.173868	0.185288	0.188331	0.185545	0.223815	0.22775	0.22239	0.228008
2202.71	0.199004	0.203003	0.197941	0.199674	0.174064	0.185455	0.18841	0.185716	0.224139	0.227967	0.222625	0.228282
2204.64	0.199264	0.203157	0.198041	0.199961	0.174334	0.185632	0.188553	0.185898	0.224416	0.228229	0.222781	0.228516
2206.57	0.199525	0.203276	0.198134	0.200164	0.174562	0.185829	0.188787	0.186016	0.224599	0.228465	0.222959	0.228674
2208.49	0.199686	0.203381	0.198342	0.200279	0.174706	0.185976	0.18903	0.186236	0.224781	0.22865	0.223146	0.228823
2210.42	0.199662	0.203464	0.198469	0.200361	0.174762	0.186053	0.189185	0.186342	0.224997	0.228707	0.223272	0.228976
2212.35	0.19964	0.203504	0.198483	0.2004	0.174772	0.186109	0.189138	0.186426	0.22507	0.228805	0.223362	0.229085
2214.28	0.199723	0.20355	0.198523	0.200448	0.174823	0.18617	0.18921	0.186454	0.225071	0.228949	0.223476	0.229175
2216.21	0.199789	0.203664	0.198663	0.20048	0.174951	0.186232	0.189268	0.186474	0.225147	0.229016	0.223622	0.229214
2218.14	0.199935	0.203774	0.198763	0.200486	0.175046	0.186378	0.189302	0.186563	0.225308	0.229116	0.223767	0.229293
2220.07	0.200114	0.203892	0.198841	0.200529	0.175173	0.186565	0.189509	0.186686	0.225443	0.229289	0.223848	0.229454
2222	0.200217	0.204017	0.198936	0.20071	0.175267	0.186629	0.189611	0.186837	0.225585	0.229402	0.223929	0.229604
2223.92	0.200294	0.204094	0.19896	0.200805	0.17529	0.186636	0.189607	0.186933	0.225733	0.229445	0.223996	0.229749
2225.85	0.200381	0.204097	0.198931	0.200754	0.175283	0.186636	0.189674	0.186996	0.225731	0.229549	0.223959	0.229792
2227.78	0.200388	0.204078	0.198972	0.200823	0.175188	0.186609	0.189658	0.187004	0.225683	0.229645	0.223998	0.229767
2229.71	0.200319	0.20406	0.198971	0.200889	0.175147	0.186608	0.189595	0.186971	0.225667	0.229663	0.224022	0.229668
2231.64	0.200349	0.204203	0.198959	0.200913	0.175186	0.186646	0.189695	0.186959	0.225716	0.22968	0.224027	0.229638
2233.57	0.200413	0.204266	0.199145	0.200927	0.175126	0.186749	0.189752	0.186988	0.225837	0.229773	0.22411	0.229784
2235.5	0.200486	0.20434	0.19925	0.201053	0.175156	0.186848	0.189806	0.187133	0.22595	0.229889	0.22419	0.229924
2237.43	0.200623	0.204554	0.199261	0.201235	0.175328	0.186883	0.189887	0.187341	0.226042	0.230041	0.224368	0.230007
2239.36	0.200764	0.204718	0.199355	0.201349	0.175452	0.18705	0.190063	0.187464	0.226177	0.230268	0.224543	0.23018
2241.28	0.200919	0.204854	0.19948	0.201456	0.175537	0.187252	0.190387	0.187593	0.226308	0.23034	0.224677	0.230348
2243.21	0.201004	0.204972	0.199606	0.201595	0.175601	0.187338	0.190528	0.187685	0.226424	0.230409	0.224816	0.230462
2245.14	0.201035	0.205045	0.199611	0.201768	0.175586	0.187386	0.190524	0.187717	0.226534	0.230576	0.224972	0.230565
2247.07	0.201158	0.205119	0.199726	0.201827	0.175593	0.187439	0.190631	0.187955	0.226659	0.230711	0.225175	0.230627
2249	0.201281	0.20525	0.199953	0.201918	0.175762	0.187539	0.190724	0.188244	0.226855	0.230883	0.225313	0.230833
2250.93	0.201441	0.20547	0.200078	0.202085	0.176029	0.187744	0.190846	0.188407	0.227052	0.231056	0.225506	0.231076
2252.86	0.201714	0.205717	0.200214	0.202352	0.176247	0.187936	0.191031	0.188578	0.227312	0.231312	0.22581	0.231241
2254.79	0.201995	0.205896	0.200366	0.202621	0.176443	0.188123	0.19132	0.188867	0.22757	0.23158	0.226034	0.231493
2256.71	0.202222	0.206187	0.200477	0.202771	0.17669	0.188403	0.191639	0.189179	0.227825	0.231801	0.226216	0.231768
2258.64	0.202283	0.20638	0.200581	0.202914	0.176876	0.188628	0.191815	0.189366	0.22811	0.231984	0.226405	0.231936
2260.57	0.202343	0.206451	0.200626	0.203019	0.177037	0.188689	0.19195	0.189565	0.228302	0.23213	0.226607	0.232066
2262.5	0.202467	0.206563	0.200635	0.203133	0.177129	0.188739	0.191981	0.189629	0.228475	0.232286	0.226824	0.232147
2264.43	0.20253	0.206669	0.2007	0.203255	0.177189	0.188842	0.19202	0.189678	0.228625	0.232367	0.226921	0.232198
2266.36	0.202653	0.206822	0.200796	0.203364	0.17729	0.188939	0.19214	0.189853	0.228735	0.232501	0.226976	0.232322
2268.29	0.202803	0.206933	0.200897	0.203437	0.177397	0.18903	0.192209	0.189939	0.228807	0.232681	0.227086	0.232449
2270.22	0.202958	0.207055	0.201012	0.203466	0.177483	0.189109	0.192329	0.19004	0.228897	0.232825	0.227276	0.232536
2272.15	0.203064	0.207227	0.20115	0.203546	0.177534	0.189253	0.192453	0.190247	0.229056	0.233075	0.227455	0.232683
2274.07	0.203151	0.207362	0.201245	0.203681	0.177669	0.189429	0.192548	0.19035	0.229226	0.233243	0.227538	0.232917
2276	0.203248	0.207397	0.20126	0.203756	0.177719	0.189463	0.192782	0.190324	0.229342	0.233269	0.227617	0.233103
2277.93	0.203325	0.20735	0.201371	0.203844	0.177699	0.189485	0.192865	0.19037	0.229443	0.233337	0.227732	0.23317
2279.86	0.203337	0.207381	0.201478	0.203864	0.177686	0.189587	0.19276	0.190424	0.229507	0.233339	0.227768	0.233221
2281.79	0.203364	0.207542	0.201628	0.203909	0.177718	0.189746	0.192861	0.190445	0.229517	0.233485	0.227849	0.233297
2283.72	0.203498	0.207748	0.201746	0.204065	0.177851	0.189911	0.192947	0.190627	0.229601	0.233779	0.228016	0.233392
2285.65	0.203679	0.207992	0.201746	0.204231	0.178043	0.189982	0.193115	0.191068	0.229812	0.234	0.228174	0.233533
2287.58	0.203945	0.208336	0.20182	0.204485	0.178327	0.190139	0.193442	0.191569	0.230066	0.234198	0.228464	0.233667
2289.5	0.204219	0.208761	0.201849	0.204808	0.17864	0.190343	0.193666	0.192059	0.230315	0.234489	0.22881	0.233899
2291.43	0.204374	0.209098	0.201821	0.205003	0.178916	0.190485	0.193901	0.192578	0.230642	0.234795	0.229031	0.23404
2293.36	0.204557	0.209394	0.201748	0.205227	0.179238	0.190608	0.194185	0.193018	0.230942	0.234907	0.229259	0.233991
2295.29	0.204755	0.209707	0.201697	0.205598	0.179497	0.190781	0.194364	0.19348	0.231105	0.235126	0.229474	0.234021
2297.22	0.204896	0.210057	0.201519	0.205844	0.179775	0.191007	0.194357	0.194008	0.231368	0.235434	0.229691	0.23411
2299.15	0.204999	0.210446	0.201436	0.206079	0.180184	0.19118	0.194423	0.194486	0.231674	0.235599	0.229967	0.23421
2301.08	0.205227	0.21077	0.20151	0.206339	0.180651	0.191311	0.194648	0.19511	0.231951	0.235842	0.230201	0.234345
2303.01	0.20565	0.211247	0.201522	0.206699	0.181158	0.191533	0.195014	0.195827	0.23244	0.236213	0.230575	0.234531
2304.94	0.20604	0.211881	0.201484	0.207139	0.181777	0.191932	0.195479	0.196605	0.232961	0.23664	0.231094	0.234751
2306.86	0.206297	0.212551	0.201092	0.20749	0.182344	0.192154	0.195765	0.197554	0.233355	0.236952	0.231451	0.234763
2308.79	0.206396	0.213184	0.200641	0.207944	0.182754	0.192217	0.195946	0.198447	0.233785	0.237258	0.231704	0.234707
2310.72	0.206419	0.213628	0.200284	0.208193	0.183021	0.192335	0.195947	0.199165	0.234058	0.23752	0.231959	0.234697
2312.65	0.206392	0.213886	0.199883	0.208165	0.183034	0.192301	0.195948	0.199554	0.23409	0.237523	0.232023	0.234593
2314.58	0.206431	0.214143	0.199736	0.208294	0.183153	0.192177	0.196018	0.199739	0.23421	0.237603	0.232188	0.234566
2316.51	0.206775	0.214827	0.199659	0.208829	0.183531	0.192074	0.196291	0.200576	0.234626	0.238037	0.23269	0.23461
2318.44	0.207129	0.215642	0.199062	0.209445	0.183777	0.191833	0.196515	0.201935	0.235049	0.238451	0.233085	0.234472
2320.37	0.207028	0.216259	0.198189	0.20977	0.183704	0.191478	0.196458	0.203108	0.235256	0.238637	0.233283	0.234218
2322.29	0.206677	0.216508	0.197373	0.2097	0.183541	0.19108	0.196493	0.203743	0.235375	0.238545	0.233451	0.233966
2324.22	0.20662	0.216643	0.196619	0.209455	0.183227	0.190716	0.196533	0.203984	0.23521	0.238453	0.233584	0.233765
2326.15	0.206789	0.217219	0.196403	0.209767	0.183287	0.190754	0.196557	0.20462	0.2352	0.238785	0.233977	0.233899
2328.08	0.206912	0.21776	0.196309	0.210268	0.183617	0.190735	0.196353	0.205461	0.235543	0.239112	0.234189	0.233894
2330.01	0.206512	0.217966	0.195711	0.210388	0.183285	0.190123	0.195813	0.20582	0.235547	0.239009	0.233972	0.23351
2331.94	0.206048	0.217861	0.195009	0.210064	0.182748	0.189467	0.195532	0.205534	0.235192	0.238833	0.233724	0.233351
2333.87	0.206246	0.217923	0.195107	0.209997	0.182553	0.189496	0.195602	0.205455	0.235281	0.23898	0.233903	0.233632
2335.8	0.206526	0.218465	0.195169	0.21044	0.18253	0.189577	0.19571	0.206007	0.23573	0.23932	0.234462	0.233864
2337.72	0.206582	0.218572	0.194981	0.210702	0.182589	0.18935	0.195873	0.206337	0.235992	0.239506	0.234763	0.233984
2339.65	0.206831	0.218789	0.194877	0.210964	0.182809	0.189431	0.195982	0.206884	0.236247	0.239714	0.234881	0.23404
2341.58	0.206889	0.219095	0.194501	0.210869	0.18282	0.189375	0.195946	0.207123	0.236297	0.239766	0.234918	0.233872
2343.51	0.206513	0.218903	0.194626	0.210601	0.183004	0.189734	0.196048	0.206812	0.236146	0.239574	0.234965	0.233715
2345.44	0.20584	0.217501	0.194507	0.209594	0.182059	0.189098	0.195321	0.204877	0.234906	0.238576	0.233851	0.233079
2347.37	0.206685	0.216709	0.196536	0.209437	0.18265	0.190043	0.1959	0.2032	0.235127	0.238823	0.23364	0.234154
2349.3	0.209138	0.219107	0.199462	0.211882	0.185428	0.192919	0.198854	0.205893	0.237764	0.241123	0.235874	0.236569
2351.23	0.210059	0.221563	0.199081	0.213684	0.18656	0.19342	0.199958	0.209209	0.239394	0.242441	0.237455	0.237049
2353.16	0.209492	0.222301	0.196955	0.213938	0.186285	0.192188	0.199342	0.210697	0.239495	0.242543	0.237821	0.236201
2355.08	0.209456	0.223089	0.195512	0.214117	0.186349	0.191442	0.199173	0.212211	0.239664	0.242743	0.238121	0.235631
2357.01	0.209216	0.223428	0.19415	0.214235	0.18607	0.190748	0.198865	0.213051	0.23968	0.242791	0.238306	0.23525
2358.94	0.208862	0.223446	0.193337	0.214226	0.186237	0.19038	0.198648	0.213328	0.239513	0.242673	0.238438	0.235223
2360.87	0.208705	0.223031	0.192691	0.213716	0.185994	0.190512	0.19861	0.213037	0.239177	0.242283	0.238081	0.235271
2362.8	0.20848	0.222698	0.192922	0.213593	0.185658	0.190562	0.198385	0.212142	0.238927	0.242048	0.237956	0.235359
2364.73	0.207925	0.222004	0.193723	0.213064	0.185506	0.190752	0.197935	0.210815	0.238514	0.241927	0.23771	0.235276
2366.66	0.207764	0.220849	0.194913	0.212468	0.184649	0.190932	0.197917	0.209406	0.238198	0.241811	0.237197	0.235478
2368.59	0.208049	0.220358	0.19632	0.21217	0.184557	0.190934	0.197406	0.207851	0.237983	0.241657	0.23683	0.235876
2370.51	0.208381	0.219854	0.197818	0.211777	0.185071	0.191724	0.197187	0.206205	0.237881	0.241745	0.236759	0.236587
2372.44	0.208607	0.218901	0.199423	0.211393	0.185211	0.192828	0.197807	0.204564	0.237893	0.241799	0.236564	0.237333
2374.37	0.20896	0.218236	0.20096	0.211249	0.185058	0.19387	0.19857	0.203339	0.237982	0.241966	0.236498	0.238021
2376.3	0.209409	0.217669	0.202451	0.211255	0.184952	0.194675	0.199047	0.202251	0.238044	0.242141	0.236486	0.238809
2378.23	0.209832	0.217067	0.203965	0.211328	0.185078	0.195173	0.19938	0.201222	0.238136	0.242183	0.236448	0.239631
2380.16	0.210335	0.216582	0.205466	0.211291	0.185033	0.195632	0.199687	0.200376	0.238367	0.242439	0.236505	0.240433
2382.09	0.210826	0.216293	0.206808	0.211344	0.18481	0.196189	0.200245	0.199635	0.238671	0.242861	0.236697	0.241339
2384.02	0.211342	0.216141	0.208075	0.211549	0.184659	0.196748	0.200717	0.199016	0.238995	0.243213	0.237082	0.242153
2385.95	0.211797	0.216117	0.20922	0.211871	0.184681	0.197285	0.20103	0.198736	0.239343	0.243604	0.237558	0.242866
2387.87	0.212069	0.216312	0.210051	0.212294	0.18493	0.197765	0.201457	0.19881	0.239767	0.244071	0.237977	0.243499
2389.8	0.212441	0.216694	0.210598	0.212691	0.185289	0.198179	0.201894	0.199108	0.240213	0.244563	0.238441	0.24405
2391.73	0.212828	0.217055	0.210924	0.213039	0.185625	0.198516	0.202124	0.199383	0.240635	0.245024	0.238898	0.244511
2393.66	0.213158	0.217326	0.211311	0.213345	0.185901	0.198786	0.202438	0.199635	0.241032	0.245374	0.239212	0.244819
2395.59	0.213484	0.217617	0.211642	0.213595	0.18617	0.199045	0.202892	0.199943	0.241276	0.245608	0.239446	0.245084
2397.52	0.213648	0.217775	0.211744	0.213831	0.18644	0.199338	0.203171	0.20016	0.241495	0.245853	0.239706	0.245357
2399.45	0.213785	0.217935	0.211926	0.213982	0.186604	0.199614	0.203311	0.200296	0.241796	0.2461	0.240022	0.245659
2401.38	0.214043	0.218147	0.212183	0.214224	0.186779	0.199853	0.20353	0.200492	0.242127	0.246363	0.240302	0.245903
2403.3	0.214272	0.218389	0.212366	0.214512	0.187094	0.200107	0.203723	0.200742	0.24246	0.246643	0.240435	0.246113
2405.23	0.214517	0.21871	0.212656	0.214776	0.187363	0.200462	0.203946	0.20102	0.242789	0.246988	0.240732	0.246427
2407.16	0.214859	0.218947	0.212974	0.215132	0.187578	0.200701	0.204256	0.201353	0.24313	0.247367	0.241167	0.246841
2409.09	0.215234	0.219179	0.213207	0.215343	0.18789	0.200973	0.204394	0.20167	0.243495	0.247739	0.241482	0.247207
2411.02	0.215478	0.219505	0.213488	0.215539	0.188236	0.201263	0.204786	0.201881	0.243795	0.248106	0.241769	0.247495
2412.95	0.215622	0.219709	0.213714	0.215681	0.188474	0.201415	0.205207	0.202036	0.244009	0.24837	0.24195	0.247767
2414.88	0.215859	0.219863	0.21389	0.215834	0.188587	0.201562	0.205359	0.202173	0.244165	0.248571	0.242145	0.247957
2416.81	0.216099	0.220022	0.213995	0.216064	0.188654	0.201671	0.205493	0.202322	0.244317	0.248685	0.242362	0.248136
2418.74	0.216162	0.220136	0.214086	0.216159	0.188651	0.2018	0.20556	0.202467	0.244548	0.248885	0.242611	0.248333
2420.66	0.216262	0.220353	0.214356	0.216314	0.188744	0.202017	0.205637	0.202604	0.244806	0.249249	0.242892	0.24856
2422.59	0.216556	0.220647	0.214651	0.216468	0.188991	0.202264	0.205948	0.202866	0.245054	0.249571	0.243155	0.248919
2424.52	0.216913	0.221096	0.214934	0.216725	0.189213	0.202556	0.206338	0.203207	0.245437	0.249925	0.243453	0.249294
2426.45	0.217198	0.221478	0.215227	0.217138	0.189462	0.202873	0.206559	0.203572	0.245858	0.250393	0.243869	0.249642
2428.38	0.217455	0.221733	0.215556	0.217451	0.189743	0.203167	0.206879	0.203865	0.246188	0.250709	0.244226	0.24993
2430.31	0.217741	0.22196	0.215826	0.217677	0.190011	0.203387	0.206996	0.204066	0.24654	0.250953	0.244471	0.250216
2432.24	0.217815	0.222143	0.216023	0.217913	0.190282	0.203576	0.207063	0.204249	0.246906	0.251261	0.244798	0.250605
2434.17	0.217914	0.222366	0.216193	0.21809	0.190495	0.203864	0.207406	0.204458	0.247144	0.251499	0.245047	0.250915
2436.09	0.218209	0.222619	0.216309	0.218296	0.190646	0.204115	0.207703	0.204676	0.247379	0.251753	0.245209	0.251207
2438.02	0.218561	0.222882	0.216623	0.218658	0.190875	0.204393	0.20807	0.204987	0.24769	0.25212	0.24556	0.25159
2439.95	0.218973	0.223126	0.217057	0.219079	0.1912	0.204765	0.208537	0.205411	0.248115	0.252536	0.245985	0.251955
2441.88	0.219359	0.223544	0.217456	0.219433	0.191569	0.205143	0.208873	0.205822	0.248614	0.253	0.246509	0.252333
2443.81	0.219735	0.224065	0.21786	0.219731	0.192028	0.205557	0.209203	0.206176	0.249085	0.253488	0.247022	0.252847
2445.74	0.220107	0.224371	0.218233	0.220062	0.192411	0.205964	0.209629	0.206527	0.249591	0.253943	0.2474	0.253289
2447.67	0.220413	0.224549	0.218526	0.22036	0.192782	0.206264	0.209961	0.206911	0.249956	0.254312	0.24777	0.253574
2449.6	0.220612	0.224742	0.218682	0.220577	0.193074	0.206463	0.210174	0.207172	0.250239	0.254617	0.247959	0.253848
2451.53	0.22085	0.224976	0.218878	0.220826	0.193254	0.206715	0.210337	0.207323	0.250515	0.254877	0.248156	0.254161
2453.45	0.221094	0.225157	0.219116	0.22112	0.193495	0.206987	0.210604	0.207521	0.250789	0.255099	0.248461	0.254398
2455.38	0.221284	0.225368	0.21935	0.221312	0.193754	0.20723	0.210998	0.207765	0.251085	0.255395	0.248721	0.254648
2457.31	0.221529	0.225703	0.219649	0.221573	0.193968	0.207574	0.211316	0.208022	0.251414	0.255757	0.249056	0.255064
2459.24	0.221865	0.226074	0.21995	0.221918	0.194241	0.207915	0.211686	0.208305	0.251806	0.256161	0.249496	0.255533
2461.17	0.222253	0.22643	0.220236	0.22222	0.194613	0.208229	0.21204	0.208625	0.252216	0.256545	0.249873	0.256016
2463.1	0.222617	0.22673	0.220611	0.222523	0.194918	0.208462	0.212221	0.208996	0.252592	0.256909	0.250283	0.256362
2465.03	0.222862	0.226919	0.220991	0.222713	0.195159	0.208648	0.212466	0.209279	0.252913	0.257292	0.250647	0.256587
2466.96	0.223041	0.227073	0.22115	0.222848	0.1953	0.208849	0.212622	0.209483	0.253155	0.257584	0.250861	0.256807
2468.88	0.223175	0.227333	0.221202	0.223072	0.195415	0.208961	0.21264	0.209614	0.253298	0.257763	0.250925	0.257032
2470.81	0.223311	0.227508	0.221336	0.223315	0.195556	0.209076	0.212831	0.209691	0.25349	0.258026	0.251035	0.257242
2472.74	0.223529	0.22775	0.221589	0.223508	0.195689	0.209321	0.213131	0.209902	0.253829	0.25831	0.251335	0.257486
2474.67	0.223739	0.228206	0.221901	0.223784	0.1959	0.209635	0.213464	0.210287	0.254201	0.25868	0.251789	0.257918
2476.6	0.224078	0.228539	0.222282	0.224211	0.196181	0.209978	0.213704	0.210653	0.254613	0.259151	0.252238	0.258399
2478.53	0.224509	0.228779	0.222693	0.224527	0.19657	0.210373	0.214147	0.210995	0.255036	0.259525	0.25269	0.258805
2480.46	0.224854	0.229177	0.223025	0.224804	0.196969	0.210722	0.214648	0.211352	0.255445	0.259992	0.253139	0.259213
2482.39	0.225171	0.229537	0.223293	0.225165	0.197272	0.211017	0.214863	0.211689	0.255825	0.260374	0.253496	0.259634
2484.32	0.22543	0.229702	0.223541	0.22535	0.197529	0.211199	0.215075	0.211944	0.256155	0.260637	0.253731	0.259932
2486.24	0.225563	0.229895	0.223681	0.225466	0.197762	0.211389	0.215334	0.212126	0.256466	0.260923	0.253904	0.26014
2488.17	0.225756	0.230114	0.223846	0.225693	0.19797	0.211654	0.215545	0.212307	0.25667	0.261199	0.254205	0.260419
2490.1	0.226083	0.230274	0.224133	0.225974	0.19821	0.211893	0.215821	0.212616	0.256925	0.261457	0.254528	0.260759
2492.03	0.226376	0.230566	0.224439	0.226303	0.198546	0.212163	0.216146	0.21293	0.25741	0.261811	0.254926	0.261089
2493.96	0.226704	0.230952	0.224764	0.226683	0.198919	0.212542	0.216614	0.213274	0.257925	0.262329	0.255412	0.261468
2495.89	0.227032	0.231386	0.225126	0.227069	0.199285	0.213012	0.217054	0.213717	0.258397	0.262851	0.25587	0.261928
2497.82	0.227297	0.231815	0.225544	0.227384	0.199676	0.213435	0.217345	0.214105	0.258863	0.263293	0.256272	0.262377
2499.75	0.227557	0.232082	0.225711	0.227617	0.199939	0.213739	0.217625	0.214358	0.259223	0.263573	0.256531	0.262738
2501.67	0.227834	0.232168	0.225783	0.227829	0.20019	0.213935	0.217835	0.214487	0.259417	0.263821	0.256789	0.262987
2503.6	0.227935	0.232265	0.225923	0.228076	0.200399	0.214018	0.218053	0.214586	0.259597	0.263985	0.257046	0.263124
2505.53	0.228	0.232459	0.226064	0.228106	0.200475	0.214188	0.218299	0.21472	0.259788	0.264074	0.257141	0.263288
2507.46	0.228169	0.232599	0.226247	0.228131	0.200707	0.214372	0.218437	0.214879	0.259995	0.264327	0.257323	0.263487
2509.39	0.228366	0.232758	0.226482	0.228413	0.200865	0.214585	0.21849	0.215091	0.260296	0.264617	0.257552	0.263747
2511.32	0.228697	0.233074	0.226682	0.22863	0.200988	0.214896	0.21888	0.215429	0.260586	0.264929	0.257829	0.264112
2513.25	0.229066	0.233448	0.22688	0.228878	0.201204	0.215191	0.219345	0.215835	0.260968	0.265393	0.258295	0.264533
2515.18	0.2294	0.233714	0.22723	0.22926	0.201522	0.21552	0.219465	0.216254	0.261404	0.265857	0.258715	0.264888
2517.1	0.229653	0.233944	0.227568	0.229637	0.2019	0.215778	0.219693	0.216561	0.261706	0.266198	0.258948	0.265142
2519.03	0.22981	0.234176	0.227761	0.229842	0.202096	0.215958	0.219957	0.216727	0.261868	0.266438	0.25917	0.2654
2520.96	0.229926	0.234433	0.227895	0.229983	0.202151	0.216138	0.220117	0.216819	0.262024	0.266648	0.259349	0.265595
2522.89	0.230009	0.234646	0.228063	0.230096	0.202243	0.216304	0.220344	0.21694	0.262259	0.266867	0.259503	0.265754
2524.82	0.230158	0.234717	0.228234	0.230264	0.202353	0.216292	0.220364	0.217068	0.262533	0.267115	0.259833	0.265969
2526.75	0.230425	0.234902	0.228453	0.230508	0.20253	0.216512	0.220607	0.217432	0.262818	0.267476	0.260181	0.26626
2528.68	0.230761	0.235267	0.228833	0.230797	0.20283	0.216888	0.220818	0.217826	0.26322	0.267999	0.260531	0.266606
2530.61	0.231141	0.235597	0.229183	0.231227	0.203125	0.217187	0.221129	0.218122	0.263771	0.268446	0.260935	0.267033
2532.54	0.231489	0.235933	0.229615	0.2316	0.203522	0.217637	0.221623	0.218537	0.264187	0.26885	0.261326	0.267486
2534.46	0.231838	0.2363	0.229977	0.231791	0.203946	0.217977	0.221966	0.218875	0.264485	0.269297	0.261643	0.267897
2536.39	0.232183	0.236633	0.230064	0.231995	0.204269	0.218321	0.222424	0.219053	0.264851	0.26962	0.261926	0.268253
2538.32	0.232343	0.236789	0.230283	0.232294	0.204531	0.218635	0.222631	0.219222	0.265218	0.269881	0.262215	0.26851
2540.25	0.232458	0.236923	0.230591	0.232556	0.20471	0.218784	0.222722	0.219494	0.265601	0.270198	0.262471	0.268723
2542.18	0.23268	0.237132	0.230847	0.232736	0.204855	0.218983	0.222853	0.219661	0.265897	0.270388	0.262752	0.268996
2544.11	0.233035	0.23739	0.230957	0.232926	0.205116	0.219173	0.223195	0.219823	0.266201	0.270586	0.263129	0.269321
2546.04	0.233384	0.237707	0.231197	0.233219	0.205482	0.219458	0.223656	0.220238	0.266587	0.271022	0.263549	0.269714
2547.97	0.233744	0.238055	0.231546	0.233574	0.205844	0.219917	0.223947	0.220722	0.267102	0.271583	0.26394	0.270223
2549.89	0.234164	0.238497	0.231849	0.233918	0.206172	0.22026	0.224374	0.221116	0.267534	0.272066	0.264383	0.270666
2551.82	0.234435	0.238854	0.232223	0.234223	0.206535	0.220579	0.224737	0.221464	0.267912	0.272486	0.264754	0.270965
2553.75	0.234586	0.23903	0.232478	0.234604	0.206863	0.220902	0.225023	0.221667	0.268339	0.272852	0.265025	0.271294
2555.68	0.234773	0.239184	0.232678	0.234905	0.207043	0.221082	0.225464	0.22175	0.268575	0.273064	0.265286	0.271525
2557.61	0.235069	0.239377	0.23284	0.23499	0.207198	0.221245	0.225606	0.221923	0.268675	0.273272	0.265475	0.2717
2559.54	0.235344	0.239531	0.232986	0.235057	0.207333	0.221371	0.22552	0.222104	0.268818	0.273539	0.265653	0.271942
2561.47	0.235502	0.239686	0.23326	0.235364	0.207375	0.221575	0.225629	0.222284	0.26912	0.27378	0.265937	0.272229
2563.4	0.23559	0.239993	0.233574	0.235545	0.207461	0.221857	0.225824	0.22257	0.269414	0.274001	0.26637	0.272617
2565.33	0.23583	0.24035	0.233874	0.235617	0.207757	0.222118	0.226126	0.222958	0.269765	0.274436	0.266695	0.272975
2567.25	0.236203	0.240714	0.234132	0.235996	0.208143	0.222425	0.226557	0.223336	0.270271	0.27495	0.266961	0.273287
2569.18	0.236579	0.241123	0.234406	0.236488	0.20842	0.22273	0.227	0.2236	0.270731	0.275444	0.267392	0.273664
2571.11	0.236948	0.241465	0.234755	0.236862	0.208703	0.223065	0.22746	0.223961	0.271045	0.27584	0.267847	0.273992
2573.04	0.237249	0.24178	0.235071	0.23711	0.208971	0.223336	0.227747	0.224357	0.271336	0.276042	0.268219	0.274349
2574.97	0.237374	0.241933	0.235307	0.237288	0.209166	0.223595	0.227794	0.224597	0.271578	0.276291	0.268471	0.274742
2576.9	0.2376	0.242122	0.235597	0.23753	0.209465	0.223844	0.227922	0.224737	0.271838	0.276613	0.26868	0.274997
2578.83	0.237976	0.242445	0.235865	0.237843	0.20978	0.224036	0.228194	0.225038	0.27224	0.277002	0.269008	0.275336
2580.76	0.238239	0.242763	0.236178	0.238136	0.210012	0.224325	0.22846	0.225394	0.272674	0.277518	0.269526	0.275852
2582.68	0.238592	0.24316	0.236556	0.23847	0.210336	0.224808	0.228842	0.225741	0.27322	0.278028	0.270051	0.276407
2584.61	0.239031	0.243623	0.236872	0.238931	0.210739	0.225355	0.229499	0.226227	0.273831	0.278594	0.270609	0.27696
2586.54	0.239462	0.244007	0.237307	0.239367	0.211274	0.225784	0.230083	0.226716	0.274424	0.27917	0.271206	0.277454
2588.47	0.23991	0.244329	0.237705	0.239741	0.211795	0.226275	0.230487	0.227173	0.274931	0.27966	0.271728	0.277945
2590.4	0.240242	0.244683	0.238054	0.240063	0.212153	0.226664	0.230812	0.227509	0.275383	0.280034	0.272095	0.278396
2592.33	0.240413	0.244968	0.238383	0.240289	0.212522	0.226926	0.230996	0.227712	0.27577	0.280281	0.272455	0.278783
2594.26	0.240659	0.245195	0.238591	0.240558	0.212806	0.227168	0.231206	0.22788	0.276055	0.280574	0.272892	0.27911
2596.19	0.240854	0.245448	0.238732	0.240751	0.21304	0.227424	0.23148	0.228103	0.276331	0.28097	0.273218	0.279444
2598.12	0.241085	0.245744	0.238991	0.241043	0.213329	0.227717	0.231821	0.228436	0.276637	0.281404	0.27364	0.27992
2600.04	0.24148	0.246095	0.239276	0.241398	0.213586	0.227989	0.23221	0.228779	0.277104	0.28183	0.274132	0.280413
2601.97	0.241948	0.246483	0.23955	0.241797	0.213956	0.22837	0.232691	0.229197	0.277691	0.282326	0.274687	0.280971
2603.9	0.242378	0.246836	0.240025	0.242276	0.214447	0.228729	0.233101	0.229654	0.278241	0.282764	0.275259	0.281497
2605.83	0.24271	0.247274	0.24054	0.242658	0.214885	0.229245	0.23351	0.230068	0.278694	0.283264	0.275761	0.281937
2607.76	0.243102	0.247721	0.241	0.243029	0.215221	0.229793	0.234006	0.230451	0.279068	0.2838	0.276222	0.282326
2609.69	0.243295	0.248087	0.241287	0.243396	0.215489	0.230041	0.234398	0.230786	0.279454	0.284216	0.276492	0.282655
2611.62	0.243338	0.248265	0.241468	0.243645	0.21567	0.230259	0.234659	0.2311	0.279784	0.284612	0.276769	0.282997
2613.55	0.243633	0.2484	0.241772	0.243813	0.215842	0.230574	0.234873	0.231355	0.280153	0.284953	0.277164	0.283325
2615.47	0.244022	0.248833	0.242001	0.244032	0.216064	0.23077	0.23516	0.231585	0.280521	0.285272	0.277555	0.283739
2617.4	0.244351	0.249277	0.242305	0.244438	0.216403	0.231015	0.23562	0.232009	0.280899	0.285654	0.278029	0.284228
2619.33	0.244837	0.249712	0.24276	0.244979	0.216854	0.231477	0.236187	0.232534	0.28149	0.286303	0.278528	0.284767
2621.26	0.245349	0.250244	0.243264	0.245515	0.217213	0.232018	0.236736	0.233088	0.282128	0.287051	0.279115	0.285411
2623.19	0.245837	0.250678	0.243881	0.245901	0.217773	0.232529	0.237202	0.233568	0.282784	0.287608	0.279775	0.285995
2625.12	0.246341	0.251097	0.244425	0.246317	0.218388	0.232963	0.237651	0.23396	0.283419	0.28812	0.280334	0.286539
2627.05	0.246711	0.251652	0.24493	0.246797	0.218808	0.233473	0.238098	0.234485	0.283948	0.288703	0.280822	0.287144
2628.98	0.247113	0.25205	0.245232	0.24715	0.219166	0.233917	0.238293	0.234875	0.284403	0.289156	0.281357	0.287616
2630.91	0.247579	0.2522	0.245393	0.247371	0.219533	0.234193	0.238507	0.235197	0.28481	0.28954	0.281785	0.287926
2632.83	0.247888	0.252441	0.245692	0.247639	0.219889	0.234502	0.238808	0.235523	0.285154	0.289979	0.282118	0.288248
2634.76	0.248234	0.25287	0.246027	0.248088	0.220171	0.234821	0.239092	0.235753	0.285637	0.290458	0.282518	0.288729
2636.69	0.248575	0.253357	0.246521	0.248528	0.220518	0.235211	0.239545	0.236103	0.286186	0.290936	0.283069	0.289249
2638.62	0.248994	0.253768	0.247048	0.249097	0.220952	0.235674	0.23999	0.23661	0.286659	0.291441	0.283671	0.289756
2640.55	0.24948	0.25423	0.247453	0.249665	0.221498	0.236176	0.240535	0.237152	0.287325	0.292076	0.284261	0.290304
2642.48	0.250025	0.254769	0.247919	0.250172	0.222077	0.236725	0.241121	0.237686	0.28802	0.292663	0.28487	0.290871
2644.41	0.250555	0.25522	0.248384	0.250619	0.222605	0.237094	0.241481	0.238031	0.288563	0.293162	0.285303	0.291383
2646.34	0.250877	0.255562	0.248715	0.250878	0.223002	0.237431	0.241969	0.238316	0.289002	0.293646	0.285635	0.291725
2648.26	0.251113	0.255852	0.248936	0.251142	0.22327	0.237748	0.242422	0.238633	0.289381	0.29408	0.286012	0.292074
2650.19	0.251299	0.256067	0.249168	0.251418	0.223451	0.23796	0.242628	0.238802	0.289737	0.294317	0.286423	0.292435
2652.12	0.251613	0.256307	0.249465	0.25176	0.223637	0.238247	0.242844	0.23914	0.290062	0.294643	0.286688	0.29281
2654.05	0.252084	0.256661	0.249795	0.252131	0.223917	0.238572	0.243143	0.239533	0.290476	0.295196	0.287123	0.293285
2655.98	0.252571	0.257166	0.25026	0.252516	0.224341	0.239018	0.243596	0.239901	0.290971	0.295872	0.287781	0.293777
2657.91	0.253062	0.257778	0.250868	0.25302	0.224781	0.239535	0.244123	0.240446	0.291547	0.296536	0.28826	0.294342
2659.84	0.253577	0.258279	0.251485	0.253591	0.225226	0.240082	0.244693	0.24099	0.292278	0.297129	0.288807	0.295039
2661.77	0.253968	0.258758	0.252031	0.254073	0.225752	0.240622	0.245134	0.241563	0.292891	0.297746	0.289506	0.2957
2663.69	0.254438	0.259175	0.252424	0.254405	0.22619	0.240964	0.24562	0.24218	0.293343	0.29835	0.290162	0.296178
2665.62	0.254861	0.259573	0.25273	0.254795	0.226589	0.241339	0.246149	0.242641	0.293899	0.298867	0.290608	0.296581
2667.55	0.255103	0.260018	0.252955	0.255211	0.226903	0.241705	0.246514	0.242884	0.294392	0.299237	0.291033	0.297072
2669.48	0.255405	0.260362	0.253214	0.25559	0.227137	0.242019	0.246657	0.243144	0.294768	0.29959	0.291555	0.297509
2671.41	0.255835	0.260767	0.253644	0.255903	0.227512	0.242477	0.247056	0.243459	0.29525	0.300093	0.29199	0.297921
2673.34	0.256268	0.261211	0.2541	0.256402	0.227979	0.242955	0.247602	0.243938	0.29589	0.300727	0.292545	0.298565
2675.27	0.256667	0.261649	0.254592	0.256965	0.228387	0.243485	0.248148	0.244565	0.296572	0.301346	0.293132	0.299337
2677.2	0.257215	0.262157	0.255037	0.25737	0.228859	0.24397	0.248736	0.245066	0.297201	0.301975	0.293656	0.299919
2679.13	0.257688	0.262702	0.255496	0.257813	0.229374	0.244366	0.249208	0.245572	0.297759	0.302617	0.294287	0.300507
2681.05	0.258027	0.263174	0.256107	0.25821	0.229977	0.244941	0.249647	0.246081	0.298341	0.303247	0.294994	0.301127
2682.98	0.258409	0.263505	0.256569	0.258612	0.230616	0.245513	0.250049	0.246587	0.298938	0.303815	0.295669	0.301621
2684.91	0.25882	0.263848	0.256864	0.259015	0.231121	0.2459	0.250592	0.246893	0.299458	0.304285	0.296088	0.301954
2686.84	0.259218	0.264095	0.257189	0.259355	0.231406	0.24619	0.250939	0.247115	0.299888	0.304638	0.296361	0.302371
2688.77	0.25952	0.264322	0.257492	0.259625	0.231616	0.246527	0.251213	0.247592	0.300258	0.305015	0.296758	0.302864
2690.7	0.259919	0.264783	0.25772	0.259953	0.232098	0.247012	0.251578	0.24805	0.300846	0.305616	0.297251	0.303328
2692.63	0.260381	0.26528	0.258113	0.260482	0.232636	0.247413	0.252077	0.248446	0.301523	0.306228	0.297858	0.303832
2694.56	0.260829	0.265714	0.258726	0.260988	0.233053	0.247932	0.252557	0.248915	0.30209	0.306834	0.298605	0.304403
2696.48	0.261379	0.266333	0.259281	0.261476	0.23354	0.248516	0.253072	0.249504	0.302703	0.30752	0.299201	0.305144
2698.41	0.261896	0.266886	0.259813	0.262151	0.234074	0.248915	0.253761	0.250125	0.303334	0.308167	0.299788	0.305783
2700.34	0.262342	0.267336	0.260136	0.26266	0.234503	0.249383	0.254239	0.250539	0.303953	0.308746	0.300411	0.306283
2702.27	0.262787	0.267913	0.260432	0.263024	0.234849	0.249884	0.254383	0.250884	0.304463	0.309357	0.300969	0.306768
2704.2	0.263131	0.268289	0.26082	0.263393	0.235183	0.250272	0.254629	0.251243	0.304878	0.309847	0.301418	0.307306
2706.13	0.263448	0.268659	0.261157	0.263805	0.235566	0.250628	0.255041	0.25164	0.305503	0.310285	0.301821	0.307859
2708.06	0.263905	0.269185	0.261712	0.264136	0.235986	0.250988	0.255627	0.25217	0.306107	0.310849	0.302301	0.308369
2709.99	0.264463	0.269747	0.262403	0.264552	0.236509	0.25148	0.256251	0.252795	0.306717	0.311589	0.302978	0.309068
2711.92	0.265185	0.270448	0.263257	0.265416	0.237192	0.252144	0.256814	0.253444	0.307548	0.312521	0.303873	0.309973
2713.84	0.265923	0.2713	0.263989	0.266114	0.237898	0.252809	0.257606	0.254123	0.308419	0.313371	0.304724	0.310876
2715.77	0.266591	0.27194	0.264469	0.266726	0.238531	0.253582	0.258389	0.254741	0.309275	0.314268	0.305541	0.31179
2717.7	0.267329	0.272477	0.265091	0.267503	0.239184	0.254314	0.259047	0.255461	0.310033	0.31514	0.306468	0.312641
2719.63	0.267864	0.273227	0.26578	0.268002	0.239826	0.254895	0.259584	0.256108	0.310717	0.31585	0.307232	0.313311
2721.56	0.268305	0.273709	0.266298	0.26834	0.240324	0.255509	0.260196	0.256615	0.311366	0.316554	0.307749	0.313894
2723.49	0.268745	0.273954	0.266743	0.268876	0.240758	0.25592	0.260792	0.257059	0.312008	0.317124	0.308168	0.314515
2725.42	0.269185	0.274443	0.267148	0.269517	0.241245	0.256248	0.261272	0.257402	0.312655	0.317632	0.308748	0.315143
2727.35	0.269739	0.275013	0.26771	0.27009	0.24189	0.256883	0.26173	0.257975	0.313425	0.318296	0.309651	0.315789
2729.27	0.270367	0.275582	0.268312	0.270676	0.242618	0.257635	0.262398	0.258672	0.314383	0.319161	0.310408	0.316549
2731.2	0.271087	0.276346	0.268839	0.271187	0.243339	0.258285	0.263159	0.259255	0.315223	0.320013	0.31123	0.317474
2733.13	0.271752	0.277038	0.269416	0.271734	0.243958	0.258885	0.263783	0.259865	0.315883	0.320802	0.312003	0.318352
2735.06	0.272306	0.277554	0.269967	0.272317	0.244388	0.259468	0.26446	0.26052	0.316541	0.321662	0.312676	0.319063
2736.99	0.272778	0.278029	0.270449	0.272898	0.244922	0.259981	0.265074	0.261087	0.317305	0.322326	0.313423	0.319645
2738.92	0.27319	0.278401	0.270949	0.273431	0.245464	0.260524	0.265483	0.261462	0.318083	0.322912	0.314047	0.320167
2740.85	0.273647	0.278841	0.271323	0.273788	0.245893	0.260978	0.265777	0.261836	0.318588	0.323535	0.314521	0.320647
2742.78	0.2741	0.279352	0.27164	0.274213	0.246269	0.261379	0.266034	0.262311	0.319045	0.324057	0.314928	0.321149
2744.71	0.274356	0.279664	0.272024	0.274568	0.246599	0.261865	0.26636	0.26273	0.319569	0.324518	0.315343	0.321699
2746.63	0.274631	0.280009	0.272378	0.274924	0.246918	0.262153	0.266739	0.263148	0.320159	0.325026	0.315801	0.322279
2748.56	0.275223	0.280612	0.272909	0.275546	0.247357	0.262606	0.267357	0.263546	0.320844	0.325671	0.316521	0.323097
2750.49	0.275949	0.281332	0.27359	0.276188	0.248055	0.263385	0.268095	0.264208	0.321573	0.326538	0.317422	0.323857
2752.42	0.276656	0.282014	0.274375	0.276784	0.248854	0.264119	0.268858	0.26505	0.322432	0.32755	0.318368	0.324539
2754.35	0.27732	0.282582	0.275103	0.27736	0.249402	0.264667	0.269616	0.265661	0.323344	0.328352	0.319164	0.325439
2756.28	0.277862	0.283194	0.275711	0.277992	0.249938	0.265294	0.270298	0.266237	0.324129	0.329114	0.319702	0.326292
2758.21	0.278478	0.283753	0.276317	0.278552	0.250542	0.26597	0.270897	0.266836	0.324697	0.329863	0.320414	0.326884
2760.14	0.279098	0.284222	0.276904	0.279068	0.251063	0.266436	0.271553	0.267411	0.325283	0.330474	0.321178	0.327516
2762.06	0.279692	0.284645	0.277388	0.279619	0.251651	0.26701	0.272176	0.268027	0.326073	0.331144	0.321858	0.328261
2763.99	0.280229	0.285346	0.277904	0.280193	0.252343	0.2676	0.272543	0.268581	0.326897	0.33196	0.322616	0.329012
2765.92	0.280819	0.286161	0.278618	0.280947	0.253104	0.268168	0.273179	0.26926	0.327775	0.332805	0.323421	0.329901
2767.85	0.281631	0.28683	0.279418	0.28167	0.253832	0.268906	0.274009	0.270048	0.328887	0.333708	0.324373	0.330791
2769.78	0.282419	0.287674	0.280182	0.282541	0.254588	0.269642	0.27488	0.270775	0.329911	0.334753	0.325426	0.331684
2771.71	0.283186	0.288569	0.28103	0.283498	0.255278	0.270492	0.275748	0.271603	0.330802	0.335834	0.326425	0.332817
2773.64	0.283881	0.289374	0.281737	0.284227	0.255985	0.271405	0.276511	0.272408	0.331691	0.336844	0.327244	0.333873
2775.57	0.284752	0.290181	0.282404	0.284954	0.256895	0.272205	0.277212	0.273231	0.332586	0.337752	0.328179	0.334777
2777.5	0.285771	0.290937	0.283013	0.28571	0.257814	0.272952	0.277928	0.274024	0.333538	0.338654	0.329251	0.335732
2779.42	0.286477	0.291729	0.283655	0.286411	0.258576	0.273681	0.278759	0.274696	0.334395	0.339522	0.330045	0.336662
2781.35	0.287166	0.292525	0.284652	0.287124	0.259288	0.274317	0.279516	0.275433	0.335321	0.340478	0.330815	0.3375
2783.28	0.288012	0.293291	0.285586	0.288029	0.26001	0.27517	0.28022	0.276284	0.336452	0.341543	0.331851	0.338419
2785.21	0.288807	0.294116	0.286457	0.28907	0.260848	0.276163	0.280958	0.27722	0.337598	0.34266	0.332864	0.339587
2787.14	0.289706	0.29514	0.287352	0.289979	0.261763	0.277029	0.281859	0.27796	0.338691	0.343823	0.333955	0.340812
2789.07	0.29082	0.296217	0.288383	0.290806	0.262693	0.277979	0.283039	0.278816	0.34002	0.345101	0.335253	0.342034
2791	0.291878	0.297348	0.289556	0.291985	0.263834	0.279028	0.284385	0.280034	0.34144	0.346513	0.336651	0.343426
2792.93	0.292983	0.298562	0.29073	0.293177	0.264986	0.280074	0.285536	0.281176	0.342766	0.347826	0.338013	0.344802
2794.85	0.294027	0.299605	0.291774	0.294148	0.26583	0.280881	0.28643	0.282094	0.343988	0.349072	0.339246	0.345974
2796.78	0.294887	0.300525	0.292763	0.295162	0.266598	0.281817	0.287063	0.282878	0.345073	0.350296	0.340353	0.347183
2798.71	0.296	0.301633	0.29383	0.296238	0.267603	0.282938	0.287653	0.28385	0.346415	0.351554	0.341537	0.348359
2800.64	0.297195	0.302867	0.294965	0.297309	0.268718	0.284052	0.288801	0.285026	0.347804	0.353025	0.342944	0.349804
2802.57	0.298461	0.304085	0.296166	0.298572	0.269808	0.285212	0.290195	0.286213	0.34922	0.354588	0.344419	0.351455
2804.5	0.299871	0.305621	0.297586	0.300282	0.271079	0.286557	0.291464	0.287382	0.350971	0.356174	0.346103	0.353039
2806.43	0.3015	0.307049	0.299179	0.301827	0.272409	0.287968	0.293004	0.288708	0.352807	0.35791	0.347932	0.35473
2808.36	0.303081	0.308579	0.30066	0.303127	0.273781	0.289395	0.294556	0.290193	0.354586	0.359883	0.349855	0.356559
2810.28	0.304587	0.310322	0.302237	0.304672	0.275387	0.290958	0.296163	0.291682	0.35644	0.361897	0.351779	0.35847
2812.21	0.306289	0.311876	0.303951	0.30647	0.276938	0.292479	0.297787	0.293349	0.358401	0.363848	0.353631	0.360418
2814.14	0.308004	0.313517	0.305574	0.308044	0.278587	0.294016	0.299444	0.295015	0.360436	0.365815	0.355452	0.362397
2816.07	0.309681	0.315254	0.307113	0.309589	0.280224	0.29565	0.301007	0.296502	0.362602	0.367848	0.357335	0.364322
2818	0.311344	0.317077	0.308977	0.311312	0.281836	0.297293	0.302434	0.297998	0.364702	0.3699	0.359544	0.366266
2819.93	0.31331	0.318943	0.310967	0.313222	0.283712	0.299017	0.30422	0.299773	0.367021	0.372161	0.361905	0.36857
2821.86	0.315554	0.321029	0.313015	0.315408	0.285594	0.301029	0.306103	0.301793	0.369678	0.374797	0.364355	0.371239
2823.79	0.317862	0.32351	0.31549	0.317846	0.2878	0.303242	0.308233	0.303861	0.372437	0.37776	0.367132	0.374038
2825.72	0.320622	0.326248	0.318243	0.320779	0.290468	0.305773	0.310634	0.306208	0.375532	0.38103	0.37023	0.377123
2827.64	0.323663	0.329227	0.321264	0.323612	0.293253	0.308571	0.313272	0.308952	0.379121	0.384506	0.373737	0.380577
2829.57	0.326783	0.332478	0.324463	0.326592	0.296207	0.311435	0.316413	0.311972	0.383072	0.388401	0.377542	0.384483
2831.5	0.330273	0.336063	0.327874	0.330308	0.299465	0.314688	0.319924	0.315284	0.387264	0.392738	0.381608	0.388651
2833.43	0.334397	0.34034	0.33187	0.334426	0.303111	0.318413	0.323684	0.318899	0.392099	0.397462	0.386423	0.393291
2835.36	0.339195	0.345173	0.33668	0.339191	0.307396	0.322803	0.327793	0.323109	0.397806	0.403097	0.392093	0.398891
2837.29	0.345128	0.351094	0.342553	0.345253	0.312672	0.328268	0.332934	0.328463	0.404808	0.410363	0.399041	0.405981
2839.22	0.353088	0.358976	0.350395	0.352925	0.319714	0.33516	0.34013	0.335445	0.414204	0.419759	0.408114	0.415262
2841.15	0.363487	0.369265	0.360866	0.363201	0.329095	0.344447	0.349831	0.344554	0.426473	0.432025	0.420191	0.427368
2843.07	0.376915	0.382973	0.374247	0.376841	0.340956	0.356562	0.36223	0.356388	0.442172	0.447929	0.435854	0.443055
2845	0.393745	0.400188	0.390925	0.393915	0.355675	0.371558	0.377429	0.371091	0.462121	0.467828	0.455387	0.46298
2846.93	0.41222	0.418598	0.409032	0.412491	0.372046	0.388045	0.394077	0.387178	0.484119	0.489841	0.477247	0.484944
2848.86	0.425337	0.431377	0.421491	0.42503	0.384098	0.4	0.405856	0.39923	0.500047	0.506185	0.493308	0.500802
2850.79	0.426372	0.431727	0.421804	0.42518	0.38542	0.401469	0.406667	0.400761	0.501859	0.508163	0.495021	0.50242
2852.72	0.418514	0.423258	0.413518	0.416506	0.378471	0.394696	0.399181	0.39395	0.492534	0.498453	0.485693	0.492799
2854.65	0.408776	0.41352	0.403631	0.406123	0.36976	0.385825	0.390266	0.385334	0.480392	0.486166	0.473861	0.48072
2856.58	0.400061	0.405002	0.395015	0.397345	0.362356	0.378399	0.383058	0.378164	0.47001	0.475676	0.463767	0.470537
2858.51	0.39284	0.398093	0.388392	0.390672	0.357017	0.372776	0.377253	0.37283	0.462107	0.467864	0.455803	0.462713
2860.43	0.387644	0.392958	0.383612	0.385635	0.353508	0.368824	0.373331	0.36892	0.456596	0.462661	0.450054	0.457565
2862.36	0.384617	0.389774	0.380563	0.382531	0.351733	0.366746	0.371333	0.366875	0.453702	0.459659	0.447135	0.45472
2864.29	0.383384	0.388575	0.379329	0.381666	0.351582	0.366302	0.37088	0.366454	0.453019	0.458702	0.446318	0.453508
2866.22	0.383591	0.388912	0.379693	0.38211	0.352586	0.367244	0.371764	0.36719	0.454001	0.459524	0.44698	0.454226
2868.15	0.384693	0.390096	0.38091	0.383569	0.354121	0.368768	0.373207	0.368634	0.455817	0.461267	0.448874	0.456058
2870.08	0.386035	0.391542	0.38235	0.385166	0.355443	0.370067	0.374706	0.369993	0.457372	0.463021	0.4505	0.457782
2872.01	0.386789	0.392357	0.383262	0.385643	0.356003	0.370644	0.375357	0.370447	0.458073	0.463766	0.450956	0.458402
2873.94	0.386722	0.392407	0.383168	0.385612	0.355623	0.370267	0.374886	0.370016	0.457802	0.463336	0.450485	0.457981
2875.86	0.386466	0.392163	0.382736	0.385394	0.354984	0.369435	0.374226	0.369205	0.456789	0.462394	0.449617	0.457291
2877.79	0.386419	0.392115	0.382811	0.385218	0.354228	0.368891	0.373635	0.368605	0.456073	0.461555	0.44892	0.456615
2879.72	0.386756	0.392442	0.383419	0.385529	0.353867	0.368841	0.373067	0.368334	0.455927	0.461482	0.448773	0.456492
2881.65	0.387736	0.39347	0.384487	0.386674	0.354556	0.369212	0.373561	0.368659	0.456541	0.462295	0.449536	0.457217
2883.58	0.389748	0.39552	0.38625	0.388633	0.35579	0.370382	0.374892	0.369901	0.458518	0.463968	0.451026	0.45881
2885.51	0.3923	0.398074	0.388577	0.391109	0.357528	0.372185	0.376656	0.371795	0.461005	0.466308	0.453355	0.461203
2887.44	0.395112	0.400805	0.39149	0.393923	0.359897	0.374263	0.378911	0.374105	0.46389	0.469472	0.456325	0.464347
2889.37	0.398367	0.404025	0.394662	0.396914	0.362534	0.377013	0.381569	0.376712	0.467555	0.473234	0.459745	0.467866
2891.3	0.401762	0.407596	0.397885	0.400059	0.365524	0.380192	0.384537	0.379706	0.471579	0.477123	0.463678	0.471621
2893.22	0.40531	0.411106	0.401277	0.403481	0.368696	0.383498	0.387767	0.38289	0.475648	0.481468	0.467881	0.475837
2895.15	0.409015	0.415114	0.405168	0.407455	0.372018	0.387007	0.39138	0.386296	0.480042	0.486256	0.472496	0.480304
2897.08	0.413314	0.419377	0.409629	0.411697	0.375916	0.39089	0.39522	0.39029	0.485228	0.491422	0.477646	0.485398
2899.01	0.418232	0.423909	0.414189	0.416111	0.380227	0.395235	0.399503	0.394602	0.490959	0.496969	0.483188	0.490988
2900.94	0.423549	0.429229	0.419125	0.421279	0.38504	0.40011	0.404404	0.399218	0.497182	0.50307	0.489624	0.497053
2902.87	0.429366	0.435137	0.424952	0.427311	0.390575	0.405781	0.410226	0.404738	0.504438	0.510228	0.496779	0.504329
2904.8	0.436376	0.442177	0.43202	0.4345	0.397057	0.412485	0.416925	0.411338	0.512997	0.518957	0.504997	0.512932
2906.73	0.445309	0.451143	0.440756	0.443275	0.40487	0.420511	0.42479	0.419149	0.523699	0.529849	0.51546	0.523306
2908.65	0.456348	0.462302	0.451752	0.454171	0.414936	0.430549	0.434752	0.428997	0.537098	0.543404	0.52878	0.536708
2910.58	0.470418	0.476741	0.466245	0.468348	0.427769	0.443471	0.447836	0.441661	0.553712	0.560724	0.545736	0.553943
2912.51	0.488121	0.494965	0.484023	0.486143	0.443639	0.459585	0.464041	0.457383	0.574506	0.581983	0.566432	0.575051
2914.44	0.506415	0.513391	0.502016	0.504691	0.46022	0.476405	0.480767	0.473872	0.596248	0.603819	0.588564	0.597084
2916.37	0.518697	0.525273	0.513758	0.516883	0.471253	0.487664	0.492051	0.484992	0.611198	0.618867	0.603714	0.611981
2918.3	0.521403	0.527184	0.51535	0.518916	0.47343	0.490074	0.494044	0.487555	0.614822	0.622055	0.607002	0.6148
2920.23	0.517472	0.522517	0.510669	0.513552	0.469599	0.486451	0.489876	0.484141	0.610092	0.617121	0.6023	0.60952
2922.16	0.510393	0.514944	0.503201	0.505433	0.462968	0.479944	0.482564	0.477499	0.601002	0.608173	0.593251	0.600375
2924.09	0.501579	0.505632	0.493984	0.496261	0.455076	0.471755	0.473871	0.469651	0.589978	0.596582	0.581962	0.589363
2926.01	0.491554	0.49533	0.483895	0.485881	0.446411	0.462815	0.465092	0.461191	0.57822	0.584339	0.569534	0.577024
2927.94	0.480805	0.484566	0.47335	0.474983	0.437192	0.453675	0.456098	0.45189	0.565964	0.571994	0.557163	0.564312
2929.87	0.470002	0.473751	0.462541	0.464291	0.428205	0.444371	0.446766	0.442819	0.553847	0.559842	0.545028	0.552415
2931.8	0.459367	0.46327	0.452068	0.453913	0.419656	0.435319	0.43763	0.433973	0.541785	0.547871	0.533199	0.54071
2933.73	0.44859	0.452742	0.441653	0.443377	0.411219	0.426542	0.428866	0.425168	0.529634	0.535765	0.521215	0.528914
2935.66	0.437826	0.442405	0.431313	0.433179	0.402706	0.417901	0.420111	0.41668	0.518009	0.524009	0.509418	0.517334
2937.59	0.427856	0.432616	0.421758	0.423582	0.394499	0.409652	0.411876	0.408367	0.507024	0.513088	0.498502	0.506498
2939.52	0.418549	0.423579	0.41319	0.414653	0.387035	0.402096	0.404957	0.400882	0.497202	0.503136	0.488635	0.496832
2941.44	0.410563	0.415784	0.405801	0.407045	0.380665	0.395606	0.398862	0.394662	0.488976	0.494661	0.480262	0.488378
2943.37	0.404489	0.409544	0.399674	0.400896	0.375773	0.390501	0.393813	0.389627	0.482075	0.488137	0.473713	0.481736
2945.3	0.39995	0.405114	0.395011	0.396386	0.372477	0.387017	0.3906	0.386305	0.477106	0.483644	0.469451	0.477219
2947.23	0.39716	0.402496	0.392301	0.39403	0.370736	0.385539	0.389024	0.384815	0.474543	0.481109	0.467188	0.474667
2949.16	0.395984	0.401522	0.391284	0.393251	0.370635	0.385598	0.388855	0.384727	0.47397	0.480327	0.46637	0.474049
2951.09	0.395813	0.401774	0.391375	0.393449	0.371582	0.386413	0.390044	0.38572	0.474775	0.481172	0.46676	0.47469
2953.02	0.396004	0.402459	0.391837	0.394054	0.372745	0.387433	0.391724	0.38691	0.475873	0.482248	0.467628	0.47563
2954.95	0.395677	0.40221	0.391581	0.393833	0.373341	0.388129	0.392386	0.387343	0.475937	0.48212	0.467764	0.475849
2956.87	0.394118	0.400393	0.390037	0.392474	0.373	0.387642	0.391541	0.38677	0.474652	0.480415	0.466406	0.474298
2958.8	0.391424	0.397705	0.387451	0.38979	0.371399	0.385864	0.38965	0.384997	0.471534	0.477192	0.46345	0.471139
2960.73	0.387602	0.39408	0.383758	0.385927	0.368416	0.382812	0.386689	0.381949	0.466728	0.472514	0.45907	0.4666
2962.66	0.382674	0.389001	0.378737	0.381222	0.364015	0.378428	0.382499	0.377891	0.460929	0.466623	0.453326	0.460646
2964.59	0.376674	0.382837	0.37288	0.375443	0.358448	0.372906	0.377259	0.372595	0.453954	0.459611	0.446401	0.453764
2966.52	0.369828	0.375962	0.366482	0.3688	0.352041	0.366392	0.371024	0.366247	0.446227	0.45199	0.438749	0.446106
2968.45	0.362968	0.36924	0.359662	0.362074	0.345145	0.359581	0.364253	0.359711	0.438373	0.444391	0.431039	0.438498
2970.38	0.35637	0.362842	0.353157	0.355764	0.338726	0.353102	0.358019	0.353405	0.431054	0.437004	0.423869	0.431462
2972.31	0.350175	0.356978	0.347368	0.349958	0.332803	0.347258	0.352106	0.347473	0.424414	0.430106	0.417257	0.424964
2974.23	0.344771	0.35169	0.342059	0.344581	0.327261	0.341881	0.346414	0.342369	0.418101	0.423655	0.411188	0.418701
2976.16	0.340264	0.346982	0.33738	0.339832	0.322592	0.337201	0.341965	0.337871	0.412387	0.418107	0.405745	0.41293
2978.09	0.336274	0.342814	0.333466	0.335908	0.318416	0.333097	0.338184	0.333712	0.407262	0.413331	0.400758	0.408128
2980.02	0.332604	0.339161	0.330082	0.332565	0.314645	0.32936	0.334673	0.329863	0.402659	0.408818	0.39624	0.403755
2981.95	0.329367	0.336078	0.326885	0.329522	0.311528	0.32612	0.331475	0.326578	0.398621	0.40464	0.392172	0.399744
2983.88	0.326478	0.333372	0.324128	0.32686	0.308765	0.323204	0.328673	0.323981	0.395079	0.401053	0.388642	0.39621
2985.81	0.324094	0.331208	0.321805	0.3247	0.306239	0.320681	0.326216	0.321505	0.392009	0.397928	0.38558	0.393154
2987.74	0.322086	0.329132	0.319841	0.322601	0.303954	0.318505	0.32407	0.319205	0.389173	0.395161	0.382851	0.390372
2989.66	0.32039	0.327623	0.318501	0.321011	0.302081	0.316659	0.322361	0.317515	0.386891	0.393109	0.380682	0.387979
2991.59	0.319472	0.326848	0.31759	0.320198	0.300756	0.315384	0.321118	0.316395	0.385337	0.391651	0.379209	0.386448
2993.52	0.318959	0.326217	0.317038	0.319726	0.300045	0.314639	0.320244	0.315768	0.384438	0.390763	0.378425	0.385771
2995.45	0.318791	0.326103	0.31709	0.319561	0.300033	0.314354	0.319851	0.315615	0.384303	0.390457	0.378145	0.385607
2997.38	0.319384	0.326639	0.317715	0.320018	0.300402	0.31469	0.320504	0.315753	0.3849	0.390716	0.378359	0.386177
2999.31	0.32035	0.327568	0.3186	0.321235	0.301085	0.315721	0.321646	0.31656	0.385877	0.391732	0.379307	0.387339
3001.24	0.321561	0.329009	0.319688	0.322616	0.30225	0.317026	0.322582	0.317798	0.387396	0.393265	0.380896	0.388677
3003.17	0.322902	0.330357	0.320706	0.323735	0.303428	0.318217	0.323742	0.318776	0.389034	0.394839	0.382487	0.390002
3005.1	0.324219	0.331447	0.321827	0.324805	0.304681	0.31923	0.324834	0.319816	0.390403	0.396303	0.383771	0.391292
3007.02	0.325545	0.332797	0.323284	0.325883	0.305922	0.320257	0.325951	0.321039	0.392157	0.397924	0.385165	0.392817
3008.95	0.326515	0.333772	0.324197	0.326992	0.306939	0.321297	0.32736	0.322161	0.393664	0.399431	0.38655	0.39415
3010.88	0.327096	0.334436	0.324785	0.327714	0.307708	0.322022	0.327938	0.322826	0.394387	0.400305	0.387448	0.394864
3012.81	0.32734	0.335034	0.32536	0.328036	0.308183	0.322479	0.32816	0.323236	0.394745	0.400703	0.387984	0.395378
3014.74	0.327613	0.335184	0.325594	0.328335	0.308801	0.322761	0.328703	0.323907	0.395231	0.401327	0.388407	0.396042
3016.67	0.327848	0.335323	0.325756	0.328806	0.309226	0.323144	0.329117	0.324408	0.395716	0.401841	0.388782	0.396479
3018.6	0.328114	0.335695	0.32619	0.329575	0.309825	0.324079	0.329981	0.325097	0.396234	0.402411	0.389473	0.397104
3020.53	0.328591	0.336258	0.326987	0.330099	0.310712	0.325001	0.330967	0.325885	0.397211	0.403291	0.390419	0.397954
3022.45	0.329151	0.336963	0.327651	0.330861	0.311337	0.325692	0.331711	0.326587	0.398175	0.4041	0.391302	0.398882
3024.38	0.32985	0.337731	0.32825	0.33181	0.312146	0.326437	0.33281	0.327456	0.398975	0.405143	0.392272	0.400233
3026.31	0.33048	0.338441	0.329129	0.332317	0.313157	0.327317	0.333755	0.328283	0.400127	0.406266	0.393344	0.401601
3028.24	0.331457	0.339622	0.330176	0.333303	0.31424	0.328635	0.334871	0.329557	0.401744	0.407913	0.394739	0.402997
3030.17	0.332496	0.340887	0.33108	0.334513	0.315262	0.329793	0.336201	0.330719	0.402841	0.409283	0.396017	0.403997
3032.1	0.332967	0.341448	0.331716	0.335175	0.316082	0.330359	0.336578	0.33126	0.403419	0.409848	0.396822	0.404638
3034.03	0.333887	0.342444	0.332867	0.336392	0.317153	0.331269	0.337255	0.332224	0.404859	0.411232	0.398084	0.406043
3035.96	0.335335	0.343919	0.334395	0.337889	0.318607	0.33255	0.338836	0.333617	0.406714	0.413166	0.399941	0.407977
3037.89	0.336935	0.345426	0.335854	0.339274	0.319969	0.334009	0.340443	0.335065	0.40855	0.415118	0.401827	0.409973
3039.81	0.338358	0.346791	0.33722	0.340629	0.321196	0.335331	0.341635	0.336321	0.410105	0.416761	0.40323	0.411447
3041.74	0.339581	0.348116	0.338478	0.341915	0.322409	0.336212	0.342507	0.337449	0.411573	0.41839	0.404726	0.412857
3043.67	0.340819	0.349282	0.339804	0.343141	0.323564	0.337436	0.343691	0.338684	0.413189	0.420038	0.406266	0.414436
3045.6	0.342129	0.350621	0.341249	0.344529	0.325125	0.338999	0.345557	0.340141	0.41506	0.421713	0.40794	0.416197
3047.53	0.343529	0.352124	0.342636	0.346046	0.326711	0.340391	0.347127	0.341771	0.416819	0.423316	0.409626	0.417778
3049.46	0.344795	0.35352	0.343964	0.347073	0.327869	0.341568	0.348291	0.342826	0.418273	0.424661	0.410865	0.419137
3051.39	0.346289	0.3552	0.345518	0.348454	0.329218	0.343067	0.34989	0.344142	0.420047	0.426751	0.412598	0.421056
3053.32	0.348106	0.357091	0.347276	0.350462	0.33106	0.344954	0.351699	0.346287	0.422188	0.429114	0.414826	0.423286
3055.24	0.349842	0.358711	0.348728	0.352202	0.332729	0.346347	0.353161	0.347679	0.424109	0.430841	0.416438	0.42508
3057.17	0.35124	0.359806	0.349791	0.353527	0.334097	0.347541	0.35415	0.348504	0.425637	0.432291	0.417797	0.426324
3059.1	0.352567	0.361077	0.351162	0.355118	0.335502	0.349015	0.355379	0.349945	0.42735	0.433873	0.419526	0.42794
3061.03	0.353916	0.362612	0.35291	0.356492	0.336845	0.350317	0.356692	0.351195	0.429031	0.435533	0.420994	0.4296
3062.96	0.355062	0.363923	0.354073	0.357467	0.337775	0.351352	0.358056	0.352212	0.430324	0.437033	0.422205	0.430886
3064.89	0.355524	0.364637	0.354581	0.358236	0.338145	0.351725	0.358623	0.352947	0.430921	0.437591	0.422943	0.431573
3066.82	0.356152	0.365185	0.355096	0.358876	0.338528	0.351872	0.358662	0.353138	0.431307	0.437791	0.423397	0.431835
3068.75	0.357097	0.366072	0.356031	0.359812	0.339366	0.352791	0.359244	0.353479	0.431962	0.438593	0.424195	0.432513
3070.68	0.358079	0.367301	0.357263	0.361092	0.340259	0.353811	0.360026	0.354376	0.433038	0.439812	0.425249	0.433847
3072.6	0.359267	0.368388	0.358595	0.361988	0.340872	0.354448	0.360909	0.355401	0.434229	0.44107	0.426297	0.435112
3074.53	0.360241	0.369238	0.359873	0.362705	0.341587	0.355199	0.361813	0.35609	0.435251	0.442063	0.427314	0.436078
3076.46	0.361159	0.370452	0.360572	0.363689	0.342227	0.355876	0.362823	0.356784	0.435994	0.442798	0.428199	0.436825
3078.39	0.361857	0.371297	0.360999	0.364564	0.342688	0.356519	0.363216	0.357321	0.436433	0.443327	0.428822	0.437253
3080.32	0.362436	0.371628	0.361268	0.365503	0.343126	0.356952	0.363175	0.357569	0.436939	0.44365	0.429341	0.437747
3082.25	0.363012	0.372236	0.361835	0.366255	0.343537	0.357206	0.363548	0.357973	0.437509	0.444319	0.429814	0.43826
3084.18	0.363757	0.373087	0.362668	0.36686	0.344007	0.357625	0.364354	0.358511	0.438201	0.445169	0.43034	0.438739
3086.11	0.364459	0.374078	0.363588	0.367349	0.344521	0.357927	0.364518	0.35897	0.438832	0.445891	0.430753	0.439418
3088.03	0.364811	0.374828	0.364578	0.367907	0.344993	0.358331	0.364874	0.35934	0.439145	0.446358	0.431113	0.439866
3089.96	0.365576	0.375742	0.36533	0.368698	0.345468	0.358824	0.365782	0.359863	0.439714	0.446886	0.431834	0.440357
3091.89	0.366868	0.376802	0.366174	0.369864	0.346189	0.359492	0.366265	0.360701	0.440736	0.447835	0.432649	0.441338
3093.82	0.368112	0.377744	0.367349	0.371296	0.347145	0.360367	0.366932	0.361646	0.441754	0.448694	0.433578	0.44251
3095.75	0.368775	0.378372	0.368216	0.371844	0.34768	0.36066	0.367216	0.362062	0.442105	0.449071	0.43417	0.442892
3097.68	0.369405	0.379097	0.368726	0.372616	0.348157	0.361133	0.367572	0.362505	0.442729	0.449731	0.434979	0.443361
3099.61	0.370358	0.379963	0.369642	0.373759	0.34874	0.361932	0.368396	0.363122	0.443694	0.450633	0.435615	0.444347
3101.54	0.370933	0.380418	0.370343	0.374258	0.349139	0.36227	0.369064	0.363276	0.444014	0.451205	0.435765	0.444622
3103.46	0.37147	0.381469	0.371125	0.374818	0.349742	0.362732	0.369439	0.363829	0.444597	0.451903	0.43672	0.445185
3105.39	0.372496	0.382676	0.372271	0.375711	0.350464	0.363594	0.370209	0.364764	0.445839	0.452886	0.437892	0.44631
3107.32	0.373595	0.383526	0.373326	0.37676	0.351167	0.364363	0.370985	0.365276	0.446983	0.453789	0.438569	0.447226
3109.25	0.374695	0.384744	0.374362	0.377936	0.352167	0.365046	0.371446	0.36625	0.447899	0.455063	0.439458	0.448347
3111.18	0.375838	0.38603	0.375538	0.379395	0.35335	0.365998	0.372614	0.367383	0.449191	0.456721	0.440899	0.449798
3113.11	0.377241	0.38749	0.376954	0.380905	0.354379	0.367086	0.373502	0.36831	0.450842	0.458097	0.442297	0.451273
3115.04	0.378635	0.388832	0.378221	0.382547	0.355541	0.367927	0.374263	0.369228	0.452235	0.459386	0.443532	0.452569
3116.97	0.379512	0.389999	0.379387	0.383848	0.35648	0.368649	0.375317	0.37006	0.453237	0.460309	0.444687	0.453443
3118.9	0.380493	0.391145	0.380572	0.384725	0.357319	0.369674	0.37639	0.37106	0.454487	0.461329	0.445846	0.454542
3120.82	0.382021	0.392261	0.381831	0.385987	0.358552	0.370831	0.377545	0.372097	0.455843	0.463011	0.44726	0.456099
3122.75	0.383312	0.393412	0.382948	0.387154	0.35964	0.371778	0.378411	0.372946	0.456773	0.464258	0.448288	0.457053
3124.68	0.384555	0.39515	0.384416	0.388392	0.360856	0.373146	0.37943	0.373926	0.458215	0.465708	0.449608	0.458672
3126.61	0.386045	0.396909	0.385778	0.389941	0.362106	0.374457	0.380528	0.375162	0.459931	0.467379	0.451076	0.460509
3128.54	0.387601	0.39824	0.387102	0.391447	0.363345	0.375401	0.381709	0.376695	0.461715	0.469131	0.45275	0.461869
3130.47	0.389447	0.400167	0.389149	0.393344	0.365008	0.377113	0.383686	0.378624	0.46404	0.471481	0.455376	0.464073
3132.4	0.391027	0.401921	0.390619	0.395041	0.366503	0.378682	0.385468	0.379972	0.465951	0.473282	0.457062	0.465877
3134.33	0.392552	0.403489	0.392195	0.396497	0.367891	0.379869	0.38643	0.381076	0.46781	0.475057	0.458538	0.467556
3136.25	0.394502	0.405356	0.394292	0.398422	0.369539	0.381622	0.387758	0.38264	0.470048	0.477307	0.461027	0.469821
3138.18	0.396236	0.406985	0.395922	0.40024	0.371028	0.383173	0.388918	0.384198	0.472076	0.479278	0.462935	0.471813
3140.11	0.39761	0.408541	0.397555	0.401722	0.372498	0.384456	0.390232	0.385684	0.473913	0.481328	0.464676	0.473754
3142.04	0.399148	0.410139	0.399084	0.403311	0.374178	0.38617	0.392138	0.387015	0.475494	0.483256	0.466762	0.475837
3143.97	0.400883	0.411985	0.400654	0.405004	0.375734	0.387698	0.393743	0.388338	0.477428	0.485151	0.46879	0.477819
3145.9	0.402692	0.414176	0.402644	0.406654	0.377431	0.389268	0.39499	0.390139	0.480022	0.48747	0.470878	0.479804
3147.83	0.404656	0.416119	0.404612	0.408709	0.379103	0.39088	0.39646	0.391942	0.482489	0.489748	0.472749	0.48185
3149.76	0.40678	0.41815	0.406785	0.410813	0.380707	0.392438	0.398553	0.393506	0.484539	0.492202	0.475027	0.48425
3151.69	0.408871	0.420282	0.408725	0.412768	0.382817	0.394382	0.400593	0.395445	0.486867	0.494568	0.477351	0.486977
3153.61	0.410908	0.422439	0.410463	0.414988	0.385102	0.396497	0.402404	0.397511	0.489444	0.496988	0.47959	0.489432
3155.54	0.413164	0.424434	0.412512	0.417181	0.38723	0.398427	0.404335	0.399181	0.491844	0.499519	0.482217	0.491678
3157.47	0.415282	0.426125	0.414764	0.419197	0.389162	0.400382	0.406127	0.401009	0.494138	0.501925	0.484607	0.494008
3159.4	0.417075	0.428041	0.416682	0.420803	0.390694	0.402142	0.407818	0.402792	0.496343	0.504264	0.486815	0.496221
3161.33	0.418967	0.430115	0.41834	0.422362	0.392452	0.403792	0.40964	0.404628	0.498898	0.506656	0.489094	0.498456
3163.26	0.42086	0.432276	0.420283	0.42455	0.394447	0.405706	0.411488	0.406461	0.501428	0.509014	0.491122	0.501068
3165.19	0.422763	0.434363	0.422224	0.426696	0.3961	0.407488	0.413088	0.408076	0.503639	0.511384	0.493205	0.503539
3167.12	0.424671	0.43651	0.424418	0.428756	0.398261	0.409464	0.414934	0.409966	0.506115	0.513982	0.495674	0.505949
3169.04	0.426596	0.438765	0.426752	0.431361	0.400404	0.411594	0.416898	0.412052	0.50859	0.516613	0.498625	0.508243
3170.97	0.429068	0.441026	0.429036	0.433705	0.402437	0.41348	0.418975	0.414255	0.511081	0.519283	0.501386	0.511002
3172.9	0.431699	0.443378	0.431026	0.435598	0.404658	0.415362	0.421333	0.416257	0.513871	0.521972	0.503819	0.513929
3174.83	0.434207	0.445744	0.433293	0.437902	0.406702	0.417757	0.423307	0.418316	0.517007	0.525029	0.506635	0.516502
3176.76	0.436122	0.447861	0.435634	0.439924	0.408853	0.419985	0.424881	0.420368	0.519571	0.5277	0.509105	0.519192
3178.69	0.437686	0.449478	0.437224	0.441201	0.410608	0.421265	0.426424	0.421843	0.521465	0.529678	0.510813	0.521048
3180.62	0.439803	0.451222	0.439142	0.443174	0.412139	0.422857	0.428277	0.4236	0.524215	0.532161	0.51323	0.52318
3182.55	0.44201	0.453371	0.441383	0.445489	0.413922	0.424977	0.430227	0.425516	0.526654	0.534608	0.515939	0.525967
3184.48	0.443861	0.455297	0.443019	0.447253	0.415736	0.426645	0.431655	0.426747	0.528608	0.536709	0.517966	0.528416
3186.4	0.445712	0.457268	0.444738	0.449316	0.417546	0.428458	0.433277	0.428263	0.531004	0.539184	0.520333	0.530697
3188.33	0.447875	0.459688	0.447179	0.451848	0.419328	0.43026	0.435271	0.430553	0.5336	0.541974	0.523014	0.533421
3190.26	0.450132	0.461851	0.44944	0.454358	0.421173	0.432168	0.437156	0.432489	0.536104	0.544436	0.525113	0.535893
3192.19	0.452137	0.464041	0.451341	0.456584	0.423349	0.434126	0.439431	0.434005	0.538577	0.546656	0.527294	0.53804
3194.12	0.454111	0.466277	0.453519	0.45862	0.42551	0.436147	0.441177	0.435969	0.541233	0.549149	0.529877	0.54061
3196.05	0.456451	0.468388	0.455415	0.460425	0.427103	0.437934	0.442448	0.437725	0.543276	0.55138	0.532032	0.542749
3197.98	0.457947	0.469799	0.456549	0.461324	0.427982	0.438902	0.443817	0.438796	0.54433	0.552917	0.533431	0.544294
3199.91	0.459466	0.470961	0.458165	0.462767	0.429298	0.440079	0.444937	0.44028	0.546052	0.554491	0.535263	0.546071
3201.83	0.461496	0.473013	0.460152	0.464926	0.430891	0.441515	0.445933	0.441547	0.548281	0.556395	0.537575	0.548099
3203.76	0.463233	0.474976	0.461918	0.466743	0.432231	0.442973	0.446867	0.442761	0.550332	0.558424	0.539375	0.550088
3205.69	0.46479	0.476789	0.463346	0.468652	0.433912	0.444453	0.4482	0.444483	0.552701	0.560836	0.541085	0.551915
3207.62	0.466451	0.478862	0.465244	0.470578	0.43561	0.44632	0.450583	0.446125	0.554793	0.563648	0.543505	0.554297
3209.55	0.468143	0.480405	0.467224	0.472109	0.436889	0.447565	0.452231	0.447438	0.556538	0.565332	0.545383	0.556483
3211.48	0.470346	0.482616	0.469394	0.474012	0.438532	0.449112	0.453682	0.449256	0.558926	0.566812	0.547393	0.558729
3213.41	0.472521	0.48481	0.471491	0.475829	0.440347	0.450923	0.455443	0.450841	0.561102	0.568869	0.549398	0.560467
3215.34	0.473948	0.486061	0.472347	0.477477	0.441613	0.452066	0.456603	0.451886	0.562561	0.570951	0.550473	0.561788
3217.27	0.475691	0.488061	0.473971	0.479583	0.443038	0.453537	0.457868	0.453509	0.564784	0.573316	0.552869	0.564294
3219.19	0.477307	0.489384	0.475732	0.480828	0.444693	0.454577	0.459119	0.454266	0.566165	0.574903	0.554551	0.565858
3221.12	0.478667	0.490623	0.476887	0.482069	0.445852	0.455906	0.460403	0.455449	0.567263	0.57636	0.555652	0.567153
3223.05	0.480527	0.492747	0.478645	0.483505	0.446866	0.457576	0.461647	0.457553	0.5698	0.578467	0.557952	0.569296
3224.98	0.482608	0.494438	0.480808	0.485603	0.448524	0.459248	0.46332	0.459277	0.572415	0.580638	0.560411	0.571571
3226.91	0.484654	0.496241	0.482952	0.487853	0.450428	0.461052	0.465252	0.460578	0.574431	0.58282	0.562875	0.573719
3228.84	0.486995	0.498626	0.484973	0.489487	0.452259	0.463158	0.466918	0.462017	0.576524	0.585103	0.565033	0.575934
3230.77	0.488632	0.500792	0.487157	0.49162	0.454219	0.464993	0.468787	0.463983	0.578762	0.587533	0.567009	0.578346
3232.7	0.490381	0.502723	0.489445	0.493803	0.455818	0.466368	0.470436	0.465883	0.581134	0.589882	0.569109	0.58057
3234.62	0.492681	0.504676	0.491631	0.496056	0.457753	0.468168	0.472165	0.46795	0.584037	0.592379	0.571871	0.583548
3236.55	0.494753	0.506609	0.493339	0.498152	0.459859	0.470048	0.474042	0.469815	0.586617	0.595345	0.574525	0.586399
3238.48	0.497146	0.509212	0.494915	0.499906	0.461952	0.472555	0.475956	0.471814	0.589203	0.598216	0.576762	0.58885
3240.41	0.499322	0.511703	0.49725	0.50196	0.464265	0.474891	0.47794	0.474019	0.592038	0.600691	0.579367	0.591495
3242.34	0.502126	0.514284	0.499916	0.504659	0.466101	0.477369	0.480395	0.476641	0.595354	0.603644	0.582461	0.594335
3244.27	0.504333	0.516435	0.502219	0.506994	0.468085	0.479557	0.483005	0.478639	0.597912	0.60653	0.585369	0.597347
3246.2	0.506074	0.51843	0.504453	0.508512	0.470541	0.481275	0.484894	0.480327	0.600176	0.609696	0.588007	0.600362
3248.13	0.509349	0.521281	0.507211	0.511191	0.473538	0.484227	0.487798	0.48352	0.604277	0.61351	0.591687	0.60402
3250.05	0.512493	0.524195	0.510025	0.514813	0.476853	0.48771	0.491029	0.486714	0.60858	0.617006	0.595681	0.607798
3251.98	0.515407	0.527316	0.513003	0.517682	0.479875	0.49112	0.493766	0.489877	0.612779	0.620901	0.599726	0.611713
3253.91	0.517703	0.52972	0.514944	0.520353	0.482552	0.493291	0.495711	0.492322	0.615857	0.624222	0.602824	0.614958
3255.84	0.520195	0.53197	0.516932	0.523098	0.485098	0.495433	0.497672	0.494363	0.618457	0.627271	0.605424	0.617989
3257.77	0.523082	0.534629	0.51976	0.525024	0.487807	0.498631	0.499937	0.496845	0.621817	0.630742	0.608534	0.621334
3259.7	0.525284	0.537148	0.522186	0.526625	0.490374	0.501178	0.502654	0.499369	0.625261	0.633823	0.611796	0.624588
3261.63	0.528015	0.539751	0.524747	0.529022	0.49276	0.503338	0.505524	0.501801	0.628938	0.63719	0.61488	0.627779
3263.56	0.530669	0.541818	0.526941	0.531749	0.494866	0.505727	0.508046	0.50473	0.631874	0.640726	0.61794	0.631133
3265.49	0.532675	0.543766	0.529104	0.534138	0.496845	0.507837	0.510169	0.507128	0.634494	0.64385	0.621362	0.634412
3267.41	0.534557	0.546273	0.531323	0.536418	0.498954	0.510093	0.511953	0.508831	0.638069	0.646842	0.624747	0.636994
3269.34	0.536687	0.548362	0.5332	0.538596	0.501308	0.512602	0.514421	0.511008	0.641165	0.649854	0.627532	0.639795
3271.27	0.539059	0.550482	0.535119	0.540727	0.503451	0.514852	0.516937	0.513244	0.643824	0.652775	0.629983	0.642131
3273.2	0.540531	0.551878	0.536147	0.541559	0.504731	0.516679	0.518282	0.514966	0.645745	0.65461	0.631989	0.643585
3275.13	0.541433	0.55247	0.536997	0.541779	0.505854	0.517449	0.518758	0.515545	0.646608	0.655588	0.633026	0.645086
3277.06	0.542139	0.553252	0.537846	0.542329	0.506787	0.517691	0.51938	0.516117	0.647208	0.656129	0.63391	0.64615
3278.99	0.542612	0.55379	0.538099	0.542701	0.507276	0.518732	0.519829	0.516818	0.648165	0.657143	0.634967	0.646787
3280.92	0.543178	0.554226	0.538738	0.54335	0.507491	0.519455	0.519801	0.517305	0.649238	0.658672	0.63546	0.647823
3282.84	0.543393	0.554441	0.538967	0.543725	0.507694	0.519343	0.519911	0.517831	0.649336	0.659439	0.635308	0.648482
3284.77	0.54334	0.554561	0.539095	0.543688	0.50742	0.519124	0.519941	0.517907	0.649256	0.659076	0.635738	0.648274
3286.7	0.543219	0.554349	0.539291	0.544039	0.507288	0.519175	0.519804	0.518174	0.649773	0.658755	0.636491	0.648399
3288.63	0.542858	0.55418	0.538915	0.543964	0.507348	0.518796	0.519379	0.517909	0.650031	0.658533	0.636352	0.648238
3290.56	0.542785	0.554337	0.538582	0.54336	0.5065	0.51793	0.518599	0.516935	0.649345	0.657804	0.635402	0.647632
3292.49	0.541862	0.553335	0.537962	0.542025	0.504907	0.516777	0.51738	0.515547	0.647398	0.656018	0.63393	0.645947
3294.42	0.540627	0.552221	0.536744	0.540553	0.503607	0.515629	0.516076	0.51428	0.645629	0.654655	0.632793	0.644589
3296.35	0.539452	0.55106	0.535041	0.539374	0.50244	0.514368	0.514692	0.513275	0.644395	0.653383	0.63119	0.643657
3298.28	0.537834	0.549272	0.533328	0.537739	0.500772	0.512865	0.512945	0.511503	0.642078	0.650993	0.62869	0.641268
3300.2	0.53642	0.547889	0.531934	0.536488	0.499069	0.511126	0.511487	0.509773	0.640325	0.649429	0.626964	0.639621
3302.13	0.534912	0.546644	0.530394	0.535004	0.497322	0.508911	0.509983	0.508007	0.638646	0.647629	0.625028	0.637654
3304.06	0.533473	0.544869	0.528695	0.533142	0.495489	0.507	0.50802	0.506139	0.636421	0.645461	0.623036	0.635171
3305.99	0.532027	0.543576	0.527665	0.531884	0.493795	0.505725	0.506196	0.504649	0.634697	0.643391	0.62144	0.633426
3307.92	0.530331	0.541887	0.526424	0.530246	0.491891	0.503929	0.503886	0.502555	0.632346	0.641202	0.61907	0.630756
3309.85	0.528642	0.539464	0.524254	0.527903	0.489794	0.501703	0.501661	0.500418	0.629639	0.638704	0.61641	0.627924
3311.78	0.526625	0.538056	0.522313	0.525791	0.487603	0.499982	0.500164	0.498987	0.627164	0.636011	0.613864	0.625962
3313.71	0.524325	0.536017	0.520181	0.523752	0.485104	0.497765	0.497828	0.496214	0.623918	0.632863	0.610618	0.623208
3315.63	0.522632	0.533971	0.518026	0.522061	0.483078	0.495336	0.495357	0.493722	0.621124	0.630192	0.608105	0.620616
3317.56	0.520284	0.531872	0.516283	0.520183	0.480865	0.492892	0.492663	0.491784	0.618532	0.627589	0.605755	0.617931
3319.49	0.517776	0.52959	0.514488	0.517961	0.478388	0.490463	0.490286	0.489272	0.615328	0.624389	0.602746	0.615144
3321.42	0.515853	0.527893	0.512302	0.515989	0.476371	0.488064	0.48838	0.487141	0.612304	0.622018	0.600058	0.612765
3323.35	0.514188	0.525965	0.510491	0.514094	0.473927	0.485836	0.48623	0.484795	0.609702	0.61967	0.597475	0.609809
3325.28	0.512302	0.52382	0.508764	0.511852	0.471004	0.483681	0.483857	0.482312	0.60709	0.616737	0.594501	0.606731
3327.21	0.51022	0.521597	0.50673	0.509738	0.468746	0.481526	0.481482	0.480292	0.604471	0.613682	0.591792	0.603875
3329.14	0.50863	0.519951	0.50516	0.508302	0.467302	0.479626	0.479604	0.478699	0.601845	0.610904	0.589648	0.601298
3331.07	0.507095	0.518672	0.503628	0.506856	0.4657	0.477618	0.477604	0.476742	0.599139	0.608875	0.587648	0.598934
3332.99	0.505644	0.516994	0.50224	0.505301	0.463748	0.475666	0.47544	0.47456	0.596687	0.606762	0.585537	0.596869
3334.92	0.503471	0.515014	0.499943	0.503078	0.461229	0.473709	0.473514	0.472394	0.594045	0.603982	0.582301	0.593914
3336.85	0.500546	0.512584	0.496772	0.499952	0.458469	0.471168	0.470746	0.469612	0.590526	0.600335	0.578539	0.59054
3338.78	0.49821	0.510343	0.494799	0.497893	0.456349	0.468525	0.468193	0.467131	0.587375	0.597333	0.575888	0.588326
3340.71	0.496324	0.508353	0.49303	0.496355	0.45441	0.466505	0.466494	0.465114	0.584866	0.59466	0.573596	0.58611
3342.64	0.494643	0.506129	0.491396	0.494172	0.452258	0.464632	0.464052	0.463187	0.582469	0.591911	0.571106	0.583553
3344.57	0.492851	0.504348	0.489953	0.492527	0.450335	0.462592	0.462206	0.461468	0.580323	0.590134	0.56855	0.581026
3346.5	0.49094	0.502896	0.488135	0.490757	0.448484	0.460414	0.460786	0.459706	0.577894	0.587713	0.565834	0.578483
3348.42	0.489416	0.501267	0.48655	0.488995	0.446434	0.458215	0.458246	0.4575	0.575349	0.58501	0.563507	0.576071
3350.35	0.487474	0.499411	0.484885	0.48754	0.444195	0.456331	0.455659	0.455383	0.572914	0.582727	0.561438	0.573245
3352.28	0.485499	0.497725	0.483019	0.486041	0.442163	0.454201	0.453683	0.453384	0.570513	0.5802	0.559251	0.570634
3354.21	0.483917	0.495634	0.48122	0.484372	0.440465	0.45212	0.45178	0.4513	0.56806	0.577338	0.556585	0.568357
3356.14	0.481796	0.492937	0.478805	0.481933	0.43816	0.450095	0.449868	0.448952	0.564694	0.574045	0.553052	0.565394
3358.07	0.479855	0.491177	0.476497	0.479807	0.435794	0.447788	0.44788	0.446738	0.561727	0.571333	0.550253	0.562318
3360	0.478015	0.489637	0.475007	0.477886	0.433591	0.445646	0.445979	0.444794	0.559275	0.568992	0.548355	0.559686
3361.93	0.475907	0.487449	0.472728	0.4757	0.431028	0.443539	0.443891	0.442539	0.556568	0.566313	0.545556	0.557318
3363.86	0.474007	0.485729	0.470648	0.473873	0.428866	0.441657	0.441527	0.440381	0.554203	0.563987	0.543027	0.55528
3365.78	0.471881	0.48382	0.469507	0.471773	0.426526	0.439194	0.43906	0.43821	0.551457	0.561146	0.540806	0.552621
3367.71	0.469899	0.481741	0.467655	0.469413	0.424385	0.436546	0.436834	0.436116	0.548741	0.558396	0.538001	0.549788
3369.64	0.468306	0.480002	0.465529	0.467808	0.422905	0.434696	0.434946	0.434042	0.546314	0.556379	0.535506	0.547547
3371.57	0.466395	0.478435	0.463798	0.466358	0.42103	0.43318	0.433129	0.432442	0.544585	0.55445	0.533322	0.545348
3373.5	0.464239	0.476588	0.462114	0.46476	0.418935	0.43136	0.430938	0.430676	0.542146	0.552249	0.531064	0.542879
3375.43	0.462311	0.474654	0.460281	0.463107	0.416785	0.428892	0.429022	0.428454	0.539195	0.549384	0.528677	0.540503
3377.36	0.460448	0.472837	0.458555	0.461123	0.414676	0.42688	0.42752	0.42664	0.537009	0.546144	0.526115	0.53836
3379.29	0.4584	0.47065	0.45655	0.458984	0.412861	0.425103	0.425323	0.424895	0.534988	0.543684	0.523681	0.535955
3381.21	0.456936	0.469068	0.454228	0.457315	0.411068	0.423257	0.423482	0.422791	0.533002	0.54217	0.521686	0.53385
3383.14	0.455339	0.467367	0.452473	0.455795	0.409353	0.421557	0.422139	0.421042	0.530646	0.540127	0.5197	0.532125
3385.07	0.453047	0.464923	0.450283	0.453618	0.407259	0.419803	0.420265	0.418969	0.527831	0.537166	0.517169	0.529791
3387	0.451517	0.463519	0.448818	0.451797	0.405398	0.418254	0.418518	0.417123	0.525855	0.535014	0.514868	0.527549
3388.93	0.450613	0.462362	0.448167	0.450597	0.40429	0.41651	0.417422	0.415962	0.524691	0.533999	0.513306	0.526096
3390.86	0.449256	0.461248	0.446583	0.449312	0.402989	0.415335	0.416394	0.414689	0.523194	0.532272	0.511972	0.524569
3392.79	0.446186	0.458906	0.443725	0.446667	0.400576	0.413483	0.413581	0.412329	0.519704	0.528641	0.508787	0.520939
3394.72	0.444227	0.456769	0.442321	0.44479	0.398657	0.411688	0.411327	0.410773	0.51737	0.526751	0.506824	0.518467
3396.64	0.442731	0.454837	0.440464	0.442558	0.396738	0.409799	0.409775	0.409179	0.515321	0.524709	0.504858	0.516176
3398.57	0.440208	0.452478	0.437713	0.440226	0.394254	0.407493	0.407306	0.406768	0.512039	0.521525	0.501832	0.513119
3400.5	0.438873	0.45089	0.43642	0.439403	0.392756	0.405934	0.405667	0.40548	0.510268	0.51969	0.500206	0.511947
3402.43	0.43738	0.44872	0.434406	0.437454	0.39106	0.404079	0.404155	0.403348	0.508276	0.517431	0.49805	0.509801
3404.36	0.435017	0.44676	0.432365	0.434948	0.388958	0.4023	0.402237	0.40116	0.505823	0.515462	0.495878	0.507369
3406.29	0.432923	0.44518	0.430691	0.433405	0.387019	0.400735	0.400355	0.399747	0.503583	0.513488	0.493888	0.505634
3408.22	0.431328	0.443463	0.428886	0.431802	0.385291	0.398758	0.398725	0.398271	0.501374	0.511437	0.491824	0.503515
3410.15	0.429427	0.441461	0.427331	0.429809	0.383619	0.396746	0.396964	0.396668	0.499441	0.509357	0.489891	0.501359
3412.08	0.427143	0.439063	0.425488	0.428159	0.381779	0.394798	0.395282	0.394854	0.49756	0.506943	0.487539	0.498915
3414	0.425115	0.436839	0.422938	0.42566	0.379564	0.392657	0.393206	0.39264	0.495159	0.504682	0.485045	0.496216
3415.93	0.423302	0.434905	0.420815	0.423494	0.377577	0.390701	0.391175	0.390688	0.492662	0.502247	0.482733	0.494224
3417.86	0.421467	0.433089	0.419382	0.421971	0.375828	0.389529	0.39012	0.389577	0.490652	0.500271	0.480913	0.492556
3419.79	0.418919	0.430484	0.416637	0.419342	0.373269	0.387405	0.38788	0.387091	0.487526	0.497045	0.478021	0.489213
3421.72	0.41564	0.427414	0.413052	0.415922	0.370242	0.383986	0.384298	0.38358	0.482971	0.492418	0.473895	0.485303
3423.65	0.413697	0.42545	0.411238	0.413759	0.368157	0.381687	0.381965	0.381692	0.480421	0.490203	0.471482	0.483402
3425.58	0.412441	0.423812	0.410102	0.412364	0.366708	0.379938	0.380331	0.380119	0.479336	0.488691	0.469497	0.481705
3427.51	0.410186	0.421582	0.40811	0.410343	0.364797	0.37854	0.378721	0.378062	0.477432	0.486302	0.46715	0.479338
3429.43	0.407787	0.419296	0.405669	0.408015	0.362632	0.376815	0.377135	0.37617	0.474722	0.483899	0.465151	0.476638
3431.36	0.405556	0.417106	0.403309	0.40552	0.360356	0.374292	0.374725	0.373964	0.471844	0.480767	0.462736	0.473471
3433.29	0.403085	0.414555	0.401228	0.403131	0.358064	0.371806	0.37224	0.371672	0.468821	0.477702	0.459647	0.470508
3435.22	0.401038	0.41245	0.399314	0.401151	0.356255	0.369902	0.370263	0.370115	0.46624	0.475634	0.457067	0.468036
3437.15	0.39854	0.40973	0.396434	0.398566	0.35401	0.367818	0.368152	0.367676	0.463332	0.472948	0.454291	0.465707
3439.08	0.396159	0.407228	0.393929	0.396053	0.351696	0.365579	0.366253	0.365462	0.460575	0.470127	0.451892	0.46336
3441.01	0.394036	0.405478	0.391868	0.393806	0.349381	0.363549	0.364641	0.363871	0.458262	0.467535	0.449517	0.460581
3442.94	0.391147	0.402725	0.388877	0.391147	0.346908	0.361089	0.361506	0.361182	0.455	0.463981	0.446287	0.457409
3444.87	0.389594	0.401391	0.387578	0.389985	0.345538	0.360157	0.359479	0.360011	0.453087	0.462482	0.444956	0.456107
3446.79	0.386169	0.39736	0.383452	0.386004	0.342138	0.357076	0.356812	0.356689	0.44827	0.458421	0.440461	0.451901
3448.72	0.382374	0.393065	0.379412	0.381843	0.338546	0.353157	0.353384	0.352828	0.44393	0.453765	0.435796	0.447528
3450.65	0.381192	0.392071	0.378756	0.381048	0.337029	0.351726	0.352073	0.351721	0.4434	0.452241	0.434913	0.446373
3452.58	0.379247	0.389734	0.376484	0.378878	0.334953	0.349402	0.350121	0.349602	0.440972	0.449763	0.432576	0.443672
3454.51	0.37663	0.387159	0.37379	0.3763	0.332552	0.34707	0.347598	0.347416	0.438033	0.447109	0.429719	0.440268
3456.44	0.37391	0.38452	0.371098	0.373693	0.330085	0.344862	0.345292	0.345063	0.434897	0.444009	0.426866	0.437001
3458.37	0.371408	0.38211	0.369016	0.371203	0.328002	0.342592	0.343288	0.342769	0.431834	0.441156	0.424298	0.434418
3460.3	0.36903	0.379646	0.366769	0.368972	0.32575	0.340396	0.34091	0.340743	0.429012	0.438168	0.421542	0.431752
3462.22	0.365723	0.376479	0.363283	0.365638	0.322635	0.337512	0.338026	0.337716	0.425008	0.434229	0.417411	0.428079
3464.15	0.36288	0.373968	0.360806	0.363227	0.320305	0.335216	0.335566	0.335317	0.422203	0.43108	0.414456	0.425259
3466.08	0.360646	0.371694	0.358921	0.361206	0.318495	0.333317	0.33356	0.333699	0.419791	0.428837	0.412342	0.422824
3468.01	0.357927	0.368942	0.355958	0.358102	0.315681	0.330777	0.331328	0.331114	0.41628	0.425792	0.409269	0.419793
3469.94	0.355644	0.366409	0.353124	0.355677	0.313261	0.328359	0.329357	0.328639	0.413681	0.422905	0.406607	0.417206
3471.87	0.353507	0.363709	0.350754	0.353614	0.311039	0.325881	0.326966	0.326593	0.411145	0.4204	0.403665	0.414345
3473.8	0.35072	0.36101	0.348201	0.350808	0.308239	0.323366	0.324119	0.324126	0.407918	0.41695	0.40056	0.411122
3475.73	0.347199	0.358123	0.344916	0.347036	0.305371	0.320685	0.321589	0.321063	0.403849	0.412839	0.397198	0.407214
3477.66	0.344952	0.356363	0.342643	0.344698	0.303515	0.318739	0.319911	0.319286	0.401456	0.41079	0.395067	0.404905
3479.58	0.342976	0.354312	0.340659	0.34291	0.301985	0.31715	0.31837	0.31767	0.399298	0.408706	0.392687	0.402933
3481.51	0.33951	0.349988	0.336692	0.33898	0.298439	0.313854	0.314756	0.314003	0.394158	0.403641	0.387816	0.398282
3483.44	0.336234	0.346661	0.333315	0.33565	0.294727	0.310471	0.311006	0.31075	0.390223	0.39956	0.383959	0.394244
3485.37	0.334384	0.345352	0.332123	0.33447	0.292933	0.309251	0.309988	0.309612	0.389001	0.398137	0.382371	0.392628
3487.3	0.331459	0.342509	0.329654	0.331728	0.290671	0.307091	0.30738	0.307287	0.385651	0.39471	0.379328	0.389334
3489.23	0.328219	0.339396	0.326286	0.328177	0.288042	0.303939	0.304363	0.304094	0.381734	0.39085	0.375573	0.385774
3491.16	0.326204	0.337402	0.323906	0.325776	0.286045	0.301551	0.302682	0.301939	0.379405	0.388579	0.373052	0.383395
3493.09	0.324214	0.335304	0.321964	0.323796	0.284033	0.299652	0.300631	0.300136	0.377316	0.38613	0.370782	0.380916
3495.01	0.321513	0.332439	0.319257	0.321262	0.281414	0.297309	0.298432	0.29795	0.374078	0.382758	0.367441	0.377713
3496.94	0.318262	0.328869	0.316007	0.318088	0.278354	0.294174	0.295284	0.294844	0.369928	0.378954	0.363541	0.373841
3498.87	0.316765	0.327188	0.314383	0.316249	0.276629	0.292665	0.293661	0.293221	0.368164	0.377271	0.361895	0.371927
3500.8	0.315462	0.32609	0.31288	0.314806	0.275492	0.291984	0.292828	0.292602	0.366848	0.375554	0.360452	0.370511
3502.73	0.310997	0.321807	0.308173	0.310416	0.271904	0.288406	0.289136	0.289169	0.361254	0.369775	0.355305	0.365234
3504.66	0.306959	0.317257	0.303782	0.305754	0.267943	0.28413	0.28475	0.284501	0.356081	0.364787	0.350401	0.360257
3506.59	0.306441	0.317005	0.303646	0.305534	0.266781	0.283405	0.28395	0.283911	0.355866	0.364628	0.350319	0.360039
3508.52	0.304377	0.315088	0.301814	0.303925	0.264594	0.281825	0.282481	0.282493	0.353297	0.362096	0.347975	0.357398
3510.45	0.300272	0.310379	0.297388	0.299286	0.260914	0.277871	0.278258	0.278215	0.347902	0.356663	0.342698	0.352031
3512.37	0.297886	0.308069	0.295547	0.297165	0.258646	0.275333	0.275859	0.276048	0.345473	0.354387	0.340322	0.349521
3514.3	0.295826	0.306173	0.29372	0.295334	0.256477	0.273214	0.274053	0.274182	0.343293	0.352343	0.33807	0.347406
3516.23	0.293903	0.304195	0.291397	0.293441	0.254253	0.271331	0.271963	0.272357	0.340991	0.349757	0.335799	0.344992
3518.16	0.291747	0.301413	0.288672	0.290763	0.251754	0.268865	0.269535	0.269819	0.337969	0.346562	0.332721	0.341758
3520.09	0.290106	0.299992	0.287092	0.288752	0.249951	0.267289	0.268031	0.268445	0.336023	0.344498	0.330645	0.339851
3522.02	0.288026	0.298979	0.285479	0.287309	0.248557	0.266517	0.267228	0.267845	0.333906	0.342395	0.328597	0.337552
3523.95	0.284318	0.295131	0.281224	0.283475	0.245865	0.263598	0.264082	0.264483	0.329069	0.337605	0.323629	0.3326
3525.88	0.282072	0.292528	0.278878	0.2813	0.243331	0.261281	0.261726	0.262147	0.326318	0.334852	0.320962	0.330105
3527.8	0.27872	0.289005	0.275771	0.277856	0.240085	0.258087	0.258631	0.258851	0.32215	0.33074	0.317325	0.326236
3529.73	0.27533	0.285333	0.27242	0.274225	0.236751	0.254444	0.255309	0.255341	0.317949	0.326829	0.313843	0.322159
3531.66	0.273716	0.283414	0.270806	0.272502	0.234756	0.252275	0.253184	0.253286	0.315926	0.324714	0.311901	0.320232
3533.59	0.272648	0.282426	0.269935	0.271679	0.233402	0.251405	0.251646	0.252426	0.314831	0.323442	0.310641	0.319186
3535.52	0.26994	0.279817	0.266941	0.269281	0.230977	0.249414	0.249171	0.250467	0.311686	0.320204	0.307645	0.31594
3537.45	0.266222	0.275886	0.262885	0.265333	0.227576	0.245745	0.245431	0.246346	0.306904	0.315549	0.303034	0.311554
3539.38	0.264805	0.27434	0.261493	0.263614	0.225724	0.243638	0.243896	0.244677	0.30504	0.314102	0.301376	0.309994
3541.31	0.264219	0.273645	0.260884	0.262967	0.22486	0.242931	0.243326	0.244634	0.304394	0.313305	0.300574	0.308795
3543.23	0.263005	0.272279	0.259933	0.26202	0.223811	0.24259	0.242984	0.244382	0.30254	0.311507	0.298839	0.306917
3545.16	0.259295	0.268202	0.25556	0.257639	0.22096	0.239778	0.240109	0.241246	0.297179	0.306407	0.293851	0.301988
3547.09	0.254143	0.26308	0.249982	0.252159	0.216447	0.234823	0.235109	0.235985	0.29143	0.300401	0.287994	0.296313
3549.02	0.252945	0.262154	0.24963	0.251722	0.214477	0.233226	0.233462	0.234604	0.290675	0.299376	0.287206	0.295621
3550.95	0.252115	0.261534	0.24915	0.251411	0.213217	0.232595	0.232962	0.233871	0.289484	0.29819	0.286632	0.294498
3552.88	0.247659	0.256685	0.243942	0.246346	0.209704	0.228558	0.228956	0.229321	0.283799	0.29254	0.281122	0.289171
3554.81	0.245167	0.253848	0.241225	0.243594	0.207055	0.225866	0.22599	0.226586	0.281428	0.289986	0.278134	0.286716
3556.74	0.244077	0.253134	0.240785	0.243185	0.205403	0.224752	0.225304	0.226031	0.280665	0.289073	0.277224	0.285724
3558.67	0.24244	0.251901	0.239382	0.241697	0.203995	0.223538	0.224495	0.225047	0.278409	0.286832	0.275106	0.283542
3560.59	0.240617	0.249636	0.237057	0.239082	0.202332	0.221749	0.222563	0.22313	0.275416	0.283844	0.272295	0.280608
3562.52	0.24014	0.248575	0.236094	0.23791	0.201741	0.221128	0.221019	0.222612	0.274256	0.282401	0.270971	0.279042
3564.45	0.240833	0.249239	0.236554	0.238442	0.20228	0.22289	0.222178	0.224428	0.274156	0.28207	0.271189	0.278929
3566.38	0.234843	0.242981	0.229919	0.231774	0.197621	0.218608	0.218085	0.219975	0.265685	0.274029	0.263705	0.271536
3568.31	0.226264	0.234498	0.221073	0.223096	0.190292	0.209622	0.209297	0.210853	0.2563	0.265481	0.254605	0.262853
3570.24	0.225962	0.235114	0.221706	0.223997	0.188855	0.208382	0.208256	0.209764	0.257451	0.266816	0.255607	0.263549
3572.17	0.226266	0.23554	0.222589	0.224997	0.188047	0.208203	0.20805	0.209989	0.258142	0.26732	0.256214	0.264044
3574.1	0.224521	0.233434	0.220944	0.223167	0.185976	0.206256	0.206197	0.208288	0.255829	0.264807	0.253989	0.261954
3576.02	0.222317	0.231254	0.218556	0.220652	0.184005	0.204452	0.204319	0.206012	0.253015	0.261809	0.251212	0.259163
3577.95	0.220492	0.229505	0.216452	0.218677	0.182154	0.202736	0.20256	0.204297	0.250745	0.259407	0.24898	0.256742
3579.88	0.218477	0.22773	0.21461	0.216583	0.180275	0.200841	0.200672	0.202707	0.248253	0.256933	0.246555	0.254157
3581.81	0.217118	0.226214	0.213339	0.215134	0.179089	0.199376	0.199709	0.201468	0.246653	0.255222	0.244718	0.252392
3583.74	0.217648	0.226307	0.213842	0.215685	0.179616	0.200259	0.200635	0.202421	0.246883	0.255378	0.245044	0.252382
3585.67	0.217238	0.226029	0.213395	0.215488	0.179214	0.201014	0.200965	0.20363	0.245367	0.253907	0.244216	0.251063
3587.6	0.209893	0.21865	0.204936	0.207586	0.173406	0.194419	0.194328	0.196471	0.235802	0.24438	0.235053	0.242328
3589.53	0.206417	0.21505	0.201386	0.203879	0.170091	0.18975	0.189794	0.191472	0.232467	0.241337	0.231568	0.239113
3591.46	0.208829	0.217453	0.204559	0.206846	0.170871	0.191619	0.19201	0.194162	0.235575	0.244499	0.234497	0.241945
3593.38	0.207864	0.216061	0.203246	0.205595	0.169665	0.191068	0.191458	0.193696	0.233747	0.242768	0.232743	0.239958
3595.31	0.204477	0.212193	0.199052	0.201442	0.166595	0.187609	0.18761	0.189973	0.229132	0.238086	0.228251	0.235464
3597.24	0.202892	0.210886	0.197458	0.199912	0.164614	0.185971	0.186026	0.188522	0.227231	0.235993	0.226481	0.234
3599.17	0.201623	0.210155	0.196626	0.198887	0.162963	0.184979	0.185318	0.187846	0.225628	0.234517	0.225157	0.232429
3601.1	0.198769	0.207189	0.193851	0.196153	0.160468	0.182448	0.182577	0.18482	0.222394	0.231591	0.222264	0.229054
3603.03	0.197991	0.206329	0.193089	0.195522	0.15951	0.180956	0.180975	0.183481	0.221851	0.231031	0.221523	0.2282
3604.96	0.199644	0.208178	0.194916	0.197155	0.16023	0.18241	0.182219	0.18524	0.223406	0.232068	0.222893	0.229395
3606.89	0.19876	0.206936	0.193858	0.196072	0.159462	0.182432	0.182438	0.185218	0.221245	0.2296	0.2212	0.22734
3608.81	0.194827	0.20202	0.188933	0.191392	0.156434	0.177989	0.17831	0.180586	0.215687	0.224284	0.215606	0.222205
3610.74	0.194749	0.201931	0.189003	0.191597	0.155456	0.177756	0.17793	0.180262	0.215388	0.224074	0.215356	0.222215
3612.67	0.193315	0.200645	0.187888	0.19004	0.153912	0.177098	0.177877	0.179872	0.213641	0.222036	0.213441	0.220272
3614.6	0.190809	0.19802	0.184479	0.186812	0.152269	0.174424	0.174581	0.176949	0.210285	0.218763	0.209796	0.21671
3616.53	0.191769	0.199657	0.186026	0.188437	0.152337	0.175538	0.175319	0.178486	0.211473	0.219808	0.211446	0.217934
3618.46	0.188165	0.196603	0.182867	0.185239	0.148986	0.17302	0.172729	0.176385	0.207553	0.21618	0.208189	0.214175
3620.39	0.183135	0.191246	0.177279	0.179609	0.144604	0.167351	0.166956	0.17077	0.201383	0.211049	0.202508	0.208679
3622.32	0.184425	0.192557	0.178592	0.180924	0.14467	0.16704	0.167271	0.170805	0.202978	0.21247	0.204092	0.210258
3624.25	0.186892	0.194787	0.180895	0.183481	0.146541	0.168687	0.16941	0.172246	0.206025	0.214372	0.206102	0.212052
3626.17	0.189455	0.197505	0.183368	0.186385	0.148491	0.172238	0.172948	0.175538	0.20782	0.215773	0.207717	0.213685
3628.1	0.185468	0.19364	0.178547	0.182568	0.144643	0.170094	0.170744	0.173254	0.201719	0.209893	0.202695	0.208685
3630.03	0.176696	0.183738	0.168831	0.17216	0.137868	0.160773	0.160657	0.163119	0.191918	0.200595	0.192889	0.199528
3631.96	0.178667	0.186978	0.172733	0.175594	0.138932	0.162348	0.161589	0.165197	0.19542	0.204438	0.196691	0.203096
3633.89	0.178282	0.186774	0.172975	0.175784	0.138043	0.161518	0.160997	0.164166	0.195656	0.204015	0.196429	0.202642
3635.82	0.177484	0.185509	0.172208	0.174577	0.136591	0.160198	0.159704	0.162757	0.194555	0.203185	0.195361	0.201612
3637.75	0.177348	0.185645	0.172478	0.174583	0.136041	0.159883	0.159624	0.162917	0.194069	0.203027	0.194924	0.201183
3639.68	0.176861	0.184742	0.171723	0.173711	0.135301	0.159181	0.159004	0.162343	0.192841	0.201915	0.193886	0.200396
3641.6	0.176777	0.18408	0.171693	0.173445	0.135247	0.159194	0.159357	0.162369	0.192603	0.201305	0.193407	0.199936
3643.53	0.177713	0.184793	0.172491	0.174054	0.136419	0.160059	0.16	0.163023	0.193323	0.201913	0.193461	0.200064
3645.46	0.180954	0.188193	0.175569	0.177306	0.138817	0.164214	0.163875	0.167288	0.195614	0.20462	0.196261	0.202469
3647.39	0.179514	0.185983	0.172639	0.174848	0.137687	0.164136	0.164654	0.167175	0.191678	0.200286	0.19333	0.198732
3649.32	0.172689	0.178614	0.165028	0.167322	0.131219	0.157542	0.158876	0.160468	0.182414	0.191426	0.185764	0.191487
3651.25	0.167906	0.173405	0.160215	0.162424	0.127103	0.15089	0.15198	0.153038	0.179306	0.187893	0.180642	0.1872
3653.18	0.171727	0.178076	0.165069	0.167239	0.129444	0.153663	0.153859	0.156562	0.184578	0.193452	0.185804	0.19219
3655.11	0.172728	0.180123	0.16715	0.169124	0.129284	0.1555	0.155351	0.159082	0.185547	0.194687	0.187642	0.193678
3657.04	0.168368	0.175097	0.162365	0.164256	0.125556	0.150623	0.150581	0.153737	0.180661	0.189693	0.182307	0.18886
3658.96	0.169125	0.175878	0.163224	0.165144	0.125687	0.15055	0.150387	0.153572	0.181618	0.190641	0.183238	0.189722
3660.89	0.169561	0.176543	0.163639	0.165663	0.125783	0.15102	0.150874	0.153938	0.182257	0.191361	0.183944	0.190176
3662.82	0.169548	0.176288	0.163406	0.165376	0.125426	0.150587	0.150685	0.153738	0.181916	0.191229	0.183802	0.190054
3664.75	0.170783	0.177398	0.164811	0.166197	0.126428	0.15141	0.151833	0.154781	0.182811	0.191842	0.184559	0.190536
3666.68	0.173316	0.179812	0.16718	0.168553	0.128382	0.154375	0.154959	0.157744	0.184636	0.193529	0.186177	0.19211
3668.61	0.173522	0.180226	0.166881	0.168957	0.127967	0.155889	0.157008	0.159745	0.183601	0.192331	0.185496	0.191201
3670.54	0.167779	0.172682	0.159357	0.161763	0.124493	0.149307	0.151447	0.152504	0.177118	0.185043	0.17775	0.183793
3672.47	0.171383	0.176406	0.163292	0.165507	0.126899	0.152707	0.154037	0.155978	0.180476	0.18914	0.181554	0.188089
3674.39	0.172023	0.177879	0.164695	0.167284	0.126281	0.155305	0.155937	0.15904	0.1806	0.188958	0.182519	0.188772
3676.32	0.162944	0.167383	0.153949	0.157298	0.119611	0.145856	0.145757	0.148433	0.171059	0.179261	0.172797	0.179186
3678.25	0.164537	0.170303	0.156777	0.159597	0.120307	0.146631	0.146665	0.149658	0.173387	0.182656	0.175608	0.18198
3680.18	0.165162	0.171668	0.15806	0.160581	0.120472	0.146579	0.147433	0.149821	0.17503	0.183913	0.176671	0.182962
3682.11	0.166358	0.172706	0.159184	0.161842	0.120969	0.146778	0.147792	0.150166	0.176673	0.185495	0.178161	0.184181
3684.04	0.168367	0.174648	0.161336	0.164078	0.122692	0.148533	0.14934	0.152009	0.178649	0.187412	0.179839	0.185722
3685.97	0.170629	0.177241	0.164021	0.16649	0.124808	0.151599	0.152267	0.155288	0.180265	0.189044	0.181706	0.18776
3687.9	0.17006	0.17654	0.163239	0.165721	0.123853	0.152138	0.153111	0.156088	0.178516	0.187343	0.180454	0.186602
3689.83	0.164901	0.170601	0.15676	0.159727	0.119519	0.147182	0.148412	0.150824	0.172548	0.181219	0.174454	0.180803
3691.75	0.163493	0.16925	0.155208	0.158185	0.118313	0.14478	0.145998	0.14839	0.171733	0.180476	0.173755	0.179962
3693.68	0.165198	0.171479	0.157558	0.160301	0.119403	0.145562	0.146602	0.1497	0.174144	0.183336	0.176225	0.182359
3695.61	0.166594	0.173012	0.159233	0.161901	0.120268	0.146494	0.147683	0.150794	0.175922	0.184896	0.177607	0.183711
3697.54	0.167034	0.172969	0.159069	0.162204	0.120801	0.146517	0.148202	0.150494	0.176365	0.185025	0.177502	0.18392
3699.47	0.168406	0.17468	0.160724	0.164149	0.121643	0.14841	0.149909	0.15265	0.177798	0.186611	0.179335	0.18569
3701.4	0.166379	0.172767	0.158841	0.16188	0.120016	0.14689	0.148544	0.151159	0.175594	0.184445	0.177439	0.183227
3703.33	0.165031	0.171234	0.157395	0.160296	0.119091	0.145211	0.146935	0.149266	0.174311	0.183253	0.176101	0.181929
3705.26	0.16779	0.173971	0.160306	0.163298	0.121139	0.147569	0.148605	0.151538	0.177257	0.185886	0.178874	0.184702
3707.18	0.170477	0.176532	0.162871	0.165565	0.12338	0.150167	0.151308	0.154276	0.179422	0.188003	0.180788	0.18665
3709.11	0.171288	0.177364	0.163658	0.166168	0.123979	0.15197	0.15347	0.156369	0.178825	0.187895	0.180813	0.186636
3711.04	0.167529	0.173479	0.15932	0.162178	0.120905	0.149372	0.1506	0.153322	0.173766	0.182975	0.176508	0.182239
3712.97	0.163858	0.169185	0.155049	0.158163	0.118271	0.144973	0.145885	0.148203	0.171016	0.180032	0.173216	0.179163
3714.9	0.16615	0.17157	0.158025	0.160999	0.119987	0.146255	0.146934	0.149463	0.174156	0.183402	0.17613	0.182229
3716.83	0.168604	0.174604	0.161057	0.164055	0.121619	0.148255	0.149079	0.152111	0.176922	0.186073	0.178713	0.184901
3718.76	0.169165	0.175281	0.161234	0.164374	0.122458	0.148828	0.150208	0.15313	0.177247	0.186209	0.178964	0.185259
3720.69	0.169861	0.175736	0.161568	0.16501	0.12306	0.149841	0.151339	0.154558	0.177365	0.186238	0.179601	0.18541
3722.61	0.169227	0.174915	0.16026	0.163742	0.123086	0.149446	0.151091	0.153997	0.176281	0.185148	0.17851	0.183988
3724.54	0.16879	0.175158	0.160072	0.163392	0.122925	0.149735	0.150967	0.15424	0.175517	0.185187	0.178345	0.18403
3726.47	0.167478	0.173443	0.158796	0.162405	0.121478	0.148051	0.149321	0.152587	0.174744	0.183945	0.177217	0.182676
3728.4	0.168982	0.174786	0.16024	0.163637	0.122447	0.148383	0.15002	0.153147	0.176935	0.18579	0.178542	0.184543
3730.33	0.172908	0.179098	0.164812	0.167871	0.125259	0.152306	0.154178	0.158026	0.180639	0.189552	0.18224	0.188698
3732.26	0.173214	0.178729	0.164564	0.167516	0.125944	0.15359	0.155891	0.158733	0.179868	0.188545	0.181691	0.187472
3734.19	0.171582	0.177697	0.162757	0.165715	0.124994	0.153885	0.156436	0.158811	0.17687	0.186417	0.180124	0.185175
3736.12	0.166009	0.17161	0.156426	0.159619	0.120686	0.148347	0.151109	0.152404	0.171407	0.180768	0.173971	0.179826
3738.05	0.166707	0.172128	0.15785	0.160373	0.120332	0.147451	0.149685	0.150957	0.172753	0.182413	0.174978	0.18187
3739.97	0.170461	0.175852	0.162264	0.164458	0.123593	0.150494	0.152265	0.153874	0.177132	0.186248	0.178639	0.185282
3741.9	0.174117	0.180129	0.1668	0.169241	0.126661	0.155126	0.156786	0.158889	0.180669	0.18984	0.182885	0.188981
3743.83	0.17167	0.178107	0.164473	0.167429	0.124391	0.153142	0.155858	0.157461	0.178607	0.187166	0.180937	0.187044
3745.76	0.168295	0.172078	0.158459	0.161194	0.122224	0.148171	0.150678	0.150859	0.174541	0.182792	0.175276	0.182302
3747.69	0.17423	0.178354	0.165062	0.167452	0.126307	0.154323	0.156161	0.157539	0.179277	0.18854	0.181363	0.18824
3749.62	0.173185	0.178042	0.164365	0.167279	0.124513	0.154468	0.155586	0.158445	0.178039	0.187372	0.180948	0.187149
3751.55	0.167237	0.171306	0.157702	0.1605	0.119705	0.148492	0.149628	0.151683	0.171839	0.181003	0.174684	0.180948
3753.48	0.16722	0.171413	0.157702	0.160507	0.119811	0.146893	0.148581	0.149563	0.173448	0.181998	0.175215	0.181804
3755.4	0.170414	0.175728	0.16199	0.164926	0.122148	0.149968	0.151701	0.152885	0.177973	0.186608	0.179244	0.185998
3757.33	0.171022	0.177233	0.163535	0.166528	0.122679	0.151369	0.153553	0.154628	0.178745	0.187626	0.180518	0.187198
3759.26	0.168785	0.174766	0.161105	0.163938	0.12074	0.148892	0.150905	0.152158	0.175741	0.185113	0.177913	0.1845
3761.19	0.168652	0.174009	0.160441	0.162861	0.120318	0.147244	0.148625	0.150521	0.175964	0.185507	0.177501	0.184239
3763.12	0.171711	0.17784	0.164071	0.166691	0.122642	0.150566	0.151591	0.154054	0.179639	0.189238	0.181542	0.188314
3765.05	0.171572	0.177452	0.163835	0.166835	0.122783	0.150589	0.151806	0.153781	0.179616	0.188572	0.181242	0.187583
3766.98	0.171623	0.176974	0.163523	0.166352	0.12237	0.150132	0.151188	0.153316	0.179192	0.188305	0.181044	0.187261
3768.91	0.172056	0.177942	0.164619	0.167318	0.121778	0.151092	0.152012	0.154578	0.17926	0.188708	0.181719	0.18814
3770.84	0.168935	0.174346	0.161077	0.163512	0.119711	0.147748	0.148896	0.150552	0.176343	0.185441	0.178403	0.185136
3772.76	0.169968	0.175891	0.162808	0.164933	0.120889	0.148288	0.149603	0.151415	0.178289	0.187377	0.180427	0.187097
3774.69	0.171456	0.177518	0.16462	0.16693	0.122366	0.149303	0.151222	0.152865	0.180466	0.18923	0.182065	0.188536
3776.62	0.172958	0.179175	0.165972	0.168179	0.123325	0.15113	0.153021	0.154914	0.181389	0.190495	0.183474	0.1899
3778.55	0.172	0.178333	0.164951	0.167251	0.122016	0.150976	0.152379	0.154952	0.179763	0.189307	0.182354	0.188842
3780.48	0.1694	0.17529	0.161555	0.1644	0.120508	0.148005	0.149157	0.151427	0.17737	0.186804	0.179311	0.18606
3782.41	0.171272	0.177951	0.164088	0.166974	0.122021	0.150074	0.151054	0.153595	0.17969	0.189438	0.182053	0.188698
3784.34	0.171183	0.178082	0.164334	0.167372	0.122062	0.150526	0.151507	0.15433	0.179655	0.189128	0.182208	0.188612
3786.27	0.170365	0.176878	0.163108	0.165838	0.121396	0.149205	0.150048	0.15265	0.178676	0.18804	0.181101	0.187558
3788.19	0.171523	0.177818	0.164389	0.166726	0.121452	0.149794	0.15028	0.152989	0.179924	0.189721	0.182436	0.189
3790.12	0.172066	0.178217	0.165122	0.16747	0.121621	0.150211	0.150716	0.153335	0.180598	0.190261	0.182894	0.189716
3792.05	0.172804	0.17896	0.165797	0.168025	0.12269	0.150621	0.15162	0.153872	0.18146	0.190825	0.183404	0.190435
3793.98	0.174879	0.181341	0.167883	0.169797	0.124255	0.152719	0.153847	0.15669	0.183082	0.192664	0.185427	0.192294
3795.91	0.1744	0.180506	0.166812	0.168872	0.124308	0.152396	0.153703	0.156723	0.18218	0.191439	0.184356	0.190906
3797.84	0.174355	0.179608	0.16572	0.167912	0.124765	0.15221	0.153477	0.155765	0.181183	0.190289	0.183021	0.189454
3799.77	0.177055	0.183391	0.169642	0.171825	0.125513	0.156106	0.157205	0.160206	0.182812	0.192537	0.186097	0.192217
3801.7	0.171123	0.176084	0.162509	0.165289	0.120997	0.150098	0.152133	0.153804	0.176999	0.185664	0.179089	0.185536
3803.63	0.171437	0.176074	0.162401	0.165148	0.121695	0.149645	0.151202	0.15287	0.177923	0.187056	0.179897	0.186901
3805.55	0.174365	0.181053	0.167566	0.169903	0.123196	0.153277	0.154492	0.157975	0.18151	0.191081	0.184835	0.191141
3807.48	0.169627	0.176147	0.162867	0.164767	0.119654	0.14837	0.149899	0.152723	0.177641	0.186742	0.180331	0.186619
3809.41	0.171316	0.177504	0.164142	0.166204	0.120878	0.149258	0.150481	0.153121	0.179315	0.188987	0.181935	0.188692
3811.34	0.174482	0.180651	0.166905	0.16948	0.12385	0.151794	0.153402	0.155455	0.182811	0.192227	0.184809	0.191705
3813.27	0.177188	0.183971	0.169922	0.172489	0.126053	0.155072	0.156725	0.15904	0.184971	0.194629	0.187557	0.194393
3815.2	0.176395	0.182978	0.169386	0.172148	0.124886	0.155147	0.156552	0.159525	0.183448	0.192684	0.186148	0.19245
3817.13	0.173849	0.178273	0.165206	0.167575	0.123876	0.152009	0.153683	0.154983	0.180463	0.189017	0.181938	0.188277
3819.06	0.177727	0.18368	0.170017	0.172447	0.126473	0.157327	0.15908	0.160631	0.183327	0.193294	0.186574	0.193104
3820.98	0.172279	0.178189	0.164165	0.16741	0.122146	0.152524	0.154693	0.155927	0.178125	0.187289	0.180603	0.18717
3822.91	0.170377	0.175103	0.161581	0.163738	0.120667	0.148782	0.150297	0.151779	0.176891	0.185957	0.178711	0.185412
3824.84	0.174899	0.180526	0.167422	0.169383	0.123461	0.153189	0.154393	0.156949	0.181673	0.191539	0.184354	0.191127
3826.77	0.174152	0.179281	0.166175	0.16877	0.123157	0.151853	0.153231	0.155769	0.181188	0.190569	0.183051	0.190039
3828.7	0.17548	0.180917	0.167132	0.169771	0.124021	0.152776	0.154194	0.156474	0.182481	0.191882	0.184343	0.191583
3830.63	0.177067	0.183182	0.169304	0.171804	0.125144	0.154259	0.156625	0.158552	0.18425	0.193667	0.186271	0.193471
3832.56	0.176677	0.181991	0.168357	0.171246	0.125274	0.153483	0.156035	0.15756	0.183349	0.192833	0.185207	0.191962
3834.49	0.178428	0.183579	0.169908	0.172958	0.12686	0.155659	0.157554	0.159364	0.184567	0.193766	0.186602	0.193166
3836.42	0.178398	0.184194	0.169968	0.173392	0.126936	0.157071	0.159017	0.160778	0.184265	0.19334	0.186735	0.193061
3838.34	0.175328	0.181005	0.166218	0.169678	0.124595	0.154551	0.156696	0.158157	0.180428	0.189775	0.183339	0.189792
3840.27	0.173343	0.178139	0.16421	0.166574	0.12329	0.152038	0.154341	0.155648	0.1784	0.187877	0.181152	0.18836
3842.2	0.173901	0.179431	0.165582	0.168195	0.122798	0.152289	0.154136	0.156159	0.179868	0.189997	0.182582	0.190211
3844.13	0.173084	0.179379	0.1652	0.168091	0.122179	0.151034	0.15283	0.154978	0.179912	0.189938	0.182072	0.189666
3846.06	0.174953	0.180881	0.166946	0.169472	0.123652	0.151959	0.153809	0.155811	0.182128	0.192171	0.184276	0.191479
3847.99	0.179108	0.184398	0.170654	0.173059	0.126931	0.155187	0.15716	0.159105	0.186346	0.195687	0.187972	0.195118
3849.92	0.183121	0.187838	0.174591	0.176664	0.130404	0.159777	0.161277	0.163571	0.189124	0.197888	0.190808	0.198128
3851.85	0.183215	0.188462	0.175755	0.178109	0.129881	0.162007	0.162913	0.166685	0.187375	0.196557	0.191142	0.198268
3853.77	0.172429	0.176858	0.162957	0.165914	0.120702	0.150746	0.152342	0.155124	0.176059	0.185613	0.180282	0.187787
3855.7	0.17145	0.175994	0.161958	0.164188	0.119901	0.148954	0.150313	0.152112	0.17636	0.18645	0.179391	0.187068
3857.63	0.174931	0.180082	0.166809	0.168691	0.123258	0.152308	0.153371	0.154888	0.180953	0.190954	0.183164	0.190466
3859.56	0.177973	0.183298	0.169956	0.172451	0.125656	0.15483	0.156124	0.157966	0.184604	0.194365	0.186647	0.193796
3861.49	0.179427	0.184998	0.171097	0.1739	0.12682	0.156849	0.15846	0.16033	0.185701	0.195538	0.188041	0.194958
3863.42	0.178275	0.184479	0.169686	0.172069	0.125764	0.156426	0.157962	0.159982	0.183564	0.193822	0.186182	0.193126
3865.35	0.176104	0.181194	0.166366	0.169241	0.12498	0.153447	0.15509	0.156147	0.181683	0.191326	0.18291	0.190475
3867.28	0.179721	0.185249	0.17096	0.173812	0.127502	0.157411	0.158543	0.159976	0.18552	0.195674	0.187902	0.195512
3869.2	0.179178	0.185151	0.170806	0.173872	0.126659	0.157707	0.158948	0.161433	0.185108	0.194516	0.187741	0.19499
3871.13	0.175175	0.179905	0.165591	0.168776	0.124144	0.153281	0.154304	0.156217	0.180785	0.190105	0.182912	0.190209
3873.06	0.177047	0.183087	0.168764	0.171394	0.12482	0.155117	0.156332	0.15864	0.182759	0.193044	0.186144	0.193439
3874.99	0.174783	0.180255	0.166276	0.168776	0.123431	0.151898	0.153989	0.155215	0.181691	0.191037	0.183901	0.191038
3876.92	0.178204	0.183606	0.169863	0.172597	0.125717	0.154794	0.156301	0.15788	0.185168	0.195028	0.187647	0.194541
3878.85	0.180776	0.187164	0.172972	0.176215	0.127307	0.158377	0.159477	0.162253	0.187334	0.197476	0.190879	0.197433
3880.78	0.176461	0.181769	0.167523	0.170817	0.124952	0.154374	0.155413	0.157825	0.182994	0.192338	0.185536	0.192298
3882.71	0.178489	0.183968	0.169667	0.172285	0.126121	0.155615	0.155936	0.159087	0.184332	0.194382	0.186665	0.193992
3884.64	0.179321	0.185503	0.171144	0.173848	0.126063	0.156396	0.15713	0.160402	0.18479	0.195159	0.187694	0.194631
3886.56	0.175074	0.180418	0.166119	0.169184	0.123356	0.151935	0.153234	0.154714	0.181884	0.191531	0.183836	0.19068
3888.49	0.17885	0.185193	0.170818	0.173562	0.125923	0.155976	0.156573	0.158624	0.186216	0.196148	0.188454	0.195467
3890.42	0.179919	0.186803	0.172272	0.175255	0.126292	0.157332	0.15857	0.16115	0.186837	0.196968	0.189327	0.196035
3892.35	0.176053	0.18177	0.167404	0.170309	0.123778	0.153072	0.155052	0.156753	0.182466	0.192693	0.184773	0.191617
3894.28	0.177621	0.183384	0.169158	0.171586	0.12534	0.154285	0.156119	0.157331	0.184449	0.194754	0.186794	0.193654
3896.21	0.180914	0.18745	0.172942	0.175408	0.128132	0.15765	0.159275	0.160589	0.187895	0.198162	0.190518	0.197331
3898.14	0.181752	0.188535	0.174	0.176905	0.129592	0.159136	0.161023	0.162389	0.18841	0.198128	0.191486	0.197971
3900.07	0.179852	0.185984	0.171424	0.174427	0.128587	0.157768	0.159418	0.161312	0.186065	0.19521	0.189081	0.195385
3901.99	0.179551	0.185668	0.171127	0.173791	0.127153	0.157929	0.15854	0.161049	0.185262	0.194859	0.188368	0.194868
3903.92	0.177015	0.182891	0.168666	0.171446	0.124314	0.155222	0.156464	0.158304	0.182452	0.192495	0.185357	0.192252
3905.85	0.17525	0.180708	0.166335	0.169514	0.123084	0.152432	0.153729	0.155427	0.181442	0.191418	0.183854	0.190963
3907.78	0.176901	0.183041	0.168499	0.171819	0.12411	0.153505	0.154351	0.156429	0.184217	0.194338	0.186738	0.193737
3909.71	0.178534	0.185096	0.171024	0.174021	0.124827	0.154839	0.155743	0.158272	0.186408	0.196667	0.188882	0.196094
3911.64	0.179145	0.185434	0.171615	0.174575	0.125492	0.154896	0.155674	0.158433	0.18722	0.197245	0.189315	0.196565
3913.57	0.180684	0.187164	0.17278	0.176039	0.126672	0.156275	0.157052	0.159977	0.188527	0.198423	0.190882	0.197953
3915.5	0.181337	0.187991	0.173367	0.176421	0.127242	0.15759	0.158249	0.161254	0.188548	0.198373	0.191053	0.198079
3917.43	0.179325	0.185761	0.171116	0.174019	0.125845	0.155917	0.156768	0.159269	0.185781	0.195931	0.188514	0.195818
3919.35	0.178493	0.184601	0.170161	0.173142	0.125302	0.154857	0.156112	0.158179	0.18544	0.195435	0.187977	0.195398
3921.28	0.17954	0.185752	0.17125	0.174053	0.126313	0.155697	0.156883	0.159045	0.186716	0.196785	0.189134	0.196636
3923.21	0.180433	0.187203	0.17224	0.175054	0.126684	0.15694	0.158237	0.160692	0.187257	0.197365	0.189979	0.197162
3925.14	0.178772	0.184843	0.170166	0.173027	0.125649	0.155484	0.156657	0.158733	0.18584	0.195345	0.187707	0.194859
3927.07	0.179733	0.185591	0.171622	0.174101	0.126124	0.155999	0.156501	0.159042	0.187127	0.196636	0.188881	0.196208
3929	0.181454	0.187953	0.174085	0.176603	0.127503	0.157926	0.157906	0.161539	0.188864	0.19834	0.191067	0.19799
3930.93	0.180614	0.187185	0.172846	0.175941	0.127197	0.157456	0.157904	0.160926	0.187464	0.197211	0.190316	0.197123
3932.86	0.178832	0.18549	0.170747	0.173617	0.125681	0.155264	0.156089	0.158554	0.185719	0.195578	0.188521	0.195404
3934.78	0.178771	0.185904	0.171215	0.173559	0.125374	0.154893	0.155542	0.158361	0.186277	0.19637	0.18887	0.195901
3936.71	0.179971	0.18691	0.172648	0.175287	0.126097	0.155915	0.156803	0.159306	0.187895	0.197918	0.190237	0.19726
3938.64	0.180486	0.18688	0.172717	0.175408	0.126458	0.156167	0.157003	0.159494	0.188224	0.198249	0.190326	0.197455
3940.57	0.181662	0.188159	0.173724	0.176552	0.126821	0.157238	0.158254	0.161185	0.188731	0.199145	0.191514	0.19857
3942.5	0.180609	0.186836	0.171929	0.175203	0.126159	0.156463	0.158078	0.159954	0.187563	0.197106	0.189988	0.196997
3944.43	0.179872	0.185811	0.171284	0.17452	0.125979	0.155877	0.156889	0.158788	0.187293	0.196595	0.189291	0.196645
3946.36	0.181427	0.187807	0.173572	0.176655	0.127011	0.157401	0.158147	0.160782	0.18894	0.199112	0.191191	0.198546
3948.29	0.180924	0.187386	0.172934	0.175658	0.127202	0.157192	0.157736	0.160316	0.187831	0.198159	0.19022	0.197399
3950.22	0.179914	0.186243	0.172056	0.174544	0.126226	0.156055	0.1565	0.159037	0.186734	0.196973	0.188972	0.196414
3952.14	0.180202	0.186517	0.17272	0.175065	0.125674	0.155748	0.156899	0.159258	0.187469	0.197793	0.18973	0.197164
3954.07	0.180456	0.187251	0.173268	0.175789	0.126062	0.156009	0.157484	0.159859	0.188166	0.198622	0.190703	0.197716
3956	0.180578	0.187516	0.173156	0.176121	0.126181	0.156437	0.15763	0.159959	0.188407	0.198839	0.190953	0.197791
3957.93	0.180607	0.187413	0.172862	0.17582	0.125933	0.156425	0.157278	0.160082	0.188316	0.198496	0.190674	0.197634
3959.86	0.180456	0.18791	0.173257	0.175972	0.126032	0.156615	0.157515	0.160519	0.188365	0.198635	0.190681	0.197762
3961.79	0.179922	0.187252	0.172757	0.175515	0.125945	0.156323	0.15759	0.159826	0.187767	0.198239	0.190241	0.197133
3963.72	0.179983	0.186825	0.172154	0.175177	0.125639	0.155758	0.157253	0.159205	0.187764	0.198021	0.190096	0.196982
3965.65	0.180531	0.187958	0.172727	0.176187	0.125878	0.156035	0.157008	0.159643	0.188853	0.198712	0.190823	0.197838
3967.57	0.180876	0.188626	0.173418	0.176749	0.126	0.156429	0.156934	0.160147	0.189296	0.199029	0.191103	0.198239
3969.5	0.181268	0.188674	0.173825	0.17641	0.125951	0.156678	0.156759	0.160295	0.18925	0.198926	0.19122	0.198519
3971.43	0.181519	0.188537	0.174153	0.176302	0.12615	0.156871	0.156877	0.160516	0.189314	0.199212	0.191469	0.198847
3973.36	0.181292	0.188173	0.17407	0.176546	0.126139	0.156841	0.157139	0.160917	0.189286	0.199385	0.191433	0.19888
3975.29	0.181033	0.187911	0.173407	0.176294	0.12631	0.156832	0.157435	0.160601	0.188815	0.19887	0.191041	0.198383
3977.22	0.181184	0.188049	0.173215	0.175818	0.126298	0.156583	0.157491	0.16005	0.188337	0.19886	0.191256	0.19844
3979.15	0.181293	0.188232	0.173373	0.176209	0.126245	0.156723	0.157053	0.160048	0.188748	0.199469	0.191809	0.198687
3981.08	0.181004	0.188125	0.173179	0.176519	0.126306	0.156856	0.156692	0.160038	0.188705	0.199374	0.191645	0.198352
3983.01	0.180671	0.188195	0.173085	0.176352	0.126094	0.156469	0.156415	0.160403	0.188332	0.19916	0.191263	0.198336
3984.93	0.180724	0.188444	0.17361	0.176401	0.126271	0.156323	0.156808	0.160632	0.188811	0.199254	0.19149	0.198585
3986.86	0.181288	0.188502	0.174217	0.176801	0.126444	0.156726	0.157194	0.160835	0.18934	0.199613	0.192068	0.199138
3988.79	0.181914	0.188647	0.174464	0.177403	0.126458	0.157447	0.15732	0.161396	0.189396	0.199931	0.192244	0.199399
3990.72	0.181785	0.188896	0.174153	0.176917	0.126417	0.157572	0.157039	0.161264	0.189244	0.199585	0.191925	0.199288
3992.65	0.181751	0.189324	0.174631	0.177055	0.126406	0.157326	0.157203	0.16114	0.189605	0.19963	0.1921	0.199403
3994.58	0.181717	0.189188	0.174864	0.177383	0.12643	0.157091	0.157826	0.160882	0.189532	0.199615	0.192269	0.199075
3996.51	0.181475	0.188734	0.174052	0.177043	0.126224	0.156964	0.157592	0.160551	0.189293	0.199363	0.192222	0.198994
3998.44	0.181653	0.188692	0.173953	0.177143	0.126094	0.157162	0.157479	0.160498	0.189394	0.199757	0.192504	0.199223
4000.36	0.181686	0.188714	0.174256	0.176789	0.125906	0.157163	0.157518	0.160277	0.189075	0.200264	0.192312	0.199232

## Sheet: FTIR 1 derivative
	030_1.1	030_1.2	030_1.3	030_1.4	030_2.1	030_2.2	030_2.2	030_2.2	030_3.1	030_3.2	030_3.3	030_3.4
599.862	-0.007842	-0.002543	-0.001514	-0.003378	0.001364	-0.005482	-0.012598	-0.008434	0.012393	-0.001429	0.005214	-0.007882
601.791	-0.006501	-0.013329	-0.002264	-0.00723	-0.002147	-0.000599	-0.016686	-0.013243	0.013343	-0.001591	-0.005046	-0.011303
603.719	-0.000474	-0.017343	-0.001133	-0.008756	-0.01071	0.004625	-0.017591	-0.012469	0.003781	-0.005999	-0.017359	-0.011718
605.648	0.000128	-0.021819	-0.002975	-0.007047	-0.011018	0.003413	-0.004413	-0.010159	-0.008719	-0.013045	-0.017034	-0.010373
607.577	-7.8e-05	-0.025987	-0.002922	-0.003669	-0.005833	-0.002635	0.01775	-0.009043	-0.012495	-0.012255	-0.010483	-0.00859
609.506	-0.001102	-0.017699	-0.013252	0.00138	-0.002193	-0.006613	0.021686	-0.00774	-0.004771	-0.009159	0.000724	-0.009153
611.435	-0.005381	0.000301	-0.019628	0.003282	0.000532	-0.007411	0.006597	-0.00625	0.000729	0.001588	0.005427	-0.004142
613.363	-0.001841	0.02012	-0.00986	-0.000425	-0.002417	-0.001518	-0.009219	-0.006929	0.004398	0.015395	0.000835	0.005943
615.292	0.00275	0.032062	0.001511	-0.000117	-0.010663	0.007251	-0.014859	-0.002797	0.002477	0.019838	-0.004144	0.01327
617.221	0.000155	0.030874	0.01273	0.00599	-0.006094	0.009452	-0.008974	0.003647	0.000106	0.014144	-0.000882	0.018761
619.15	-0.003549	0.014387	0.018865	0.012438	0.009013	0.008689	0.012946	0.009106	0.005291	0.011109	0.011989	0.023469
621.079	0.003153	-0.000974	0.020906	0.016208	0.015831	0.01067	0.023135	0.013192	0.01215	0.011394	0.019122	0.022803
623.008	0.013328	-0.001519	0.014016	0.018566	0.012365	0.012816	0.016239	0.015235	0.014064	0.008405	0.022562	0.018326
624.936	0.01884	0.003851	0.013315	0.01535	0.004288	0.008977	0.011687	0.014185	0.012441	0.009318	0.021747	0.017243
626.865	0.016077	0.006971	0.014339	0.009305	-0.001354	0.002224	0.00794	0.014146	0.013434	0.010258	0.016345	0.014036
628.794	0.003206	0.002099	0.005361	0.00688	-0.000375	-0.000693	0.005601	0.011687	0.011507	0.004546	0.01025	0.00677
630.723	-0.006955	-0.000935	0.000969	0.002137	0.004915	-0.002284	0.007068	0.006389	0.006637	0.002159	0.003181	0.00376
632.652	-0.008567	0.000843	-0.000346	-0.002188	0.006857	0.000759	0.005883	0.002406	0.003353	0.001784	0.000223	0.003171
634.58	-0.003491	0.001966	-1.5e-05	-0.002343	0.004708	0.004135	0.002192	-0.002407	-0.000333	0.000326	-0.000108	-0.000343
636.509	0.003418	0.004649	0.001012	0.001306	0.001731	0.004015	0.002156	-0.003299	0.000161	0.00027	0.002507	-0.000679
638.438	0.005579	0.004118	0.000248	0.004475	-0.000594	0.002191	0.002679	-0.000123	0.002291	0.000474	0.005041	0.00251
640.367	0.0034	0.001316	-0.000821	0.005319	-0.001634	0.000733	0.001837	0.000763	0.001886	-9e-06	0.004731	0.003498
642.296	0.001712	0.000472	-0.000774	0.004219	-0.001844	-0.000547	-0.000503	0.00023	0.001265	0.000402	0.003015	0.003399
644.225	0.001175	0.000799	-0.000484	0.001911	-0.001451	-0.000941	-0.00213	0.000317	0.001376	0.000657	0.000989	0.003398
646.153	0.000869	0.00027	-0.000505	0.000419	-0.000484	0.000136	-0.001313	0.000391	0.001019	0.001119	-5.9e-05	0.001965
648.082	0.001175	-0.000445	0.000125	-9.2e-05	0.000605	0.000175	0.000396	7.9e-05	-0.000111	0.001744	0.000438	0.000833
650.011	0.001658	-0.000142	0.000388	-0.000287	0.000936	-0.000715	0.00152	0.000305	-0.000292	0.000903	0.000619	0.000787
651.94	0.00092	-0.000101	0.000261	5.7e-05	0.000531	-0.001053	0.001875	0.000292	6.7e-05	-0.000319	-5.7e-05	0.001402
653.869	0.000121	2.9e-05	0.000132	0.000295	8.7e-05	-0.000676	0.001652	-0.000302	0.000236	-0.000406	-0.000103	0.001587
655.797	0.000275	0.000224	0.000328	0.000286	-0.000322	-0.000238	0.000973	-0.000369	0.000678	0.000451	5.7e-05	0.000839
657.726	8.9e-05	-0.000387	0.000282	-2.6e-05	-0.000477	-0.000171	0.000277	-0.000434	0.000399	0.000788	-0.00015	-0.000122
659.655	-0.00024	-0.000764	0.000393	-0.000167	-0.000199	0.000162	-3.9e-05	-0.000512	-0.000174	0.000614	-0.000133	-0.000357
661.584	0.000356	0.000314	0.000307	0.000649	0.000513	0.000673	0.000226	0.000163	0.00012	0.00026	0.000356	-0.000314
663.513	8e-06	0.000362	-0.000824	0.000549	0.000104	-0.000327	-0.000207	0.000369	-0.00027	-0.000729	-0.000117	-0.00106
665.442	-0.001039	-0.000655	-0.001475	-0.000243	-0.000795	-0.001412	-0.000692	-0.000164	-0.000992	-0.001179	-0.00083	-0.00151
667.37	-0.00209	-0.00184	-0.002128	-0.001311	-0.001822	-0.002026	-0.001411	-0.001265	-0.00184	-0.001515	-0.001268	-0.001802
669.299	-0.002586	-0.002708	-0.002319	-0.002377	-0.002634	-0.00245	-0.002108	-0.002174	-0.002454	-0.001812	-0.001692	-0.002042
671.228	-0.002615	-0.00296	-0.002074	-0.002884	-0.002725	-0.002492	-0.002274	-0.002698	-0.002617	-0.00174	-0.002175	-0.00197
673.157	-0.00197	-0.002224	-0.001595	-0.002415	-0.002157	-0.001797	-0.001782	-0.002483	-0.002024	-0.001463	-0.002091	-0.001489
675.086	-0.001373	-0.001464	-0.001558	-0.001772	-0.001772	-0.001406	-0.001261	-0.001866	-0.001668	-0.001631	-0.00208	-0.001506
677.014	-0.001883	-0.002083	-0.002082	-0.002115	-0.002303	-0.002186	-0.001614	-0.002035	-0.002122	-0.002454	-0.002602	-0.002022
678.943	-0.00193	-0.002352	-0.001958	-0.002165	-0.002268	-0.002094	-0.001592	-0.002047	-0.001778	-0.002652	-0.002285	-0.001891
680.872	-0.001725	-0.002165	-0.001904	-0.002007	-0.002125	-0.001757	-0.001549	-0.001909	-0.001549	-0.002507	-0.001772	-0.001834
682.801	-0.001429	-0.001676	-0.001789	-0.001698	-0.001759	-0.001553	-0.001431	-0.001686	-0.001376	-0.001965	-0.001437	-0.001577
684.73	-0.001209	-0.00125	-0.001568	-0.001309	-0.001278	-0.001318	-0.001248	-0.001406	-0.001246	-0.001386	-0.001108	-0.001196
686.658	-0.000941	-0.000992	-0.001148	-0.000991	-0.001117	-0.001073	-0.000984	-0.001141	-0.001165	-0.001012	-0.000723	-0.001017
688.587	-0.00063	-0.000638	-0.000613	-0.000713	-0.000943	-0.00078	-0.000507	-0.000876	-0.000843	-0.000503	-0.000512	-0.000806
690.516	-0.00012	-0.000204	-2.9e-05	-0.00036	-0.000538	-0.000427	-6e-05	-0.000494	-0.000238	7e-06	-0.000286	-0.00035
692.445	0.000591	0.000326	0.000652	0.0002	-8.7e-05	4.7e-05	0.00027	-9.7e-05	0.000317	0.000469	0.000148	0.000221
694.374	0.000996	0.000716	0.001086	0.000725	0.000272	0.000346	0.000518	0.000112	0.000554	0.000828	0.00047	0.000625
696.303	0.000827	0.00063	0.000969	0.000767	0.000307	0.000233	0.000509	7e-06	0.000426	0.000608	0.000362	0.000506
698.231	0.000159	8e-06	0.000342	0.00025	-0.0004	-0.000406	-8.5e-05	-0.000599	-0.000358	-0.000262	-0.000317	-0.000303
700.16	-0.000752	-0.000884	-0.000601	-0.000704	-0.001718	-0.00155	-0.001134	-0.00171	-0.001667	-0.001571	-0.001575	-0.001562
702.089	-0.00166	-0.001732	-0.001696	-0.001791	-0.003112	-0.002824	-0.002351	-0.002911	-0.002969	-0.002968	-0.002921	-0.002765
704.018	-0.002377	-0.002454	-0.002602	-0.002701	-0.004105	-0.00383	-0.00343	-0.003825	-0.003824	-0.003968	-0.003803	-0.003581
705.947	-0.002916	-0.002941	-0.003056	-0.0032	-0.004501	-0.00431	-0.003937	-0.0043	-0.004137	-0.00431	-0.00413	-0.003917
707.875	-0.003227	-0.003224	-0.003169	-0.003308	-0.004352	-0.004229	-0.003965	-0.004203	-0.004006	-0.004093	-0.00397	-0.003901
709.804	-0.003127	-0.003246	-0.003082	-0.003128	-0.003828	-0.00374	-0.003528	-0.003624	-0.003529	-0.003517	-0.003389	-0.003519
711.733	-0.002601	-0.002843	-0.002628	-0.002555	-0.002973	-0.002907	-0.002706	-0.002826	-0.002776	-0.00259	-0.002559	-0.002664
713.662	-0.001871	-0.002088	-0.001945	-0.001792	-0.001938	-0.001863	-0.001678	-0.001912	-0.001834	-0.001669	-0.001655	-0.00168
715.591	-0.001465	-0.001581	-0.001588	-0.001465	-0.001301	-0.001187	-0.000962	-0.001235	-0.00122	-0.001143	-0.001152	-0.001104
717.52	-0.001794	-0.001787	-0.001849	-0.001868	-0.001404	-0.001249	-0.001024	-0.001247	-0.001353	-0.001285	-0.001394	-0.001292
719.448	-0.002835	-0.002725	-0.002723	-0.002841	-0.002228	-0.001989	-0.001731	-0.001962	-0.002163	-0.002193	-0.002257	-0.002185
721.377	-0.00408	-0.003993	-0.003882	-0.004041	-0.003334	-0.003048	-0.00281	-0.002967	-0.003286	-0.003418	-0.003303	-0.003328
723.306	-0.00492	-0.004921	-0.004766	-0.004839	-0.004149	-0.003889	-0.003736	-0.003814	-0.004235	-0.004316	-0.00413	-0.004124
725.235	-0.005066	-0.005122	-0.004988	-0.004967	-0.004334	-0.004144	-0.0041	-0.004128	-0.004545	-0.004576	-0.004429	-0.00428
727.164	-0.004695	-0.004756	-0.004676	-0.004669	-0.004	-0.003882	-0.003832	-0.003846	-0.004264	-0.004291	-0.004114	-0.004006
729.092	-0.004092	-0.004224	-0.00413	-0.004136	-0.003437	-0.003333	-0.003206	-0.003245	-0.003685	-0.003613	-0.003493	-0.003461
731.021	-0.00323	-0.003431	-0.003291	-0.003259	-0.002616	-0.002465	-0.002322	-0.002393	-0.002726	-0.002628	-0.002602	-0.002565
732.95	-0.002197	-0.002313	-0.002212	-0.002165	-0.00152	-0.001351	-0.001211	-0.001332	-0.001446	-0.001397	-0.001407	-0.001428
734.879	-0.001153	-0.001188	-0.001204	-0.001174	-0.000453	-0.000298	-0.000197	-0.000329	-0.000306	-0.000256	-0.000292	-0.000387
736.808	-0.000505	-0.000509	-0.000581	-0.000549	0.000128	0.000227	0.000293	0.000191	0.000217	0.000289	0.000251	0.000142
738.737	-0.000497	-0.000483	-0.000524	-0.000548	-1e-05	3e-06	6.8e-05	2.8e-05	-4.2e-05	2.4e-05	4.6e-05	-6.3e-05
740.665	-0.000998	-0.001061	-0.000957	-0.001073	-0.000857	-0.000805	-0.000728	-0.000745	-0.000944	-0.000922	-0.000823	-0.000906
742.594	-0.001773	-0.001804	-0.001657	-0.001752	-0.002055	-0.001907	-0.001844	-0.00184	-0.002124	-0.002165	-0.002041	-0.002034
744.523	-0.002341	-0.002296	-0.002218	-0.002271	-0.003098	-0.002869	-0.002812	-0.002815	-0.003097	-0.003184	-0.003044	-0.003007
746.452	-0.002448	-0.002484	-0.00236	-0.002429	-0.003589	-0.003346	-0.003275	-0.00334	-0.003508	-0.003632	-0.003429	-0.003501
748.381	-0.002105	-0.002266	-0.002079	-0.002098	-0.003463	-0.003286	-0.003183	-0.003291	-0.003322	-0.003487	-0.003258	-0.00335
750.309	-0.001431	-0.00164	-0.001438	-0.001413	-0.002865	-0.002772	-0.002619	-0.002717	-0.002716	-0.002845	-0.002655	-0.002657
752.238	-0.000711	-0.000865	-0.000732	-0.000698	-0.002108	-0.00208	-0.00188	-0.001995	-0.002016	-0.002015	-0.001946	-0.001877
754.167	-0.000271	-0.000301	-0.00029	-0.000233	-0.001586	-0.001585	-0.00137	-0.001472	-0.001526	-0.001442	-0.001501	-0.001387
756.096	-0.000156	4.4e-05	-9.4e-05	-9e-05	-0.001348	-0.001295	-0.001148	-0.001155	-0.001302	-0.001204	-0.001253	-0.001184
758.025	-9.8e-05	0.000137	3e-06	-0.000115	-0.001194	-0.00106	-0.000996	-0.000967	-0.001148	-0.001066	-0.001042	-0.001056
759.954	-0.000109	-1.6e-05	-3.1e-05	-0.000102	-0.000992	-0.000851	-0.000851	-0.000824	-0.00097	-0.000938	-0.000878	-0.000907
761.882	-0.000343	-0.00031	-0.000286	-0.000195	-0.000926	-0.000775	-0.000731	-0.000768	-0.000956	-0.000956	-0.000894	-0.000873
763.811	-0.000792	-0.000824	-0.00081	-0.000677	-0.001167	-0.00101	-0.000854	-0.000937	-0.0013	-0.001271	-0.0012	-0.001182
765.74	-0.001528	-0.001584	-0.001604	-0.001455	-0.001719	-0.001585	-0.001362	-0.001498	-0.001995	-0.00193	-0.001848	-0.001881
767.669	-0.002389	-0.002368	-0.002379	-0.002317	-0.002253	-0.002099	-0.001848	-0.002005	-0.002642	-0.002597	-0.002507	-0.002545
769.598	-0.002953	-0.002836	-0.002811	-0.002944	-0.002211	-0.002007	-0.001759	-0.001879	-0.00274	-0.002697	-0.002615	-0.002663
771.526	-0.003057	-0.002955	-0.002884	-0.003062	-0.001581	-0.00138	-0.001203	-0.001268	-0.002278	-0.002222	-0.002171	-0.002204
773.455	-0.002772	-0.002811	-0.00265	-0.002727	-0.000829	-0.000656	-0.000612	-0.000572	-0.001604	-0.001602	-0.001551	-0.001569
775.384	-0.002334	-0.002448	-0.002239	-0.002277	-0.000401	-0.000254	-0.000267	-0.000162	-0.001175	-0.001233	-0.001145	-0.001174
777.313	-0.001954	-0.002016	-0.001849	-0.001882	-0.000382	-0.00029	-0.000368	-0.000209	-0.001218	-0.001258	-0.001177	-0.001193
779.242	-0.001633	-0.001607	-0.001544	-0.001538	-0.000535	-0.000494	-0.000649	-0.000497	-0.001565	-0.001558	-0.001489	-0.001513
781.17	-0.00124	-0.001187	-0.001209	-0.001204	-0.000495	-0.000467	-0.00056	-0.000514	-0.001827	-0.001813	-0.001755	-0.001786
783.099	-0.000644	-0.000711	-0.000782	-0.000727	-8.5e-05	-1e-05	2.3e-05	-7.9e-05	-0.001781	-0.001768	-0.001738	-0.00177
785.028	9.4e-05	-5.4e-05	-0.000141	-2.3e-05	0.0006	0.000708	0.00082	0.000625	-0.001489	-0.001488	-0.001438	-0.001472
786.957	0.000907	0.000807	0.000799	0.000873	0.001486	0.001601	0.001714	0.001546	-0.000935	-0.000969	-0.00094	-0.000943
788.886	0.001712	0.001693	0.001744	0.001761	0.00241	0.002529	0.002541	0.002522	-0.000255	-0.000288	-0.000314	-0.000287
790.815	0.002285	0.002306	0.002363	0.002332	0.003058	0.003164	0.003015	0.003173	0.000284	0.000262	0.000243	0.000251
792.743	0.002359	0.002332	0.002395	0.002329	0.003132	0.003202	0.002951	0.003185	0.00045	0.000395	0.000436	0.000397
794.672	0.001816	0.001719	0.001765	0.001724	0.002462	0.00248	0.002292	0.002465	6.4e-05	-9e-06	8.7e-05	2.1e-05
796.601	0.000814	0.000703	0.000713	0.000719	0.001222	0.001225	0.001175	0.001241	-0.000715	-0.000725	-0.000612	-0.000689
798.53	-0.000326	-0.00033	-0.000354	-0.000374	-0.000122	-6e-05	-2.7e-05	-2.9e-05	-0.001388	-0.001308	-0.001218	-0.001269
800.459	-0.001159	-0.001059	-0.001095	-0.001144	-0.001068	-0.000907	-0.000867	-0.000883	-0.00146	-0.001342	-0.001316	-0.001297
802.387	-0.001446	-0.001352	-0.001376	-0.001402	-0.001371	-0.001153	-0.00117	-0.001124	-0.0008	-0.000729	-0.000721	-0.000664
804.316	-0.001386	-0.001333	-0.00129	-0.001312	-0.001185	-0.000995	-0.001046	-0.000941	0.000199	0.000194	0.000221	0.000306
806.245	-0.001259	-0.001283	-0.001189	-0.001199	-0.000915	-0.000832	-0.000859	-0.000738	0.000942	0.000891	0.000924	0.000978
808.174	-0.001287	-0.001367	-0.001323	-0.001327	-0.000996	-0.001003	-0.000921	-0.000882	0.001002	0.00096	0.001006	0.000966
810.103	-0.001677	-0.001766	-0.00176	-0.001779	-0.001577	-0.00159	-0.001386	-0.001477	0.000273	0.000301	0.000354	0.000295
812.032	-0.002457	-0.002522	-0.00251	-0.002538	-0.002569	-0.002551	-0.002302	-0.002468	-0.001022	-0.00092	-0.00089	-0.00091
813.96	-0.003426	-0.003463	-0.003439	-0.003464	-0.003803	-0.003774	-0.003513	-0.003669	-0.002547	-0.002455	-0.002432	-0.002424
815.889	-0.00437	-0.004412	-0.004349	-0.004377	-0.005074	-0.004974	-0.004759	-0.00486	-0.003958	-0.003947	-0.003903	-0.003884
817.818	-0.005096	-0.005154	-0.005057	-0.00511	-0.00612	-0.005961	-0.0058	-0.00588	-0.004968	-0.004995	-0.004964	-0.004948
819.747	-0.005419	-0.005516	-0.005441	-0.005508	-0.006791	-0.00661	-0.006475	-0.006566	-0.005385	-0.00539	-0.005366	-0.005417
821.676	-0.005301	-0.005438	-0.005411	-0.005462	-0.006986	-0.006778	-0.00667	-0.006779	-0.005183	-0.005154	-0.005115	-0.005199
823.604	-0.00479	-0.004948	-0.004956	-0.004964	-0.006609	-0.00643	-0.006375	-0.006437	-0.004534	-0.004455	-0.004391	-0.004468
825.533	-0.003968	-0.004111	-0.00414	-0.004161	-0.005746	-0.005613	-0.005637	-0.005611	-0.003593	-0.003522	-0.003432	-0.003546
827.462	-0.002949	-0.003069	-0.003072	-0.003164	-0.004609	-0.004509	-0.004539	-0.004483	-0.002567	-0.002603	-0.002493	-0.002608
829.391	-0.001922	-0.002041	-0.001993	-0.002117	-0.003438	-0.003356	-0.003363	-0.003315	-0.001695	-0.001827	-0.001718	-0.001775
831.32	-0.001088	-0.001196	-0.001135	-0.001274	-0.002457	-0.002404	-0.002395	-0.002352	-0.001124	-0.001269	-0.001158	-0.00117
833.249	-0.000551	-0.000633	-0.000612	-0.000703	-0.001767	-0.001745	-0.001687	-0.001693	-0.000845	-0.000936	-0.000823	-0.00083
835.177	-0.000271	-0.000346	-0.000362	-0.000356	-0.001368	-0.00133	-0.001226	-0.001311	-0.000735	-0.000747	-0.000685	-0.000691
837.106	-0.000105	-0.000181	-0.000214	-0.000162	-0.001126	-0.00106	-0.000961	-0.001042	-0.000681	-0.000606	-0.000594	-0.000615
839.035	6.7e-05	1.1e-05	-3.3e-05	4e-06	-0.000848	-0.000773	-0.000716	-0.000746	-0.000508	-0.000432	-0.000427	-0.000464
840.964	0.000322	0.00027	0.000231	0.00023	-0.000503	-0.000428	-0.000412	-0.000407	-0.000163	-0.000161	-0.000168	-0.000178
842.893	0.000633	0.000575	0.000527	0.000504	-4.5e-05	2.9e-05	-3.1e-05	2.3e-05	0.000294	0.000242	0.000213	0.000243
844.821	0.000887	0.000862	0.0008	0.00078	0.00052	0.000562	0.00046	0.000537	0.000751	0.000672	0.000645	0.000661
846.75	0.001025	0.001008	0.000982	0.000985	0.000879	0.00087	0.000841	0.000845	0.000964	0.0009	0.000869	0.000841
848.679	0.001086	0.001022	0.001071	0.001057	0.000784	0.000781	0.000834	0.000756	0.000808	0.000785	0.000758	0.000688
850.608	0.00116	0.001079	0.001159	0.001098	0.000459	0.00047	0.000538	0.000471	0.000466	0.000487	0.000489	0.000419
852.537	0.001361	0.001297	0.001349	0.001258	0.000268	0.000262	0.000316	0.000294	0.000289	0.000317	0.000329	0.000299
854.465	0.001765	0.001699	0.00171	0.001634	0.000413	0.000418	0.000458	0.00047	0.000496	0.000492	0.000488	0.00049
856.394	0.002222	0.00217	0.002136	0.002118	0.000975	0.001034	0.001021	0.001071	0.001074	0.001043	0.001008	0.001042
858.323	0.002397	0.002374	0.002327	0.002369	0.00168	0.001759	0.001696	0.00177	0.001686	0.001655	0.001606	0.001626
860.252	0.002052	0.002061	0.002047	0.002077	0.002059	0.002153	0.002094	0.00212	0.001971	0.001977	0.001911	0.00191
862.181	0.001217	0.00127	0.001282	0.001263	0.002066	0.002147	0.00212	0.002091	0.001897	0.001922	0.001867	0.001885
864.11	0.00013	0.000224	0.000214	0.000201	0.001836	0.001864	0.001883	0.00183	0.001572	0.001605	0.001572	0.00163
866.038	-0.000886	-0.000822	-0.000841	-0.000851	0.001422	0.00141	0.001468	0.001415	0.001085	0.001117	0.001087	0.001174
867.967	-0.001638	-0.001655	-0.00167	-0.001653	0.000876	0.0009	0.000922	0.000916	0.00053	0.000544	0.000524	0.000609
869.896	-0.0021	-0.002185	-0.00218	-0.002122	0.000289	0.0004	0.000366	0.000379	3e-06	-7e-06	7e-06	7.1e-05
871.825	-0.002299	-0.002429	-0.00236	-0.002311	-0.000236	-0.000116	-0.000149	-0.000124	-0.000458	-0.000483	-0.000399	-0.000429
873.754	-0.002275	-0.002387	-0.00229	-0.002288	-0.000671	-0.000601	-0.000592	-0.00057	-0.000793	-0.000815	-0.000697	-0.000815
875.682	-0.00205	-0.002127	-0.002056	-0.002082	-0.000992	-0.000964	-0.000899	-0.000915	-0.000965	-0.001019	-0.000884	-0.001012
877.611	-0.001692	-0.001769	-0.001719	-0.001719	-0.001199	-0.001172	-0.001098	-0.001158	-0.001019	-0.001083	-0.000971	-0.001085
879.54	-0.001279	-0.001355	-0.001303	-0.001302	-0.001322	-0.001264	-0.001218	-0.001303	-0.001007	-0.001032	-0.000985	-0.001041
881.469	-0.000851	-0.000901	-0.000873	-0.000847	-0.001343	-0.001245	-0.001216	-0.001299	-0.00093	-0.000918	-0.000915	-0.000884
883.398	-0.000402	-0.000409	-0.000421	-0.000354	-0.001254	-0.00113	-0.001098	-0.001137	-0.000801	-0.000772	-0.000765	-0.00069
885.327	3.6e-05	6.5e-05	3.7e-05	7.7e-05	-0.001058	-0.000952	-0.000918	-0.000889	-0.000634	-0.000613	-0.000574	-0.000525
887.255	0.00039	0.000445	0.0004	0.000407	-0.00081	-0.000737	-0.000711	-0.000665	-0.000415	-0.000436	-0.000392	-0.000352
889.184	0.000641	0.000691	0.000643	0.000613	-0.000551	-0.000486	-0.000502	-0.000462	-0.000179	-0.000257	-0.000206	-0.000161
891.113	0.000769	0.000783	0.000763	0.000708	-0.000314	-0.000265	-0.000332	-0.000308	1.4e-05	-5.6e-05	-1.6e-05	0
893.042	0.000795	0.000789	0.000784	0.000712	-0.000152	-0.000138	-0.000163	-0.000174	0.000144	0.000116	0.000112	0.000142
894.971	0.000786	0.000733	0.000733	0.000681	-4.6e-05	-5.9e-05	-5e-05	-4.4e-05	0.000203	0.000214	0.000186	0.000251
896.899	0.000757	0.000663	0.000654	0.000654	-1.1e-05	-1e-05	-6e-06	4.2e-05	0.000215	0.000248	0.00024	0.000288
898.828	0.000692	0.000583	0.0006	0.000628	-2e-05	1.7e-05	5e-05	6.7e-05	0.000253	0.00028	0.000273	0.00027
900.757	0.000657	0.000553	0.000589	0.000638	1.4e-05	6.3e-05	8.9e-05	7.7e-05	0.000348	0.000345	0.000329	0.000296
902.686	0.000742	0.000671	0.000685	0.00071	0.000147	0.000205	0.000197	0.000177	0.000535	0.000505	0.000485	0.000431
904.615	0.001003	0.000957	0.000943	0.000934	0.000407	0.000454	0.000433	0.00041	0.000852	0.000793	0.000766	0.000709
906.544	0.001437	0.001383	0.001341	0.001291	0.000787	0.00083	0.000787	0.000771	0.001258	0.001173	0.001165	0.001119
908.472	0.001937	0.001843	0.001804	0.001729	0.001217	0.001256	0.001191	0.001171	0.001686	0.001609	0.001612	0.001561
910.401	0.002389	0.002295	0.002215	0.002165	0.001565	0.00155	0.001496	0.001481	0.002031	0.001949	0.001934	0.001888
912.33	0.002676	0.002602	0.002504	0.002481	0.001676	0.001616	0.001569	0.001572	0.002121	0.002044	0.001974	0.001958
914.259	0.00271	0.002681	0.002603	0.002595	0.001447	0.001388	0.001319	0.00135	0.001839	0.001807	0.001686	0.001723
916.188	0.002476	0.002501	0.002473	0.00243	0.000917	0.000892	0.000821	0.000874	0.00124	0.001274	0.001136	0.001223
918.116	0.002042	0.002073	0.002103	0.002026	0.000233	0.000275	0.000244	0.000279	0.000507	0.000599	0.000495	0.000586
920.045	0.001517	0.001515	0.001578	0.001507	-0.000366	-0.000253	-0.000236	-0.000229	-0.000114	-1.6e-05	-2.2e-05	1.5e-05
921.974	0.001031	0.001039	0.001072	0.001057	-0.000642	-0.000532	-0.000445	-0.000453	-0.00039	-0.000335	-0.000258	-0.000284
923.903	0.000762	0.0008	0.000771	0.000804	-0.000498	-0.000446	-0.000312	-0.000333	-0.000284	-0.000263	-0.000162	-0.00021
925.832	0.00073	0.000772	0.000766	0.000808	-6.6e-05	-2.4e-05	9.9e-05	8.2e-05	8.8e-05	0.000115	0.00021	0.000164
927.76	0.000812	0.000889	0.000876	0.00094	0.000441	0.000494	0.000574	0.000578	0.000568	0.000594	0.000686	0.000665
929.689	0.000902	0.000969	0.000935	0.000987	0.000852	0.000938	0.00096	0.000993	0.000969	0.000993	0.001079	0.001107
931.618	0.000867	0.000883	0.000855	0.000891	0.001078	0.001201	0.00116	0.00121	0.001186	0.001221	0.00127	0.001327
933.547	0.00064	0.000643	0.00062	0.000644	0.001118	0.001242	0.001176	0.001215	0.001184	0.001216	0.00125	0.001306
935.476	0.000236	0.000274	0.000273	0.000285	0.001018	0.001128	0.001115	0.001105	0.001018	0.001071	0.001089	0.00114
937.405	-0.00023	-0.000184	-0.00011	-0.000113	0.000873	0.000964	0.000993	0.000963	0.000791	0.000866	0.000882	0.000939
939.333	-0.000627	-0.000585	-0.000439	-0.000429	0.000779	0.000857	0.000915	0.000918	0.000632	0.000696	0.000762	0.000793
941.262	-0.000853	-0.000789	-0.000643	-0.000612	0.000815	0.000872	0.000967	0.001017	0.000643	0.000706	0.000789	0.000796
943.191	-0.000811	-0.000774	-0.000634	-0.000599	0.000991	0.001028	0.001108	0.001204	0.00079	0.000868	0.000898	0.000938
945.12	-0.000507	-0.000475	-0.000376	-0.000331	0.001168	0.001182	0.001221	0.001336	0.000951	0.001027	0.001035	0.001101
947.049	2.2e-05	8.8e-05	0.000116	0.000165	0.001184	0.001211	0.001256	0.00134	0.001078	0.00115	0.001151	0.001235
948.977	0.000753	0.000817	0.000806	0.000872	0.00118	0.00124	0.001303	0.001342	0.001292	0.00135	0.001334	0.00143
950.906	0.001608	0.001677	0.001645	0.001697	0.001405	0.001501	0.001529	0.001543	0.001696	0.001724	0.001744	0.001785
952.835	0.002525	0.00259	0.002541	0.002558	0.001943	0.002044	0.002061	0.002038	0.002327	0.002355	0.002375	0.00236
954.764	0.003441	0.003471	0.003386	0.003366	0.002713	0.002772	0.00275	0.002744	0.003118	0.003152	0.003114	0.003097
956.693	0.004237	0.004212	0.004113	0.004059	0.003477	0.003484	0.003374	0.00342	0.003846	0.003848	0.003766	0.003767
958.622	0.004793	0.004718	0.004696	0.004575	0.003915	0.003884	0.00375	0.00381	0.004269	0.00422	0.004145	0.00414
960.55	0.005054	0.004977	0.004999	0.004859	0.003911	0.00386	0.003811	0.003815	0.004302	0.00425	0.004152	0.004124
962.479	0.005067	0.005018	0.005007	0.004954	0.003642	0.003569	0.003607	0.00355	0.004042	0.004026	0.0039	0.003859
964.408	0.004901	0.004884	0.004868	0.004882	0.00321	0.003162	0.003238	0.003157	0.003598	0.003624	0.003505	0.003474
966.337	0.004707	0.004692	0.004682	0.004743	0.002695	0.002677	0.002765	0.002701	0.003049	0.003117	0.002998	0.003024
968.266	0.004639	0.004635	0.004612	0.004679	0.002216	0.002242	0.002245	0.002289	0.00253	0.002598	0.002542	0.002584
970.194	0.004855	0.004839	0.004841	0.004855	0.001938	0.001968	0.001915	0.002042	0.002245	0.002244	0.002276	0.002287
972.123	0.005517	0.005468	0.005472	0.005432	0.001974	0.00199	0.001966	0.002063	0.002317	0.002258	0.002372	0.002336
974.052	0.006715	0.006695	0.006567	0.006553	0.002441	0.002433	0.002485	0.002499	0.002914	0.002882	0.002987	0.002908
975.981	0.0085	0.008474	0.008275	0.008286	0.003453	0.003373	0.003447	0.003448	0.004168	0.004172	0.004144	0.004084
977.91	0.010723	0.010689	0.010507	0.010493	0.004907	0.004795	0.004792	0.00482	0.005871	0.005889	0.005724	0.005723
979.839	0.013132	0.013102	0.012905	0.012881	0.00655	0.006414	0.006303	0.006368	0.007677	0.007707	0.007467	0.007488
981.767	0.015453	0.015392	0.015184	0.015095	0.008073	0.007952	0.007757	0.007831	0.009394	0.009341	0.009115	0.009102
983.696	0.017385	0.017294	0.017106	0.016933	0.009324	0.009242	0.009029	0.009037	0.010832	0.010673	0.010484	0.010434
985.625	0.018799	0.018691	0.018498	0.018305	0.010293	0.010214	0.009995	0.009963	0.011864	0.011678	0.011508	0.011461
987.554	0.019681	0.019546	0.019325	0.019145	0.011023	0.010879	0.010666	0.010641	0.01259	0.012411	0.012204	0.012201
989.483	0.019948	0.019781	0.019549	0.019433	0.011545	0.011313	0.011073	0.011065	0.013003	0.012874	0.012591	0.012591
991.411	0.019502	0.01934	0.019077	0.019061	0.011725	0.0115	0.011239	0.011204	0.013005	0.012927	0.012623	0.012588
993.34	0.018273	0.018141	0.017925	0.017951	0.011479	0.011304	0.011093	0.010992	0.0126	0.012497	0.012218	0.012168
995.269	0.016404	0.016358	0.016205	0.016248	0.010905	0.010791	0.010626	0.010503	0.011818	0.011676	0.011447	0.011408
997.198	0.014208	0.014292	0.014167	0.01426	0.010204	0.010133	0.009983	0.009922	0.010755	0.010677	0.010493	0.010483
999.127	0.012141	0.012346	0.012194	0.012355	0.009553	0.009479	0.009363	0.009396	0.0097	0.00971	0.009551	0.009636
1001.06	0.010608	0.010865	0.010713	0.01088	0.009062	0.009024	0.008974	0.009031	0.008936	0.009019	0.008897	0.009041
1002.98	0.00972	0.010023	0.009894	0.010023	0.008853	0.008915	0.008871	0.008919	0.008584	0.008743	0.008585	0.008707
1004.91	0.009476	0.009808	0.009646	0.009754	0.008975	0.009065	0.009007	0.009043	0.008631	0.008808	0.008602	0.008707
1006.84	0.009633	0.01001	0.009782	0.009931	0.009331	0.009327	0.009276	0.009306	0.008913	0.00901	0.008868	0.008947
1008.77	0.009841	0.010257	0.009993	0.010189	0.009722	0.009628	0.009509	0.009584	0.009242	0.009264	0.009189	0.00919
1010.7	0.009732	0.01012	0.009916	0.010057	0.009892	0.009784	0.009601	0.009645	0.009452	0.009413	0.009349	0.00929
1012.63	0.009046	0.009381	0.009275	0.009325	0.009653	0.009596	0.009433	0.009403	0.009385	0.009267	0.00917	0.009171
1014.56	0.007692	0.007864	0.00786	0.007843	0.009042	0.009059	0.008917	0.008891	0.008909	0.008785	0.008627	0.008697
1016.49	0.005688	0.005692	0.005754	0.005665	0.008162	0.008187	0.008059	0.008079	0.007969	0.007934	0.007713	0.007817
1018.41	0.003254	0.003135	0.003238	0.00311	0.00698	0.006967	0.00689	0.006905	0.00666	0.006718	0.006577	0.006623
1020.34	0.000589	0.000466	0.000607	0.000462	0.005481	0.005532	0.005426	0.005417	0.005131	0.005246	0.005229	0.00515
1022.27	-0.001952	-0.002006	-0.001791	-0.001963	0.003945	0.004032	0.003921	0.003819	0.003573	0.003749	0.003731	0.003575
1024.2	-0.003962	-0.003941	-0.003727	-0.003825	0.002531	0.002545	0.00255	0.002372	0.002138	0.0023	0.002268	0.00212
1026.13	-0.005343	-0.005256	-0.00514	-0.005116	0.001204	0.001183	0.001247	0.001156	0.000843	0.000912	0.000838	0.000854
1028.06	-0.006142	-0.006087	-0.00611	-0.005974	3.6e-05	-8e-06	9.2e-05	0.000121	-0.000314	-0.000317	-0.000419	-0.000288
1029.99	-0.006391	-0.006387	-0.006427	-0.006327	-0.000942	-0.000986	-0.000831	-0.000742	-0.001207	-0.001211	-0.001269	-0.001192
1031.92	-0.006095	-0.006131	-0.006161	-0.006155	-0.001688	-0.001586	-0.001469	-0.001407	-0.001693	-0.001674	-0.001649	-0.001701
1033.85	-0.005387	-0.005394	-0.00549	-0.005565	-0.002057	-0.001848	-0.001821	-0.001796	-0.001829	-0.001806	-0.001703	-0.001868
1035.77	-0.004394	-0.00435	-0.004485	-0.004614	-0.002008	-0.001891	-0.001827	-0.001857	-0.001623	-0.00169	-0.0016	-0.001753
1037.7	-0.003455	-0.00341	-0.003573	-0.003658	-0.001827	-0.001855	-0.001712	-0.001751	-0.001381	-0.001534	-0.001563	-0.001582
1039.63	-0.002951	-0.002998	-0.003076	-0.003113	-0.001709	-0.001828	-0.001651	-0.001719	-0.001352	-0.001535	-0.0017	-0.00152
1041.56	-0.002977	-0.003135	-0.003094	-0.003045	-0.001681	-0.001831	-0.001643	-0.001769	-0.001476	-0.001638	-0.001846	-0.001619
1043.49	-0.003431	-0.003633	-0.003443	-0.003429	-0.001683	-0.001791	-0.001692	-0.001816	-0.0017	-0.001721	-0.00188	-0.001783
1045.42	-0.004238	-0.004406	-0.004167	-0.00422	-0.001704	-0.001707	-0.001738	-0.001857	-0.002031	-0.001912	-0.001963	-0.001985
1047.35	-0.005436	-0.005475	-0.00527	-0.005408	-0.001798	-0.001797	-0.001808	-0.001894	-0.002413	-0.002221	-0.002196	-0.002312
1049.28	-0.006911	-0.006858	-0.006662	-0.006832	-0.002047	-0.002036	-0.001929	-0.001953	-0.002791	-0.002554	-0.002543	-0.002665
1051.2	-0.008301	-0.008252	-0.008093	-0.008137	-0.002347	-0.002288	-0.00211	-0.002069	-0.003205	-0.00299	-0.002935	-0.002971
1053.13	-0.009195	-0.009212	-0.009074	-0.009015	-0.002591	-0.002466	-0.002348	-0.002298	-0.003466	-0.003435	-0.003216	-0.003159
1055.06	-0.009395	-0.009427	-0.009308	-0.009229	-0.002747	-0.002525	-0.00254	-0.002489	-0.003502	-0.003665	-0.003343	-0.003236
1056.99	-0.008931	-0.008979	-0.008836	-0.008849	-0.00276	-0.00256	-0.002643	-0.002561	-0.003492	-0.00369	-0.003399	-0.003306
1058.92	-0.00799	-0.0081	-0.00793	-0.008016	-0.00268	-0.002618	-0.002603	-0.002548	-0.003466	-0.003574	-0.003426	-0.003352
1060.85	-0.006706	-0.006843	-0.006677	-0.006796	-0.002499	-0.002549	-0.00238	-0.002385	-0.003254	-0.003231	-0.003273	-0.003242
1062.78	-0.004906	-0.005082	-0.004922	-0.004996	-0.002155	-0.002185	-0.002002	-0.002043	-0.002775	-0.002644	-0.002775	-0.0028
1064.71	-0.002382	-0.002522	-0.00248	-0.002421	-0.001532	-0.001528	-0.001433	-0.001497	-0.001949	-0.001817	-0.001909	-0.001956
1066.64	0.000734	0.000734	0.000615	0.000759	-0.000683	-0.000653	-0.000706	-0.00077	-0.000723	-0.000711	-0.000687	-0.000776
1068.56	0.00382	0.003935	0.003769	0.003857	0.000254	0.000213	0.000102	6.5e-05	0.000581	0.000492	0.00057	0.00047
1070.49	0.005742	0.005896	0.005734	0.005743	0.000917	0.000742	0.000669	0.000666	0.001378	0.001321	0.001302	0.001287
1072.42	0.005547	0.005658	0.005558	0.005549	0.000936	0.000728	0.00074	0.000672	0.001268	0.001319	0.001193	0.001261
1074.35	0.003211	0.003203	0.003248	0.003196	0.000199	8.5e-05	0.000127	-1.8e-05	0.000218	0.000345	0.000183	0.000322
1076.28	-0.000402	-0.000518	-0.000399	-0.000439	-0.00112	-0.001105	-0.001122	-0.001234	-0.001482	-0.001333	-0.001453	-0.001297
1078.21	-0.004147	-0.00421	-0.004182	-0.004149	-0.002626	-0.002509	-0.002607	-0.00263	-0.003264	-0.00325	-0.003245	-0.003187
1080.14	-0.007011	-0.007008	-0.007091	-0.007036	-0.00392	-0.003812	-0.003918	-0.003846	-0.004701	-0.004898	-0.004829	-0.004829
1082.07	-0.008749	-0.008787	-0.00885	-0.008817	-0.004808	-0.004811	-0.0048	-0.004738	-0.005779	-0.006036	-0.005978	-0.005968
1083.99	-0.009654	-0.009753	-0.009744	-0.009702	-0.005391	-0.005425	-0.00532	-0.005342	-0.006549	-0.006717	-0.006687	-0.006634
1085.92	-0.00995	-0.010137	-0.01005	-0.010051	-0.005763	-0.005786	-0.005621	-0.005693	-0.00706	-0.007083	-0.007048	-0.006991
1087.85	-0.009776	-0.010022	-0.009868	-0.009937	-0.006004	-0.005995	-0.005829	-0.005887	-0.007296	-0.007215	-0.007165	-0.007088
1089.78	-0.009269	-0.009446	-0.009291	-0.00936	-0.00614	-0.006092	-0.005967	-0.005989	-0.007271	-0.007179	-0.007084	-0.007014
1091.71	-0.008477	-0.008568	-0.008449	-0.008476	-0.00618	-0.006107	-0.005992	-0.00599	-0.007086	-0.007004	-0.006879	-0.006856
1093.64	-0.00748	-0.007563	-0.007486	-0.007463	-0.006175	-0.006095	-0.005955	-0.005959	-0.006784	-0.006712	-0.006611	-0.006593
1095.57	-0.006513	-0.006576	-0.006495	-0.006451	-0.006157	-0.006069	-0.005941	-0.006031	-0.006477	-0.006422	-0.006285	-0.006335
1097.5	-0.005704	-0.005725	-0.005667	-0.005638	-0.006173	-0.006103	-0.006	-0.006127	-0.006214	-0.006178	-0.006017	-0.006119
1099.43	-0.005196	-0.005198	-0.005236	-0.005211	-0.006199	-0.006169	-0.006082	-0.006136	-0.006007	-0.005999	-0.005856	-0.005981
1101.35	-0.005136	-0.005116	-0.005189	-0.005199	-0.006198	-0.00619	-0.006104	-0.00611	-0.005857	-0.005874	-0.00575	-0.005874
1103.28	-0.005449	-0.005388	-0.005428	-0.005496	-0.006108	-0.006149	-0.006038	-0.006006	-0.005702	-0.005738	-0.00561	-0.005725
1105.21	-0.005878	-0.005832	-0.005829	-0.005883	-0.005909	-0.005981	-0.005861	-0.005809	-0.005479	-0.005514	-0.005394	-0.005496
1107.14	-0.006179	-0.006197	-0.006122	-0.006166	-0.005662	-0.005718	-0.005626	-0.005643	-0.005167	-0.005236	-0.005119	-0.005183
1109.07	-0.006198	-0.006298	-0.006146	-0.006177	-0.005419	-0.005425	-0.005411	-0.005493	-0.004857	-0.00494	-0.004824	-0.004852
1111	-0.0059	-0.006096	-0.005953	-0.005945	-0.005255	-0.005207	-0.005204	-0.005298	-0.004615	-0.004665	-0.004583	-0.004586
1112.93	-0.005425	-0.005648	-0.005566	-0.005573	-0.005119	-0.00506	-0.005021	-0.005088	-0.004425	-0.00445	-0.004412	-0.004417
1114.86	-0.004908	-0.005053	-0.005006	-0.005065	-0.004921	-0.004912	-0.004825	-0.004858	-0.004226	-0.004241	-0.004245	-0.004249
1116.78	-0.004317	-0.004401	-0.004395	-0.004438	-0.004623	-0.004671	-0.004549	-0.004584	-0.003951	-0.004001	-0.003996	-0.004
1118.71	-0.003747	-0.003837	-0.003861	-0.003866	-0.004283	-0.004353	-0.004241	-0.004322	-0.003682	-0.003747	-0.003727	-0.00372
1120.64	-0.003452	-0.003559	-0.003588	-0.003589	-0.004126	-0.004139	-0.004088	-0.004188	-0.003596	-0.003636	-0.003637	-0.003609
1122.57	-0.003582	-0.00373	-0.003749	-0.003752	-0.004302	-0.004232	-0.004225	-0.004303	-0.003839	-0.003869	-0.003855	-0.003836
1124.5	-0.004081	-0.004234	-0.004264	-0.004258	-0.004732	-0.004639	-0.004583	-0.00465	-0.004367	-0.004387	-0.00433	-0.004353
1126.43	-0.004604	-0.004717	-0.004774	-0.00473	-0.005135	-0.005067	-0.004963	-0.004991	-0.004879	-0.004886	-0.00478	-0.004836
1128.36	-0.004654	-0.004768	-0.004835	-0.00475	-0.005226	-0.005163	-0.005049	-0.005026	-0.005031	-0.005039	-0.004897	-0.004958
1130.29	-0.003915	-0.004098	-0.00413	-0.004069	-0.004818	-0.00473	-0.004648	-0.004585	-0.004599	-0.004617	-0.004478	-0.004514
1132.21	-0.002414	-0.00267	-0.00265	-0.00266	-0.003861	-0.003753	-0.003732	-0.003628	-0.003532	-0.00353	-0.003432	-0.003446
1134.14	-0.000378	-0.000677	-0.000637	-0.000712	-0.002454	-0.002336	-0.002389	-0.002253	-0.001943	-0.00191	-0.00186	-0.00189
1136.07	0.001793	0.001513	0.001523	0.001419	-0.000785	-0.000691	-0.000783	-0.000668	-5.3e-05	-3.3e-05	-1.9e-05	-6.3e-05
1138	0.003685	0.003494	0.003437	0.00336	0.000864	0.000916	0.000844	0.000875	0.001805	0.001784	0.001746	0.001717
1139.93	0.004982	0.004888	0.004761	0.004757	0.002179	0.002178	0.00214	0.002088	0.003228	0.00315	0.003068	0.003085
1141.86	0.005457	0.005449	0.00527	0.005354	0.00288	0.002845	0.002834	0.002738	0.003906	0.003763	0.003678	0.003746
1143.79	0.005005	0.005063	0.004894	0.00501	0.002815	0.002784	0.002782	0.00269	0.003676	0.00353	0.003474	0.003588
1145.72	0.003725	0.003791	0.003679	0.003761	0.00205	0.002056	0.002036	0.001982	0.002644	0.002564	0.002539	0.002677
1147.65	0.001815	0.001818	0.001805	0.001814	0.000772	0.000833	0.000801	0.00076	0.001096	0.001094	0.001085	0.001188
1149.57	-0.000517	-0.000578	-0.000502	-0.000548	-0.000743	-0.000653	-0.000616	-0.000724	-0.000689	-0.000643	-0.00064	-0.000586
1151.5	-0.002958	-0.003048	-0.002956	-0.002997	-0.002232	-0.002136	-0.002009	-0.002185	-0.002439	-0.002397	-0.002367	-0.002353
1153.43	-0.005222	-0.005277	-0.005236	-0.005219	-0.003479	-0.003387	-0.003234	-0.003395	-0.00391	-0.0039	-0.00382	-0.00386
1155.36	-0.007099	-0.007097	-0.007117	-0.007022	-0.004374	-0.004247	-0.00413	-0.00422	-0.004967	-0.004992	-0.00486	-0.004918
1157.29	-0.008484	-0.008465	-0.008475	-0.008365	-0.004873	-0.004701	-0.004664	-0.004672	-0.005596	-0.005632	-0.005484	-0.005505
1159.22	-0.009389	-0.00939	-0.009341	-0.009267	-0.005047	-0.004862	-0.004884	-0.004826	-0.005849	-0.005875	-0.005749	-0.005735
1161.15	-0.009856	-0.009894	-0.009773	-0.009734	-0.005018	-0.004846	-0.004853	-0.004791	-0.005827	-0.005815	-0.005726	-0.005718
1163.08	-0.009914	-0.009955	-0.009794	-0.009795	-0.004853	-0.004725	-0.004675	-0.004652	-0.005644	-0.005599	-0.005531	-0.005519
1165	-0.009577	-0.009586	-0.009447	-0.009471	-0.004661	-0.004551	-0.004471	-0.004463	-0.005373	-0.005346	-0.00527	-0.005239
1166.93	-0.008965	-0.008929	-0.008828	-0.008834	-0.00453	-0.004392	-0.004327	-0.004328	-0.005141	-0.005143	-0.005021	-0.005013
1168.86	-0.008297	-0.00822	-0.008127	-0.008112	-0.004586	-0.004427	-0.004361	-0.004387	-0.005135	-0.005137	-0.004982	-0.005003
1170.79	-0.00769	-0.007573	-0.007463	-0.007446	-0.004847	-0.00471	-0.004646	-0.004658	-0.005336	-0.005308	-0.005158	-0.005203
1172.72	-0.00707	-0.006923	-0.00682	-0.006784	-0.005126	-0.005019	-0.004968	-0.004926	-0.005513	-0.005456	-0.005317	-0.005387
1174.65	-0.006295	-0.006152	-0.00606	-0.006031	-0.005125	-0.00504	-0.004997	-0.004909	-0.005359	-0.005302	-0.005171	-0.005251
1176.58	-0.005291	-0.005173	-0.005078	-0.005083	-0.004648	-0.00458	-0.004557	-0.00445	-0.004712	-0.004686	-0.004562	-0.004623
1178.51	-0.004109	-0.004	-0.003936	-0.003952	-0.003761	-0.003693	-0.003684	-0.003591	-0.003672	-0.003673	-0.003582	-0.003606
1180.44	-0.002926	-0.002813	-0.002785	-0.002798	-0.002718	-0.00266	-0.002644	-0.002594	-0.002558	-0.002537	-0.002494	-0.002498
1182.36	-0.001915	-0.001803	-0.001788	-0.001802	-0.00185	-0.001828	-0.001778	-0.001768	-0.001672	-0.00161	-0.001621	-0.001614
1184.29	-0.001122	-0.001016	-0.001014	-0.001017	-0.001284	-0.001278	-0.001233	-0.001219	-0.001067	-0.000993	-0.001039	-0.00102
1186.22	-0.00054	-0.000443	-0.000449	-0.000423	-0.000961	-0.000924	-0.000924	-0.000889	-0.00071	-0.00065	-0.000672	-0.000662
1188.15	-0.000119	-2.8e-05	-1.2e-05	-2e-06	-0.000765	-0.000687	-0.000735	-0.000679	-0.000487	-0.000447	-0.000428	-0.000437
1190.08	0.000269	0.000341	0.000381	0.000364	-0.000517	-0.00042	-0.000497	-0.00043	-0.000205	-0.000177	-0.000156	-0.000158
1192.01	0.000706	0.000762	0.000784	0.000754	-9.7e-05	-1.9e-05	-7e-05	-2e-05	0.000251	0.000264	0.000273	0.000282
1193.94	0.001174	0.001218	0.00122	0.001165	0.000483	0.000509	0.000511	0.000545	0.000859	0.00086	0.000857	0.000869
1195.87	0.001616	0.001631	0.001619	0.001568	0.001118	0.001106	0.001141	0.001158	0.001551	0.001517	0.001502	0.001509
1197.79	0.001949	0.001943	0.001903	0.001879	0.001683	0.001674	0.001697	0.001686	0.00219	0.002109	0.002094	0.002087
1199.72	0.002078	0.002078	0.002025	0.002037	0.002075	0.002068	0.002066	0.002035	0.002594	0.002503	0.002485	0.002475
1201.65	0.001994	0.002004	0.001962	0.001993	0.00224	0.002225	0.002209	0.002169	0.002713	0.002641	0.002599	0.002599
1203.58	0.001776	0.001773	0.001754	0.001779	0.002199	0.002183	0.002147	0.002122	0.002589	0.002568	0.002505	0.002499
1205.51	0.001497	0.001482	0.001479	0.0015	0.002039	0.002009	0.001969	0.00196	0.002332	0.002362	0.002291	0.002285
1207.44	0.001249	0.001228	0.001232	0.001258	0.001869	0.001833	0.001794	0.001799	0.002119	0.002144	0.002079	0.002089
1209.37	0.001148	0.001125	0.001121	0.001155	0.001813	0.001811	0.001747	0.001762	0.002086	0.00207	0.002038	0.002056
1211.3	0.001241	0.001235	0.001219	0.001249	0.001929	0.001968	0.001875	0.001885	0.00224	0.002205	0.002202	0.002232
1213.23	0.001493	0.001503	0.00148	0.001515	0.002165	0.002196	0.00212	0.002128	0.002494	0.002478	0.002474	0.002526
1215.15	0.001841	0.001864	0.001828	0.001866	0.002405	0.002431	0.002377	0.002385	0.002762	0.00277	0.00276	0.002812
1217.08	0.002232	0.002264	0.002218	0.002231	0.002584	0.002619	0.002562	0.002577	0.002986	0.003009	0.002981	0.003015
1219.01	0.002587	0.002605	0.002568	0.002577	0.002711	0.00273	0.002694	0.002693	0.003141	0.003147	0.003094	0.003123
1220.94	0.002824	0.002831	0.002804	0.002821	0.002767	0.002773	0.002732	0.002721	0.003194	0.003162	0.003102	0.003121
1222.87	0.002934	0.002938	0.002911	0.00292	0.002745	0.00276	0.002686	0.002688	0.003159	0.003123	0.003046	0.003047
1224.8	0.002908	0.002909	0.002871	0.002879	0.002676	0.002673	0.002615	0.002599	0.00303	0.003028	0.002931	0.002936
1226.73	0.002758	0.002767	0.002722	0.002732	0.002555	0.002518	0.002507	0.002456	0.002828	0.002859	0.002755	0.002776
1228.66	0.002502	0.002558	0.002509	0.00251	0.002369	0.00232	0.002346	0.002262	0.002575	0.002606	0.002499	0.002547
1230.58	0.002172	0.002262	0.002224	0.002217	0.002117	0.002059	0.002089	0.001998	0.002236	0.002264	0.002155	0.002219
1232.51	0.001776	0.001861	0.001838	0.001849	0.001787	0.001703	0.001715	0.001626	0.001785	0.001813	0.001711	0.001776
1234.44	0.00132	0.001386	0.001356	0.001384	0.001351	0.001254	0.001245	0.001167	0.001235	0.001256	0.001167	0.001217
1236.37	0.000855	0.000894	0.000853	0.000888	0.000851	0.000781	0.00078	0.00071	0.000659	0.000674	0.000597	0.00062
1238.3	0.00038	0.000397	0.00037	0.000407	0.000374	0.000318	0.000359	0.000269	7e-05	8.7e-05	4.4e-05	6.4e-05
1240.23	-7.1e-05	-6.3e-05	-6.2e-05	-3.5e-05	-5e-05	-0.000108	-5.1e-05	-0.000149	-0.000471	-0.000454	-0.000466	-0.000432
1242.16	-0.000463	-0.000442	-0.000431	-0.000398	-0.000408	-0.000474	-0.000421	-0.000496	-0.000923	-0.000908	-0.000894	-0.000866
1244.09	-0.000775	-0.000736	-0.00073	-0.000689	-0.000686	-0.000754	-0.000731	-0.000766	-0.001287	-0.001279	-0.001231	-0.001227
1246.02	-0.000968	-0.000918	-0.0009	-0.000875	-0.000875	-0.000926	-0.000921	-0.000932	-0.001559	-0.001551	-0.00151	-0.001504
1247.94	-0.000949	-0.000897	-0.000851	-0.000855	-0.000891	-0.000904	-0.00089	-0.000885	-0.001713	-0.001706	-0.001695	-0.001681
1249.87	-0.000641	-0.000574	-0.000507	-0.000532	-0.000619	-0.000593	-0.000573	-0.000568	-0.001753	-0.001774	-0.001758	-0.001739
1251.8	-3.1e-05	6e-05	0.000112	0.000107	-3.4e-05	-2e-06	2.6e-05	3.5e-05	-0.001701	-0.001747	-0.001713	-0.001694
1253.73	0.000714	0.000812	0.000819	0.000867	0.000675	0.000737	0.000759	0.000782	-0.001611	-0.001644	-0.001602	-0.001606
1255.66	0.001159	0.001272	0.001246	0.001335	0.00113	0.001212	0.001246	0.001264	-0.001571	-0.001563	-0.001516	-0.001547
1257.59	0.000924	0.001027	0.000999	0.001085	0.000926	0.001002	0.001065	0.001065	-0.001535	-0.001492	-0.00146	-0.00149
1259.52	-0.000124	-9.5e-05	-8.8e-05	-5.5e-05	-0.000166	-7.9e-05	-1.5e-05	-3.7e-05	-0.001506	-0.001449	-0.001443	-0.001468
1261.45	-0.001725	-0.001784	-0.001739	-0.001788	-0.00192	-0.001832	-0.001804	-0.001829	-0.001532	-0.001514	-0.001491	-0.001522
1263.37	-0.003229	-0.003334	-0.003301	-0.003404	-0.003651	-0.003586	-0.003593	-0.003601	-0.001589	-0.001619	-0.001582	-0.001599
1265.3	-0.00402	-0.004133	-0.00414	-0.00423	-0.004667	-0.004622	-0.00462	-0.004609	-0.001641	-0.00167	-0.001664	-0.001658
1267.23	-0.003921	-0.004022	-0.004047	-0.0041	-0.004687	-0.004647	-0.00462	-0.004606	-0.001663	-0.001667	-0.001677	-0.001661
1269.16	-0.003134	-0.003195	-0.003201	-0.003232	-0.003851	-0.003836	-0.003799	-0.003785	-0.001513	-0.001495	-0.001483	-0.001495
1271.09	-0.002055	-0.002077	-0.002046	-0.002064	-0.002619	-0.002615	-0.002588	-0.002582	-0.001108	-0.001091	-0.001062	-0.001105
1273.02	-0.001098	-0.001111	-0.001052	-0.001081	-0.001511	-0.001505	-0.001494	-0.00151	-0.000627	-0.000633	-0.000599	-0.000655
1274.95	-0.00043	-0.000445	-0.0004	-0.00044	-0.000726	-0.000747	-0.000745	-0.000771	-0.000209	-0.000222	-0.000193	-0.000239
1276.88	1.9e-05	1e-05	0	-6e-06	-0.00018	-0.000232	-0.000223	-0.000255	0.000177	0.000175	0.000157	0.000145
1278.81	0.00034	0.000336	0.000293	0.000321	0.000221	0.000169	0.000166	0.000151	0.000532	0.000534	0.000469	0.00048
1280.73	0.000575	0.000575	0.000538	0.000558	0.00052	0.000489	0.000468	0.000481	0.000807	0.000805	0.000737	0.000741
1282.66	0.000598	0.000626	0.000596	0.000605	0.000579	0.000565	0.000538	0.000548	0.000783	0.000787	0.000728	0.000726
1284.59	0.000316	0.000374	0.000361	0.000361	0.000238	0.000231	0.000237	0.000214	0.000326	0.000321	0.000297	0.000303
1286.52	-0.00016	-0.000102	-0.000102	-9.9e-05	-0.000416	-0.000415	-0.000353	-0.000396	-0.00043	-0.000434	-0.000401	-0.000391
1288.45	-0.000582	-0.000535	-0.000507	-0.000486	-0.001036	-0.001012	-0.000937	-0.000955	-0.001095	-0.001071	-0.000993	-0.000982
1290.38	-0.000689	-0.000643	-0.000582	-0.000546	-0.00126	-0.001205	-0.001154	-0.001141	-0.001282	-0.001237	-0.001166	-0.001139
1292.31	-0.000399	-0.000358	-0.000291	-0.000265	-0.000978	-0.000901	-0.000874	-0.000857	-0.000919	-0.000854	-0.000823	-0.00079
1294.24	0.000138	0.000167	0.000207	0.000213	-0.000363	-0.000301	-0.00028	-0.000276	-0.000237	-0.000151	-0.00016	-0.000137
1296.16	0.000606	0.000643	0.000635	0.000638	0.000224	0.000245	0.000253	0.00025	0.000388	0.000475	0.000442	0.000446
1298.09	0.000835	0.000893	0.000856	0.000853	0.000539	0.00054	0.000534	0.00053	0.000751	0.00081	0.000793	0.000771
1300.02	0.00085	0.000913	0.000879	0.000873	0.000564	0.000567	0.000572	0.000578	0.000832	0.000858	0.00085	0.000835
1301.95	0.000685	0.000736	0.00072	0.000728	0.000362	0.000378	0.00039	0.000422	0.00063	0.000627	0.000615	0.000633
1303.88	0.000409	0.000444	0.000443	0.00047	8e-06	3.8e-05	6.3e-05	9.1e-05	0.000254	0.000221	0.000208	0.000251
1305.81	0.000189	0.00019	0.000218	0.000244	-0.000286	-0.000251	-0.000203	-0.000191	-6.2e-05	-9.9e-05	-0.000115	-7.4e-05
1307.74	-9e-06	-5.7e-05	-9e-06	3e-06	-0.000508	-0.000481	-0.000431	-0.000444	-0.000404	-0.000416	-0.000417	-0.000386
1309.67	-0.000206	-0.000279	-0.000236	-0.000229	-0.00071	-0.000693	-0.000638	-0.00069	-0.000728	-0.000699	-0.000685	-0.000671
1311.59	-0.000304	-0.000353	-0.000349	-0.000336	-0.000806	-0.000778	-0.000724	-0.000795	-0.000872	-0.000834	-0.000798	-0.000816
1313.52	-0.000402	-0.000415	-0.000464	-0.000443	-0.000906	-0.000873	-0.000828	-0.000876	-0.001028	-0.000989	-0.00094	-0.000972
1315.45	-0.000563	-0.000539	-0.000612	-0.000588	-0.001095	-0.001058	-0.001049	-0.001027	-0.001222	-0.001161	-0.00113	-0.001147
1317.38	-0.000618	-0.000564	-0.000613	-0.000606	-0.001203	-0.001154	-0.001173	-0.001082	-0.001186	-0.001141	-0.001132	-0.001122
1319.31	-0.000483	-0.000438	-0.000431	-0.000445	-0.001088	-0.001035	-0.001047	-0.000942	-0.000911	-0.000919	-0.000906	-0.000887
1321.24	-0.000259	-0.000239	-0.000191	-0.000216	-0.000876	-0.000829	-0.000818	-0.000756	-0.000622	-0.000666	-0.000625	-0.000617
1323.17	8.2e-05	8.4e-05	0.000145	0.000125	-0.000581	-0.000544	-0.000494	-0.000483	-0.000285	-0.000317	-0.000274	-0.000294
1325.1	0.000396	0.000395	0.00044	0.000427	-0.000277	-0.000254	-0.000198	-0.000219	-6.8e-05	-6.8e-05	-3e-05	-8.3e-05
1327.03	0.000504	0.000511	0.000532	0.000516	-0.000187	-0.000166	-0.000127	-0.000165	-0.000107	-6.1e-05	-4.1e-05	-8.2e-05
1328.95	0.000557	0.000575	0.000584	0.00057	-0.000141	-0.000115	-8.7e-05	-0.000106	-6.6e-05	8e-06	-1.2e-05	-1.8e-05
1330.88	0.00073	0.000742	0.000741	0.000734	0.000176	0.00018	0.00022	0.000214	0.000289	0.000332	0.000272	0.000293
1332.81	0.00099	0.000944	0.000913	0.000909	0.000768	0.000769	0.000814	0.000784	0.000801	0.000755	0.000692	0.000692
1334.74	0.00084	0.000712	0.000629	0.000635	0.000986	0.000986	0.001006	0.000923	0.000745	0.000666	0.000631	0.00061
1336.67	0.000365	0.000222	0.00013	0.000157	0.000693	0.00068	0.000672	0.000583	0.00037	0.000323	0.000321	0.000304
1338.6	-0.000133	-0.000211	-0.000245	-0.000217	0.000186	0.000175	0.000152	0.00011	5.7e-05	2.7e-05	8.6e-05	6.8e-05
1340.53	-0.000547	-0.000512	-0.000472	-0.000468	-0.000363	-0.000367	-0.000376	-0.000357	-0.000198	-0.000193	-0.000112	-0.000105
1342.46	-0.000746	-0.000617	-0.000518	-0.000535	-0.000684	-0.000687	-0.000642	-0.000578	-0.00032	-0.000273	-0.000225	-0.000192
1344.38	-0.000804	-0.000663	-0.000562	-0.000572	-0.000765	-0.000759	-0.000676	-0.0006	-0.000452	-0.000402	-0.00039	-0.000343
1346.31	-0.000822	-0.00073	-0.000684	-0.000662	-0.00073	-0.000699	-0.000623	-0.000562	-0.000642	-0.00062	-0.000623	-0.000567
1348.24	-0.000883	-0.000842	-0.00084	-0.000784	-0.000737	-0.000703	-0.000651	-0.00062	-0.000844	-0.000823	-0.000808	-0.000758
1350.17	-0.000595	-0.000578	-0.000583	-0.000523	-0.000435	-0.0004	-0.000361	-0.000335	-0.000459	-0.000457	-0.000404	-0.000398
1352.1	-6e-05	-7.2e-05	-7e-05	-4.4e-05	0.000141	0.00018	0.000211	0.000222	0.000248	0.000229	0.000299	0.000265
1354.03	0.000611	0.000602	0.000611	0.0006	0.000883	0.000925	0.000939	0.000943	0.001119	0.001115	0.001136	0.001096
1355.96	0.001419	0.00141	0.001391	0.001381	0.001796	0.001885	0.001904	0.001905	0.002093	0.002069	0.002039	0.001981
1357.89	0.001813	0.001754	0.001675	0.001697	0.002301	0.002403	0.00239	0.002365	0.002435	0.002424	0.002385	0.002357
1359.82	0.002076	0.002014	0.001937	0.001963	0.002649	0.002702	0.002644	0.00262	0.002791	0.002814	0.002761	0.002787
1361.74	0.002457	0.002419	0.00238	0.002403	0.003138	0.003146	0.003078	0.003081	0.003461	0.003477	0.003414	0.003466
1363.67	0.002505	0.002486	0.002472	0.002495	0.003296	0.003257	0.003177	0.003198	0.003716	0.00374	0.003689	0.003743
1365.6	0.002438	0.002482	0.002509	0.002504	0.003349	0.00328	0.003183	0.003238	0.00389	0.003907	0.003853	0.003883
1367.53	0.002533	0.002596	0.002633	0.002611	0.003607	0.00361	0.003522	0.003583	0.004169	0.004129	0.004058	0.004034
1369.46	0.002259	0.002257	0.002228	0.002201	0.003503	0.003568	0.003493	0.003468	0.003744	0.003692	0.003624	0.003584
1371.39	0.00184	0.001798	0.001729	0.001698	0.003146	0.003176	0.003095	0.003004	0.003161	0.003153	0.003088	0.003085
1373.32	0.001794	0.001782	0.001735	0.001709	0.00311	0.003069	0.002995	0.002922	0.003243	0.003251	0.003154	0.003167
1375.25	0.001757	0.001793	0.001762	0.00176	0.003083	0.003004	0.002938	0.002918	0.003354	0.003371	0.00324	0.003269
1377.17	0.001358	0.001435	0.001433	0.001442	0.002643	0.002546	0.002461	0.002492	0.002976	0.003027	0.002908	0.002935
1379.1	0.001325	0.001443	0.001495	0.001496	0.002577	0.002495	0.002447	0.002501	0.003091	0.003102	0.002997	0.00301
1381.03	0.001334	0.001386	0.001435	0.001445	0.002581	0.002543	0.002584	0.002565	0.002991	0.002938	0.002862	0.002852
1382.96	0.000592	0.000569	0.000556	0.000573	0.0017	0.001632	0.001714	0.001578	0.001727	0.001687	0.001675	0.001633
1384.89	-4.7e-05	-6.4e-05	-0.000104	-8.1e-05	0.000744	0.00063	0.000724	0.000558	0.000658	0.000627	0.00064	0.000585
1386.82	-0.000144	-0.000123	-0.000135	-0.000114	0.000355	0.000244	0.000334	0.000204	0.000391	0.000317	0.000312	0.000261
1388.75	4.5e-05	0.00011	9.6e-05	0.000128	0.000236	0.000216	0.000294	0.000196	0.000406	0.0003	0.000271	0.000243
1390.68	0.000363	0.000408	0.00039	0.000439	0.000277	0.000299	0.000372	0.000251	0.000443	0.00035	0.000268	0.000287
1392.61	0.000932	0.000941	0.00092	0.000945	0.00072	0.00073	0.000841	0.000681	0.000776	0.000667	0.000585	0.000617
1394.53	0.000545	0.000504	0.000439	0.000447	9.6e-05	3.2e-05	0.000122	-5.5e-05	-0.000237	-0.000257	-0.000276	-0.000259
1396.46	-0.000144	-0.000147	-0.000196	-0.000191	-0.000912	-0.001047	-0.001047	-0.001128	-0.001248	-0.001175	-0.001142	-0.001155
1398.39	-0.000139	-7.5e-05	-4.8e-05	-4.2e-05	-0.00113	-0.001214	-0.001241	-0.001191	-0.001043	-0.000975	-0.000946	-0.000975
1400.32	-0.000135	-6.6e-05	2.2e-05	2.2e-05	-0.001212	-0.001207	-0.001189	-0.001108	-0.000893	-0.000854	-0.000847	-0.000868
1402.25	-0.000326	-0.000258	-0.000174	-0.00018	-0.00141	-0.00134	-0.001291	-0.001244	-0.001105	-0.001047	-0.00107	-0.00107
1404.18	-0.000372	-0.000324	-0.000262	-0.000284	-0.001341	-0.001274	-0.001219	-0.001208	-0.001138	-0.001071	-0.001117	-0.001102
1406.11	-0.000391	-0.000365	-0.000351	-0.000382	-0.001205	-0.001154	-0.001116	-0.00113	-0.001188	-0.001127	-0.001107	-0.001114
1408.04	-0.00069	-0.000653	-0.000687	-0.000692	-0.001448	-0.00144	-0.001471	-0.001479	-0.001557	-0.001446	-0.001384	-0.001395
1409.96	-0.000331	-0.000279	-0.000292	-0.000309	-0.000936	-0.000933	-0.000993	-0.000947	-0.000833	-0.000769	-0.000759	-0.000761
1411.89	0.000445	0.000418	0.000414	0.000366	9.1e-05	0.000194	0.000202	0.000217	0.000258	0.000228	0.000164	0.000151
1413.82	-0.000264	-0.000399	-0.000467	-0.000478	-0.000498	-0.000359	-0.000316	-0.000425	-0.000782	-0.000781	-0.00081	-0.000814
1415.75	-0.001243	-0.001365	-0.001452	-0.001419	-0.001502	-0.001379	-0.001376	-0.00147	-0.001874	-0.001864	-0.001838	-0.00185
1417.68	-0.001896	-0.001952	-0.002046	-0.001985	-0.002196	-0.002058	-0.002125	-0.002137	-0.002478	-0.002472	-0.002403	-0.002417
1419.61	-0.002646	-0.002632	-0.002722	-0.002658	-0.003029	-0.002955	-0.003099	-0.003031	-0.00327	-0.003182	-0.0031	-0.003078
1421.54	-0.002453	-0.00234	-0.002357	-0.002354	-0.002868	-0.002858	-0.003035	-0.002843	-0.002738	-0.002624	-0.002589	-0.002551
1423.47	-0.001224	-0.001112	-0.00107	-0.001144	-0.001514	-0.001458	-0.001594	-0.001349	-0.001018	-0.000987	-0.000999	-0.000981
1425.4	-0.000138	-0.000125	-9.2e-05	-0.00018	-0.000217	-7.4e-05	-0.000152	8e-06	0.000252	0.000229	0.000238	0.000198
1427.32	7.5e-05	-1.2e-05	-1.2e-05	-5.6e-05	0.000158	0.000243	0.000174	0.000217	0.000376	0.000368	0.000435	0.000363
1429.25	0.001369	0.001263	0.001303	0.001278	0.001724	0.001765	0.001715	0.001755	0.002143	0.002027	0.002069	0.001954
1431.18	0.001885	0.001762	0.001733	0.001734	0.002646	0.002657	0.002625	0.002594	0.002811	0.002702	0.002737	0.002639
1433.11	0.001114	0.000998	0.000884	0.000906	0.002063	0.001977	0.001941	0.001848	0.001909	0.001926	0.00193	0.001927
1435.04	0.000712	0.000674	0.000563	0.000572	0.001652	0.001588	0.001564	0.001493	0.001648	0.001704	0.001662	0.00173
1436.97	0.00023	0.000246	0.000163	0.000158	0.001041	0.001037	0.001026	0.000979	0.001188	0.001252	0.001181	0.0013
1438.9	-8e-06	3.3e-05	3.7e-05	1.9e-05	0.000647	0.000623	0.000603	0.000614	0.00097	0.001008	0.000895	0.001027
1440.83	0.000659	0.00068	0.000774	0.000754	0.001247	0.001257	0.001229	0.001311	0.001801	0.001716	0.001604	0.001665
1442.75	0.001065	0.001035	0.001117	0.001111	0.001664	0.001722	0.001714	0.001767	0.002041	0.001885	0.001832	0.001795
1444.68	0.000406	0.000325	0.000335	0.000345	0.000979	0.000977	0.000992	0.000936	0.000841	0.00078	0.000778	0.00074
1446.61	-5e-05	-0.000132	-0.000144	-0.000128	0.000296	0.000238	0.000267	0.000163	1.5e-05	6.2e-05	6e-05	6.8e-05
1448.54	0.000513	0.000477	0.000474	0.000485	0.000686	0.000626	0.000663	0.000604	0.000624	0.00065	0.00062	0.000633
1450.47	0.001628	0.001571	0.001586	0.001592	0.001779	0.001835	0.001916	0.001932	0.002038	0.001884	0.001881	0.001874
1452.4	0.000782	0.000612	0.000557	0.000596	0.000771	0.000958	0.001116	0.001026	0.000552	0.000379	0.000474	0.000478
1454.33	-0.001444	-0.001627	-0.001754	-0.001697	-0.001765	-0.001585	-0.001405	-0.001624	-0.002601	-0.00264	-0.002474	-0.002474
1456.26	-0.003422	-0.003464	-0.00354	-0.003509	-0.004013	-0.003987	-0.003853	-0.004093	-0.004989	-0.004868	-0.004735	-0.004716
1458.18	-0.00363	-0.003457	-0.003393	-0.003395	-0.004264	-0.00432	-0.004256	-0.004366	-0.004684	-0.004545	-0.004502	-0.004481
1460.11	-0.002975	-0.002651	-0.002538	-0.002543	-0.003406	-0.003472	-0.003485	-0.003452	-0.003281	-0.003149	-0.003167	-0.003172
1462.04	-0.00193	-0.001561	-0.001465	-0.001447	-0.001925	-0.001963	-0.002027	-0.001862	-0.001409	-0.001355	-0.001389	-0.001422
1463.97	-0.001652	-0.001358	-0.001283	-0.00124	-0.001127	-0.001082	-0.001099	-0.000903	-0.000631	-0.00067	-0.000648	-0.000707
1465.9	-0.003113	-0.002909	-0.002911	-0.00281	-0.002248	-0.002126	-0.002027	-0.001964	-0.002392	-0.00238	-0.002299	-0.002357
1467.83	-0.005412	-0.005283	-0.005308	-0.005196	-0.004212	-0.004082	-0.003976	-0.004001	-0.005168	-0.005141	-0.005003	-0.005029
1469.76	-0.007129	-0.007106	-0.007076	-0.007011	-0.005756	-0.005587	-0.005506	-0.005545	-0.007282	-0.007279	-0.00709	-0.007097
1471.69	-0.008466	-0.008557	-0.008494	-0.008473	-0.007205	-0.007052	-0.007003	-0.007029	-0.009081	-0.009026	-0.008787	-0.008778
1473.62	-0.008642	-0.00877	-0.008685	-0.008705	-0.007764	-0.007729	-0.007747	-0.007685	-0.009377	-0.009246	-0.009015	-0.008985
1475.54	-0.006846	-0.006931	-0.006813	-0.006857	-0.006389	-0.006409	-0.006492	-0.006246	-0.007011	-0.00692	-0.006739	-0.006732
1477.47	-0.003934	-0.003978	-0.003838	-0.003876	-0.003677	-0.003664	-0.003746	-0.00339	-0.003186	-0.003184	-0.003072	-0.003113
1479.4	-0.001247	-0.001303	-0.001215	-0.001209	-0.000911	-0.000772	-0.000815	-0.000504	0.000202	0.000116	0.000204	0.000116
1481.33	0.000352	0.000185	0.0002	0.00022	0.001043	0.00125	0.00117	0.001392	0.002045	0.001917	0.002007	0.001907
1483.26	0.002394	0.002108	0.002087	0.002092	0.003527	0.003833	0.003727	0.00391	0.004436	0.004281	0.004317	0.004232
1485.19	0.003458	0.003122	0.003004	0.003011	0.004868	0.005136	0.004984	0.005066	0.005408	0.005397	0.005414	0.005394
1487.12	0.004191	0.003946	0.003795	0.003795	0.005638	0.005757	0.005567	0.005602	0.006227	0.006321	0.006315	0.006343
1489.05	0.004848	0.004751	0.004653	0.00463	0.006274	0.006304	0.006116	0.006165	0.007221	0.007331	0.007307	0.007372
1490.97	0.005506	0.00554	0.005481	0.005477	0.006921	0.006943	0.006778	0.006852	0.008219	0.008304	0.008255	0.00835
1492.9	0.006126	0.006197	0.006149	0.006207	0.007513	0.007614	0.007484	0.007582	0.008984	0.008985	0.008891	0.008977
1494.83	0.006426	0.006436	0.00638	0.006473	0.007774	0.007949	0.007838	0.007921	0.00911	0.009086	0.008969	0.009037
1496.76	0.006345	0.006295	0.006215	0.006292	0.007682	0.007789	0.007665	0.00767	0.008695	0.008722	0.0086	0.00861
1498.69	0.006573	0.006559	0.006521	0.006554	0.008027	0.007993	0.007831	0.00784	0.009184	0.009161	0.009026	0.008889
1500.62	0.007863	0.007808	0.007813	0.007803	0.009613	0.009752	0.009617	0.009644	0.011122	0.010811	0.01077	0.010746
1502.55	0.008511	0.008282	0.00816	0.008119	0.010389	0.010517	0.010433	0.010266	0.01106	0.010799	0.010808	0.011054
1504.48	0.008492	0.008169	0.007916	0.007902	0.010272	0.010185	0.010126	0.009813	0.010082	0.010043	0.009992	0.010378
1506.41	0.007954	0.007724	0.007455	0.007438	0.009375	0.008983	0.008913	0.008576	0.008975	0.009156	0.008951	0.009314
1508.33	0.007946	0.007991	0.007818	0.007785	0.00902	0.008435	0.008332	0.008154	0.009404	0.009654	0.009306	0.009439
1510.26	0.008595	0.00888	0.008797	0.008815	0.009594	0.009169	0.00904	0.009048	0.011009	0.011137	0.010798	0.010581
1512.19	0.008614	0.008907	0.008863	0.008912	0.009508	0.009365	0.009272	0.009306	0.011125	0.011085	0.010816	0.010441
1514.12	0.00827	0.008394	0.008308	0.008383	0.009051	0.009281	0.009292	0.009258	0.010488	0.010251	0.010113	0.009901
1516.05	0.006005	0.005958	0.00576	0.005828	0.006489	0.006602	0.006715	0.006403	0.006599	0.00653	0.006451	0.006562
1517.98	0.004016	0.003965	0.003813	0.003847	0.004245	0.004176	0.004303	0.00395	0.003841	0.003847	0.003719	0.00399
1519.91	0.003324	0.003373	0.003269	0.003289	0.003382	0.003273	0.003325	0.003081	0.003226	0.003213	0.003032	0.003311
1521.84	0.003541	0.003698	0.003638	0.003657	0.003533	0.00337	0.003361	0.003233	0.003656	0.003703	0.003535	0.003688
1523.76	0.003982	0.004198	0.00417	0.004177	0.0039	0.003603	0.00354	0.003456	0.004036	0.004271	0.004085	0.004079
1525.69	0.005409	0.005686	0.00573	0.005727	0.005398	0.005035	0.004928	0.004965	0.006127	0.006366	0.006001	0.005959
1527.62	0.006877	0.007208	0.007253	0.007288	0.007067	0.006931	0.006822	0.006908	0.008387	0.008372	0.008044	0.008053
1529.55	0.00618	0.006506	0.00644	0.006468	0.006045	0.005823	0.005775	0.005518	0.006455	0.006431	0.006231	0.006341
1531.48	0.007008	0.007413	0.007399	0.007391	0.006676	0.0065	0.00647	0.00613	0.007235	0.007093	0.006866	0.006868
1533.41	0.008064	0.008477	0.008565	0.008579	0.00779	0.007982	0.008133	0.007816	0.008952	0.008612	0.008596	0.008814
1535.34	0.004361	0.004478	0.00453	0.004593	0.003939	0.004041	0.004401	0.003915	0.003606	0.003469	0.003709	0.004183
1537.27	-4.7e-05	-0.000208	-0.00023	-8.6e-05	-0.000531	-0.000566	-0.000151	-0.000605	-0.001899	-0.00184	-0.001578	-0.001068
1539.2	-0.004733	-0.005133	-0.005271	-0.005073	-0.005094	-0.005306	-0.004965	-0.005389	-0.00753	-0.007333	-0.007169	-0.006794
1541.12	-0.008602	-0.009068	-0.009232	-0.009105	-0.009198	-0.009707	-0.009497	-0.009866	-0.012007	-0.011764	-0.011808	-0.011782
1543.05	-0.008382	-0.008613	-0.008625	-0.008648	-0.009227	-0.009798	-0.0097	-0.00983	-0.010552	-0.010446	-0.010784	-0.011058
1544.98	-0.00629	-0.006299	-0.006089	-0.006228	-0.007051	-0.007349	-0.007324	-0.007201	-0.006688	-0.006802	-0.00723	-0.007511
1546.91	-0.005294	-0.005262	-0.004916	-0.005058	-0.006088	-0.006063	-0.005939	-0.005732	-0.005021	-0.005264	-0.005525	-0.005579
1548.84	-0.007361	-0.00744	-0.007191	-0.007237	-0.008541	-0.00847	-0.008255	-0.008144	-0.008468	-0.008568	-0.008689	-0.008697
1550.77	-0.007483	-0.00759	-0.007406	-0.007347	-0.008643	-0.008505	-0.008242	-0.008119	-0.008826	-0.008978	-0.009057	-0.009142
1552.7	-0.006841	-0.006968	-0.006854	-0.006759	-0.007887	-0.007383	-0.007009	-0.007025	-0.00822	-0.008481	-0.008228	-0.008293
1554.63	-0.009254	-0.009363	-0.009362	-0.009325	-0.010778	-0.010228	-0.009937	-0.010085	-0.011944	-0.011989	-0.011424	-0.011393
1556.55	-0.010749	-0.010736	-0.010746	-0.010782	-0.012559	-0.012229	-0.01209	-0.012186	-0.014159	-0.014011	-0.013344	-0.013263
1558.48	-0.011313	-0.011212	-0.011141	-0.011194	-0.013175	-0.013261	-0.013252	-0.013204	-0.015005	-0.01467	-0.014176	-0.014167
1560.41	-0.009487	-0.009266	-0.009072	-0.009076	-0.011196	-0.011576	-0.011628	-0.011307	-0.01219	-0.01184	-0.011741	-0.011896
1562.34	-0.00598	-0.005701	-0.005419	-0.005366	-0.007219	-0.007602	-0.007599	-0.007099	-0.00709	-0.006999	-0.007195	-0.007445
1564.27	-0.002229	-0.001962	-0.001705	-0.001626	-0.002942	-0.003009	-0.002941	-0.002497	-0.002233	-0.002387	-0.002597	-0.002815
1566.2	-0.001296	-0.001006	-0.000918	-0.000859	-0.002039	-0.001771	-0.00167	-0.001494	-0.001675	-0.001734	-0.001692	-0.001727
1568.13	-0.002732	-0.002399	-0.002407	-0.002406	-0.003711	-0.003651	-0.00366	-0.003638	-0.004269	-0.004086	-0.004013	-0.003974
1570.06	-0.001305	-0.000885	-0.000872	-0.000868	-0.002083	-0.00195	-0.001959	-0.001876	-0.002202	-0.00213	-0.002068	-0.002122
1571.99	-0.001753	-0.001411	-0.001452	-0.001409	-0.002287	-0.002172	-0.002176	-0.00212	-0.002702	-0.002639	-0.002523	-0.002618
1573.91	-0.002805	-0.00261	-0.002647	-0.002595	-0.002965	-0.002977	-0.002982	-0.002918	-0.003671	-0.00364	-0.003506	-0.0036
1575.84	-0.003573	-0.003552	-0.003525	-0.003509	-0.00328	-0.003316	-0.003266	-0.003144	-0.004021	-0.004039	-0.003895	-0.003948
1577.77	-0.004891	-0.005035	-0.004976	-0.005017	-0.004417	-0.004499	-0.004461	-0.004324	-0.005408	-0.005303	-0.005169	-0.005179
1579.7	-0.004793	-0.004985	-0.004848	-0.004937	-0.004185	-0.004298	-0.00427	-0.004094	-0.004777	-0.004687	-0.0046	-0.004651
1581.63	-0.003145	-0.003347	-0.003156	-0.003247	-0.002454	-0.002396	-0.002317	-0.002134	-0.002405	-0.002448	-0.002368	-0.002452
1583.56	-0.002116	-0.002345	-0.002251	-0.00229	-0.001553	-0.001348	-0.001237	-0.001129	-0.001473	-0.001529	-0.001405	-0.001466
1585.49	-0.001663	-0.001866	-0.001861	-0.001859	-0.001207	-0.001101	-0.001021	-0.000955	-0.001384	-0.001386	-0.001291	-0.0013
1587.42	-0.000412	-0.000527	-0.000523	-0.000503	5.7e-05	0.000108	0.000152	0.000244	3.5e-05	4.5e-05	6.5e-05	8.3e-05
1589.34	0.000566	0.00049	0.000486	0.000494	0.001065	0.001081	0.00109	0.001179	0.001144	0.001154	0.00113	0.001152
1591.27	0.00122	0.001159	0.001136	0.001136	0.001728	0.00169	0.001675	0.001731	0.001845	0.001877	0.001812	0.00184
1593.2	0.001754	0.00172	0.001682	0.001698	0.002257	0.002187	0.002189	0.002189	0.002493	0.002527	0.002459	0.002479
1595.13	0.002385	0.00236	0.00232	0.002338	0.002888	0.002827	0.002838	0.002797	0.00331	0.003299	0.003232	0.003232
1597.06	0.003012	0.00299	0.002926	0.002942	0.00356	0.003513	0.003478	0.003446	0.004065	0.004027	0.003933	0.003952
1598.99	0.003675	0.003673	0.003582	0.003613	0.004319	0.004253	0.004176	0.004153	0.004877	0.004828	0.0047	0.004784
1600.92	0.004504	0.00451	0.004429	0.004463	0.00529	0.005174	0.005094	0.005079	0.005927	0.005857	0.005699	0.005854
1602.85	0.005299	0.005287	0.005192	0.005236	0.006202	0.00602	0.00595	0.005937	0.006804	0.006724	0.00657	0.006767
1604.77	0.005877	0.005864	0.005739	0.005804	0.006763	0.006552	0.006515	0.006464	0.007336	0.007317	0.007166	0.007362
1606.7	0.006486	0.006477	0.006343	0.006401	0.007287	0.007031	0.007002	0.006921	0.007962	0.007994	0.007806	0.007979
1608.63	0.007629	0.007608	0.007501	0.007546	0.008485	0.008264	0.0082	0.008185	0.009524	0.009444	0.009199	0.009279
1610.56	0.008732	0.008657	0.008564	0.008617	0.009619	0.009597	0.009502	0.009527	0.010853	0.010702	0.010492	0.010549
1612.49	0.008928	0.008767	0.008625	0.008691	0.009583	0.009566	0.009452	0.009406	0.010532	0.0105	0.010332	0.010506
1614.42	0.009395	0.00919	0.009003	0.009074	0.009882	0.009777	0.009642	0.009596	0.010775	0.010789	0.010603	0.010859
1616.35	0.010288	0.010094	0.009863	0.009942	0.010698	0.010684	0.010528	0.010534	0.011821	0.011766	0.011623	0.011898
1618.28	0.010503	0.010346	0.010066	0.010138	0.010806	0.010775	0.010559	0.010582	0.011783	0.011828	0.011702	0.011961
1620.21	0.010832	0.010767	0.010498	0.010558	0.011255	0.011145	0.010848	0.010998	0.012248	0.012387	0.012154	0.012374
1622.13	0.010855	0.010893	0.010669	0.010736	0.011649	0.011601	0.011245	0.011526	0.012695	0.012816	0.012582	0.012689
1624.06	0.009273	0.009374	0.009166	0.009249	0.010296	0.010184	0.009797	0.010082	0.010859	0.011125	0.010962	0.011
1625.99	0.007445	0.007625	0.007426	0.007523	0.008678	0.008311	0.007889	0.00822	0.008899	0.009302	0.009068	0.009046
1627.92	0.007923	0.008196	0.00814	0.008211	0.009675	0.009489	0.00909	0.009596	0.010589	0.010718	0.010463	0.010405
1629.85	0.007564	0.007702	0.007804	0.007826	0.009258	0.009543	0.00929	0.009698	0.010125	0.009982	0.010068	0.01033
1631.78	0.004963	0.004861	0.004907	0.004946	0.005936	0.006217	0.005996	0.006153	0.005437	0.005421	0.00574	0.006212
1633.71	0.003179	0.003033	0.002953	0.003017	0.003397	0.003614	0.003385	0.003451	0.002395	0.002502	0.002783	0.003172
1635.64	0.001723	0.001678	0.001507	0.001563	0.001308	0.001394	0.001133	0.001186	0.000368	0.000582	0.000747	0.000819
1637.56	0.001473	0.001607	0.001415	0.001424	0.000799	0.000669	0.000324	0.000521	0.000498	0.000752	0.000691	0.000384
1639.49	0.004142	0.00435	0.004268	0.004238	0.003635	0.003745	0.003475	0.003862	0.005032	0.005006	0.004832	0.004367
1641.42	0.004652	0.004587	0.004599	0.004526	0.004057	0.004558	0.004504	0.004769	0.005358	0.005084	0.005218	0.00513
1643.35	0.001379	0.000983	0.000966	0.000832	0.000188	0.00052	0.000656	0.000541	-0.00039	-0.000544	-0.000124	0.000135
1645.28	0.001183	0.000778	0.000721	0.000589	-3.6e-05	3.4e-05	0.000183	8e-06	-0.000919	-0.00094	-0.000842	-0.000743
1647.21	0.000744	0.000533	0.000473	0.00039	-0.000629	-0.000202	-0.000112	-0.000289	-0.001225	-0.001032	-0.001053	-0.001037
1649.14	-0.003254	-0.003296	-0.003397	-0.003471	-0.005074	-0.004695	-0.004678	-0.004955	-0.006261	-0.005801	-0.005766	-0.005905
1651.07	-0.005626	-0.005552	-0.005645	-0.00572	-0.007652	-0.007418	-0.007434	-0.007619	-0.008594	-0.008227	-0.00813	-0.008479
1653	-0.00679	-0.00674	-0.00674	-0.006825	-0.008918	-0.008749	-0.008684	-0.008728	-0.00911	-0.009078	-0.008861	-0.009271
1654.92	-0.007979	-0.007996	-0.007911	-0.008024	-0.009997	-0.010057	-0.009913	-0.00981	-0.009991	-0.010244	-0.009969	-0.010321
1656.85	-0.007553	-0.00754	-0.007355	-0.007493	-0.009109	-0.009228	-0.009023	-0.008778	-0.008417	-0.008823	-0.008746	-0.009152
1658.78	-0.007472	-0.007473	-0.007204	-0.007333	-0.008591	-0.008362	-0.008145	-0.00788	-0.007572	-0.007936	-0.008003	-0.008294
1660.71	-0.010913	-0.010973	-0.010734	-0.010861	-0.012217	-0.01172	-0.011535	-0.01148	-0.012417	-0.012497	-0.01234	-0.012407
1662.64	-0.012926	-0.013018	-0.012828	-0.012997	-0.014284	-0.01389	-0.013663	-0.013724	-0.01527	-0.015306	-0.015078	-0.01514
1664.57	-0.012857	-0.012973	-0.012835	-0.012988	-0.01411	-0.013732	-0.013475	-0.013546	-0.015391	-0.015481	-0.015212	-0.015261
1666.5	-0.012826	-0.012989	-0.012855	-0.012988	-0.013932	-0.013733	-0.013474	-0.013582	-0.015485	-0.015622	-0.015352	-0.015402
1668.43	-0.011464	-0.011629	-0.011467	-0.011555	-0.012377	-0.012171	-0.011923	-0.012005	-0.01376	-0.013941	-0.013705	-0.013792
1670.35	-0.012604	-0.01276	-0.012626	-0.012698	-0.013687	-0.013558	-0.013362	-0.013542	-0.015652	-0.015622	-0.015387	-0.015454
1672.28	-0.012794	-0.012841	-0.012685	-0.012778	-0.014045	-0.014064	-0.013916	-0.014069	-0.015791	-0.015696	-0.015514	-0.015603
1674.21	-0.011018	-0.010946	-0.010767	-0.010842	-0.012257	-0.012225	-0.012087	-0.012109	-0.013187	-0.013249	-0.013062	-0.013232
1676.14	-0.009077	-0.009031	-0.008867	-0.008929	-0.010147	-0.010003	-0.00985	-0.009778	-0.01078	-0.011028	-0.010834	-0.011028
1678.07	-0.008637	-0.008744	-0.008622	-0.008667	-0.009704	-0.009431	-0.009227	-0.00926	-0.01097	-0.011184	-0.010902	-0.011007
1680	-0.009859	-0.010084	-0.009971	-0.010024	-0.011065	-0.010802	-0.010614	-0.010791	-0.013055	-0.013145	-0.012816	-0.012857
1681.93	-0.010604	-0.010785	-0.010684	-0.010741	-0.011957	-0.011705	-0.01157	-0.011712	-0.014097	-0.014067	-0.013745	-0.013761
1683.86	-0.012216	-0.012282	-0.012229	-0.012275	-0.013737	-0.013685	-0.013635	-0.01373	-0.016163	-0.01596	-0.015662	-0.015699
1685.79	-0.011895	-0.01181	-0.01173	-0.011785	-0.013452	-0.013573	-0.013588	-0.013531	-0.015311	-0.015112	-0.014916	-0.015082
1687.71	-0.010008	-0.009843	-0.009656	-0.009767	-0.01141	-0.011574	-0.011607	-0.011381	-0.0125	-0.012482	-0.012383	-0.012664
1689.64	-0.00745	-0.007366	-0.007105	-0.007212	-0.008773	-0.008695	-0.008646	-0.008358	-0.00926	-0.009468	-0.009359	-0.009591
1691.57	-0.007831	-0.007953	-0.007758	-0.007813	-0.009299	-0.009049	-0.008871	-0.008801	-0.010509	-0.010708	-0.01046	-0.010524
1693.5	-0.008575	-0.008781	-0.008676	-0.008686	-0.009946	-0.009707	-0.009471	-0.009582	-0.011931	-0.012101	-0.011798	-0.011787
1695.43	-0.009612	-0.009738	-0.009755	-0.009711	-0.010804	-0.010612	-0.010376	-0.010608	-0.013412	-0.013435	-0.013118	-0.013069
1697.36	-0.010783	-0.010761	-0.010835	-0.010792	-0.011786	-0.011814	-0.011649	-0.01193	-0.014807	-0.01464	-0.014398	-0.014364
1699.29	-0.01045	-0.010281	-0.010284	-0.010299	-0.011329	-0.011536	-0.011417	-0.011608	-0.014029	-0.013791	-0.013696	-0.013695
1701.22	-0.008826	-0.008597	-0.008494	-0.00857	-0.009676	-0.009946	-0.009859	-0.009912	-0.011722	-0.011538	-0.011546	-0.011557
1703.14	-0.007238	-0.007042	-0.006896	-0.006966	-0.008284	-0.008506	-0.008417	-0.008393	-0.009734	-0.009626	-0.009634	-0.009643
1705.07	-0.005865	-0.005723	-0.005565	-0.005637	-0.007021	-0.007284	-0.007185	-0.007154	-0.008131	-0.008097	-0.008095	-0.008105
1707	-0.003904	-0.003752	-0.003601	-0.003642	-0.005064	-0.005218	-0.005115	-0.005065	-0.005616	-0.005659	-0.005644	-0.005648
1708.93	-0.003554	-0.003475	-0.003401	-0.003403	-0.004723	-0.004845	-0.004737	-0.004754	-0.005276	-0.005293	-0.005288	-0.005273
1710.86	-0.001874	-0.001954	-0.001904	-0.001901	-0.002816	-0.002798	-0.00261	-0.002646	-0.003223	-0.003367	-0.00339	-0.003377
1712.79	-0.001437	-0.001657	-0.0017	-0.001651	-0.00233	-0.002114	-0.001906	-0.002025	-0.002921	-0.002982	-0.002929	-0.002888
1714.72	-0.001999	-0.002209	-0.00229	-0.002237	-0.00296	-0.002823	-0.002704	-0.002848	-0.003541	-0.003445	-0.00335	-0.003306
1716.65	-0.002154	-0.002229	-0.002248	-0.00221	-0.003134	-0.003147	-0.003113	-0.003181	-0.003287	-0.003142	-0.003076	-0.003071
1718.58	-0.002083	-0.002039	-0.001985	-0.001972	-0.00304	-0.00319	-0.003247	-0.003209	-0.002813	-0.002661	-0.002649	-0.002668
1720.5	-0.00154	-0.001439	-0.001314	-0.001335	-0.002407	-0.002607	-0.002714	-0.002572	-0.001868	-0.001776	-0.001821	-0.001863
1722.43	-0.000685	-0.000651	-0.000516	-0.000541	-0.001429	-0.001532	-0.001596	-0.001436	-0.00085	-0.000862	-0.000911	-0.000973
1724.36	-0.000104	-0.000234	-0.000178	-0.00018	-0.000755	-0.00071	-0.000702	-0.000634	-0.000464	-0.00053	-0.000528	-0.000574
1726.29	0.000163	-0.000112	-0.000118	-0.000113	-0.00042	-0.00036	-0.000325	-0.000349	-0.000428	-0.00051	-0.000493	-0.00053
1728.22	0.000442	4.8e-05	-2.4e-05	-2.8e-05	-0.000102	4.6e-05	8.6e-05	8e-06	-0.000388	-0.00045	-0.000462	-0.000448
1730.15	0.000212	-0.000308	-0.000463	-0.000471	-0.000523	-0.000335	-0.000329	-0.000444	-0.000959	-0.000931	-0.000962	-0.000874
1732.08	-7.4e-05	-0.000599	-0.000754	-0.000779	-0.001025	-0.000904	-0.000965	-0.001017	-0.001305	-0.001237	-0.00126	-0.001176
1734.01	-0.000379	-0.000854	-0.000975	-0.000998	-0.001523	-0.001462	-0.001585	-0.001542	-0.001536	-0.001466	-0.001463	-0.001428
1735.93	-0.000597	-0.001053	-0.001133	-0.001148	-0.001829	-0.001806	-0.001948	-0.001845	-0.001659	-0.001632	-0.001598	-0.001629
1737.86	-0.000783	-0.001294	-0.001352	-0.00138	-0.001938	-0.001958	-0.002067	-0.001983	-0.001887	-0.0019	-0.00185	-0.00193
1739.79	-0.000945	-0.0015	-0.001534	-0.001584	-0.001899	-0.001942	-0.001999	-0.001956	-0.002097	-0.002147	-0.002092	-0.002188
1741.72	-0.00142	-0.001975	-0.00205	-0.002066	-0.002204	-0.002155	-0.002184	-0.002194	-0.002708	-0.002721	-0.00264	-0.002705
1743.65	-0.00193	-0.002393	-0.002442	-0.002426	-0.002444	-0.002429	-0.00244	-0.002487	-0.003071	-0.003091	-0.003013	-0.003056
1745.58	-0.002306	-0.002466	-0.002471	-0.002404	-0.002327	-0.002272	-0.002298	-0.002328	-0.002975	-0.002985	-0.002892	-0.00294
1747.51	-0.003119	-0.002891	-0.002873	-0.002762	-0.002738	-0.002665	-0.002741	-0.002747	-0.003273	-0.003182	-0.003088	-0.003086
1749.44	-0.003422	-0.002831	-0.002715	-0.002636	-0.002776	-0.002752	-0.002824	-0.002792	-0.002922	-0.002823	-0.002757	-0.002728
1751.36	-0.003383	-0.002588	-0.002415	-0.002374	-0.002564	-0.002555	-0.002573	-0.002553	-0.002496	-0.002403	-0.002362	-0.002334
1753.29	-0.002982	-0.002163	-0.001947	-0.001935	-0.002111	-0.002162	-0.002124	-0.002117	-0.001922	-0.001877	-0.00187	-0.001843
1755.22	-0.002207	-0.001506	-0.001301	-0.001276	-0.001341	-0.001357	-0.001273	-0.001286	-0.001215	-0.001249	-0.001246	-0.001245
1757.15	-0.001775	-0.001251	-0.001136	-0.001072	-0.000959	-0.000907	-0.000838	-0.000899	-0.001085	-0.001091	-0.001062	-0.001057
1759.08	-0.001637	-0.001207	-0.001157	-0.001068	-0.000978	-0.000948	-0.000938	-0.000973	-0.001119	-0.001069	-0.001012	-0.001006
1761.01	-0.001337	-0.00097	-0.000917	-0.000852	-0.000891	-0.000913	-0.000948	-0.000913	-0.000851	-0.000816	-0.000766	-0.000771
1762.94	-0.000846	-0.000592	-0.000527	-0.000506	-0.000555	-0.000595	-0.000635	-0.000585	-0.000439	-0.000451	-0.000435	-0.000451
1764.87	-0.000413	-0.000298	-0.000238	-0.000235	-0.000179	-0.000186	-0.000166	-0.000163	-0.000154	-0.000194	-0.000222	-0.000235
1766.8	-0.0001	-0.000109	-8.4e-05	-7.2e-05	4.3e-05	0.000158	0.00024	0.000182	-4.5e-05	-8e-05	-0.000117	-0.000108
1768.72	-8.4e-05	-0.000137	-0.00018	-0.000134	-3.7e-05	0.000192	0.000284	0.000184	-0.000201	-0.000196	-0.000193	-0.000178
1770.65	-0.000355	-0.000371	-0.000453	-0.000383	-0.000419	-0.000232	-0.000185	-0.000279	-0.000502	-0.000433	-0.000392	-0.000375
1772.58	-0.000382	-0.000305	-0.000333	-0.000285	-0.000502	-0.000499	-0.0005	-0.000512	-0.000328	-0.000287	-0.000245	-0.000246
1774.51	-0.000242	-0.000115	-0.000101	-6.9e-05	-0.000299	-0.000411	-0.000448	-0.000404	-6.2e-05	-7.4e-05	-3e-05	-5.2e-05
1776.44	-0.000108	-4e-06	4e-05	5.6e-05	-0.0001	-0.000268	-0.000307	-0.000269	9.1e-05	5.1e-05	7.3e-05	6.1e-05
1778.37	0.000131	0.000177	0.000246	0.000243	0.00014	5.2e-05	4.8e-05	6.6e-05	0.000272	0.000217	0.000216	0.000208
1780.3	6.4e-05	5.6e-05	7.9e-05	8.4e-05	8e-06	4.6e-05	4.2e-05	2.5e-05	4.1e-05	4.7e-05	4.5e-05	5.6e-05
1782.23	-6.2e-05	-5.8e-05	-4.6e-05	-5.1e-05	-0.00018	-0.000175	-0.000194	-0.000197	-7.8e-05	-3.9e-05	-5.7e-05	-3.6e-05
1784.15	7.7e-05	9.8e-05	0.000149	0.00011	-2.1e-05	-6.5e-05	-7.6e-05	-5.2e-05	0.000154	0.000157	0.000107	0.000118
1786.08	0.000289	0.000274	0.000321	0.000272	0.000274	0.000276	0.000299	0.000313	0.000323	0.000281	0.000239	0.000235
1788.01	0.000266	0.000203	0.000178	0.000166	0.000279	0.000363	0.00042	0.000376	0.000144	0.000117	0.000132	0.000122
1789.94	0.000142	7.5e-05	4e-06	1.8e-05	0.000139	0.000226	0.000282	0.000201	-4.6e-05	-4.2e-05	4e-06	-3e-06
1791.87	2.9e-05	5e-06	-6.3e-05	-3.9e-05	7e-06	5.1e-05	8.1e-05	5e-06	-9.5e-05	-8.1e-05	-3.8e-05	-3.7e-05
1793.8	-6.9e-05	-3.5e-05	-7.1e-05	-3.9e-05	-0.000132	-0.000126	-0.000121	-0.000159	-5.1e-05	-4e-05	-1.3e-05	-4e-06
1795.73	-3.3e-05	3.3e-05	4.2e-05	6.2e-05	-6.7e-05	-0.000106	-0.000133	-0.000121	0.000106	9.8e-05	9.3e-05	9.7e-05
1797.66	5.8e-05	0.000113	0.000154	0.000148	8.1e-05	4e-05	-9e-06	2.9e-05	0.000215	0.000198	0.000171	0.000162
1799.59	4e-06	3.5e-05	6.2e-05	4.9e-05	-2.8e-05	-1.6e-05	-6e-05	-1.8e-05	8.1e-05	0.000106	9.8e-05	8.7e-05
1801.51	-8.7e-05	-5.4e-05	-3.5e-05	-5.6e-05	-0.000204	-0.000199	-0.000246	-0.00019	-3e-05	3e-05	3e-05	2.8e-05
1803.44	-5e-06	3.9e-05	7.3e-05	4.1e-05	-0.000126	-0.000144	-0.000171	-0.000104	8.6e-05	0.000123	0.000105	0.00011
1805.37	9.1e-05	0.000126	0.000151	0.000135	5e-06	1.9e-05	4.7e-05	6.5e-05	0.000171	0.000174	0.000156	0.000162
1807.3	0.000105	0.000116	0.000105	0.000117	5.9e-05	0.000117	0.000186	0.000141	0.000129	0.000125	0.000117	0.000126
1809.23	3.9e-05	4.9e-05	1.4e-05	4e-05	1.7e-05	6.6e-05	0.000123	6.2e-05	3.3e-05	5.4e-05	4.8e-05	5.7e-05
1811.16	-2.3e-05	1e-06	-2.1e-05	7e-06	-8.5e-05	-4.6e-05	-4e-05	-6.6e-05	9e-06	4.7e-05	3.9e-05	5.7e-05
1813.09	-1.4e-05	1.2e-05	1.8e-05	3.5e-05	-0.000129	-8.5e-05	-0.000133	-0.000103	5.7e-05	9.5e-05	9.2e-05	0.000114
1815.02	2.9e-05	4.9e-05	7.1e-05	7.6e-05	-7.9e-05	-6e-05	-0.000132	-7.5e-05	0.000124	0.000141	0.000142	0.000154
1816.94	0.000168	0.000168	0.000198	0.000195	0.000109	0.000106	7.2e-05	0.000116	0.000264	0.000233	0.000236	0.000232
1818.87	0.000249	0.000222	0.000223	0.000218	0.000252	0.00027	0.000303	0.000293	0.000256	0.000207	0.000226	0.000212
1820.8	0.000199	0.000171	0.000152	0.000144	0.000246	0.000228	0.000294	0.000246	0.000172	0.000143	0.000152	0.000149
1822.73	0.000288	0.000265	0.000258	0.000257	0.000343	0.000355	0.000424	0.000388	0.000283	0.000244	0.000244	0.000236
1824.66	0.00026	0.000195	0.000165	0.000187	0.000279	0.000391	0.00044	0.0004	0.000165	0.000153	0.000152	0.000156
1826.59	0.000107	4.3e-05	7e-06	3.5e-05	6e-05	0.000168	0.000188	0.000153	1.2e-05	3.8e-05	3.4e-05	4.4e-05
1828.52	2e-05	1.2e-05	-8e-06	2e-05	-7.1e-05	-3e-05	-4.6e-05	-5.5e-05	4.2e-05	6.9e-05	6e-05	6.3e-05
1830.45	5.8e-05	9.8e-05	0.000104	0.000126	-2e-05	-4e-05	-8.2e-05	-6.1e-05	0.000183	0.000185	0.000172	0.000173
1832.38	5.6e-05	0.000128	0.000138	0.000146	9e-06	-3.6e-05	-8.2e-05	-5.3e-05	0.000195	0.0002	0.000199	0.000198
1834.3	6.1e-05	0.000136	0.000161	0.000153	3.5e-05	-5.2e-05	-9.4e-05	-6.6e-05	0.000223	0.000235	0.000221	0.000224
1836.23	0.000302	0.000333	0.00038	0.000358	0.00031	0.000266	0.000262	0.000283	0.000437	0.000406	0.00038	0.000377
1838.16	0.00037	0.00033	0.000339	0.000317	0.000421	0.000458	0.000503	0.000455	0.000341	0.000312	0.000302	0.000309
1840.09	0.000292	0.000212	0.000186	0.000179	0.000363	0.000399	0.000459	0.000364	0.00018	0.000169	0.000168	0.000187
1842.02	0.000212	0.000133	8.4e-05	9.7e-05	0.00026	0.00031	0.000353	0.000272	7.7e-05	8.4e-05	8.3e-05	0.000106
1843.95	5.2e-05	1.2e-05	-3.7e-05	-2.2e-05	2.8e-05	7.3e-05	8.6e-05	4.9e-05	-4.5e-05	-9e-06	-1.7e-05	1e-05
1845.88	-8.7e-05	-6.2e-05	-7.1e-05	-7.7e-05	-0.000215	-0.000205	-0.000215	-0.000193	-6e-05	-6e-06	-2.3e-05	-5e-06
1847.81	-9.3e-05	-4e-06	2.8e-05	1e-05	-0.000272	-0.000312	-0.000339	-0.00026	8.2e-05	0.000126	9.5e-05	9.4e-05
1849.73	5.1e-05	0.000169	0.00022	0.0002	-8.4e-05	-0.000131	-0.000151	-5.5e-05	0.000285	0.00029	0.000267	0.000252
1851.66	9.8e-05	0.000184	0.00021	0.000199	3.1e-05	3.2e-05	3e-05	8.2e-05	0.000248	0.000248	0.000253	0.000242
1853.59	0.000102	0.00013	0.000117	0.000131	8.4e-05	9.9e-05	0.000105	0.000116	0.000155	0.000163	0.00017	0.000165
1855.52	0.000148	0.000141	0.00011	0.000127	0.00015	0.000185	0.000188	0.000179	0.000137	0.00014	0.000143	0.000138
1857.45	0.000122	9.5e-05	8e-05	8.3e-05	9.9e-05	0.000138	0.000128	0.000118	0.000101	0.000107	0.000102	0.000105
1859.38	0.000139	0.000109	0.00012	0.000115	0.000103	0.000118	0.000111	0.000109	0.000161	0.000162	0.000144	0.000144
1861.31	0.000285	0.000253	0.000259	0.000265	0.000289	0.000305	0.000334	0.000329	0.000317	0.000291	0.000264	0.000255
1863.24	0.000361	0.000297	0.000266	0.000291	0.000441	0.000495	0.000552	0.00052	0.000303	0.000268	0.000248	0.000245
1865.17	0.000258	0.000179	0.000116	0.000145	0.000367	0.000439	0.000475	0.000421	0.000129	0.000118	0.000116	0.000129
1867.09	0.0001	6.9e-05	4e-06	2.4e-05	0.000146	0.0002	0.000192	0.000159	1.6e-05	3.4e-05	5.1e-05	6.8e-05
1869.02	-3.6e-05	1.2e-05	-1.2e-05	-1.6e-05	-9.1e-05	-8.5e-05	-0.00014	-0.000117	1.6e-05	4.7e-05	7.8e-05	8.5e-05
1870.95	-7e-05	3.6e-05	7.7e-05	4.7e-05	-0.000199	-0.000251	-0.000316	-0.000249	0.000132	0.000156	0.000186	0.000183
1872.88	5.9e-05	0.000167	0.000246	0.000214	-6.1e-05	-0.000132	-0.000156	-9.7e-05	0.000332	0.000322	0.000344	0.000326
1874.81	0.000227	0.000277	0.000342	0.000328	0.000174	0.000149	0.000164	0.000187	0.000423	0.00039	0.000404	0.000384
1876.74	0.000231	0.000227	0.000244	0.000248	0.000238	0.000258	0.000277	0.000264	0.000293	0.000281	0.000287	0.000287
1878.67	0.000175	0.00016	0.00015	0.000156	0.000182	0.000209	0.00022	0.000194	0.000185	0.000192	0.000184	0.000204
1880.6	0.000166	0.000159	0.000153	0.000166	0.000171	0.000178	0.000205	0.000171	0.000204	0.000205	0.000185	0.000202
1882.52	0.00023	0.000212	0.000219	0.000237	0.000254	0.000266	0.000293	0.000268	0.000286	0.000266	0.000249	0.000251
1884.45	0.000225	0.000183	0.000175	0.000182	0.000255	0.000297	0.00031	0.000283	0.00022	0.000211	0.000197	0.000197
1886.38	0.000167	0.000119	0.000108	0.000102	0.000182	0.000219	0.000217	0.000188	0.000139	0.000147	0.000137	0.00014
1888.31	0.000141	0.000111	0.000103	9.3e-05	0.000139	0.000159	0.000141	0.000134	0.000128	0.000151	0.000139	0.000145
1890.24	9.8e-05	9.6e-05	7.6e-05	7.3e-05	9.6e-05	8.5e-05	7.6e-05	7.4e-05	9.3e-05	0.000129	0.000117	0.000122
1892.17	4.5e-05	7e-05	5e-05	5.6e-05	3.5e-05	-4e-06	1.1e-05	2e-06	7e-05	0.0001	9e-05	9.3e-05
1894.1	4.2e-05	8.6e-05	7.8e-05	8.9e-05	2.3e-05	-2.4e-05	1e-06	0	0.000124	0.000129	0.000124	0.000123
1896.03	7.8e-05	0.000121	0.000114	0.00012	4.7e-05	4e-05	5.6e-05	6.7e-05	0.000164	0.000148	0.000156	0.000157
1897.95	3.5e-05	6.6e-05	5.8e-05	5.2e-05	-1.3e-05	8e-06	8e-06	2.1e-05	8.4e-05	8.4e-05	8.8e-05	0.000104
1899.88	4.8e-05	7.4e-05	8.5e-05	8.2e-05	-5e-06	1.1e-05	0	3e-05	0.000114	0.000122	0.000117	0.000135
1901.81	0.000136	0.000152	0.00015	0.000158	0.000116	0.000145	0.000127	0.000169	0.00018	0.000179	0.000185	0.00019
1903.74	0.000158	0.000152	0.000118	0.00013	0.00018	0.000217	0.000202	0.000212	0.000132	0.000134	0.000147	0.000144
1905.67	0.000132	0.000117	8.9e-05	8.8e-05	0.000155	0.000192	0.000192	0.000168	9.3e-05	0.0001	0.000101	0.000104
1907.6	7.6e-05	5.9e-05	5.4e-05	4.3e-05	7e-05	9.7e-05	9.4e-05	7.7e-05	5.5e-05	7e-05	6.6e-05	7.7e-05
1909.53	7.8e-05	6.9e-05	0.000101	7.5e-05	5e-05	4.3e-05	5.3e-05	4.1e-05	0.000113	0.000123	0.000108	0.000117
1911.46	0.000156	0.000159	0.000208	0.000172	0.000105	0.00011	0.000154	0.000144	0.000215	0.000212	0.000199	0.000191
1913.39	0.000162	0.000168	0.000188	0.000166	0.000108	0.00013	0.000186	0.000166	0.000203	0.000192	0.000196	0.000182
1915.31	0.000221	0.000216	0.00022	0.00021	0.00021	0.000241	0.000292	0.000262	0.000257	0.000223	0.000242	0.000228
1917.24	0.000227	0.000186	0.000164	0.00018	0.000275	0.000312	0.000342	0.000302	0.000192	0.000169	0.000195	0.00019
1919.17	0.000121	8.1e-05	5.2e-05	9.8e-05	0.000183	0.000188	0.000177	0.000158	7.8e-05	9e-05	0.000116	0.000131
1921.1	6.9e-05	6.1e-05	5.2e-05	0.00011	9.2e-05	6.2e-05	1.9e-05	4.5e-05	9.6e-05	0.00011	0.000144	0.00016
1923.03	9.5e-05	0.000124	0.000133	0.00017	6.8e-05	3e-05	-5e-06	2.9e-05	0.000194	0.000197	0.000217	0.000224
1924.96	0.000113	0.000164	0.000172	0.000187	4.2e-05	4e-05	1.5e-05	5.1e-05	0.000228	0.000239	0.000244	0.000243
1926.89	0.000105	0.00015	0.000154	0.000149	3.1e-05	3.6e-05	2e-06	3.7e-05	0.000215	0.00023	0.000207	0.000207
1928.82	0.000188	0.000212	0.00022	0.000198	0.000156	0.000166	0.000143	0.000156	0.000281	0.000278	0.000246	0.000233
1930.74	0.000188	0.000183	0.000167	0.000158	0.000193	0.000218	0.000201	0.00019	0.000206	0.000211	0.000195	0.000183
1932.67	0.000118	0.000111	9.9e-05	0.000102	0.000124	0.000124	0.000122	9.8e-05	0.000141	0.000151	0.00015	0.000152
1934.6	0.000168	0.000174	0.000186	0.00019	0.000179	0.000163	0.000195	0.00017	0.000234	0.00022	0.000241	0.000241
1936.53	0.000227	0.000222	0.000223	0.000222	0.000277	0.000284	0.000312	0.000294	0.00025	0.000231	0.000258	0.000263
1938.46	0.000204	0.000177	0.000156	0.000153	0.000274	0.000303	0.00031	0.000293	0.000167	0.000154	0.000163	0.000183
1940.39	0.000144	0.000106	7.6e-05	7e-05	0.000184	0.000228	0.000228	0.000199	7.9e-05	7.6e-05	6.3e-05	9.4e-05
1942.32	5.5e-05	2.8e-05	-2e-06	-1e-06	2.7e-05	7.8e-05	7.5e-05	4.7e-05	1.7e-05	3.9e-05	-3e-06	3.1e-05
1944.25	-2.2e-05	-1e-05	-3e-05	-1.4e-05	-0.000103	-7.5e-05	-7.7e-05	-7.2e-05	1.8e-05	5.9e-05	-6e-06	2.3e-05
1946.18	-3.7e-05	1.5e-05	2e-05	3.3e-05	-0.000125	-0.000141	-0.000124	-9.9e-05	9.1e-05	0.000116	7.6e-05	7.6e-05
1948.1	5.5e-05	0.000114	0.00014	0.000135	-3e-06	-2.3e-05	1e-06	4e-05	0.0002	0.00019	0.000198	0.000175
1950.03	0.000101	0.000129	0.000138	0.000129	8.9e-05	9.3e-05	9.6e-05	0.000128	0.000169	0.000149	0.000184	0.000165
1951.96	8.3e-05	9.1e-05	9.3e-05	9e-05	8.3e-05	9.2e-05	7.6e-05	8.9e-05	0.000105	0.000106	0.00013	0.000124
1953.89	8.6e-05	0.000102	0.000101	0.000102	8e-05	0.000104	7.8e-05	8.4e-05	9.7e-05	0.000128	0.000132	0.000129
1955.82	7.4e-05	0.0001	8.5e-05	9.3e-05	5.5e-05	8.7e-05	7.4e-05	6.8e-05	8.4e-05	0.000132	0.000116	0.000115
1957.75	7.3e-05	0.000105	8.9e-05	9.1e-05	4.6e-05	5.8e-05	7.5e-05	6.6e-05	0.000109	0.000153	0.000125	0.000135
1959.68	0.000146	0.00016	0.000161	0.000138	0.000124	0.000123	0.000164	0.000163	0.000202	0.00021	0.000188	0.000204
1961.61	0.000207	0.000182	0.000185	0.000153	0.000227	0.000228	0.000264	0.000266	0.000226	0.000202	0.000196	0.000218
1963.53	0.00018	0.000142	0.000128	0.000125	0.000228	0.000231	0.000242	0.000231	0.000176	0.000148	0.000166	0.000185
1965.46	0.000135	0.000112	0.000102	0.000126	0.000162	0.00017	0.000153	0.000139	0.000154	0.000134	0.000166	0.000166
1967.39	9.3e-05	9.7e-05	9.4e-05	0.00013	8.7e-05	0.000102	7.9e-05	6.9e-05	0.000142	0.000131	0.000172	0.000163
1969.32	8e-05	9.8e-05	0.000103	0.000136	3.2e-05	4.7e-05	3.6e-05	3.4e-05	0.000155	0.00015	0.000182	0.000181
1971.25	0.000113	0.000132	0.000147	0.00016	4.9e-05	5.1e-05	4.9e-05	6.4e-05	0.00021	0.000205	0.000201	0.000217
1973.18	0.000171	0.000177	0.000193	0.000184	0.000139	0.000134	0.000144	0.000155	0.000249	0.000236	0.000226	0.000238
1975.11	0.000167	0.000156	0.000163	0.000147	0.000173	0.000166	0.000175	0.000174	0.000195	0.00019	0.0002	0.000198
1977.04	0.000137	0.00013	0.000131	0.000133	0.000145	0.000136	0.000144	0.000133	0.00016	0.000163	0.000175	0.000169
1978.97	0.000124	0.000126	0.000129	0.000147	0.000129	0.000129	0.000128	0.000115	0.000159	0.00017	0.000162	0.000159
1980.89	0.000114	0.000127	0.000128	0.000143	0.000127	0.000139	0.000141	0.000125	0.000158	0.000169	0.000138	0.000142
1982.82	0.000122	0.000126	0.000117	0.000123	0.000132	0.000143	0.000149	0.000135	0.000162	0.000159	0.000106	0.000117
1984.75	0.000183	0.000154	0.000148	0.000136	0.000188	0.000197	0.000203	0.000197	0.000196	0.000182	0.000132	0.000143
1986.68	0.000194	0.000142	0.000128	0.000104	0.000218	0.000234	0.00024	0.000233	0.000143	0.000127	0.000135	0.000141
1988.61	0.00011	7.5e-05	4.3e-05	3.1e-05	0.000138	0.000158	0.000166	0.000146	4.1e-05	4.2e-05	8.6e-05	9.5e-05
1990.54	2e-05	2.5e-05	-9e-06	1e-06	2.2e-05	4.2e-05	5.9e-05	2.8e-05	-2e-06	2.1e-05	5.5e-05	7.5e-05
1992.47	-3.2e-05	1.4e-05	-7e-06	1e-06	-6.4e-05	-4.7e-05	-4.2e-05	-4.9e-05	1.2e-05	4.9e-05	5.4e-05	7.5e-05
1994.4	-3.4e-05	3.8e-05	3.4e-05	3.3e-05	-8e-05	-7e-05	-8.2e-05	-5.5e-05	7.3e-05	9.8e-05	7.5e-05	8.4e-05
1996.32	1.9e-05	7.1e-05	7.6e-05	7.4e-05	-4e-05	-3.3e-05	-5.7e-05	-1.4e-05	0.000135	0.000145	0.000118	0.000117
1998.25	9.7e-05	0.000109	0.000132	0.000123	3.6e-05	6.2e-05	2.9e-05	7.2e-05	0.000168	0.000176	0.000175	0.000165
2000.18	0.000103	9.8e-05	0.000112	0.000106	6.7e-05	0.000102	7.8e-05	0.0001	0.000118	0.000127	0.00014	0.000131
2002.11	0.000103	9.6e-05	9.4e-05	9.9e-05	6.8e-05	9.2e-05	9.9e-05	9.2e-05	0.000103	0.000121	0.000105	0.00011
2004.04	0.000133	0.00012	0.000119	0.000128	9.9e-05	0.000108	0.000135	0.00012	0.000137	0.000148	0.000112	0.00013
2005.97	0.000135	0.00012	0.000122	0.000127	0.000112	0.000111	0.000128	0.000125	0.000146	0.000144	0.000118	0.000132
2007.9	0.000129	0.00013	0.000128	0.000134	0.000109	0.0001	0.00011	0.000123	0.000167	0.000157	0.000156	0.000162
2009.83	0.000164	0.000177	0.000173	0.000178	0.000154	0.000148	0.00016	0.000177	0.000221	0.000202	0.000226	0.000224
2011.76	0.000197	0.000208	0.000201	0.000196	0.000209	0.000231	0.000223	0.000239	0.000231	0.000211	0.000251	0.000232
2013.68	0.000197	0.00021	0.000181	0.000177	0.000216	0.000248	0.000234	0.000235	0.000197	0.000188	0.000219	0.0002
2015.61	0.00018	0.000186	0.000155	0.000163	0.000182	0.000207	0.000208	0.00018	0.000176	0.000172	0.000187	0.000183
2017.54	0.000151	0.000141	0.000142	0.000148	0.000131	0.000143	0.00015	0.000112	0.000171	0.000167	0.000173	0.000174
2019.47	0.000129	0.000118	0.000147	0.000145	8.7e-05	9e-05	8.9e-05	6.9e-05	0.000175	0.000184	0.000176	0.000179
2021.4	0.000132	0.000135	0.000165	0.000174	9e-05	8.4e-05	9.2e-05	9.1e-05	0.000194	0.000211	0.000194	0.00021
2023.33	0.000151	0.000158	0.000179	0.000197	0.000141	0.000137	0.000156	0.000145	0.000203	0.00022	0.000207	0.00022
2025.26	0.000136	0.000144	0.000144	0.000159	0.000156	0.000155	0.000168	0.000143	0.000162	0.000189	0.000181	0.000181
2027.19	0.000108	0.00013	0.000119	0.000124	0.000132	0.00012	0.000134	0.000107	0.00014	0.00017	0.000155	0.000157
2029.11	0.000106	0.000129	0.000118	0.000117	0.000119	0.000104	0.000119	9e-05	0.000149	0.00016	0.00015	0.000154
2031.04	0.000105	0.000119	0.000104	9.8e-05	9.9e-05	9.6e-05	8.4e-05	8.5e-05	0.000135	0.000134	0.000134	0.000138
2032.97	0.000108	0.000125	0.000105	9.8e-05	8.5e-05	9.2e-05	6.6e-05	0.000103	0.000135	0.000123	0.000122	0.000127
2034.9	0.00012	0.00013	0.000109	0.000104	0.000111	0.00011	0.000117	0.000138	0.000135	0.000115	0.000111	0.000114
2036.83	0.000114	0.000102	8.6e-05	8e-05	0.000125	0.000113	0.000142	0.000125	0.000105	9.2e-05	8.5e-05	8.1e-05
2038.76	8.8e-05	6.7e-05	6.7e-05	5.3e-05	0.000101	8.9e-05	0.000113	8.6e-05	8.3e-05	7.8e-05	5.5e-05	5.8e-05
2040.69	5.7e-05	4.5e-05	5.2e-05	4.1e-05	4.8e-05	5.8e-05	6.7e-05	5.1e-05	6.8e-05	6.9e-05	4.1e-05	6.4e-05
2042.62	3.5e-05	4.5e-05	3.5e-05	4.8e-05	-5e-06	3.3e-05	1.7e-05	2.4e-05	5.7e-05	7e-05	5.7e-05	8.8e-05
2044.54	2.8e-05	6.1e-05	3.3e-05	5.7e-05	-3e-05	2.5e-05	-1.5e-05	2.6e-05	5.9e-05	8.7e-05	8.3e-05	0.000105
2046.47	4.5e-05	8.6e-05	5.5e-05	6.5e-05	-8e-06	3.8e-05	8e-06	5.4e-05	8.2e-05	0.000108	0.00011	0.000112
2048.4	5.8e-05	9.8e-05	7.4e-05	7e-05	4.4e-05	5.9e-05	6.6e-05	7.9e-05	9.2e-05	0.00011	0.000121	0.000107
2050.33	5.8e-05	8.2e-05	8.6e-05	7.2e-05	7.2e-05	5.6e-05	8.3e-05	7.7e-05	9.8e-05	0.000101	0.000116	0.000103
2052.26	7.6e-05	7.3e-05	0.000118	9.5e-05	8.4e-05	6.4e-05	8.6e-05	9.2e-05	0.000126	0.000122	0.000114	0.000115
2054.19	9.7e-05	7.2e-05	0.000123	0.000111	8.4e-05	8.6e-05	0.000103	0.000108	0.00013	0.000141	0.000105	0.000122
2056.12	0.000117	8.1e-05	0.000106	0.000112	8.9e-05	0.000104	0.000113	0.000107	0.000123	0.000157	0.000114	0.000126
2058.05	0.000146	0.000113	0.000109	0.000121	0.000131	0.000146	0.000157	0.000137	0.000142	0.000164	0.00015	0.000139
2059.98	0.000142	0.000127	9.5e-05	0.000108	0.000158	0.000168	0.000193	0.000145	0.000143	0.000129	0.000161	0.000138
2061.9	0.000118	0.000126	8.5e-05	0.000103	0.000149	0.000148	0.000184	0.000121	0.000142	0.000102	0.000164	0.000141
2063.83	0.0001	0.000115	0.0001	0.000118	0.000121	0.000115	0.000134	0.000101	0.000149	0.000111	0.000162	0.000161
2065.76	9e-05	0.000107	0.000129	0.000132	9.3e-05	9.5e-05	8e-05	9.4e-05	0.000157	0.000142	0.000156	0.000173
2067.69	8.6e-05	0.000108	0.000131	0.000128	8.8e-05	8.8e-05	6.7e-05	9.7e-05	0.000159	0.00017	0.000156	0.000169
2069.62	9.6e-05	0.000118	0.000119	0.00012	0.000103	9.3e-05	7.7e-05	0.000105	0.000157	0.00018	0.000158	0.000159
2071.55	0.000113	0.000128	9.6e-05	0.00011	0.000111	0.000113	9.3e-05	0.000116	0.000147	0.000156	0.000145	0.000137
2073.48	0.000102	0.000104	4.3e-05	7.2e-05	9e-05	0.000103	7.1e-05	8.7e-05	0.000111	0.000108	9.8e-05	0.000103
2075.41	8.5e-05	7.8e-05	3.3e-05	6.2e-05	6.7e-05	8e-05	3.6e-05	6.7e-05	9.6e-05	9.7e-05	7.9e-05	9.1e-05
2077.33	7.6e-05	6.3e-05	6e-05	7.2e-05	5.8e-05	7.5e-05	3e-05	7.1e-05	9.2e-05	0.000103	7.1e-05	8e-05
2079.26	7.2e-05	5.8e-05	7.9e-05	7.7e-05	6.1e-05	7.3e-05	6e-05	8e-05	8.8e-05	0.000109	7.1e-05	6.3e-05
2081.19	6.5e-05	5.9e-05	8.7e-05	7.3e-05	7.2e-05	6.8e-05	0.000103	8.8e-05	8.9e-05	0.000111	8.3e-05	6.8e-05
2083.12	5.5e-05	6.3e-05	8.8e-05	6.8e-05	8e-05	7.4e-05	0.000136	8.8e-05	8.7e-05	9.6e-05	8.7e-05	8.5e-05
2085.05	4.1e-05	4.8e-05	5.5e-05	4.8e-05	6.6e-05	6.8e-05	0.000117	6.9e-05	6.3e-05	5.2e-05	8.4e-05	8e-05
2086.98	1.7e-05	3e-05	1.3e-05	1.9e-05	3.4e-05	4.5e-05	6.4e-05	3.2e-05	2.8e-05	1.4e-05	6.1e-05	6e-05
2088.91	5e-06	2.9e-05	0	7e-06	-7e-06	1.5e-05	1.2e-05	5e-06	6e-06	7e-06	3.6e-05	4.2e-05
2090.84	1.7e-05	4e-05	2e-06	1e-05	-3.5e-05	-6e-06	-1.2e-05	3e-06	1e-05	2.8e-05	2.6e-05	3.1e-05
2092.77	4.2e-05	6.2e-05	3e-05	2.7e-05	-2.1e-05	1e-06	1.6e-05	2.9e-05	5e-05	7.3e-05	5.2e-05	5.5e-05
2094.69	5.6e-05	7.4e-05	7.1e-05	4.5e-05	2e-05	3.4e-05	6.4e-05	6.6e-05	9.8e-05	0.000109	9e-05	9.3e-05
2096.62	5.9e-05	7.3e-05	8.9e-05	6.7e-05	5.8e-05	7.7e-05	9.5e-05	9.3e-05	0.000122	0.000111	0.000113	0.000108
2098.55	5.1e-05	5.8e-05	7.2e-05	7.8e-05	6e-05	7.9e-05	7.1e-05	8.6e-05	0.000108	8.9e-05	0.000108	8.2e-05
2100.48	4.6e-05	5.1e-05	5.7e-05	8e-05	3.6e-05	6.4e-05	5.2e-05	7.1e-05	9e-05	7.8e-05	9.1e-05	6.2e-05
2102.41	5.1e-05	4.8e-05	4.3e-05	7.1e-05	2.1e-05	5.4e-05	4.1e-05	6.1e-05	7.7e-05	7.4e-05	7.5e-05	6.7e-05
2104.34	6.8e-05	5.2e-05	4.1e-05	6e-05	3.1e-05	6.2e-05	4.9e-05	5.7e-05	8.2e-05	8e-05	7.7e-05	7.9e-05
2106.27	9.2e-05	7.6e-05	7.1e-05	7e-05	6.8e-05	8.7e-05	7.2e-05	6.7e-05	0.000116	0.000113	9.9e-05	0.000111
2108.2	0.000106	0.000108	0.000109	9.6e-05	0.000121	0.000119	9.9e-05	0.0001	0.000146	0.000145	0.00013	0.000145
2110.12	0.000108	0.000123	0.000128	0.000123	0.000153	0.000136	0.000131	0.000122	0.000164	0.000156	0.000154	0.000156
2112.05	0.000103	0.000113	0.000132	0.000129	0.000145	0.000121	0.000134	0.000124	0.000156	0.000146	0.000159	0.000145
2113.98	9.2e-05	8.6e-05	0.00011	9.9e-05	0.000109	0.0001	0.000113	0.0001	0.000123	0.000119	0.000141	0.000126
2115.91	8.4e-05	6.6e-05	6.9e-05	6.6e-05	7.3e-05	8e-05	8e-05	6e-05	8.8e-05	8.3e-05	0.000106	9.3e-05
2117.84	8.3e-05	6.1e-05	4.7e-05	5.9e-05	4.7e-05	6.1e-05	7e-05	3.5e-05	7.1e-05	6.6e-05	7.5e-05	6.2e-05
2119.77	7.6e-05	6.5e-05	4.8e-05	6.9e-05	4.5e-05	5.9e-05	7.8e-05	4.2e-05	6.7e-05	7.4e-05	6.2e-05	5.4e-05
2121.7	6.9e-05	6.8e-05	6.1e-05	8.4e-05	5.9e-05	7.5e-05	9.5e-05	7.2e-05	7.3e-05	8.8e-05	7.7e-05	7e-05
2123.63	6.7e-05	6.2e-05	8.1e-05	9.4e-05	6.7e-05	7.6e-05	8.9e-05	8.2e-05	8.5e-05	0.000101	9.8e-05	9.3e-05
2125.56	7e-05	6.2e-05	9e-05	8.8e-05	6.7e-05	6.6e-05	5.4e-05	8e-05	9.2e-05	0.000103	0.000101	0.0001
2127.48	6.8e-05	6.7e-05	7.1e-05	6.3e-05	5.6e-05	5.8e-05	2e-05	6.2e-05	8e-05	8.6e-05	7.1e-05	7.7e-05
2129.41	5.4e-05	6.8e-05	4.1e-05	4.5e-05	3.1e-05	4.7e-05	-3e-06	3.8e-05	5.5e-05	5.6e-05	3.3e-05	3.9e-05
2131.34	2.5e-05	5.2e-05	1.7e-05	2.5e-05	-2e-06	1.9e-05	-5e-06	2e-05	2.2e-05	2.1e-05	-2e-06	1e-06
2133.27	-1e-06	2.8e-05	9e-06	3e-06	-1.5e-05	-1e-06	1.4e-05	1.6e-05	-3e-06	6e-06	-1.2e-05	-2.1e-05
2135.2	-7e-06	1.6e-05	1.6e-05	-1e-06	-8e-06	-2e-06	3.3e-05	2.1e-05	-6e-06	8e-06	1.1e-05	-8e-06
2137.13	1.4e-05	2.6e-05	2.8e-05	9e-06	2e-06	1e-05	4.4e-05	3e-05	1.2e-05	2.9e-05	4.5e-05	3.1e-05
2139.06	4.7e-05	4.7e-05	4e-05	2.4e-05	1.6e-05	3.4e-05	4.6e-05	5.1e-05	4.8e-05	5.7e-05	7.4e-05	7.4e-05
2140.99	7e-05	6.9e-05	5.6e-05	5.2e-05	2.6e-05	6.2e-05	3.5e-05	5.9e-05	7.8e-05	7.5e-05	8.2e-05	9.9e-05
2142.91	7e-05	7.9e-05	6.5e-05	7.8e-05	2.7e-05	6.8e-05	3.2e-05	5.4e-05	8.5e-05	7.9e-05	8.1e-05	9.7e-05
2144.84	5.2e-05	6.7e-05	5.9e-05	8e-05	2e-05	4.4e-05	5.6e-05	4.7e-05	6.9e-05	6.5e-05	6.7e-05	6.7e-05
2146.77	2.5e-05	4.9e-05	4.2e-05	6.8e-05	1.5e-05	2.4e-05	7.5e-05	4.2e-05	5e-05	4.6e-05	4.9e-05	5.3e-05
2148.7	1e-05	3.4e-05	3.3e-05	4.2e-05	1.6e-05	2.3e-05	7.6e-05	4.3e-05	4.2e-05	3.3e-05	4.7e-05	6.2e-05
2150.63	3.3e-05	3.4e-05	4.7e-05	2.8e-05	2.7e-05	3.8e-05	6.6e-05	6.5e-05	5.7e-05	5.3e-05	6.1e-05	7.9e-05
2152.56	7.7e-05	5.6e-05	7.5e-05	4.8e-05	6e-05	6.3e-05	5.8e-05	8.7e-05	9.3e-05	9.7e-05	7.6e-05	9.5e-05
2154.49	0.000117	9e-05	0.00011	8.8e-05	9.5e-05	9.9e-05	8.1e-05	9.8e-05	0.00013	0.000133	9.4e-05	0.000111
2156.42	0.000133	0.00011	0.000128	0.000115	0.000107	0.000125	0.000102	0.000109	0.000148	0.000151	0.000121	0.000128
2158.35	0.000123	0.000109	0.000108	0.000119	0.000104	0.000123	0.000104	9.9e-05	0.000137	0.000141	0.000131	0.000144
2160.27	9.3e-05	8.3e-05	6.5e-05	9.2e-05	9.2e-05	9.6e-05	9.1e-05	7e-05	0.000102	0.000109	0.000122	0.000147
2162.2	5.8e-05	4.8e-05	3.9e-05	4.7e-05	7.6e-05	6.4e-05	8.6e-05	5.2e-05	6.1e-05	8.4e-05	0.000105	0.000117
2164.13	3.3e-05	2.8e-05	2.9e-05	2.4e-05	5.4e-05	3.8e-05	7.4e-05	4.1e-05	3.8e-05	7.7e-05	7.4e-05	7.3e-05
2166.06	2.7e-05	2.7e-05	3.5e-05	2.5e-05	4.4e-05	2.8e-05	5.6e-05	3.4e-05	4.1e-05	7e-05	5.4e-05	4.9e-05
2167.99	3.8e-05	3.9e-05	6.4e-05	4.2e-05	4.6e-05	4.7e-05	6.3e-05	5e-05	6.5e-05	6.4e-05	6.1e-05	4.7e-05
2169.92	5.7e-05	5e-05	7.4e-05	5.9e-05	5.5e-05	6.6e-05	6.2e-05	7e-05	8.6e-05	7.1e-05	7.6e-05	6.5e-05
2171.85	7.1e-05	5.4e-05	5.4e-05	6.1e-05	7.3e-05	6e-05	5.6e-05	6.9e-05	8.9e-05	8.1e-05	8.7e-05	8.4e-05
2173.78	6.7e-05	4.5e-05	2.4e-05	4e-05	6.4e-05	4.5e-05	6.3e-05	5.8e-05	7.4e-05	7.5e-05	7.5e-05	8.2e-05
2175.7	3.8e-05	2.6e-05	-2e-06	1.1e-05	3.1e-05	3.4e-05	5.8e-05	3.7e-05	4.5e-05	5.2e-05	3e-05	5.3e-05
2177.63	-1.2e-05	0	-2e-05	-7e-06	-8e-06	1.9e-05	1.9e-05	9e-06	1.4e-05	2.3e-05	-2.2e-05	1.6e-05
2179.56	-3.7e-05	-1.3e-05	-2e-05	-8e-06	-3.5e-05	5e-06	-2.2e-05	-2e-06	-1.2e-05	1e-06	-4.3e-05	-5e-06
2181.49	-2e-05	-3e-06	-5e-06	0	-3.9e-05	2e-06	-2.8e-05	3e-06	-1.7e-05	0	-2.8e-05	-4e-06
2183.42	4e-06	1.9e-05	6e-06	8e-06	-2.4e-05	7e-06	-1.2e-05	1.5e-05	-2e-06	1.8e-05	1.6e-05	1.1e-05
2185.35	2.7e-05	4.6e-05	1.9e-05	1.8e-05	0	2.5e-05	2.6e-05	3.3e-05	2.1e-05	3.9e-05	6.3e-05	3e-05
2187.28	5e-05	5.8e-05	3.7e-05	3e-05	1.2e-05	5.5e-05	7.9e-05	5.5e-05	4.1e-05	5.4e-05	8.3e-05	5.1e-05
2189.21	5.1e-05	4.6e-05	4.6e-05	3.8e-05	2e-05	6.3e-05	0.000103	5.6e-05	5.3e-05	5.9e-05	7.7e-05	6.2e-05
2191.13	3.1e-05	2.8e-05	4.6e-05	3.2e-05	2.2e-05	4.3e-05	6.6e-05	4.3e-05	5.3e-05	5.6e-05	5.7e-05	5.5e-05
2193.06	1.9e-05	1.8e-05	4.1e-05	2.1e-05	1e-05	2e-05	9e-06	3.9e-05	3.3e-05	4.1e-05	3.2e-05	3.9e-05
2194.99	8e-06	1.6e-05	2.7e-05	1e-05	-1e-06	8e-06	-8e-06	3.4e-05	1.1e-05	2.1e-05	2e-05	2.3e-05
2196.92	-5e-06	3.1e-05	2.9e-05	9e-06	0	1.8e-05	5e-06	4.2e-05	1.7e-05	2.1e-05	3.6e-05	2.7e-05
2198.85	1.6e-05	5.5e-05	4.2e-05	3.8e-05	2.5e-05	4.6e-05	3.6e-05	6.4e-05	5.1e-05	4.4e-05	6.1e-05	5.9e-05
2200.78	6.6e-05	7.2e-05	5.4e-05	7.9e-05	6.5e-05	7.4e-05	7.3e-05	7.5e-05	9.6e-05	8.1e-05	8.6e-05	0.000101
2202.71	0.000111	8e-05	6.6e-05	0.000105	0.000106	9.1e-05	9.8e-05	8e-05	0.000128	0.000115	0.000102	0.000121
2204.64	0.000121	7.8e-05	7.9e-05	0.000107	0.000122	9.4e-05	0.000105	8.5e-05	0.000137	0.000124	0.000101	0.000113
2206.57	9.2e-05	6.2e-05	7.6e-05	9.1e-05	9.8e-05	8.3e-05	9.9e-05	9e-05	0.000118	0.000103	8.8e-05	9.1e-05
2208.49	4.9e-05	4.2e-05	5.7e-05	6e-05	5.4e-05	6.1e-05	8.6e-05	7.3e-05	8.5e-05	7.5e-05	7.3e-05	7.5e-05
2210.42	1.2e-05	3.2e-05	4.8e-05	3.2e-05	2.7e-05	3.9e-05	5.2e-05	5.1e-05	5.7e-05	5.5e-05	6.5e-05	6.2e-05
2212.35	6e-06	3.2e-05	3.9e-05	2e-05	2.2e-05	2.7e-05	1.7e-05	3e-05	4e-05	4.5e-05	6.1e-05	4.7e-05
2214.28	3.2e-05	3.9e-05	3.5e-05	1e-05	3.6e-05	4.1e-05	1.6e-05	1.8e-05	3.4e-05	5.1e-05	6.3e-05	3.8e-05
2216.21	6.3e-05	5.2e-05	4.9e-05	1.5e-05	5.5e-05	6.1e-05	4.1e-05	3.2e-05	4.5e-05	6.3e-05	6.6e-05	4.2e-05
2218.14	7.3e-05	6.5e-05	5.7e-05	3.5e-05	6.2e-05	6.8e-05	5.8e-05	5.1e-05	7.3e-05	6.1e-05	6.4e-05	6e-05
2220.07	7.1e-05	6.2e-05	4.2e-05	4.3e-05	5.4e-05	5.8e-05	5.5e-05	6.6e-05	8.3e-05	5.8e-05	4.6e-05	7.5e-05
2222	6.2e-05	4.5e-05	2.3e-05	4.2e-05	2.9e-05	3.3e-05	4.6e-05	6.3e-05	6.2e-05	5.7e-05	2.7e-05	7.4e-05
2223.92	3.5e-05	1.8e-05	1.3e-05	3.6e-05	0	3e-06	1.8e-05	4.3e-05	2.9e-05	4.7e-05	1.5e-05	4.4e-05
2225.85	1e-05	4e-06	-3e-06	2.3e-05	-1.8e-05	-1.2e-05	-4e-06	1.6e-05	1e-06	3.3e-05	6e-06	-1e-06
2227.78	-1e-06	6e-06	0	1e-05	-2.4e-05	-4e-06	1e-06	-7e-06	-8e-06	2.6e-05	4e-06	-2.3e-05
2229.71	-3e-06	1.6e-05	2.3e-05	1.5e-05	-2.4e-05	1.5e-05	1.1e-05	-1e-05	7e-06	2.4e-05	1e-05	-1.2e-05
2231.64	1.1e-05	3.8e-05	3.9e-05	3.1e-05	-7e-06	2.8e-05	1.7e-05	1.3e-05	3.4e-05	2.6e-05	2.6e-05	1.7e-05
2233.57	3.6e-05	6e-05	4.4e-05	4.3e-05	2e-05	3.9e-05	2.9e-05	4.7e-05	5.4e-05	5.2e-05	4.5e-05	4.9e-05
2235.5	6.1e-05	7.5e-05	4.8e-05	6e-05	4.2e-05	5.4e-05	5.5e-05	7.5e-05	6.2e-05	7.8e-05	6.8e-05	7.4e-05
2237.43	7.2e-05	8.1e-05	5e-05	7e-05	6e-05	6.7e-05	8.4e-05	8.6e-05	6.3e-05	8e-05	8e-05	7.9e-05
2239.36	6.8e-05	8.4e-05	4.2e-05	7.6e-05	6.2e-05	7.1e-05	0.000101	6.8e-05	6.2e-05	7.1e-05	8e-05	7.5e-05
2241.28	5.7e-05	6.7e-05	4.2e-05	6.9e-05	3.3e-05	6.5e-05	9.4e-05	4.8e-05	6.1e-05	6.2e-05	8.2e-05	6.7e-05
2243.21	4.4e-05	4.5e-05	5e-05	6.1e-05	9e-06	4.7e-05	6.8e-05	5.6e-05	6.2e-05	5.9e-05	7.9e-05	5.8e-05
2245.14	4e-05	4.4e-05	5.6e-05	5.5e-05	2e-05	3.3e-05	4e-05	8.2e-05	6.6e-05	6.3e-05	7.9e-05	5.9e-05
2247.07	5.3e-05	6.3e-05	6.6e-05	5.7e-05	5.3e-05	4.5e-05	3e-05	9.8e-05	8e-05	8.2e-05	9.1e-05	7.3e-05
2249	8.5e-05	8.3e-05	8e-05	7.8e-05	8.9e-05	6.9e-05	5.7e-05	0.000111	0.000101	9.9e-05	0.000106	9.2e-05
2250.93	0.00012	0.000109	8.5e-05	0.000103	0.000119	9.4e-05	9.6e-05	0.000123	0.000119	0.000114	0.000117	0.000115
2252.86	0.00013	0.000128	7.5e-05	0.000122	0.000126	0.000118	0.000123	0.000122	0.000134	0.000127	0.00012	0.000126
2254.79	0.000115	0.000123	6.4e-05	0.000112	0.000117	0.000123	0.00014	0.000133	0.000139	0.000123	0.000116	0.000121
2256.71	8.5e-05	0.000103	5.3e-05	8.7e-05	0.000105	0.000104	0.000126	0.000132	0.000135	0.000112	0.000109	0.000109
2258.64	5.1e-05	7.9e-05	3.4e-05	6.5e-05	8.8e-05	7.9e-05	8.5e-05	9.9e-05	0.000121	8.9e-05	0.000102	8.4e-05
2260.57	3.6e-05	6.2e-05	2.3e-05	5.8e-05	6.5e-05	5.3e-05	4.8e-05	6.6e-05	0.000104	7e-05	9.3e-05	5.4e-05
2262.5	4.1e-05	5.2e-05	2.4e-05	6e-05	4.8e-05	3.6e-05	2.9e-05	5e-05	8.1e-05	6.4e-05	7.3e-05	4.3e-05
2264.43	5.9e-05	5.8e-05	3.3e-05	5.3e-05	4.5e-05	3.8e-05	3.2e-05	4.6e-05	5.9e-05	6.3e-05	5.6e-05	4.5e-05
2266.36	6.9e-05	6.7e-05	5e-05	4.2e-05	4.2e-05	4.6e-05	4.3e-05	5.4e-05	5e-05	7.4e-05	5.7e-05	4.8e-05
2268.29	7e-05	7.4e-05	6.4e-05	3.6e-05	4.8e-05	5.8e-05	5.1e-05	7.4e-05	5.3e-05	9.4e-05	6.8e-05	6.1e-05
2270.22	6.8e-05	7.7e-05	5.9e-05	3.7e-05	5.1e-05	6.4e-05	6.2e-05	7.1e-05	6.3e-05	0.000101	7.7e-05	8.1e-05
2272.15	5.9e-05	6.2e-05	5e-05	4.6e-05	4.4e-05	6e-05	7.7e-05	5.4e-05	7.4e-05	8.8e-05	7.4e-05	9e-05
2274.07	4.7e-05	3.5e-05	4.1e-05	4.9e-05	3e-05	4.7e-05	7e-05	4e-05	7.6e-05	5.8e-05	5.7e-05	8.8e-05
2276	3.2e-05	1.2e-05	4.1e-05	4e-05	1.2e-05	3.8e-05	4.9e-05	1.5e-05	5.8e-05	2.7e-05	3.8e-05	7.1e-05
2277.93	2.3e-05	1.1e-05	5.4e-05	2.9e-05	1e-06	4.2e-05	2.6e-05	-2e-06	3.3e-05	2.4e-05	3.6e-05	4.5e-05
2279.86	2.3e-05	3.8e-05	6.1e-05	2.8e-05	6e-06	5.3e-05	1.2e-05	2.5e-05	2.4e-05	5.6e-05	4.2e-05	3.3e-05
2281.79	4.2e-05	8e-05	5.8e-05	4.7e-05	3.9e-05	6.7e-05	3e-05	8.3e-05	4e-05	9.1e-05	5.6e-05	3.8e-05
2283.72	8.2e-05	0.000129	4.4e-05	8.3e-05	8.5e-05	7.4e-05	7.9e-05	0.000151	6.9e-05	0.000115	9e-05	6.1e-05
2285.65	0.000115	0.000165	3e-05	0.000118	0.000122	7.6e-05	0.000116	0.000222	0.000107	0.000139	0.000127	8.6e-05
2287.58	0.000124	0.000183	1.1e-05	0.000127	0.000149	7.7e-05	0.000133	0.000264	0.000144	0.000133	0.000144	8.8e-05
2289.5	0.000118	0.000187	1e-06	0.000135	0.000158	7.8e-05	0.000147	0.000263	0.000151	0.00012	0.000144	6.8e-05
2291.43	0.000106	0.000177	-1.8e-05	0.000141	0.000151	8.5e-05	0.000128	0.000251	0.000141	0.000122	0.000131	4e-05
2293.36	8.5e-05	0.000169	-5e-05	0.00014	0.000145	8.7e-05	8.7e-05	0.000243	0.000133	0.000115	0.000116	2e-05
2295.29	7e-05	0.000165	-5.5e-05	0.000136	0.000155	8.8e-05	5.5e-05	0.000244	0.000123	0.000105	0.00011	1.6e-05
2297.22	8.1e-05	0.000173	-3.9e-05	0.000138	0.000178	8.6e-05	4.3e-05	0.000262	0.000128	0.000112	0.000116	3.9e-05
2299.15	0.000113	0.000194	-4e-06	0.000145	0.000217	9.9e-05	8.1e-05	0.000294	0.000168	0.00014	0.000144	7.6e-05
2301.08	0.000159	0.000232	6e-06	0.000158	0.000267	0.000122	0.000148	0.000341	0.000209	0.00016	0.000182	9.1e-05
2303.01	0.000185	0.000285	-3.2e-05	0.000196	0.000296	0.000133	0.000198	0.000402	0.000236	0.000181	0.000206	8e-05
2304.94	0.000166	0.000328	-0.000107	0.000223	0.000296	0.000133	0.000185	0.000458	0.00025	0.000201	0.000211	5.5e-05
2306.86	0.000103	0.000327	-0.000188	0.0002	0.000247	0.000107	0.000125	0.000461	0.000219	0.000173	0.00018	1.4e-05
2308.79	2.7e-05	0.000255	-0.00022	0.00013	0.000159	5.2e-05	5e-05	0.000374	0.000143	0.000109	0.000113	-2.5e-05
2310.72	1e-06	0.00019	-0.000177	8.2e-05	9.4e-05	4e-06	1.5e-05	0.000262	9.4e-05	7.2e-05	8.4e-05	-2.9e-05
2312.65	4.7e-05	0.000194	-0.000115	0.000103	8.9e-05	-2.4e-05	4.3e-05	0.000238	9.8e-05	8.8e-05	0.000115	-1.3e-05
2314.58	0.000106	0.000263	-0.000128	0.000172	0.000105	-6e-05	7.1e-05	0.000346	0.000128	0.000132	0.000154	-1.8e-05
2316.51	0.0001	0.000331	-0.000209	0.000235	0.000105	-0.00011	8.2e-05	0.000496	0.000172	0.000159	0.000177	-4.7e-05
2318.44	3.5e-05	0.000314	-0.000336	0.000191	4.4e-05	-0.000164	6.3e-05	0.000546	0.000159	0.000122	0.00016	-9.4e-05
2320.37	-3.5e-05	0.000246	-0.000421	7.9e-05	-5.2e-05	-0.000185	3.7e-05	0.000467	7.4e-05	5.4e-05	0.000125	-0.000114
2322.29	-4.6e-05	0.000192	-0.000367	2e-05	-6.7e-05	-0.000139	1.9e-05	0.000349	1.7e-05	3.2e-05	0.000118	-7.8e-05
2324.22	-1.5e-05	0.000196	-0.000245	5.8e-05	-2.2e-05	-8.9e-05	-2e-05	0.000301	2.4e-05	5.8e-05	0.000121	-4.3e-05
2326.15	-2.5e-05	0.000198	-0.000206	0.0001	-1.3e-05	-0.000117	-9e-05	0.000274	2e-05	6.8e-05	7.4e-05	-5.4e-05
2328.08	-7.1e-05	0.000149	-0.000201	7.9e-05	-5.8e-05	-0.000167	-0.000152	0.000194	-6e-06	4.6e-05	-5e-06	-6.4e-05
2330.01	-9.6e-05	0.0001	-0.000181	3.2e-05	-0.000117	-0.000181	-0.000153	0.000102	-3e-06	1.9e-05	-2.7e-05	-4.7e-05
2331.94	-6.8e-05	6e-05	-0.000152	-6e-06	-0.000159	-0.000171	-8.7e-05	2.3e-05	1.1e-05	1.3e-05	1.9e-05	-1e-06
2333.87	2.3e-05	7.8e-05	-7e-05	4.9e-05	-0.000103	-8.8e-05	1.5e-05	6.4e-05	6.9e-05	6.9e-05	0.000115	7.8e-05
2335.8	0.000123	0.000141	-3e-05	0.000132	1e-06	-2e-05	7.2e-05	0.000192	0.000152	0.000133	0.000174	0.000107
2337.72	0.000125	0.000199	-4.6e-05	0.000165	0.0001	3.7e-05	9.4e-05	0.000303	0.000197	0.00015	0.00019	6.9e-05
2339.65	-3.3e-05	8.3e-05	-0.000167	2.1e-05	2.6e-05	-3.2e-05	1e-06	0.000163	3.1e-05	1.1e-05	5.1e-05	-8.3e-05
2341.58	-0.000179	-0.000237	-0.000132	-0.000246	-0.000134	-0.000104	-0.000153	-0.000317	-0.000228	-0.000197	-0.000197	-0.000186
2343.51	-4.4e-05	-0.000346	0.000271	-0.000247	-3.1e-05	0.000113	-1.6e-05	-0.000582	-0.000198	-0.000157	-0.000207	7e-06
2345.44	0.00029	-8.8e-05	0.000709	6.9e-05	0.000294	0.000456	0.000353	-0.000322	0.000131	0.000128	5.2e-05	0.000355
2347.37	0.000543	0.00035	0.000776	0.000457	0.000567	0.000619	0.000614	0.000279	0.000501	0.00044	0.000379	0.000557
2349.3	0.000588	0.000768	0.000414	0.000691	0.000656	0.0005	0.000646	0.000933	0.000712	0.000616	0.000613	0.000489
2351.23	0.000374	0.00091	-0.000198	0.000659	0.000486	0.000156	0.000425	0.001285	0.000647	0.000553	0.00063	0.000182
2353.16	1e-06	0.000658	-0.000774	0.000364	0.000117	-0.000324	5e-06	0.001089	0.000288	0.000257	0.00038	-0.000205
2355.08	-0.00021	0.000239	-0.000922	2e-05	-0.000117	-0.000504	-0.000245	0.000583	-3.5e-05	-1.6e-05	8.4e-05	-0.000332
2357.01	-0.000151	4.3e-05	-0.000645	-6.3e-05	-8.9e-05	-0.000295	-0.000154	0.000256	-9.2e-05	-8e-05	1e-06	-0.000157
2358.94	-0.000121	-4.6e-05	-0.000342	-8.1e-05	-3.9e-05	-8.3e-05	-9.1e-05	-7e-06	-0.000106	-0.000101	-2.3e-05	-2e-05
2360.87	-0.00018	-0.000227	-7.2e-05	-0.000169	-0.00012	2.6e-05	-9.8e-05	-0.000321	-0.000165	-0.000132	-9.7e-05	1.2e-05
2362.8	-0.000167	-0.000344	0.000237	-0.000224	-0.000206	6.1e-05	-0.000115	-0.000549	-0.000186	-0.000125	-0.000165	2.5e-05
2364.73	-0.000102	-0.000379	0.000495	-0.000237	-0.000217	6.1e-05	-0.000178	-0.00071	-0.000175	-8.6e-05	-0.000186	6.4e-05
2366.66	-1.1e-05	-0.00039	0.000686	-0.000234	-0.000106	0.00012	-0.000177	-0.000813	-0.000139	-4.4e-05	-0.00017	0.000159
2368.59	9.5e-05	-0.000391	0.000772	-0.000232	0	0.000267	-5.6e-05	-0.000843	-8.6e-05	-1.4e-05	-0.000151	0.000266
2370.51	0.000173	-0.000358	0.000806	-0.000172	5.8e-05	0.000422	0.000109	-0.000813	-2.3e-05	2.9e-05	-9.3e-05	0.000353
2372.44	0.000184	-0.000346	0.000809	-0.00011	7.7e-05	0.000513	0.000239	-0.000745	1.2e-05	5.7e-05	-4.4e-05	0.00039
2374.37	0.000193	-0.000365	0.000805	-5.8e-05	1e-05	0.000486	0.000307	-0.000643	3.6e-05	6.5e-05	-3.2e-05	0.0004
2376.3	0.000221	-0.000322	0.00079	-8e-06	-3.4e-05	0.000366	0.000268	-0.000545	5.9e-05	7.7e-05	-2.1e-05	0.000409
2378.23	0.000249	-0.000254	0.000767	1.6e-05	-3.6e-05	0.000282	0.000212	-0.000479	8.9e-05	0.00011	2e-05	0.000432
2380.16	0.000263	-0.000205	0.000743	3e-05	-5.2e-05	0.000257	0.000204	-0.000429	0.000124	0.000144	7.7e-05	0.000444
2382.09	0.000255	-0.000131	0.000695	7e-05	-6.4e-05	0.000269	0.00022	-0.000339	0.000159	0.000184	0.000145	0.000431
2384.02	0.000233	-3.2e-05	0.000612	0.000131	-2.8e-05	0.000282	0.000233	-0.000205	0.000186	0.000218	0.000204	0.000402
2385.95	0.000206	6.3e-05	0.00049	0.000187	6.1e-05	0.000267	0.000216	-5.8e-05	0.000204	0.000231	0.000241	0.00036
2387.87	0.000187	0.000134	0.000363	0.000208	0.00014	0.000231	0.000182	6.8e-05	0.000223	0.000242	0.000247	0.000305
2389.8	0.000183	0.000178	0.00026	0.000199	0.000173	0.000192	0.00018	0.000145	0.000225	0.000238	0.000224	0.000251
2391.73	0.000182	0.00018	0.000185	0.000176	0.000174	0.000161	0.000186	0.000165	0.0002	0.000205	0.000189	0.000199
2393.66	0.00016	0.000146	0.000141	0.000143	0.000152	0.000145	0.000171	0.000146	0.000164	0.000163	0.00016	0.000162
2395.59	0.000124	0.000111	0.00012	0.000118	0.000123	0.000139	0.000157	0.000119	0.000141	0.000132	0.000145	0.000143
2397.52	0.000103	9.4e-05	0.000101	0.000108	0.000111	0.000134	0.000137	0.000104	0.000137	0.00012	0.000133	0.000133
2399.45	9.6e-05	0.0001	9.2e-05	0.000109	0.000114	0.00014	0.000103	9.7e-05	0.00015	0.000127	0.000125	0.000129
2401.38	0.000107	0.000117	0.000112	0.000129	0.000117	0.000142	9.9e-05	0.000108	0.000168	0.000146	0.000131	0.000134
2403.3	0.00014	0.000132	0.000136	0.000148	0.000127	0.000143	0.000107	0.000139	0.000178	0.000164	0.000143	0.000152
2405.23	0.000163	0.000142	0.000143	0.000155	0.000145	0.000151	0.000117	0.000161	0.000181	0.000186	0.000164	0.000173
2407.16	0.000161	0.000144	0.000146	0.000138	0.000156	0.000149	0.000141	0.000157	0.000179	0.000196	0.000176	0.000189
2409.09	0.000148	0.000136	0.000144	0.000111	0.000152	0.000133	0.000163	0.000135	0.000163	0.000189	0.000164	0.000179
2411.02	0.000133	0.000122	0.000123	9.6e-05	0.000139	0.000108	0.000165	0.000105	0.000132	0.000157	0.000127	0.000147
2412.95	0.000109	0.000103	9.4e-05	8.3e-05	9.8e-05	8.5e-05	0.000141	8.1e-05	0.000102	0.000114	0.000103	0.000116
2414.88	8.4e-05	7.9e-05	7.4e-05	8.3e-05	4.5e-05	6.5e-05	9.4e-05	6.6e-05	8.9e-05	9.4e-05	0.000106	9.7e-05
2416.81	7.4e-05	6.8e-05	7.2e-05	7.7e-05	2.3e-05	6.6e-05	4.6e-05	6.7e-05	9.3e-05	0.0001	0.000117	9.7e-05
2418.74	8.3e-05	9.6e-05	9.4e-05	7.2e-05	3.9e-05	8.8e-05	6.1e-05	8.3e-05	0.000113	0.000126	0.000129	0.000119
2420.66	0.000104	0.000143	0.000124	8.7e-05	7.2e-05	0.000116	0.000104	0.000115	0.000145	0.000167	0.000143	0.000153
2422.59	0.000136	0.000181	0.000152	0.000122	0.000108	0.000144	0.000147	0.000151	0.000172	0.0002	0.000165	0.000177
2424.52	0.000169	0.000195	0.000164	0.000157	0.000133	0.000157	0.000168	0.000172	0.000187	0.0002	0.000175	0.000179
2426.45	0.00016	0.000173	0.000157	0.000168	0.000141	0.000147	0.000137	0.000165	0.000199	0.000186	0.00018	0.000174
2428.38	0.000117	0.000136	0.000147	0.000156	0.000142	0.000135	9.8e-05	0.000136	0.000194	0.000169	0.000177	0.000166
2430.31	8.5e-05	0.000108	0.000118	0.000121	0.000135	0.000123	8.6e-05	0.000107	0.000169	0.000141	0.000149	0.000163
2432.24	8e-05	0.000108	9.1e-05	0.0001	0.000116	0.000117	0.000103	9.5e-05	0.000147	0.000127	0.000124	0.000167
2434.17	0.000104	0.000112	9.2e-05	0.000119	0.000104	0.000128	0.000142	0.000112	0.000139	0.000141	0.000124	0.000173
2436.09	0.000148	0.000122	0.000125	0.000153	0.000109	0.000148	0.00019	0.000149	0.000152	0.000164	0.00015	0.000173
2438.02	0.000194	0.000156	0.000171	0.000179	0.000139	0.000169	0.000203	0.000182	0.000185	0.000195	0.000194	0.000184
2439.95	0.000211	0.000192	0.000209	0.000194	0.000179	0.000192	0.000199	0.000201	0.000232	0.000231	0.000239	0.000215
2441.88	0.000207	0.000207	0.000224	0.000189	0.000211	0.000211	0.000204	0.000208	0.000257	0.000247	0.000261	0.000229
2443.81	0.00019	0.000192	0.000198	0.000166	0.000218	0.000202	0.000193	0.000201	0.000249	0.000239	0.000237	0.000218
2445.74	0.000164	0.000157	0.000159	0.000147	0.000197	0.000174	0.000168	0.000177	0.000217	0.000215	0.000189	0.000199
2447.67	0.000142	0.000113	0.000127	0.000141	0.000163	0.000147	0.00014	0.000149	0.000179	0.000177	0.000145	0.000168
2449.6	0.000122	8.9e-05	0.000104	0.000132	0.000134	0.000123	0.000122	0.000122	0.00015	0.000143	0.00012	0.000135
2451.53	0.000108	9.9e-05	0.000103	0.000122	0.000118	0.000121	0.000122	0.000104	0.000136	0.00013	0.000118	0.00013
2453.45	0.00011	0.00012	0.00012	0.000126	0.000111	0.000139	0.000149	0.000103	0.000146	0.000141	0.000138	0.000148
2455.38	0.000128	0.000145	0.000138	0.000138	0.000124	0.00016	0.000184	0.000122	0.000167	0.000166	0.00017	0.000182
2457.31	0.000155	0.000173	0.000148	0.000151	0.000146	0.000168	0.000189	0.000147	0.000188	0.000189	0.000192	0.000218
2459.24	0.000179	0.000185	0.000169	0.00016	0.00016	0.000163	0.000172	0.000165	0.000204	0.000205	0.00021	0.000233
2461.17	0.000184	0.000162	0.000183	0.000151	0.000161	0.000147	0.00015	0.000172	0.000204	0.000206	0.000217	0.000209
2463.1	0.000159	0.000132	0.000164	0.000123	0.000141	0.000118	0.000116	0.000162	0.000178	0.000186	0.000187	0.000163
2465.03	0.000116	0.000107	0.000124	0.000104	0.000105	8.9e-05	7.6e-05	0.000125	0.000136	0.000159	0.00013	0.000125
2466.96	8.4e-05	9e-05	8.3e-05	9.6e-05	7.2e-05	7.2e-05	6.2e-05	8.2e-05	0.000107	0.000135	8.3e-05	0.0001
2468.88	7.2e-05	0.000106	6.4e-05	9.6e-05	6.1e-05	7.6e-05	8.2e-05	6.8e-05	0.000105	0.000122	7.2e-05	0.000107
2470.81	8.3e-05	0.000142	8.6e-05	0.00012	6.7e-05	9.7e-05	0.000102	9.4e-05	0.000131	0.000139	0.000109	0.000139
2472.74	0.000116	0.000161	0.000141	0.000147	9.4e-05	0.000133	0.000137	0.000136	0.000171	0.000172	0.000172	0.000178
2474.67	0.000155	0.000172	0.000185	0.000161	0.000135	0.000173	0.000183	0.000176	0.000206	0.000206	0.000227	0.000211
2476.6	0.000185	0.000188	0.000198	0.000179	0.000172	0.000195	0.0002	0.000198	0.00022	0.000226	0.000249	0.000234
2478.53	0.000197	0.000179	0.000191	0.000182	0.00019	0.000187	0.000196	0.000192	0.000215	0.000224	0.000234	0.000232
2480.46	0.00018	0.000156	0.000165	0.000153	0.000182	0.000159	0.00018	0.000171	0.000207	0.000202	0.000193	0.000202
2482.39	0.000136	0.000143	0.000125	0.000119	0.000155	0.000131	0.000149	0.000143	0.000185	0.000176	0.000154	0.00017
2484.32	0.000109	0.000115	9.9e-05	0.000103	0.000124	0.000111	0.000114	0.00012	0.00015	0.000152	0.000125	0.000149
2486.24	0.000107	8.9e-05	9.7e-05	9.9e-05	0.000113	0.000107	0.000107	0.00011	0.000134	0.00013	0.000122	0.000138
2488.17	0.000122	9.8e-05	0.000113	0.000117	0.000125	0.000117	0.000135	0.000119	0.00015	0.000142	0.000151	0.000143
2490.1	0.00015	0.000133	0.000138	0.000159	0.000148	0.000147	0.00017	0.00015	0.000189	0.00018	0.000195	0.000169
2492.03	0.000169	0.000174	0.000176	0.000189	0.000178	0.000181	0.0002	0.000187	0.000234	0.000224	0.000231	0.000199
2493.96	0.000165	0.000212	0.000193	0.000191	0.000195	0.00021	0.000213	0.000207	0.000265	0.00025	0.000235	0.000219
2495.89	0.000159	0.000212	0.000174	0.000175	0.00019	0.00022	0.000195	0.000196	0.000249	0.000243	0.000216	0.000225
2497.82	0.000149	0.000164	0.000137	0.000157	0.000173	0.000186	0.000159	0.000161	0.000199	0.000202	0.000186	0.000204
2499.75	0.000119	0.000111	9.3e-05	0.000129	0.000137	0.000131	0.000129	0.000111	0.00015	0.000138	0.000145	0.000157
2501.67	8.8e-05	7.2e-05	6e-05	8.7e-05	0.000108	8.6e-05	0.000119	6.8e-05	0.000108	9.4e-05	0.000111	0.000109
2503.6	6.4e-05	5.5e-05	6e-05	6.4e-05	9e-05	6.8e-05	9.6e-05	5.4e-05	9.2e-05	8.1e-05	9.2e-05	8.3e-05
2505.53	6.2e-05	6.8e-05	8.7e-05	5.9e-05	8.1e-05	8e-05	7.9e-05	6.8e-05	0.000101	9.1e-05	8.4e-05	8.8e-05
2507.46	9.1e-05	0.000103	9.8e-05	6.7e-05	7.5e-05	0.000107	0.000105	0.000104	0.000126	0.000121	0.0001	0.000124
2509.39	0.000141	0.000133	0.000107	9.8e-05	8.2e-05	0.000137	0.00013	0.00015	0.000158	0.000171	0.000147	0.000168
2511.32	0.000174	0.000152	0.000129	0.000149	0.000112	0.000156	0.000148	0.00019	0.000189	0.000211	0.00019	0.000191
2513.25	0.000176	0.000159	0.000147	0.000173	0.00014	0.00016	0.000159	0.000205	0.000196	0.000218	0.000198	0.000192
2515.18	0.000154	0.000147	0.000148	0.000167	0.000154	0.000145	0.000139	0.000179	0.000171	0.000202	0.000178	0.000171
2517.1	0.000109	0.000132	0.000134	0.000146	0.000133	0.000127	0.000113	0.000128	0.000134	0.000164	0.000132	0.000136
2519.03	6.9e-05	0.000115	0.000106	0.000105	8.8e-05	9.3e-05	9.6e-05	7.3e-05	0.000103	0.000121	9.5e-05	0.000106
2520.96	5.3e-05	9.6e-05	7.5e-05	7.2e-05	4.8e-05	6e-05	9.3e-05	5.3e-05	9.4e-05	0.000103	0.0001	9.6e-05
2522.89	6.8e-05	8.8e-05	8.2e-05	7e-05	4.5e-05	6.1e-05	7.6e-05	8.1e-05	0.000113	0.000127	0.000126	0.000103
2524.82	0.000107	9.8e-05	0.000112	0.000103	7.6e-05	8.1e-05	7.4e-05	0.000124	0.000156	0.000172	0.000157	0.000126
2526.75	0.000149	0.000124	0.000151	0.000152	0.000116	0.000124	0.000109	0.000167	0.000201	0.000211	0.000189	0.000166
2528.68	0.00018	0.000161	0.000194	0.000181	0.000157	0.000172	0.000149	0.000198	0.000224	0.000238	0.000203	0.000203
2530.61	0.000197	0.000193	0.000201	0.000177	0.00019	0.000203	0.000201	0.000198	0.000226	0.000242	0.000195	0.000224
2532.54	0.000191	0.000188	0.000172	0.000156	0.000202	0.000202	0.000218	0.000165	0.00021	0.000217	0.000183	0.000222
2534.46	0.00016	0.000158	0.000136	0.000137	0.000189	0.000184	0.000204	0.000141	0.00019	0.00019	0.000165	0.000195
2536.39	0.000119	0.000126	0.000122	0.000122	0.000154	0.000158	0.000147	0.00012	0.000179	0.000169	0.000143	0.000158
2538.32	9.8e-05	9.7e-05	0.00011	0.000118	0.000111	0.00012	9.4e-05	9.1e-05	0.000179	0.000135	0.000137	0.000132
2540.25	0.000101	9e-05	0.000109	0.000117	9.7e-05	9.7e-05	9.5e-05	9.1e-05	0.000172	0.000114	0.000151	0.000127
2542.18	0.000129	0.000109	0.000119	0.000116	0.000116	0.000104	0.000116	0.000123	0.000173	0.000135	0.000171	0.000152
2544.11	0.000175	0.000149	0.000116	0.000129	0.000147	0.000137	0.000168	0.000162	0.000193	0.000179	0.000196	0.000198
2546.04	0.000202	0.000187	0.000136	0.000152	0.000177	0.000175	0.000205	0.000202	0.000213	0.000226	0.000218	0.000225
2547.97	0.000192	0.000199	0.000165	0.000175	0.000194	0.000195	0.000201	0.000226	0.000236	0.000263	0.000218	0.000228
2549.89	0.000157	0.000182	0.000177	0.00019	0.000186	0.000192	0.000196	0.000196	0.000235	0.000249	0.000201	0.000209
2551.82	0.000128	0.000147	0.000156	0.00018	0.000162	0.000162	0.000197	0.000136	0.0002	0.000197	0.000173	0.000169
2553.75	0.000114	0.000109	0.00012	0.000139	0.000136	0.000121	0.000167	9.3e-05	0.000144	0.000151	0.000138	0.00013
2555.68	0.000117	7.7e-05	9.6e-05	0.000107	0.0001	9.4e-05	0.000105	7.1e-05	0.000106	0.000127	0.000106	0.000112
2557.61	0.000118	7.5e-05	9.1e-05	9.1e-05	5.7e-05	8.2e-05	5.6e-05	7.1e-05	8.8e-05	0.000109	0.00011	0.000117
2559.54	0.000103	9.7e-05	0.000113	7.1e-05	4e-05	8.9e-05	3.2e-05	9.9e-05	9.5e-05	0.000112	0.000137	0.000138
2561.47	9.1e-05	0.000124	0.000137	7.7e-05	6.4e-05	0.000115	5.4e-05	0.000139	0.00014	0.000143	0.000157	0.000165
2563.4	0.000102	0.000159	0.000149	0.000112	0.000103	0.000136	0.000126	0.000162	0.000193	0.000185	0.000174	0.000183
2565.33	0.000142	0.00019	0.000153	0.000152	0.000144	0.000155	0.000196	0.000177	0.000221	0.000231	0.000188	0.000185
2567.25	0.000188	0.000206	0.000154	0.000183	0.000171	0.000161	0.000232	0.000187	0.000224	0.000247	0.000198	0.00018
2569.18	0.000192	0.000191	0.000155	0.0002	0.00016	0.00016	0.000222	0.000186	0.000207	0.00022	0.000204	0.000182
2571.11	0.000156	0.000157	0.000156	0.000175	0.000135	0.000157	0.000168	0.000165	0.000166	0.000168	0.000197	0.000184
2573.04	0.000129	0.000127	0.000152	0.000131	0.00013	0.00014	0.00011	0.000145	0.000135	0.000135	0.000163	0.000173
2574.97	0.000119	0.000111	0.000141	0.000115	0.000134	0.000119	7.6e-05	0.000133	0.000138	0.000142	0.000139	0.000167
2576.9	0.000126	0.000122	0.000143	0.000125	0.000136	0.000117	7.4e-05	0.000123	0.000167	0.000181	0.000155	0.000185
2578.83	0.000154	0.000157	0.000153	0.000152	0.000142	0.000152	0.000128	0.000145	0.000212	0.000229	0.000202	0.000219
2580.76	0.000184	0.000199	0.00017	0.000183	0.000163	0.000195	0.000207	0.00019	0.000263	0.000266	0.000258	0.000257
2582.68	0.000204	0.000212	0.000187	0.000205	0.000198	0.000239	0.000262	0.000229	0.000296	0.00029	0.000297	0.000285
2584.61	0.000223	0.00021	0.000201	0.000219	0.000234	0.000265	0.000286	0.000245	0.000303	0.000293	0.000299	0.000281
2586.54	0.000221	0.0002	0.000206	0.00021	0.000253	0.000251	0.000264	0.000238	0.000291	0.000265	0.000269	0.000262
2588.47	0.000189	0.000176	0.000199	0.000184	0.000238	0.000211	0.000199	0.0002	0.000254	0.000218	0.000242	0.000238
2590.4	0.000148	0.000151	0.000169	0.000147	0.000199	0.000171	0.000134	0.000143	0.00021	0.000173	0.000209	0.000208
2592.33	0.000111	0.000137	0.00013	0.000124	0.000161	0.000146	0.000111	0.000109	0.000169	0.000157	0.000188	0.000189
2594.26	9.9e-05	0.000132	0.000111	0.000119	0.000138	0.000125	0.00012	0.000106	0.000149	0.000169	0.00019	0.000186
2596.19	0.000126	0.000143	0.000103	0.000132	0.000131	0.000133	0.000154	0.000132	0.000163	0.000202	0.00021	0.000208
2598.12	0.000172	0.000163	0.000119	0.000166	0.000144	0.000147	0.000194	0.000172	0.000209	0.000228	0.000238	0.000245
2600.04	0.000202	0.000183	0.000162	0.000197	0.00018	0.000167	0.000214	0.000205	0.000259	0.000236	0.000266	0.000273
2601.97	0.000227	0.000202	0.000211	0.000219	0.000213	0.000208	0.000228	0.000222	0.000278	0.000247	0.000292	0.000275
2603.9	0.000222	0.00022	0.000239	0.000222	0.000224	0.000238	0.000237	0.000222	0.000266	0.000255	0.000279	0.00025
2605.83	0.000173	0.000219	0.000231	0.000211	0.000207	0.000233	0.000231	0.000212	0.000228	0.000255	0.000236	0.00022
2607.76	0.000122	0.000181	0.000198	0.000182	0.00016	0.000205	0.000205	0.00019	0.000196	0.000242	0.000192	0.000187
2609.69	0.000102	0.000144	0.000149	0.000141	0.000114	0.000165	0.000168	0.000158	0.000183	0.000218	0.000165	0.000171
2611.62	0.000105	0.000127	0.000118	0.000116	9.4e-05	0.000118	0.000138	0.000139	0.000176	0.00018	0.000167	0.000175
2613.55	0.000135	0.000143	0.000122	0.000123	0.000112	0.00011	0.000145	0.000145	0.000183	0.00017	0.00019	0.000194
2615.47	0.00019	0.000193	0.000153	0.00017	0.000142	0.000147	0.000195	0.000182	0.000211	0.000214	0.000225	0.000232
2617.4	0.00023	0.00024	0.000199	0.000226	0.00018	0.000191	0.000249	0.000232	0.000257	0.000272	0.00026	0.000272
2619.33	0.000249	0.000249	0.000246	0.000254	0.000229	0.000231	0.000276	0.000261	0.000304	0.000316	0.000291	0.000299
2621.26	0.000259	0.000244	0.000292	0.000255	0.000263	0.000264	0.000281	0.000269	0.000336	0.000334	0.000308	0.000312
2623.19	0.00025	0.000256	0.000301	0.00024	0.00027	0.000272	0.000251	0.000254	0.000334	0.000318	0.000308	0.000315
2625.12	0.000234	0.000241	0.000259	0.000215	0.000257	0.000249	0.000205	0.000234	0.000302	0.000276	0.000295	0.000294
2627.05	0.000219	0.000198	0.0002	0.000185	0.000232	0.000221	0.000165	0.000218	0.000257	0.000245	0.000262	0.000249
2628.98	0.000206	0.000162	0.000143	0.000165	0.000191	0.000191	0.000132	0.000193	0.000218	0.000233	0.000225	0.000212
2630.91	0.000191	0.000148	0.000129	0.000153	0.000167	0.000167	0.000125	0.000161	0.00021	0.000224	0.000208	0.000195
2632.83	0.000183	0.00016	0.000161	0.000172	0.000165	0.000159	0.000147	0.000146	0.000217	0.000222	0.000214	0.000202
2634.76	0.000179	0.000201	0.00021	0.000223	0.000176	0.000182	0.000191	0.000172	0.000241	0.000245	0.000239	0.000236
2636.69	0.000198	0.00024	0.000243	0.00027	0.000207	0.000226	0.000237	0.00022	0.000282	0.000274	0.000287	0.000271
2638.62	0.000242	0.000254	0.000253	0.000291	0.000252	0.000252	0.000261	0.000259	0.000317	0.000292	0.000317	0.00029
2640.55	0.000266	0.000251	0.00025	0.000277	0.000286	0.000256	0.000268	0.000264	0.000325	0.000298	0.000301	0.000283
2642.48	0.00026	0.00024	0.000223	0.000239	0.000281	0.000238	0.000264	0.000234	0.000309	0.000295	0.000259	0.000261
2644.41	0.000213	0.000212	0.00019	0.000186	0.000238	0.000199	0.000245	0.000181	0.000272	0.000262	0.000224	0.000228
2646.34	0.000154	0.000164	0.000157	0.00015	0.000174	0.00016	0.000203	0.000141	0.000216	0.000208	0.000191	0.000193
2648.26	0.000124	0.000126	0.000127	0.00014	0.000119	0.000134	0.000161	0.000131	0.000182	0.000176	0.000168	0.000178
2650.19	0.00014	0.000125	0.000126	0.00015	0.000103	0.000137	0.00014	0.000143	0.000178	0.000184	0.000189	0.00019
2652.12	0.000188	0.000166	0.000163	0.000176	0.000128	0.000159	0.00014	0.000168	0.000193	0.00023	0.000219	0.000215
2654.05	0.000238	0.000222	0.00022	0.000208	0.000169	0.0002	0.000189	0.000204	0.000236	0.00029	0.000243	0.000248
2655.98	0.00026	0.00027	0.000276	0.000245	0.000214	0.000252	0.000245	0.000244	0.000292	0.000335	0.000276	0.000294
2657.91	0.000255	0.000284	0.000305	0.00026	0.000244	0.000273	0.000268	0.000275	0.000322	0.000343	0.000315	0.000326
2659.84	0.000248	0.000264	0.000297	0.000253	0.000252	0.000265	0.000275	0.000305	0.000323	0.00033	0.000322	0.000321
2661.77	0.000231	0.000238	0.000247	0.000231	0.000243	0.000238	0.000271	0.0003	0.000308	0.000307	0.000307	0.000297
2663.69	0.0002	0.000216	0.000181	0.000208	0.000214	0.0002	0.000236	0.000252	0.000272	0.00027	0.000294	0.00026
2665.62	0.000177	0.000207	0.000141	0.000188	0.000177	0.000178	0.000193	0.000194	0.000237	0.00023	0.000257	0.000222
2667.55	0.000174	0.000203	0.000141	0.000188	0.000161	0.000182	0.000172	0.000148	0.000233	0.000213	0.000232	0.000214
2669.48	0.000175	0.000205	0.000175	0.000208	0.00017	0.000209	0.000174	0.000157	0.000253	0.000231	0.000244	0.000251
2671.41	0.000203	0.000212	0.000214	0.000224	0.000192	0.000237	0.000215	0.000208	0.000284	0.000273	0.000265	0.000293
2673.34	0.00024	0.000231	0.000236	0.000241	0.000219	0.000249	0.000271	0.00026	0.000319	0.000315	0.000277	0.000323
2675.27	0.000247	0.000258	0.000251	0.000249	0.000242	0.000253	0.000296	0.000283	0.000334	0.000336	0.000294	0.000346
2677.2	0.000236	0.000262	0.000263	0.000238	0.000265	0.000258	0.000268	0.000289	0.000324	0.000337	0.000328	0.000343
2679.13	0.000223	0.000251	0.000264	0.000217	0.000298	0.000267	0.00025	0.000272	0.000309	0.000328	0.000343	0.000302
2681.05	0.000211	0.000221	0.000246	0.00021	0.000309	0.000259	0.00024	0.000231	0.000297	0.000304	0.000323	0.000259
2682.98	0.000193	0.000171	0.000219	0.000202	0.000266	0.000232	0.000223	0.0002	0.00027	0.000255	0.000273	0.000235
2684.91	0.00019	0.000141	0.000173	0.000176	0.000209	0.000206	0.000202	0.000183	0.000243	0.00022	0.000213	0.000216
2686.84	0.000194	0.000151	0.000135	0.000168	0.000179	0.00018	0.000188	0.000183	0.000239	0.000218	0.000186	0.000215
2688.77	0.000194	0.000177	0.000149	0.000181	0.000183	0.000188	0.000187	0.000198	0.000258	0.000244	0.000222	0.000232
2690.7	0.000211	0.000216	0.000192	0.000204	0.000215	0.00023	0.000198	0.000228	0.000291	0.000289	0.000288	0.000266
2692.63	0.00024	0.000263	0.000246	0.000249	0.000253	0.000256	0.000248	0.000258	0.000319	0.000329	0.00033	0.0003
2694.56	0.000262	0.000279	0.000283	0.00029	0.000266	0.000259	0.000297	0.000274	0.000332	0.00034	0.000341	0.000326
2696.48	0.000266	0.000283	0.000273	0.000296	0.00025	0.000257	0.000294	0.000281	0.000324	0.000336	0.000336	0.000329
2698.41	0.000256	0.000281	0.000229	0.000273	0.000232	0.000254	0.000246	0.000261	0.000302	0.000329	0.000315	0.000307
2700.34	0.000227	0.000257	0.000179	0.000247	0.000211	0.000234	0.000186	0.000217	0.000285	0.000302	0.000284	0.00028
2702.27	0.000194	0.000227	0.000164	0.000211	0.000185	0.000213	0.000149	0.000186	0.000271	0.000267	0.000255	0.000256
2704.2	0.000184	0.00022	0.000184	0.000168	0.000178	0.000199	0.000167	0.000196	0.000266	0.000252	0.000228	0.000258
2706.13	0.000209	0.000231	0.000252	0.000192	0.000207	0.000199	0.000227	0.000242	0.000289	0.000282	0.000247	0.00029
2708.06	0.000264	0.000279	0.000332	0.00025	0.000259	0.000228	0.000294	0.000292	0.000337	0.000338	0.000311	0.000339
2709.99	0.000323	0.000347	0.000375	0.000303	0.000308	0.000286	0.000339	0.000324	0.000388	0.000409	0.00038	0.0004
2711.92	0.000369	0.000369	0.000377	0.00036	0.000341	0.000347	0.000369	0.000344	0.000422	0.000462	0.000439	0.000459
2713.84	0.000382	0.000373	0.000352	0.00039	0.000358	0.000377	0.000374	0.000353	0.00044	0.00047	0.000469	0.000481
2715.77	0.000359	0.000365	0.000326	0.000351	0.00035	0.000379	0.000363	0.000351	0.000422	0.00045	0.000454	0.000447
2717.7	0.000314	0.000315	0.000304	0.000286	0.000319	0.000355	0.000342	0.000336	0.000381	0.000413	0.000397	0.000391
2719.63	0.000266	0.000261	0.000286	0.000263	0.000281	0.000298	0.000308	0.000292	0.000345	0.000366	0.000324	0.000345
2721.56	0.000233	0.000235	0.000265	0.000255	0.000256	0.000243	0.000281	0.000245	0.000325	0.000312	0.000285	0.000312
2723.49	0.000226	0.000218	0.000245	0.00027	0.000257	0.000237	0.000269	0.00023	0.000345	0.000299	0.000289	0.000306
2725.42	0.000262	0.000238	0.00025	0.000302	0.000294	0.00027	0.000281	0.000253	0.000392	0.000329	0.000346	0.000337
2727.35	0.000309	0.000308	0.000277	0.000307	0.000347	0.000313	0.000301	0.000291	0.000427	0.000373	0.000409	0.000387
2729.27	0.000343	0.000353	0.000297	0.000289	0.00036	0.000351	0.000334	0.000324	0.000429	0.000426	0.000427	0.000429
2731.2	0.000348	0.000349	0.000298	0.000284	0.000335	0.000345	0.000366	0.000343	0.000405	0.000448	0.000412	0.000442
2733.13	0.000317	0.000317	0.000286	0.000296	0.000299	0.000311	0.00036	0.000323	0.000385	0.000422	0.000389	0.000413
2735.06	0.000273	0.000267	0.000274	0.000291	0.000271	0.000287	0.000315	0.000286	0.000369	0.000383	0.000372	0.000351
2736.99	0.000245	0.000231	0.000249	0.000276	0.000254	0.000267	0.000254	0.000255	0.000355	0.000348	0.000331	0.000288
2738.92	0.000227	0.000221	0.000218	0.000244	0.000241	0.000255	0.000197	0.000224	0.000325	0.00031	0.000285	0.000258
2740.85	0.000197	0.000208	0.000189	0.000202	0.000215	0.000232	0.000146	0.00021	0.000282	0.000273	0.000234	0.000248
2742.78	0.000175	0.000199	0.000175	0.000187	0.000175	0.000202	0.000143	0.000205	0.000259	0.000256	0.000207	0.00027
2744.71	0.000187	0.000217	0.000191	0.000212	0.000172	0.000202	0.000192	0.000211	0.000275	0.000262	0.00024	0.000314
2746.63	0.000235	0.000259	0.000246	0.000258	0.000228	0.000249	0.000264	0.000246	0.000324	0.000317	0.000321	0.000348
2748.56	0.000308	0.000308	0.000315	0.000293	0.000295	0.000299	0.000337	0.000296	0.000377	0.000395	0.000412	0.00038
2750.49	0.000358	0.000347	0.000363	0.000323	0.000338	0.000335	0.000386	0.000342	0.000426	0.00045	0.000449	0.000415
2752.42	0.000358	0.000347	0.00038	0.000326	0.000349	0.000362	0.000394	0.000359	0.000441	0.000466	0.000431	0.000423
2754.35	0.000329	0.000318	0.000363	0.000308	0.000321	0.000337	0.000371	0.000343	0.00041	0.000434	0.000387	0.000401
2756.28	0.000313	0.000278	0.000328	0.000296	0.000284	0.000304	0.000356	0.000311	0.000366	0.000379	0.000352	0.000381
2758.21	0.000306	0.000256	0.000288	0.000282	0.000278	0.000296	0.000322	0.000293	0.000337	0.000348	0.000346	0.000355
2760.14	0.000296	0.000271	0.000272	0.000283	0.000306	0.000289	0.000287	0.000298	0.000341	0.000355	0.000363	0.000347
2762.06	0.000302	0.000299	0.000288	0.000297	0.000333	0.000286	0.000279	0.000313	0.000396	0.000374	0.000387	0.000381
2763.99	0.00032	0.000344	0.000319	0.000333	0.000363	0.000304	0.000304	0.000333	0.00047	0.000415	0.000413	0.000419
2765.92	0.000357	0.000395	0.000371	0.000389	0.000386	0.000341	0.000358	0.000363	0.000512	0.00047	0.000466	0.000452
2767.85	0.000384	0.000424	0.000412	0.000431	0.000379	0.000381	0.00042	0.000391	0.000521	0.000514	0.000502	0.000494
2769.78	0.000396	0.00043	0.000419	0.000443	0.000373	0.000422	0.00045	0.000414	0.000508	0.000534	0.000502	0.000523
2771.71	0.000416	0.000432	0.000393	0.000431	0.000393	0.000443	0.00042	0.000424	0.000485	0.000534	0.000503	0.00053
2773.64	0.000431	0.000428	0.00035	0.000409	0.000423	0.000438	0.000394	0.000419	0.000462	0.000506	0.000493	0.000527
2775.57	0.000436	0.00041	0.000337	0.000372	0.000438	0.000408	0.000386	0.000404	0.000456	0.000471	0.000469	0.0005
2777.5	0.000431	0.000401	0.000361	0.00036	0.000429	0.000371	0.000387	0.000384	0.000467	0.00046	0.00046	0.00046
2779.42	0.000412	0.000397	0.000413	0.000394	0.000401	0.000374	0.000387	0.000394	0.000494	0.00048	0.000461	0.000458
2781.35	0.000387	0.000404	0.000454	0.000436	0.000384	0.000404	0.000378	0.000409	0.000521	0.000515	0.000461	0.000489
2783.28	0.000408	0.000433	0.000475	0.000459	0.000396	0.000439	0.000388	0.000415	0.000556	0.000553	0.000496	0.00053
2785.21	0.000465	0.000475	0.000487	0.000482	0.00044	0.000475	0.00045	0.00044	0.000609	0.000604	0.00057	0.000592
2787.14	0.000513	0.000536	0.000512	0.000513	0.000504	0.000511	0.00055	0.000482	0.000655	0.00065	0.000636	0.000659
2789.07	0.000554	0.000587	0.00056	0.000534	0.000549	0.000512	0.000626	0.000528	0.000687	0.000681	0.000682	0.000688
2791	0.00056	0.000589	0.000583	0.000551	0.00054	0.000498	0.000622	0.000545	0.000686	0.000689	0.000698	0.000685
2792.93	0.000536	0.000561	0.000573	0.000564	0.000505	0.000495	0.000516	0.000527	0.000661	0.000668	0.000664	0.000658
2794.85	0.000518	0.000545	0.000549	0.000548	0.000478	0.000494	0.000403	0.00049	0.000633	0.000647	0.000624	0.000629
2796.78	0.000532	0.000539	0.000534	0.000516	0.000467	0.000509	0.000386	0.000482	0.000629	0.000659	0.000615	0.000637
2798.71	0.000566	0.00058	0.000555	0.000562	0.000507	0.000554	0.000457	0.000524	0.000673	0.000704	0.000656	0.000692
2800.64	0.000639	0.00065	0.000621	0.000662	0.000576	0.000614	0.000579	0.000581	0.000754	0.000757	0.000737	0.000765
2802.57	0.000722	0.000704	0.000691	0.000733	0.000621	0.000653	0.000696	0.000632	0.000835	0.000821	0.000831	0.000826
2804.5	0.000767	0.000756	0.000746	0.000767	0.000664	0.000698	0.000764	0.000665	0.000889	0.000893	0.000912	0.000879
2806.43	0.000805	0.0008	0.000797	0.000795	0.000716	0.000747	0.000787	0.000712	0.000937	0.000955	0.000966	0.000915
2808.36	0.000833	0.000826	0.000831	0.000804	0.000769	0.000773	0.000821	0.000781	0.000965	0.001005	0.000989	0.00096
2810.28	0.000849	0.000835	0.000829	0.000806	0.000809	0.000789	0.000852	0.000828	0.000992	0.001033	0.000969	0.001001
2812.21	0.00085	0.000859	0.000832	0.000832	0.000829	0.000805	0.000829	0.000825	0.00103	0.001029	0.000959	0.001002
2814.14	0.000862	0.000872	0.000861	0.000847	0.000845	0.000814	0.000812	0.000808	0.001064	0.001021	0.000988	0.000996
2816.07	0.0009	0.000894	0.000889	0.000861	0.000856	0.000835	0.000809	0.000819	0.001111	0.001053	0.001053	0.001035
2818	0.000951	0.000959	0.000953	0.00092	0.000889	0.000887	0.000842	0.000857	0.001175	0.001138	0.001145	0.001122
2819.93	0.00105	0.00105	0.001063	0.001067	0.000969	0.00097	0.000923	0.000936	0.00126	0.001272	0.001251	0.001248
2821.86	0.001193	0.001178	0.001197	0.001225	0.001098	0.001094	0.001034	0.001051	0.001384	0.00143	0.001375	0.001394
2823.79	0.001335	0.001327	0.001335	0.00134	0.00124	0.001227	0.001168	0.001177	0.001554	0.001595	0.001524	0.001551
2825.72	0.001451	0.001467	0.00147	0.00145	0.001371	0.001348	0.001321	0.001314	0.001722	0.001757	0.001686	0.001705
2827.64	0.00158	0.001612	0.001588	0.001573	0.001495	0.00146	0.001507	0.001463	0.001898	0.00191	0.001856	0.001864
2829.57	0.001736	0.001777	0.001716	0.00172	0.001605	0.001591	0.00167	0.001609	0.002097	0.002072	0.002042	0.002042
2831.5	0.001924	0.001984	0.001902	0.001943	0.001749	0.001779	0.001808	0.001767	0.002317	0.002306	0.002282	0.002268
2833.43	0.00225	0.002298	0.002213	0.002284	0.002013	0.00206	0.002017	0.002022	0.002673	0.00269	0.002643	0.002637
2835.36	0.002788	0.002784	0.002752	0.002771	0.002479	0.002511	0.002444	0.002463	0.003291	0.003308	0.003238	0.003252
2837.29	0.003591	0.003561	0.003576	0.003536	0.003205	0.003211	0.003212	0.003168	0.004233	0.004266	0.004165	0.004196
2839.22	0.004789	0.004794	0.004785	0.00476	0.004263	0.004273	0.004377	0.004224	0.005632	0.005683	0.005533	0.0056
2841.15	0.006517	0.006588	0.006506	0.006556	0.005757	0.005804	0.005987	0.005697	0.007663	0.007684	0.007537	0.007627
2843.07	0.008343	0.008449	0.008289	0.008422	0.007367	0.007438	0.00762	0.007288	0.009846	0.009866	0.009737	0.009818
2845	0.008938	0.00899	0.008781	0.008971	0.007945	0.008026	0.008107	0.007888	0.010643	0.010723	0.010568	0.010631
2846.93	0.007223	0.00712	0.006951	0.007089	0.006489	0.006559	0.006482	0.006473	0.008722	0.008807	0.00866	0.008678
2848.86	0.003466	0.003217	0.003144	0.003134	0.003192	0.003226	0.003015	0.003205	0.004272	0.004318	0.00425	0.004186
2850.79	-0.000872	-0.001143	-0.001171	-0.001312	-0.000691	-0.000663	-0.000903	-0.000625	-0.000986	-0.000997	-0.000933	-0.001065
2852.72	-0.004068	-0.004222	-0.004234	-0.004421	-0.003542	-0.003523	-0.003711	-0.00343	-0.004867	-0.004947	-0.00478	-0.004917
2854.65	-0.005139	-0.005136	-0.005111	-0.005277	-0.004412	-0.004445	-0.004526	-0.004337	-0.006138	-0.006211	-0.006059	-0.006114
2856.58	-0.004489	-0.004394	-0.00433	-0.004465	-0.00367	-0.003784	-0.00377	-0.003666	-0.005252	-0.005245	-0.005199	-0.005139
2858.51	-0.003289	-0.003205	-0.003108	-0.003174	-0.002439	-0.002609	-0.002573	-0.002507	-0.003638	-0.003586	-0.003642	-0.003529
2860.43	-0.002148	-0.002121	-0.002011	-0.00202	-0.001348	-0.001529	-0.001523	-0.001488	-0.002151	-0.002136	-0.00223	-0.002137
2862.36	-0.001112	-0.001113	-0.001044	-0.001007	-0.000452	-0.00061	-0.000624	-0.000625	-0.000895	-0.000944	-0.000995	-0.000974
2864.29	-0.000229	-0.00022	-0.000209	-9.9e-05	0.000239	0.000146	0.000144	0.000107	0.000105	2.2e-05	4.4e-05	-4e-06
2866.22	0.000368	0.000409	0.000412	0.000517	0.000659	0.000622	0.000626	0.000583	0.000716	0.000663	0.000679	0.000628
2868.15	0.000596	0.000656	0.000672	0.000703	0.000715	0.000716	0.000725	0.000674	0.000858	0.000857	0.000808	0.00082
2870.08	0.000502	0.000553	0.000549	0.000539	0.000476	0.000471	0.000502	0.000443	0.000589	0.000616	0.000547	0.000609
2872.01	0.000236	0.000275	0.000238	0.000226	9.9e-05	7.4e-05	0.00013	6.6e-05	0.000125	0.000134	9e-05	0.000151
2873.94	-1.3e-05	1.2e-05	-1.4e-05	-5.9e-05	-0.000248	-0.000235	-0.000229	-0.000259	-0.000268	-0.00029	-0.000309	-0.000245
2875.86	-0.000104	-9.3e-05	-7.4e-05	-0.000128	-0.000374	-0.000341	-0.000396	-0.000386	-0.000429	-0.000437	-0.00041	-0.000374
2877.79	5e-05	5.6e-05	0.0001	5.9e-05	-0.000243	-0.000217	-0.000277	-0.000264	-0.000262	-0.000249	-0.000229	-0.000211
2879.72	0.000382	0.000391	0.000415	0.000383	5.8e-05	8e-05	2.8e-05	3.5e-05	0.000152	0.000143	0.000129	0.000138
2881.65	0.000759	0.000771	0.000752	0.000771	0.000429	0.000408	0.000394	0.000407	0.000632	0.000604	0.000566	0.00058
2883.58	0.001121	0.001116	0.00107	0.001125	0.00079	0.00072	0.000767	0.000767	0.001073	0.001065	0.000989	0.00104
2885.51	0.001411	0.001406	0.001349	0.001368	0.001077	0.001026	0.001076	0.001078	0.001458	0.001446	0.001363	0.001417
2887.44	0.001599	0.001586	0.001539	0.0015	0.00129	0.001295	0.001276	0.001304	0.001739	0.001747	0.001664	0.001706
2889.37	0.001695	0.001713	0.00165	0.001607	0.001454	0.001495	0.001454	0.001447	0.001913	0.001986	0.001903	0.001907
2891.3	0.001786	0.001849	0.001772	0.001745	0.001582	0.001656	0.001618	0.001586	0.002089	0.002184	0.002108	0.002074
2893.22	0.001918	0.001969	0.001921	0.001894	0.001711	0.001795	0.001761	0.001747	0.002274	0.002358	0.002296	0.00226
2895.15	0.002102	0.002102	0.002093	0.002061	0.001879	0.001922	0.00191	0.001907	0.002473	0.002538	0.002513	0.002465
2897.08	0.002327	0.002285	0.002275	0.002253	0.002085	0.002106	0.002113	0.002084	0.002745	0.002744	0.002772	0.00271
2899.01	0.002568	0.002519	0.002485	0.0025	0.002346	0.002371	0.002389	0.002327	0.00307	0.003004	0.003061	0.003023
2900.94	0.002888	0.002849	0.002789	0.002854	0.00265	0.002709	0.002725	0.002636	0.003479	0.003425	0.003428	0.003433
2902.87	0.003348	0.003353	0.003265	0.003362	0.003062	0.003148	0.003149	0.003055	0.004077	0.004069	0.003983	0.004011
2904.8	0.004066	0.004103	0.004051	0.004091	0.003708	0.003785	0.003769	0.003699	0.004959	0.005028	0.004869	0.00492
2906.73	0.005248	0.005326	0.005288	0.005233	0.004745	0.004807	0.004794	0.00471	0.006316	0.006477	0.006236	0.006338
2908.65	0.006943	0.007099	0.007006	0.006936	0.006263	0.00632	0.006318	0.006181	0.008241	0.00846	0.008245	0.008351
2910.58	0.008541	0.008734	0.008607	0.008598	0.007729	0.0078	0.007835	0.007626	0.01011	0.010346	0.010208	0.010314
2912.51	0.008903	0.009016	0.00886	0.009001	0.008054	0.008156	0.008191	0.007994	0.010583	0.010756	0.010687	0.010757
2914.44	0.007321	0.007252	0.007078	0.007297	0.006571	0.006703	0.00668	0.006611	0.008787	0.008823	0.008847	0.008776
2916.37	0.004076	0.00382	0.003683	0.003809	0.003588	0.003728	0.00359	0.003701	0.004965	0.004907	0.004983	0.004779
2918.3	0.000308	-5.7e-05	-0.000115	-0.000152	0.00015	0.000259	-7e-06	0.000286	0.000379	0.000289	0.000386	0.000162
2920.23	-0.002694	-0.003056	-0.003056	-0.003225	-0.002552	-0.002517	-0.002836	-0.002425	-0.003344	-0.003473	-0.00342	-0.003538
2922.16	-0.00437	-0.004646	-0.004589	-0.004814	-0.003983	-0.004008	-0.004271	-0.003903	-0.005401	-0.00556	-0.005525	-0.005568
2924.09	-0.005083	-0.005259	-0.005162	-0.005345	-0.004506	-0.00457	-0.004693	-0.004471	-0.006143	-0.006302	-0.0063	-0.006283
2926.01	-0.005412	-0.005506	-0.005425	-0.005496	-0.004672	-0.004775	-0.004784	-0.004665	-0.006328	-0.006476	-0.006488	-0.006458
2927.94	-0.005581	-0.005603	-0.00554	-0.005583	-0.004681	-0.00482	-0.004769	-0.004726	-0.006366	-0.006442	-0.006433	-0.00642
2929.87	-0.005651	-0.005586	-0.005555	-0.005576	-0.004604	-0.004764	-0.004745	-0.004707	-0.006355	-0.006346	-0.006327	-0.00629
2931.8	-0.005629	-0.005513	-0.005508	-0.005469	-0.004502	-0.004674	-0.004727	-0.004629	-0.0063	-0.006274	-0.00623	-0.006147
2933.73	-0.005553	-0.005406	-0.005373	-0.005349	-0.004412	-0.004556	-0.004586	-0.004517	-0.006163	-0.006152	-0.006123	-0.006008
2935.66	-0.005397	-0.005226	-0.00512	-0.005162	-0.004308	-0.004378	-0.004317	-0.004358	-0.00587	-0.005907	-0.005884	-0.005798
2937.59	-0.005035	-0.004901	-0.004729	-0.004816	-0.004063	-0.0041	-0.003968	-0.004065	-0.005389	-0.005452	-0.005442	-0.005374
2939.52	-0.004438	-0.004364	-0.00419	-0.004293	-0.003594	-0.003661	-0.003478	-0.003596	-0.004751	-0.004759	-0.004741	-0.004719
2941.44	-0.003669	-0.003639	-0.003523	-0.003592	-0.002932	-0.003013	-0.00283	-0.002934	-0.003956	-0.003883	-0.003826	-0.003881
2943.37	-0.002783	-0.002764	-0.002742	-0.002712	-0.002134	-0.002176	-0.002094	-0.002116	-0.002987	-0.002883	-0.002791	-0.002891
2945.3	-0.001845	-0.001808	-0.001857	-0.001745	-0.001263	-0.001254	-0.001274	-0.001236	-0.001899	-0.001797	-0.001726	-0.001809
2947.23	-0.000993	-0.000876	-0.000958	-0.000823	-0.000431	-0.000405	-0.000384	-0.000388	-0.000801	-0.000749	-0.000755	-0.00077
2949.16	-0.000335	-0.00014	-0.000228	-0.000119	0.000206	0.000235	0.000337	0.000255	6.6e-05	4.8e-05	-2.6e-05	3.1e-05
2951.09	5e-06	0.000179	0.00012	0.000202	0.000532	0.000532	0.000655	0.000536	0.000466	0.000401	0.000314	0.000403
2953.02	-5.7e-05	4.6e-05	2.8e-05	8.5e-05	0.000489	0.000444	0.000541	0.000436	0.000324	0.000235	0.000216	0.000265
2954.95	-0.000449	-0.000411	-0.000387	-0.000368	0.000113	6e-05	6.7e-05	1.9e-05	-0.000278	-0.000376	-0.000278	-0.000308
2956.87	-0.001031	-0.001044	-0.001	-0.000996	-0.000483	-0.000532	-0.000607	-0.000577	-0.001119	-0.001215	-0.001041	-0.001128
2958.8	-0.001676	-0.001707	-0.001668	-0.00165	-0.00119	-0.001232	-0.001282	-0.001217	-0.001987	-0.002047	-0.001884	-0.001986
2960.73	-0.002312	-0.002337	-0.002272	-0.002257	-0.001916	-0.001952	-0.001889	-0.001871	-0.00276	-0.00278	-0.002666	-0.002756
2962.66	-0.002875	-0.002903	-0.002805	-0.0028	-0.002606	-0.002609	-0.002489	-0.002497	-0.003398	-0.003371	-0.003321	-0.003367
2964.59	-0.003304	-0.00334	-0.003227	-0.003205	-0.003135	-0.003133	-0.003001	-0.002996	-0.00382	-0.003776	-0.003771	-0.003774
2966.52	-0.003538	-0.003523	-0.003433	-0.003412	-0.003412	-0.003418	-0.003297	-0.003307	-0.00399	-0.00395	-0.003955	-0.00391
2968.45	-0.003544	-0.003444	-0.003414	-0.003404	-0.00345	-0.003444	-0.003391	-0.003369	-0.003937	-0.00393	-0.003883	-0.003816
2970.38	-0.003329	-0.003207	-0.003234	-0.003212	-0.003276	-0.003253	-0.003265	-0.003178	-0.003698	-0.003744	-0.003626	-0.003612
2972.31	-0.002975	-0.002903	-0.002927	-0.002917	-0.00297	-0.002931	-0.002952	-0.002859	-0.003391	-0.003437	-0.003299	-0.003332
2974.23	-0.002601	-0.002604	-0.002555	-0.002584	-0.002642	-0.002599	-0.002577	-0.002548	-0.003092	-0.003081	-0.002988	-0.00304
2976.16	-0.002251	-0.002301	-0.002223	-0.002246	-0.002336	-0.002297	-0.00223	-0.002281	-0.002813	-0.00274	-0.002717	-0.002746
2978.09	-0.001976	-0.00202	-0.001943	-0.001933	-0.002032	-0.002032	-0.001918	-0.002029	-0.002528	-0.002446	-0.002461	-0.002445
2980.02	-0.001768	-0.001741	-0.0017	-0.001649	-0.001763	-0.001797	-0.001688	-0.001794	-0.002227	-0.002197	-0.002208	-0.002154
2981.95	-0.001574	-0.001499	-0.001512	-0.001441	-0.001559	-0.001596	-0.001544	-0.001576	-0.001969	-0.002	-0.00197	-0.001921
2983.88	-0.00138	-0.001298	-0.001327	-0.001291	-0.001384	-0.001413	-0.00138	-0.001374	-0.001747	-0.00178	-0.001738	-0.001744
2985.81	-0.001162	-0.001086	-0.0011	-0.00111	-0.001232	-0.001229	-0.001187	-0.001187	-0.00153	-0.001512	-0.001503	-0.001545
2987.74	-0.00092	-0.000868	-0.000855	-0.000883	-0.001066	-0.001028	-0.000988	-0.000993	-0.001292	-0.001228	-0.001237	-0.001291
2989.66	-0.000678	-0.000642	-0.000617	-0.000647	-0.000821	-0.0008	-0.0008	-0.00075	-0.001001	-0.00093	-0.000935	-0.000985
2991.59	-0.000418	-0.000398	-0.000358	-0.000406	-0.000516	-0.000551	-0.000562	-0.000476	-0.00064	-0.000622	-0.000618	-0.000622
2993.52	-0.000135	-0.000138	-9.1e-05	-0.000125	-0.000209	-0.000258	-0.00024	-0.000216	-0.000256	-0.000305	-0.000298	-0.000218
2995.45	0.000139	0.000124	0.000163	0.00016	7.8e-05	6.5e-05	8.5e-05	4.7e-05	0.000107	2.6e-05	3.2e-05	0.000154
2997.38	0.000374	0.00039	0.000375	0.000412	0.000312	0.000355	0.000365	0.000284	0.000433	0.000359	0.000359	0.000436
2999.31	0.000564	0.000589	0.000496	0.000596	0.000481	0.000556	0.000545	0.000455	0.000649	0.000617	0.000613	0.000611
3001.24	0.000682	0.00069	0.000577	0.00066	0.000595	0.000636	0.000591	0.00056	0.000778	0.000779	0.000761	0.00071
3003.17	0.000714	0.000704	0.000625	0.000638	0.000658	0.000625	0.000608	0.000615	0.000859	0.000859	0.00081	0.000752
3005.1	0.000682	0.000646	0.000618	0.000587	0.000651	0.00057	0.000626	0.000599	0.000858	0.000845	0.000767	0.000737
3007.02	0.000565	0.000559	0.000563	0.000525	0.000563	0.000508	0.000573	0.000531	0.000734	0.000733	0.000668	0.000655
3008.95	0.000404	0.000454	0.000455	0.000426	0.000464	0.000423	0.000452	0.000456	0.00056	0.000582	0.000551	0.000538
3010.88	0.000249	0.00031	0.000296	0.000293	0.000352	0.000298	0.000307	0.000348	0.000377	0.000416	0.0004	0.000394
3012.81	0.000136	0.000171	0.000162	0.000217	0.000268	0.000216	0.00021	0.000272	0.000216	0.000275	0.000258	0.000277
3014.74	0.000107	0.00012	0.000149	0.000205	0.000266	0.000235	0.000232	0.000278	0.000203	0.000247	0.000224	0.000257
3016.67	0.000135	0.000139	0.000195	0.000256	0.000299	0.000319	0.000336	0.000323	0.000298	0.000298	0.000288	0.000296
3018.6	0.000199	0.000218	0.000257	0.000345	0.000336	0.000396	0.000425	0.000364	0.000377	0.000365	0.000378	0.000368
3020.53	0.000249	0.000302	0.000329	0.000373	0.000372	0.000417	0.000467	0.000373	0.000422	0.000406	0.000447	0.000472
3022.45	0.000309	0.000365	0.000385	0.000372	0.000428	0.000428	0.000494	0.000418	0.000513	0.000504	0.000512	0.000609
3024.38	0.000394	0.000456	0.000429	0.000417	0.000477	0.000479	0.000547	0.000494	0.00061	0.000634	0.00058	0.000695
3026.31	0.000425	0.000503	0.000437	0.000448	0.000504	0.000528	0.000566	0.000529	0.000606	0.000664	0.000606	0.000661
3028.24	0.000414	0.0005	0.000444	0.000455	0.000511	0.000529	0.0005	0.000514	0.000581	0.000634	0.000593	0.00057
3030.17	0.000418	0.000503	0.000472	0.000507	0.000514	0.000494	0.000434	0.000489	0.000581	0.000608	0.000594	0.000528
3032.1	0.000484	0.00054	0.000534	0.00059	0.000554	0.000492	0.000475	0.000512	0.000634	0.000662	0.000666	0.00063
3034.03	0.00059	0.000599	0.000635	0.000644	0.000619	0.000557	0.000572	0.000571	0.000751	0.000767	0.00076	0.000788
3035.96	0.000709	0.000699	0.000725	0.000707	0.000679	0.000637	0.000661	0.000657	0.000878	0.000905	0.000853	0.000909
3037.89	0.000771	0.000756	0.000747	0.000734	0.000679	0.000662	0.000686	0.000695	0.000899	0.000966	0.000878	0.000914
3039.81	0.000722	0.000706	0.000709	0.000684	0.000647	0.000635	0.000641	0.000654	0.000841	0.000903	0.000822	0.000839
3041.74	0.000671	0.000667	0.000691	0.000685	0.000664	0.000635	0.000643	0.000665	0.000841	0.000861	0.000802	0.000804
3043.67	0.000652	0.000665	0.000694	0.000687	0.000705	0.000653	0.000702	0.000693	0.000859	0.000816	0.0008	0.000794
3045.6	0.00066	0.000695	0.000703	0.000659	0.000714	0.000682	0.000765	0.000686	0.000868	0.000802	0.000794	0.000809
3047.53	0.000705	0.000767	0.000744	0.000683	0.00073	0.000744	0.000809	0.000729	0.000887	0.000864	0.000824	0.000854
3049.46	0.000777	0.00086	0.000795	0.000758	0.000767	0.000776	0.000819	0.000791	0.000927	0.00096	0.000883	0.000932
3051.39	0.000838	0.000878	0.000798	0.000813	0.00079	0.000783	0.000789	0.000784	0.000953	0.001015	0.000905	0.000964
3053.32	0.000856	0.000827	0.000758	0.000863	0.000823	0.000793	0.000767	0.000764	0.000972	0.001003	0.000919	0.000953
3055.24	0.000833	0.000765	0.000739	0.000885	0.000837	0.000774	0.000707	0.000737	0.000965	0.000933	0.000903	0.000903
3057.17	0.00078	0.000718	0.00074	0.000808	0.000784	0.000731	0.000661	0.000658	0.000917	0.000859	0.000831	0.000831
3059.1	0.000676	0.000686	0.000715	0.000697	0.000666	0.000663	0.000652	0.000605	0.000829	0.000811	0.000759	0.000778
3061.03	0.000552	0.000627	0.00063	0.000588	0.000514	0.000529	0.000582	0.000567	0.000688	0.000695	0.00066	0.000676
3062.96	0.000444	0.000523	0.00049	0.000468	0.00037	0.000363	0.000441	0.000422	0.000494	0.000497	0.000499	0.000491
3064.89	0.000368	0.000424	0.000367	0.00041	0.000294	0.000275	0.000283	0.000259	0.000331	0.000338	0.000371	0.000334
3066.82	0.000384	0.000415	0.000374	0.000448	0.000298	0.00029	0.00022	0.000242	0.000311	0.000325	0.000362	0.000337
3068.75	0.00047	0.000468	0.000529	0.000492	0.000359	0.000366	0.00027	0.000305	0.000418	0.000443	0.000431	0.000459
3070.68	0.000558	0.000552	0.000655	0.000514	0.000409	0.000435	0.000424	0.0004	0.000542	0.000582	0.000523	0.000587
3072.6	0.000555	0.000592	0.000641	0.000495	0.000385	0.000428	0.000511	0.000458	0.000553	0.000594	0.000547	0.00059
3074.53	0.000496	0.00053	0.000495	0.000462	0.000324	0.000364	0.000434	0.000396	0.000459	0.000459	0.000484	0.000464
3076.46	0.000412	0.000429	0.000321	0.000454	0.000279	0.000313	0.000294	0.000284	0.000336	0.000319	0.000392	0.000326
3078.39	0.000342	0.000354	0.000219	0.000466	0.000248	0.000271	0.000211	0.000222	0.000271	0.000263	0.000317	0.00025
3080.32	0.000336	0.000332	0.000228	0.000426	0.000224	0.000208	0.000166	0.000212	0.000282	0.000293	0.000267	0.000245
3082.25	0.000318	0.000342	0.000339	0.000346	0.000229	0.000172	0.000153	0.000207	0.000299	0.000339	0.000228	0.000265
3084.18	0.000296	0.000408	0.000433	0.000287	0.000235	0.000163	0.000226	0.000215	0.000284	0.000346	0.000221	0.000265
3086.11	0.000314	0.00047	0.000465	0.000281	0.000239	0.000188	0.000269	0.000237	0.000273	0.00034	0.000239	0.000264
3088.03	0.000402	0.000493	0.000472	0.000402	0.000289	0.000263	0.000289	0.000292	0.000331	0.000347	0.000306	0.000341
3089.96	0.000492	0.000487	0.00049	0.00051	0.000341	0.00031	0.000306	0.00035	0.00038	0.000356	0.000366	0.000407
3091.89	0.000532	0.000462	0.000474	0.000542	0.000366	0.000318	0.000298	0.000373	0.000397	0.000361	0.000417	0.000407
3093.82	0.000528	0.000449	0.000459	0.000542	0.000367	0.000319	0.000251	0.00037	0.000417	0.000373	0.000439	0.000421
3095.75	0.000447	0.000381	0.000433	0.000486	0.00032	0.000296	0.000247	0.000294	0.000365	0.000352	0.00036	0.000365
3097.68	0.00035	0.000342	0.000377	0.000398	0.000259	0.000252	0.000275	0.000205	0.000287	0.000324	0.000289	0.000273
3099.61	0.00033	0.000387	0.000371	0.000356	0.000247	0.000254	0.000295	0.000213	0.000299	0.000356	0.000303	0.000277
3101.54	0.000373	0.000441	0.000434	0.000374	0.000277	0.000305	0.000344	0.000255	0.000383	0.000389	0.000358	0.000344
3103.46	0.000421	0.000487	0.000491	0.000379	0.000313	0.00032	0.000318	0.000296	0.000432	0.000402	0.000391	0.000385
3105.39	0.000479	0.000538	0.000516	0.000455	0.000386	0.000352	0.000324	0.000376	0.000495	0.000492	0.000465	0.000467
3107.32	0.000569	0.000603	0.000574	0.00059	0.000467	0.000428	0.00039	0.000464	0.000603	0.000624	0.000546	0.000604
3109.25	0.000645	0.00064	0.000616	0.000701	0.000534	0.000467	0.000431	0.000495	0.00067	0.000722	0.000586	0.000686
3111.18	0.000661	0.000689	0.000641	0.000783	0.000578	0.000465	0.000445	0.000503	0.000691	0.000744	0.000653	0.000702
3113.11	0.00063	0.000709	0.000661	0.000779	0.000561	0.000467	0.000476	0.000506	0.000707	0.000676	0.000685	0.000668
3115.04	0.000606	0.000664	0.000659	0.00072	0.000528	0.000476	0.000517	0.00048	0.000703	0.000609	0.000667	0.00063
3116.97	0.000598	0.000596	0.000622	0.000636	0.000513	0.000466	0.000517	0.000476	0.000628	0.000588	0.000622	0.000577
3118.9	0.000602	0.000577	0.000611	0.000574	0.000532	0.000502	0.000542	0.000481	0.000579	0.000631	0.000613	0.00058
3120.82	0.00065	0.000656	0.000642	0.000579	0.000567	0.000587	0.000538	0.000482	0.000614	0.000697	0.000624	0.000673
3122.75	0.000702	0.00073	0.000649	0.000637	0.0006	0.000604	0.000495	0.000505	0.000671	0.000751	0.000625	0.000735
3124.68	0.000743	0.000808	0.00071	0.000727	0.00064	0.000617	0.000538	0.000606	0.000783	0.000829	0.000742	0.0008
3126.61	0.00079	0.000874	0.000778	0.000809	0.000685	0.000677	0.000684	0.000743	0.000931	0.000918	0.000901	0.000885
3128.54	0.000836	0.000882	0.000813	0.000859	0.000734	0.000709	0.000796	0.000808	0.001028	0.000996	0.000983	0.000939
3130.47	0.000868	0.00088	0.000859	0.00088	0.000772	0.000734	0.000826	0.000796	0.001056	0.00103	0.001024	0.000951
3132.4	0.000893	0.000904	0.000909	0.000899	0.000796	0.000791	0.000775	0.000754	0.001073	0.001036	0.00104	0.000996
3134.33	0.000891	0.000905	0.000921	0.000902	0.000788	0.000794	0.000659	0.000728	0.001074	0.001038	0.001005	0.00103
3136.25	0.00086	0.000852	0.000896	0.000877	0.000781	0.000768	0.00061	0.000736	0.001025	0.001038	0.000987	0.001028
3138.18	0.00084	0.000833	0.000875	0.000873	0.000798	0.000789	0.000705	0.000754	0.000971	0.001047	0.001038	0.001063
3140.11	0.000814	0.000861	0.000832	0.00084	0.000813	0.000801	0.000799	0.000747	0.000946	0.001031	0.00104	0.001054
3142.04	0.000819	0.000912	0.000829	0.000821	0.000829	0.000794	0.000789	0.000756	0.001006	0.001028	0.001003	0.001015
3143.97	0.000902	0.000992	0.000922	0.000889	0.000837	0.000807	0.000797	0.000795	0.001112	0.001094	0.001043	0.001027
3145.9	0.000997	0.00105	0.001013	0.000967	0.000846	0.000818	0.000826	0.00085	0.001191	0.001162	0.001074	0.001088
3147.83	0.001043	0.001083	0.001051	0.001026	0.000901	0.000853	0.00088	0.000928	0.001235	0.001222	0.001086	0.001186
3149.76	0.001079	0.001096	0.001031	0.001083	0.001	0.000933	0.000983	0.00096	0.001228	0.001256	0.001149	0.00127
3151.69	0.001116	0.001074	0.001017	0.001127	0.001092	0.001006	0.001037	0.000961	0.001222	0.001265	0.001223	0.001302
3153.61	0.001111	0.001041	0.001039	0.001109	0.001109	0.001044	0.000998	0.000966	0.001232	0.001271	0.001262	0.001271
3155.54	0.001079	0.000991	0.001035	0.001029	0.001039	0.001014	0.000936	0.000955	0.001235	0.001261	0.001255	0.001189
3157.47	0.001037	0.00098	0.00103	0.000954	0.000953	0.000956	0.000931	0.000934	0.001229	0.001251	0.001225	0.001159
3159.4	0.000992	0.00101	0.000991	0.00092	0.000891	0.000916	0.000919	0.000922	0.001226	0.001223	0.001153	0.001198
3161.33	0.000962	0.001062	0.000953	0.00094	0.0009	0.000912	0.000901	0.00092	0.001246	0.001218	0.001081	0.001248
3163.26	0.000953	0.001108	0.000988	0.001042	0.000964	0.00095	0.000907	0.000912	0.001257	0.001247	0.001122	0.001256
3165.19	0.000979	0.001119	0.001091	0.001173	0.001026	0.001004	0.000922	0.000956	0.001247	0.00129	0.001235	0.001261
3167.12	0.001048	0.001136	0.001149	0.001206	0.001065	0.001012	0.000983	0.001013	0.001238	0.001322	0.001331	0.001293
3169.04	0.001178	0.001176	0.001152	0.00119	0.001094	0.001023	0.001077	0.001069	0.001324	0.001386	0.001418	0.001331
3170.97	0.00128	0.001222	0.001178	0.001198	0.001129	0.001096	0.001119	0.001119	0.001443	0.001461	0.001455	0.001422
3172.9	0.001252	0.001196	0.001141	0.001105	0.001109	0.001096	0.001053	0.001077	0.00143	0.001443	0.001358	0.001423
3174.83	0.001137	0.001098	0.001074	0.000973	0.001058	0.001026	0.000954	0.000997	0.001385	0.00138	0.001229	0.00131
3176.76	0.001028	0.001011	0.001054	0.000953	0.000981	0.000972	0.0009	0.000959	0.00133	0.001309	0.001198	0.001199
3178.69	0.000989	0.000956	0.001028	0.000954	0.000908	0.000903	0.000872	0.000908	0.001233	0.001218	0.001176	0.001175
3180.62	0.000995	0.000942	0.000954	0.00095	0.000883	0.000869	0.000874	0.000819	0.001173	0.001156	0.001157	0.001195
3182.55	0.00103	0.001009	0.000956	0.001029	0.000888	0.00091	0.000887	0.000813	0.001198	0.001207	0.001231	0.001255
3184.48	0.001054	0.001087	0.001029	0.001131	0.000915	0.00096	0.000876	0.000885	0.001223	0.001281	0.001269	0.001335
3186.4	0.001053	0.00112	0.001052	0.001177	0.000944	0.000944	0.00092	0.000911	0.001218	0.001285	0.001206	0.001298
3188.33	0.001065	0.001144	0.001101	0.00123	0.000997	0.00096	0.001015	0.000961	0.001308	0.001306	0.001207	0.001269
3190.26	0.001124	0.001193	0.001167	0.001266	0.001069	0.001037	0.001053	0.001021	0.001381	0.001319	0.001254	0.001289
3192.19	0.001114	0.001165	0.001081	0.001119	0.001031	0.001008	0.00098	0.00094	0.001268	0.001235	0.001184	0.001225
3194.12	0.001021	0.001016	0.000925	0.000889	0.000897	0.000895	0.000851	0.00084	0.001074	0.001104	0.001073	0.001097
3196.05	0.000956	0.000895	0.000852	0.000765	0.000755	0.000755	0.000718	0.000787	0.000926	0.000991	0.001025	0.00101
3197.98	0.000925	0.000826	0.000843	0.000753	0.000646	0.000657	0.000584	0.000703	0.000852	0.000895	0.000975	0.000959
3199.91	0.000891	0.000827	0.000833	0.000827	0.000652	0.000625	0.000505	0.000648	0.000914	0.000871	0.000933	0.000918
3201.83	0.000877	0.000928	0.000874	0.000959	0.000761	0.000718	0.000565	0.000705	0.00108	0.001036	0.001	0.000983
3203.76	0.00088	0.000996	0.000909	0.001021	0.000821	0.000805	0.0007	0.000756	0.001148	0.001206	0.001051	0.001058
3205.69	0.000864	0.000995	0.000914	0.000968	0.000799	0.000802	0.00084	0.000785	0.001109	0.001205	0.001037	0.001115
3207.62	0.000923	0.001007	0.001013	0.000926	0.000818	0.000821	0.000947	0.00085	0.00111	0.001109	0.001073	0.001156
3209.55	0.000997	0.001004	0.001042	0.000908	0.000828	0.000811	0.000936	0.000824	0.001073	0.000992	0.001028	0.001081
3211.48	0.00102	0.001006	0.000973	0.000934	0.000794	0.000796	0.000823	0.0008	0.00106	0.000965	0.000968	0.001025
3213.41	0.000986	0.000967	0.000872	0.000952	0.000802	0.000747	0.000706	0.000749	0.001053	0.001015	0.000938	0.000971
3215.34	0.000884	0.000861	0.000766	0.000913	0.0008	0.000699	0.000682	0.000636	0.000914	0.001053	0.000888	0.000909
3217.27	0.00079	0.000773	0.000704	0.000792	0.000713	0.000644	0.000633	0.000589	0.000795	0.000996	0.000841	0.000875
3219.19	0.000806	0.000789	0.000759	0.000731	0.000657	0.000662	0.000618	0.000682	0.000865	0.000929	0.000884	0.000915
3221.12	0.00088	0.000834	0.000887	0.000785	0.000681	0.000744	0.000704	0.000786	0.000999	0.000939	0.001004	0.000961
3223.05	0.000985	0.000889	0.00095	0.000869	0.000728	0.00084	0.000781	0.000815	0.001099	0.00101	0.001096	0.001005
3224.98	0.001079	0.001023	0.001045	0.000999	0.000846	0.000966	0.000874	0.000857	0.001202	0.001137	0.001223	0.001146
3226.91	0.001073	0.001084	0.001127	0.001053	0.000952	0.000978	0.000931	0.000825	0.00117	0.001191	0.001201	0.00117
3228.84	0.001023	0.001087	0.001146	0.001072	0.000972	0.000942	0.000934	0.000849	0.001128	0.001187	0.001114	0.001173
3230.77	0.000991	0.001072	0.001143	0.00109	0.000949	0.000883	0.000903	0.000951	0.001214	0.001238	0.00115	0.001268
3232.7	0.001023	0.001042	0.001075	0.001107	0.000958	0.000881	0.0009	0.001018	0.001319	0.001331	0.001216	0.001357
3234.62	0.001066	0.001056	0.000992	0.001079	0.001029	0.000954	0.000917	0.001017	0.001357	0.001385	0.001273	0.001396
3236.55	0.001184	0.001173	0.000981	0.00105	0.001085	0.00111	0.000956	0.001058	0.001428	0.001426	0.001327	0.001399
3238.48	0.001257	0.001277	0.001055	0.001117	0.001093	0.001247	0.001082	0.00114	0.001487	0.001443	0.001378	0.001402
3240.41	0.001199	0.001262	0.001151	0.001125	0.001048	0.001207	0.001136	0.001114	0.001421	0.001427	0.001379	0.001386
3242.34	0.001188	0.001213	0.001246	0.001106	0.001064	0.001136	0.001176	0.001116	0.00142	0.001489	0.001447	0.001473
3244.27	0.001238	0.001186	0.001287	0.00118	0.001197	0.001149	0.001271	0.001173	0.001515	0.001618	0.001569	0.001611
3246.2	0.001374	0.001299	0.00135	0.001293	0.0014	0.001355	0.001398	0.00133	0.001749	0.001786	0.001744	0.001774
3248.13	0.001468	0.001429	0.001407	0.001426	0.001578	0.001544	0.001452	0.001506	0.001993	0.00189	0.001915	0.001902
3250.05	0.001509	0.001482	0.001369	0.001588	0.0016	0.001577	0.001415	0.001576	0.002068	0.001898	0.001954	0.001918
3251.98	0.001468	0.001431	0.001288	0.001594	0.001521	0.001515	0.001284	0.001467	0.001909	0.001836	0.00183	0.001848
3253.91	0.001319	0.001318	0.001202	0.001345	0.001419	0.001379	0.001111	0.001276	0.001648	0.001734	0.001633	0.001731
3255.84	0.001289	0.001291	0.00121	0.001119	0.001359	0.001302	0.001119	0.001187	0.001605	0.001676	0.001535	0.001656
3257.77	0.001337	0.001294	0.001262	0.001071	0.001328	0.001312	0.001267	0.001228	0.001687	0.001674	0.001531	0.001647
3259.7	0.001363	0.00127	0.001307	0.0011	0.001265	0.001315	0.001394	0.001352	0.001727	0.001731	0.001613	0.001718
3261.63	0.001282	0.001213	0.001255	0.00119	0.001163	0.001209	0.001341	0.001356	0.001697	0.001734	0.001688	0.001707
3263.56	0.001172	0.001146	0.001159	0.001285	0.001095	0.001135	0.001213	0.001259	0.001631	0.00169	0.001703	0.001648
3265.49	0.001143	0.001149	0.001139	0.001316	0.00112	0.00119	0.001161	0.001181	0.001623	0.001682	0.001687	0.001586
3267.41	0.001097	0.001159	0.001065	0.00121	0.001129	0.001247	0.001169	0.001139	0.001614	0.001608	0.001617	0.001433
3269.34	0.001046	0.001068	0.000934	0.000984	0.001066	0.001194	0.001101	0.001036	0.001492	0.001443	0.001404	0.00123
3271.27	0.000929	0.000854	0.000763	0.000711	0.00092	0.000966	0.000914	0.000886	0.001148	0.001143	0.001081	0.00103
3273.2	0.000695	0.000594	0.000553	0.000416	0.00071	0.000671	0.000644	0.00067	0.000734	0.000765	0.000809	0.000801
3275.13	0.000458	0.000411	0.000401	0.000229	0.00049	0.00046	0.000339	0.000417	0.000523	0.000525	0.00062	0.0006
3277.06	0.000307	0.000283	0.000296	0.000196	0.000344	0.000338	0.000164	0.000292	0.000418	0.000495	0.000421	0.000526
3278.99	0.00024	0.000241	0.000241	0.000228	0.000216	0.000246	0.000115	0.000255	0.000336	0.000517	0.000265	0.000433
3280.92	0.000167	0.000176	0.000191	0.000221	6.7e-05	0.000182	7.5e-05	0.000259	0.000272	0.000423	0.000224	0.000303
3282.84	5.4e-05	5.3e-05	0.000127	0.000173	8e-06	7e-05	1.2e-05	0.000206	0.000209	0.000224	0.000206	0.000194
3284.77	-1.5e-05	2.2e-05	5.8e-05	0.000121	-1.2e-05	-8e-05	-4.3e-05	9.8e-05	0.000157	-4e-06	0.000166	9e-05
3286.7	-8.5e-05	-2.6e-05	-4e-05	-1.7e-05	-0.000127	-0.000187	-0.000151	-8.9e-05	2.5e-05	-0.000239	2.9e-05	-0.000107
3288.63	-0.00018	-0.000123	-0.000133	-0.000225	-0.000319	-0.000305	-0.000328	-0.000336	-0.000228	-0.000408	-0.000208	-0.000323
3290.56	-0.000305	-0.000249	-0.000307	-0.000443	-0.000493	-0.000461	-0.000488	-0.000507	-0.000523	-0.000519	-0.000478	-0.000462
3292.49	-0.00048	-0.000443	-0.000528	-0.000661	-0.000663	-0.00059	-0.000641	-0.000644	-0.000821	-0.000726	-0.000732	-0.00067
3294.42	-0.000637	-0.000652	-0.000702	-0.000743	-0.000757	-0.000649	-0.000744	-0.000705	-0.000961	-0.000865	-0.000868	-0.000793
3296.35	-0.000748	-0.000748	-0.000819	-0.000733	-0.000771	-0.000744	-0.000776	-0.00075	-0.000943	-0.000896	-0.000955	-0.000843
3298.28	-0.000764	-0.000765	-0.00087	-0.000746	-0.000822	-0.000892	-0.000804	-0.000843	-0.000942	-0.000923	-0.001037	-0.000941
3300.2	-0.000764	-0.000772	-0.000825	-0.00077	-0.000895	-0.000969	-0.000831	-0.000903	-0.000973	-0.000994	-0.001034	-0.001035
3302.13	-0.000767	-0.000735	-0.00072	-0.000768	-0.00092	-0.000953	-0.000888	-0.000921	-0.000983	-0.001015	-0.000963	-0.001079
3304.06	-0.00076	-0.000794	-0.000699	-0.000797	-0.000922	-0.000933	-0.001002	-0.000943	-0.001013	-0.001036	-0.000973	-0.001142
3305.99	-0.000801	-0.000881	-0.000745	-0.000895	-0.000954	-0.0009	-0.001063	-0.000931	-0.001117	-0.001137	-0.001078	-0.001231
3307.92	-0.000901	-0.000936	-0.000836	-0.000994	-0.001041	-0.00091	-0.001059	-0.000963	-0.00125	-0.001247	-0.001234	-0.00126
3309.85	-0.000975	-0.000968	-0.000988	-0.00106	-0.001119	-0.001009	-0.001044	-0.001067	-0.001386	-0.001366	-0.0014	-0.001286
3311.78	-0.001024	-0.001008	-0.001104	-0.001073	-0.00116	-0.001115	-0.001102	-0.001139	-0.00147	-0.001437	-0.001453	-0.001322
3313.71	-0.001095	-0.001037	-0.00107	-0.00102	-0.001184	-0.001169	-0.001196	-0.001183	-0.001482	-0.001496	-0.001423	-0.001328
3315.63	-0.001154	-0.00106	-0.001016	-0.000988	-0.001167	-0.001236	-0.001276	-0.001218	-0.001517	-0.001495	-0.001407	-0.001354
3317.56	-0.001138	-0.001087	-0.001009	-0.001002	-0.001136	-0.001285	-0.00127	-0.001209	-0.001533	-0.001421	-0.001377	-0.001386
3319.49	-0.001084	-0.001031	-0.000976	-0.001037	-0.001184	-0.001246	-0.001169	-0.001167	-0.001496	-0.001354	-0.001379	-0.001386
3321.42	-0.00105	-0.001041	-0.000989	-0.001098	-0.001296	-0.001205	-0.001141	-0.001219	-0.001477	-0.001373	-0.001462	-0.001452
3323.35	-0.000971	-0.001062	-0.000997	-0.001086	-0.001295	-0.001151	-0.001133	-0.001195	-0.00141	-0.001426	-0.001459	-0.001498
3325.28	-0.000939	-0.001027	-0.000954	-0.001017	-0.001193	-0.001097	-0.00114	-0.001089	-0.001352	-0.001445	-0.001366	-0.001506
3327.21	-0.000895	-0.000955	-0.000854	-0.000909	-0.001035	-0.001055	-0.001133	-0.001023	-0.001347	-0.001409	-0.001227	-0.001403
3329.14	-0.000822	-0.00084	-0.000791	-0.000791	-0.000894	-0.001007	-0.001048	-0.000959	-0.001322	-0.001263	-0.001116	-0.001253
3331.07	-0.000861	-0.000827	-0.000886	-0.000855	-0.000946	-0.001002	-0.001036	-0.001017	-0.00135	-0.001223	-0.001204	-0.00128
3332.99	-0.001025	-0.000939	-0.001058	-0.001063	-0.001135	-0.001088	-0.001143	-0.001175	-0.001459	-0.001344	-0.001431	-0.001372
3334.92	-0.001207	-0.001082	-0.00122	-0.001205	-0.001258	-0.001192	-0.001209	-0.001281	-0.001556	-0.001515	-0.001594	-0.00142
3336.85	-0.001254	-0.001176	-0.001246	-0.001233	-0.001251	-0.001222	-0.001233	-0.001278	-0.001588	-0.001657	-0.001592	-0.001406
3338.78	-0.001162	-0.001173	-0.001106	-0.001135	-0.001164	-0.001185	-0.00122	-0.001195	-0.001503	-0.001565	-0.001449	-0.001331
3340.71	-0.001012	-0.001086	-0.000904	-0.000982	-0.00105	-0.001105	-0.00109	-0.001049	-0.001329	-0.001349	-0.001298	-0.001239
3342.64	-0.000893	-0.000963	-0.000799	-0.000907	-0.000993	-0.001049	-0.000964	-0.000938	-0.001196	-0.001211	-0.001273	-0.001229
3344.57	-0.000886	-0.000894	-0.000823	-0.000927	-0.001021	-0.001049	-0.001011	-0.000952	-0.001198	-0.001193	-0.001311	-0.001312
3346.5	-0.000927	-0.000842	-0.000846	-0.000884	-0.001056	-0.001087	-0.001103	-0.001008	-0.001243	-0.001201	-0.001256	-0.00135
3348.42	-0.000929	-0.000821	-0.000859	-0.000789	-0.001045	-0.001091	-0.001136	-0.001049	-0.001236	-0.00124	-0.001154	-0.001327
3350.35	-0.000937	-0.000952	-0.000908	-0.000818	-0.001047	-0.001062	-0.001167	-0.001093	-0.001284	-0.001363	-0.001191	-0.001324
3352.28	-0.000968	-0.001083	-0.001014	-0.000898	-0.00106	-0.001062	-0.00111	-0.001122	-0.001376	-0.001442	-0.001355	-0.001369
3354.21	-0.000988	-0.001098	-0.001075	-0.001	-0.001068	-0.001091	-0.000991	-0.001115	-0.001458	-0.001488	-0.001461	-0.00143
3356.14	-0.000992	-0.001084	-0.001091	-0.001104	-0.001135	-0.00113	-0.000965	-0.001128	-0.001514	-0.001502	-0.001481	-0.001461
3358.07	-0.001009	-0.001029	-0.001114	-0.001115	-0.001207	-0.001101	-0.001009	-0.001128	-0.001471	-0.001401	-0.001418	-0.001421
3360	-0.001033	-0.000944	-0.001044	-0.001061	-0.001242	-0.001083	-0.001078	-0.001116	-0.001379	-0.001308	-0.001283	-0.00132
3361.93	-0.001043	-0.000942	-0.000931	-0.001052	-0.001235	-0.001129	-0.001164	-0.001109	-0.001316	-0.001316	-0.00123	-0.001245
3363.86	-0.001043	-0.001013	-0.000913	-0.001089	-0.001179	-0.001182	-0.001209	-0.001136	-0.001369	-0.001368	-0.001307	-0.001255
3365.78	-0.001	-0.000993	-0.000926	-0.00106	-0.001076	-0.001182	-0.001172	-0.001113	-0.001339	-0.001329	-0.001334	-0.001284
3367.71	-0.000971	-0.000935	-0.000901	-0.000974	-0.000978	-0.001087	-0.0011	-0.00102	-0.001233	-0.001201	-0.001268	-0.00129
3369.64	-0.000981	-0.000929	-0.000945	-0.000879	-0.000959	-0.001011	-0.001048	-0.000979	-0.001209	-0.001114	-0.001237	-0.001269
3371.57	-0.000985	-0.000899	-0.000958	-0.0008	-0.000992	-0.00097	-0.000985	-0.000966	-0.001207	-0.001154	-0.001214	-0.001197
3373.5	-0.001038	-0.000945	-0.000896	-0.000845	-0.001061	-0.001005	-0.00098	-0.000959	-0.00124	-0.00134	-0.001216	-0.001193
3375.43	-0.00104	-0.001	-0.000937	-0.00096	-0.001092	-0.001073	-0.001004	-0.000989	-0.001237	-0.001437	-0.001254	-0.001225
3377.36	-0.000943	-0.000974	-0.000999	-0.000976	-0.001015	-0.001052	-0.000961	-0.001001	-0.001172	-0.001329	-0.001221	-0.001164
3379.29	-0.000916	-0.000984	-0.001066	-0.000969	-0.000961	-0.000973	-0.000915	-0.000987	-0.001125	-0.001203	-0.001168	-0.001097
3381.21	-0.000949	-0.001003	-0.001108	-0.000977	-0.000974	-0.000893	-0.00093	-0.001008	-0.001183	-0.001157	-0.001162	-0.001105
3383.14	-0.000913	-0.000974	-0.000998	-0.000943	-0.000964	-0.000901	-0.000902	-0.00101	-0.001216	-0.001116	-0.001157	-0.001093
3385.07	-0.000774	-0.000836	-0.000773	-0.000842	-0.000871	-0.000853	-0.00074	-0.000886	-0.001045	-0.00102	-0.001047	-0.000956
3387	-0.00078	-0.000765	-0.000729	-0.000839	-0.000816	-0.000807	-0.000728	-0.000819	-0.000963	-0.001039	-0.00103	-0.000983
3388.93	-0.000858	-0.000754	-0.000788	-0.00085	-0.00082	-0.000799	-0.000835	-0.000819	-0.00099	-0.001042	-0.001032	-0.001092
3390.86	-0.000929	-0.000825	-0.000846	-0.000907	-0.000857	-0.000812	-0.00091	-0.000806	-0.001066	-0.001064	-0.001018	-0.001179
3392.79	-0.001109	-0.001038	-0.001051	-0.001109	-0.001021	-0.000912	-0.00107	-0.000922	-0.001307	-0.001266	-0.001166	-0.001396
3394.72	-0.001149	-0.001118	-0.001114	-0.001147	-0.001123	-0.000986	-0.001164	-0.000973	-0.001415	-0.001348	-0.001251	-0.001437
3396.64	-0.000988	-0.001102	-0.00103	-0.00101	-0.001065	-0.001031	-0.001076	-0.000944	-0.001304	-0.001265	-0.001206	-0.001264
3398.57	-0.000868	-0.001045	-0.000997	-0.000921	-0.000979	-0.000998	-0.000931	-0.00096	-0.001168	-0.001173	-0.001116	-0.001093
3400.5	-0.000948	-0.001025	-0.001028	-0.000941	-0.000978	-0.000945	-0.000931	-0.001019	-0.001173	-0.00118	-0.001129	-0.001066
3402.43	-0.000977	-0.000972	-0.000969	-0.000924	-0.000963	-0.000892	-0.00092	-0.000975	-0.001148	-0.001079	-0.001079	-0.001025
3404.36	-0.000964	-0.000911	-0.00092	-0.000968	-0.000949	-0.000891	-0.000891	-0.000894	-0.001121	-0.000999	-0.001025	-0.00102
3406.29	-0.001033	-0.000939	-0.00091	-0.000967	-0.000957	-0.000946	-0.000913	-0.00085	-0.001143	-0.001059	-0.001065	-0.001096
3408.22	-0.001031	-0.000989	-0.000889	-0.000903	-0.000934	-0.000987	-0.000907	-0.000809	-0.001076	-0.00108	-0.001072	-0.001124
3410.15	-0.001017	-0.001093	-0.000992	-0.000981	-0.000955	-0.001071	-0.00095	-0.000919	-0.001073	-0.001164	-0.001152	-0.001214
3412.08	-0.001019	-0.001113	-0.001032	-0.001051	-0.000977	-0.001039	-0.000938	-0.000962	-0.001084	-0.001159	-0.001166	-0.001194
3414	-0.001002	-0.001071	-0.001024	-0.001033	-0.001003	-0.000908	-0.000872	-0.000912	-0.001094	-0.001125	-0.001126	-0.001123
3415.93	-0.001086	-0.001123	-0.001164	-0.001129	-0.001108	-0.000945	-0.000949	-0.001011	-0.001327	-0.001329	-0.001257	-0.001259
3417.86	-0.001235	-0.001218	-0.001299	-0.001286	-0.001232	-0.001093	-0.001132	-0.001155	-0.001617	-0.001581	-0.001428	-0.001418
3419.79	-0.001278	-0.00126	-0.001298	-0.001308	-0.00126	-0.001242	-0.001272	-0.001233	-0.001678	-0.001663	-0.001532	-0.001475
3421.72	-0.00121	-0.001225	-0.001218	-0.001269	-0.001206	-0.001281	-0.001318	-0.001258	-0.001521	-0.00156	-0.00154	-0.001421
3423.65	-0.001093	-0.001135	-0.001073	-0.001144	-0.001079	-0.001141	-0.001177	-0.001154	-0.001256	-0.001318	-0.001384	-0.001237
3425.58	-0.000993	-0.00103	-0.000938	-0.001003	-0.000959	-0.000924	-0.000926	-0.000965	-0.001012	-0.001094	-0.001124	-0.001101
3427.51	-0.001049	-0.001071	-0.000994	-0.001043	-0.000997	-0.000893	-0.000872	-0.000969	-0.001054	-0.001167	-0.001072	-0.001237
3429.43	-0.001185	-0.001168	-0.001127	-0.001173	-0.001101	-0.001042	-0.00102	-0.001057	-0.001335	-0.001402	-0.00123	-0.001482
3431.36	-0.001232	-0.001219	-0.001182	-0.001233	-0.00114	-0.00115	-0.001147	-0.001079	-0.001514	-0.001461	-0.001359	-0.001528
3433.29	-0.001206	-0.001263	-0.001192	-0.001225	-0.001113	-0.001187	-0.001186	-0.001098	-0.001521	-0.001413	-0.001422	-0.001417
3435.22	-0.001179	-0.001246	-0.001187	-0.001208	-0.001102	-0.00112	-0.001066	-0.001065	-0.001429	-0.001334	-0.001394	-0.001288
3437.15	-0.00124	-0.001271	-0.0013	-0.00128	-0.001174	-0.001126	-0.001017	-0.001099	-0.001433	-0.001396	-0.001399	-0.001318
3439.08	-0.001189	-0.001128	-0.001231	-0.001187	-0.001134	-0.001053	-0.001049	-0.001036	-0.001316	-0.001384	-0.001245	-0.00126
3441.01	-0.001173	-0.001079	-0.001188	-0.001132	-0.001119	-0.000987	-0.001117	-0.001006	-0.001349	-0.001388	-0.001228	-0.001273
3442.94	-0.001343	-0.001324	-0.001402	-0.001338	-0.001253	-0.001129	-0.001311	-0.001181	-0.001666	-0.001575	-0.001528	-0.001525
3444.87	-0.001459	-0.001529	-0.001539	-0.001481	-0.001369	-0.001263	-0.001408	-0.00135	-0.001802	-0.001704	-0.001713	-0.001628
3446.79	-0.001419	-0.001578	-0.001499	-0.001482	-0.001392	-0.001355	-0.001329	-0.001399	-0.001706	-0.001706	-0.001679	-0.001582
3448.72	-0.001289	-0.001451	-0.001348	-0.001373	-0.001338	-0.001367	-0.001184	-0.001297	-0.001463	-0.001574	-0.001524	-0.001529
3450.65	-0.001207	-0.001314	-0.001251	-0.001241	-0.001253	-0.001303	-0.001151	-0.001194	-0.001283	-0.001461	-0.001378	-0.001513
3452.58	-0.001107	-0.001119	-0.001087	-0.001076	-0.001092	-0.001111	-0.001069	-0.00103	-0.001171	-0.001261	-0.001161	-0.001392
3454.51	-0.001177	-0.001174	-0.001143	-0.001148	-0.001089	-0.001075	-0.001073	-0.00104	-0.00136	-0.001309	-0.001226	-0.001457
3456.44	-0.001375	-0.001377	-0.001341	-0.001371	-0.001233	-0.001212	-0.001214	-0.001212	-0.001673	-0.001569	-0.001511	-0.001624
3458.37	-0.00143	-0.00138	-0.00135	-0.001383	-0.001286	-0.001239	-0.001254	-0.001263	-0.001698	-0.001685	-0.001605	-0.001573
3460.3	-0.001432	-0.001376	-0.001333	-0.001343	-0.001267	-0.001245	-0.001273	-0.001255	-0.001648	-0.001703	-0.001626	-0.001522
3462.22	-0.001447	-0.001376	-0.001341	-0.00135	-0.001269	-0.001237	-0.001294	-0.001222	-0.001628	-0.001648	-0.00162	-0.001534
3464.15	-0.001426	-0.001357	-0.001372	-0.001368	-0.001274	-0.001211	-0.001228	-0.001214	-0.001593	-0.001584	-0.001538	-0.001513
3466.08	-0.001307	-0.00132	-0.001333	-0.001307	-0.001214	-0.001193	-0.001108	-0.001173	-0.001489	-0.001437	-0.001412	-0.001421
3468.01	-0.001175	-0.001305	-0.00128	-0.001209	-0.001196	-0.001196	-0.001092	-0.001117	-0.001382	-0.001346	-0.001355	-0.001358
3469.94	-0.001271	-0.001415	-0.001399	-0.00134	-0.001327	-0.001303	-0.001221	-0.001246	-0.001536	-0.001548	-0.001531	-0.001534
3471.87	-0.0014	-0.00142	-0.001453	-0.00146	-0.001385	-0.00135	-0.001309	-0.001326	-0.00164	-0.001697	-0.001603	-0.001667
3473.8	-0.001381	-0.001245	-0.001318	-0.001394	-0.001229	-0.00121	-0.001189	-0.001186	-0.001521	-0.001549	-0.001435	-0.001552
3475.73	-0.00139	-0.001228	-0.001324	-0.00143	-0.001154	-0.001127	-0.001098	-0.00116	-0.001585	-0.001533	-0.001441	-0.001517
3477.66	-0.001449	-0.001404	-0.001496	-0.00154	-0.001259	-0.001233	-0.001228	-0.001307	-0.001779	-0.00171	-0.001633	-0.00164
3479.58	-0.001408	-0.001491	-0.001509	-0.001464	-0.00136	-0.001299	-0.001315	-0.001334	-0.001764	-0.001713	-0.001728	-0.001664
3481.51	-0.001392	-0.001505	-0.001413	-0.00136	-0.001443	-0.00128	-0.00138	-0.001297	-0.001693	-0.001713	-0.001719	-0.001668
3483.44	-0.001501	-0.001523	-0.001403	-0.001416	-0.001489	-0.001299	-0.001442	-0.00134	-0.001738	-0.001807	-0.001726	-0.001748
3485.37	-0.001475	-0.001378	-0.00134	-0.001403	-0.001355	-0.001271	-0.001323	-0.001281	-0.001625	-0.001666	-0.001591	-0.001634
3487.3	-0.001326	-0.001196	-0.001223	-0.001306	-0.001121	-0.001179	-0.001138	-0.001165	-0.001408	-0.001437	-0.001401	-0.00142
3489.23	-0.00126	-0.001216	-0.001267	-0.001334	-0.001075	-0.00119	-0.001095	-0.001166	-0.001419	-0.001463	-0.001434	-0.00142
3491.16	-0.001326	-0.001364	-0.001402	-0.001409	-0.001224	-0.001326	-0.001219	-0.001261	-0.001572	-0.001618	-0.001603	-0.001573
3493.09	-0.001297	-0.001386	-0.001346	-0.001319	-0.001286	-0.001302	-0.001204	-0.001232	-0.001539	-0.001555	-0.00158	-0.001566
3495.01	-0.001145	-0.001262	-0.001154	-0.001145	-0.001179	-0.001089	-0.001084	-0.001057	-0.00136	-0.001359	-0.001373	-0.001396
3496.94	-0.001143	-0.0012	-0.001164	-0.001143	-0.001105	-0.000972	-0.001023	-0.000951	-0.001369	-0.00138	-0.00133	-0.001362
3498.87	-0.001367	-0.001401	-0.001472	-0.001452	-0.001232	-0.001151	-0.001199	-0.001155	-0.001682	-0.001704	-0.001602	-0.001638
3500.8	-0.001459	-0.001472	-0.001582	-0.001588	-0.001314	-0.001273	-0.001352	-0.001302	-0.001773	-0.001827	-0.001674	-0.001725
3502.73	-0.0014	-0.001369	-0.001463	-0.001453	-0.001328	-0.001248	-0.001298	-0.001254	-0.001676	-0.001722	-0.001564	-0.00162
3504.66	-0.001442	-0.001452	-0.001466	-0.001451	-0.001434	-0.00134	-0.001382	-0.001365	-0.001775	-0.001772	-0.001643	-0.00171
3506.59	-0.001349	-0.00141	-0.001315	-0.001346	-0.001397	-0.001316	-0.001357	-0.001344	-0.001669	-0.001628	-0.001549	-0.00165
3508.52	-0.001234	-0.001285	-0.001127	-0.0012	-0.001265	-0.001212	-0.001213	-0.001194	-0.001474	-0.001426	-0.001411	-0.001492
3510.45	-0.001338	-0.001342	-0.001216	-0.001256	-0.001287	-0.001275	-0.001254	-0.0012	-0.001551	-0.001519	-0.00151	-0.001562
3512.37	-0.001405	-0.001467	-0.001381	-0.001378	-0.001371	-0.001409	-0.001383	-0.001346	-0.001646	-0.001635	-0.001629	-0.001666
3514.3	-0.00113	-0.001227	-0.001193	-0.001179	-0.001236	-0.001246	-0.001217	-0.001178	-0.001329	-0.001362	-0.001348	-0.001358
3516.23	-0.000886	-0.0009	-0.000955	-0.000935	-0.001055	-0.000936	-0.000901	-0.000847	-0.001047	-0.001116	-0.001069	-0.001092
3518.16	-0.001024	-0.000969	-0.001124	-0.001107	-0.001036	-0.000891	-0.0009	-0.000863	-0.00127	-0.001349	-0.0013	-0.001338
3520.09	-0.001145	-0.001027	-0.00121	-0.001174	-0.001	-0.000873	-0.000908	-0.000872	-0.001404	-0.001449	-0.001449	-0.001473
3522.02	-0.001305	-0.001175	-0.001316	-0.001261	-0.001072	-0.000958	-0.000998	-0.000994	-0.00158	-0.001586	-0.001612	-0.001595
3523.95	-0.001546	-0.001497	-0.001551	-0.001487	-0.001316	-0.001241	-0.001271	-0.001303	-0.001886	-0.001857	-0.001815	-0.001842
3525.88	-0.001676	-0.001801	-0.001706	-0.001702	-0.001565	-0.001595	-0.001552	-0.001649	-0.002102	-0.002047	-0.001922	-0.002015
3527.8	-0.00146	-0.001651	-0.00144	-0.001551	-0.001525	-0.001595	-0.001529	-0.001598	-0.001836	-0.00179	-0.001629	-0.001719
3529.73	-0.001141	-0.001241	-0.001063	-0.00116	-0.001265	-0.001251	-0.001254	-0.001186	-0.001374	-0.001363	-0.001199	-0.001307
3531.66	-0.001137	-0.001185	-0.001131	-0.001106	-0.001172	-0.001111	-0.00125	-0.001102	-0.001354	-0.001388	-0.001267	-0.001332
3533.59	-0.001167	-0.001194	-0.001225	-0.001121	-0.001177	-0.001097	-0.001275	-0.001134	-0.001401	-0.00142	-0.001368	-0.001336
3535.52	-0.001203	-0.00122	-0.001292	-0.001201	-0.001207	-0.00117	-0.001279	-0.00118	-0.001457	-0.001444	-0.001433	-0.001385
3537.45	-0.001054	-0.001088	-0.001103	-0.001073	-0.001094	-0.001081	-0.001053	-0.000997	-0.001295	-0.001241	-0.001252	-0.00127
3539.38	-0.000787	-0.000876	-0.000809	-0.000848	-0.000837	-0.000795	-0.000673	-0.00065	-0.001083	-0.000999	-0.00102	-0.00108
3541.31	-0.000922	-0.001037	-0.000992	-0.001048	-0.000853	-0.000782	-0.000687	-0.000674	-0.001305	-0.001237	-0.001251	-0.001307
3543.23	-0.001323	-0.001413	-0.001416	-0.001431	-0.001141	-0.00106	-0.00105	-0.001023	-0.001716	-0.001709	-0.001689	-0.001709
3545.16	-0.001527	-0.001547	-0.001549	-0.001533	-0.001384	-0.001284	-0.001323	-0.001337	-0.001863	-0.001906	-0.001813	-0.001813
3547.09	-0.001556	-0.001519	-0.001523	-0.001498	-0.001487	-0.001426	-0.001428	-0.00152	-0.001847	-0.00189	-0.001727	-0.001739
3549.02	-0.001441	-0.001427	-0.001429	-0.001392	-0.001434	-0.001422	-0.001434	-0.001525	-0.001652	-0.001714	-0.001554	-0.001565
3550.95	-0.001218	-0.001247	-0.001195	-0.00115	-0.001274	-0.001227	-0.001239	-0.001299	-0.001338	-0.001401	-0.001305	-0.001294
3552.88	-0.001153	-0.001178	-0.001143	-0.001101	-0.001176	-0.001106	-0.00107	-0.001121	-0.001276	-0.001313	-0.001298	-0.00125
3554.81	-0.00125	-0.001238	-0.001254	-0.00124	-0.001214	-0.001169	-0.001061	-0.001133	-0.001406	-0.001434	-0.00147	-0.001394
3556.74	-0.001031	-0.001019	-0.001	-0.001054	-0.001043	-0.001024	-0.000937	-0.000922	-0.001196	-0.001235	-0.001279	-0.001227
3558.67	-0.000388	-0.000402	-0.000373	-0.000457	-0.000491	-0.00039	-0.000431	-0.000276	-0.000597	-0.000668	-0.000629	-0.000701
3560.59	-0.000236	-0.000352	-0.000379	-0.000468	-0.000243	-2.8e-05	-0.000206	1.4e-05	-0.00072	-0.000807	-0.000635	-0.000773
3562.52	-0.001011	-0.001225	-0.001314	-0.00138	-0.000793	-0.000634	-0.000887	-0.000665	-0.001751	-0.001768	-0.001577	-0.001651
3564.45	-0.001853	-0.001963	-0.002098	-0.002098	-0.001527	-0.001478	-0.001637	-0.001524	-0.002535	-0.002431	-0.002309	-0.002334
3566.38	-0.002212	-0.002125	-0.002268	-0.002193	-0.001953	-0.001994	-0.001996	-0.002014	-0.00262	-0.002422	-0.00241	-0.002405
3568.31	-0.001996	-0.001835	-0.001872	-0.001782	-0.00197	-0.002072	-0.001964	-0.002023	-0.002103	-0.001902	-0.001968	-0.001947
3570.24	-0.001279	-0.001146	-0.001051	-0.001001	-0.001502	-0.001571	-0.001484	-0.001486	-0.001156	-0.001068	-0.001142	-0.001129
3572.17	-0.000462	-0.000393	-0.000265	-0.000243	-0.00082	-0.000708	-0.000688	-0.000645	-0.000319	-0.000382	-0.000363	-0.000386
3574.1	-0.000495	-0.000498	-0.000442	-0.000466	-0.000712	-0.000504	-0.00053	-0.000489	-0.000631	-0.000751	-0.000619	-0.000662
3576.02	-0.001102	-0.001118	-0.001166	-0.001227	-0.001069	-0.00102	-0.001026	-0.00103	-0.001428	-0.001511	-0.001405	-0.001418
3577.95	-0.001041	-0.001033	-0.001088	-0.001158	-0.000946	-0.000994	-0.000933	-0.000995	-0.001279	-0.001331	-0.001302	-0.001335
3579.88	-0.000416	-0.000423	-0.000374	-0.000436	-0.000408	-0.000345	-0.000276	-0.000239	-0.000551	-0.000586	-0.000565	-0.00067
3581.81	-0.00041	-0.000462	-0.00041	-0.000404	-0.000345	-0.000179	-0.00014	-3.2e-05	-0.000718	-0.000748	-0.000644	-0.000762
3583.74	-0.001082	-0.001153	-0.00122	-0.001137	-0.000826	-0.000774	-0.000794	-0.000756	-0.001598	-0.0016	-0.001448	-0.001516
3585.67	-0.001452	-0.001494	-0.001624	-0.001506	-0.001213	-0.001266	-0.001302	-0.001301	-0.001952	-0.00192	-0.001795	-0.001798
3587.6	-0.001386	-0.001395	-0.001484	-0.001406	-0.001309	-0.001365	-0.001362	-0.001368	-0.001744	-0.001672	-0.001639	-0.001605
3589.53	-0.00113	-0.001205	-0.001196	-0.001185	-0.001207	-0.001273	-0.001222	-0.001249	-0.001362	-0.001282	-0.001353	-0.001315
3591.46	-0.000664	-0.000821	-0.000735	-0.000758	-0.000877	-0.00086	-0.000825	-0.000814	-0.000817	-0.000779	-0.000861	-0.00084
3593.38	-0.000356	-0.000459	-0.000415	-0.000445	-0.00064	-0.000427	-0.000428	-0.000307	-0.000564	-0.000576	-0.000561	-0.000574
3595.31	-0.000908	-0.000924	-0.001009	-0.001009	-0.001019	-0.000787	-0.000809	-0.000741	-0.001297	-0.001316	-0.0012	-0.001222
3597.24	-0.00134	-0.001291	-0.001393	-0.001385	-0.001308	-0.001256	-0.001274	-0.001293	-0.001659	-0.001624	-0.001531	-0.001572
3599.17	-0.000905	-0.000791	-0.000815	-0.000824	-0.000981	-0.000946	-0.000962	-0.000939	-0.000982	-0.00094	-0.00091	-0.00099
3601.1	-0.000338	-0.000237	-0.000193	-0.000217	-0.000505	-0.000351	-0.000386	-0.000319	-0.000341	-0.000354	-0.000296	-0.000458
3603.03	-0.000328	-0.000381	-0.000326	-0.00034	-0.000397	-0.000342	-0.000377	-0.000326	-0.000513	-0.000588	-0.000489	-0.000644
3604.96	-0.000356	-0.000527	-0.000485	-0.000452	-0.000406	-0.000409	-0.000431	-0.000406	-0.000723	-0.000817	-0.000696	-0.000742
3606.89	-0.00047	-0.000659	-0.000587	-0.000573	-0.000555	-0.000448	-0.00036	-0.000425	-0.000935	-0.001015	-0.00089	-0.000854
3608.81	-0.000936	-0.001142	-0.001099	-0.001096	-0.000896	-0.00085	-0.000738	-0.000892	-0.001451	-0.001467	-0.001438	-0.001345
3610.74	-0.000872	-0.00099	-0.001015	-0.001009	-0.000839	-0.000851	-0.000804	-0.000888	-0.001238	-0.001239	-0.001288	-0.001186
3612.67	-0.000511	-0.000419	-0.000513	-0.000525	-0.000583	-0.000408	-0.000465	-0.000363	-0.000657	-0.000712	-0.000697	-0.000701
3614.6	-0.000826	-0.000631	-0.000768	-0.000785	-0.000809	-0.000566	-0.000713	-0.00047	-0.00098	-0.000965	-0.000883	-0.001003
3616.53	-0.001345	-0.001179	-0.001326	-0.00133	-0.001262	-0.001213	-0.001348	-0.001071	-0.001589	-0.001415	-0.001351	-0.001476
3618.46	-0.001212	-0.001119	-0.001199	-0.001192	-0.001261	-0.001386	-0.001413	-0.001237	-0.001358	-0.001175	-0.00114	-0.001242
3620.39	-0.000406	-0.000402	-0.000386	-0.000401	-0.000612	-0.000778	-0.000631	-0.000671	-0.000416	-0.000392	-0.000401	-0.000463
3622.32	0.000454	0.000434	0.000365	0.000496	0.000128	0.000183	0.000392	0.000205	0.000363	0.000216	0.00025	0.000216
3624.25	0.000254	0.000152	-2e-06	0.000221	2.7e-05	0.000253	0.000398	0.000146	-7.2e-05	-0.000305	-0.000179	-0.000162
3626.17	-0.000635	-0.000701	-0.000862	-0.000682	-0.000618	-0.000329	-0.000376	-0.000479	-0.001091	-0.0012	-0.00105	-0.001002
3628.1	-0.001563	-0.001558	-0.001645	-0.001576	-0.001335	-0.001238	-0.001451	-0.001387	-0.001965	-0.0019	-0.001815	-0.001739
3630.03	-0.001632	-0.001586	-0.001504	-0.00159	-0.001487	-0.001586	-0.001824	-0.001693	-0.001747	-0.001629	-0.001602	-0.001544
3631.96	-0.000959	-0.000876	-0.000637	-0.000838	-0.001018	-0.001201	-0.001346	-0.001237	-0.000755	-0.000699	-0.000757	-0.000762
3633.89	-6.8e-05	3.2e-05	0.000294	8.5e-05	-0.000364	-0.00038	-0.000408	-0.000333	0.000155	0.000184	8.9e-05	6e-05
3635.82	9.3e-05	0.000103	0.000292	0.000175	-0.00027	-7.8e-05	3e-05	2.8e-05	5.3e-05	7.7e-05	6e-05	4.1e-05
3637.75	-0.00038	-0.000572	-0.000403	-0.000533	-0.000498	-0.000523	-0.000396	-0.000465	-0.00062	-0.000606	-0.000662	-0.000593
3639.68	0.000122	-2.1e-05	0.000145	1.6e-05	3.7e-05	5e-05	7.4e-05	0.000111	-4.7e-05	-8e-06	-0.000128	-4.6e-05
3641.6	0.000686	0.000553	0.000627	0.000583	0.000619	0.000806	0.000799	0.000818	0.000475	0.000427	0.000364	0.00033
3643.53	0.000524	0.000349	0.000279	0.000314	0.000454	0.000898	0.000968	0.000891	-8.2e-05	-0.0001	9.5e-05	-6.1e-05
3645.46	-0.000589	-0.000813	-0.000988	-0.000896	-0.00053	-0.000195	-4e-06	-0.00027	-0.001431	-0.001431	-0.001129	-0.001265
3647.39	-0.001438	-0.001685	-0.001852	-0.001741	-0.001336	-0.001344	-0.001154	-0.001453	-0.00213	-0.002122	-0.001894	-0.001915
3649.32	-0.001409	-0.001496	-0.001548	-0.001492	-0.00145	-0.001578	-0.001499	-0.001601	-0.001644	-0.001634	-0.001523	-0.00148
3651.25	-0.001082	-0.001	-0.00093	-0.000961	-0.001224	-0.001426	-0.001522	-0.001381	-0.000885	-0.000862	-0.000958	-0.000842
3653.18	-0.000315	-0.000116	2.1e-05	-5.4e-05	-0.000612	-0.000676	-0.000909	-0.000577	7.3e-05	0.000128	-6.9e-05	3.8e-05
3655.11	9.8e-05	0.00028	0.000365	0.000318	-0.00021	-9.1e-05	-0.000286	-1.1e-05	0.000336	0.000361	0.000271	0.000274
3657.04	-0.000207	-0.000138	-0.000131	-0.000126	-0.00043	-0.000283	-0.00034	-0.000267	-0.000265	-0.000208	-0.000158	-0.000175
3658.96	-0.000464	-0.000526	-0.000523	-0.000533	-0.000547	-0.000662	-0.000614	-0.000726	-0.000528	-0.000511	-0.000518	-0.00052
3660.89	0.000196	0.000116	0.00015	7.6e-05	5.9e-05	-8.5e-05	-2.1e-05	-0.000105	0.000178	0.000184	0.000141	9.9e-05
3662.82	0.000925	0.000975	0.00097	0.000884	0.000592	0.000902	0.000983	0.001017	0.000783	0.000795	0.00085	0.000737
3664.75	0.000344	0.000257	0.000206	0.000196	0.000222	0.000463	0.000688	0.000559	-9e-06	-0.000118	-5.1e-05	-0.000139
3666.68	6e-06	-0.000232	-0.000304	-0.000243	5.3e-05	6.5e-05	0.000336	9e-05	-0.000433	-0.000569	-0.000579	-0.000584
3668.61	0.000148	-3.3e-05	-0.000115	1e-06	0.00011	0.000317	0.00051	0.000348	-0.000271	-0.000381	-0.000378	-0.00033
3670.54	-0.000524	-0.000769	-0.000831	-0.000631	-0.000466	-0.000292	-0.000307	-0.000338	-0.00092	-0.001018	-0.000946	-0.000853
3672.47	-0.000991	-0.00117	-0.001187	-0.001023	-0.000882	-0.000814	-0.001049	-0.000908	-0.00127	-0.001262	-0.001166	-0.001082
3674.39	-0.000994	-0.00096	-0.000978	-0.000901	-0.00094	-0.000894	-0.001182	-0.000985	-0.001064	-0.000964	-0.000908	-0.000855
3676.32	-0.00083	-0.000605	-0.000679	-0.00065	-0.00089	-0.000874	-0.001005	-0.000889	-0.000697	-0.000574	-0.000554	-0.000576
3678.25	-0.000649	-0.00048	-0.000534	-0.000544	-0.000673	-0.001023	-0.000916	-0.001021	-0.000344	-0.000293	-0.000409	-0.000475
3680.18	0.00052	0.000699	0.000715	0.000637	0.000319	2.5e-05	0.000171	9.3e-05	0.000873	0.000915	0.000724	0.000665
3682.11	0.001398	0.001589	0.001664	0.001579	0.001018	0.00122	0.001315	0.001377	0.001543	0.001522	0.001465	0.001397
3684.04	0.000649	0.000608	0.000654	0.000663	0.000496	0.000808	0.000824	0.000883	0.000414	0.000349	0.000406	0.000401
3685.97	-0.000158	-0.000267	-0.000306	-0.000263	-0.000158	0.000161	0.000173	0.000189	-0.000587	-0.000603	-0.000482	-0.000436
3687.9	-0.000851	-0.000946	-0.00106	-0.001013	-0.000749	-0.000631	-0.000577	-0.000616	-0.001197	-0.001185	-0.001066	-0.001009
3689.83	-0.000954	-0.000997	-0.001112	-0.001084	-0.000904	-0.00103	-0.000986	-0.000982	-0.001046	-0.000997	-0.000944	-0.000935
3691.75	-0.0005	-0.000515	-0.000577	-0.000558	-0.000517	-0.000875	-0.00083	-0.000829	-0.00034	-0.000309	-0.000384	-0.000395
3693.68	0.000407	0.000459	0.000454	0.000489	0.000258	-1.6e-05	1.6e-05	4.6e-05	0.000683	0.000691	0.000559	0.000582
3695.61	0.000795	0.000873	0.000896	0.000944	0.000567	0.0006	0.000657	0.000679	0.000979	0.000963	0.000889	0.000894
3697.54	0.000186	0.000197	0.000192	0.000253	0.000115	0.000229	0.000337	0.000252	0.000208	0.000185	0.000177	0.000157
3699.47	-0.000269	-0.00028	-0.000285	-0.000244	-0.000225	-0.000165	-0.000119	-0.000199	-0.000274	-0.000295	-0.00023	-0.000294
3701.4	-0.00011	-0.000108	-8.2e-05	-0.000113	-9.1e-05	-0.0001	-0.000163	-0.000133	-7.5e-05	-9.1e-05	-3.7e-05	-0.000119
3703.33	0.000481	0.000477	0.000543	0.000433	0.000381	0.000415	0.000338	0.000427	0.000462	0.000446	0.000448	0.000386
3705.26	0.000778	0.000746	0.000771	0.00068	0.000619	0.000818	0.000785	0.000842	0.000504	0.000514	0.000528	0.000511
3707.18	0.000331	0.00027	0.000213	0.000204	0.000263	0.000554	0.000523	0.000544	-0.000107	-6.6e-05	-1e-06	1e-05
3709.11	-0.000508	-0.000619	-0.000682	-0.000657	-0.000382	-0.000249	-0.000288	-0.000357	-0.000896	-0.000821	-0.000758	-0.000753
3711.04	-0.000878	-0.00098	-0.000979	-0.000931	-0.000696	-0.000807	-0.000879	-0.000964	-0.001004	-0.000919	-0.000928	-0.000896
3712.97	-0.000461	-0.000481	-0.000439	-0.000381	-0.000378	-0.000653	-0.000742	-0.000755	-0.000278	-0.000254	-0.000338	-0.00026
3714.9	0.000357	0.00041	0.00046	0.000506	0.000269	3e-05	1.9e-05	9.7e-05	0.000645	0.000609	0.00052	0.000594
3716.83	0.00087	0.000928	0.000918	0.000963	0.000714	0.00064	0.000764	0.000859	0.000985	0.000913	0.00091	0.000899
3718.76	0.000636	0.000716	0.000547	0.000599	0.000607	0.000701	0.000837	0.000918	0.000446	0.000439	0.000541	0.000461
3720.69	-9.1e-05	-6.8e-05	-0.000284	-0.000209	8e-05	0.000142	0.0002	0.000235	-0.000357	-0.000315	-0.000189	-0.000317
3722.61	-0.000431	-0.000458	-0.000593	-0.000539	-0.000237	-0.00029	-0.000309	-0.00032	-0.000555	-0.000497	-0.000456	-0.000558
3724.54	-0.000111	-7.9e-05	-0.000102	-0.000102	-0.000129	-0.000184	-0.000218	-0.000142	-2.1e-05	1e-05	-6.9e-05	-2.8e-05
3726.47	0.000438	0.000427	0.000521	0.000466	0.00024	0.000209	0.000256	0.000325	0.000614	0.000539	0.000411	0.000556
3728.4	0.000962	0.000939	0.001057	0.000972	0.00067	0.00089	0.001022	0.001057	0.000951	0.000875	0.000869	0.000904
3730.33	0.000501	0.00046	0.000436	0.000385	0.000453	0.000767	0.000984	0.000832	0.000218	0.000188	0.000279	0.00019
3732.26	-0.000434	-0.000452	-0.000575	-0.000623	-0.000259	1.8e-05	0.00019	-0.000107	-0.000857	-0.00073	-0.000651	-0.000688
3734.19	-0.001076	-0.001163	-0.001209	-0.001271	-0.000828	-0.000832	-0.000782	-0.001135	-0.00134	-0.001222	-0.001243	-0.001186
3736.12	-0.000526	-0.000609	-0.000499	-0.000609	-0.000441	-0.000618	-0.000734	-0.00095	-0.000518	-0.000447	-0.00059	-0.000443
3738.05	0.000536	0.000663	0.000894	0.000808	0.000318	0.00035	0.000222	0.000278	0.000786	0.000758	0.000704	0.000834
3739.97	0.000642	0.000653	0.000885	0.000868	0.000475	0.000444	0.000423	0.000414	0.00092	0.000723	0.000733	0.000792
3741.9	0.00065	0.000525	0.000648	0.000659	0.00057	0.000555	0.000626	0.000521	0.000676	0.000528	0.000579	0.000581
3743.83	0.000353	0.000146	0.000133	0.000205	0.000281	0.000369	0.000414	0.000358	0.000155	0.000104	0.000154	0.000167
3745.76	-0.000157	-0.000417	-0.00045	-0.000414	-0.000297	-9.4e-05	-0.000206	-0.000117	-0.000539	-0.000442	-0.000394	-0.000355
3747.69	-0.00053	-0.00078	-0.000799	-0.000808	-0.000639	-0.000536	-0.000742	-0.00061	-0.000857	-0.000767	-0.000713	-0.000719
3749.62	-0.000437	-0.000482	-0.0005	-0.000493	-0.000556	-0.000484	-0.000672	-0.000555	-0.000468	-0.000433	-0.000388	-0.000441
3751.55	-0.000372	-0.000141	-0.000184	-0.000124	-0.000444	-0.000426	-0.000397	-0.000448	6e-06	-8.2e-05	-5.5e-05	-8.4e-05
3753.48	-0.000358	-0.00012	-0.000154	-0.0001	-0.000294	-0.000482	-0.000306	-0.000576	0.000124	1.5e-05	-8.3e-05	-2.3e-05
3755.4	0.000153	0.000381	0.000401	0.000375	0.000122	-2.7e-05	0.000121	-4.2e-05	0.000478	0.000514	0.000343	0.000413
3757.33	0.000369	0.000593	0.000597	0.000544	0.000212	0.000244	0.000223	0.000363	0.000513	0.000679	0.000533	0.000563
3759.26	8.4e-05	0.000162	0.000167	0.00012	-4e-06	-9e-06	-0.000139	7.3e-05	9.4e-05	0.000238	0.000162	0.000154
3761.19	0.000101	2e-05	2.4e-05	1e-05	5.3e-05	-0.000121	-0.00027	-0.000129	0.000145	0.00016	0.000128	8.3e-05
3763.12	0.000519	0.000471	0.000492	0.000524	0.000309	0.000355	0.000209	0.000361	0.000585	0.000548	0.000575	0.000507
3765.05	0.000331	0.000308	0.000347	0.00039	0.000112	0.000345	0.000287	0.000322	0.000307	0.000248	0.000362	0.000314
3766.98	-0.000226	-0.000254	-0.000194	-0.000225	-0.000328	-0.00016	-0.000167	-0.000222	-0.00033	-0.000351	-0.000213	-0.000211
3768.91	-0.00046	-0.00049	-0.000395	-0.000501	-0.000436	-0.000549	-0.000499	-0.00059	-0.000421	-0.000446	-0.000406	-0.000357
3770.84	-5.4e-05	2.1e-05	9.2e-05	-2e-05	8e-06	-0.000206	-8.4e-05	-0.000175	0.000159	0.000121	0.000123	0.000174
3772.76	0.000319	0.000444	0.000483	0.000408	0.00034	0.000238	0.000386	0.000345	0.000526	0.000487	0.000503	0.00049
3774.69	0.000271	0.000315	0.000289	0.000289	0.000263	0.000239	0.000309	0.000357	0.000323	0.000337	0.000313	0.000284
3776.62	0.00016	0.000212	0.00011	0.000185	8.1e-05	0.000234	0.000179	0.000314	7.7e-05	0.000188	0.00013	0.000133
3778.55	-0.00019	-0.000136	-0.000269	-0.00014	-0.000175	-2.3e-05	-0.000152	-2.8e-05	-0.000289	-0.000175	-0.000221	-0.000194
3780.48	-0.000316	-0.000225	-0.000338	-0.000218	-0.000187	-0.000163	-0.000299	-0.000196	-0.000322	-0.00027	-0.000258	-0.000248
3782.41	-0.000152	-7.9e-05	-0.000119	-6.6e-05	-5.5e-05	-0.000127	-0.000218	-0.000171	-6.2e-05	-6.6e-05	-4.2e-05	-6.8e-05
3784.34	0.000139	0.000155	0.000202	0.000153	4.4e-05	7.5e-05	-1.1e-05	1.9e-05	0.000208	0.000216	0.000247	0.000219
[truncated: 112 more rows]
