# Supplementary material for: Fourier Transform Infrared with Attenuated Total Reflectance Applied to the Discrimination of Freshwater Planktonic Coccoid Green Microalgae
Source: PLoS One. 2014 Dec 26;9(12):e114458. doi: 10.1371/journal.pone.0114458 (PMC4277285; doi:10.1371/journal.pone.0114458)
Supplement: S8 Data — Raw data and its 9-point first derivative presented in .xlsx file for strain Monoraphidium komarkovae (353). (XLSX) [file pone.0114458.s010.xlsx]

## Sheet: FTIR raw
	353_1.1	353_1.2	353_1.3	353_1.4	353_2.1	353_2.2	353_2.3	353_2.4	353_3.1	353_3.2	353_3.3	353_3.4
599.862	0.505853	0.573646	0.567099	0.68221	0.554014	0.606326	0.622811	0.740052	0.715219	0.639345	0.710714	0.701517
601.791	0.53138	0.538637	0.53954	0.632176	0.522019	0.615434	0.627005	0.777803	0.709443	0.609654	0.69054	0.686991
603.719	0.532544	0.517545	0.534138	0.585424	0.506216	0.604493	0.723866	0.75042	0.6585	0.605658	0.677305	0.626211
605.648	0.499654	0.513429	0.569855	0.53902	0.497933	0.563889	0.660121	0.723966	0.654548	0.637661	0.616	0.621537
607.577	0.471217	0.501517	0.511521	0.516035	0.411775	0.491741	0.545497	0.6781	0.626336	0.577666	0.617761	0.649641
609.506	0.389995	0.483467	0.490071	0.450542	0.371218	0.424266	0.520635	0.615524	0.536593	0.510052	0.665084	0.628107
611.435	0.360576	0.389056	0.491467	0.4694	0.35779	0.365539	0.546839	0.599187	0.50218	0.512956	0.578736	0.505244
613.363	0.33483	0.322916	0.427159	0.49906	0.359305	0.340389	0.510886	0.604456	0.470917	0.494	0.599564	0.45925
615.292	0.291159	0.367011	0.412601	0.495831	0.373669	0.323701	0.387905	0.565689	0.50392	0.532055	0.685126	0.478582
617.221	0.347057	0.426313	0.431609	0.54428	0.39326	0.372825	0.381118	0.561718	0.633913	0.569421	0.743466	0.551125
619.15	0.403121	0.464753	0.467482	0.532277	0.436431	0.461689	0.481059	0.548008	0.694295	0.556003	0.806341	0.651073
621.079	0.467478	0.530425	0.544808	0.552758	0.474424	0.509975	0.547077	0.539156	0.648832	0.586106	0.751405	0.680467
623.008	0.56873	0.608278	0.595264	0.618785	0.56508	0.56838	0.5688	0.620778	0.667532	0.661698	0.790027	0.689225
624.936	0.625325	0.638636	0.645266	0.670643	0.610607	0.626863	0.650531	0.712854	0.734185	0.757083	0.852959	0.731704
626.865	0.684964	0.680372	0.689334	0.697083	0.663362	0.658317	0.73806	0.760819	0.762753	0.79572	0.832668	0.761272
628.794	0.719843	0.716927	0.760054	0.735454	0.733541	0.703837	0.784713	0.787999	0.815074	0.81444	0.853967	0.816817
630.723	0.73586	0.712888	0.792981	0.779802	0.756554	0.744837	0.792443	0.813235	0.826717	0.828315	0.844959	0.851588
632.652	0.749268	0.730036	0.790393	0.798543	0.756288	0.750671	0.798191	0.832895	0.819807	0.830339	0.855616	0.853997
634.58	0.742456	0.743105	0.770195	0.78715	0.758129	0.754089	0.792254	0.827601	0.831352	0.836305	0.911827	0.859879
636.509	0.760868	0.737454	0.768448	0.783719	0.766606	0.7754	0.781922	0.823858	0.829136	0.8479	0.935429	0.870064
638.438	0.7727	0.755202	0.791122	0.793466	0.755782	0.784404	0.798361	0.83369	0.820672	0.857531	0.909704	0.875001
640.367	0.775663	0.757107	0.804406	0.803367	0.768012	0.789183	0.799977	0.850998	0.8289	0.870695	0.904547	0.890782
642.296	0.784106	0.755188	0.818069	0.809864	0.779661	0.793473	0.80706	0.871426	0.834265	0.867871	0.935332	0.896395
644.225	0.797573	0.772174	0.817818	0.82728	0.788488	0.811065	0.825343	0.872263	0.842543	0.869812	0.94014	0.89264
646.153	0.811343	0.782818	0.824987	0.840174	0.800958	0.830198	0.831349	0.870518	0.852361	0.870821	0.929222	0.899851
648.082	0.825376	0.790036	0.838181	0.835343	0.80679	0.833828	0.834829	0.879716	0.856617	0.866414	0.931869	0.901902
650.011	0.825377	0.798164	0.840778	0.834907	0.817501	0.831519	0.837699	0.880855	0.862719	0.874844	0.933705	0.905294
651.94	0.825597	0.801973	0.837069	0.83367	0.816928	0.829948	0.841219	0.875987	0.85772	0.876596	0.931007	0.913932
653.869	0.830644	0.804771	0.844351	0.829862	0.820027	0.833133	0.841883	0.878237	0.853191	0.876168	0.93171	0.913077
655.797	0.830033	0.809429	0.854164	0.831267	0.826262	0.832204	0.843387	0.879851	0.853832	0.875286	0.935265	0.910994
657.726	0.831739	0.809664	0.858283	0.837228	0.831879	0.8342	0.849489	0.87936	0.856446	0.877885	0.941857	0.919025
659.655	0.833662	0.810978	0.86165	0.839438	0.837113	0.839818	0.849139	0.884937	0.862091	0.881863	0.949239	0.927167
661.584	0.838117	0.814238	0.858663	0.839992	0.836703	0.840292	0.847464	0.886236	0.865389	0.885337	0.952454	0.930873
663.513	0.841452	0.814205	0.85727	0.840724	0.836944	0.838839	0.8482	0.885003	0.865295	0.886969	0.950438	0.930366
665.442	0.844909	0.816628	0.864559	0.844977	0.839694	0.84267	0.855127	0.889141	0.868739	0.890765	0.953735	0.93231
667.37	0.841371	0.817034	0.860687	0.843589	0.837352	0.8417	0.855218	0.885955	0.867423	0.890748	0.952063	0.928323
669.299	0.833371	0.813401	0.848692	0.837122	0.830481	0.833931	0.840477	0.875582	0.857287	0.881041	0.940151	0.918452
671.228	0.835498	0.814468	0.854484	0.841415	0.831527	0.835758	0.841745	0.877674	0.859004	0.882473	0.940571	0.922305
673.157	0.832022	0.811567	0.854512	0.840735	0.828324	0.833729	0.840133	0.876039	0.858746	0.880742	0.941097	0.920522
675.086	0.827674	0.807194	0.850572	0.837651	0.824847	0.829299	0.836909	0.871461	0.855348	0.878449	0.937888	0.914444
677.014	0.824279	0.802959	0.845616	0.831995	0.821292	0.824116	0.833943	0.866231	0.850158	0.875312	0.933485	0.910794
678.943	0.820346	0.798417	0.84003	0.825909	0.816245	0.820702	0.829812	0.86122	0.845099	0.868131	0.931136	0.907689
680.872	0.816283	0.794454	0.836901	0.821061	0.813599	0.816812	0.826479	0.857787	0.83952	0.861162	0.927796	0.902233
682.801	0.813391	0.790989	0.833106	0.817651	0.810231	0.81237	0.822739	0.854516	0.835287	0.855619	0.921954	0.898401
684.73	0.81019	0.788811	0.829876	0.816591	0.805956	0.810019	0.81884	0.851007	0.832749	0.852452	0.918029	0.896599
686.658	0.808673	0.787974	0.827915	0.816235	0.804651	0.80924	0.818123	0.848735	0.831393	0.850946	0.917211	0.895075
688.587	0.808274	0.786102	0.826245	0.813393	0.804442	0.808085	0.817606	0.84609	0.830091	0.847642	0.914909	0.892929
690.516	0.806996	0.783995	0.826606	0.811806	0.804328	0.806546	0.816454	0.844755	0.827933	0.846416	0.915058	0.891356
692.445	0.808427	0.785807	0.828563	0.813967	0.805332	0.807934	0.817196	0.84627	0.828921	0.847501	0.91763	0.891851
694.374	0.812355	0.789926	0.832139	0.81677	0.808667	0.811407	0.819121	0.849507	0.831934	0.849585	0.919263	0.894915
696.303	0.81579	0.794189	0.836359	0.82031	0.812635	0.813828	0.822797	0.85381	0.83467	0.853246	0.921532	0.898457
698.231	0.817666	0.796805	0.839645	0.822896	0.815364	0.815095	0.825892	0.856412	0.835241	0.855025	0.925195	0.900577
700.16	0.817107	0.796073	0.838606	0.821488	0.814234	0.815186	0.825489	0.855346	0.834037	0.853836	0.92522	0.901078
702.089	0.813859	0.792781	0.834424	0.81674	0.809601	0.811717	0.821275	0.850773	0.831218	0.850434	0.91989	0.897025
704.018	0.807965	0.786344	0.829331	0.810506	0.803668	0.805037	0.814519	0.843793	0.824311	0.843527	0.913985	0.888961
705.947	0.799058	0.778028	0.82079	0.801738	0.795291	0.796303	0.806593	0.83522	0.816515	0.834711	0.90579	0.880352
707.875	0.789711	0.768819	0.810819	0.792931	0.786655	0.787594	0.798008	0.826545	0.809499	0.8268	0.896445	0.871632
709.804	0.781313	0.760875	0.803257	0.786174	0.779606	0.780227	0.790545	0.818323	0.803036	0.819506	0.889292	0.863131
711.733	0.775085	0.755446	0.797795	0.780843	0.774156	0.774839	0.785399	0.812552	0.798546	0.813272	0.882402	0.857191
713.662	0.770651	0.751334	0.792966	0.77731	0.770285	0.770929	0.781036	0.808447	0.794678	0.809702	0.876742	0.852519
715.591	0.768146	0.748846	0.790107	0.77398	0.767973	0.768045	0.778704	0.805596	0.792361	0.808368	0.874673	0.848694
717.52	0.768917	0.749371	0.790499	0.773971	0.768371	0.767779	0.779454	0.806472	0.793004	0.80942	0.876509	0.849954
719.448	0.769279	0.749871	0.79021	0.775365	0.768779	0.768361	0.7796	0.807395	0.793227	0.809808	0.876019	0.850159
721.377	0.763039	0.743784	0.784193	0.769994	0.763484	0.763389	0.773877	0.801256	0.787167	0.802611	0.867934	0.843619
723.306	0.751085	0.732353	0.772454	0.758551	0.751639	0.75239	0.76262	0.789116	0.775493	0.79124	0.855928	0.832126
725.235	0.737543	0.718606	0.758193	0.745031	0.737307	0.739045	0.748649	0.77518	0.762449	0.778521	0.842427	0.816531
727.164	0.72418	0.705685	0.744934	0.731287	0.724434	0.725147	0.735256	0.761571	0.749586	0.764831	0.828589	0.80206
729.092	0.713191	0.694984	0.733932	0.719544	0.713554	0.712937	0.724564	0.75015	0.738686	0.752414	0.815209	0.79008
731.021	0.703953	0.685601	0.724195	0.710625	0.70411	0.703645	0.715106	0.741041	0.729635	0.742683	0.804435	0.778954
732.95	0.696937	0.679364	0.716687	0.704005	0.696978	0.696909	0.708241	0.733601	0.722513	0.735756	0.797671	0.771446
734.879	0.693418	0.676748	0.713069	0.700484	0.693683	0.693459	0.704568	0.729199	0.718623	0.731064	0.793291	0.767996
736.808	0.693156	0.676534	0.712814	0.700222	0.693141	0.693532	0.703437	0.728355	0.717657	0.728898	0.79157	0.766566
738.737	0.694361	0.676757	0.713298	0.701024	0.693198	0.693814	0.703878	0.728334	0.717076	0.72812	0.791941	0.765978
740.665	0.692177	0.675284	0.711159	0.699447	0.691052	0.691209	0.701843	0.725731	0.714487	0.725566	0.789644	0.763682
742.594	0.685797	0.669868	0.704812	0.693218	0.685178	0.684716	0.695649	0.718971	0.708548	0.718658	0.781369	0.756387
744.523	0.675774	0.66048	0.694513	0.683108	0.675745	0.675288	0.686108	0.708704	0.699287	0.709202	0.771073	0.745228
746.452	0.662397	0.647496	0.681666	0.670824	0.663573	0.663043	0.673878	0.6959	0.687613	0.697939	0.75754	0.732572
748.381	0.649638	0.634274	0.668936	0.658523	0.650946	0.650434	0.661989	0.683569	0.675208	0.685951	0.744776	0.719723
750.309	0.638648	0.623591	0.657775	0.647309	0.639394	0.64065	0.651173	0.673307	0.665042	0.674946	0.734749	0.70894
752.238	0.630396	0.615438	0.648978	0.638432	0.631354	0.632595	0.642356	0.665006	0.658108	0.666726	0.726154	0.700149
754.167	0.624296	0.609332	0.642198	0.632475	0.626257	0.626185	0.637048	0.658848	0.653164	0.660912	0.720305	0.694015
756.096	0.619026	0.604591	0.637447	0.628165	0.621851	0.621549	0.632896	0.653909	0.648867	0.656521	0.715113	0.689657
758.025	0.613489	0.599314	0.631879	0.623122	0.616395	0.616221	0.627197	0.648266	0.643652	0.652031	0.708799	0.68382
759.954	0.607472	0.593398	0.625363	0.616899	0.610527	0.610556	0.621137	0.642687	0.638231	0.646991	0.702259	0.677678
761.882	0.602949	0.588927	0.620987	0.612125	0.606176	0.606101	0.616713	0.638036	0.634177	0.642536	0.697597	0.673315
763.811	0.599622	0.58607	0.618107	0.608942	0.603094	0.603116	0.613719	0.634531	0.631518	0.639398	0.694646	0.670127
765.74	0.595244	0.581931	0.61392	0.604808	0.598633	0.59878	0.609454	0.630367	0.627267	0.635801	0.690705	0.665201
767.669	0.587584	0.57427	0.606197	0.59781	0.590946	0.591241	0.602247	0.623423	0.61958	0.628506	0.682554	0.657189
769.598	0.577937	0.565097	0.596967	0.588678	0.581446	0.582053	0.593298	0.614285	0.610167	0.618945	0.671911	0.647455
771.526	0.569235	0.557201	0.588747	0.580292	0.573291	0.573419	0.58474	0.605777	0.602162	0.610207	0.661731	0.638202
773.455	0.562692	0.55113	0.581986	0.573973	0.567024	0.567138	0.57868	0.599227	0.596278	0.604065	0.654026	0.631431
775.384	0.55868	0.547143	0.577646	0.570373	0.562746	0.563313	0.574794	0.594808	0.592274	0.600211	0.649692	0.627265
777.313	0.556845	0.545344	0.575678	0.56887	0.560813	0.561233	0.572544	0.592675	0.590685	0.598577	0.647456	0.624982
779.242	0.555014	0.543739	0.573552	0.567147	0.558995	0.559139	0.570566	0.590595	0.589204	0.597267	0.645156	0.623003
781.17	0.551469	0.540285	0.569712	0.563633	0.555552	0.555934	0.567001	0.586751	0.586742	0.594171	0.642093	0.619693
783.099	0.547822	0.536917	0.565687	0.559855	0.551841	0.552514	0.563368	0.582977	0.584316	0.59139	0.639288	0.616721
785.028	0.545757	0.535351	0.56352	0.557221	0.550022	0.550106	0.56131	0.58052	0.583664	0.590584	0.638171	0.615865
786.957	0.545827	0.535116	0.563379	0.556615	0.550025	0.54981	0.561053	0.579859	0.58497	0.592145	0.639191	0.61733
788.886	0.547698	0.537336	0.565331	0.558451	0.551664	0.551998	0.562489	0.581552	0.588191	0.595647	0.641971	0.620828
790.815	0.551614	0.541468	0.568838	0.562171	0.555114	0.555527	0.565961	0.584503	0.59367	0.600691	0.646846	0.625509
792.743	0.557312	0.546733	0.573633	0.56746	0.560099	0.560015	0.570901	0.588682	0.600184	0.607246	0.653693	0.632218
794.672	0.562521	0.552013	0.57908	0.572554	0.565043	0.56476	0.575712	0.593239	0.606582	0.614251	0.660675	0.639709
796.601	0.5645	0.554308	0.581399	0.574805	0.56702	0.566869	0.578061	0.595171	0.610219	0.618225	0.6644	0.643877
798.53	0.561342	0.5516	0.57855	0.572191	0.564129	0.564489	0.575276	0.592378	0.60934	0.617101	0.662373	0.64203
800.459	0.553911	0.544587	0.571647	0.565661	0.556898	0.557779	0.568148	0.58579	0.60447	0.612093	0.655263	0.635276
802.387	0.545828	0.537288	0.563332	0.558296	0.549384	0.550336	0.560782	0.578439	0.598481	0.606036	0.646956	0.627774
804.316	0.539897	0.531635	0.557173	0.552846	0.544087	0.545024	0.555817	0.572891	0.593518	0.601013	0.64017	0.621051
806.245	0.536898	0.528733	0.554251	0.549919	0.541138	0.542021	0.552847	0.569888	0.590631	0.598036	0.635429	0.616659
808.174	0.536057	0.528288	0.553402	0.5494	0.539816	0.541003	0.551657	0.568597	0.589005	0.596067	0.632538	0.614438
810.103	0.535495	0.527635	0.553141	0.549296	0.538751	0.540359	0.550832	0.567564	0.586667	0.593582	0.629522	0.611809
812.032	0.532939	0.525236	0.550782	0.546425	0.536043	0.53736	0.547792	0.565093	0.582391	0.589848	0.624545	0.607081
813.96	0.527404	0.520169	0.545188	0.54102	0.530627	0.531522	0.54279	0.559575	0.575301	0.583301	0.616763	0.599691
815.889	0.518999	0.51199	0.536851	0.532941	0.522403	0.52307	0.534359	0.550795	0.56539	0.573234	0.606355	0.58922
817.818	0.508728	0.501742	0.526538	0.522384	0.511449	0.5122	0.523333	0.539987	0.553309	0.560625	0.593928	0.576244
819.747	0.497438	0.490195	0.514712	0.511003	0.499364	0.500554	0.511652	0.527973	0.539648	0.546923	0.579394	0.56191
821.676	0.485897	0.479037	0.502972	0.499888	0.487695	0.488868	0.499754	0.516158	0.525405	0.532761	0.564466	0.546984
823.604	0.475807	0.469545	0.492937	0.489976	0.477631	0.478514	0.489267	0.505619	0.512524	0.519335	0.551326	0.533616
825.533	0.468194	0.461796	0.484836	0.481858	0.469686	0.470452	0.480828	0.496872	0.501747	0.508204	0.540055	0.522579
827.462	0.462264	0.455825	0.478237	0.475335	0.463251	0.46413	0.47417	0.489994	0.492876	0.499399	0.530952	0.513544
829.391	0.45776	0.451702	0.473748	0.470894	0.458534	0.459572	0.469451	0.484844	0.486434	0.492802	0.524129	0.507039
831.32	0.455155	0.449476	0.471001	0.468138	0.455677	0.456499	0.46636	0.481396	0.482149	0.488009	0.519059	0.50232
833.249	0.45364	0.448077	0.469	0.466349	0.453732	0.454319	0.464046	0.478998	0.478884	0.484406	0.515313	0.498647
835.177	0.451347	0.446043	0.4667	0.464165	0.45136	0.451744	0.461509	0.47622	0.475745	0.481135	0.511557	0.495252
837.106	0.447837	0.442995	0.463261	0.460806	0.448102	0.448569	0.45814	0.472517	0.471817	0.47724	0.506902	0.490861
839.035	0.443787	0.43949	0.459438	0.45698	0.444424	0.445089	0.454422	0.468124	0.467594	0.472754	0.50189	0.486045
840.964	0.440121	0.435993	0.455862	0.453571	0.441113	0.441525	0.45099	0.464207	0.463901	0.468762	0.497773	0.48185
842.893	0.437262	0.433407	0.452902	0.450775	0.438629	0.438988	0.448275	0.461558	0.460926	0.465953	0.494574	0.478692
844.821	0.435417	0.431981	0.450913	0.448836	0.436964	0.437599	0.446329	0.459877	0.459298	0.464128	0.49234	0.476645
846.75	0.434773	0.431098	0.450026	0.448001	0.436059	0.43682	0.445283	0.458702	0.458161	0.463004	0.491119	0.475465
848.679	0.434683	0.431141	0.449902	0.447939	0.435915	0.436678	0.445158	0.458064	0.457639	0.462676	0.490619	0.475025
850.608	0.434947	0.431618	0.450051	0.448243	0.436077	0.436851	0.44536	0.458085	0.45764	0.462736	0.490449	0.474751
852.537	0.434936	0.431618	0.450272	0.448363	0.436231	0.436769	0.44549	0.458105	0.457606	0.462595	0.48996	0.47441
854.465	0.434871	0.431705	0.450536	0.448648	0.436573	0.437043	0.445619	0.458385	0.457948	0.463056	0.490046	0.474572
856.394	0.435913	0.432759	0.451444	0.44989	0.437807	0.438531	0.446746	0.459796	0.459188	0.464841	0.491535	0.476073
858.323	0.43809	0.435248	0.453843	0.452261	0.440557	0.441225	0.449538	0.462513	0.462148	0.468178	0.494395	0.47902
860.252	0.441314	0.438971	0.457467	0.455856	0.444501	0.444968	0.453442	0.466428	0.466495	0.47268	0.498603	0.483273
862.181	0.445271	0.443123	0.461379	0.460101	0.448781	0.449065	0.457808	0.470869	0.471578	0.477599	0.503177	0.488098
864.11	0.449113	0.446963	0.464669	0.463771	0.452553	0.452983	0.461667	0.474727	0.476181	0.482366	0.506942	0.492118
866.038	0.451757	0.449768	0.467225	0.466421	0.455223	0.456079	0.464596	0.4774	0.479872	0.486222	0.509776	0.495135
867.967	0.453189	0.451237	0.468782	0.467941	0.456977	0.458113	0.466667	0.47907	0.482473	0.488633	0.511796	0.497196
869.896	0.453642	0.451778	0.468916	0.468394	0.457761	0.458761	0.467226	0.479777	0.4835	0.489797	0.512549	0.497942
871.825	0.453013	0.451205	0.468128	0.467981	0.457301	0.458178	0.466749	0.479382	0.48351	0.489812	0.511931	0.497355
873.754	0.451811	0.450022	0.466884	0.466793	0.45606	0.457175	0.465712	0.478073	0.482667	0.48886	0.510406	0.49572
875.682	0.450348	0.448784	0.465243	0.465188	0.454639	0.455754	0.463942	0.476384	0.481028	0.487279	0.508224	0.493603
877.611	0.448745	0.447229	0.463342	0.463476	0.45286	0.453949	0.46218	0.474461	0.479126	0.484965	0.505723	0.491589
879.54	0.447058	0.445627	0.461488	0.461675	0.450842	0.452239	0.460342	0.472358	0.476795	0.482583	0.503218	0.489346
881.469	0.445583	0.444072	0.459672	0.459969	0.449237	0.450678	0.458532	0.470294	0.47446	0.480546	0.500729	0.486753
883.398	0.44429	0.442771	0.458238	0.458474	0.447891	0.448979	0.457285	0.468718	0.472578	0.478648	0.498709	0.484639
885.327	0.442885	0.441692	0.456828	0.457426	0.446705	0.447767	0.455893	0.467393	0.470811	0.476987	0.49687	0.482768
887.255	0.441721	0.440496	0.455265	0.456215	0.445697	0.446823	0.454469	0.466099	0.469457	0.475335	0.494998	0.481104
889.184	0.44053	0.439434	0.454181	0.454929	0.444822	0.445747	0.453767	0.465391	0.468339	0.474057	0.493509	0.479884
891.113	0.439675	0.438951	0.453592	0.45423	0.444425	0.445492	0.45368	0.464985	0.467585	0.473516	0.492886	0.479105
893.042	0.439523	0.438943	0.453512	0.454048	0.444669	0.445837	0.454011	0.464966	0.467525	0.473399	0.492897	0.479078
894.971	0.439638	0.439116	0.453506	0.454333	0.444891	0.446293	0.454455	0.465337	0.467989	0.473867	0.493068	0.479582
896.899	0.439948	0.439698	0.45372	0.455016	0.445447	0.447027	0.455138	0.465998	0.468407	0.474412	0.493499	0.480092
898.828	0.440725	0.440796	0.454607	0.455996	0.44661	0.44804	0.456204	0.46713	0.46907	0.475167	0.494266	0.480843
900.757	0.442301	0.442566	0.456144	0.457639	0.448299	0.449551	0.457772	0.4688	0.470488	0.476323	0.495664	0.482234
902.686	0.444867	0.445135	0.458616	0.460081	0.45085	0.452054	0.460081	0.47117	0.472333	0.478247	0.497881	0.48454
904.615	0.44856	0.448709	0.46227	0.463497	0.454322	0.455446	0.463372	0.474399	0.475134	0.481425	0.500911	0.487649
906.544	0.453611	0.453849	0.467382	0.468349	0.459028	0.460049	0.467905	0.479164	0.479354	0.485374	0.505327	0.491956
908.472	0.460028	0.460694	0.47383	0.474737	0.465031	0.466091	0.473912	0.485258	0.48469	0.490883	0.511478	0.497944
910.401	0.467099	0.467824	0.480803	0.481991	0.471932	0.473076	0.481036	0.492309	0.490964	0.497342	0.518267	0.505013
912.33	0.473944	0.474328	0.487618	0.488647	0.478504	0.479824	0.487816	0.498937	0.497055	0.503401	0.525281	0.512058
914.259	0.479345	0.479655	0.492947	0.493514	0.483559	0.484598	0.492712	0.503773	0.502152	0.508627	0.531434	0.517578
916.188	0.481514	0.481885	0.495212	0.495671	0.485978	0.486994	0.495018	0.506175	0.504949	0.511365	0.534417	0.520379
918.116	0.480163	0.480522	0.493854	0.494585	0.485289	0.486353	0.494591	0.505688	0.504159	0.510896	0.533778	0.51996
920.045	0.475925	0.476504	0.489742	0.4904	0.481716	0.482798	0.49131	0.502608	0.500833	0.50781	0.530375	0.51643
921.974	0.469963	0.471041	0.484299	0.484839	0.476527	0.477858	0.486098	0.497685	0.496279	0.503049	0.524665	0.511207
923.903	0.464002	0.465099	0.478483	0.479376	0.471443	0.472654	0.480873	0.492516	0.491508	0.498132	0.51887	0.505992
925.832	0.459028	0.460201	0.473352	0.4747	0.467166	0.468451	0.476907	0.488352	0.487524	0.494468	0.514569	0.501842
927.76	0.456057	0.457262	0.470251	0.471833	0.464877	0.466205	0.474827	0.485994	0.485663	0.492734	0.512035	0.499769
929.689	0.455206	0.456427	0.469263	0.471194	0.464737	0.466125	0.474847	0.485891	0.486176	0.493085	0.512124	0.499976
931.618	0.45594	0.457449	0.470259	0.472286	0.466149	0.467934	0.47648	0.487647	0.488573	0.495575	0.514084	0.502093
933.547	0.457878	0.459591	0.472879	0.474288	0.468864	0.470659	0.479256	0.490428	0.492132	0.49915	0.517084	0.505421
935.476	0.460881	0.462682	0.475747	0.477265	0.47244	0.474039	0.482675	0.494092	0.496403	0.503429	0.521106	0.509384
937.405	0.464157	0.466029	0.478759	0.480756	0.476079	0.477905	0.486593	0.498301	0.501373	0.508466	0.525269	0.513697
939.333	0.467038	0.468871	0.481766	0.483828	0.479306	0.481356	0.49024	0.501917	0.505902	0.512995	0.529061	0.517886
941.262	0.468891	0.470915	0.483744	0.485806	0.481481	0.483634	0.492766	0.504243	0.508854	0.516179	0.531816	0.520884
943.191	0.470208	0.472378	0.485056	0.487299	0.483089	0.485174	0.494849	0.506253	0.511412	0.518853	0.533491	0.522966
945.12	0.471798	0.473908	0.486586	0.489038	0.485061	0.486896	0.496902	0.508346	0.514151	0.521598	0.535092	0.525015
947.049	0.473764	0.47595	0.488766	0.491224	0.487248	0.489291	0.499317	0.510822	0.516919	0.52449	0.537185	0.527547
948.977	0.476719	0.479131	0.491989	0.494584	0.490287	0.492664	0.502444	0.514142	0.520353	0.528144	0.540335	0.530937
950.906	0.481746	0.484503	0.497136	0.49992	0.495411	0.497686	0.507528	0.519307	0.525667	0.533863	0.545521	0.536234
952.835	0.490025	0.492547	0.505297	0.508044	0.503246	0.505568	0.515697	0.527292	0.53406	0.542484	0.553852	0.544778
954.764	0.501655	0.504204	0.516659	0.5195	0.514334	0.517023	0.527059	0.538532	0.545702	0.554266	0.565517	0.556335
956.693	0.516138	0.518842	0.531036	0.53394	0.528575	0.531077	0.540936	0.552893	0.560414	0.568898	0.580563	0.570943
958.622	0.532798	0.535404	0.547707	0.550701	0.545071	0.54721	0.557253	0.569443	0.577353	0.585936	0.598474	0.588761
960.55	0.551202	0.553774	0.565915	0.569068	0.563485	0.565259	0.575869	0.588118	0.595871	0.604922	0.61865	0.608601
962.479	0.569466	0.571735	0.584214	0.587208	0.581549	0.583362	0.594295	0.606432	0.6143	0.623315	0.638826	0.628253
964.408	0.58361	0.586077	0.598712	0.601614	0.595679	0.597869	0.608626	0.620791	0.629256	0.637721	0.65469	0.644022
966.337	0.593593	0.596433	0.608954	0.611876	0.605795	0.608321	0.618708	0.631748	0.640212	0.648572	0.666315	0.655689
968.266	0.601896	0.604655	0.61758	0.620426	0.614024	0.616804	0.627386	0.640797	0.648953	0.65787	0.676392	0.66536
970.194	0.608501	0.611342	0.62418	0.627144	0.62098	0.623695	0.634864	0.648307	0.656719	0.665937	0.684978	0.673501
972.123	0.612509	0.615615	0.628293	0.631341	0.626061	0.628665	0.640114	0.653463	0.662858	0.672419	0.690941	0.679667
974.052	0.615411	0.618507	0.631686	0.634541	0.630204	0.632732	0.644226	0.657597	0.66815	0.677978	0.696197	0.684779
975.981	0.619879	0.623255	0.636348	0.639304	0.63577	0.638468	0.649912	0.66329	0.675349	0.68478	0.702938	0.691557
977.91	0.627913	0.631596	0.644147	0.647694	0.644874	0.647828	0.658991	0.67239	0.685931	0.695164	0.713241	0.701987
979.839	0.640862	0.644469	0.656964	0.660733	0.658705	0.66153	0.672676	0.686229	0.701088	0.710929	0.729153	0.717524
981.767	0.659046	0.662784	0.675365	0.678799	0.677784	0.68049	0.691655	0.705374	0.721561	0.732179	0.750658	0.738851
983.696	0.68154	0.685637	0.698017	0.701286	0.701318	0.704416	0.715135	0.729176	0.746484	0.757469	0.776983	0.764994
985.625	0.706599	0.710933	0.723166	0.726549	0.727847	0.730851	0.741536	0.755573	0.774274	0.785919	0.806901	0.794844
987.554	0.733078	0.737026	0.749667	0.75296	0.755876	0.758582	0.769593	0.783534	0.803856	0.816106	0.838411	0.826145
989.483	0.760663	0.764097	0.777141	0.780198	0.784819	0.787306	0.798685	0.812525	0.834416	0.847194	0.870705	0.85817
991.411	0.789086	0.792761	0.805492	0.808526	0.81485	0.817199	0.828457	0.842473	0.865998	0.879191	0.904599	0.891786
993.34	0.818513	0.822461	0.835099	0.837856	0.845719	0.848119	0.858489	0.872804	0.898034	0.91187	0.93912	0.925866
995.269	0.848527	0.851878	0.864814	0.867123	0.876074	0.87854	0.888398	0.902553	0.92864	0.943248	0.972396	0.958894
997.198	0.877513	0.880427	0.893503	0.895624	0.904932	0.907305	0.917893	0.931748	0.95797	0.972582	1.00456	0.991079
999.127	0.905038	0.907754	0.920971	0.922799	0.932458	0.934696	0.945529	0.959893	0.986662	1.00188	1.03527	1.02176
1001.06	0.932003	0.933972	0.947931	0.948967	0.95887	0.961003	0.971222	0.986644	1.01389	1.03007	1.06412	1.0509
1002.98	0.958172	0.959957	0.974699	0.975106	0.984313	0.986234	0.996525	1.01195	1.03962	1.05677	1.09065	1.07843
1004.91	0.984036	0.985936	1.00101	1.0012	1.00971	1.01162	1.02164	1.03664	1.06603	1.08248	1.11604	1.10456
1006.84	1.01087	1.01276	1.02785	1.02798	1.03569	1.03799	1.04789	1.06241	1.09289	1.10893	1.14401	1.13241
1008.77	1.0389	1.04099	1.05564	1.05567	1.06268	1.06502	1.0748	1.08952	1.11919	1.1364	1.17146	1.16156
1010.7	1.06786	1.06939	1.08409	1.08314	1.09055	1.0923	1.10151	1.11663	1.14548	1.16264	1.1972	1.18874
1012.63	1.09646	1.09646	1.11179	1.11057	1.11712	1.11944	1.12788	1.14325	1.17107	1.18831	1.2242	1.21528
1014.56	1.1234	1.12216	1.13864	1.13719	1.14255	1.14446	1.15289	1.169	1.19525	1.21281	1.2495	1.24082
1016.49	1.14784	1.14689	1.16383	1.16114	1.16591	1.1667	1.17577	1.19191	1.21657	1.23422	1.27147	1.26352
1018.41	1.16848	1.16818	1.18469	1.18149	1.18494	1.18643	1.19504	1.21028	1.2339	1.2522	1.28959	1.28299
1020.34	1.18558	1.1842	1.20132	1.19843	1.20071	1.20291	1.21105	1.22589	1.24812	1.26694	1.30321	1.29683
1022.27	1.19998	1.19792	1.21495	1.21269	1.21378	1.21595	1.2236	1.23905	1.25928	1.27801	1.31353	1.3071
1024.2	1.21139	1.21063	1.22637	1.22393	1.22393	1.22572	1.23348	1.24852	1.26769	1.28678	1.32219	1.31493
1026.13	1.22025	1.22035	1.23588	1.23309	1.23135	1.23346	1.24042	1.25561	1.27409	1.29307	1.32804	1.32068
1028.06	1.22761	1.22799	1.24317	1.24041	1.23775	1.24094	1.2469	1.26281	1.27953	1.29749	1.33131	1.32502
1029.99	1.23401	1.23371	1.24924	1.24587	1.24282	1.24567	1.25303	1.26888	1.2838	1.30184	1.3337	1.3281
1031.92	1.23846	1.23795	1.25375	1.25054	1.24522	1.24833	1.25603	1.27131	1.28617	1.30477	1.33454	1.32973
1033.85	1.24137	1.24091	1.25664	1.25399	1.2479	1.25051	1.25807	1.27307	1.28791	1.30582	1.33514	1.33102
1035.77	1.24362	1.24386	1.2586	1.25619	1.25055	1.25279	1.26044	1.27497	1.28933	1.30668	1.33628	1.33233
1037.7	1.24606	1.2469	1.26106	1.25847	1.25263	1.25581	1.26241	1.27727	1.29067	1.30892	1.33754	1.33364
1039.63	1.24886	1.25007	1.26355	1.26078	1.25503	1.25785	1.26369	1.27902	1.29149	1.30961	1.33703	1.33448
1041.56	1.2509	1.25217	1.26575	1.2635	1.25698	1.25927	1.26526	1.28011	1.29167	1.31029	1.33632	1.33539
1043.49	1.2531	1.25326	1.26812	1.26533	1.25834	1.26011	1.26737	1.28183	1.29253	1.31168	1.33771	1.33527
1045.42	1.25534	1.25519	1.2704	1.2676	1.26038	1.2624	1.26921	1.28377	1.29445	1.31235	1.33926	1.33597
1047.35	1.2572	1.25707	1.27249	1.26964	1.26143	1.26307	1.2694	1.28514	1.29551	1.31238	1.33932	1.3358
1049.28	1.25873	1.25839	1.27281	1.27087	1.26122	1.26277	1.26941	1.28526	1.29563	1.31274	1.33792	1.33435
1051.2	1.2569	1.25746	1.27103	1.27049	1.25979	1.26251	1.26863	1.28421	1.29458	1.31273	1.33388	1.33287
1053.13	1.25403	1.25588	1.26912	1.26856	1.25747	1.25963	1.26644	1.28159	1.29268	1.3116	1.33045	1.32963
1055.06	1.25147	1.25318	1.26665	1.26533	1.2544	1.25614	1.26402	1.27708	1.28987	1.30819	1.32823	1.32609
1056.99	1.24862	1.25059	1.26417	1.26231	1.2504	1.25341	1.26106	1.27411	1.28625	1.30488	1.32478	1.32259
1058.92	1.24541	1.24737	1.26107	1.25907	1.24629	1.24911	1.25608	1.27127	1.28322	1.30109	1.32004	1.31794
1060.85	1.24221	1.24394	1.25665	1.25469	1.242	1.24459	1.25217	1.26735	1.28061	1.29704	1.31501	1.31418
1062.78	1.23863	1.2405	1.25331	1.25091	1.23839	1.24089	1.24858	1.26247	1.27607	1.29274	1.31106	1.30919
1064.71	1.23486	1.23729	1.2511	1.24836	1.23478	1.23812	1.24458	1.25852	1.27172	1.28814	1.30657	1.3046
1066.64	1.23203	1.23407	1.24724	1.24576	1.2321	1.2358	1.24068	1.25549	1.26816	1.28411	1.30174	1.30118
1068.56	1.22981	1.23057	1.2441	1.24291	1.23055	1.23333	1.23756	1.25324	1.26405	1.28096	1.29895	1.29729
1070.49	1.22752	1.22786	1.24202	1.23965	1.22751	1.2312	1.23621	1.25094	1.2608	1.27779	1.29727	1.29406
1072.42	1.22493	1.22574	1.23882	1.23673	1.22457	1.22842	1.23512	1.24825	1.25806	1.27401	1.29505	1.29144
1074.35	1.22061	1.2215	1.23558	1.23291	1.2214	1.22438	1.23083	1.24443	1.25392	1.26981	1.29183	1.28785
1076.28	1.21455	1.215	1.22923	1.22699	1.2158	1.21808	1.22442	1.23884	1.24723	1.26247	1.28645	1.28142
1078.21	1.20649	1.20642	1.21973	1.2187	1.20708	1.20892	1.2164	1.23052	1.23741	1.25318	1.27713	1.27282
1080.14	1.19549	1.19548	1.20945	1.20864	1.19616	1.19818	1.20602	1.21975	1.22591	1.24201	1.2658	1.26187
1082.07	1.18209	1.18328	1.19669	1.19598	1.18267	1.18503	1.19269	1.20707	1.21252	1.22817	1.25245	1.24813
1083.99	1.1674	1.16887	1.18203	1.18165	1.16751	1.17049	1.17744	1.19262	1.19875	1.21351	1.23798	1.23259
1085.92	1.15108	1.15222	1.16593	1.16552	1.15122	1.15492	1.1614	1.17715	1.18352	1.19791	1.22183	1.21574
1087.85	1.13382	1.13498	1.14899	1.14831	1.13431	1.13773	1.14505	1.16031	1.167	1.18174	1.20356	1.19857
1089.78	1.11608	1.11739	1.13115	1.13129	1.11647	1.11975	1.12862	1.14257	1.14982	1.16469	1.18528	1.18111
1091.71	1.09769	1.09935	1.1136	1.11391	1.09856	1.10217	1.11112	1.12501	1.13227	1.14664	1.16773	1.16256
1093.64	1.07926	1.08191	1.09549	1.09619	1.08149	1.08428	1.09316	1.10745	1.11528	1.12857	1.14934	1.14419
1095.57	1.062	1.06475	1.07732	1.07854	1.06408	1.06659	1.07614	1.0897	1.09749	1.11101	1.13105	1.12631
1097.5	1.04496	1.04746	1.05989	1.06195	1.04718	1.05021	1.05991	1.07265	1.07985	1.09325	1.11279	1.10829
1099.43	1.02825	1.03083	1.04331	1.04535	1.03102	1.03458	1.0438	1.05637	1.06258	1.07547	1.09597	1.09098
1101.35	1.0122	1.01494	1.0275	1.02886	1.01494	1.01915	1.02777	1.04075	1.04517	1.05781	1.07982	1.07442
1103.28	0.996421	0.999432	1.01178	1.0131	0.999793	1.0039	1.01212	1.02538	1.02915	1.04128	1.06376	1.05865
1105.21	0.9819	0.984806	0.996969	0.998532	0.985515	0.989008	0.997592	1.01037	1.0142	1.02577	1.04933	1.04321
1107.14	0.968146	0.971513	0.98265	0.984783	0.971589	0.975185	0.98437	0.996277	1.00002	1.01087	1.0351	1.02843
1109.07	0.955618	0.959045	0.970017	0.972504	0.95875	0.962806	0.971616	0.983494	0.987002	0.99766	1.02111	1.0147
1111	0.945604	0.948606	0.960101	0.962114	0.948513	0.952118	0.960594	0.972707	0.97552	0.985905	1.00901	1.00255
1112.93	0.936526	0.939652	0.951115	0.952834	0.939538	0.942371	0.951213	0.96327	0.965124	0.975437	0.999109	0.992173
1114.86	0.92801	0.931563	0.942623	0.944761	0.930773	0.933494	0.94233	0.954266	0.955488	0.965599	0.989755	0.982555
1116.78	0.920519	0.923793	0.9348	0.936812	0.922126	0.924895	0.933555	0.945218	0.945777	0.955981	0.980407	0.973149
1118.71	0.913565	0.916353	0.927125	0.929057	0.913823	0.91693	0.925009	0.937079	0.936489	0.946651	0.971983	0.964029
1120.64	0.906669	0.909435	0.919833	0.921675	0.906117	0.909246	0.917104	0.929136	0.927672	0.937157	0.963106	0.954852
1122.57	0.899657	0.902464	0.91281	0.914281	0.898562	0.901353	0.909123	0.920908	0.918539	0.928223	0.954267	0.945596
1124.5	0.891461	0.894513	0.904335	0.905872	0.889768	0.892405	0.899909	0.911849	0.908589	0.917991	0.944635	0.935556
1126.43	0.881703	0.884596	0.894294	0.895956	0.879194	0.881837	0.889471	0.901183	0.897133	0.906425	0.933147	0.92428
1128.36	0.870724	0.873285	0.883005	0.884719	0.867604	0.870255	0.87786	0.889063	0.883894	0.893783	0.92053	0.911466
1130.29	0.8603	0.862884	0.871904	0.873866	0.856637	0.859182	0.866437	0.877672	0.871612	0.881137	0.90783	0.899
1132.21	0.851475	0.854008	0.86273	0.864749	0.847132	0.849892	0.856945	0.868187	0.861173	0.870676	0.896972	0.888515
1134.14	0.844989	0.847586	0.856218	0.858148	0.840338	0.843017	0.850229	0.861302	0.853489	0.862956	0.888947	0.880626
1136.07	0.841592	0.84461	0.853	0.855066	0.837023	0.839601	0.84649	0.857835	0.849184	0.858287	0.884474	0.876558
1138	0.84292	0.84597	0.854525	0.856545	0.838309	0.840919	0.847552	0.858617	0.848819	0.858286	0.885019	0.87759
1139.93	0.849155	0.851697	0.860412	0.862121	0.84412	0.846669	0.853324	0.864191	0.852876	0.86294	0.890499	0.883013
1141.86	0.858071	0.86024	0.86906	0.870514	0.852666	0.855068	0.861579	0.872619	0.859775	0.870207	0.899213	0.891243
1143.79	0.867869	0.869806	0.878662	0.879864	0.862135	0.864483	0.870799	0.881698	0.867859	0.877832	0.908959	0.900709
1145.72	0.876609	0.878097	0.887014	0.887954	0.870714	0.872952	0.879132	0.890135	0.874813	0.884665	0.917624	0.909331
1147.65	0.882623	0.883677	0.892718	0.893387	0.87681	0.8789	0.88498	0.895768	0.879296	0.889311	0.923451	0.914944
1149.57	0.884909	0.885911	0.89497	0.895527	0.879181	0.881238	0.887409	0.897806	0.880559	0.890169	0.925905	0.91688
1151.5	0.883422	0.884306	0.893257	0.89403	0.877569	0.879617	0.885466	0.89618	0.878106	0.887344	0.923979	0.914711
1153.43	0.878416	0.879234	0.887947	0.889282	0.872537	0.874271	0.879878	0.890602	0.872279	0.881207	0.917947	0.908529
1155.36	0.870685	0.871295	0.880111	0.881633	0.864411	0.865884	0.871673	0.882119	0.86337	0.872512	0.908916	0.899302
1157.29	0.860838	0.861522	0.8704	0.871729	0.853711	0.855438	0.861258	0.871315	0.852473	0.861498	0.897518	0.887953
1159.22	0.849379	0.8504	0.85883	0.860168	0.841243	0.843261	0.849187	0.858922	0.840061	0.84871	0.884347	0.874978
1161.15	0.836789	0.838032	0.846138	0.84745	0.827669	0.829694	0.835643	0.845286	0.826013	0.83442	0.869349	0.859766
1163.08	0.822839	0.824239	0.83231	0.833629	0.813082	0.815031	0.820735	0.830376	0.810981	0.818839	0.852985	0.843367
1165	0.80824	0.809594	0.817526	0.818865	0.797219	0.799155	0.805014	0.814496	0.794925	0.802583	0.835351	0.826005
1166.93	0.793014	0.794514	0.802489	0.803836	0.780931	0.782886	0.788851	0.798089	0.778246	0.786092	0.81713	0.80825
1168.86	0.777201	0.779018	0.786689	0.788501	0.764453	0.766691	0.772303	0.781612	0.761395	0.769169	0.799006	0.79042
1170.79	0.760743	0.762647	0.770072	0.77213	0.747182	0.749556	0.754913	0.76413	0.743765	0.751297	0.780637	0.771779
1172.72	0.743248	0.744974	0.752651	0.754285	0.728994	0.731176	0.736626	0.745533	0.725327	0.732454	0.761283	0.752379
1174.65	0.725071	0.72665	0.733952	0.735403	0.71015	0.712138	0.717664	0.726312	0.706317	0.713096	0.741208	0.732369
1176.58	0.707763	0.709492	0.716242	0.717793	0.692528	0.694271	0.699539	0.708197	0.688382	0.695185	0.722265	0.713442
1178.51	0.692572	0.694688	0.700991	0.702791	0.677251	0.678943	0.683944	0.692729	0.672815	0.679627	0.70582	0.697091
1180.44	0.680244	0.68252	0.688386	0.690256	0.664469	0.66643	0.671176	0.6798	0.659614	0.666616	0.692125	0.683447
1182.36	0.670776	0.672996	0.678377	0.680275	0.654461	0.656341	0.660777	0.669477	0.649057	0.656217	0.681236	0.672406
1184.29	0.663485	0.665382	0.670714	0.672661	0.646688	0.648448	0.652716	0.661527	0.640899	0.647963	0.672587	0.663871
1186.22	0.657437	0.65914	0.664741	0.666605	0.640214	0.641994	0.646459	0.655233	0.634165	0.641171	0.66543	0.656906
1188.15	0.651759	0.65368	0.659436	0.661484	0.634557	0.636306	0.641037	0.649699	0.628217	0.635407	0.659172	0.650898
1190.08	0.646718	0.648897	0.65479	0.65707	0.62956	0.631425	0.636156	0.644916	0.623119	0.63044	0.653294	0.645424
1192.01	0.642608	0.645021	0.650899	0.653534	0.625272	0.62743	0.632023	0.641107	0.618787	0.626284	0.648233	0.640638
1193.94	0.640027	0.642541	0.648605	0.651511	0.622392	0.624695	0.629571	0.638713	0.615822	0.623524	0.644648	0.637566
1195.87	0.639436	0.642151	0.648438	0.651091	0.621625	0.623899	0.629265	0.638206	0.614908	0.622736	0.643156	0.636638
1197.79	0.640616	0.643621	0.649926	0.652434	0.622653	0.625	0.630557	0.639332	0.615649	0.623605	0.643606	0.637376
1199.72	0.643334	0.646755	0.652864	0.655594	0.625135	0.627669	0.633174	0.642033	0.617684	0.625749	0.645709	0.639543
1201.65	0.647409	0.651032	0.657265	0.659943	0.628912	0.631439	0.636924	0.645901	0.620945	0.62906	0.64928	0.643079
1203.58	0.652352	0.655776	0.662117	0.664912	0.633451	0.635822	0.641236	0.650367	0.624989	0.633017	0.653865	0.647401
1205.51	0.657381	0.660658	0.666908	0.669846	0.637998	0.640362	0.645743	0.654915	0.628971	0.637165	0.65858	0.651642
1207.44	0.66173	0.665114	0.671317	0.674263	0.641957	0.644357	0.649786	0.658974	0.632559	0.640888	0.662624	0.655343
1209.37	0.665608	0.669241	0.675265	0.67818	0.645609	0.648264	0.653485	0.662573	0.635936	0.644027	0.666045	0.658949
1211.3	0.67004	0.673593	0.679423	0.682342	0.64978	0.652362	0.657665	0.666619	0.639538	0.647643	0.669796	0.662982
1213.23	0.675268	0.678657	0.684394	0.687522	0.654729	0.657214	0.662735	0.671574	0.644005	0.652137	0.674442	0.667744
1215.15	0.681558	0.685027	0.690708	0.693849	0.660719	0.663339	0.668966	0.6779	0.649624	0.657824	0.68042	0.673838
1217.08	0.688659	0.69197	0.697754	0.700864	0.667643	0.670292	0.675872	0.684994	0.655892	0.664377	0.68747	0.680976
1219.01	0.695886	0.699037	0.705003	0.707993	0.674979	0.67773	0.683105	0.691979	0.662398	0.670971	0.694662	0.688322
1220.94	0.70315	0.706395	0.712409	0.715252	0.682536	0.685248	0.690537	0.699287	0.669216	0.677917	0.702079	0.695827
1222.87	0.710868	0.713926	0.720051	0.722843	0.690281	0.692885	0.698225	0.707272	0.676385	0.685177	0.710191	0.703921
1224.8	0.718504	0.721385	0.727508	0.730283	0.698084	0.700594	0.705982	0.715345	0.683616	0.692388	0.718408	0.712081
1226.73	0.725316	0.728171	0.734543	0.737101	0.70537	0.707806	0.71316	0.722656	0.690221	0.69911	0.725886	0.719454
1228.66	0.731809	0.734543	0.741077	0.743426	0.712064	0.714633	0.719857	0.729416	0.696452	0.705579	0.732878	0.726524
1230.58	0.737954	0.740427	0.74701	0.749292	0.718289	0.720938	0.726142	0.735708	0.702358	0.711722	0.73954	0.73324
1232.51	0.743362	0.745616	0.752398	0.754545	0.723996	0.72642	0.731962	0.741529	0.707929	0.717393	0.745805	0.739363
1234.44	0.748006	0.750049	0.756988	0.759171	0.72904	0.731436	0.736984	0.746802	0.712695	0.722307	0.751314	0.74481
1236.37	0.751572	0.753443	0.760727	0.762782	0.733015	0.735252	0.74082	0.750782	0.716212	0.725902	0.75562	0.749068
1238.3	0.753786	0.755414	0.763128	0.764733	0.735364	0.737366	0.743301	0.753085	0.718815	0.728238	0.758523	0.751763
1240.23	0.754193	0.755713	0.763664	0.765093	0.736029	0.737943	0.743998	0.753864	0.720011	0.729288	0.75994	0.752772
1242.16	0.752938	0.754274	0.76248	0.763854	0.735137	0.736797	0.74287	0.752963	0.719259	0.728692	0.759467	0.752242
1244.09	0.749779	0.750975	0.759237	0.76058	0.732041	0.733765	0.739861	0.749885	0.716651	0.726115	0.756789	0.749583
1246.02	0.745022	0.746383	0.754403	0.755875	0.727422	0.729266	0.735424	0.745345	0.712994	0.722289	0.752589	0.745334
1247.94	0.739405	0.740663	0.748807	0.750363	0.722048	0.72401	0.729938	0.740027	0.708605	0.717826	0.747531	0.740618
1249.87	0.733141	0.734448	0.74268	0.744315	0.716235	0.718297	0.723904	0.734228	0.703753	0.713041	0.742123	0.735399
1251.8	0.726954	0.728329	0.736632	0.738093	0.710378	0.71237	0.717976	0.728334	0.699037	0.708415	0.737213	0.730319
1253.73	0.721057	0.722281	0.730747	0.732019	0.704648	0.70662	0.712307	0.722538	0.695292	0.704491	0.733114	0.726376
1255.66	0.715014	0.716313	0.724663	0.726057	0.69905	0.701029	0.70682	0.716959	0.692149	0.701326	0.729685	0.723072
1257.59	0.709464	0.71104	0.719059	0.720598	0.693991	0.696229	0.701922	0.711921	0.689607	0.698613	0.726955	0.720302
1259.52	0.704296	0.705987	0.713403	0.715109	0.689247	0.691514	0.696898	0.706794	0.686749	0.695277	0.723896	0.717174
1261.45	0.698638	0.700268	0.707819	0.709421	0.684017	0.686126	0.69145	0.701353	0.681876	0.690496	0.719085	0.712232
1263.37	0.693906	0.695159	0.703033	0.704638	0.679118	0.681191	0.686719	0.696508	0.67571	0.684572	0.712815	0.705763
1265.3	0.68922	0.690397	0.697861	0.69976	0.674413	0.676243	0.681776	0.691467	0.668513	0.677195	0.705655	0.698371
1267.23	0.684149	0.685587	0.692698	0.694559	0.669428	0.67127	0.67668	0.686311	0.661259	0.669806	0.698114	0.69094
1269.16	0.679466	0.681132	0.688048	0.689827	0.664959	0.666812	0.672114	0.681686	0.655416	0.663701	0.691472	0.684481
1271.09	0.674862	0.676667	0.683568	0.685196	0.660591	0.662463	0.667496	0.677038	0.650365	0.658295	0.686118	0.679007
1273.02	0.671137	0.672814	0.680013	0.681287	0.65659	0.658621	0.663558	0.673227	0.646105	0.654251	0.681732	0.674696
1274.95	0.669131	0.670585	0.678016	0.679102	0.654584	0.656452	0.661475	0.671185	0.643725	0.652099	0.679138	0.672156
1276.88	0.668318	0.669729	0.67699	0.678153	0.653882	0.655473	0.660684	0.670252	0.642731	0.651096	0.678223	0.671047
1278.81	0.668779	0.669966	0.677123	0.678481	0.654193	0.655695	0.661029	0.670593	0.642734	0.651087	0.678398	0.671222
1280.73	0.670849	0.671696	0.67895	0.680087	0.655936	0.65728	0.662609	0.672121	0.643831	0.652288	0.67981	0.672644
1282.66	0.674125	0.674943	0.682051	0.682933	0.658894	0.660111	0.665332	0.674781	0.646342	0.654729	0.682641	0.675629
1284.59	0.67729	0.677963	0.68508	0.68567	0.66186	0.663054	0.668157	0.677664	0.649208	0.657409	0.685749	0.67872
1286.52	0.677742	0.678273	0.685438	0.686006	0.662255	0.663471	0.668473	0.67805	0.649675	0.657851	0.686542	0.679277
1288.45	0.673161	0.673714	0.680968	0.682017	0.657776	0.659342	0.664141	0.6739	0.645953	0.654312	0.68267	0.675328
1290.38	0.665999	0.666772	0.674585	0.675792	0.651061	0.652911	0.657806	0.667851	0.64065	0.649252	0.676066	0.668986
1292.31	0.659755	0.660707	0.66909	0.670433	0.645341	0.647153	0.652491	0.662572	0.636364	0.645047	0.670049	0.663612
1294.24	0.656143	0.657122	0.665924	0.667315	0.641953	0.643723	0.649406	0.659474	0.634242	0.643058	0.666715	0.660587
1296.16	0.654988	0.656119	0.665114	0.666489	0.640939	0.64278	0.648591	0.658804	0.634188	0.643026	0.666071	0.659981
1298.09	0.655507	0.656644	0.665866	0.667471	0.641673	0.643533	0.649637	0.659799	0.635529	0.644302	0.667054	0.661097
1300.02	0.657377	0.658346	0.667754	0.669477	0.643552	0.645454	0.651627	0.661936	0.638058	0.646815	0.669142	0.663229
1301.95	0.659138	0.660127	0.66982	0.671378	0.64535	0.64735	0.653587	0.663999	0.640463	0.649134	0.671083	0.665413
1303.88	0.6596	0.660795	0.670763	0.6722	0.645913	0.648099	0.654543	0.66485	0.641576	0.650159	0.671881	0.666294
1305.81	0.659114	0.660295	0.670205	0.671849	0.645592	0.647708	0.654271	0.664559	0.641618	0.6503	0.671444	0.665857
1307.74	0.65706	0.658215	0.668116	0.6698	0.643826	0.645836	0.652388	0.662701	0.640266	0.648928	0.669572	0.66411
1309.67	0.653873	0.655082	0.665379	0.666815	0.640914	0.643152	0.649588	0.659991	0.637988	0.646514	0.666691	0.661284
1311.59	0.651073	0.652298	0.662349	0.663923	0.638402	0.640776	0.647016	0.65754	0.635905	0.644158	0.664086	0.658703
1313.52	0.646246	0.64745	0.657107	0.658851	0.633856	0.636159	0.642343	0.652978	0.631846	0.640175	0.659703	0.654546
1315.45	0.641315	0.642696	0.652446	0.654416	0.629261	0.631637	0.63815	0.648645	0.627888	0.63648	0.6548	0.650133
1317.38	0.637285	0.63897	0.648331	0.650636	0.625633	0.628001	0.634591	0.644962	0.624774	0.633042	0.650743	0.646401
1319.31	0.631814	0.633638	0.642973	0.645254	0.620395	0.622714	0.629198	0.639706	0.62009	0.628296	0.645618	0.641136
1321.24	0.62801	0.629843	0.639793	0.641815	0.616372	0.61889	0.625578	0.636081	0.616495	0.62513	0.641294	0.636981
1323.17	0.626796	0.628679	0.638959	0.640914	0.615037	0.617573	0.624356	0.63475	0.615262	0.624139	0.639338	0.6354
1325.1	0.626081	0.628021	0.638444	0.640443	0.614415	0.616777	0.623584	0.63405	0.614558	0.623642	0.638349	0.634511
1327.03	0.625241	0.627043	0.637756	0.639629	0.613518	0.615842	0.622711	0.633202	0.613659	0.622862	0.637186	0.633491
1328.95	0.62397	0.62595	0.636641	0.638533	0.612192	0.6147	0.621508	0.63204	0.612595	0.621824	0.635762	0.632312
1330.88	0.622776	0.62516	0.635702	0.637854	0.611106	0.613615	0.620481	0.631175	0.61168	0.620959	0.634678	0.631236
1332.81	0.623152	0.625592	0.636343	0.638518	0.611463	0.613875	0.620934	0.631784	0.611922	0.621218	0.634758	0.631539
1334.74	0.625647	0.627805	0.638408	0.640474	0.61367	0.616107	0.623062	0.633926	0.613795	0.622865	0.636793	0.633827
1336.67	0.630239	0.632045	0.64171	0.644038	0.61784	0.620173	0.6267	0.637382	0.617273	0.625819	0.640895	0.637623
1338.6	0.6341	0.636197	0.644266	0.647053	0.621459	0.623416	0.629537	0.639966	0.620086	0.628097	0.644788	0.640875
1340.53	0.632042	0.634808	0.642882	0.645522	0.619527	0.621384	0.627486	0.638439	0.618068	0.626693	0.643212	0.638791
1342.46	0.631313	0.634133	0.64428	0.646344	0.61874	0.620993	0.627882	0.63912	0.618056	0.627431	0.641423	0.637891
1344.38	0.631138	0.633818	0.64488	0.646794	0.618293	0.620839	0.628114	0.639163	0.618218	0.627836	0.640396	0.637494
1346.31	0.627444	0.63019	0.641339	0.64345	0.614582	0.617295	0.624799	0.635794	0.615284	0.625017	0.6365	0.633858
1348.24	0.622673	0.625916	0.636785	0.63925	0.610162	0.612982	0.620665	0.631681	0.612039	0.621447	0.631964	0.629632
1350.17	0.617689	0.621253	0.631959	0.634653	0.605467	0.608346	0.616071	0.627177	0.608273	0.617797	0.627508	0.625101
1352.1	0.616399	0.619922	0.630878	0.633598	0.604286	0.607175	0.61514	0.626145	0.60771	0.617258	0.626185	0.623916
1354.03	0.617853	0.621736	0.632156	0.63506	0.605957	0.608844	0.616678	0.627675	0.609584	0.618792	0.62779	0.625517
1355.96	0.620616	0.62458	0.634985	0.637858	0.608772	0.611782	0.619298	0.630489	0.612365	0.621747	0.630657	0.628319
1357.89	0.625302	0.629187	0.639805	0.642624	0.613367	0.616489	0.623839	0.635007	0.617078	0.626547	0.635323	0.633001
1359.82	0.633572	0.637243	0.647576	0.650412	0.621325	0.624514	0.631838	0.642696	0.625128	0.63404	0.643203	0.641283
1361.74	0.642903	0.646779	0.655815	0.659091	0.630352	0.633454	0.640502	0.651156	0.633947	0.642266	0.652397	0.650546
1363.67	0.649941	0.6547	0.663661	0.666907	0.63764	0.640534	0.647715	0.658842	0.640853	0.650127	0.66012	0.657697
1365.6	0.661968	0.666316	0.677014	0.679812	0.64941	0.652513	0.660275	0.671674	0.652688	0.662727	0.671611	0.669681
1367.53	0.674939	0.679187	0.689957	0.692877	0.66198	0.665151	0.673103	0.684459	0.665338	0.675151	0.684049	0.682445
1369.46	0.681158	0.685789	0.696091	0.699154	0.668081	0.671142	0.678964	0.690586	0.67131	0.681294	0.690256	0.688476
1371.39	0.690122	0.694266	0.704853	0.708112	0.676713	0.679859	0.687607	0.699182	0.679689	0.689603	0.698368	0.697066
1373.32	0.700479	0.704587	0.714404	0.718259	0.68693	0.689988	0.69735	0.708595	0.689044	0.698466	0.708218	0.707004
1375.25	0.708044	0.712484	0.722273	0.725961	0.694279	0.697195	0.704291	0.71618	0.695077	0.705064	0.715571	0.713884
1377.17	0.718602	0.722625	0.733559	0.736603	0.704313	0.707384	0.71475	0.726885	0.704433	0.714844	0.725409	0.723746
1379.1	0.727124	0.731003	0.742344	0.745141	0.712497	0.715692	0.723259	0.735194	0.711521	0.722182	0.73317	0.731409
1381.03	0.73299	0.736661	0.74866	0.751268	0.717852	0.721132	0.729007	0.741184	0.716107	0.727071	0.738102	0.736353
1382.96	0.739308	0.742674	0.755409	0.757917	0.723741	0.727107	0.735064	0.747569	0.721318	0.732415	0.743357	0.742006
1384.89	0.747344	0.750324	0.76319	0.76559	0.731358	0.734755	0.742678	0.755197	0.728129	0.738876	0.750608	0.749545
1386.82	0.749024	0.752401	0.76402	0.766721	0.733164	0.736202	0.744128	0.756517	0.72914	0.73949	0.752653	0.750789
1388.75	0.744076	0.747932	0.75988	0.762195	0.728652	0.731766	0.739932	0.752477	0.724587	0.735076	0.748219	0.745865
1390.68	0.746096	0.749473	0.762925	0.764886	0.730948	0.734365	0.742863	0.755714	0.727108	0.737545	0.750047	0.748424
1392.61	0.75105	0.753571	0.767383	0.769662	0.736249	0.739555	0.748094	0.760975	0.732329	0.742436	0.754519	0.753956
1394.53	0.748843	0.752286	0.76445	0.76746	0.735195	0.738375	0.746614	0.759593	0.731337	0.740776	0.753555	0.752792
1396.46	0.744697	0.748401	0.760411	0.763481	0.732221	0.734958	0.743351	0.756906	0.728504	0.737817	0.752111	0.750109
1398.39	0.741945	0.745315	0.758069	0.761267	0.730159	0.732874	0.741734	0.755415	0.727477	0.736535	0.750606	0.748783
1400.32	0.729805	0.733619	0.747302	0.749902	0.719363	0.72225	0.731584	0.7451	0.718074	0.728102	0.740803	0.739124
1402.25	0.727059	0.730086	0.745221	0.747199	0.71705	0.720191	0.7302	0.743379	0.717173	0.727646	0.738833	0.73789
1404.18	0.720665	0.723951	0.738118	0.740774	0.711378	0.714728	0.724556	0.737387	0.713044	0.722853	0.734014	0.733411
1406.11	0.708892	0.712701	0.726058	0.728868	0.700589	0.703876	0.713292	0.726548	0.703039	0.713259	0.724485	0.723361
1408.04	0.705114	0.70801	0.722268	0.724662	0.697304	0.700589	0.710057	0.723583	0.699992	0.710475	0.721274	0.720389
1409.96	0.702246	0.704978	0.718716	0.721096	0.695125	0.698262	0.707574	0.720864	0.697668	0.707846	0.71921	0.718506
1411.89	0.697672	0.700684	0.713499	0.715813	0.691256	0.694135	0.703299	0.716506	0.693521	0.703758	0.716029	0.714897
1413.82	0.69605	0.698729	0.711509	0.713618	0.689981	0.692926	0.701941	0.715034	0.691764	0.701944	0.714604	0.713753
1415.75	0.697941	0.699886	0.711547	0.713923	0.69196	0.694885	0.703105	0.715509	0.692745	0.702063	0.715904	0.715756
1417.68	0.697866	0.699574	0.708821	0.712213	0.691945	0.694764	0.70197	0.71384	0.69191	0.699721	0.715243	0.715459
1419.61	0.679338	0.682566	0.690517	0.69387	0.674604	0.676808	0.683653	0.696079	0.67409	0.682347	0.698501	0.697716
1421.54	0.674983	0.677684	0.687077	0.689595	0.670364	0.67256	0.679854	0.692235	0.669218	0.678285	0.693931	0.693354
1423.47	0.673128	0.675662	0.684739	0.687474	0.6683	0.670572	0.677822	0.689707	0.666919	0.675451	0.691982	0.691329
1425.4	0.665707	0.668437	0.677414	0.679863	0.660756	0.663149	0.670083	0.681895	0.658564	0.667444	0.684362	0.683109
1427.32	0.669121	0.67135	0.680549	0.683006	0.663691	0.666326	0.67342	0.68497	0.660899	0.669693	0.685967	0.6857
1429.25	0.673737	0.676339	0.684355	0.687277	0.667918	0.670568	0.677326	0.68841	0.663803	0.672132	0.688512	0.689219
1431.18	0.678231	0.681118	0.688846	0.69159	0.671977	0.674605	0.680999	0.692064	0.666091	0.674622	0.692085	0.692165
1433.11	0.690321	0.692452	0.700525	0.702981	0.683024	0.685784	0.69214	0.703213	0.675542	0.684185	0.702816	0.702659
1435.04	0.704495	0.706102	0.713909	0.716704	0.696292	0.699077	0.705368	0.716277	0.687616	0.695497	0.715346	0.715463
1436.97	0.70745	0.710372	0.717241	0.720221	0.698932	0.701435	0.707395	0.718776	0.687981	0.69622	0.716823	0.71662
1438.9	0.712805	0.71568	0.723843	0.725899	0.703485	0.706105	0.712542	0.724232	0.69106	0.700784	0.721167	0.7207
1440.83	0.722948	0.725081	0.734381	0.736231	0.712785	0.715536	0.722507	0.733926	0.699778	0.70945	0.73027	0.729795
1442.75	0.728755	0.730779	0.74027	0.74225	0.717944	0.721098	0.727886	0.739428	0.704281	0.713809	0.735211	0.734547
1444.68	0.736427	0.73819	0.747669	0.749582	0.724936	0.728181	0.734999	0.746592	0.710248	0.719909	0.741865	0.741179
1446.61	0.74306	0.745037	0.753637	0.75577	0.731163	0.73424	0.741138	0.752446	0.715403	0.724751	0.74748	0.74708
1448.54	0.742742	0.74492	0.753439	0.755566	0.730833	0.73373	0.740344	0.752027	0.714262	0.72348	0.747029	0.746081
1450.47	0.747495	0.749079	0.758408	0.760404	0.735262	0.738067	0.745049	0.756784	0.717993	0.727551	0.751072	0.750109
1452.4	0.754678	0.755792	0.764709	0.76711	0.741984	0.744792	0.75182	0.763381	0.723708	0.733286	0.756968	0.756466
1454.33	0.764232	0.764456	0.773103	0.775742	0.751067	0.753639	0.760292	0.771797	0.732004	0.740427	0.76509	0.765369
1456.26	0.761174	0.762429	0.768399	0.772519	0.748071	0.750525	0.756912	0.767846	0.729491	0.735765	0.759824	0.762084
1458.18	0.726949	0.730084	0.7342	0.738532	0.715041	0.717277	0.72306	0.734258	0.698258	0.705155	0.728455	0.730102
1460.11	0.717649	0.719973	0.728147	0.730656	0.706162	0.708821	0.715535	0.727579	0.690398	0.699106	0.721542	0.721257
1462.04	0.719368	0.720866	0.731174	0.733457	0.70787	0.710906	0.71841	0.730477	0.693501	0.70232	0.723893	0.723471
1463.97	0.715546	0.717505	0.727546	0.730897	0.704855	0.707727	0.7155	0.727348	0.691627	0.699863	0.720265	0.720682
1465.9	0.700265	0.702935	0.712727	0.716085	0.690036	0.692701	0.70034	0.712516	0.677522	0.686439	0.704947	0.705248
1467.83	0.68326	0.685407	0.696504	0.698918	0.672596	0.675714	0.683517	0.695705	0.661917	0.67108	0.688027	0.688083
1469.76	0.660448	0.661898	0.673506	0.675993	0.64965	0.653133	0.661049	0.67278	0.641465	0.649584	0.665274	0.666339
1471.69	0.626304	0.628881	0.637715	0.641673	0.616042	0.619313	0.626831	0.638339	0.609123	0.615831	0.630175	0.63264
1473.62	0.571113	0.574803	0.581472	0.585222	0.561184	0.563545	0.569448	0.581287	0.554966	0.562018	0.576193	0.577621
1475.54	0.546812	0.550991	0.558525	0.56186	0.536649	0.539451	0.545554	0.557455	0.530391	0.538295	0.550433	0.551213
1477.47	0.525692	0.530288	0.538803	0.54182	0.515135	0.518218	0.524355	0.536254	0.508725	0.517632	0.527553	0.528113
1479.4	0.520264	0.524317	0.533608	0.536584	0.508697	0.512097	0.518306	0.52985	0.501869	0.510766	0.518935	0.52037
1481.33	0.517365	0.521799	0.530266	0.533707	0.504805	0.50829	0.51434	0.525493	0.49724	0.505857	0.513732	0.515207
1483.26	0.519233	0.523689	0.532122	0.535609	0.505699	0.509228	0.515147	0.526117	0.496976	0.505977	0.51337	0.514992
1485.19	0.529969	0.534	0.541707	0.545757	0.515274	0.518836	0.524372	0.534813	0.505211	0.51383	0.521027	0.523832
1487.12	0.547028	0.55102	0.556353	0.561222	0.531143	0.534559	0.539088	0.548935	0.518663	0.526474	0.534528	0.538605
1489.05	0.563989	0.569071	0.572071	0.577793	0.547495	0.550861	0.554936	0.564404	0.533011	0.540304	0.550568	0.554353
1490.97	0.576024	0.583147	0.586398	0.591755	0.559769	0.563378	0.567687	0.578141	0.543364	0.551847	0.563161	0.565722
1492.9	0.594207	0.600022	0.605941	0.610297	0.576717	0.580713	0.585588	0.596093	0.559512	0.568909	0.579566	0.582514
1494.83	0.618297	0.623455	0.629133	0.634245	0.599543	0.603706	0.608889	0.61877	0.581497	0.59053	0.601693	0.60578
1496.76	0.640324	0.646682	0.650039	0.656232	0.621666	0.625748	0.630474	0.640444	0.600935	0.609775	0.62194	0.627282
1498.69	0.658884	0.665662	0.669077	0.675063	0.640435	0.644375	0.649004	0.6591	0.617696	0.627103	0.640191	0.645598
1500.62	0.680603	0.687163	0.691441	0.696934	0.661932	0.665854	0.670724	0.68075	0.637348	0.64745	0.66229	0.666758
1502.55	0.708535	0.713666	0.718949	0.723861	0.688485	0.692837	0.697594	0.707506	0.662549	0.672734	0.689141	0.694036
1504.48	0.743122	0.746501	0.751167	0.756767	0.720518	0.725623	0.730009	0.739804	0.69429	0.703341	0.720761	0.727783
1506.41	0.777785	0.782608	0.780207	0.788312	0.7552	0.760131	0.762063	0.772736	0.724729	0.732908	0.753866	0.761991
1508.33	0.804143	0.811556	0.807762	0.813741	0.785445	0.789231	0.789774	0.802088	0.74746	0.757868	0.785647	0.789201
1510.26	0.839304	0.84436	0.84527	0.84941	0.819772	0.823132	0.8259	0.83777	0.780138	0.791136	0.820161	0.823399
1512.19	0.873851	0.877272	0.88056	0.884225	0.853825	0.857158	0.860741	0.872584	0.811663	0.823278	0.852945	0.857331
1514.12	0.911734	0.913532	0.918197	0.921577	0.890381	0.894441	0.897799	0.910136	0.846273	0.857769	0.889952	0.894136
1516.05	0.939331	0.940469	0.943521	0.94736	0.917429	0.921228	0.924444	0.936962	0.871549	0.882702	0.917635	0.921862
1517.98	0.954959	0.954864	0.958023	0.960852	0.934044	0.937248	0.940049	0.953069	0.886483	0.898441	0.934195	0.939375
1519.91	0.982295	0.980766	0.984312	0.988148	0.960148	0.963693	0.966964	0.980328	0.912402	0.924078	0.959484	0.965494
1521.84	0.986397	0.985166	0.986746	0.991153	0.965534	0.96888	0.971303	0.98502	0.916203	0.928019	0.964898	0.971244
1523.76	1.00265	1.0006	1.00573	1.00707	0.983187	0.985753	0.988232	1.00269	0.931984	0.944053	0.98365	0.988606
1525.69	1.02774	1.0267	1.03149	1.03319	1.00957	1.01201	1.01499	1.03005	0.956605	0.969179	1.00987	1.01327
1527.62	1.04118	1.04012	1.04616	1.04671	1.02444	1.02755	1.03057	1.04528	0.96922	0.983097	1.02533	1.02798
1529.55	1.06758	1.06398	1.07381	1.07219	1.05075	1.05386	1.05776	1.0726	0.991958	1.00673	1.05049	1.05337
1531.48	1.10369	1.09886	1.1086	1.1072	1.08628	1.08947	1.09334	1.10851	1.02442	1.03868	1.08381	1.08737
1533.41	1.11737	1.11319	1.12094	1.12119	1.10181	1.10457	1.10756	1.124	1.03595	1.04989	1.09581	1.1006
1535.34	1.14122	1.13419	1.14524	1.14299	1.12694	1.12842	1.13261	1.15045	1.05345	1.06723	1.11742	1.12094
1537.27	1.18058	1.17079	1.18293	1.1805	1.16492	1.16702	1.17125	1.1897	1.0888	1.10195	1.15446	1.15676
1539.2	1.17341	1.16703	1.1721	1.17353	1.15928	1.16154	1.1639	1.18452	1.08477	1.10049	1.14768	1.15168
1541.12	1.12201	1.11695	1.12228	1.12007	1.10902	1.10976	1.11126	1.13057	1.04165	1.05779	1.10479	1.10948
1543.05	1.12441	1.1162	1.12566	1.12217	1.1084	1.11105	1.1138	1.13228	1.04497	1.06121	1.11054	1.11167
1544.98	1.09998	1.09064	1.10325	1.09762	1.08549	1.08636	1.08899	1.10803	1.02654	1.04307	1.09535	1.09302
1546.91	1.0953	1.08516	1.1022	1.09494	1.08058	1.08137	1.08529	1.10478	1.0251	1.04129	1.09153	1.08962
1548.84	1.08831	1.07858	1.09576	1.08939	1.07199	1.0739	1.07896	1.09843	1.02066	1.03724	1.08594	1.08355
1550.77	1.04579	1.03603	1.05391	1.04738	1.03051	1.03204	1.03683	1.0564	0.985392	1.0013	1.05099	1.04686
1552.7	1.02744	1.01804	1.0374	1.03123	1.01249	1.01441	1.02035	1.04017	0.972005	0.986751	1.033	1.02991
1554.63	0.986673	0.978319	0.995967	0.991035	0.972579	0.974453	0.980935	0.999689	0.93774	0.951391	0.995079	0.992658
1556.55	0.964698	0.95542	0.972213	0.968213	0.950922	0.952453	0.958862	0.976765	0.920445	0.932146	0.974505	0.972927
1558.48	0.920626	0.9176	0.927539	0.928021	0.908064	0.910978	0.919006	0.936479	0.884242	0.897003	0.92959	0.930884
1560.41	0.827212	0.82489	0.838835	0.836275	0.817801	0.818957	0.826225	0.844269	0.799141	0.813535	0.846106	0.843172
1562.34	0.829322	0.824203	0.84349	0.840075	0.819506	0.82157	0.829926	0.848252	0.803353	0.816394	0.84722	0.844177
1564.27	0.812706	0.808264	0.827825	0.825045	0.803437	0.805965	0.815228	0.833267	0.790744	0.803334	0.831489	0.828824
1566.2	0.790913	0.786635	0.806927	0.803833	0.782577	0.78503	0.794498	0.8124	0.772712	0.78513	0.811244	0.80866
1568.13	0.783461	0.779441	0.799682	0.797091	0.775769	0.778769	0.78824	0.806033	0.767746	0.779625	0.802736	0.802184
1570.06	0.752882	0.751536	0.770023	0.768045	0.746997	0.749555	0.758692	0.776911	0.741319	0.754103	0.774603	0.774175
1571.99	0.739697	0.73739	0.758374	0.755754	0.734041	0.736577	0.746187	0.764756	0.730173	0.743444	0.763049	0.762051
1573.91	0.741866	0.738717	0.760661	0.758665	0.736085	0.739053	0.749591	0.767597	0.734612	0.74679	0.764182	0.76524
1575.84	0.726762	0.726373	0.745802	0.745681	0.721477	0.724597	0.735798	0.753286	0.721868	0.733706	0.747451	0.749772
1577.77	0.707023	0.706946	0.727008	0.726261	0.700744	0.703711	0.714273	0.732404	0.702218	0.715306	0.728461	0.728792
1579.7	0.706541	0.705472	0.727724	0.726195	0.699352	0.702501	0.7134	0.731576	0.701551	0.715193	0.727255	0.727014
1581.63	0.705114	0.70454	0.727291	0.725804	0.697001	0.700218	0.711629	0.729658	0.699799	0.713746	0.724056	0.723617
1583.56	0.703999	0.703679	0.726762	0.725181	0.694609	0.698078	0.709382	0.727506	0.697912	0.712028	0.721001	0.720405
1585.49	0.705255	0.705082	0.728538	0.726859	0.694801	0.69865	0.709751	0.72803	0.698741	0.712854	0.720301	0.719876
1587.42	0.70844	0.708235	0.73163	0.72999	0.696992	0.700758	0.711997	0.73042	0.701159	0.715405	0.721863	0.721521
1589.34	0.713892	0.713685	0.73701	0.73546	0.701613	0.705376	0.716601	0.735205	0.705682	0.720353	0.726165	0.725651
1591.27	0.720685	0.720428	0.744029	0.742321	0.707523	0.711677	0.722596	0.741446	0.711737	0.72669	0.731808	0.731228
1593.2	0.730402	0.730132	0.753957	0.75217	0.716578	0.72082	0.731813	0.750862	0.720674	0.735658	0.740625	0.740299
1595.13	0.739915	0.739735	0.763453	0.761492	0.725496	0.729676	0.740652	0.759827	0.728812	0.744125	0.74934	0.748859
1597.06	0.751196	0.75063	0.774965	0.772413	0.735874	0.740224	0.751307	0.770753	0.738665	0.754649	0.759913	0.759032
1598.99	0.765437	0.764117	0.789034	0.78602	0.749176	0.753761	0.764914	0.784814	0.751167	0.767668	0.773292	0.772437
1600.92	0.78318	0.781042	0.806034	0.802554	0.766045	0.770654	0.781433	0.80184	0.766449	0.783111	0.789752	0.789083
1602.85	0.801035	0.798355	0.823737	0.819549	0.783394	0.78778	0.79825	0.819046	0.781863	0.799176	0.807146	0.80628
1604.77	0.822486	0.818711	0.84513	0.839892	0.804102	0.808344	0.818731	0.83979	0.800485	0.818752	0.828236	0.827095
1606.7	0.845527	0.840661	0.867449	0.861717	0.826704	0.830584	0.840814	0.862259	0.820702	0.839221	0.850748	0.849349
1608.63	0.869185	0.863336	0.890706	0.884253	0.849898	0.853514	0.863295	0.885514	0.841325	0.860238	0.873506	0.872339
1610.56	0.89239	0.885471	0.913906	0.905917	0.871991	0.875893	0.885312	0.908689	0.861347	0.881191	0.895841	0.894483
1612.49	0.921554	0.913176	0.943009	0.933471	0.900123	0.904263	0.913233	0.937652	0.886784	0.907755	0.924128	0.922589
1614.42	0.954846	0.944989	0.975582	0.965743	0.932366	0.936654	0.945475	0.970202	0.916954	0.938222	0.955442	0.955249
1616.35	0.980433	0.970981	0.999534	0.990049	0.957454	0.962449	0.970353	0.996362	0.938413	0.961342	0.977479	0.979999
1618.28	1.00202	0.991753	1.02197	1.0095	0.979967	0.983967	0.990895	1.01883	0.954832	0.980161	0.99893	1.00126
1620.21	1.04447	1.03203	1.06484	1.05056	1.02114	1.02522	1.0325	1.06102	0.992532	1.01897	1.04009	1.04157
1622.13	1.07827	1.06628	1.09738	1.08332	1.05434	1.05883	1.06618	1.09529	1.02297	1.05018	1.07119	1.07383
1624.06	1.09594	1.08385	1.11538	1.09923	1.0743	1.07789	1.08418	1.11404	1.03799	1.06688	1.08947	1.09354
1625.99	1.12589	1.11181	1.14623	1.12843	1.10482	1.1089	1.11377	1.14415	1.06537	1.09492	1.11984	1.12471
1627.92	1.14667	1.13186	1.16818	1.14945	1.12677	1.13061	1.13499	1.16559	1.08556	1.11461	1.14226	1.14808
1629.85	1.16154	1.14492	1.18293	1.16244	1.14214	1.14611	1.14916	1.1807	1.09798	1.1279	1.15895	1.1651
1631.78	1.19006	1.17117	1.21022	1.189	1.17072	1.17498	1.17683	1.20954	1.12296	1.15402	1.1879	1.19503
1633.71	1.21635	1.19809	1.23429	1.21488	1.19789	1.20182	1.20389	1.23691	1.14762	1.17967	1.21296	1.22213
1635.64	1.20493	1.19012	1.21996	1.20266	1.18848	1.19282	1.19373	1.22669	1.13699	1.17034	1.20047	1.21239
1637.56	1.19761	1.17996	1.21512	1.19366	1.18218	1.18511	1.18428	1.21607	1.12864	1.16104	1.19608	1.20734
1639.49	1.22428	1.20438	1.24243	1.22123	1.20747	1.21076	1.21022	1.24158	1.15288	1.18515	1.22125	1.23159
1641.42	1.23772	1.21741	1.255	1.23459	1.2202	1.22362	1.22292	1.25422	1.16458	1.19763	1.23252	1.2435
1643.35	1.25598	1.23653	1.27287	1.25194	1.23836	1.2422	1.24037	1.27267	1.18138	1.21437	1.24948	1.26084
1645.28	1.27098	1.25417	1.28493	1.26676	1.25311	1.25857	1.25558	1.28887	1.19524	1.22874	1.26013	1.27217
1647.21	1.23601	1.22107	1.24772	1.23105	1.21949	1.22324	1.21989	1.25166	1.16172	1.19458	1.22502	1.23896
1649.14	1.24389	1.22673	1.25731	1.23776	1.22744	1.22956	1.2266	1.25707	1.16778	1.19952	1.23204	1.24545
1651.07	1.28482	1.26904	1.29692	1.28007	1.26782	1.27118	1.26864	1.30004	1.20732	1.2388	1.26989	1.28107
1653	1.22314	1.21591	1.2338	1.22222	1.20807	1.21529	1.20974	1.24061	1.15207	1.18063	1.20645	1.22007
1654.92	1.18906	1.17664	1.20143	1.18438	1.17328	1.17689	1.17182	1.19784	1.11582	1.14412	1.17259	1.18612
1656.85	1.20804	1.19411	1.22153	1.20431	1.19026	1.19368	1.19077	1.21532	1.13333	1.16141	1.19059	1.20187
1658.78	1.19893	1.18555	1.21173	1.19635	1.18009	1.1842	1.18221	1.20552	1.12397	1.15071	1.17946	1.19085
1660.71	1.17945	1.16745	1.19035	1.17777	1.1598	1.16424	1.16286	1.18479	1.10546	1.12985	1.15734	1.16901
1662.64	1.12779	1.11807	1.13817	1.12727	1.10885	1.1138	1.11115	1.13232	1.05775	1.08067	1.10738	1.1186
1664.57	1.08358	1.07419	1.09414	1.08369	1.06501	1.06906	1.06649	1.08702	1.01566	1.03793	1.06554	1.07473
1666.5	1.07408	1.06598	1.08385	1.07489	1.05477	1.05865	1.05698	1.07699	1.00612	1.02699	1.05407	1.06251
1668.43	1.03675	1.03203	1.04523	1.03816	1.0183	1.02244	1.02023	1.03922	0.971874	0.99081	1.01558	1.02461
1670.35	0.974854	0.971315	0.983266	0.976196	0.957338	0.960447	0.958128	0.976087	0.913801	0.932055	0.956769	0.965059
1672.28	0.948868	0.943862	0.956287	0.949865	0.930116	0.93306	0.931366	0.948351	0.888547	0.905901	0.931046	0.93759
1674.21	0.928078	0.924054	0.935319	0.930279	0.90884	0.912522	0.91184	0.927687	0.869893	0.885547	0.908881	0.915718
1676.14	0.871689	0.868574	0.879244	0.874298	0.853211	0.85616	0.855722	0.870513	0.81633	0.831789	0.853983	0.860783
1678.07	0.856324	0.853318	0.863368	0.85957	0.837681	0.840653	0.840404	0.854555	0.801368	0.81646	0.837165	0.843431
1680	0.82642	0.824413	0.831811	0.829616	0.807776	0.811059	0.810357	0.823516	0.773339	0.787251	0.806734	0.812622
1681.93	0.802292	0.800746	0.805531	0.804743	0.783064	0.786702	0.785412	0.797498	0.7505	0.763434	0.78136	0.788001
1683.86	0.74757	0.749612	0.751439	0.75228	0.730228	0.734287	0.732709	0.744882	0.701203	0.713014	0.727006	0.735392
1685.79	0.687724	0.68926	0.693338	0.692817	0.671254	0.674101	0.672848	0.685261	0.643767	0.655927	0.669345	0.676542
1687.71	0.674512	0.675288	0.679676	0.68016	0.657022	0.659965	0.659752	0.671129	0.631088	0.642774	0.654174	0.660381
1689.64	0.635604	0.637182	0.641121	0.641964	0.61872	0.621419	0.62143	0.6325	0.595049	0.606253	0.61584	0.62167
1691.57	0.600123	0.602234	0.606909	0.607608	0.583479	0.586664	0.586886	0.59808	0.561777	0.573071	0.578895	0.585383
1693.5	0.578956	0.581103	0.584802	0.586712	0.561631	0.565442	0.565871	0.576183	0.541917	0.55218	0.554787	0.562207
1695.43	0.539969	0.543903	0.54451	0.547863	0.523507	0.527549	0.527474	0.537698	0.505299	0.514248	0.513529	0.522972
1697.36	0.491685	0.495399	0.494199	0.497808	0.475595	0.478782	0.477654	0.488089	0.459377	0.467748	0.467135	0.475839
1699.29	0.469214	0.472944	0.471995	0.476338	0.45355	0.456643	0.456534	0.466329	0.439457	0.447399	0.446012	0.453915
1701.22	0.411111	0.415209	0.416226	0.418827	0.397256	0.399765	0.39944	0.410652	0.38486	0.394089	0.392432	0.39856
1703.14	0.397705	0.40054	0.402318	0.404837	0.383102	0.385657	0.385567	0.396136	0.371771	0.380545	0.378042	0.383868
1705.07	0.377479	0.380352	0.382063	0.384999	0.363285	0.365623	0.366047	0.376188	0.353295	0.361499	0.358229	0.363982
1707	0.354649	0.357133	0.36039	0.362365	0.34068	0.342756	0.343361	0.354429	0.3317	0.340783	0.337345	0.341536
1708.93	0.344178	0.346303	0.350512	0.352178	0.329987	0.332245	0.333388	0.344419	0.32187	0.331194	0.327397	0.330384
1710.86	0.336213	0.33794	0.342149	0.343715	0.321964	0.324033	0.325252	0.336093	0.314029	0.323311	0.31962	0.321931
1712.79	0.333469	0.334657	0.337769	0.339794	0.318918	0.320864	0.321657	0.331995	0.310776	0.3193	0.315612	0.318628
1714.72	0.33262	0.333786	0.334052	0.337019	0.317908	0.319687	0.319399	0.32919	0.309275	0.316402	0.313453	0.317588
1716.65	0.329025	0.330776	0.32939	0.33271	0.314865	0.316407	0.315433	0.325221	0.306173	0.312589	0.310841	0.314618
1718.58	0.319337	0.321428	0.322111	0.323785	0.306053	0.307264	0.306489	0.31736	0.297541	0.305394	0.304583	0.306226
1720.5	0.318123	0.319162	0.321789	0.32261	0.304439	0.305686	0.305399	0.316027	0.296064	0.305014	0.304292	0.304481
1722.43	0.320751	0.321198	0.323925	0.324726	0.306811	0.308136	0.3079	0.317731	0.298565	0.307272	0.307203	0.307006
1724.36	0.321673	0.322113	0.324889	0.325366	0.307857	0.309141	0.30868	0.318577	0.299575	0.308308	0.308817	0.308265
1726.29	0.325849	0.326034	0.32898	0.329501	0.311869	0.313149	0.312714	0.322473	0.303729	0.312551	0.313159	0.312404
1728.22	0.333105	0.333277	0.335075	0.336068	0.318965	0.320205	0.319461	0.328677	0.310531	0.318748	0.320403	0.319713
1730.15	0.342526	0.343025	0.342948	0.344286	0.328338	0.329492	0.327912	0.336975	0.318833	0.326407	0.329578	0.32919
1732.08	0.352626	0.353161	0.35175	0.353886	0.338229	0.339474	0.337673	0.346164	0.328358	0.335135	0.338905	0.339235
1734.01	0.356247	0.357964	0.35609	0.358491	0.343139	0.344079	0.342312	0.351358	0.332013	0.338621	0.342037	0.344509
1735.93	0.36273	0.364283	0.364687	0.365818	0.349609	0.350657	0.349399	0.35938	0.337073	0.345275	0.347718	0.35041
1737.86	0.368165	0.369383	0.370107	0.37181	0.354797	0.356311	0.355607	0.364538	0.342566	0.350509	0.35286	0.355617
1739.79	0.360243	0.362328	0.363135	0.365014	0.348277	0.350105	0.349366	0.358546	0.335121	0.343152	0.344312	0.349263
1741.72	0.350472	0.352642	0.35386	0.355598	0.339209	0.34132	0.340683	0.3502	0.325181	0.333591	0.334063	0.339697
1743.65	0.33393	0.336333	0.337021	0.339108	0.323639	0.325989	0.325358	0.334743	0.309204	0.317477	0.318046	0.323854
1745.58	0.312264	0.314938	0.315372	0.317739	0.303144	0.305642	0.305094	0.31447	0.28873	0.296948	0.296141	0.302992
1747.51	0.287753	0.290566	0.290244	0.293217	0.279779	0.28226	0.281572	0.290685	0.265807	0.273563	0.270552	0.279343
1749.44	0.255068	0.257711	0.257173	0.26003	0.248296	0.25047	0.249183	0.258539	0.23546	0.243219	0.239247	0.248313
1751.36	0.221284	0.224129	0.225093	0.227167	0.215894	0.21798	0.216805	0.226921	0.204402	0.213041	0.207167	0.215681
1753.29	0.191728	0.194092	0.196901	0.198433	0.186913	0.189118	0.188504	0.198627	0.177074	0.18656	0.178278	0.18642
1755.22	0.172981	0.175031	0.178006	0.180021	0.168539	0.170869	0.170669	0.180139	0.159744	0.168857	0.158964	0.167495
1757.15	0.149524	0.151459	0.153849	0.155837	0.14581	0.147752	0.146931	0.156638	0.137824	0.146718	0.13638	0.144893
1759.08	0.133341	0.134893	0.137726	0.139476	0.129848	0.131659	0.130852	0.140571	0.122805	0.131755	0.120978	0.128866
1761.01	0.121464	0.122953	0.125595	0.127581	0.118459	0.120134	0.119334	0.128626	0.111949	0.120344	0.109057	0.117391
1762.94	0.108569	0.110141	0.113212	0.114605	0.105977	0.107527	0.106425	0.116322	0.099933	0.10904	0.097108	0.105166
1764.87	0.101257	0.102434	0.106147	0.107479	0.098505	0.100211	0.099465	0.109095	0.093276	0.1026	0.090493	0.09772
1766.8	0.097185	0.098157	0.101218	0.102936	0.094677	0.096255	0.095236	0.104412	0.089371	0.098068	0.086433	0.093823
1768.72	0.092852	0.093778	0.095953	0.097827	0.090478	0.091886	0.090261	0.099588	0.085041	0.09338	0.081697	0.08966
1770.65	0.090188	0.09119	0.092388	0.095004	0.087881	0.089269	0.087665	0.096457	0.082787	0.090165	0.077674	0.087116
1772.58	0.085534	0.087084	0.087981	0.090443	0.083712	0.084953	0.083166	0.092532	0.078642	0.08621	0.0733	0.083116
1774.51	0.081497	0.082757	0.084951	0.086573	0.079735	0.080972	0.079297	0.089048	0.074754	0.083282	0.071	0.078992
1776.44	0.078883	0.079795	0.082781	0.084077	0.077091	0.078428	0.077044	0.086421	0.072386	0.08112	0.069158	0.076274
1778.37	0.077167	0.077917	0.080962	0.082278	0.075319	0.076727	0.075526	0.084503	0.070799	0.079376	0.067758	0.074465
1780.3	0.075577	0.07633	0.079096	0.0804	0.073999	0.075222	0.073811	0.082717	0.069146	0.077583	0.06593	0.073059
1782.23	0.073177	0.073917	0.077047	0.078142	0.071659	0.07288	0.071537	0.08063	0.066919	0.075671	0.06373	0.070761
1784.15	0.071823	0.072481	0.075661	0.076835	0.070384	0.071566	0.070401	0.079242	0.065654	0.074309	0.062536	0.069363
1786.08	0.069766	0.070509	0.073957	0.074891	0.06845	0.069605	0.068459	0.077544	0.063762	0.072727	0.060623	0.067391
1788.01	0.068476	0.069073	0.072643	0.07371	0.066947	0.068299	0.067227	0.0762	0.062667	0.071557	0.059478	0.065955
1789.94	0.068907	0.06941	0.071672	0.073503	0.067404	0.068667	0.067258	0.075588	0.06288	0.070721	0.059413	0.066318
1791.87	0.068142	0.069193	0.070379	0.072428	0.067077	0.06808	0.066231	0.074823	0.062073	0.069565	0.058246	0.065868
1793.8	0.065927	0.067043	0.068899	0.070388	0.064805	0.065827	0.064025	0.073292	0.059872	0.068204	0.056492	0.063656
1795.73	0.065102	0.065911	0.068109	0.069529	0.06387	0.064927	0.063195	0.072314	0.058943	0.067443	0.056184	0.062645
1797.66	0.063742	0.064368	0.066997	0.068393	0.06253	0.063622	0.062032	0.071058	0.057799	0.066324	0.054388	0.061356
1799.59	0.063075	0.063625	0.06609	0.067566	0.061887	0.062949	0.061322	0.070241	0.057081	0.065468	0.053121	0.060693
1801.51	0.062214	0.062955	0.065389	0.066579	0.061307	0.062196	0.060367	0.069605	0.056087	0.064803	0.053123	0.059909
1803.44	0.060189	0.06093	0.064335	0.06517	0.059257	0.060304	0.058848	0.068344	0.054444	0.063702	0.051317	0.057988
1805.37	0.058865	0.059548	0.0633	0.06424	0.057819	0.059079	0.057864	0.067245	0.053376	0.062711	0.049876	0.056704
1807.3	0.058572	0.059075	0.062657	0.06375	0.057513	0.058693	0.057363	0.06664	0.052921	0.062201	0.04952	0.05632
1809.23	0.058112	0.058611	0.061932	0.063148	0.057023	0.05817	0.056811	0.065982	0.052466	0.061517	0.048833	0.055817
1811.16	0.057405	0.058156	0.061228	0.062409	0.056481	0.057547	0.056089	0.065378	0.051763	0.060798	0.048236	0.055278
1813.09	0.056021	0.056728	0.060448	0.061314	0.055127	0.056283	0.054902	0.064391	0.050488	0.060059	0.046946	0.053936
1815.02	0.054984	0.055581	0.059827	0.060644	0.054021	0.055362	0.054221	0.063587	0.049718	0.059374	0.045975	0.052863
1816.94	0.054659	0.055262	0.059269	0.060038	0.053734	0.055001	0.053766	0.063141	0.049288	0.058803	0.045575	0.052527
1818.87	0.053833	0.054475	0.058622	0.059361	0.052955	0.054247	0.053056	0.062481	0.048595	0.058179	0.044698	0.051716
1820.8	0.053251	0.053829	0.058	0.058828	0.052378	0.05365	0.052529	0.061846	0.048061	0.05757	0.044032	0.05106
1822.73	0.053557	0.054045	0.057574	0.058694	0.052553	0.053841	0.052584	0.06158	0.048194	0.05722	0.044122	0.051234
1824.66	0.053273	0.0541	0.057059	0.058346	0.052443	0.053726	0.052256	0.061409	0.048016	0.05684	0.044078	0.051149
1826.59	0.052576	0.053306	0.056383	0.057577	0.051672	0.052872	0.051392	0.060734	0.047289	0.056332	0.043056	0.050336
1828.52	0.052865	0.053462	0.055851	0.057474	0.051797	0.053117	0.051641	0.060265	0.047507	0.055814	0.042453	0.050563
1830.45	0.051994	0.053045	0.055382	0.056632	0.051166	0.052415	0.050773	0.059947	0.046663	0.055337	0.04185	0.049921
1832.38	0.050607	0.051441	0.054992	0.055763	0.049741	0.051007	0.049688	0.05912	0.04539	0.054825	0.041199	0.048344
1834.3	0.050059	0.0507	0.054621	0.05544	0.049241	0.050569	0.049445	0.058507	0.044991	0.054331	0.040783	0.047795
1836.23	0.049819	0.050451	0.054189	0.055059	0.04911	0.050356	0.049103	0.058165	0.044688	0.053943	0.040277	0.047619
1838.16	0.049301	0.049987	0.053788	0.054594	0.04861	0.04985	0.048624	0.057811	0.044199	0.053584	0.039723	0.047123
1840.09	0.048867	0.049485	0.053429	0.054232	0.0481	0.049357	0.048174	0.057393	0.043797	0.053278	0.03941	0.046589
1842.02	0.049732	0.05018	0.053171	0.054607	0.048931	0.050049	0.048697	0.057361	0.044428	0.053155	0.039934	0.047333
1843.95	0.050032	0.050856	0.052841	0.054499	0.049633	0.050433	0.048656	0.057567	0.044491	0.052952	0.0396	0.047833
1845.88	0.049199	0.050064	0.052479	0.053675	0.04872	0.049547	0.047607	0.057239	0.043506	0.052675	0.038902	0.04695
1847.81	0.048343	0.049054	0.052125	0.053112	0.047709	0.048788	0.047083	0.056604	0.04281	0.052262	0.038503	0.046083
1849.73	0.047001	0.0477	0.051716	0.052455	0.046445	0.047665	0.046286	0.055925	0.041882	0.051751	0.037374	0.044858
1851.66	0.046212	0.046824	0.051348	0.052091	0.045651	0.04688	0.045774	0.055439	0.041325	0.051329	0.036594	0.04405
1853.59	0.045924	0.046531	0.05111	0.051796	0.045378	0.046599	0.045541	0.055211	0.041016	0.05112	0.036268	0.043784
1855.52	0.045665	0.046303	0.050891	0.051576	0.045137	0.046419	0.045313	0.055033	0.040755	0.050979	0.035995	0.043535
1857.45	0.045708	0.046384	0.050739	0.051531	0.045203	0.046479	0.045238	0.054963	0.040728	0.050879	0.036048	0.043539
1859.38	0.045732	0.04644	0.050591	0.051418	0.045263	0.046459	0.045126	0.054866	0.04066	0.050779	0.036048	0.043539
1861.31	0.045521	0.046243	0.050456	0.051269	0.045058	0.046258	0.044958	0.054744	0.040472	0.050661	0.035806	0.04337
1863.24	0.045263	0.04594	0.050239	0.051144	0.044714	0.045974	0.044735	0.05456	0.04025	0.050491	0.035496	0.043135
1865.17	0.045857	0.046342	0.05005	0.05134	0.045148	0.046388	0.044964	0.05449	0.040614	0.050379	0.035522	0.043618
1867.09	0.047127	0.047691	0.050034	0.051833	0.04634	0.047491	0.045717	0.054802	0.041553	0.05046	0.036253	0.044831
1869.02	0.047093	0.048115	0.050138	0.051738	0.046641	0.047616	0.045608	0.055158	0.041502	0.050608	0.036413	0.044983
1870.95	0.045673	0.046593	0.050057	0.050962	0.045254	0.046366	0.044693	0.054685	0.040368	0.05037	0.035408	0.043518
1872.88	0.044766	0.045472	0.049944	0.050599	0.044259	0.045563	0.044414	0.054126	0.039829	0.050021	0.034785	0.042503
1874.81	0.044502	0.045219	0.049922	0.050488	0.04407	0.045351	0.044383	0.053927	0.039703	0.049876	0.034598	0.042277
1876.74	0.044545	0.045277	0.049899	0.050488	0.044055	0.045385	0.044396	0.053895	0.03972	0.049828	0.034604	0.042317
1878.67	0.04465	0.045323	0.049885	0.050485	0.044122	0.045463	0.044439	0.053892	0.039772	0.049753	0.034678	0.042348
1880.6	0.04453	0.045192	0.049839	0.050405	0.044027	0.045386	0.044349	0.053787	0.039669	0.049674	0.034562	0.042226
1882.52	0.044446	0.045115	0.049716	0.050344	0.043906	0.045315	0.044271	0.053653	0.039575	0.049566	0.034392	0.042107
1884.45	0.044526	0.045278	0.049689	0.050355	0.04402	0.045394	0.044302	0.053759	0.039602	0.049577	0.034446	0.042181
1886.38	0.044519	0.045153	0.049525	0.050215	0.043936	0.045295	0.044164	0.053631	0.039553	0.04948	0.034307	0.042126
1888.31	0.044971	0.045545	0.04942	0.050373	0.044339	0.04567	0.044403	0.053682	0.039843	0.049445	0.03442	0.042623
1890.24	0.044748	0.045574	0.049322	0.050157	0.044249	0.045523	0.044074	0.053803	0.039524	0.049484	0.034255	0.042521
1892.17	0.044158	0.044909	0.049194	0.049882	0.043602	0.044932	0.04366	0.05349	0.03909	0.049317	0.033866	0.041836
1894.1	0.044258	0.045007	0.049105	0.050011	0.043754	0.045047	0.043808	0.053449	0.039207	0.049205	0.034058	0.041949
1896.03	0.043983	0.044786	0.048993	0.049781	0.043586	0.044765	0.043451	0.053431	0.038912	0.049197	0.033824	0.041706
1897.95	0.043419	0.044138	0.048846	0.049495	0.042999	0.044254	0.043081	0.053133	0.038474	0.04902	0.033158	0.041135
1899.88	0.043196	0.043957	0.04873	0.049408	0.042831	0.044169	0.04301	0.053013	0.038295	0.04894	0.032951	0.040994
1901.81	0.043137	0.043919	0.048627	0.049322	0.042791	0.04413	0.042939	0.052982	0.038202	0.048908	0.032858	0.040975
1903.74	0.043044	0.043792	0.048521	0.04926	0.042629	0.043989	0.042825	0.052912	0.038109	0.048838	0.032675	0.040853
1905.67	0.043132	0.043768	0.048441	0.049249	0.042664	0.044016	0.04274	0.052865	0.0381	0.048837	0.032682	0.040862
1907.6	0.043608	0.044188	0.048411	0.049418	0.043163	0.044401	0.042965	0.052964	0.038415	0.048886	0.033035	0.041326
1909.53	0.043618	0.044329	0.04841	0.049409	0.04328	0.044415	0.042943	0.053026	0.038464	0.048871	0.033037	0.041447
1911.46	0.042995	0.043756	0.048319	0.04913	0.042711	0.043938	0.042548	0.052887	0.038014	0.048749	0.032466	0.04087
1913.39	0.042777	0.043496	0.04829	0.049049	0.042421	0.043786	0.042454	0.052797	0.037815	0.048662	0.032247	0.040572
1915.31	0.04317	0.043695	0.048276	0.04918	0.0426	0.044018	0.042706	0.052739	0.038103	0.048646	0.032455	0.040766
1917.24	0.043673	0.044395	0.048268	0.049414	0.043146	0.044541	0.043121	0.053021	0.038637	0.048733	0.03303	0.04135
1919.17	0.043513	0.044402	0.048296	0.049231	0.043008	0.044391	0.04289	0.053127	0.038447	0.048831	0.032961	0.041177
1921.1	0.043917	0.044574	0.0484	0.049422	0.043326	0.044648	0.043224	0.053106	0.038669	0.048825	0.033337	0.041432
1923.03	0.044219	0.045051	0.048616	0.049568	0.043761	0.044999	0.043522	0.05339	0.038951	0.048924	0.033819	0.04184
1924.96	0.043206	0.044015	0.048495	0.049043	0.042813	0.044174	0.04286	0.053013	0.038285	0.048734	0.032739	0.04084
1926.89	0.042851	0.04351	0.048434	0.048964	0.042514	0.043912	0.042776	0.052784	0.03811	0.048575	0.032338	0.040494
1928.82	0.04286	0.043508	0.048462	0.049024	0.042549	0.043886	0.042792	0.052805	0.038146	0.048561	0.032323	0.040569
1930.74	0.04291	0.043562	0.048553	0.049095	0.042542	0.043908	0.04288	0.05282	0.038233	0.048623	0.032349	0.040614
1932.67	0.043055	0.043709	0.048654	0.04918	0.042672	0.044046	0.043022	0.052895	0.03829	0.048731	0.032529	0.040753
1934.6	0.043023	0.043647	0.048676	0.049157	0.042673	0.043979	0.042954	0.052875	0.038236	0.048778	0.032457	0.04073
1936.53	0.043015	0.043654	0.048699	0.049156	0.04269	0.043965	0.042945	0.052929	0.038241	0.048847	0.032402	0.040727
1938.46	0.043193	0.043769	0.048748	0.049285	0.042785	0.044096	0.043008	0.053091	0.038328	0.048986	0.03247	0.040822
1940.39	0.043917	0.04435	0.048845	0.049662	0.043461	0.04472	0.043397	0.053335	0.038855	0.049175	0.032974	0.041472
1942.32	0.044573	0.045103	0.049029	0.049918	0.044311	0.045382	0.043658	0.053769	0.039254	0.049434	0.033464	0.042329
1944.25	0.043983	0.044712	0.049016	0.049723	0.043724	0.04488	0.043244	0.053785	0.038822	0.049464	0.033057	0.041826
1946.18	0.043511	0.044296	0.048993	0.049671	0.043199	0.044496	0.043135	0.053634	0.038564	0.049382	0.032748	0.041331
1948.1	0.043274	0.044011	0.049051	0.049635	0.042982	0.044304	0.043074	0.0536	0.038383	0.049399	0.032473	0.041133
1950.03	0.043125	0.043831	0.049045	0.049632	0.042891	0.044197	0.043022	0.053622	0.038291	0.049428	0.032328	0.040965
1951.96	0.043201	0.043853	0.049057	0.049694	0.042942	0.044267	0.043056	0.053647	0.038334	0.049492	0.032362	0.041039
1953.89	0.043398	0.044032	0.04915	0.049859	0.043105	0.04446	0.043202	0.053733	0.038463	0.049609	0.032458	0.041241
1955.82	0.043474	0.044147	0.049227	0.049895	0.04321	0.044552	0.043247	0.053875	0.038504	0.049734	0.032527	0.041306
1957.75	0.043341	0.044008	0.049243	0.049846	0.043044	0.044431	0.043234	0.053914	0.038436	0.049767	0.032416	0.041209
1959.68	0.043384	0.044048	0.049302	0.04994	0.043062	0.044497	0.043292	0.053982	0.038505	0.049822	0.032412	0.041252
1961.61	0.043497	0.044152	0.049404	0.050049	0.043153	0.044627	0.043346	0.054089	0.038618	0.049909	0.032551	0.041334
1963.53	0.043631	0.04422	0.049444	0.050123	0.043245	0.044695	0.0435	0.054179	0.03875	0.049962	0.032698	0.041418
1965.46	0.044221	0.04478	0.049635	0.05045	0.04388	0.045205	0.043985	0.05447	0.039216	0.050122	0.033358	0.042005
1967.39	0.044471	0.045151	0.049784	0.050524	0.044261	0.045494	0.044082	0.054663	0.039403	0.050218	0.033612	0.04234
1969.32	0.04394	0.04462	0.049718	0.050285	0.043684	0.045093	0.043786	0.054453	0.039073	0.050131	0.033041	0.041815
1971.25	0.043757	0.04436	0.049746	0.050314	0.043458	0.044951	0.043821	0.05436	0.039016	0.050092	0.032937	0.041596
1973.18	0.043814	0.04442	0.049802	0.05036	0.043521	0.044997	0.043873	0.054422	0.039113	0.050112	0.032972	0.04166
1975.11	0.043862	0.044458	0.049846	0.05039	0.043562	0.045038	0.043948	0.054467	0.039152	0.05014	0.03296	0.041696
1977.04	0.043932	0.044502	0.049962	0.050454	0.043638	0.045091	0.044028	0.054535	0.039153	0.050215	0.033019	0.041736
1978.97	0.044017	0.044593	0.050023	0.050488	0.043738	0.045184	0.044069	0.054597	0.039238	0.050251	0.033106	0.041802
1980.89	0.044138	0.044654	0.050092	0.050567	0.043849	0.045245	0.044127	0.054654	0.039345	0.050341	0.033187	0.041889
1982.82	0.044185	0.044704	0.050204	0.050646	0.043944	0.04532	0.04421	0.054749	0.039378	0.050488	0.033266	0.042011
1984.75	0.044246	0.044785	0.050262	0.050754	0.044009	0.045418	0.044321	0.054856	0.039475	0.050584	0.033345	0.042123
1986.68	0.044643	0.045121	0.05039	0.050997	0.044364	0.045718	0.044545	0.055091	0.039691	0.050738	0.033692	0.042461
1988.61	0.045038	0.045441	0.050531	0.051157	0.044687	0.045985	0.044641	0.055333	0.039881	0.050914	0.03397	0.042781
1990.54	0.045442	0.045809	0.050572	0.051337	0.04509	0.046345	0.044843	0.055548	0.040181	0.051068	0.034241	0.04317
1992.47	0.045587	0.046128	0.050654	0.051413	0.045379	0.046571	0.04488	0.055817	0.040243	0.051289	0.0344	0.043441
1994.4	0.044826	0.04538	0.050636	0.051212	0.044589	0.045893	0.044474	0.055608	0.039799	0.051238	0.033773	0.042759
1996.32	0.044584	0.045039	0.050662	0.051234	0.044269	0.045681	0.044455	0.055551	0.039672	0.051204	0.033538	0.042512
1998.25	0.044727	0.045156	0.050752	0.051331	0.044405	0.045831	0.044504	0.055712	0.03972	0.051288	0.033563	0.042662
2000.18	0.044751	0.045172	0.050842	0.051415	0.04442	0.045854	0.044562	0.055794	0.039793	0.05136	0.033592	0.042698
2002.11	0.044814	0.045279	0.050941	0.051475	0.044478	0.045953	0.044653	0.055934	0.03987	0.051501	0.033686	0.042781
2004.04	0.044899	0.045354	0.051105	0.051607	0.044613	0.046096	0.044774	0.056108	0.039961	0.05169	0.033767	0.042898
2005.97	0.045063	0.04551	0.051319	0.051848	0.04481	0.046273	0.044973	0.056286	0.040108	0.051875	0.033976	0.043092
2007.9	0.045267	0.045756	0.051482	0.052071	0.045033	0.046476	0.045204	0.056462	0.040339	0.052074	0.03425	0.043289
2009.83	0.045405	0.045874	0.051629	0.05225	0.045194	0.046647	0.045394	0.056598	0.040534	0.052229	0.034428	0.043433
2011.76	0.045606	0.046023	0.051858	0.052434	0.045382	0.046885	0.045587	0.056835	0.040755	0.052384	0.034615	0.043629
2013.68	0.045965	0.046348	0.052084	0.052677	0.045688	0.047215	0.045899	0.057154	0.041107	0.052622	0.034946	0.043964
2015.61	0.046717	0.047053	0.052418	0.053084	0.046444	0.047868	0.046485	0.057555	0.041668	0.052966	0.035636	0.044645
2017.54	0.047243	0.047646	0.052783	0.053352	0.047012	0.048354	0.046872	0.05798	0.042061	0.053309	0.036246	0.045164
2019.47	0.046992	0.047408	0.052887	0.053395	0.046724	0.048168	0.046878	0.058058	0.042048	0.053465	0.036131	0.045018
2021.4	0.046944	0.047289	0.053058	0.053509	0.046644	0.048154	0.047025	0.058077	0.042157	0.053582	0.036079	0.045015
2023.33	0.047127	0.047507	0.053332	0.053691	0.046906	0.048407	0.047218	0.058252	0.042358	0.053723	0.036336	0.045231
2025.26	0.047229	0.047578	0.053537	0.053847	0.047067	0.048534	0.047369	0.058432	0.042497	0.053845	0.036514	0.045381
2027.19	0.047439	0.047732	0.053733	0.054025	0.047222	0.048688	0.047538	0.058622	0.042643	0.054037	0.036736	0.045558
2029.11	0.047596	0.04791	0.053884	0.054178	0.047386	0.048814	0.047662	0.058763	0.042752	0.054218	0.036883	0.045666
2031.04	0.04773	0.048035	0.054047	0.054355	0.047542	0.048949	0.047804	0.058917	0.042927	0.054399	0.037019	0.04581
2032.97	0.047853	0.048177	0.054183	0.054484	0.0477	0.049097	0.047966	0.059127	0.043115	0.054601	0.037239	0.046009
2034.9	0.047996	0.048272	0.054342	0.0546	0.047837	0.049232	0.048084	0.059379	0.043273	0.054789	0.037423	0.046227
2036.83	0.048163	0.048398	0.054503	0.054802	0.047972	0.049382	0.048143	0.059619	0.043353	0.054948	0.037494	0.046422
2038.76	0.048419	0.048608	0.054667	0.055013	0.048236	0.049584	0.048325	0.059815	0.043474	0.05514	0.037695	0.046646
2040.69	0.048821	0.049033	0.05486	0.055268	0.048627	0.049957	0.048608	0.060095	0.043773	0.055391	0.038159	0.047032
2042.62	0.048801	0.04902	0.054946	0.055366	0.048639	0.049973	0.048567	0.060193	0.043759	0.055541	0.038072	0.047072
2044.54	0.048615	0.048772	0.055018	0.055384	0.048476	0.04986	0.048501	0.060195	0.043651	0.055619	0.037833	0.046947
2046.47	0.048629	0.048829	0.0551	0.055451	0.048473	0.049908	0.048571	0.060344	0.043742	0.055769	0.037884	0.047003
2048.4	0.048649	0.048834	0.055123	0.055498	0.048492	0.049904	0.048581	0.060433	0.043783	0.055857	0.037902	0.047068
2050.33	0.04871	0.048867	0.055229	0.055602	0.048575	0.049948	0.048661	0.060483	0.043863	0.055907	0.038015	0.047152
2052.26	0.048747	0.048917	0.055337	0.055706	0.048622	0.049996	0.048746	0.060569	0.043946	0.055996	0.038074	0.047264
2054.19	0.048821	0.048992	0.055396	0.055811	0.048686	0.050118	0.04882	0.06072	0.044036	0.056107	0.038173	0.047396
2056.12	0.048908	0.04907	0.055436	0.055891	0.048781	0.050201	0.04892	0.060849	0.04412	0.056227	0.038282	0.047433
2058.05	0.048997	0.049166	0.055572	0.055993	0.0489	0.0503	0.049075	0.060909	0.044207	0.056293	0.0384	0.047526
2059.98	0.049165	0.049313	0.05572	0.056094	0.049024	0.050463	0.049233	0.061028	0.044311	0.056354	0.038575	0.047741
2061.9	0.049356	0.049435	0.055838	0.056176	0.049139	0.050577	0.049358	0.061129	0.044493	0.056433	0.038758	0.047918
2063.83	0.049761	0.049762	0.055957	0.056358	0.04961	0.050931	0.04962	0.061276	0.044827	0.05654	0.039125	0.048275
2065.76	0.049877	0.049905	0.056029	0.056389	0.049781	0.051065	0.049707	0.061383	0.044898	0.056678	0.039227	0.048384
2067.69	0.049572	0.049668	0.056035	0.056289	0.049453	0.050854	0.049603	0.061337	0.044775	0.056635	0.039052	0.048107
2069.62	0.049569	0.049635	0.056067	0.056346	0.04944	0.050871	0.04967	0.061375	0.044843	0.056612	0.039116	0.048123
2071.55	0.049662	0.04972	0.056155	0.05643	0.04951	0.050933	0.049756	0.061399	0.044946	0.056689	0.039213	0.048254
2073.48	0.049721	0.049775	0.056242	0.056471	0.049562	0.050988	0.049798	0.061467	0.044999	0.056757	0.039322	0.048314
2075.41	0.049729	0.049768	0.05629	0.056472	0.049593	0.05102	0.049801	0.061542	0.044971	0.056779	0.039357	0.04833
2077.33	0.049775	0.04975	0.056316	0.05649	0.049683	0.051078	0.049836	0.061595	0.04504	0.056832	0.039386	0.04842
2079.26	0.049817	0.049733	0.056379	0.056508	0.049738	0.051111	0.049818	0.06165	0.045096	0.056915	0.039435	0.048472
2081.19	0.049847	0.049783	0.056487	0.056617	0.04976	0.051152	0.04986	0.061725	0.045072	0.057003	0.039475	0.048537
2083.12	0.04985	0.049835	0.056536	0.056705	0.049773	0.05117	0.049929	0.061763	0.045049	0.057104	0.039482	0.048582
2085.05	0.049887	0.049925	0.056596	0.056748	0.049818	0.051181	0.04994	0.061844	0.045084	0.057162	0.039505	0.048613
2086.98	0.049999	0.049949	0.05662	0.056796	0.049927	0.051235	0.049904	0.061966	0.045128	0.057255	0.039584	0.04869
2088.91	0.05016	0.05004	0.056659	0.056861	0.050076	0.05138	0.049969	0.062065	0.045212	0.0574	0.03974	0.048902
2090.84	0.050113	0.050037	0.056681	0.056855	0.050026	0.051353	0.049917	0.062107	0.045194	0.057451	0.039708	0.048946
2092.77	0.049903	0.049831	0.056627	0.056818	0.049803	0.051171	0.049793	0.062065	0.045076	0.057406	0.039457	0.048784
2094.69	0.049894	0.049808	0.05665	0.05685	0.049748	0.051147	0.049806	0.062083	0.045098	0.057466	0.039398	0.048754
2096.62	0.049887	0.049842	0.056671	0.056896	0.049768	0.051132	0.049773	0.062139	0.045139	0.057529	0.039429	0.048733
2098.55	0.04988	0.049853	0.056731	0.056982	0.049828	0.051168	0.049828	0.062182	0.045188	0.057567	0.039485	0.04881
2100.48	0.049867	0.049797	0.05673	0.05694	0.04982	0.051178	0.049865	0.062189	0.045235	0.057598	0.039468	0.048839
2102.41	0.049829	0.04976	0.056745	0.056944	0.049798	0.051214	0.04987	0.062249	0.045243	0.057591	0.039469	0.048829
2104.34	0.049834	0.049774	0.056741	0.056954	0.049797	0.051223	0.049864	0.062245	0.045257	0.057593	0.039502	0.048853
2106.27	0.049901	0.04977	0.056721	0.056923	0.049808	0.051206	0.04988	0.06222	0.045297	0.057646	0.039508	0.048853
2108.2	0.049907	0.049723	0.056735	0.056953	0.049815	0.051232	0.04995	0.062261	0.045315	0.057698	0.039537	0.048891
2110.12	0.049882	0.049755	0.056759	0.056939	0.04984	0.051267	0.050003	0.062252	0.045372	0.057648	0.039587	0.048925
2112.05	0.049943	0.049858	0.056801	0.056949	0.049919	0.051325	0.05004	0.062258	0.045457	0.057648	0.039716	0.048969
2113.98	0.050068	0.049933	0.056826	0.056971	0.05004	0.051404	0.050136	0.062279	0.045515	0.057722	0.039848	0.049037
2115.91	0.050026	0.049909	0.056841	0.05692	0.050008	0.051376	0.050144	0.062275	0.045524	0.057722	0.039841	0.049024
2117.84	0.049909	0.04981	0.056794	0.056854	0.049906	0.051292	0.050057	0.062244	0.045513	0.057674	0.039762	0.048988
2119.77	0.049901	0.049777	0.056766	0.056875	0.049909	0.051287	0.050057	0.062232	0.045544	0.057675	0.039721	0.049044
2121.7	0.049842	0.049717	0.056754	0.056886	0.049869	0.051239	0.050051	0.062205	0.045489	0.05762	0.039662	0.049022
2123.63	0.049825	0.049722	0.056755	0.056842	0.049837	0.051214	0.050029	0.062169	0.045428	0.057613	0.039694	0.048947
2125.56	0.049779	0.049695	0.056704	0.056749	0.04982	0.051163	0.049952	0.062097	0.045392	0.057644	0.039675	0.048889
2127.48	0.049763	0.049592	0.056715	0.056688	0.049815	0.051139	0.04992	0.062089	0.045388	0.057664	0.039674	0.048928
2129.41	0.049711	0.049525	0.056647	0.056604	0.04972	0.051057	0.049841	0.062038	0.045345	0.057643	0.039584	0.048927
2131.34	0.049645	0.049472	0.056556	0.056551	0.049659	0.050995	0.049729	0.062023	0.045233	0.057612	0.039446	0.048878
2133.27	0.049559	0.049382	0.056451	0.05652	0.049603	0.050962	0.04961	0.062102	0.045139	0.057612	0.039386	0.048849
2135.2	0.049498	0.049381	0.056369	0.056542	0.04959	0.050946	0.049558	0.062163	0.045089	0.057629	0.039333	0.048844
2137.13	0.049448	0.049324	0.056341	0.056514	0.049536	0.050877	0.049466	0.062111	0.044991	0.057667	0.039187	0.048778
2139.06	0.049357	0.049215	0.056292	0.056421	0.049406	0.050795	0.049321	0.06207	0.044944	0.057699	0.039047	0.04869
2140.99	0.049255	0.049132	0.056264	0.056397	0.049345	0.050726	0.049207	0.062075	0.044921	0.057647	0.038978	0.048654
2142.91	0.049215	0.04903	0.056218	0.056425	0.049281	0.050667	0.049165	0.062054	0.044872	0.057622	0.038911	0.048607
2144.84	0.049207	0.049045	0.056201	0.056451	0.049224	0.05068	0.049215	0.062056	0.044862	0.057665	0.038819	0.048605
2146.77	0.049132	0.048998	0.05618	0.05642	0.049183	0.050636	0.049191	0.062044	0.044844	0.057623	0.038708	0.048578
2148.7	0.049064	0.048872	0.056103	0.056306	0.049115	0.050587	0.049126	0.062013	0.044783	0.057557	0.038649	0.048491
2150.63	0.049018	0.048842	0.056027	0.056233	0.049054	0.050546	0.049074	0.061965	0.044737	0.057571	0.038615	0.048446
2152.56	0.048962	0.048814	0.055959	0.056189	0.049036	0.05048	0.049026	0.061923	0.044721	0.057526	0.038607	0.048409
2154.49	0.048889	0.048786	0.055913	0.056136	0.049016	0.050443	0.049036	0.061872	0.044701	0.057455	0.03859	0.048345
2156.42	0.048848	0.048773	0.05589	0.056119	0.048978	0.050417	0.049048	0.061828	0.044627	0.057366	0.038501	0.048294
2158.35	0.048806	0.048749	0.055866	0.056087	0.048958	0.050414	0.049031	0.061791	0.044573	0.057275	0.038463	0.048277
2160.27	0.048766	0.048732	0.055835	0.05603	0.048947	0.050407	0.049033	0.061726	0.044605	0.057227	0.038473	0.048233
2162.2	0.048734	0.048713	0.055751	0.055921	0.048911	0.050377	0.049012	0.061632	0.04458	0.057178	0.038443	0.048142
2164.13	0.048608	0.048639	0.055632	0.05579	0.048791	0.050297	0.048909	0.061535	0.044437	0.057074	0.038398	0.04802
2166.06	0.048496	0.048528	0.05556	0.055681	0.048685	0.050178	0.048807	0.061486	0.04431	0.05699	0.03828	0.047902
2167.99	0.048403	0.048412	0.055458	0.055557	0.048584	0.050076	0.048729	0.061384	0.044217	0.056969	0.038074	0.047793
2169.92	0.0483	0.048371	0.055362	0.055465	0.048501	0.050016	0.048651	0.061269	0.044146	0.05687	0.037951	0.047735
2171.85	0.048225	0.048321	0.055276	0.055396	0.048455	0.049949	0.048579	0.061243	0.044055	0.056805	0.037869	0.047631
2173.78	0.048122	0.048258	0.05519	0.055319	0.048395	0.049867	0.048506	0.061206	0.043979	0.056803	0.037722	0.04756
2175.7	0.047993	0.048137	0.055099	0.05524	0.048256	0.049728	0.048373	0.061128	0.043877	0.056679	0.037569	0.04751
2177.63	0.047863	0.047998	0.054995	0.055163	0.048135	0.049572	0.048222	0.061051	0.043685	0.056573	0.037422	0.047399
2179.56	0.047703	0.047881	0.0549	0.055034	0.048016	0.049471	0.048028	0.060977	0.043521	0.056499	0.037225	0.047272
2181.49	0.047571	0.047758	0.054807	0.054932	0.047841	0.049385	0.047817	0.06092	0.04337	0.056411	0.037044	0.047125
2183.42	0.047428	0.047628	0.054674	0.054845	0.047692	0.049289	0.04768	0.060885	0.043204	0.056367	0.036864	0.046981
2185.35	0.047298	0.047484	0.05454	0.054777	0.047566	0.049167	0.04758	0.0608	0.043016	0.056322	0.03665	0.046839
2187.28	0.047159	0.047398	0.054393	0.054713	0.047461	0.049029	0.047445	0.060679	0.042867	0.056263	0.036438	0.046717
2189.21	0.047045	0.047303	0.054259	0.054602	0.047349	0.048895	0.047323	0.060615	0.042807	0.056186	0.036242	0.046588
2191.13	0.04696	0.047185	0.054186	0.054491	0.047236	0.048751	0.047208	0.060504	0.042697	0.05608	0.036076	0.046458
2193.06	0.046813	0.047092	0.054126	0.054362	0.047125	0.048644	0.047073	0.060392	0.042559	0.055959	0.035931	0.046337
2194.99	0.046682	0.046983	0.054003	0.054287	0.046992	0.048521	0.046952	0.060296	0.042419	0.055871	0.035765	0.046192
2196.92	0.046548	0.046856	0.053867	0.054199	0.046809	0.048373	0.046827	0.060132	0.042244	0.055769	0.035563	0.046031
2198.85	0.046394	0.046711	0.053741	0.05406	0.046686	0.048257	0.046711	0.060012	0.042096	0.055622	0.035402	0.045867
2200.78	0.046302	0.046642	0.053657	0.05399	0.046608	0.048189	0.046623	0.059924	0.042036	0.055544	0.035307	0.045736
2202.71	0.046232	0.046596	0.053617	0.053938	0.046519	0.048128	0.04657	0.059805	0.04196	0.055455	0.035208	0.045665
2204.64	0.046177	0.046556	0.053527	0.053851	0.046486	0.048068	0.046558	0.059735	0.041885	0.055354	0.035129	0.045606
2206.57	0.046091	0.04649	0.053465	0.05375	0.046429	0.048	0.046503	0.059655	0.041824	0.055249	0.035022	0.045534
2208.49	0.045999	0.046379	0.053405	0.053665	0.046342	0.047914	0.046434	0.059517	0.041747	0.055094	0.034951	0.0454
2210.42	0.04594	0.046325	0.053305	0.053581	0.046215	0.047854	0.046378	0.059348	0.041704	0.054978	0.034821	0.045239
2212.35	0.045841	0.046222	0.053223	0.0535	0.046124	0.047779	0.046296	0.0592	0.041662	0.0549	0.034637	0.045178
2214.28	0.045742	0.046117	0.053136	0.053421	0.046049	0.047683	0.04621	0.059132	0.04155	0.054829	0.034503	0.045047
2216.21	0.045644	0.046069	0.053063	0.05338	0.045954	0.047611	0.0461	0.059123	0.041427	0.054764	0.034326	0.044921
2218.14	0.045532	0.046026	0.053008	0.053306	0.045875	0.047492	0.045998	0.059085	0.0413	0.054689	0.034168	0.044801
2220.07	0.045433	0.045972	0.052949	0.053236	0.04579	0.04736	0.045909	0.059011	0.04118	0.054613	0.034039	0.044666
2222	0.045343	0.045896	0.05289	0.05317	0.04571	0.04731	0.045796	0.058893	0.041072	0.054539	0.033887	0.04463
2223.92	0.045295	0.045839	0.052831	0.053078	0.045622	0.047245	0.045686	0.058848	0.040957	0.054475	0.033765	0.04456
2225.85	0.045208	0.045765	0.052773	0.053042	0.045492	0.047135	0.045593	0.058832	0.040829	0.054426	0.033638	0.044417
2227.78	0.045107	0.045699	0.0527	0.052981	0.0454	0.047064	0.045485	0.058771	0.040697	0.054378	0.033433	0.044309
2229.71	0.045037	0.045623	0.052602	0.052974	0.045299	0.04696	0.045335	0.058747	0.040603	0.054325	0.033216	0.044252
2231.64	0.044934	0.045516	0.052555	0.052988	0.045192	0.046853	0.045221	0.058747	0.040475	0.054287	0.03306	0.044162
2233.57	0.044859	0.045475	0.052504	0.052963	0.045133	0.046775	0.04512	0.058739	0.040357	0.05431	0.032893	0.044022
2235.5	0.044842	0.045446	0.052421	0.052952	0.045057	0.046725	0.045027	0.058725	0.040251	0.054323	0.032719	0.043944
2237.43	0.044783	0.045418	0.052345	0.052943	0.044975	0.04666	0.045012	0.058671	0.040175	0.054254	0.032608	0.043857
2239.36	0.044726	0.045416	0.052315	0.052947	0.044932	0.046634	0.044997	0.058629	0.040141	0.054237	0.032522	0.043786
2241.28	0.044704	0.04544	0.052317	0.052932	0.044901	0.046617	0.044954	0.058611	0.040131	0.054269	0.032431	0.043734
2243.21	0.044696	0.045476	0.052276	0.052924	0.044846	0.046583	0.044913	0.058604	0.040111	0.054276	0.032308	0.043681
2245.14	0.044671	0.045466	0.052225	0.0529	0.044778	0.046559	0.044855	0.058575	0.040049	0.054202	0.032211	0.043645
2247.07	0.04462	0.04547	0.052196	0.052887	0.04472	0.046537	0.04482	0.058524	0.04005	0.054108	0.032159	0.043626
2249	0.044604	0.045526	0.052176	0.052905	0.044675	0.04652	0.044805	0.058485	0.040014	0.054065	0.03202	0.043561
2250.93	0.044615	0.045566	0.052145	0.052946	0.044697	0.046505	0.044862	0.058475	0.040001	0.054066	0.03189	0.043503
2252.86	0.044611	0.045594	0.052119	0.052955	0.044763	0.046531	0.04492	0.058483	0.040068	0.054029	0.031835	0.043492
2254.79	0.044617	0.045697	0.052137	0.053009	0.04477	0.0466	0.044946	0.058434	0.040122	0.054008	0.031803	0.043432
2256.71	0.044661	0.045838	0.052108	0.053055	0.044775	0.046634	0.044987	0.058371	0.040151	0.054024	0.031774	0.04339
2258.64	0.044738	0.045937	0.052099	0.053021	0.044803	0.046646	0.045036	0.058377	0.040144	0.054017	0.031714	0.043421
2260.57	0.044759	0.045991	0.052123	0.053004	0.044802	0.046644	0.045059	0.058394	0.040123	0.054	0.031589	0.043422
2262.5	0.044755	0.04611	0.052127	0.05307	0.044825	0.046616	0.045069	0.058406	0.040123	0.054029	0.031467	0.043372
2264.43	0.044817	0.046181	0.052138	0.053137	0.044823	0.046594	0.045049	0.058411	0.040102	0.054067	0.031385	0.043319
2266.36	0.044868	0.046245	0.052144	0.053189	0.044826	0.04659	0.045044	0.058436	0.04007	0.054094	0.031309	0.043333
2268.29	0.044872	0.04633	0.052175	0.05328	0.044849	0.046605	0.04505	0.05851	0.040022	0.054135	0.031202	0.04336
2270.22	0.044927	0.046406	0.052226	0.053386	0.044861	0.046621	0.045049	0.058612	0.039988	0.054205	0.031152	0.043334
2272.15	0.044986	0.046483	0.052279	0.053445	0.044894	0.046713	0.045096	0.05865	0.04001	0.054286	0.03111	0.043353
2274.07	0.045074	0.046579	0.052416	0.053557	0.044967	0.046797	0.045162	0.058693	0.040078	0.054402	0.031092	0.043441
2276	0.045174	0.046682	0.052561	0.053688	0.045051	0.046857	0.045199	0.058826	0.040111	0.054524	0.031157	0.043482
2277.93	0.045245	0.046732	0.052683	0.053792	0.045147	0.046906	0.045226	0.058971	0.040115	0.054574	0.03123	0.04354
2279.86	0.045291	0.046763	0.052843	0.05395	0.045207	0.046948	0.045261	0.059116	0.040106	0.054661	0.031294	0.043624
2281.79	0.045373	0.046867	0.052987	0.054122	0.045287	0.047079	0.045317	0.059238	0.040099	0.05481	0.031388	0.043698
2283.72	0.045513	0.047062	0.053026	0.054264	0.045353	0.047188	0.045381	0.059389	0.040191	0.054911	0.031404	0.043826
2285.65	0.045659	0.047345	0.052923	0.054399	0.04539	0.047284	0.045461	0.059559	0.040334	0.055022	0.03128	0.043868
2287.58	0.04578	0.047669	0.052781	0.054531	0.045504	0.04739	0.045564	0.059643	0.040419	0.055209	0.031149	0.043888
2289.5	0.04594	0.048067	0.052636	0.054676	0.045637	0.047538	0.045703	0.059744	0.040524	0.055395	0.031032	0.044005
2291.43	0.046172	0.048524	0.052482	0.054848	0.045779	0.047722	0.04585	0.059883	0.04071	0.055538	0.030899	0.044074
2293.36	0.046421	0.048983	0.052311	0.054978	0.04594	0.047879	0.046	0.06003	0.040886	0.055725	0.030828	0.044178
2295.29	0.046634	0.049548	0.052135	0.055112	0.04604	0.04803	0.046194	0.060182	0.041079	0.055911	0.030854	0.0443
2297.22	0.046814	0.050148	0.052009	0.055331	0.046179	0.048168	0.046377	0.06034	0.041299	0.056084	0.03081	0.044449
2299.15	0.047075	0.050743	0.051809	0.05557	0.046382	0.048301	0.046524	0.060491	0.041516	0.056229	0.030683	0.044618
2301.08	0.047372	0.051371	0.051566	0.055743	0.046539	0.048512	0.046674	0.060661	0.041771	0.056407	0.0306	0.044777
2303.01	0.047608	0.052028	0.051323	0.055959	0.046711	0.048757	0.046877	0.060863	0.042019	0.056681	0.030483	0.044893
2304.94	0.047912	0.052863	0.050937	0.056191	0.046993	0.049057	0.047152	0.061068	0.042296	0.056928	0.030229	0.045053
2306.86	0.048291	0.053915	0.050389	0.05638	0.047227	0.049352	0.047405	0.061196	0.042584	0.057185	0.029865	0.045266
2308.79	0.048671	0.054984	0.049802	0.056587	0.047366	0.049536	0.047605	0.061351	0.042834	0.057484	0.029382	0.045399
2310.72	0.048945	0.055828	0.04924	0.056686	0.04747	0.049668	0.047754	0.06151	0.043101	0.057735	0.028803	0.045503
2312.65	0.049013	0.056312	0.048788	0.05673	0.047454	0.049682	0.04781	0.061601	0.043226	0.057927	0.028011	0.045516
2314.58	0.048987	0.056609	0.048511	0.0568	0.04731	0.0496	0.04777	0.061716	0.043223	0.05803	0.02718	0.045335
2316.51	0.048995	0.057295	0.047921	0.056938	0.04705	0.049534	0.047793	0.061902	0.043351	0.058257	0.026436	0.045072
2318.44	0.049063	0.058622	0.046753	0.057008	0.046758	0.049545	0.047917	0.062094	0.04356	0.05864	0.025419	0.044982
2320.37	0.049194	0.060027	0.045462	0.056966	0.046637	0.049619	0.04797	0.062212	0.04371	0.058964	0.024076	0.044948
2322.29	0.049239	0.060907	0.044489	0.056927	0.046595	0.049636	0.047901	0.06226	0.043789	0.059151	0.022671	0.04479
2324.22	0.049177	0.061146	0.0439	0.056903	0.046408	0.049547	0.047773	0.062278	0.043751	0.059172	0.021438	0.044644
2326.15	0.048961	0.06133	0.043284	0.056807	0.046183	0.049279	0.04758	0.06221	0.043578	0.05917	0.019872	0.044394
2328.08	0.048676	0.061966	0.042599	0.056761	0.045884	0.049053	0.047462	0.062168	0.043637	0.059334	0.018372	0.043975
2330.01	0.048494	0.062665	0.041927	0.056696	0.04552	0.048953	0.047423	0.062359	0.043651	0.059406	0.01724	0.04364
2331.94	0.048322	0.062691	0.041625	0.056658	0.045281	0.048781	0.047289	0.062444	0.043396	0.059371	0.016186	0.04348
2333.87	0.048114	0.062348	0.041537	0.056703	0.045026	0.048518	0.04714	0.062374	0.043235	0.059342	0.01523	0.043295
2335.8	0.047972	0.062606	0.041127	0.056692	0.044749	0.048421	0.047152	0.062419	0.043273	0.059329	0.014482	0.04303
2337.72	0.048021	0.063064	0.040844	0.056723	0.044668	0.048574	0.047181	0.06251	0.043329	0.05941	0.014039	0.042946
2339.65	0.048103	0.063523	0.040744	0.056825	0.044718	0.048706	0.047226	0.06257	0.043451	0.059572	0.013566	0.042987
2341.58	0.048208	0.064101	0.040739	0.056916	0.044853	0.048841	0.047442	0.06271	0.043695	0.05984	0.013735	0.043174
2343.51	0.048684	0.064379	0.04124	0.057266	0.045392	0.049228	0.047802	0.062985	0.043947	0.060058	0.0148	0.043587
2345.44	0.049156	0.063784	0.042706	0.057686	0.046041	0.049711	0.048084	0.063308	0.043942	0.06009	0.017044	0.043923
2347.37	0.049714	0.062105	0.045515	0.058147	0.046937	0.050288	0.048311	0.063578	0.043969	0.060056	0.020617	0.044739
2349.3	0.050307	0.061986	0.046168	0.058639	0.047374	0.050706	0.048784	0.063718	0.044487	0.060158	0.021731	0.045328
2351.23	0.050274	0.063876	0.043927	0.058655	0.046873	0.050614	0.049074	0.063716	0.044983	0.060462	0.01874	0.044861
2353.16	0.05006	0.06604	0.041493	0.058341	0.046189	0.050424	0.048998	0.06368	0.045101	0.060784	0.015087	0.044238
2355.08	0.050024	0.067993	0.039513	0.058336	0.045747	0.050246	0.048995	0.063791	0.045133	0.061139	0.012189	0.043797
2357.01	0.050006	0.069546	0.037891	0.058441	0.045561	0.050117	0.048971	0.063896	0.045309	0.061487	0.010135	0.043595
2358.94	0.049971	0.070368	0.037373	0.058453	0.045455	0.050153	0.04906	0.064083	0.045669	0.061698	0.009365	0.04365
2360.87	0.050326	0.070423	0.037693	0.058703	0.045732	0.050422	0.049247	0.064363	0.045741	0.061743	0.009294	0.043848
2362.8	0.050492	0.070278	0.038547	0.058982	0.045873	0.050571	0.049557	0.064694	0.045775	0.061963	0.010517	0.043957
2364.73	0.050658	0.069282	0.039955	0.059223	0.046673	0.050773	0.049625	0.064785	0.045734	0.062004	0.011374	0.044365
2366.66	0.051404	0.068363	0.041799	0.059639	0.047599	0.051692	0.04992	0.065027	0.045771	0.061974	0.014294	0.045225
2368.59	0.051592	0.067658	0.044211	0.060207	0.047812	0.05213	0.050423	0.065673	0.046008	0.062223	0.017905	0.045528
2370.51	0.05165	0.066094	0.046896	0.06095	0.048574	0.052255	0.05068	0.066145	0.046038	0.062272	0.020144	0.045955
2372.44	0.052005	0.064363	0.04944	0.061442	0.049681	0.052699	0.050931	0.066385	0.045888	0.062277	0.022409	0.046806
2374.37	0.05263	0.06292	0.051823	0.061868	0.050685	0.053292	0.051222	0.066592	0.04589	0.062262	0.025239	0.047581
2376.3	0.053083	0.061648	0.054014	0.062375	0.051314	0.05383	0.051534	0.066854	0.04598	0.06224	0.028081	0.048207
2378.23	0.053314	0.060507	0.056077	0.062742	0.051676	0.054131	0.051834	0.067121	0.046004	0.062285	0.030543	0.048693
2380.16	0.053461	0.059265	0.057911	0.063008	0.051899	0.05431	0.052038	0.067274	0.046013	0.062237	0.032532	0.048902
2382.09	0.053515	0.057974	0.059495	0.063234	0.052017	0.054495	0.052197	0.067381	0.045957	0.06209	0.033925	0.04903
2384.02	0.053476	0.056885	0.060853	0.063486	0.052129	0.05458	0.05232	0.067544	0.045893	0.061962	0.034679	0.049151
2385.95	0.053437	0.056186	0.061785	0.063747	0.052204	0.054621	0.052433	0.067688	0.045895	0.061971	0.035057	0.04922
2387.87	0.05351	0.055957	0.062398	0.063973	0.05234	0.054749	0.052625	0.06785	0.045983	0.062101	0.035304	0.049335
2389.8	0.053728	0.055989	0.062903	0.064237	0.052554	0.054996	0.05287	0.068101	0.046206	0.062286	0.035549	0.049542
2391.73	0.054034	0.056213	0.063364	0.064576	0.052806	0.055248	0.053179	0.068319	0.046473	0.062483	0.035839	0.049756
2393.66	0.054339	0.056507	0.063746	0.064902	0.053154	0.055539	0.053492	0.068531	0.046748	0.062729	0.036123	0.049999
2395.59	0.054665	0.056818	0.06408	0.065148	0.053457	0.055874	0.053802	0.068789	0.047007	0.062921	0.036376	0.050283
2397.52	0.054976	0.057162	0.06445	0.065452	0.053751	0.056156	0.054157	0.06903	0.047265	0.063105	0.036653	0.050598
2399.45	0.055258	0.05747	0.064775	0.06576	0.05406	0.056426	0.054502	0.0693	0.047559	0.063366	0.036902	0.050836
2401.38	0.055569	0.057763	0.065104	0.066055	0.054316	0.056702	0.054816	0.06962	0.047841	0.063632	0.037173	0.051051
2403.3	0.055894	0.058112	0.065483	0.066411	0.05456	0.05699	0.055104	0.069965	0.048084	0.063964	0.037444	0.051399
2405.23	0.056256	0.058519	0.065861	0.066783	0.05489	0.057336	0.055391	0.070312	0.04834	0.064302	0.037696	0.05171
2407.16	0.056649	0.058833	0.066209	0.067197	0.055248	0.057681	0.055696	0.070678	0.048666	0.064628	0.038005	0.05197
2409.09	0.057012	0.059163	0.066589	0.067647	0.055582	0.058009	0.056026	0.071056	0.04904	0.064952	0.038296	0.052242
2411.02	0.057388	0.05961	0.067001	0.068055	0.055946	0.058384	0.056403	0.071418	0.04938	0.065304	0.038614	0.052573
2412.95	0.057749	0.060013	0.067448	0.068463	0.05629	0.058781	0.056792	0.071782	0.049666	0.065664	0.038915	0.052932
2414.88	0.058108	0.060362	0.067886	0.068868	0.056637	0.059135	0.057108	0.072187	0.049992	0.06603	0.03918	0.053244
2416.81	0.05845	0.060754	0.068239	0.069287	0.057	0.059425	0.057426	0.072636	0.050337	0.066456	0.03944	0.053568
2418.74	0.058779	0.061115	0.068632	0.069719	0.057303	0.059763	0.057771	0.073076	0.050583	0.066874	0.039673	0.053904
2420.66	0.059167	0.061468	0.06908	0.070147	0.057599	0.060163	0.058113	0.073525	0.050913	0.067282	0.039935	0.054318
2422.59	0.059588	0.061891	0.069524	0.070589	0.057947	0.060569	0.05844	0.073988	0.051257	0.067714	0.04022	0.054683
2424.52	0.060009	0.062326	0.069957	0.071079	0.058421	0.060972	0.05885	0.074474	0.051554	0.068162	0.040511	0.055004
2426.45	0.060421	0.06276	0.070412	0.071624	0.058859	0.061394	0.059338	0.074936	0.051972	0.068611	0.040875	0.05543
2428.38	0.060859	0.063245	0.07091	0.072127	0.05923	0.061844	0.059744	0.075368	0.052394	0.06905	0.041323	0.055861
2430.31	0.061308	0.063706	0.071376	0.072616	0.059653	0.062221	0.060104	0.075786	0.052785	0.069429	0.041746	0.056275
2432.24	0.061742	0.064138	0.071815	0.0731	0.060076	0.062549	0.060553	0.076235	0.053218	0.069822	0.042125	0.056701
2434.17	0.062163	0.064583	0.072285	0.073544	0.06048	0.062898	0.061007	0.076688	0.053617	0.070262	0.042488	0.057054
2436.09	0.062626	0.065058	0.072796	0.074023	0.060868	0.063302	0.061428	0.077137	0.054035	0.070655	0.042874	0.057421
2438.02	0.063098	0.065497	0.073267	0.074493	0.061248	0.06373	0.061877	0.077538	0.054481	0.071061	0.043277	0.057836
2439.95	0.063588	0.065958	0.073708	0.074974	0.061683	0.064199	0.062338	0.077959	0.054886	0.071515	0.043735	0.05826
2441.88	0.064082	0.066459	0.07424	0.075464	0.062181	0.064681	0.06281	0.078486	0.055312	0.071999	0.044207	0.058694
2443.81	0.064555	0.066973	0.074787	0.075956	0.062665	0.065155	0.063314	0.078926	0.055769	0.072407	0.044617	0.059121
2445.74	0.065064	0.067454	0.075273	0.076434	0.063104	0.065625	0.06384	0.079339	0.056233	0.072751	0.045139	0.059566
2447.67	0.065537	0.067921	0.075795	0.076892	0.063555	0.066071	0.064308	0.079769	0.056717	0.073171	0.045649	0.060037
2449.6	0.065966	0.068466	0.076296	0.077363	0.063994	0.066485	0.064741	0.080213	0.057166	0.073635	0.046038	0.060467
2451.53	0.066429	0.068992	0.076796	0.077812	0.064434	0.066939	0.065215	0.080682	0.05759	0.074102	0.046449	0.060902
2453.45	0.066865	0.069442	0.077335	0.078307	0.064881	0.06743	0.065673	0.08111	0.057991	0.074528	0.046832	0.06136
2455.38	0.067339	0.069885	0.077865	0.078874	0.065332	0.067857	0.066122	0.081622	0.058402	0.074979	0.047206	0.061796
2457.31	0.067844	0.070395	0.078352	0.079446	0.065756	0.068267	0.066569	0.082139	0.058846	0.075489	0.047643	0.06223
2459.24	0.068289	0.070865	0.078845	0.080051	0.066186	0.068729	0.067049	0.082693	0.059253	0.076023	0.048086	0.062663
2461.17	0.06875	0.071397	0.079384	0.080623	0.066694	0.069214	0.067546	0.083261	0.059701	0.07653	0.048503	0.063143
2463.1	0.069288	0.071938	0.079918	0.081127	0.067204	0.06969	0.068049	0.083802	0.060177	0.077039	0.048907	0.063624
2465.03	0.069815	0.072396	0.080467	0.081676	0.067672	0.07018	0.068499	0.084375	0.060615	0.077576	0.049388	0.06408
2466.96	0.07032	0.072906	0.080986	0.08222	0.06817	0.070689	0.068934	0.084923	0.061056	0.078093	0.049859	0.06464
2468.88	0.070854	0.073379	0.081509	0.082732	0.068633	0.071137	0.069389	0.085458	0.061536	0.078577	0.050279	0.065181
2470.81	0.071329	0.073867	0.082109	0.083345	0.069048	0.071572	0.069819	0.085997	0.061991	0.079101	0.050688	0.065628
2472.74	0.071789	0.074393	0.082625	0.083929	0.06954	0.072048	0.07032	0.086596	0.062434	0.079663	0.051065	0.066078
2474.67	0.072329	0.074942	0.083131	0.084502	0.070027	0.07256	0.070854	0.087165	0.062918	0.080245	0.051513	0.06659
2476.6	0.072897	0.075501	0.083736	0.085178	0.070505	0.073132	0.071377	0.08774	0.063417	0.08082	0.05196	0.067093
2478.53	0.073421	0.076033	0.084353	0.085832	0.071017	0.073714	0.071909	0.088386	0.063912	0.081353	0.052456	0.067584
2480.46	0.073912	0.076618	0.084937	0.086421	0.071525	0.074269	0.072444	0.088968	0.064477	0.081862	0.05303	0.068124
2482.39	0.074422	0.077231	0.08544	0.086936	0.072019	0.074785	0.073054	0.089486	0.065056	0.082361	0.053555	0.068663
2484.32	0.074946	0.077772	0.085974	0.087458	0.072514	0.075279	0.073645	0.089943	0.065523	0.082886	0.05404	0.069131
2486.24	0.075445	0.078178	0.086576	0.088013	0.073009	0.075727	0.07414	0.090372	0.066044	0.08333	0.054502	0.06956
2488.17	0.075966	0.078667	0.08711	0.088541	0.073488	0.076153	0.074592	0.090921	0.066542	0.08375	0.054952	0.070008
2490.1	0.07649	0.079232	0.087627	0.089038	0.073955	0.076648	0.075091	0.091451	0.066971	0.084275	0.055396	0.070508
2492.03	0.076954	0.07972	0.088193	0.089587	0.074409	0.07712	0.075587	0.091896	0.067469	0.084708	0.055925	0.07101
2493.96	0.07746	0.080305	0.088746	0.090183	0.074862	0.077578	0.076111	0.092418	0.067993	0.085113	0.056508	0.071518
2495.89	0.077981	0.08087	0.089261	0.09072	0.075379	0.078074	0.076642	0.092947	0.06843	0.085623	0.056969	0.072027
2497.82	0.078487	0.081347	0.089831	0.091234	0.075888	0.078571	0.077122	0.093441	0.068938	0.086088	0.057399	0.072454
2499.75	0.078997	0.081839	0.090395	0.09174	0.076331	0.079036	0.077644	0.093926	0.06941	0.086522	0.057819	0.072887
2501.67	0.079509	0.082308	0.090857	0.092187	0.07679	0.07947	0.078102	0.094378	0.069818	0.086954	0.058265	0.073341
2503.6	0.079952	0.08272	0.09134	0.092624	0.07724	0.079935	0.078576	0.094838	0.070262	0.087434	0.058712	0.073758
2505.53	0.080372	0.083145	0.091863	0.093156	0.077666	0.08037	0.079045	0.095334	0.070644	0.087985	0.059131	0.074192
2507.46	0.080793	0.083609	0.092355	0.093671	0.078039	0.080759	0.07943	0.09584	0.071012	0.088499	0.059482	0.074603
2509.39	0.081199	0.084062	0.092806	0.094185	0.078462	0.081169	0.079829	0.096346	0.071378	0.088976	0.059815	0.075067
2511.32	0.081638	0.084539	0.093277	0.094755	0.078944	0.081641	0.080247	0.096899	0.071781	0.089455	0.06018	0.075535
2513.25	0.082089	0.08498	0.093777	0.095284	0.079379	0.082115	0.080693	0.097486	0.072201	0.08998	0.060579	0.075898
2515.18	0.082535	0.085457	0.094234	0.095808	0.079789	0.082537	0.081097	0.097985	0.07267	0.090532	0.061	0.076355
2517.1	0.082968	0.085931	0.094722	0.096296	0.080185	0.082942	0.081516	0.098453	0.073115	0.090994	0.061403	0.076831
2519.03	0.08338	0.086353	0.095199	0.09679	0.080573	0.083291	0.081992	0.098915	0.073445	0.091377	0.061767	0.077226
2520.96	0.083822	0.086817	0.095694	0.097281	0.080974	0.083705	0.082379	0.09938	0.073812	0.091799	0.062083	0.077642
2522.89	0.084226	0.087243	0.096176	0.097719	0.081392	0.084195	0.082775	0.099877	0.074259	0.092253	0.062478	0.078036
2524.82	0.084654	0.087666	0.096649	0.09821	0.08179	0.084655	0.083253	0.100349	0.074705	0.092737	0.062876	0.07849
2526.75	0.085124	0.088122	0.097162	0.098729	0.082231	0.085112	0.083685	0.100874	0.075162	0.093229	0.063283	0.078948
2528.68	0.085617	0.088596	0.097659	0.099267	0.08269	0.085535	0.084124	0.101426	0.075623	0.093681	0.063721	0.079388
2530.61	0.086075	0.089104	0.098167	0.099811	0.083121	0.085982	0.084607	0.101938	0.076036	0.094107	0.064171	0.079907
2532.54	0.086471	0.0896	0.098694	0.100294	0.083611	0.086494	0.085132	0.102435	0.076476	0.094549	0.064663	0.080385
2534.46	0.086931	0.090086	0.099193	0.100756	0.08413	0.086985	0.085724	0.102856	0.07698	0.094987	0.065199	0.080816
2536.39	0.087457	0.090576	0.099644	0.101236	0.084581	0.087471	0.086256	0.10329	0.077429	0.095367	0.065709	0.081287
2538.32	0.087988	0.091057	0.100136	0.101733	0.084983	0.087923	0.086739	0.103722	0.077859	0.095774	0.066102	0.081736
2540.25	0.088454	0.091544	0.100691	0.102228	0.085436	0.088404	0.087253	0.104116	0.078322	0.096222	0.066568	0.082147
2542.18	0.088912	0.092035	0.101214	0.102646	0.085918	0.088908	0.087779	0.104602	0.078771	0.096666	0.067106	0.082596
2544.11	0.089409	0.092567	0.101785	0.103139	0.086446	0.089412	0.088301	0.105197	0.079283	0.097203	0.067569	0.083155
2546.04	0.089997	0.093208	0.102427	0.103785	0.087065	0.090001	0.088856	0.105829	0.079891	0.097795	0.068101	0.083777
2547.97	0.090598	0.093801	0.103027	0.104458	0.087668	0.090608	0.089459	0.106425	0.080486	0.098364	0.068729	0.084375
2549.89	0.091139	0.094332	0.103595	0.105061	0.088204	0.091149	0.090058	0.106923	0.080954	0.098908	0.069278	0.084934
2551.82	0.09165	0.094867	0.104191	0.105592	0.088699	0.091576	0.090554	0.107466	0.081363	0.099394	0.06981	0.085495
2553.75	0.092127	0.095316	0.104672	0.106063	0.089164	0.091988	0.090905	0.108031	0.081801	0.099843	0.070228	0.085947
2555.68	0.092562	0.095704	0.105077	0.106506	0.089602	0.092472	0.091295	0.108464	0.082215	0.100291	0.07053	0.086265
2557.61	0.092934	0.096093	0.105504	0.106952	0.089936	0.092845	0.091716	0.108909	0.082524	0.100663	0.070859	0.086589
2559.54	0.093298	0.096475	0.105919	0.107349	0.090258	0.093174	0.092044	0.109381	0.082817	0.101108	0.0712	0.08698
2561.47	0.093649	0.096845	0.106292	0.107816	0.090641	0.093595	0.092356	0.10982	0.083184	0.10156	0.071513	0.087415
2563.4	0.094035	0.097273	0.106706	0.108359	0.091026	0.094002	0.092704	0.110299	0.083623	0.102046	0.071732	0.087814
2565.33	0.094419	0.097703	0.107197	0.108853	0.091388	0.094379	0.093114	0.110833	0.084066	0.102637	0.072074	0.088221
2567.25	0.094858	0.098178	0.107701	0.10937	0.091844	0.094806	0.093583	0.111386	0.084485	0.103183	0.072543	0.088686
2569.18	0.095367	0.098668	0.108204	0.109912	0.092331	0.09525	0.094047	0.111963	0.084932	0.103721	0.073004	0.089157
2571.11	0.095801	0.099122	0.108754	0.110418	0.092782	0.095719	0.094564	0.112522	0.085426	0.10424	0.073468	0.089688
2573.04	0.096239	0.099598	0.109287	0.110956	0.093244	0.096221	0.095075	0.113034	0.085942	0.10468	0.073871	0.090201
2574.97	0.096756	0.100142	0.109778	0.111481	0.093699	0.096727	0.09561	0.113589	0.086465	0.105079	0.074387	0.090616
2576.9	0.097286	0.100716	0.110376	0.112087	0.094242	0.097267	0.096201	0.114095	0.087037	0.105631	0.074945	0.091132
2578.83	0.097887	0.101336	0.11104	0.112803	0.094853	0.097845	0.096763	0.114641	0.087618	0.106299	0.075525	0.091708
2580.76	0.098562	0.101981	0.111691	0.113435	0.095456	0.098472	0.097401	0.115307	0.088208	0.107014	0.076183	0.092279
2582.68	0.099209	0.102591	0.112358	0.114107	0.096106	0.099146	0.09811	0.115965	0.088881	0.107675	0.076745	0.092915
2584.61	0.099843	0.103272	0.113039	0.114886	0.096794	0.099767	0.098798	0.116682	0.08961	0.108271	0.077357	0.093557
2586.54	0.100503	0.103954	0.113718	0.115569	0.097454	0.100415	0.099461	0.117368	0.090324	0.108831	0.07799	0.09424
2588.47	0.101207	0.104633	0.114444	0.116186	0.09809	0.10115	0.100136	0.117999	0.09097	0.109466	0.07873	0.094912
2590.4	0.101936	0.10533	0.115165	0.116791	0.098732	0.101833	0.100837	0.118661	0.09161	0.110134	0.079511	0.095522
2592.33	0.102626	0.105974	0.115818	0.117428	0.099395	0.102498	0.101507	0.119286	0.092304	0.110697	0.080104	0.096123
2594.26	0.103269	0.106628	0.116494	0.118147	0.100029	0.103159	0.102143	0.119955	0.092971	0.111322	0.080668	0.096782
2596.19	0.103928	0.107342	0.11717	0.118883	0.100678	0.103783	0.102783	0.120648	0.093568	0.112004	0.081266	0.097481
2598.12	0.104645	0.108049	0.117883	0.119598	0.101346	0.104441	0.103462	0.121323	0.094168	0.112733	0.081867	0.098166
2600.04	0.105301	0.108714	0.118635	0.120295	0.102	0.105137	0.104165	0.122066	0.094852	0.113476	0.08252	0.098863
2601.97	0.105943	0.109422	0.119326	0.121084	0.102737	0.105809	0.104876	0.12287	0.095597	0.11423	0.083224	0.099567
2603.9	0.106684	0.110132	0.120091	0.121867	0.103435	0.106462	0.105615	0.12368	0.09628	0.115049	0.083847	0.100236
2605.83	0.107435	0.110871	0.120906	0.122631	0.10411	0.107194	0.106319	0.124453	0.096991	0.115811	0.084495	0.10093
2607.76	0.108146	0.111656	0.121649	0.123413	0.104812	0.107912	0.106969	0.125227	0.09769	0.116552	0.085161	0.101663
2609.69	0.108806	0.112336	0.122313	0.124148	0.105475	0.108558	0.107617	0.126006	0.098279	0.117299	0.085784	0.102313
2611.62	0.109404	0.112926	0.123018	0.124818	0.106099	0.109237	0.108262	0.126745	0.098918	0.117973	0.086422	0.102949
2613.55	0.110015	0.113517	0.123737	0.125526	0.106709	0.109854	0.108906	0.127488	0.099595	0.118625	0.086984	0.103671
2615.47	0.110701	0.114142	0.124385	0.126272	0.107254	0.110438	0.109533	0.128206	0.100276	0.119316	0.087547	0.104366
2617.4	0.111385	0.114851	0.125156	0.127035	0.107919	0.111085	0.110218	0.12896	0.100989	0.120091	0.088262	0.105056
2619.33	0.112065	0.11559	0.125965	0.127846	0.108679	0.111865	0.110948	0.129765	0.1017	0.12083	0.089024	0.105806
2621.26	0.112794	0.116409	0.126722	0.128689	0.109412	0.112699	0.111744	0.130582	0.102434	0.121617	0.08982	0.106597
2623.19	0.11357	0.117203	0.12751	0.129528	0.110194	0.113443	0.112572	0.131393	0.103226	0.122462	0.090586	0.107338
2625.12	0.114319	0.11796	0.128249	0.130296	0.110996	0.114215	0.113335	0.132152	0.104025	0.123299	0.091317	0.108031
2627.05	0.115104	0.118797	0.129051	0.131083	0.111842	0.114993	0.114136	0.132961	0.104843	0.124078	0.092129	0.108795
2628.98	0.11594	0.119602	0.129974	0.131905	0.112645	0.115756	0.114996	0.133774	0.105643	0.124784	0.093011	0.109615
2630.91	0.116721	0.120346	0.130819	0.132714	0.113332	0.116535	0.115814	0.134567	0.106423	0.125522	0.093856	0.110458
2632.83	0.117504	0.121054	0.131543	0.13348	0.114052	0.117263	0.116577	0.135306	0.10719	0.126212	0.094605	0.111229
2634.76	0.118295	0.121778	0.132345	0.134262	0.11488	0.118055	0.117396	0.136058	0.107989	0.126969	0.095338	0.111975
2636.69	0.119054	0.122537	0.133173	0.135062	0.115631	0.118858	0.118185	0.136868	0.108805	0.127772	0.096112	0.112776
2638.62	0.119809	0.123345	0.133896	0.13585	0.116387	0.119605	0.118966	0.137698	0.10957	0.128549	0.096944	0.113632
2640.55	0.120609	0.124243	0.134744	0.13668	0.117258	0.120453	0.119837	0.138599	0.110398	0.129368	0.097841	0.114452
2642.48	0.121424	0.125075	0.135668	0.137536	0.118122	0.121293	0.120692	0.139475	0.111176	0.130274	0.098695	0.115224
2644.41	0.122226	0.12582	0.136511	0.138318	0.118901	0.122089	0.121493	0.14029	0.111959	0.131118	0.099503	0.116032
2646.34	0.122972	0.126546	0.137278	0.139038	0.119607	0.122878	0.122234	0.141093	0.112689	0.131843	0.100238	0.116834
2648.26	0.123673	0.127279	0.137979	0.139815	0.120292	0.12359	0.122986	0.14189	0.11335	0.132606	0.1009	0.117638
2650.19	0.124384	0.127948	0.138752	0.140577	0.121022	0.124316	0.123751	0.14266	0.114126	0.133385	0.101615	0.118351
2652.12	0.125137	0.128649	0.139607	0.141392	0.121754	0.125043	0.124486	0.143423	0.114909	0.134222	0.102421	0.119079
2654.05	0.12588	0.129464	0.14046	0.142183	0.122484	0.125804	0.125226	0.144289	0.115681	0.13506	0.103235	0.119914
2655.98	0.126632	0.130257	0.141297	0.143045	0.123266	0.126603	0.126014	0.145192	0.116466	0.135911	0.10398	0.120758
2657.91	0.127453	0.131043	0.142154	0.144054	0.124128	0.127437	0.126865	0.146102	0.117288	0.136839	0.104771	0.121618
2659.84	0.128283	0.131911	0.143066	0.14505	0.125026	0.128293	0.127775	0.147072	0.118161	0.137786	0.10561	0.122514
2661.77	0.129165	0.132836	0.143987	0.146003	0.125875	0.129143	0.128673	0.148022	0.119042	0.138785	0.106491	0.12347
2663.69	0.129998	0.133684	0.144874	0.146852	0.126701	0.130074	0.129542	0.148937	0.119919	0.139739	0.107404	0.124368
2665.62	0.130846	0.13451	0.145716	0.147695	0.127513	0.130913	0.130364	0.149862	0.120788	0.140609	0.108184	0.125195
2667.55	0.131699	0.135362	0.146582	0.148561	0.128365	0.131674	0.131135	0.150827	0.121653	0.141438	0.108992	0.126058
2669.48	0.132509	0.136229	0.147457	0.149489	0.129224	0.132462	0.131958	0.151765	0.122453	0.142192	0.109911	0.126951
2671.41	0.13333	0.137106	0.148328	0.150433	0.130053	0.133262	0.132814	0.152605	0.123225	0.143002	0.110788	0.127728
2673.34	0.134128	0.137941	0.149236	0.151304	0.130832	0.134124	0.133698	0.153508	0.124115	0.143917	0.111639	0.1285
2675.27	0.134946	0.138795	0.150096	0.152192	0.13159	0.135027	0.134594	0.154415	0.125008	0.14487	0.112496	0.129409
2677.2	0.135748	0.139588	0.150925	0.153054	0.132402	0.135853	0.135466	0.155157	0.125837	0.145691	0.113265	0.130275
2679.13	0.136664	0.140379	0.151867	0.153873	0.133295	0.13662	0.136332	0.155919	0.126688	0.146496	0.114058	0.131086
2681.05	0.137596	0.141268	0.152829	0.154736	0.134154	0.13748	0.137234	0.15678	0.127518	0.147332	0.11498	0.13193
2682.98	0.138411	0.142114	0.153699	0.155577	0.134961	0.1384	0.138118	0.157665	0.128363	0.148118	0.115935	0.132815
2684.91	0.139196	0.142899	0.154458	0.156309	0.135769	0.13915	0.138895	0.158397	0.129106	0.148884	0.11679	0.133559
2686.84	0.139905	0.143583	0.155162	0.156977	0.1365	0.139839	0.139604	0.159142	0.129814	0.149586	0.117498	0.134253
2688.77	0.140559	0.14424	0.155934	0.157695	0.13717	0.140553	0.14026	0.159932	0.130595	0.150324	0.118132	0.134961
2690.7	0.141266	0.144923	0.156724	0.158457	0.137851	0.141282	0.141029	0.160586	0.131327	0.151059	0.118783	0.135629
2692.63	0.141984	0.145649	0.157502	0.159234	0.138515	0.142068	0.141836	0.161362	0.131988	0.151816	0.119486	0.136368
2694.56	0.142793	0.146413	0.158318	0.160062	0.139309	0.142805	0.142573	0.162261	0.132799	0.1527	0.12027	0.137177
2696.48	0.143624	0.14721	0.159148	0.160942	0.140141	0.143543	0.143323	0.163092	0.133617	0.153512	0.121023	0.137965
2698.41	0.144384	0.148039	0.160018	0.161829	0.140907	0.144393	0.144103	0.163944	0.134362	0.154342	0.12173	0.138712
2700.34	0.145204	0.148908	0.160928	0.162707	0.141684	0.145243	0.144914	0.164894	0.135199	0.155311	0.122616	0.139519
2702.27	0.146084	0.149801	0.161796	0.163618	0.142482	0.146	0.145766	0.165836	0.136024	0.156214	0.123533	0.140431
2704.2	0.146885	0.150622	0.162725	0.164568	0.143319	0.146791	0.146684	0.166772	0.136871	0.157082	0.124287	0.141382
2706.13	0.147753	0.151535	0.163726	0.165557	0.144231	0.147705	0.147603	0.167707	0.137757	0.157928	0.125153	0.142383
2708.06	0.14875	0.152493	0.164719	0.166566	0.145184	0.148715	0.148504	0.168697	0.138702	0.1589	0.126104	0.143327
2709.99	0.149809	0.153569	0.165847	0.167733	0.146226	0.14979	0.149547	0.16986	0.139786	0.160142	0.127103	0.144412
2711.92	0.150985	0.154809	0.167089	0.169027	0.147397	0.150947	0.150744	0.171214	0.140958	0.161445	0.128252	0.145689
2713.84	0.152292	0.156117	0.168392	0.170402	0.148681	0.152199	0.151996	0.17261	0.142257	0.162752	0.129506	0.146966
2715.77	0.153707	0.157413	0.169733	0.17183	0.149984	0.153492	0.153324	0.173914	0.14355	0.164095	0.130781	0.148212
2717.7	0.155017	0.158699	0.17106	0.173169	0.151241	0.154802	0.154698	0.175234	0.144789	0.16537	0.132108	0.149429
2719.63	0.156217	0.159932	0.172387	0.17445	0.152468	0.156023	0.155984	0.176504	0.146002	0.166602	0.133392	0.150676
2721.56	0.157419	0.161132	0.173589	0.175705	0.15356	0.15716	0.157154	0.177699	0.147179	0.167798	0.134515	0.151775
2723.49	0.158544	0.162363	0.17476	0.176854	0.154661	0.158303	0.158297	0.178872	0.148305	0.168916	0.135737	0.152855
2725.42	0.159654	0.163504	0.176012	0.177954	0.155796	0.159399	0.159368	0.180036	0.149347	0.170021	0.136905	0.154042
2727.35	0.160945	0.164721	0.177302	0.179225	0.156981	0.16056	0.160612	0.181207	0.150498	0.171204	0.138157	0.155278
2729.27	0.162183	0.165966	0.17859	0.180477	0.15818	0.161849	0.161936	0.182403	0.151706	0.172368	0.139469	0.156566
2731.2	0.163295	0.167147	0.179806	0.181583	0.15935	0.163031	0.163081	0.183574	0.152864	0.173397	0.140601	0.157794
2733.13	0.164447	0.168287	0.180915	0.182734	0.160455	0.164124	0.164224	0.184703	0.153937	0.174373	0.141683	0.158882
2735.06	0.165465	0.169332	0.181909	0.183754	0.161483	0.165101	0.165293	0.185813	0.154889	0.175394	0.142749	0.159845
2736.99	0.166432	0.17025	0.182895	0.18475	0.16247	0.165976	0.166208	0.18684	0.155883	0.176445	0.143743	0.160824
2738.92	0.16749	0.17117	0.183996	0.185788	0.163437	0.166985	0.167199	0.187828	0.156941	0.177455	0.144663	0.16184
2740.85	0.168511	0.172168	0.185053	0.186718	0.164369	0.168013	0.16822	0.188824	0.157819	0.178436	0.145681	0.162834
2742.78	0.169418	0.173142	0.186024	0.187685	0.165237	0.168954	0.169136	0.18978	0.158697	0.179306	0.146628	0.163743
2744.71	0.170297	0.173983	0.186948	0.188643	0.166149	0.169798	0.170029	0.190746	0.159628	0.180162	0.147463	0.16459
2746.63	0.171204	0.174847	0.18784	0.18958	0.167084	0.170638	0.170923	0.191646	0.160472	0.181203	0.148274	0.165446
2748.56	0.17216	0.175843	0.188938	0.190682	0.168049	0.171596	0.171867	0.192728	0.161365	0.182304	0.149175	0.166433
2750.49	0.173277	0.176981	0.190112	0.191915	0.169075	0.172689	0.172961	0.193905	0.162441	0.183419	0.150357	0.167618
2752.42	0.174447	0.178235	0.191297	0.193167	0.170201	0.173841	0.174151	0.195118	0.163642	0.18462	0.151609	0.168835
2754.35	0.175561	0.179389	0.192498	0.194342	0.171356	0.174973	0.175194	0.196437	0.164764	0.185806	0.15268	0.170016
2756.28	0.176711	0.180436	0.193627	0.195514	0.172492	0.176088	0.176294	0.197609	0.165816	0.187018	0.153748	0.171149
2758.21	0.177834	0.181525	0.194857	0.196745	0.173642	0.177239	0.17758	0.19881	0.166935	0.18821	0.154907	0.172254
2760.14	0.178923	0.182766	0.196087	0.197928	0.174782	0.178427	0.178766	0.200127	0.168051	0.189409	0.156142	0.173418
2762.06	0.180202	0.184047	0.197364	0.199211	0.175952	0.179646	0.179987	0.201485	0.169209	0.190643	0.15737	0.174701
2763.99	0.181553	0.185338	0.198825	0.200632	0.177246	0.180968	0.181326	0.202781	0.170532	0.191877	0.158645	0.176028
2765.92	0.18292	0.186745	0.200246	0.202012	0.178597	0.182307	0.182669	0.204145	0.171897	0.19322	0.159992	0.177422
2767.85	0.184378	0.188176	0.201728	0.203512	0.180004	0.18378	0.184109	0.205673	0.173341	0.194731	0.161447	0.178915
2769.78	0.185904	0.189687	0.203249	0.205138	0.181495	0.185291	0.18563	0.207269	0.174753	0.196334	0.163057	0.180367
2771.71	0.187392	0.191169	0.204745	0.206608	0.182989	0.186702	0.187191	0.208846	0.176217	0.197844	0.164586	0.181817
2773.64	0.188816	0.192585	0.206239	0.208057	0.184458	0.18818	0.188785	0.210372	0.177833	0.199278	0.166058	0.183284
2775.57	0.190483	0.194274	0.207825	0.209658	0.186016	0.189798	0.190394	0.212019	0.179436	0.20079	0.167708	0.184823
2777.5	0.192219	0.196045	0.209545	0.211344	0.187738	0.191479	0.192055	0.213667	0.181145	0.202355	0.169427	0.186546
2779.42	0.193847	0.19769	0.211333	0.213027	0.189477	0.193156	0.193762	0.215295	0.182812	0.203986	0.171191	0.188314
2781.35	0.195561	0.199399	0.213152	0.214724	0.191235	0.194914	0.195526	0.21708	0.184456	0.205668	0.173033	0.190069
2783.28	0.197392	0.201227	0.21503	0.216663	0.193082	0.196791	0.197457	0.219019	0.186307	0.207528	0.174916	0.19191
2785.21	0.199352	0.203157	0.217026	0.218717	0.194962	0.198716	0.19936	0.220917	0.188193	0.209529	0.176883	0.193839
2787.14	0.201291	0.205109	0.219043	0.220678	0.196777	0.200571	0.201253	0.222816	0.190049	0.211467	0.178767	0.195817
2789.07	0.20322	0.207106	0.221097	0.222715	0.19877	0.20247	0.203361	0.225013	0.192016	0.213527	0.180742	0.197943
2791	0.205385	0.209277	0.22329	0.224958	0.200953	0.204576	0.205529	0.227341	0.194147	0.215787	0.183002	0.200131
2792.93	0.207666	0.211437	0.225657	0.227375	0.20311	0.206897	0.207739	0.22973	0.196411	0.218101	0.185383	0.202373
2794.85	0.209944	0.213676	0.228004	0.229718	0.205319	0.209148	0.210009	0.232116	0.198682	0.22041	0.187626	0.204704
2796.78	0.212186	0.215956	0.230368	0.232036	0.207593	0.211349	0.212339	0.234462	0.200871	0.222772	0.189774	0.206963
2798.71	0.214596	0.218311	0.232904	0.234587	0.210051	0.213854	0.214863	0.237049	0.203297	0.225294	0.192179	0.209492
2800.64	0.217347	0.221034	0.235586	0.237321	0.212711	0.21658	0.217525	0.239903	0.205986	0.228054	0.194984	0.212325
2802.57	0.220239	0.224022	0.238532	0.240316	0.21557	0.21946	0.220427	0.24287	0.208924	0.230946	0.197925	0.215227
2804.5	0.223309	0.227226	0.24178	0.243583	0.218792	0.222569	0.223596	0.246109	0.21215	0.233997	0.200947	0.218351
2806.43	0.226615	0.230633	0.245199	0.247027	0.22218	0.225865	0.226932	0.24968	0.215458	0.237436	0.204297	0.221759
2808.36	0.230156	0.234195	0.248781	0.250601	0.225688	0.229344	0.230493	0.253289	0.21889	0.240999	0.207839	0.225226
2810.28	0.233948	0.238009	0.252582	0.254424	0.229389	0.233142	0.234327	0.257185	0.222563	0.244769	0.211577	0.22898
2812.21	0.237977	0.242053	0.256685	0.258544	0.233313	0.23725	0.238383	0.261282	0.226475	0.248751	0.21552	0.233079
2814.14	0.242204	0.246215	0.260909	0.262783	0.237473	0.241436	0.242569	0.26541	0.230564	0.252786	0.21968	0.237206
2816.07	0.246517	0.250535	0.265248	0.267151	0.241871	0.245724	0.246907	0.269773	0.234937	0.257046	0.224099	0.241573
2818	0.251089	0.255123	0.26994	0.271757	0.24644	0.250326	0.251542	0.27441	0.239517	0.261575	0.22876	0.246248
2819.93	0.256134	0.260071	0.274995	0.276801	0.251244	0.255326	0.256634	0.279421	0.2444	0.266478	0.233714	0.251286
2821.86	0.261609	0.265558	0.280453	0.282349	0.256749	0.260771	0.26221	0.284934	0.249872	0.271763	0.239217	0.256771
2823.79	0.267711	0.271693	0.286582	0.288398	0.26288	0.266853	0.26835	0.29112	0.25585	0.277797	0.245277	0.262831
2825.72	0.27455	0.278505	0.293375	0.295172	0.269552	0.273647	0.275152	0.297937	0.262495	0.284552	0.252091	0.269593
2827.64	0.282012	0.28596	0.300895	0.302808	0.276958	0.281058	0.282719	0.305381	0.269858	0.291909	0.259759	0.27701
2829.57	0.290371	0.294262	0.309311	0.311282	0.285319	0.289397	0.29111	0.313843	0.278081	0.300136	0.26794	0.285308
2831.5	0.299748	0.303707	0.318673	0.320648	0.294691	0.298895	0.300432	0.323416	0.287374	0.309493	0.277214	0.294781
2833.43	0.310423	0.314416	0.329522	0.331406	0.305415	0.309695	0.311253	0.334261	0.297908	0.320248	0.288022	0.305607
2835.36	0.323129	0.327104	0.342374	0.344331	0.318245	0.322487	0.324224	0.347216	0.310641	0.332979	0.300816	0.318555
2837.29	0.338909	0.342975	0.358219	0.360281	0.334056	0.338326	0.340305	0.363278	0.326548	0.348841	0.316643	0.334752
2839.22	0.359479	0.363582	0.378795	0.380916	0.354702	0.359075	0.361118	0.38406	0.347245	0.369472	0.337508	0.355729
2841.15	0.386731	0.390888	0.406185	0.408555	0.382452	0.386884	0.389049	0.411866	0.375144	0.39726	0.365662	0.384007
2843.07	0.423011	0.427069	0.442904	0.445487	0.419327	0.423834	0.426616	0.449293	0.412753	0.434608	0.403486	0.421988
2845	0.470473	0.474203	0.490937	0.493569	0.467476	0.472086	0.475703	0.498375	0.462042	0.483417	0.453339	0.471629
2846.93	0.526618	0.530327	0.547792	0.550756	0.524878	0.529384	0.533971	0.55657	0.520421	0.541348	0.512175	0.530395
2848.86	0.575975	0.580024	0.597882	0.601379	0.57515	0.579767	0.585039	0.607689	0.570641	0.591392	0.561617	0.580321
2850.79	0.596394	0.601076	0.618185	0.621917	0.59512	0.600307	0.605235	0.628165	0.588239	0.609451	0.577495	0.597467
2852.72	0.587794	0.592911	0.608421	0.611919	0.585321	0.590604	0.594736	0.617875	0.575008	0.596703	0.563929	0.584593
2854.65	0.56623	0.571231	0.58595	0.588897	0.562741	0.567703	0.571035	0.594295	0.549606	0.571867	0.539712	0.560329
2856.58	0.541204	0.546308	0.560498	0.563007	0.537044	0.541818	0.544485	0.568066	0.522651	0.545294	0.51322	0.533861
2858.51	0.517196	0.522358	0.536142	0.538535	0.512306	0.516892	0.519414	0.543396	0.497845	0.520631	0.48851	0.509037
2860.43	0.497257	0.501992	0.516056	0.518455	0.491589	0.496303	0.498529	0.522591	0.477376	0.500187	0.468429	0.488659
2862.36	0.483152	0.487786	0.501879	0.504343	0.47698	0.481844	0.483894	0.507631	0.463059	0.485817	0.454243	0.474291
2864.29	0.475262	0.479997	0.494044	0.496362	0.468916	0.473618	0.475846	0.499396	0.455037	0.47791	0.446574	0.466344
2866.22	0.47284	0.477557	0.491863	0.494006	0.466522	0.471011	0.473129	0.496912	0.452424	0.475181	0.444516	0.463882
2868.15	0.474252	0.478906	0.493353	0.495548	0.467837	0.472261	0.474426	0.498266	0.453378	0.476176	0.446139	0.465239
2870.08	0.476839	0.48138	0.496041	0.498083	0.470156	0.474707	0.477106	0.501003	0.455724	0.478926	0.448872	0.467831
2872.01	0.477927	0.482495	0.49734	0.499195	0.471218	0.475818	0.478121	0.50239	0.457144	0.480467	0.450132	0.46925
2873.94	0.476673	0.481122	0.496061	0.497975	0.469989	0.474528	0.476876	0.501385	0.456416	0.479494	0.449277	0.468312
2875.86	0.474077	0.478414	0.493434	0.495273	0.467289	0.471855	0.474447	0.498824	0.454477	0.477415	0.447231	0.465923
2877.79	0.471767	0.475879	0.491093	0.492886	0.465103	0.46975	0.472184	0.496359	0.452758	0.47577	0.445432	0.464061
2879.72	0.470824	0.474738	0.490223	0.492115	0.464537	0.469128	0.471421	0.495455	0.45254	0.47554	0.445122	0.463872
2881.65	0.471997	0.475945	0.491483	0.493406	0.465965	0.470591	0.472921	0.496901	0.454388	0.477285	0.446932	0.465784
2883.58	0.475544	0.479481	0.495025	0.496967	0.469743	0.474326	0.476741	0.500751	0.458168	0.481263	0.45085	0.46968
2885.51	0.481287	0.485212	0.500867	0.502713	0.475754	0.480222	0.482674	0.506693	0.464173	0.487312	0.456783	0.475564
2887.44	0.488881	0.492937	0.508523	0.510273	0.483422	0.488106	0.490375	0.514502	0.471926	0.495017	0.464381	0.483312
2889.37	0.498	0.502061	0.517494	0.519409	0.492623	0.4974	0.49964	0.523926	0.480828	0.504015	0.473314	0.492515
2891.3	0.508383	0.512133	0.527758	0.529805	0.503054	0.507698	0.51017	0.534567	0.490836	0.513983	0.483478	0.502887
2893.22	0.519539	0.523231	0.539184	0.541092	0.514168	0.518958	0.521433	0.545907	0.501637	0.524908	0.49445	0.514146
2895.15	0.531424	0.535337	0.551236	0.553144	0.525987	0.531097	0.533385	0.557996	0.513303	0.53674	0.506179	0.525706
2897.08	0.54424	0.54841	0.564049	0.566093	0.538806	0.544046	0.546396	0.571376	0.52583	0.549296	0.518453	0.538188
2899.01	0.558228	0.562343	0.578069	0.580158	0.552913	0.55795	0.560492	0.585814	0.539133	0.562661	0.531604	0.552086
2900.94	0.573656	0.577547	0.593357	0.595582	0.56829	0.573274	0.575985	0.601347	0.553923	0.577438	0.546474	0.567363
2902.87	0.590928	0.594955	0.610672	0.613113	0.585575	0.590716	0.593468	0.618827	0.570714	0.593948	0.563345	0.584466
2904.8	0.611244	0.615335	0.631195	0.633583	0.606145	0.611167	0.614086	0.639329	0.590435	0.613559	0.583246	0.604414
2906.73	0.635783	0.639799	0.655982	0.658193	0.630826	0.636169	0.639059	0.664291	0.614559	0.63776	0.607536	0.628744
2908.65	0.666559	0.670464	0.686735	0.689303	0.661349	0.667372	0.67022	0.695864	0.644568	0.66823	0.638089	0.659348
2910.58	0.705845	0.709228	0.725876	0.728733	0.700821	0.70678	0.710411	0.736118	0.683678	0.707373	0.677107	0.698926
2912.51	0.754225	0.757147	0.77512	0.777859	0.750298	0.756209	0.760704	0.786231	0.732916	0.756146	0.72619	0.748535
2914.44	0.807551	0.810068	0.829572	0.832433	0.80478	0.810748	0.816328	0.841606	0.786056	0.809127	0.77883	0.802235
2916.37	0.850266	0.852896	0.87231	0.87546	0.847804	0.853931	0.860245	0.884898	0.826041	0.848634	0.816734	0.841235
2918.3	0.868467	0.871971	0.889512	0.892555	0.86527	0.872021	0.877213	0.902179	0.83965	0.862259	0.829101	0.853844
2920.23	0.867535	0.872136	0.887432	0.889897	0.863512	0.870239	0.874776	0.899837	0.833822	0.857211	0.824964	0.849782
2922.16	0.857598	0.862219	0.876375	0.878617	0.852781	0.859391	0.863758	0.888298	0.820357	0.843736	0.813029	0.837817
2924.09	0.842446	0.846139	0.859959	0.862085	0.836798	0.842971	0.846333	0.871614	0.803275	0.825722	0.796025	0.820656
2926.01	0.822589	0.826258	0.839609	0.841574	0.816241	0.822117	0.824613	0.85039	0.781891	0.804587	0.775591	0.799602
2927.94	0.798795	0.802312	0.815824	0.817451	0.79181	0.797446	0.7998	0.825502	0.75734	0.781302	0.752317	0.775869
2929.87	0.772272	0.775329	0.789404	0.790557	0.764771	0.77009	0.772463	0.798235	0.731025	0.755749	0.727076	0.750501
2931.8	0.743899	0.746973	0.761225	0.762093	0.736062	0.741518	0.743524	0.769537	0.704226	0.728629	0.700288	0.723526
2933.73	0.714253	0.717368	0.731706	0.73223	0.706069	0.711464	0.713128	0.739326	0.676198	0.700264	0.672455	0.695321
2935.66	0.684024	0.686746	0.70154	0.701904	0.675594	0.680792	0.682751	0.708425	0.647451	0.671706	0.644039	0.666494
2937.59	0.654284	0.656608	0.67191	0.672322	0.645939	0.65105	0.652633	0.678535	0.619612	0.644398	0.616452	0.638269
2939.52	0.626511	0.628726	0.644434	0.644815	0.618284	0.623436	0.624479	0.651071	0.593506	0.618763	0.590744	0.612078
2941.44	0.602051	0.604224	0.620368	0.620502	0.593901	0.599021	0.600204	0.626864	0.570734	0.595868	0.56786	0.589113
2943.37	0.581957	0.584145	0.600609	0.600667	0.57412	0.579158	0.580333	0.606752	0.551984	0.577004	0.549089	0.570194
2945.3	0.567324	0.569649	0.58627	0.586387	0.559494	0.564376	0.565822	0.592103	0.537874	0.563111	0.535623	0.556198
2947.23	0.558493	0.560816	0.577558	0.577534	0.550061	0.554926	0.556589	0.583121	0.529042	0.554153	0.527413	0.547568
2949.16	0.554614	0.556606	0.5737	0.573478	0.545959	0.550736	0.552237	0.57896	0.524794	0.549772	0.523723	0.543557
2951.09	0.554179	0.555843	0.573146	0.573006	0.545655	0.550188	0.551359	0.578383	0.523827	0.549082	0.523542	0.543213
2953.02	0.555315	0.556799	0.574233	0.574009	0.546569	0.55115	0.552194	0.579498	0.524569	0.549819	0.524889	0.544414
2954.95	0.555854	0.557066	0.574928	0.574353	0.546606	0.551265	0.552693	0.579796	0.524652	0.549743	0.525356	0.544823
2956.87	0.553716	0.555016	0.573075	0.57245	0.54423	0.549002	0.550596	0.577451	0.522408	0.547426	0.523452	0.542936
2958.8	0.54852	0.549894	0.567973	0.567348	0.539016	0.543721	0.545187	0.571988	0.517196	0.542494	0.518646	0.537897
2960.73	0.540424	0.54171	0.559673	0.558999	0.530664	0.535156	0.536461	0.563527	0.508924	0.53448	0.510514	0.529442
2962.66	0.528973	0.530017	0.548155	0.547386	0.518738	0.523355	0.524625	0.551603	0.497738	0.523041	0.49914	0.517686
2964.59	0.514179	0.515047	0.533413	0.532604	0.503745	0.508379	0.509754	0.536651	0.483812	0.508812	0.484651	0.503136
2966.52	0.496756	0.497705	0.515993	0.51532	0.486603	0.491186	0.492489	0.519355	0.467734	0.492587	0.467888	0.486346
2968.45	0.478221	0.479128	0.497689	0.497052	0.468461	0.473103	0.474154	0.500936	0.450599	0.475621	0.450274	0.468565
2970.38	0.459933	0.460814	0.479744	0.478931	0.450453	0.45488	0.456062	0.482962	0.433704	0.458763	0.432926	0.4511
2972.31	0.442391	0.443369	0.462424	0.461753	0.433241	0.437594	0.438999	0.46596	0.41762	0.442542	0.416565	0.434396
2974.23	0.425993	0.426893	0.446069	0.445498	0.417175	0.421619	0.422869	0.449963	0.40248	0.427477	0.401098	0.418704
2976.16	0.41103	0.411727	0.431013	0.430349	0.402465	0.406823	0.408106	0.435314	0.388809	0.413722	0.387027	0.404406
2978.09	0.397247	0.397947	0.417538	0.4168	0.389131	0.393357	0.394698	0.422055	0.376367	0.401121	0.374294	0.391355
2980.02	0.384698	0.385514	0.40533	0.404494	0.376935	0.381118	0.382452	0.409887	0.364837	0.389525	0.362482	0.379487
2981.95	0.373447	0.374155	0.39419	0.393373	0.365922	0.370044	0.371623	0.398753	0.354428	0.379146	0.351888	0.36887
2983.88	0.363327	0.36381	0.384167	0.383318	0.356206	0.360174	0.361736	0.388879	0.345209	0.369983	0.342496	0.35941
2985.81	0.354294	0.354705	0.375336	0.374414	0.347507	0.35139	0.352836	0.380453	0.33715	0.361803	0.334051	0.351099
2987.74	0.346305	0.346718	0.367453	0.36665	0.339814	0.343639	0.345238	0.372946	0.329934	0.354718	0.326589	0.343688
2989.66	0.33945	0.339914	0.360753	0.360098	0.333235	0.337145	0.338642	0.366574	0.323635	0.348771	0.320439	0.337352
2991.59	0.334184	0.334531	0.355613	0.355122	0.328237	0.332235	0.333609	0.361686	0.318889	0.344082	0.315693	0.332568
2993.52	0.330809	0.330816	0.352206	0.351599	0.324897	0.329005	0.33046	0.358433	0.315728	0.341036	0.312587	0.329493
2995.45	0.328903	0.328793	0.350507	0.349649	0.323059	0.327244	0.328705	0.356768	0.314007	0.339386	0.310965	0.327997
2997.38	0.328565	0.32854	0.350364	0.349425	0.323023	0.327106	0.32858	0.356777	0.313888	0.339184	0.311024	0.327842
2999.31	0.329978	0.329965	0.351889	0.35085	0.324552	0.328521	0.330074	0.358469	0.315336	0.340466	0.312809	0.329335
3001.24	0.332773	0.332721	0.354849	0.353581	0.327391	0.331258	0.332898	0.361395	0.318107	0.342945	0.315781	0.332303
3003.17	0.336732	0.336633	0.358866	0.357403	0.331197	0.335156	0.336808	0.36536	0.321506	0.34643	0.319598	0.336151
3005.1	0.341329	0.34106	0.363544	0.362009	0.335513	0.339439	0.341222	0.369806	0.325397	0.350456	0.323844	0.340498
3007.02	0.345862	0.345287	0.368092	0.366502	0.339881	0.343761	0.34557	0.374321	0.329301	0.35432	0.328063	0.344775
3008.95	0.349446	0.348751	0.371632	0.36996	0.34332	0.347254	0.349004	0.377969	0.332251	0.357354	0.331448	0.348105
3010.88	0.351157	0.350385	0.373457	0.371529	0.344914	0.34877	0.350616	0.379533	0.333745	0.358717	0.333048	0.349617
3012.81	0.350521	0.349606	0.372855	0.370814	0.344202	0.348023	0.34999	0.378852	0.333172	0.358036	0.332599	0.348872
3014.74	0.347767	0.346898	0.370153	0.368152	0.341486	0.345224	0.347379	0.376303	0.330907	0.355914	0.330362	0.346229
3016.67	0.343525	0.342711	0.366225	0.364152	0.337525	0.3413	0.343449	0.372453	0.327577	0.352677	0.326802	0.342582
3018.6	0.339105	0.338186	0.361992	0.359937	0.333334	0.337229	0.339241	0.368355	0.323975	0.349104	0.323174	0.338936
3020.53	0.335496	0.334518	0.358519	0.356389	0.32994	0.333808	0.335837	0.365074	0.321224	0.346209	0.320531	0.336063
3022.45	0.332984	0.331827	0.356226	0.353867	0.327433	0.331338	0.333642	0.362695	0.319323	0.344389	0.318753	0.334138
3024.38	0.331721	0.330462	0.355079	0.352773	0.326233	0.330115	0.332533	0.361618	0.318556	0.343718	0.317858	0.333307
3026.31	0.331568	0.330126	0.354902	0.35269	0.326179	0.329935	0.332303	0.3618	0.318912	0.343963	0.318046	0.333427
3028.24	0.331983	0.33044	0.355419	0.35323	0.326738	0.330362	0.332934	0.362712	0.31968	0.344809	0.319167	0.334227
3030.17	0.332729	0.33111	0.356244	0.354023	0.327578	0.331165	0.333866	0.36375	0.320773	0.34586	0.32031	0.33535
3032.1	0.333525	0.331779	0.357195	0.35494	0.328352	0.332031	0.334577	0.364577	0.321848	0.347023	0.321403	0.336621
3034.03	0.33456	0.332871	0.358532	0.356329	0.329643	0.333343	0.335936	0.366113	0.323176	0.348529	0.323187	0.338198
3035.96	0.336254	0.334494	0.36035	0.358028	0.331437	0.335129	0.337789	0.368174	0.32505	0.350476	0.325506	0.340215
3037.89	0.33828	0.336316	0.362467	0.359943	0.333423	0.337034	0.339828	0.370274	0.327223	0.352624	0.327905	0.342436
3039.81	0.34029	0.337979	0.364594	0.362048	0.335352	0.338929	0.341993	0.372445	0.329397	0.354835	0.329944	0.344606
3041.74	0.342258	0.339752	0.366817	0.36414	0.337446	0.341015	0.344161	0.374619	0.33154	0.357314	0.332031	0.346904
3043.67	0.344227	0.341855	0.369129	0.366324	0.339699	0.343201	0.346322	0.376949	0.333783	0.359646	0.334647	0.349308
3045.6	0.346648	0.344213	0.371624	0.368809	0.342053	0.345669	0.348678	0.37973	0.336428	0.362165	0.337593	0.351979
3047.53	0.349371	0.346681	0.374188	0.371242	0.344633	0.348202	0.351305	0.382515	0.339108	0.364861	0.340471	0.35479
3049.46	0.351913	0.349064	0.376776	0.373772	0.347126	0.350599	0.35393	0.385261	0.341547	0.367341	0.343204	0.357557
3051.39	0.354695	0.351655	0.379633	0.376606	0.349838	0.3534	0.356764	0.38833	0.344368	0.370229	0.346313	0.360659
3053.32	0.357581	0.354547	0.382718	0.37954	0.352887	0.356469	0.35989	0.391509	0.347425	0.373412	0.349841	0.363928
3055.24	0.360311	0.357301	0.385698	0.382402	0.355814	0.359437	0.362914	0.394482	0.350454	0.376289	0.353168	0.367049
3057.17	0.363148	0.360036	0.388767	0.385177	0.3586	0.362165	0.365673	0.397254	0.353358	0.37917	0.35637	0.36995
3059.1	0.36598	0.362658	0.391808	0.387845	0.361307	0.36488	0.368564	0.40015	0.356106	0.38209	0.359674	0.372783
3061.03	0.36841	0.3649	0.394305	0.390205	0.363797	0.367369	0.371155	0.402876	0.358655	0.384515	0.362531	0.375667
3062.96	0.370441	0.366768	0.396288	0.392222	0.365887	0.369508	0.373191	0.404993	0.360882	0.386569	0.364685	0.378122
3064.89	0.371837	0.368016	0.397718	0.393611	0.367175	0.370799	0.374698	0.406501	0.362484	0.388167	0.366258	0.379764
3066.82	0.372602	0.368839	0.398809	0.394547	0.368146	0.371606	0.375688	0.407741	0.36372	0.389548	0.367593	0.380897
3068.75	0.373457	0.369552	0.399847	0.395418	0.369361	0.372801	0.376802	0.409087	0.364882	0.390908	0.369163	0.382278
3070.68	0.374469	0.370319	0.400891	0.396467	0.370462	0.373889	0.378105	0.410176	0.366032	0.39227	0.370794	0.383688
3072.6	0.375355	0.371288	0.401906	0.397531	0.371377	0.374857	0.379048	0.411258	0.367316	0.393478	0.372166	0.384782
3074.53	0.376329	0.372093	0.402912	0.398507	0.37243	0.375882	0.379973	0.41257	0.368618	0.394592	0.373215	0.385904
3076.46	0.377196	0.372769	0.403762	0.399471	0.373375	0.376796	0.381029	0.413582	0.369739	0.395889	0.374283	0.386998
3078.39	0.377787	0.373498	0.404538	0.400326	0.374031	0.377567	0.381797	0.414457	0.370707	0.397163	0.375356	0.388175
3080.32	0.378279	0.373999	0.405347	0.401016	0.374664	0.37824	0.38243	0.41546	0.371566	0.398242	0.376223	0.389348
3082.25	0.378809	0.374403	0.406032	0.401394	0.375386	0.378918	0.383119	0.41624	0.372462	0.39905	0.37708	0.390135
3084.18	0.37943	0.374843	0.406762	0.401991	0.376105	0.379554	0.383872	0.41708	0.373377	0.400059	0.378206	0.390998
3086.11	0.380006	0.375142	0.407464	0.402731	0.376833	0.380235	0.384691	0.418098	0.374148	0.401053	0.379127	0.392124
3088.03	0.38037	0.375455	0.407822	0.403187	0.377498	0.380813	0.385307	0.418828	0.374812	0.401732	0.379911	0.393061
3089.96	0.380741	0.375857	0.40818	0.403572	0.378021	0.381252	0.385689	0.419404	0.375405	0.402198	0.38087	0.393771
3091.89	0.381293	0.376322	0.408909	0.404012	0.378618	0.382088	0.386271	0.420181	0.376446	0.402886	0.381979	0.3947
3093.82	0.381866	0.376945	0.409664	0.404612	0.379387	0.383001	0.387172	0.421076	0.377571	0.404042	0.383142	0.395836
3095.75	0.38236	0.377372	0.410035	0.40509	0.379978	0.383403	0.387803	0.421599	0.378289	0.404924	0.384057	0.396566
3097.68	0.38292	0.377653	0.410588	0.405604	0.380592	0.383893	0.388498	0.422262	0.379124	0.405533	0.384885	0.397332
3099.61	0.383685	0.378325	0.411301	0.406313	0.381441	0.384813	0.389419	0.42306	0.380152	0.406391	0.385862	0.398423
3101.54	0.384187	0.378884	0.412011	0.406836	0.382168	0.385652	0.389924	0.423823	0.380986	0.407473	0.387132	0.399689
3103.46	0.38491	0.37937	0.412977	0.407573	0.383122	0.386531	0.39089	0.425023	0.382037	0.408844	0.388737	0.401131
3105.39	0.386108	0.380369	0.41405	0.408761	0.384306	0.387669	0.392161	0.426375	0.383569	0.410331	0.390257	0.402421
3107.32	0.387237	0.38143	0.41536	0.40994	0.385531	0.388814	0.393377	0.427863	0.385095	0.411583	0.391678	0.403847
3109.25	0.388511	0.382681	0.416933	0.411327	0.387061	0.390356	0.394924	0.429641	0.386647	0.413304	0.393605	0.405736
3111.18	0.390165	0.384208	0.418712	0.412946	0.388908	0.392265	0.396596	0.431483	0.388518	0.415313	0.395754	0.407668
3113.11	0.392038	0.385805	0.420348	0.41472	0.390886	0.394082	0.398425	0.433265	0.390587	0.417198	0.397808	0.409622
3115.04	0.393725	0.387463	0.421953	0.416488	0.392644	0.395782	0.40024	0.435117	0.392493	0.419171	0.399907	0.411836
3116.97	0.395499	0.388899	0.423871	0.418053	0.394459	0.397573	0.402182	0.437161	0.394444	0.421121	0.402273	0.414038
3118.9	0.397415	0.390683	0.42602	0.419773	0.396621	0.399676	0.404403	0.439295	0.396671	0.423273	0.404894	0.416255
3120.82	0.399435	0.392843	0.428223	0.42172	0.398714	0.401855	0.406613	0.441493	0.39889	0.425471	0.407506	0.418652
3122.75	0.401682	0.394782	0.430323	0.423688	0.40086	0.403867	0.408756	0.443796	0.400946	0.427851	0.409935	0.421346
3124.68	0.404151	0.396982	0.432696	0.42611	0.403245	0.406247	0.411123	0.446454	0.403534	0.430702	0.412796	0.423982
3126.61	0.406615	0.399203	0.435373	0.42879	0.405694	0.408903	0.413511	0.449173	0.40631	0.433364	0.415597	0.426701
3128.54	0.409106	0.401426	0.438094	0.431234	0.408408	0.411514	0.415943	0.452059	0.408972	0.436261	0.418497	0.429718
3130.47	0.412138	0.404323	0.441288	0.434286	0.411651	0.41482	0.419118	0.455342	0.412041	0.439718	0.422156	0.433078
3132.4	0.415183	0.407266	0.444482	0.437397	0.414718	0.41797	0.422479	0.458481	0.415159	0.443072	0.425795	0.436723
3134.33	0.418142	0.410164	0.447627	0.440283	0.417692	0.420807	0.42591	0.461795	0.418161	0.446316	0.429411	0.440113
3136.25	0.42138	0.41328	0.45098	0.443519	0.420924	0.424033	0.429275	0.465447	0.421415	0.449631	0.433154	0.44352
3138.18	0.42453	0.416124	0.454152	0.446622	0.424121	0.427139	0.432273	0.468869	0.424924	0.453029	0.436751	0.447204
3140.11	0.427666	0.419322	0.457365	0.449713	0.427432	0.430391	0.43541	0.472235	0.428386	0.456425	0.440315	0.450945
3142.04	0.431182	0.422616	0.460778	0.452966	0.430901	0.433897	0.438772	0.475675	0.431904	0.4599	0.443895	0.454832
3143.97	0.434592	0.425663	0.464344	0.456382	0.434497	0.437234	0.442257	0.47914	0.435301	0.463638	0.447689	0.458596
3145.9	0.438209	0.429306	0.467922	0.46017	0.438216	0.440876	0.445892	0.482923	0.438972	0.467403	0.451933	0.46248
3147.83	0.442094	0.433022	0.471846	0.463884	0.442036	0.444706	0.44983	0.487005	0.442968	0.471122	0.456477	0.466841
3149.76	0.445789	0.436333	0.475724	0.467487	0.445941	0.448498	0.453768	0.49115	0.446919	0.475138	0.460908	0.471239
3151.69	0.449603	0.439884	0.4795	0.471137	0.449884	0.452672	0.457591	0.495297	0.450948	0.479039	0.46525	0.475597
3153.61	0.453798	0.443701	0.483526	0.474915	0.453835	0.45692	0.461726	0.49943	0.45499	0.483464	0.469773	0.479861
3155.54	0.458145	0.447568	0.487575	0.478806	0.457925	0.460931	0.466168	0.503719	0.45898	0.488151	0.47453	0.484268
3157.47	0.46234	0.45158	0.491827	0.482792	0.462436	0.465013	0.470333	0.507922	0.463287	0.492118	0.479258	0.488863
3159.4	0.466394	0.455515	0.496056	0.486665	0.466813	0.469403	0.474415	0.511886	0.467646	0.496192	0.483742	0.493412
3161.33	0.470392	0.459379	0.500203	0.490646	0.470812	0.473639	0.478572	0.516274	0.471732	0.50039	0.488339	0.497894
3163.26	0.474591	0.463434	0.50433	0.494858	0.47506	0.477645	0.482693	0.520813	0.476113	0.504765	0.492951	0.502353
3165.19	0.478944	0.46753	0.508622	0.498937	0.479453	0.481586	0.487026	0.525292	0.48048	0.509138	0.497774	0.507056
3167.12	0.483462	0.471594	0.513095	0.503221	0.483793	0.486006	0.491507	0.530255	0.484804	0.51355	0.502781	0.511619
3169.04	0.487918	0.475826	0.51759	0.507628	0.488193	0.490659	0.495994	0.535149	0.489347	0.518206	0.507695	0.516378
3170.97	0.492432	0.480396	0.522295	0.512093	0.492865	0.49513	0.500447	0.539668	0.493796	0.52313	0.512791	0.521537
3172.9	0.496983	0.484977	0.526973	0.516555	0.497588	0.499709	0.505232	0.544226	0.498193	0.527916	0.517889	0.526492
3174.83	0.501518	0.489381	0.531652	0.520946	0.502335	0.504477	0.509944	0.549068	0.502807	0.53242	0.5231	0.531606
3176.76	0.506175	0.49345	0.536077	0.525269	0.506785	0.509152	0.514296	0.553757	0.507486	0.536795	0.527788	0.536817
3178.69	0.510487	0.497203	0.540396	0.529339	0.510562	0.513109	0.518312	0.557864	0.511511	0.541093	0.532009	0.541455
3180.62	0.514792	0.501154	0.544815	0.533587	0.514728	0.51734	0.522441	0.562166	0.515442	0.545788	0.536933	0.545659
3182.55	0.519226	0.50537	0.549155	0.537916	0.519453	0.522103	0.526979	0.56699	0.520013	0.550553	0.541795	0.550249
3184.48	0.523389	0.50955	0.553475	0.541939	0.523978	0.526305	0.531262	0.571355	0.524445	0.554995	0.54621	0.554639
3186.4	0.527455	0.513555	0.557753	0.546064	0.5282	0.530569	0.535571	0.575821	0.528805	0.559138	0.550507	0.559135
3188.33	0.531706	0.517668	0.562027	0.550352	0.532504	0.535078	0.54001	0.580826	0.533238	0.563469	0.555176	0.56436
3190.26	0.536088	0.521844	0.566225	0.554545	0.53697	0.53938	0.544301	0.585352	0.537477	0.56804	0.559894	0.569239
3192.19	0.540311	0.525789	0.570443	0.558506	0.541325	0.543781	0.548456	0.589359	0.541689	0.572346	0.564742	0.573841
3194.12	0.544729	0.529792	0.574616	0.562374	0.545778	0.547903	0.552607	0.593653	0.545918	0.576782	0.569541	0.578385
3196.05	0.548969	0.533943	0.578576	0.566237	0.549964	0.551916	0.556828	0.598008	0.549893	0.580797	0.573438	0.58243
3197.98	0.552614	0.537243	0.582263	0.569606	0.553547	0.555499	0.560678	0.601702	0.553147	0.584246	0.577179	0.586052
3199.91	0.556234	0.54056	0.585889	0.572976	0.557278	0.559138	0.564199	0.605571	0.556496	0.588109	0.581312	0.590239
3201.83	0.560061	0.544207	0.589614	0.576855	0.561107	0.562978	0.567777	0.609727	0.560443	0.592008	0.585375	0.594618
3203.76	0.564014	0.54767	0.593318	0.58041	0.56489	0.566665	0.571695	0.613656	0.56435	0.595886	0.58937	0.598598
3205.69	0.567663	0.551326	0.597064	0.583947	0.568766	0.570808	0.575702	0.617357	0.568024	0.600147	0.593613	0.602186
3207.62	0.571427	0.55529	0.60118	0.587842	0.572833	0.574955	0.579633	0.621351	0.571939	0.604257	0.597927	0.60631
3209.55	0.575338	0.558898	0.605053	0.591417	0.57653	0.578251	0.583284	0.625184	0.575852	0.607601	0.601642	0.610685
3211.48	0.579098	0.562506	0.608657	0.594951	0.580289	0.582016	0.587249	0.629092	0.579784	0.611649	0.605888	0.614859
3213.41	0.582536	0.565966	0.612331	0.598661	0.584254	0.586274	0.591342	0.632871	0.583335	0.615463	0.610198	0.619111
3215.34	0.586088	0.569135	0.615794	0.601976	0.587904	0.589728	0.594603	0.636412	0.586597	0.61853	0.613947	0.622527
3217.27	0.590041	0.572832	0.619308	0.605452	0.59174	0.593623	0.598286	0.64052	0.590039	0.622517	0.618	0.626329
3219.19	0.593556	0.57616	0.622642	0.608991	0.595289	0.597097	0.601442	0.644017	0.593091	0.626249	0.621466	0.629917
3221.12	0.59704	0.579578	0.626343	0.612642	0.598657	0.600259	0.604526	0.647542	0.596417	0.629393	0.62486	0.633395
3223.05	0.600721	0.583343	0.630509	0.616565	0.602285	0.604053	0.608547	0.651644	0.600423	0.633597	0.628437	0.637683
3224.98	0.604647	0.587055	0.634606	0.620042	0.606528	0.608202	0.612543	0.655982	0.604584	0.637961	0.632506	0.641997
3226.91	0.609123	0.591211	0.639022	0.623935	0.610921	0.612841	0.616828	0.660753	0.608885	0.641717	0.637218	0.646336
3228.84	0.613545	0.595506	0.643287	0.628464	0.615289	0.617368	0.621401	0.66515	0.612836	0.646091	0.641578	0.650703
3230.77	0.617997	0.600003	0.647956	0.633197	0.620137	0.621787	0.626179	0.669615	0.616837	0.650596	0.645474	0.655086
3232.7	0.62294	0.604728	0.652924	0.637958	0.624493	0.626696	0.630878	0.674486	0.621087	0.65505	0.649874	0.65977
3234.62	0.628131	0.609367	0.657847	0.642913	0.629196	0.631637	0.6357	0.679433	0.625169	0.659885	0.655396	0.665287
3236.55	0.633529	0.614544	0.662942	0.647608	0.634741	0.636326	0.640696	0.684637	0.629994	0.664896	0.660474	0.670574
3238.48	0.639199	0.6203	0.66842	0.652632	0.640268	0.642089	0.645967	0.690459	0.635393	0.67014	0.66545	0.675619
3240.41	0.645038	0.625915	0.674243	0.658404	0.645803	0.648143	0.651699	0.696052	0.640621	0.675373	0.671042	0.681336
3242.34	0.651119	0.632066	0.680468	0.664708	0.652232	0.654316	0.657919	0.702285	0.646473	0.681559	0.676782	0.687525
3244.27	0.657073	0.638582	0.686724	0.671097	0.658363	0.660432	0.6642	0.708608	0.652031	0.687841	0.682365	0.693655
3246.2	0.663889	0.644743	0.693503	0.677345	0.664433	0.666323	0.670337	0.714845	0.657419	0.693836	0.688239	0.700083
3248.13	0.671629	0.651907	0.701243	0.684639	0.671838	0.673852	0.677259	0.722417	0.664553	0.700739	0.695237	0.70747
3250.05	0.679727	0.659987	0.709047	0.692231	0.679517	0.681804	0.685323	0.730102	0.671793	0.70763	0.703214	0.715267
3251.98	0.687865	0.667988	0.717135	0.699867	0.68723	0.689477	0.693427	0.737846	0.678725	0.714775	0.711062	0.722808
3253.91	0.695723	0.675534	0.72476	0.707142	0.694566	0.696919	0.700366	0.74535	0.685481	0.722208	0.717652	0.729617
3255.84	0.703714	0.682722	0.732563	0.714554	0.701955	0.70395	0.707424	0.752464	0.69189	0.729195	0.724365	0.736643
3257.77	0.711533	0.690637	0.740572	0.722509	0.70983	0.711533	0.714845	0.760056	0.698461	0.736482	0.731963	0.743882
3259.7	0.719217	0.698647	0.748561	0.730432	0.717159	0.71931	0.722563	0.76798	0.705271	0.743959	0.739027	0.751596
3261.63	0.727068	0.706445	0.756705	0.738293	0.724648	0.726904	0.730366	0.775451	0.712303	0.750798	0.745182	0.758711
3263.56	0.735197	0.714389	0.764741	0.74601	0.732423	0.734367	0.737673	0.78314	0.718848	0.757917	0.751507	0.76548
3265.49	0.743044	0.721897	0.772661	0.753599	0.739609	0.741809	0.744635	0.790957	0.725576	0.765017	0.758583	0.772434
3267.41	0.750203	0.728986	0.779584	0.760848	0.746953	0.749008	0.751394	0.797734	0.732358	0.771613	0.765328	0.779051
3269.34	0.757278	0.735749	0.786339	0.767646	0.753509	0.756073	0.758325	0.804357	0.738193	0.777684	0.771294	0.785867
3271.27	0.764183	0.742732	0.793483	0.774292	0.75958	0.762701	0.764252	0.811063	0.7437	0.783224	0.777196	0.791691
3273.2	0.769723	0.748781	0.799362	0.780157	0.765263	0.76805	0.7692	0.816927	0.748543	0.787879	0.782418	0.796452
3275.13	0.774547	0.753511	0.803935	0.7846	0.770196	0.772489	0.774127	0.821752	0.752523	0.79212	0.786074	0.800564
3277.06	0.779618	0.757697	0.808145	0.788605	0.774489	0.776651	0.778594	0.82534	0.755894	0.796702	0.788964	0.804933
3278.99	0.784019	0.761395	0.812245	0.79276	0.77804	0.780757	0.782073	0.82919	0.758834	0.800276	0.792548	0.808949
3280.92	0.787089	0.765278	0.816085	0.796095	0.781038	0.784501	0.785228	0.83276	0.761087	0.803066	0.795856	0.812299
3282.84	0.789661	0.768137	0.818527	0.797992	0.783442	0.787458	0.787792	0.835128	0.763196	0.80584	0.798024	0.815449
3284.77	0.791877	0.770064	0.820357	0.800084	0.785819	0.789405	0.789307	0.837257	0.765322	0.808045	0.799374	0.817083
3286.7	0.79407	0.772198	0.822511	0.802759	0.787785	0.790783	0.791556	0.839269	0.767475	0.809855	0.801116	0.818568
3288.63	0.795876	0.773258	0.823665	0.804185	0.789329	0.791523	0.79323	0.840199	0.7689	0.810949	0.802594	0.820076
3290.56	0.796272	0.773693	0.823957	0.804359	0.790402	0.792355	0.793442	0.840277	0.769188	0.81148	0.802551	0.820745
3292.49	0.795273	0.773398	0.823411	0.803603	0.790108	0.792253	0.792791	0.839358	0.76836	0.810989	0.800625	0.820204
3294.42	0.794616	0.772519	0.822546	0.802266	0.789475	0.791457	0.791514	0.83826	0.768037	0.810052	0.799095	0.819856
3296.35	0.793834	0.771583	0.821823	0.801284	0.78841	0.790808	0.790262	0.837935	0.76749	0.809424	0.798746	0.819367
3298.28	0.791709	0.769408	0.819755	0.799828	0.786365	0.789095	0.78865	0.836161	0.765207	0.807755	0.79772	0.817251
3300.2	0.789768	0.766969	0.817247	0.797619	0.784719	0.786986	0.786957	0.83412	0.763278	0.805491	0.795804	0.814564
3302.13	0.787355	0.764914	0.814748	0.795374	0.782659	0.78489	0.784999	0.831887	0.761517	0.803685	0.79312	0.811876
3304.06	0.784319	0.762313	0.811509	0.792717	0.779232	0.782143	0.782248	0.828644	0.759126	0.801585	0.790439	0.809295
3305.99	0.781475	0.759359	0.80893	0.78984	0.776654	0.779638	0.779384	0.825737	0.7568	0.799175	0.788169	0.806857
3307.92	0.778068	0.75618	0.805838	0.78637	0.773895	0.776805	0.775889	0.822934	0.754075	0.796241	0.785132	0.803535
3309.85	0.774105	0.752115	0.801115	0.78211	0.770298	0.772751	0.771973	0.818852	0.750452	0.792505	0.781117	0.799949
3311.78	0.770276	0.748092	0.796953	0.777986	0.767212	0.769394	0.769024	0.814495	0.747631	0.789136	0.777914	0.796605
3313.71	0.766006	0.744237	0.792651	0.773637	0.763112	0.765512	0.765058	0.810251	0.743996	0.785247	0.774658	0.792312
3315.63	0.761731	0.739919	0.788302	0.769656	0.759066	0.761203	0.761087	0.806239	0.739849	0.781705	0.77059	0.788309
3317.56	0.757267	0.73531	0.783664	0.764947	0.754505	0.75659	0.756829	0.802435	0.735552	0.777689	0.766162	0.784408
3319.49	0.752565	0.730797	0.779067	0.759991	0.749543	0.752368	0.751952	0.798501	0.731625	0.773562	0.761453	0.780186
3321.42	0.747771	0.726361	0.774495	0.755239	0.745115	0.748529	0.747512	0.79379	0.728207	0.769878	0.757445	0.775781
3323.35	0.742886	0.72134	0.769566	0.750335	0.740843	0.744267	0.743291	0.789026	0.724509	0.76555	0.753498	0.772486
3325.28	0.737931	0.716523	0.764646	0.745803	0.736586	0.739863	0.738842	0.784581	0.720841	0.761363	0.74868	0.768735
3327.21	0.733245	0.712037	0.759503	0.741415	0.73219	0.734947	0.734265	0.78019	0.716639	0.757231	0.74484	0.764071
3329.14	0.728911	0.707245	0.755253	0.736527	0.727857	0.730726	0.729848	0.776194	0.712586	0.753279	0.741275	0.759702
3331.07	0.724471	0.702863	0.751129	0.732094	0.72384	0.72683	0.725179	0.77156	0.709108	0.748825	0.73711	0.755421
3332.99	0.720153	0.698643	0.74624	0.72797	0.720012	0.722494	0.721387	0.767203	0.705939	0.74512	0.732894	0.751566
3334.92	0.715276	0.694071	0.740969	0.723286	0.715558	0.717952	0.717179	0.763059	0.701788	0.741593	0.728755	0.747599
3336.85	0.709314	0.688385	0.735719	0.717709	0.710284	0.712568	0.711687	0.757907	0.696679	0.73654	0.724221	0.742374
3338.78	0.70404	0.683057	0.731247	0.71253	0.705517	0.708073	0.707056	0.753276	0.692301	0.732069	0.720217	0.738022
3340.71	0.699387	0.678527	0.726495	0.708095	0.701345	0.703854	0.703099	0.749018	0.68836	0.728455	0.716149	0.734293
3342.64	0.69466	0.673851	0.721394	0.703229	0.697202	0.699217	0.69888	0.744614	0.684362	0.724783	0.711889	0.729702
3344.57	0.690737	0.669753	0.71724	0.698679	0.693161	0.695696	0.694879	0.740814	0.680696	0.721066	0.708056	0.726646
3346.5	0.686725	0.66579	0.71312	0.694545	0.689196	0.691854	0.690871	0.736674	0.677374	0.717221	0.703866	0.723135
3348.42	0.682302	0.661454	0.70838	0.690464	0.685246	0.687716	0.687137	0.732656	0.674065	0.71357	0.700113	0.718487
3350.35	0.678091	0.656818	0.703764	0.68621	0.681123	0.683739	0.683352	0.72873	0.670533	0.710555	0.696342	0.714512
3352.28	0.673871	0.652476	0.699891	0.682144	0.67728	0.679734	0.679129	0.7247	0.667087	0.706987	0.693075	0.710816
3354.21	0.669565	0.648461	0.695537	0.677774	0.673554	0.675947	0.675284	0.721036	0.663675	0.702864	0.689907	0.707391
3356.14	0.664964	0.643829	0.690519	0.673089	0.669495	0.671585	0.670938	0.716219	0.659428	0.698737	0.685406	0.703318
3358.07	0.660407	0.639165	0.686083	0.668677	0.665683	0.667466	0.666758	0.711995	0.655429	0.695205	0.681196	0.699064
3360	0.656188	0.634745	0.682009	0.664249	0.661719	0.663692	0.662916	0.708454	0.651825	0.691422	0.677883	0.695477
3361.93	0.651812	0.630331	0.677526	0.659835	0.657295	0.659647	0.658375	0.704357	0.647754	0.68692	0.673974	0.69155
3363.86	0.64769	0.626458	0.673011	0.656075	0.653326	0.655487	0.654602	0.701007	0.644351	0.683035	0.670194	0.687836
3365.78	0.64353	0.622294	0.668885	0.651692	0.649366	0.651207	0.650858	0.697035	0.640838	0.67946	0.666628	0.684229
3367.71	0.639075	0.617602	0.664376	0.647178	0.645384	0.647259	0.646408	0.692598	0.636801	0.675951	0.662852	0.67995
3369.64	0.634928	0.613271	0.660346	0.643228	0.641622	0.643741	0.642542	0.688866	0.633413	0.67268	0.659398	0.676009
3371.57	0.631195	0.609768	0.656611	0.639344	0.638213	0.640419	0.639115	0.685479	0.630547	0.668885	0.655851	0.672359
3373.5	0.627379	0.606056	0.652324	0.635429	0.634492	0.636618	0.635466	0.681906	0.627349	0.66483	0.651832	0.668722
3375.43	0.62295	0.601669	0.648134	0.631127	0.630239	0.632647	0.631816	0.677792	0.623743	0.661406	0.648121	0.664938
3377.36	0.618629	0.59758	0.644386	0.627114	0.626263	0.628613	0.628175	0.673886	0.619906	0.657767	0.644775	0.661251
3379.29	0.615007	0.593788	0.640545	0.623209	0.62274	0.625051	0.62428	0.670492	0.615898	0.654284	0.640549	0.657636
3381.21	0.611541	0.590208	0.636558	0.619589	0.619714	0.621825	0.620719	0.66699	0.612589	0.651264	0.636801	0.654279
3383.14	0.607914	0.586783	0.632813	0.616207	0.616341	0.618296	0.617512	0.663353	0.60987	0.648089	0.633768	0.651284
3385.07	0.604017	0.582825	0.62873	0.612326	0.612426	0.614649	0.613411	0.659442	0.606431	0.6446	0.629985	0.647442
3387	0.600485	0.579293	0.625303	0.608635	0.609314	0.611382	0.609985	0.656317	0.603284	0.64129	0.626352	0.644215
3388.93	0.597713	0.576685	0.622251	0.605816	0.60648	0.608668	0.607414	0.653733	0.600462	0.638025	0.623639	0.641497
3390.86	0.594864	0.57397	0.618713	0.603102	0.603661	0.606171	0.605215	0.650855	0.597755	0.634832	0.62175	0.638484
3392.79	0.590354	0.569514	0.614644	0.598473	0.599699	0.601834	0.601622	0.646233	0.593884	0.630919	0.617599	0.634271
3394.72	0.586582	0.565859	0.611514	0.594707	0.596252	0.598359	0.597933	0.642253	0.590827	0.627373	0.6133	0.630704
3396.64	0.5836	0.562597	0.60808	0.59159	0.593313	0.595276	0.594187	0.639149	0.588036	0.624171	0.610174	0.627878
3398.57	0.579758	0.558646	0.603973	0.587578	0.589251	0.591118	0.590077	0.635274	0.583813	0.620954	0.605966	0.62404
3400.5	0.576511	0.555858	0.600772	0.584301	0.58639	0.588262	0.587367	0.632592	0.580795	0.618349	0.602663	0.620411
3402.43	0.572874	0.55235	0.597405	0.580819	0.583413	0.585255	0.584105	0.629487	0.577806	0.615021	0.599523	0.616954
3404.36	0.569239	0.548813	0.594081	0.577539	0.579898	0.582226	0.580523	0.626007	0.574837	0.611877	0.595988	0.614212
3406.29	0.566079	0.545867	0.590628	0.574403	0.576737	0.578879	0.577569	0.622821	0.571957	0.608922	0.592615	0.610741
3408.22	0.562864	0.542707	0.587358	0.571024	0.573797	0.575634	0.574791	0.619537	0.568579	0.605718	0.589554	0.606679
3410.15	0.559668	0.539457	0.584213	0.567943	0.570586	0.572553	0.57157	0.616157	0.565214	0.602426	0.586438	0.603683
3412.08	0.55634	0.53608	0.580845	0.564933	0.567141	0.569369	0.568689	0.613045	0.56187	0.599085	0.582509	0.600775
3414	0.552614	0.532535	0.577166	0.560951	0.563605	0.565692	0.564902	0.609342	0.558487	0.595068	0.578683	0.596894
3415.93	0.549081	0.529141	0.57322	0.556819	0.560122	0.561778	0.560636	0.605341	0.55493	0.59077	0.574783	0.592729
3417.86	0.545641	0.525944	0.569405	0.553518	0.55708	0.55894	0.557548	0.60229	0.551528	0.587344	0.57101	0.589529
3419.79	0.5413	0.52192	0.56497	0.549496	0.55328	0.555206	0.553834	0.598365	0.547519	0.583322	0.566718	0.585199
3421.72	0.536481	0.517063	0.560136	0.544327	0.548225	0.550077	0.548801	0.593078	0.542539	0.578179	0.56191	0.580113
3423.65	0.53247	0.513116	0.556251	0.540596	0.544349	0.546371	0.544829	0.58913	0.538702	0.57439	0.558346	0.576792
3425.58	0.529131	0.509949	0.552354	0.537458	0.541146	0.543208	0.541297	0.585795	0.535247	0.571173	0.554945	0.573365
3427.51	0.52564	0.506583	0.548328	0.533762	0.537364	0.539472	0.537557	0.582094	0.531459	0.56727	0.551225	0.569237
3429.43	0.521659	0.502573	0.544367	0.529966	0.533583	0.535823	0.533847	0.578142	0.527756	0.563314	0.547677	0.56524
3431.36	0.517591	0.498368	0.540268	0.525922	0.529308	0.531717	0.529924	0.573929	0.524035	0.559087	0.543471	0.561018
3433.29	0.513686	0.494246	0.536018	0.521907	0.5253	0.527472	0.525772	0.569854	0.520007	0.555173	0.539275	0.556679
3435.22	0.509838	0.490399	0.531951	0.517755	0.522005	0.523876	0.521807	0.565897	0.516158	0.551175	0.535355	0.552942
3437.15	0.505817	0.486379	0.527504	0.513387	0.517705	0.519729	0.517917	0.561642	0.511714	0.546659	0.530412	0.548651
3439.08	0.501963	0.482541	0.523372	0.509196	0.513513	0.515627	0.513974	0.557469	0.507495	0.542298	0.526113	0.544689
3441.01	0.497938	0.478982	0.519567	0.505117	0.50994	0.511923	0.509853	0.553013	0.503667	0.538299	0.522368	0.54052
3442.94	0.493358	0.474687	0.514671	0.500341	0.505479	0.507374	0.505095	0.54791	0.498756	0.533896	0.517721	0.535055
3444.87	0.489906	0.47157	0.510669	0.496833	0.502473	0.504156	0.502167	0.544698	0.49541	0.53033	0.514304	0.531563
3446.79	0.484836	0.466288	0.505362	0.491461	0.497244	0.498994	0.496929	0.539369	0.490277	0.524726	0.509005	0.526657
3448.72	0.478924	0.460011	0.499786	0.485417	0.490979	0.49296	0.490449	0.533444	0.484259	0.518548	0.502555	0.520013
3450.65	0.475216	0.456731	0.496332	0.482359	0.487574	0.48949	0.487573	0.530093	0.480816	0.515178	0.498645	0.516237
3452.58	0.470939	0.452669	0.492061	0.478258	0.483236	0.485167	0.483305	0.525391	0.476316	0.510607	0.494207	0.512113
3454.51	0.46654	0.448156	0.487307	0.473794	0.478756	0.480731	0.478713	0.520663	0.471784	0.505836	0.489097	0.507207
3456.44	0.462095	0.443552	0.482241	0.469069	0.474173	0.475857	0.474025	0.516097	0.467128	0.500976	0.483903	0.502352
3458.37	0.457707	0.439292	0.477663	0.464565	0.469729	0.471424	0.469282	0.511785	0.462249	0.496108	0.479375	0.497915
3460.3	0.453127	0.435223	0.473289	0.460467	0.465285	0.467238	0.465172	0.507136	0.457683	0.491461	0.475078	0.493432
3462.22	0.447942	0.430328	0.468019	0.45504	0.460169	0.461931	0.459694	0.501428	0.452534	0.486163	0.469583	0.487818
3464.15	0.443277	0.425544	0.463041	0.449951	0.455623	0.457309	0.454461	0.49658	0.4475	0.481598	0.464732	0.48276
3466.08	0.438873	0.4211	0.458337	0.445728	0.451276	0.453152	0.450276	0.492289	0.443045	0.477264	0.460088	0.478066
3468.01	0.433857	0.416328	0.453282	0.440806	0.446221	0.448175	0.445418	0.487087	0.438304	0.47192	0.454498	0.472952
3469.94	0.429268	0.411909	0.448757	0.436275	0.441556	0.443637	0.440693	0.482359	0.433764	0.467032	0.449713	0.468053
3471.87	0.424792	0.407435	0.444302	0.431642	0.437164	0.439168	0.436172	0.47766	0.429041	0.461995	0.44512	0.463067
3473.8	0.420045	0.402867	0.43931	0.426703	0.43252	0.434074	0.431327	0.472328	0.424193	0.456695	0.440174	0.458101
3475.73	0.414744	0.397726	0.433697	0.421402	0.42714	0.428642	0.425916	0.466828	0.418497	0.451066	0.434795	0.452728
3477.66	0.410302	0.393379	0.429097	0.417074	0.422637	0.424582	0.421534	0.46252	0.413737	0.446491	0.429903	0.447919
3479.58	0.406605	0.389517	0.424643	0.41285	0.418849	0.420799	0.417438	0.458212	0.409872	0.442248	0.425752	0.443696
3481.51	0.400944	0.38389	0.41886	0.406954	0.41333	0.415091	0.411445	0.452223	0.40406	0.436322	0.420254	0.437948
3483.44	0.395257	0.378359	0.4136	0.401574	0.407339	0.409163	0.405823	0.446596	0.398175	0.43078	0.414052	0.431916
3485.37	0.3915	0.374684	0.409647	0.39785	0.40336	0.40534	0.402178	0.442902	0.394447	0.427035	0.40986	0.427684
3487.3	0.386687	0.369906	0.404507	0.392729	0.398538	0.400651	0.396993	0.437771	0.389609	0.421936	0.404722	0.422589
3489.23	0.381448	0.364683	0.398977	0.387408	0.393104	0.39511	0.391625	0.431989	0.383679	0.416194	0.399157	0.416735
3491.16	0.376783	0.360239	0.394236	0.383243	0.388584	0.390385	0.387186	0.427237	0.378875	0.411366	0.394584	0.411687
3493.09	0.372132	0.355983	0.389729	0.378963	0.384295	0.385868	0.382493	0.422631	0.374577	0.406846	0.389762	0.407098
3495.01	0.367361	0.351376	0.384676	0.374048	0.379501	0.380831	0.377596	0.417551	0.36999	0.402011	0.384648	0.402316
3496.94	0.36212	0.346075	0.379271	0.368525	0.373876	0.375278	0.371926	0.411955	0.364366	0.396403	0.379225	0.396866
3498.87	0.358195	0.342274	0.374914	0.364393	0.36969	0.371379	0.36786	0.407726	0.359938	0.391893	0.374903	0.392213
3500.8	0.354737	0.33935	0.370708	0.360733	0.366655	0.368342	0.364707	0.404033	0.356581	0.387769	0.371219	0.388816
3502.73	0.348742	0.333727	0.364492	0.354376	0.360893	0.362375	0.358491	0.39778	0.350276	0.381603	0.364837	0.382789
3504.66	0.342336	0.326951	0.358743	0.347809	0.353697	0.355168	0.351691	0.391218	0.343183	0.375295	0.357605	0.375474
3506.59	0.338484	0.323215	0.35551	0.344826	0.349938	0.351595	0.348478	0.387741	0.339724	0.371642	0.353634	0.371402
3508.52	0.33424	0.31916	0.350862	0.340658	0.346103	0.347822	0.344292	0.383025	0.335824	0.367105	0.349333	0.366849
3510.45	0.328311	0.312878	0.344516	0.334136	0.339572	0.341379	0.337344	0.376346	0.329195	0.360652	0.342771	0.360547
3512.37	0.323239	0.307887	0.339687	0.329519	0.334369	0.336219	0.332331	0.371485	0.324002	0.355805	0.337254	0.355319
3514.3	0.318354	0.303317	0.335105	0.3251	0.329843	0.331524	0.327898	0.366815	0.319297	0.351306	0.332365	0.350171
3516.23	0.313625	0.298785	0.330535	0.320634	0.325311	0.326952	0.323388	0.36224	0.314685	0.346652	0.327459	0.345181
3518.16	0.308999	0.294389	0.325737	0.3158	0.320539	0.322066	0.318497	0.357202	0.310104	0.341521	0.322121	0.34002
3520.09	0.305084	0.290481	0.321181	0.311635	0.316283	0.317831	0.314129	0.352735	0.305683	0.337067	0.317615	0.335698
3522.02	0.301666	0.287092	0.316653	0.307813	0.312672	0.314323	0.31007	0.348518	0.301596	0.332894	0.313746	0.331933
3523.95	0.296683	0.282095	0.310876	0.301737	0.307249	0.308776	0.303783	0.342416	0.295583	0.326838	0.308419	0.326206
3525.88	0.291406	0.27726	0.305866	0.296625	0.302189	0.303856	0.298973	0.337404	0.290592	0.321597	0.303058	0.320904
3527.8	0.285285	0.271466	0.300202	0.29102	0.296397	0.297709	0.293313	0.331354	0.285256	0.315675	0.296591	0.314811
3529.73	0.279093	0.265511	0.29459	0.285237	0.290205	0.291225	0.286919	0.325159	0.279012	0.309785	0.290134	0.308256
3531.66	0.274362	0.260646	0.289923	0.280514	0.285036	0.286521	0.282071	0.320324	0.273898	0.304994	0.28501	0.302881
3533.59	0.270194	0.25637	0.285585	0.27668	0.28071	0.282562	0.277931	0.316102	0.269766	0.300575	0.280426	0.298284
3535.52	0.265402	0.251891	0.280519	0.272112	0.276162	0.277926	0.273102	0.310973	0.265077	0.295457	0.275281	0.293508
3537.45	0.259437	0.246003	0.274388	0.265763	0.269981	0.271461	0.266691	0.304702	0.258668	0.289269	0.268748	0.287203
3539.38	0.25468	0.241438	0.269827	0.261314	0.265207	0.266633	0.262248	0.300131	0.253788	0.284802	0.263305	0.282175
3541.31	0.251151	0.238098	0.265717	0.257625	0.261485	0.263076	0.258632	0.296043	0.249967	0.280765	0.259196	0.278252
3543.23	0.247943	0.235221	0.261183	0.253779	0.257985	0.259562	0.254613	0.291977	0.24631	0.276248	0.255731	0.27466
3545.16	0.242697	0.230242	0.255261	0.24799	0.252916	0.254016	0.24847	0.285993	0.24073	0.270282	0.250736	0.269503
3547.09	0.235632	0.223325	0.248894	0.241023	0.245637	0.246794	0.24114	0.279078	0.233365	0.263634	0.242815	0.2619
3549.02	0.23052	0.218507	0.244342	0.236611	0.24018	0.24173	0.236351	0.27436	0.228337	0.25917	0.236756	0.255986
3550.95	0.226323	0.214607	0.240199	0.232901	0.23634	0.237835	0.232836	0.269855	0.224445	0.254834	0.23249	0.251559
3552.88	0.220181	0.208308	0.234083	0.22636	0.22997	0.231381	0.226322	0.262923	0.217922	0.248249	0.225632	0.245167
3554.81	0.214662	0.202978	0.229024	0.221355	0.224136	0.22582	0.22057	0.257678	0.212248	0.243099	0.219706	0.239298
3556.74	0.210151	0.198793	0.224587	0.217521	0.219655	0.221551	0.216347	0.253269	0.207827	0.238809	0.21486	0.234587
3558.67	0.206083	0.194781	0.219805	0.213059	0.215469	0.217425	0.211839	0.248632	0.203256	0.234231	0.209951	0.229859
3560.59	0.201894	0.190829	0.214815	0.208247	0.210923	0.21294	0.207004	0.243676	0.198554	0.229261	0.205012	0.22484
3562.52	0.198357	0.187557	0.210509	0.204224	0.20688	0.208731	0.202956	0.239002	0.194637	0.224969	0.200051	0.220603
3564.45	0.195677	0.185255	0.206533	0.201152	0.204528	0.206154	0.200356	0.235268	0.191799	0.220992	0.196823	0.217799
3566.38	0.189184	0.179233	0.19948	0.194038	0.198648	0.199863	0.193559	0.228067	0.185216	0.213315	0.191045	0.211754
3568.31	0.179551	0.16969	0.191787	0.18488	0.188531	0.189557	0.183034	0.219364	0.175557	0.205154	0.181135	0.20174
3570.24	0.174808	0.165055	0.188318	0.181658	0.183415	0.18474	0.178928	0.215523	0.170927	0.201888	0.175461	0.196393
3572.17	0.170852	0.16141	0.184686	0.178553	0.179418	0.180973	0.175673	0.211584	0.16719	0.198296	0.170826	0.192044
3574.1	0.166299	0.157029	0.18009	0.174034	0.174639	0.176423	0.170987	0.206781	0.162573	0.193425	0.165381	0.186902
3576.02	0.161518	0.152405	0.175098	0.169149	0.169673	0.17156	0.165835	0.201734	0.157383	0.188304	0.15985	0.181548
3577.95	0.156801	0.147983	0.170264	0.164767	0.165101	0.166805	0.161112	0.19695	0.152652	0.183641	0.154914	0.176736
3579.88	0.152385	0.143641	0.165655	0.160498	0.160498	0.162256	0.156342	0.192126	0.14801	0.178975	0.150125	0.172092
3581.81	0.148577	0.139868	0.16152	0.156518	0.156122	0.158265	0.151861	0.187615	0.143593	0.174766	0.145164	0.167576
3583.74	0.145858	0.137328	0.157755	0.153392	0.152973	0.155119	0.148388	0.183812	0.140325	0.171017	0.141242	0.164224
3585.67	0.143195	0.134916	0.153644	0.15014	0.150535	0.15232	0.145597	0.179816	0.137419	0.166734	0.138138	0.161256
3587.6	0.136622	0.12877	0.147119	0.142835	0.143977	0.145415	0.138428	0.17266	0.130613	0.159631	0.131438	0.154538
3589.53	0.130039	0.122561	0.141974	0.136874	0.136803	0.13851	0.131305	0.16718	0.1239	0.154809	0.124227	0.147405
3591.46	0.126962	0.119753	0.138999	0.135009	0.133808	0.135745	0.129026	0.164256	0.121162	0.152272	0.120342	0.143908
3593.38	0.123511	0.116579	0.134841	0.131446	0.130373	0.132255	0.125764	0.159848	0.117438	0.147784	0.116212	0.14017
3595.31	0.118773	0.111915	0.130106	0.126326	0.125457	0.127308	0.120527	0.154769	0.112224	0.142737	0.110937	0.13505
3597.24	0.114519	0.107775	0.126087	0.122506	0.12095	0.122983	0.115896	0.150651	0.108033	0.138811	0.105935	0.13011
3599.17	0.110396	0.104109	0.12206	0.118939	0.116792	0.118957	0.111901	0.146493	0.104234	0.134661	0.101311	0.125868
3601.1	0.105669	0.099751	0.117805	0.114574	0.111957	0.114238	0.10714	0.141768	0.099409	0.13009	0.096184	0.121254
3603.03	0.102034	0.096102	0.114397	0.110922	0.1078	0.110271	0.10313	0.137962	0.095245	0.126779	0.091743	0.116901
3604.96	0.099481	0.093691	0.111397	0.108584	0.105201	0.107743	0.100675	0.134839	0.092514	0.123928	0.08853	0.113813
3606.89	0.09662	0.091183	0.107699	0.105621	0.102687	0.105061	0.097831	0.131061	0.089506	0.119949	0.085403	0.110968
3608.81	0.092486	0.087084	0.103131	0.100598	0.098019	0.100347	0.092582	0.126168	0.084705	0.114955	0.080589	0.106328
3610.74	0.088968	0.083687	0.099675	0.097417	0.094279	0.096738	0.088814	0.122838	0.080978	0.111781	0.076642	0.102243
3612.67	0.085861	0.080864	0.096225	0.09422	0.091223	0.093516	0.085992	0.118984	0.077924	0.108101	0.072716	0.099025
3614.6	0.082038	0.077211	0.092145	0.089794	0.086813	0.08908	0.081218	0.114342	0.073596	0.103897	0.067647	0.094605
3616.53	0.078871	0.074337	0.089102	0.087725	0.08383	0.086259	0.07835	0.111407	0.070617	0.10107	0.064213	0.091254
3618.46	0.074607	0.070537	0.085029	0.084346	0.079957	0.082227	0.074801	0.107095	0.066881	0.096875	0.059779	0.087578
3620.39	0.069595	0.065818	0.080873	0.079497	0.0745	0.076699	0.068861	0.102878	0.061504	0.092804	0.054177	0.082305
3622.32	0.066326	0.06279	0.078201	0.076837	0.070836	0.073346	0.065462	0.100108	0.058024	0.090341	0.05022	0.078063
3624.25	0.064514	0.060912	0.075809	0.074728	0.06859	0.071276	0.06375	0.097072	0.056011	0.087768	0.047462	0.075499
3626.17	0.063051	0.059596	0.073098	0.072653	0.067165	0.069845	0.062117	0.094078	0.054144	0.084802	0.045182	0.073776
3628.1	0.059458	0.056945	0.069366	0.069114	0.064667	0.067282	0.059639	0.089974	0.051365	0.080357	0.041662	0.071004
3630.03	0.053869	0.051676	0.065034	0.063117	0.058454	0.060757	0.05267	0.085199	0.045535	0.076244	0.03612	0.065315
3631.96	0.051158	0.048961	0.063064	0.06163	0.05529	0.057759	0.050018	0.083323	0.042411	0.074674	0.033388	0.061741
3633.89	0.048054	0.045895	0.060606	0.059221	0.052163	0.054852	0.047687	0.080021	0.039628	0.071634	0.030121	0.058358
3635.82	0.044943	0.042679	0.058057	0.056425	0.048926	0.051853	0.044233	0.077142	0.036408	0.068918	0.026721	0.054883
3637.75	0.042406	0.040126	0.055575	0.054455	0.046291	0.049351	0.041868	0.074462	0.033932	0.066246	0.023795	0.052117
3639.68	0.039931	0.037812	0.052931	0.052066	0.043608	0.046587	0.039032	0.071682	0.031195	0.063726	0.020942	0.049584
3641.6	0.038129	0.036133	0.050725	0.049913	0.041783	0.044676	0.036804	0.069393	0.028962	0.061566	0.018575	0.047362
3643.53	0.036469	0.034475	0.048275	0.047662	0.039606	0.0426	0.03435	0.066821	0.026712	0.059146	0.015872	0.044916
3645.46	0.035391	0.033543	0.045911	0.046384	0.038315	0.041446	0.033364	0.064596	0.025592	0.056659	0.013923	0.04369
3647.39	0.03407	0.032742	0.042685	0.043967	0.037254	0.03999	0.031819	0.061435	0.024338	0.053185	0.011414	0.042904
3649.32	0.029895	0.029819	0.039322	0.040375	0.033961	0.036291	0.027095	0.058596	0.020946	0.050046	0.007438	0.03948
3651.25	0.026012	0.026008	0.037526	0.036952	0.029538	0.032062	0.023082	0.055928	0.017092	0.047884	0.003786	0.034779
3653.18	0.023802	0.023297	0.036207	0.035557	0.026687	0.029525	0.021153	0.053915	0.014089	0.046763	0.001366	0.031661
3655.11	0.021577	0.021089	0.034383	0.034436	0.025067	0.027961	0.020436	0.051587	0.012417	0.04443	-0.000858	0.029575
3657.04	0.018859	0.018636	0.032084	0.031659	0.02224	0.025209	0.017353	0.049357	0.009715	0.042161	-0.003767	0.026735
3658.96	0.01652	0.016542	0.030337	0.029997	0.019638	0.022889	0.014856	0.047768	0.007197	0.040946	-0.005997	0.024184
3660.89	0.014502	0.014584	0.028613	0.028515	0.017504	0.02101	0.013238	0.045559	0.005274	0.038978	-0.008203	0.021965
3662.82	0.012825	0.013024	0.026929	0.026993	0.015595	0.019187	0.01138	0.043602	0.00336	0.037174	-0.010307	0.019969
3664.75	0.011627	0.011887	0.025279	0.025569	0.014116	0.017695	0.009826	0.041775	0.001955	0.035408	-0.012169	0.018428
3666.68	0.010859	0.011099	0.02321	0.02432	0.013117	0.016598	0.008508	0.040031	0.000879	0.033659	-0.0141	0.017349
3668.61	0.009936	0.010752	0.020981	0.023518	0.012801	0.016019	0.00806	0.038192	0.000408	0.031632	-0.015819	0.016918
3670.54	0.009038	0.010732	0.01973	0.02127	0.011393	0.014541	0.005803	0.036376	-0.000617	0.03017	-0.017472	0.015789
3672.47	0.007475	0.008998	0.018185	0.019803	0.009249	0.012598	0.003225	0.035215	-0.003324	0.029218	-0.019372	0.013502
3674.39	0.005873	0.007641	0.016531	0.01897	0.008753	0.011958	0.00381	0.033186	-0.004007	0.026464	-0.020804	0.012563
3676.32	0.004286	0.00704	0.015374	0.016231	0.007231	0.009942	0.00137	0.03217	-0.005305	0.025503	-0.022133	0.011063
3678.25	0.002568	0.005012	0.014377	0.015705	0.005042	0.008121	-0.000603	0.0317	-0.007317	0.025644	-0.023612	0.008822
3680.18	0.000693	0.002817	0.013407	0.014803	0.003146	0.006619	-0.001625	0.030241	-0.008887	0.024605	-0.025327	0.006805
3682.11	-0.000808	0.001294	0.01251	0.013815	0.001684	0.005289	-0.003077	0.029169	-0.010408	0.02366	-0.026663	0.005111
3684.04	-0.001454	0.000541	0.011427	0.01306	0.00088	0.00446	-0.003867	0.027867	-0.011249	0.022421	-0.027981	0.004056
3685.97	-0.001846	8.4e-05	0.009972	0.012392	0.000262	0.003848	-0.00458	0.026565	-0.011946	0.021149	-0.029484	0.003501
3687.9	-0.002603	-3.4e-05	0.008505	0.011728	-0.000147	0.003303	-0.004702	0.025124	-0.012094	0.0195	-0.031128	0.003557
3689.83	-0.003063	0.000441	0.007814	0.010779	-0.000469	0.002545	-0.005683	0.024732	-0.012439	0.019226	-0.03158	0.003543
3691.75	-0.003982	-0.000525	0.007786	0.010059	-0.001779	0.001405	-0.006986	0.024863	-0.013761	0.019393	-0.031931	0.002056
3693.68	-0.005258	-0.001988	0.007391	0.009334	-0.003164	0.000277	-0.007933	0.024135	-0.015238	0.018984	-0.032739	0.000456
3695.61	-0.006059	-0.002819	0.006904	0.008896	-0.003931	-0.000205	-0.008281	0.023222	-0.016027	0.018368	-0.03333	-0.000492
3697.54	-0.006479	-0.00321	0.006392	0.008347	-0.004554	-0.000667	-0.008806	0.022678	-0.016394	0.017897	-0.034148	-0.001208
3699.47	-0.007013	-0.003759	0.005611	0.008027	-0.004994	-0.001168	-0.009148	0.022117	-0.016749	0.017237	-0.03483	-0.001688
3701.4	-0.007336	-0.003935	0.005129	0.007698	-0.005192	-0.001439	-0.009235	0.021491	-0.016829	0.016551	-0.03527	-0.001806
3703.33	-0.007756	-0.004133	0.004763	0.007141	-0.005916	-0.002179	-0.010493	0.021499	-0.017495	0.016639	-0.036014	-0.002543
3705.26	-0.007962	-0.00466	0.00431	0.006805	-0.00643	-0.00254	-0.010921	0.021078	-0.018186	0.016213	-0.036679	-0.003124
3707.18	-0.00787	-0.00481	0.003707	0.006517	-0.006478	-0.002679	-0.010868	0.020204	-0.018419	0.015322	-0.037268	-0.003183
3709.11	-0.007758	-0.00435	0.00278	0.00628	-0.006076	-0.002636	-0.010745	0.019417	-0.018161	0.014282	-0.037809	-0.002658
3711.04	-0.007429	-0.003547	0.002757	0.006275	-0.005066	-0.001963	-0.010439	0.019739	-0.017485	0.014082	-0.037112	-0.001547
3712.97	-0.007794	-0.003985	0.003801	0.005938	-0.005484	-0.00244	-0.011492	0.020364	-0.017963	0.015117	-0.036268	-0.00213
3714.9	-0.008722	-0.005274	0.0039	0.005783	-0.006831	-0.003426	-0.012337	0.020027	-0.019146	0.015298	-0.03677	-0.00362
3716.83	-0.009469	-0.006234	0.003294	0.005718	-0.007782	-0.004051	-0.012224	0.019297	-0.019745	0.014502	-0.037779	-0.004631
3718.76	-0.009321	-0.005956	0.002724	0.005359	-0.007833	-0.004076	-0.012241	0.018925	-0.019701	0.01412	-0.038223	-0.004636
3720.69	-0.008936	-0.005269	0.002161	0.00519	-0.00751	-0.003856	-0.01235	0.018908	-0.019472	0.013935	-0.038319	-0.004266
3722.61	-0.008271	-0.004319	0.00174	0.005231	-0.007018	-0.003403	-0.01221	0.018961	-0.019174	0.013739	-0.037997	-0.003568
3724.54	-0.008308	-0.004072	0.001519	0.005258	-0.006817	-0.003253	-0.012548	0.019259	-0.01953	0.013787	-0.037807	-0.003327
3726.47	-0.008683	-0.004244	0.00152	0.00502	-0.007127	-0.003573	-0.012741	0.019109	-0.019615	0.013815	-0.038381	-0.003883
3728.4	-0.009433	-0.005148	0.001189	0.004492	-0.008486	-0.004745	-0.013808	0.018499	-0.020541	0.01387	-0.039888	-0.005016
3730.33	-0.010176	-0.006187	0.000345	0.004352	-0.009296	-0.005289	-0.01392	0.017445	-0.02104	0.012604	-0.041321	-0.005627
3732.26	-0.009539	-0.005437	-0.000261	0.003992	-0.008411	-0.004609	-0.013745	0.016775	-0.020313	0.011615	-0.041502	-0.004702
3734.19	-0.008414	-0.004215	-0.000564	0.003874	-0.00683	-0.003792	-0.013702	0.017193	-0.019655	0.011792	-0.039379	-0.002877
3736.12	-0.007951	-0.003628	-4e-06	0.003832	-0.006289	-0.003511	-0.013597	0.018167	-0.018926	0.012572	-0.03848	-0.002432
3738.05	-0.009181	-0.004924	0.000389	0.003786	-0.007994	-0.004628	-0.014601	0.018521	-0.020123	0.013138	-0.040055	-0.004333
3739.97	-0.009464	-0.005851	0.000382	0.003577	-0.008647	-0.00519	-0.014513	0.017662	-0.020699	0.012538	-0.040567	-0.005311
3741.9	-0.009969	-0.006761	-0.000207	0.003423	-0.009127	-0.005659	-0.014853	0.016605	-0.021411	0.011618	-0.041079	-0.005895
3743.83	-0.010911	-0.007083	-0.000679	0.003115	-0.009165	-0.005715	-0.014372	0.015683	-0.021269	0.010554	-0.041055	-0.00557
3745.76	-0.009675	-0.005299	-3.1e-05	0.002863	-0.008174	-0.005175	-0.014774	0.016674	-0.020669	0.011852	-0.040519	-0.004447
3747.69	-0.009772	-0.006077	-0.000836	0.003173	-0.008966	-0.005463	-0.015106	0.016335	-0.02144	0.011289	-0.041455	-0.005051
3749.62	-0.010464	-0.006813	-0.001674	0.002854	-0.008902	-0.005681	-0.014397	0.015329	-0.021305	0.009839	-0.042149	-0.004873
3751.55	-0.010391	-0.006046	-0.000508	0.002834	-0.00812	-0.00545	-0.014709	0.016817	-0.020853	0.010836	-0.041589	-0.004515
3753.48	-0.010782	-0.006669	0.000585	0.002733	-0.009062	-0.006039	-0.015456	0.01747	-0.021491	0.012094	-0.041068	-0.005693
3755.4	-0.011477	-0.007936	0.000418	0.002837	-0.010056	-0.006804	-0.015507	0.016726	-0.022415	0.011814	-0.041447	-0.006721
3757.33	-0.011844	-0.00842	0.000381	0.003034	-0.010289	-0.006726	-0.015119	0.016267	-0.022689	0.011002	-0.041678	-0.006949
3759.26	-0.012089	-0.008418	0.000736	0.003048	-0.010164	-0.006691	-0.015023	0.016617	-0.022656	0.011105	-0.04154	-0.006974
3761.19	-0.012517	-0.009064	0.000895	0.002677	-0.01088	-0.007353	-0.015858	0.016667	-0.023147	0.011809	-0.04195	-0.007663
3763.12	-0.012845	-0.009737	0.000588	0.002743	-0.011375	-0.00754	-0.016117	0.016226	-0.023735	0.01161	-0.04222	-0.008317
3765.05	-0.012495	-0.009394	0.000439	0.002748	-0.010963	-0.007108	-0.015359	0.015937	-0.023328	0.011067	-0.042041	-0.007979
3766.98	-0.012491	-0.009246	0.000429	0.002464	-0.011134	-0.007245	-0.015899	0.016142	-0.023507	0.011508	-0.042326	-0.007874
3768.91	-0.013184	-0.009736	0.000176	0.00255	-0.011352	-0.007492	-0.015804	0.015933	-0.023602	0.01113	-0.042776	-0.008284
3770.84	-0.013389	-0.009474	0.000689	0.002308	-0.011185	-0.007556	-0.015857	0.016467	-0.023458	0.011374	-0.042533	-0.008224
3772.76	-0.013827	-0.010166	0.000957	0.002201	-0.011884	-0.008174	-0.016466	0.016614	-0.024124	0.011651	-0.042697	-0.008929
3774.69	-0.013917	-0.010761	0.000778	0.002124	-0.012292	-0.008464	-0.016456	0.01597	-0.024254	0.011274	-0.043068	-0.00948
3776.62	-0.013923	-0.010887	0.000386	0.002066	-0.012361	-0.008447	-0.01659	0.015678	-0.024548	0.011061	-0.04353	-0.009423
3778.55	-0.013971	-0.010675	0.000309	0.002121	-0.012041	-0.008257	-0.016086	0.015529	-0.024317	0.010557	-0.043602	-0.00898
3780.48	-0.013454	-0.010031	0.000785	0.001945	-0.011755	-0.008135	-0.016299	0.015933	-0.024102	0.010973	-0.043225	-0.008561
3782.41	-0.013651	-0.010338	0.000583	0.002068	-0.012048	-0.008252	-0.016628	0.015992	-0.024547	0.011178	-0.04338	-0.008913
3784.34	-0.013664	-0.010214	0.000409	0.002247	-0.011738	-0.007982	-0.016071	0.015826	-0.024134	0.010931	-0.043215	-0.008781
3786.27	-0.013679	-0.010179	0.000533	0.002143	-0.011836	-0.008024	-0.016362	0.016269	-0.024168	0.011394	-0.043173	-0.008799
3788.19	-0.014272	-0.010845	0.000481	0.002101	-0.012495	-0.008445	-0.016842	0.016312	-0.024742	0.011374	-0.043674	-0.009513
3790.12	-0.01455	-0.011187	0.000414	0.002124	-0.012858	-0.008586	-0.016883	0.016107	-0.024983	0.011116	-0.044043	-0.009788
3792.05	-0.014524	-0.011342	0.000291	0.001843	-0.013001	-0.00869	-0.017047	0.015845	-0.025081	0.011055	-0.04437	-0.009694
3793.98	-0.014507	-0.011416	-0.000155	0.001643	-0.012895	-0.00883	-0.017247	0.015384	-0.025213	0.010703	-0.044652	-0.009666
3795.91	-0.013838	-0.010563	-0.000468	0.001632	-0.012231	-0.008344	-0.016728	0.015072	-0.024453	0.01025	-0.044596	-0.009063
3797.84	-0.012906	-0.009357	-0.00064	0.001508	-0.011715	-0.008046	-0.017071	0.015348	-0.02405	0.010423	-0.044484	-0.008328
3799.77	-0.013711	-0.009858	-0.001388	0.001867	-0.012038	-0.008402	-0.017219	0.014614	-0.024611	0.009366	-0.045295	-0.008611
3801.7	-0.013398	-0.009058	-0.000967	0.001642	-0.011349	-0.007687	-0.016259	0.014543	-0.023685	0.009163	-0.045398	-0.007958
3803.63	-0.013232	-0.009312	-0.000562	0.001394	-0.011925	-0.008096	-0.017613	0.015954	-0.024502	0.01097	-0.04498	-0.008316
3805.55	-0.014456	-0.010756	-0.001035	0.001678	-0.012706	-0.008717	-0.017383	0.015398	-0.025001	0.010007	-0.045446	-0.009314
3807.48	-0.014548	-0.010431	-0.000413	0.001521	-0.012278	-0.008539	-0.017152	0.015702	-0.024521	0.010293	-0.045166	-0.009183
3809.41	-0.014579	-0.010777	-8.1e-05	0.001625	-0.012707	-0.008868	-0.017916	0.016162	-0.02531	0.011386	-0.044879	-0.009599
3811.34	-0.01458	-0.011261	-0.000204	0.001682	-0.013171	-0.008989	-0.017815	0.015592	-0.02557	0.011083	-0.045183	-0.010049
3813.27	-0.014599	-0.011399	-0.000798	0.001791	-0.013192	-0.008905	-0.017877	0.015086	-0.025787	0.010533	-0.045883	-0.01006
3815.2	-0.014312	-0.010899	-0.00143	0.001804	-0.012676	-0.008478	-0.017124	0.014587	-0.02509	0.0095	-0.046258	-0.009463
3817.13	-0.012903	-0.009116	-0.00108	0.00124	-0.011758	-0.008033	-0.017529	0.015213	-0.024251	0.010136	-0.045666	-0.008423
3819.06	-0.013302	-0.009479	-0.0016	0.001601	-0.01184	-0.008229	-0.017674	0.015105	-0.024771	0.009798	-0.045631	-0.008551
3820.98	-0.013306	-0.008994	-0.00141	0.001618	-0.011186	-0.007652	-0.016307	0.015044	-0.023617	0.009211	-0.045527	-0.007893
3822.91	-0.013015	-0.008802	-0.000391	0.001517	-0.011362	-0.007832	-0.017541	0.016468	-0.024134	0.011305	-0.04482	-0.008116
3824.84	-0.013943	-0.010118	-0.000602	0.001941	-0.012217	-0.008206	-0.017509	0.016039	-0.025072	0.010995	-0.044937	-0.009109
3826.77	-0.013832	-0.010221	-0.000429	0.001792	-0.012165	-0.008129	-0.016989	0.01588	-0.024881	0.010442	-0.045136	-0.009023
3828.7	-0.013825	-0.010367	-0.000535	0.001619	-0.012558	-0.00859	-0.017588	0.016031	-0.025243	0.010795	-0.045483	-0.009302
3830.63	-0.014087	-0.010825	-0.000907	0.001659	-0.012908	-0.00879	-0.017406	0.015362	-0.025342	0.010577	-0.046221	-0.009658
3832.56	-0.013721	-0.010352	-0.00087	0.001554	-0.012535	-0.008616	-0.017336	0.015346	-0.025177	0.010503	-0.046142	-0.009387
3834.49	-0.013577	-0.010048	-0.001255	0.001627	-0.012243	-0.008548	-0.017493	0.015214	-0.025267	0.009941	-0.046097	-0.00936
3836.42	-0.013048	-0.009557	-0.001702	0.001599	-0.01175	-0.008056	-0.017199	0.014628	-0.024886	0.009182	-0.046549	-0.009046
3838.34	-0.012126	-0.008252	-0.001418	0.001571	-0.01071	-0.006985	-0.016814	0.0152	-0.023916	0.009639	-0.045689	-0.007981
3840.27	-0.011983	-0.00807	-0.000833	0.00164	-0.010183	-0.006762	-0.01687	0.016247	-0.023931	0.010689	-0.04456	-0.007461
3842.2	-0.013284	-0.009403	-0.000426	0.001949	-0.011162	-0.007724	-0.01709	0.016591	-0.024848	0.011056	-0.044851	-0.00845
3844.13	-0.013855	-0.010041	-4e-05	0.002019	-0.011763	-0.008136	-0.017169	0.016732	-0.025074	0.011122	-0.044996	-0.008921
3846.06	-0.0142	-0.010599	-0.000104	0.00177	-0.012377	-0.008612	-0.017834	0.016539	-0.025763	0.011182	-0.04532	-0.009467
3847.99	-0.013798	-0.010669	-0.000435	0.001757	-0.012494	-0.008544	-0.017589	0.01565	-0.025927	0.010691	-0.045857	-0.009736
3849.92	-0.012778	-0.009996	-0.00112	0.001665	-0.011891	-0.007833	-0.017219	0.014808	-0.025562	0.009955	-0.046282	-0.009086
3851.85	-0.01269	-0.009395	-0.002159	0.00149	-0.011175	-0.006853	-0.016305	0.01421	-0.024936	0.008195	-0.046596	-0.008314
3853.77	-0.012559	-0.008066	-0.00145	0.001309	-0.010125	-0.005697	-0.01611	0.015944	-0.023771	0.008843	-0.045501	-0.007331
3855.7	-0.012807	-0.008255	-0.000463	0.001927	-0.010541	-0.006584	-0.017365	0.01763	-0.024236	0.011363	-0.044703	-0.007655
3857.63	-0.0131	-0.009139	-0.000152	0.002085	-0.011409	-0.00747	-0.017455	0.017318	-0.024866	0.01182	-0.044716	-0.008518
3859.56	-0.013432	-0.010204	-0.000297	0.001842	-0.012131	-0.007924	-0.017529	0.016494	-0.025485	0.011377	-0.045371	-0.009197
3861.49	-0.013088	-0.009971	-0.000531	0.001904	-0.011773	-0.007522	-0.017045	0.015986	-0.025492	0.010791	-0.045793	-0.008887
3863.42	-0.012639	-0.008819	-0.000562	0.002397	-0.010887	-0.006808	-0.016309	0.016319	-0.02489	0.010687	-0.045307	-0.008078
3865.35	-0.012032	-0.008417	1e-06	0.002129	-0.010594	-0.006764	-0.016571	0.016735	-0.024285	0.011259	-0.044553	-0.007866
3867.28	-0.012696	-0.009443	-0.000164	0.00199	-0.011438	-0.007471	-0.01755	0.016527	-0.025198	0.011348	-0.044997	-0.008518
3869.2	-0.012206	-0.008962	-0.00032	0.002364	-0.010696	-0.00663	-0.016103	0.016179	-0.024429	0.010259	-0.04463	-0.007711
3871.13	-0.011333	-0.007775	0.000334	0.00228	-0.010011	-0.006193	-0.016474	0.017554	-0.024176	0.011346	-0.0439	-0.007243
3873.06	-0.012854	-0.009012	-1.8e-05	0.002642	-0.011178	-0.006947	-0.016914	0.017372	-0.02504	0.011429	-0.044787	-0.008337
3874.99	-0.013105	-0.00936	0.000432	0.002266	-0.011541	-0.007306	-0.016646	0.017147	-0.024668	0.011525	-0.044943	-0.008724
3876.92	-0.013629	-0.010155	0.00039	0.002014	-0.01233	-0.00817	-0.017539	0.017003	-0.025624	0.011835	-0.045446	-0.009513
3878.85	-0.013685	-0.010325	-1.8e-05	0.002461	-0.011984	-0.007621	-0.01669	0.016309	-0.025433	0.010903	-0.045257	-0.009299
3880.78	-0.01208	-0.008657	0.0006	0.002481	-0.010388	-0.006321	-0.015953	0.01709	-0.024058	0.011321	-0.044022	-0.007668
3882.71	-0.012161	-0.008612	0.000685	0.00262	-0.010646	-0.0067	-0.01676	0.017715	-0.024841	0.011941	-0.044371	-0.007616
3884.64	-0.012812	-0.008974	0.000655	0.003011	-0.010588	-0.006607	-0.016134	0.017371	-0.024968	0.011102	-0.044543	-0.007992
3886.56	-0.012633	-0.008742	0.001225	0.00262	-0.010794	-0.006849	-0.016298	0.017704	-0.024633	0.011665	-0.044599	-0.008117
3888.49	-0.013238	-0.009763	0.000832	0.002593	-0.011806	-0.007636	-0.017184	0.017491	-0.025592	0.011995	-0.045383	-0.008855
3890.42	-0.013349	-0.009879	0.000627	0.003104	-0.011368	-0.007082	-0.016306	0.017123	-0.02496	0.011137	-0.045202	-0.008708
3892.35	-0.012563	-0.008685	0.001155	0.003321	-0.01052	-0.006379	-0.01617	0.018196	-0.024297	0.012037	-0.044073	-0.00797
3894.28	-0.012715	-0.009179	0.001286	0.003003	-0.011197	-0.006976	-0.016828	0.018302	-0.025158	0.012691	-0.044421	-0.00841
3896.21	-0.013014	-0.009814	0.000986	0.002868	-0.011635	-0.007257	-0.016824	0.017603	-0.02542	0.01211	-0.044995	-0.008821
3898.14	-0.012199	-0.008827	0.000775	0.003147	-0.010674	-0.006302	-0.015886	0.017458	-0.024736	0.011521	-0.044467	-0.008045
3900.07	-0.010957	-0.007101	0.001154	0.003123	-0.00944	-0.005167	-0.015396	0.018022	-0.023955	0.01169	-0.043796	-0.006776
3901.99	-0.010856	-0.006717	0.001392	0.003342	-0.008943	-0.004896	-0.015404	0.018302	-0.02392	0.011943	-0.043586	-0.006471
3903.92	-0.010944	-0.006635	0.001806	0.003654	-0.008661	-0.004817	-0.014698	0.018661	-0.023688	0.012206	-0.043242	-0.006289
3905.85	-0.011983	-0.007753	0.002282	0.003534	-0.009771	-0.005756	-0.015598	0.019011	-0.024182	0.012955	-0.043607	-0.007125
3907.78	-0.01347	-0.009541	0.002101	0.003254	-0.011405	-0.007128	-0.016567	0.018555	-0.02526	0.013091	-0.044946	-0.008755
3909.71	-0.014166	-0.010478	0.001832	0.00316	-0.012096	-0.007656	-0.016674	0.018085	-0.025645	0.012894	-0.045591	-0.00936
3911.64	-0.01389	-0.010404	0.001946	0.003154	-0.011966	-0.007515	-0.016555	0.018153	-0.025376	0.012901	-0.045441	-0.009132
3913.57	-0.013464	-0.010094	0.001996	0.003253	-0.011785	-0.007402	-0.016467	0.018199	-0.025407	0.012816	-0.045159	-0.009093
3915.5	-0.012668	-0.009341	0.002132	0.003665	-0.010824	-0.006671	-0.015689	0.018249	-0.024971	0.012736	-0.044213	-0.008265
3917.43	-0.011896	-0.008315	0.002472	0.003891	-0.009947	-0.005919	-0.015287	0.018878	-0.024216	0.013109	-0.043582	-0.007418
3919.35	-0.012136	-0.008329	0.002506	0.004005	-0.010486	-0.006047	-0.015642	0.01906	-0.024282	0.013245	-0.043949	-0.007689
3921.28	-0.012426	-0.008535	0.002351	0.003995	-0.010835	-0.006373	-0.015872	0.018902	-0.024674	0.013179	-0.044215	-0.007974
3923.21	-0.012068	-0.008175	0.002332	0.004263	-0.010274	-0.006042	-0.015357	0.018992	-0.024488	0.0131	-0.043815	-0.007506
3925.14	-0.011672	-0.007747	0.002631	0.004161	-0.009962	-0.00576	-0.015163	0.019245	-0.024113	0.013348	-0.043645	-0.007115
3927.07	-0.012338	-0.008539	0.002511	0.003866	-0.010789	-0.006428	-0.015947	0.019034	-0.02463	0.013477	-0.044571	-0.007963
3929	-0.01212	-0.008557	0.002391	0.004128	-0.010646	-0.006268	-0.015547	0.018828	-0.024453	0.013179	-0.044555	-0.0078
3930.93	-0.011445	-0.007639	0.002603	0.004303	-0.009666	-0.005539	-0.015029	0.019385	-0.024015	0.013376	-0.043441	-0.006938
3932.86	-0.011671	-0.007663	0.002963	0.004336	-0.009726	-0.005689	-0.015117	0.019832	-0.024061	0.013834	-0.043379	-0.007047
3934.78	-0.012646	-0.008706	0.00305	0.004081	-0.010798	-0.006587	-0.015802	0.019563	-0.024701	0.013856	-0.044532	-0.007916
3936.71	-0.013062	-0.00944	0.003009	0.004042	-0.011245	-0.006837	-0.01592	0.019127	-0.025027	0.013654	-0.044978	-0.008364
3938.64	-0.012666	-0.009321	0.002964	0.004055	-0.011102	-0.006616	-0.015849	0.019116	-0.024974	0.013684	-0.044857	-0.008214
3940.57	-0.012632	-0.009263	0.00287	0.004165	-0.01101	-0.006386	-0.015736	0.019234	-0.024879	0.013419	-0.044714	-0.008032
3942.5	-0.011892	-0.008442	0.003121	0.004434	-0.010223	-0.005716	-0.015071	0.019562	-0.024223	0.013539	-0.043757	-0.007236
3944.43	-0.011729	-0.008079	0.003147	0.00426	-0.010208	-0.005875	-0.015432	0.019739	-0.024388	0.014203	-0.043801	-0.007089
3946.36	-0.012095	-0.008312	0.003055	0.004296	-0.01037	-0.006038	-0.015369	0.019632	-0.02451	0.014043	-0.043941	-0.007247
3948.29	-0.01173	-0.00784	0.003354	0.004569	-0.009738	-0.005551	-0.014778	0.019807	-0.024057	0.014041	-0.043518	-0.006822
3950.22	-0.01216	-0.00823	0.003388	0.004477	-0.01022	-0.005985	-0.015173	0.019781	-0.024318	0.014199	-0.04417	-0.007259
3952.14	-0.012885	-0.009032	0.0032	0.004256	-0.011073	-0.006583	-0.015554	0.019491	-0.024791	0.013991	-0.044919	-0.007991
3954.07	-0.01309	-0.009445	0.00313	0.00428	-0.011323	-0.006852	-0.015737	0.019379	-0.025082	0.013906	-0.045136	-0.008274
3956	-0.012966	-0.009383	0.003145	0.004299	-0.011148	-0.006787	-0.015687	0.019471	-0.025054	0.013917	-0.04488	-0.008106
3957.93	-0.012887	-0.009322	0.003324	0.004247	-0.011098	-0.006704	-0.015541	0.019511	-0.024986	0.013985	-0.044862	-0.007937
3959.86	-0.012895	-0.009249	0.003453	0.004377	-0.011147	-0.006603	-0.015511	0.019469	-0.024862	0.014101	-0.044917	-0.00805
3961.79	-0.012825	-0.008901	0.003553	0.0044	-0.010989	-0.006383	-0.015446	0.019633	-0.02455	0.014207	-0.044592	-0.008012
3963.72	-0.013097	-0.009173	0.003479	0.004317	-0.011254	-0.006715	-0.015743	0.019765	-0.024781	0.014121	-0.044898	-0.008197
3965.65	-0.013408	-0.009606	0.003283	0.004289	-0.011587	-0.007126	-0.015979	0.019622	-0.02517	0.01393	-0.045449	-0.008528
3967.57	-0.013234	-0.009497	0.003288	0.004301	-0.011358	-0.007059	-0.015801	0.019488	-0.025185	0.01403	-0.045222	-0.008377
3969.5	-0.012932	-0.009248	0.00336	0.004325	-0.011096	-0.006727	-0.015591	0.019513	-0.024996	0.01435	-0.045048	-0.008079
3971.43	-0.012967	-0.00919	0.003337	0.004163	-0.011111	-0.006584	-0.015576	0.019664	-0.024929	0.014391	-0.045148	-0.008039
3973.36	-0.012894	-0.009185	0.003418	0.004335	-0.011056	-0.006522	-0.015577	0.019764	-0.024941	0.014163	-0.045026	-0.007918
3975.29	-0.01269	-0.009065	0.003485	0.004573	-0.010953	-0.00634	-0.015501	0.019823	-0.024816	0.014269	-0.044981	-0.007781
3977.22	-0.01308	-0.009186	0.003378	0.004353	-0.011254	-0.006605	-0.015706	0.01978	-0.024945	0.014365	-0.045316	-0.008014
3979.15	-0.013473	-0.009507	0.003448	0.004255	-0.011674	-0.007004	-0.015934	0.019755	-0.025088	0.014345	-0.045725	-0.008318
3981.08	-0.013422	-0.009509	0.003489	0.0043	-0.011596	-0.007046	-0.015904	0.019793	-0.025047	0.014607	-0.045789	-0.008424
3983.01	-0.013492	-0.009641	0.00344	0.004281	-0.011584	-0.007176	-0.015891	0.019873	-0.025209	0.014777	-0.045798	-0.008456
3984.93	-0.013561	-0.009735	0.003477	0.00432	-0.011721	-0.007092	-0.015974	0.019837	-0.025243	0.014568	-0.045766	-0.008422
3986.86	-0.013574	-0.009705	0.003451	0.004344	-0.011828	-0.007003	-0.01602	0.019666	-0.025293	0.014487	-0.045643	-0.008446
3988.79	-0.013346	-0.009534	0.003418	0.004352	-0.011528	-0.006823	-0.015768	0.01978	-0.025174	0.014611	-0.045384	-0.008141
3990.72	-0.013047	-0.009191	0.003509	0.004333	-0.01119	-0.006679	-0.015623	0.019936	-0.025012	0.014673	-0.045077	-0.007905
3992.65	-0.013292	-0.009411	0.003519	0.004271	-0.011548	-0.006972	-0.015818	0.019828	-0.025269	0.014601	-0.045333	-0.008206
3994.58	-0.013447	-0.009609	0.003388	0.00423	-0.011764	-0.007062	-0.015951	0.019807	-0.025366	0.014435	-0.045986	-0.008341
3996.51	-0.013656	-0.009789	0.003268	0.004209	-0.012107	-0.007259	-0.016179	0.019841	-0.025476	0.014475	-0.04627	-0.00863
3998.44	-0.013805	-0.010104	0.003251	0.004287	-0.012317	-0.007501	-0.016115	0.019689	-0.025597	0.014509	-0.046002	-0.008877
4000.36	-0.01373	-0.010208	0.003259	0.004253	-0.012225	-0.007467	-0.016064	0.019608	-0.025586	0.014515	-0.04586	-0.008837

## Sheet: FTIR 1º derivative
	353_1.1	353_1.2	353_1.3	353_1.4	353_2.1	353_2.2	353_2.3	353_2.4	353_3.1	353_3.2	353_3.3	353_3.4
599.862	0.004568	-0.007675	-0.002035	-0.01354	-0.003922	0.002017	0.013956	0.004277	-0.005519	-0.00226	-0.006304	-0.010151
601.791	0.003147	-0.009242	-0.002134	-0.018985	-0.009306	-0.003943	0.007743	5e-05	-0.007033	-0.000964	-0.013862	-0.011337
603.719	-0.006389	-0.006122	-0.004949	-0.025488	-0.017268	-0.014731	-0.008171	-0.010609	-0.013579	-0.006924	-0.009802	-0.005151
605.648	-0.017865	-0.007557	-0.004845	-0.025428	-0.022747	-0.027242	-0.019275	-0.021285	-0.02036	-0.012306	-0.009425	-0.006742
607.577	-0.024637	-0.018083	-0.009147	-0.015892	-0.022784	-0.034241	-0.02096	-0.022899	-0.026503	-0.017965	-0.010281	-0.015573
609.506	-0.028007	-0.027343	-0.016602	-0.008183	-0.018026	-0.034059	-0.024087	-0.017743	-0.029038	-0.01871	-0.005032	-0.025658
611.435	-0.022798	-0.023574	-0.017856	0.003287	-0.007732	-0.025246	-0.021987	-0.012534	-0.016544	-0.00709	0.005127	-0.028989
613.363	-0.010446	-0.008942	-0.01105	0.00984	0.00514	-0.006472	-0.020241	-0.0075	0.012719	0.006643	0.019056	-0.010073
615.292	0.005398	0.010964	-0.001526	0.01026	0.009133	0.012317	-0.011912	-0.009242	0.030553	0.009332	0.025967	0.019094
617.221	0.021396	0.030614	0.013535	0.007524	0.017008	0.026838	0.004656	-0.008787	0.028284	0.009021	0.025497	0.03563
619.15	0.035828	0.034678	0.027699	0.01291	0.02469	0.034915	0.025839	0.00405	0.021136	0.017528	0.015445	0.032129
621.079	0.042498	0.030407	0.029677	0.019	0.029287	0.034359	0.038938	0.021935	0.010097	0.025931	0.00792	0.021406
623.008	0.03883	0.029139	0.030287	0.021553	0.033319	0.027696	0.037163	0.032208	0.009571	0.033657	0.008651	0.014565
624.936	0.033172	0.023651	0.030008	0.02549	0.033442	0.024639	0.032966	0.034918	0.020467	0.033684	0.009167	0.016505
626.865	0.024001	0.015039	0.026823	0.022791	0.02828	0.023037	0.030097	0.028052	0.023307	0.021802	0.007181	0.021272
628.794	0.012992	0.010071	0.02037	0.017086	0.018392	0.016732	0.020461	0.015125	0.014114	0.008957	0.001541	0.018726
630.723	0.007205	0.006614	0.008762	0.011507	0.011743	0.011739	0.004832	0.006982	0.006175	0.002571	0.007377	0.011952
632.652	0.003613	0.003581	-0.000211	0.005461	0.002691	0.008258	-0.002118	0.003141	0.001474	0.002824	0.013376	0.006018
634.58	0.003479	0.003654	-0.003446	0.000312	-0.001726	0.004909	-0.00204	0.000979	-0.001823	0.004205	0.009123	0.002368
636.509	0.003959	0.003493	0.001718	-0.00083	0.000228	0.0039	-0.000133	0.002303	-0.000385	0.004939	0.006371	0.003861
638.438	0.004482	0.002085	0.006508	0.002508	0.00222	0.004614	0.002462	0.005473	0.000679	0.004763	0.002357	0.004798
640.367	0.005131	0.003133	0.007242	0.006475	0.003915	0.005098	0.005183	0.007054	0.001797	0.003199	2.2e-05	0.003757
642.296	0.005345	0.004347	0.005262	0.006656	0.005193	0.005775	0.005746	0.005734	0.003945	0.000772	0.002559	0.002464
644.225	0.00652	0.004534	0.003727	0.005053	0.006373	0.006652	0.004483	0.003335	0.004862	-0.000202	0.003619	0.001358
646.153	0.005925	0.005522	0.003059	0.003065	0.004814	0.005153	0.004025	0.001081	0.003736	6.7e-05	0.000222	0.001265
648.082	0.003975	0.004463	0.002251	0.000441	0.00362	0.002506	0.002215	0.000221	0.002085	0.001134	-0.0019	0.002368
650.011	0.001862	0.00277	0.002313	-0.00174	0.002545	-0.000185	0.000764	0.000618	-2e-06	0.000974	-0.000385	0.002064
651.94	0.000591	0.002204	0.001961	-0.00126	0.00187	-0.000879	0.001182	-6e-05	-0.001239	0.000806	0.000618	0.001086
653.869	0.000288	0.001497	0.002605	0.000324	0.002262	0.000342	0.001394	-0.00018	-0.000892	0.000597	0.001125	0.001396
655.797	0.000926	0.001117	0.003228	0.001004	0.00241	0.001246	0.001189	0.000951	0.000387	0.000417	0.002559	0.001959
657.726	0.001078	0.000948	0.001977	0.001362	0.002409	0.001154	0.000565	0.001201	0.001725	0.001179	0.002968	0.002393
659.655	0.001604	0.000823	0.000648	0.001513	0.001617	0.001044	0.000589	0.001114	0.002057	0.001767	0.002435	0.002935
661.584	0.002138	0.000911	0.000529	0.001215	0.000944	0.001218	0.001209	0.001305	0.0019	0.002141	0.001791	0.002167
663.513	0.000919	0.000684	-0.000363	0.000236	-0.0001	0.000139	0.000437	9.3e-05	0.000491	0.000973	3e-06	-0.000284
665.442	-0.000301	0.00023	-0.000955	-9.3e-05	-0.000714	-0.000612	-0.00031	-0.00117	-0.000843	-0.000223	-0.001456	-0.001516
667.37	-0.001289	-0.000179	-0.000949	-0.000261	-0.001022	-0.000752	-0.001345	-0.001489	-0.001318	-0.00107	-0.001856	-0.001605
669.299	-0.001743	-0.000579	-0.001113	-0.000367	-0.001449	-0.001064	-0.002196	-0.001647	-0.001349	-0.001451	-0.001762	-0.001557
671.228	-0.001714	-0.001184	-0.001059	-0.00055	-0.001535	-0.001525	-0.002184	-0.001723	-0.00133	-0.001303	-0.001672	-0.001537
673.157	-0.001425	-0.001601	-0.000716	-0.000837	-0.00147	-0.001513	-0.001315	-0.001485	-0.001088	-0.000994	-0.001032	-0.001227
675.086	-0.001711	-0.002022	-0.001402	-0.001809	-0.001702	-0.001757	-0.000994	-0.001848	-0.001538	-0.00142	-0.000849	-0.001648
677.014	-0.002229	-0.002456	-0.002682	-0.003005	-0.002113	-0.002449	-0.001906	-0.002613	-0.002732	-0.002808	-0.001815	-0.002573
678.943	-0.001989	-0.002248	-0.00248	-0.002837	-0.002032	-0.002301	-0.002037	-0.002357	-0.002849	-0.003271	-0.002208	-0.002283
680.872	-0.001855	-0.001835	-0.00205	-0.002052	-0.001978	-0.001926	-0.00198	-0.001935	-0.002415	-0.003076	-0.002105	-0.001871
682.801	-0.001534	-0.001364	-0.001708	-0.001243	-0.001671	-0.001478	-0.001649	-0.00167	-0.001741	-0.002439	-0.002004	-0.001613
684.73	-0.001166	-0.001119	-0.001375	-0.000921	-0.001218	-0.001177	-0.0012	-0.001574	-0.001275	-0.001698	-0.001748	-0.001268
686.658	-0.000831	-0.000955	-0.000968	-0.000765	-0.000808	-0.000798	-0.000771	-0.001367	-0.000928	-0.00119	-0.000937	-0.000959
688.587	-0.000286	-0.000528	-0.000222	-0.000491	-0.000131	-0.000271	-0.000316	-0.000779	-0.000539	-0.000743	-8.4e-05	-0.000679
690.516	0.000505	0.000263	0.00064	0.00011	0.000608	0.000308	0.000188	0.000177	0.000102	-5.1e-05	0.000418	-3.9e-05
692.445	0.001225	0.001282	0.001555	0.001085	0.001282	0.00092	0.000816	0.001224	0.000796	0.000847	0.001014	0.000834
694.374	0.001656	0.001977	0.002049	0.001766	0.001752	0.001391	0.001473	0.001894	0.001183	0.001444	0.001607	0.001572
696.303	0.00146	0.001778	0.001627	0.001384	0.001474	0.001248	0.001485	0.001603	0.001033	0.001236	0.0013	0.001589
698.231	0.000468	0.000601	0.000582	0.000226	0.000403	0.000306	0.000534	0.000395	4.8e-05	0.000297	0.000378	0.000556
700.16	-0.00099	-0.000982	-0.000916	-0.001306	-0.0012	-0.001099	-0.001007	-0.001299	-0.00132	-0.001216	-0.000967	-0.001139
702.089	-0.002521	-0.002598	-0.002597	-0.002934	-0.002791	-0.002596	-0.002692	-0.002939	-0.002587	-0.002788	-0.002682	-0.002839
704.018	-0.003846	-0.003879	-0.003898	-0.004025	-0.003881	-0.003869	-0.003909	-0.004093	-0.003515	-0.003843	-0.003955	-0.004169
705.947	-0.004585	-0.004462	-0.00442	-0.004349	-0.004254	-0.004454	-0.004297	-0.004533	-0.003865	-0.004337	-0.004377	-0.004724
707.875	-0.004585	-0.004342	-0.004369	-0.004015	-0.004048	-0.004186	-0.004073	-0.004316	-0.003611	-0.004202	-0.004344	-0.004415
709.804	-0.003978	-0.003678	-0.003842	-0.003381	-0.003458	-0.003482	-0.003496	-0.003729	-0.002987	-0.00349	-0.004027	-0.003867
711.733	-0.002819	-0.002614	-0.002719	-0.002485	-0.002445	-0.002549	-0.00252	-0.002723	-0.002193	-0.002393	-0.002914	-0.002943
713.662	-0.00134	-0.001221	-0.001401	-0.001302	-0.0012	-0.001379	-0.001215	-0.001293	-0.001092	-0.000967	-0.001347	-0.001529
715.591	-0.000267	-0.000268	-0.000516	-0.000357	-0.000243	-0.000441	-0.00028	-0.000196	-0.000247	-2e-05	-0.000353	-0.00046
717.52	-0.000423	-0.000424	-0.000612	-0.000377	-0.000336	-0.000463	-0.000393	-0.00034	-0.00049	-0.000345	-0.00055	-0.000473
719.448	-0.001901	-0.001857	-0.002005	-0.001659	-0.001822	-0.001671	-0.001786	-0.001823	-0.001901	-0.001931	-0.002157	-0.001905
721.377	-0.004211	-0.004114	-0.004281	-0.00384	-0.004128	-0.00378	-0.004101	-0.004181	-0.004098	-0.004171	-0.004522	-0.004353
723.306	-0.006245	-0.006103	-0.006275	-0.00608	-0.006175	-0.00596	-0.006137	-0.006361	-0.006047	-0.00618	-0.00656	-0.006634
725.235	-0.007025	-0.006932	-0.007067	-0.007134	-0.007029	-0.007098	-0.006982	-0.007196	-0.006803	-0.007075	-0.007421	-0.007629
727.164	-0.006558	-0.006484	-0.006687	-0.006717	-0.006612	-0.00685	-0.006578	-0.006683	-0.006376	-0.006713	-0.007083	-0.007322
729.092	-0.005483	-0.005332	-0.005638	-0.005571	-0.005466	-0.005761	-0.005465	-0.005608	-0.005376	-0.005782	-0.006113	-0.00615
731.021	-0.004106	-0.003817	-0.004224	-0.004067	-0.004045	-0.004172	-0.004079	-0.004257	-0.00408	-0.004466	-0.004688	-0.004507
732.95	-0.002412	-0.002207	-0.002586	-0.00235	-0.002492	-0.002341	-0.002547	-0.002691	-0.002591	-0.002907	-0.002894	-0.002836
734.879	-0.000877	-0.000777	-0.001036	-0.000833	-0.001051	-0.000843	-0.001131	-0.001273	-0.001284	-0.001534	-0.0012	-0.001283
736.808	-7e-05	-2.3e-05	-0.000175	-6.5e-05	-0.00028	-0.000221	-0.000339	-0.000523	-0.000589	-0.000887	-0.000523	-0.00048
738.737	-0.000448	-0.000388	-0.000564	-0.000456	-0.000626	-0.00068	-0.000663	-0.000854	-0.000885	-0.001194	-0.000998	-0.00102
740.665	-0.002082	-0.001852	-0.002162	-0.002002	-0.002045	-0.002178	-0.002078	-0.002356	-0.002162	-0.002363	-0.002538	-0.002579
742.594	-0.004235	-0.003902	-0.004223	-0.00403	-0.003914	-0.004156	-0.003957	-0.004346	-0.003937	-0.003997	-0.004621	-0.004515
744.523	-0.005967	-0.005686	-0.005874	-0.005688	-0.005581	-0.005634	-0.005528	-0.005852	-0.005449	-0.005438	-0.006178	-0.006054
746.452	-0.006607	-0.006517	-0.006553	-0.006427	-0.006407	-0.006172	-0.006251	-0.006384	-0.006084	-0.006084	-0.006619	-0.006635
748.381	-0.006194	-0.006206	-0.006263	-0.006145	-0.006123	-0.00584	-0.005977	-0.005953	-0.005679	-0.005829	-0.006023	-0.006183
750.309	-0.00507	-0.005066	-0.005221	-0.005109	-0.004979	-0.004845	-0.00491	-0.004884	-0.004531	-0.00494	-0.004904	-0.005044
752.238	-0.003835	-0.003752	-0.003999	-0.003844	-0.003649	-0.0037	-0.003681	-0.003767	-0.003305	-0.003761	-0.00373	-0.003839
754.167	-0.003126	-0.002976	-0.003238	-0.002978	-0.00281	-0.002999	-0.002926	-0.003081	-0.002596	-0.002826	-0.003178	-0.003074
756.096	-0.00286	-0.002746	-0.002928	-0.002647	-0.002559	-0.002769	-0.002653	-0.002807	-0.00247	-0.002412	-0.003066	-0.0028
758.025	-0.002711	-0.002591	-0.002718	-0.002566	-0.002536	-0.002551	-0.002568	-0.002647	-0.002414	-0.002296	-0.002919	-0.002621
759.954	-0.002407	-0.002284	-0.002375	-0.002414	-0.002337	-0.002255	-0.002396	-0.002399	-0.002141	-0.002086	-0.002538	-0.002396
761.882	-0.002177	-0.002086	-0.002151	-0.002217	-0.002138	-0.0021	-0.00216	-0.002173	-0.00195	-0.001946	-0.002144	-0.002248
763.811	-0.002433	-0.002338	-0.002339	-0.002348	-0.002407	-0.00234	-0.002284	-0.002344	-0.002273	-0.002239	-0.002321	-0.002494
765.74	-0.003232	-0.003091	-0.003075	-0.003011	-0.003205	-0.003138	-0.003038	-0.003058	-0.003136	-0.003065	-0.003284	-0.00337
767.669	-0.004175	-0.003963	-0.004031	-0.003918	-0.004088	-0.004062	-0.003947	-0.003914	-0.004037	-0.004014	-0.004533	-0.004368
769.598	-0.004558	-0.004309	-0.004456	-0.004327	-0.004431	-0.004428	-0.004309	-0.004352	-0.004367	-0.004458	-0.005138	-0.004731
771.526	-0.003978	-0.003731	-0.003926	-0.003778	-0.003857	-0.003849	-0.003784	-0.003925	-0.003743	-0.003927	-0.004574	-0.004125
773.455	-0.002732	-0.002546	-0.002767	-0.002569	-0.002681	-0.002691	-0.002665	-0.002821	-0.002546	-0.002639	-0.003215	-0.002905
775.384	-0.001667	-0.001588	-0.001795	-0.001515	-0.001683	-0.001693	-0.001702	-0.001827	-0.001527	-0.001534	-0.001981	-0.001836
777.313	-0.001266	-0.001241	-0.001433	-0.001134	-0.001322	-0.00127	-0.00134	-0.001428	-0.001083	-0.001097	-0.001379	-0.001369
779.242	-0.001381	-0.001288	-0.001528	-0.001323	-0.001388	-0.00137	-0.001455	-0.001509	-0.001024	-0.001143	-0.001308	-0.00136
781.17	-0.001563	-0.001444	-0.001716	-0.001652	-0.001514	-0.00157	-0.001586	-0.001706	-0.001009	-0.00118	-0.001303	-0.001331
783.099	-0.001389	-0.001281	-0.001508	-0.001578	-0.00134	-0.001386	-0.001406	-0.001549	-0.000733	-0.000828	-0.000951	-0.00088
785.028	-0.000656	-0.00054	-0.000711	-0.00087	-0.000641	-0.000658	-0.000731	-0.000837	7.8e-05	5.3e-05	-0.000145	1.3e-05
786.957	0.000506	0.000581	0.0004	0.000297	0.000421	0.0004	0.000332	0.000206	0.001218	0.001235	0.000982	0.001162
788.886	0.001713	0.001717	0.001543	0.001536	0.001516	0.001497	0.001428	0.001263	0.002369	0.002387	0.002216	0.002344
790.815	0.002589	0.002564	0.002404	0.002465	0.002321	0.002289	0.002288	0.002074	0.003186	0.003248	0.003213	0.003297
792.743	0.00267	0.002684	0.002552	0.002597	0.002455	0.002382	0.002473	0.002205	0.003295	0.003386	0.003445	0.003524
794.672	0.0016	0.001638	0.001638	0.001632	0.001488	0.00147	0.001539	0.001336	0.002373	0.002484	0.002429	0.002536
796.601	-0.000417	-0.000248	-0.000231	-0.000201	-0.000391	-0.000263	-0.000326	-0.000342	0.000611	0.000695	0.0003	0.000517
798.53	-0.002515	-0.002232	-0.002335	-0.002149	-0.002343	-0.002137	-0.002245	-0.002192	-0.001297	-0.001316	-0.002068	-0.001838
800.459	-0.003715	-0.003447	-0.003657	-0.003338	-0.003463	-0.003314	-0.003365	-0.003336	-0.002573	-0.002643	-0.003659	-0.003468
802.387	-0.003578	-0.003336	-0.003604	-0.003282	-0.00334	-0.003281	-0.00327	-0.003287	-0.002745	-0.002812	-0.003905	-0.003696
804.316	-0.002412	-0.002237	-0.002462	-0.002184	-0.002302	-0.002258	-0.002204	-0.002327	-0.002095	-0.002182	-0.003088	-0.002858
806.245	-0.001107	-0.001017	-0.001107	-0.00097	-0.001165	-0.001089	-0.001109	-0.001204	-0.001334	-0.001431	-0.00208	-0.001867
808.174	-0.000495	-0.000437	-0.000418	-0.000418	-0.000676	-0.0006	-0.000634	-0.00064	-0.001125	-0.001136	-0.001676	-0.001455
810.103	-0.000874	-0.000772	-0.000786	-0.000799	-0.001013	-0.001014	-0.000984	-0.000987	-0.001703	-0.0016	-0.002117	-0.001872
812.032	-0.002034	-0.001901	-0.001955	-0.001977	-0.002075	-0.002175	-0.002071	-0.002106	-0.002905	-0.002777	-0.003198	-0.003075
813.96	-0.0035	-0.003405	-0.00348	-0.00351	-0.003551	-0.003669	-0.003541	-0.00361	-0.004355	-0.004285	-0.004628	-0.004618
815.889	-0.004829	-0.004771	-0.004903	-0.00484	-0.004974	-0.005008	-0.004938	-0.005026	-0.005735	-0.005752	-0.006042	-0.006078
817.818	-0.005696	-0.005643	-0.005794	-0.005638	-0.005911	-0.005854	-0.005873	-0.005944	-0.006761	-0.006869	-0.007067	-0.007145
819.747	-0.00591	-0.005836	-0.006012	-0.005854	-0.006122	-0.006072	-0.006171	-0.006183	-0.007186	-0.007331	-0.007496	-0.00756
821.676	-0.005506	-0.005411	-0.005661	-0.005507	-0.005673	-0.00568	-0.005788	-0.005824	-0.006993	-0.007111	-0.007277	-0.007288
823.604	-0.004698	-0.004598	-0.004869	-0.004754	-0.004807	-0.004843	-0.004985	-0.005072	-0.00626	-0.006357	-0.006472	-0.006443
825.533	-0.003667	-0.003566	-0.003819	-0.0038	-0.003788	-0.003816	-0.003964	-0.004094	-0.005133	-0.005252	-0.005306	-0.005249
827.462	-0.002582	-0.002507	-0.002761	-0.002763	-0.002765	-0.002762	-0.002886	-0.003062	-0.003885	-0.004013	-0.004093	-0.003984
829.391	-0.001704	-0.001608	-0.001867	-0.001835	-0.001902	-0.001925	-0.002001	-0.002162	-0.002784	-0.002914	-0.003042	-0.002904
831.32	-0.001206	-0.00106	-0.001313	-0.001257	-0.001357	-0.001434	-0.001462	-0.001584	-0.002027	-0.002171	-0.002317	-0.002182
833.249	-0.001137	-0.000966	-0.001197	-0.001144	-0.00121	-0.001282	-0.001323	-0.001452	-0.00173	-0.00186	-0.002078	-0.001927
835.177	-0.001431	-0.001253	-0.001447	-0.001396	-0.001413	-0.001452	-0.001502	-0.001686	-0.001812	-0.001913	-0.002177	-0.002052
837.106	-0.001825	-0.001634	-0.00177	-0.001719	-0.001691	-0.001704	-0.001742	-0.001983	-0.002007	-0.002069	-0.002333	-0.002244
839.035	-0.001975	-0.001757	-0.001903	-0.001855	-0.00176	-0.001759	-0.001815	-0.002025	-0.001997	-0.002063	-0.002307	-0.002246
840.964	-0.00172	-0.001553	-0.001716	-0.00166	-0.001536	-0.001522	-0.001629	-0.001726	-0.001713	-0.001786	-0.001969	-0.001941
842.893	-0.001218	-0.001121	-0.001268	-0.001216	-0.001114	-0.00109	-0.001225	-0.001247	-0.001247	-0.001288	-0.001423	-0.001389
844.821	-0.000659	-0.000596	-0.000754	-0.000701	-0.000651	-0.000595	-0.000742	-0.000756	-0.000763	-0.000746	-0.000866	-0.000835
846.75	-0.000222	-0.000176	-0.000308	-0.000273	-0.000281	-0.000223	-0.00032	-0.000405	-0.000396	-0.000369	-0.000482	-0.000451
848.679	-2.1e-05	1.4e-05	-3.3e-05	-2e-05	-6.4e-05	-7.6e-05	-7.2e-05	-0.000214	-0.000179	-0.000176	-0.000284	-0.000266
850.608	2.2e-05	5.7e-05	6.1e-05	8.7e-05	4.1e-05	-2e-06	2.5e-05	-6.5e-05	-7.2e-05	-3.9e-05	-0.00017	-0.000157
852.537	8.4e-05	0.000136	0.000147	0.000187	0.000183	0.000163	0.000145	0.000153	0.000124	0.0002	2.3e-05	5e-05
854.465	0.000335	0.000402	0.000427	0.000459	0.000519	0.000519	0.000464	0.000528	0.000512	0.000654	0.000461	0.000488
856.394	0.000812	0.000933	0.000936	0.00097	0.001078	0.001066	0.001037	0.001095	0.001148	0.001313	0.001143	0.001177
858.323	0.001421	0.001573	0.001492	0.001565	0.001689	0.00165	0.001675	0.001721	0.001867	0.002	0.001822	0.001867
860.252	0.001868	0.002012	0.001868	0.001967	0.002071	0.002027	0.002093	0.002109	0.002375	0.002452	0.002184	0.00227
862.181	0.001946	0.002054	0.001908	0.002005	0.002071	0.00209	0.002144	0.002102	0.002509	0.002523	0.002165	0.002276
864.11	0.001679	0.001731	0.001582	0.001686	0.001739	0.001842	0.001833	0.001759	0.002212	0.00222	0.001834	0.001934
866.038	0.001139	0.001168	0.001032	0.001134	0.001211	0.001319	0.001286	0.001208	0.001634	0.001658	0.001281	0.001354
867.967	0.000498	0.000527	0.000434	0.000527	0.00061	0.000683	0.000668	0.000596	0.000958	0.000974	0.00066	0.00068
869.896	-5.9e-05	-2.2e-05	-0.000103	-5e-06	6.5e-05	8.4e-05	7.5e-05	4.2e-05	0.000309	0.000315	4.4e-05	1.9e-05
871.825	-0.000449	-0.00041	-0.000531	-0.000424	-0.000373	-0.00039	-0.000413	-0.000413	-0.000237	-0.000252	-0.00053	-0.000541
873.754	-0.000707	-0.00065	-0.000797	-0.000714	-0.000715	-0.0007	-0.000744	-0.000762	-0.000654	-0.000708	-0.000971	-0.000913
875.682	-0.000836	-0.000783	-0.000931	-0.00088	-0.000907	-0.000836	-0.000921	-0.000989	-0.000949	-0.001022	-0.001233	-0.001124
877.611	-0.000842	-0.000819	-0.000973	-0.000945	-0.000952	-0.000898	-0.000964	-0.001073	-0.001125	-0.00117	-0.001321	-0.001208
879.54	-0.000813	-0.000794	-0.000932	-0.000897	-0.000912	-0.000907	-0.000909	-0.001038	-0.001176	-0.001162	-0.001279	-0.001214
881.469	-0.000757	-0.00074	-0.000869	-0.000796	-0.000813	-0.000824	-0.000836	-0.000957	-0.001112	-0.001073	-0.001179	-0.001182
883.398	-0.000706	-0.000677	-0.000811	-0.000718	-0.000687	-0.000739	-0.000776	-0.000821	-0.000983	-0.000966	-0.001086	-0.001095
885.327	-0.000678	-0.000618	-0.000746	-0.000656	-0.000583	-0.000648	-0.000662	-0.000657	-0.000822	-0.000857	-0.000971	-0.000938
887.255	-0.000615	-0.000519	-0.000619	-0.000586	-0.000455	-0.000482	-0.00048	-0.000491	-0.000656	-0.000709	-0.00078	-0.000734
889.184	-0.000472	-0.000379	-0.000441	-0.000464	-0.000285	-0.000265	-0.00025	-0.000314	-0.000437	-0.000468	-0.000529	-0.000484
891.113	-0.000279	-0.000193	-0.000241	-0.000263	-0.000106	-5e-05	6e-06	-0.000114	-0.000186	-0.000189	-0.000238	-0.000196
893.042	-9.1e-05	1.7e-05	-5.9e-05	-9e-06	7.5e-05	0.00016	0.000195	8.2e-05	1.6e-05	6.4e-05	9e-06	4.8e-05
894.971	0.000103	0.000217	9.3e-05	0.000225	0.000249	0.000319	0.000312	0.000258	0.000199	0.000226	0.000175	0.000219
896.899	0.000314	0.000433	0.00029	0.000435	0.000442	0.000452	0.000449	0.000467	0.000348	0.000334	0.000331	0.000381
898.828	0.000607	0.000711	0.000589	0.000684	0.000709	0.000673	0.000665	0.000698	0.00051	0.000526	0.000554	0.000584
900.757	0.001049	0.001094	0.001038	0.001031	0.001093	0.001022	0.000993	0.001025	0.000806	0.000817	0.000885	0.000899
902.686	0.001643	0.001661	0.001635	0.001547	0.001576	0.001512	0.001459	0.001503	0.001269	0.00128	0.001389	0.001386
904.615	0.002332	0.002381	0.002323	0.002243	0.002187	0.002153	0.002102	0.00215	0.001864	0.001904	0.002036	0.002029
906.544	0.003015	0.00308	0.003016	0.002977	0.00285	0.00286	0.002836	0.00287	0.002499	0.002551	0.002738	0.00276
908.472	0.003545	0.00359	0.003534	0.003513	0.003359	0.003381	0.003405	0.003407	0.003039	0.003077	0.003389	0.00339
910.401	0.00365	0.003651	0.00363	0.003583	0.003476	0.003491	0.00352	0.003499	0.003253	0.003277	0.003687	0.003633
912.33	0.003101	0.003045	0.003078	0.003013	0.003003	0.002998	0.003025	0.002977	0.002894	0.002937	0.003313	0.003236
914.259	0.001888	0.001819	0.001868	0.001799	0.001913	0.001879	0.001933	0.001905	0.001911	0.001965	0.002254	0.00214
916.188	0.00024	0.000265	0.000271	0.000209	0.00041	0.000397	0.00045	0.000475	0.000502	0.000578	0.000677	0.000581
918.116	-0.001411	-0.001307	-0.001316	-0.001321	-0.001085	-0.001069	-0.001036	-0.000958	-0.000936	-0.000884	-0.001051	-0.001011
920.045	-0.002624	-0.0025	-0.002497	-0.002443	-0.00221	-0.002164	-0.00215	-0.00206	-0.002044	-0.002023	-0.002359	-0.002207
921.974	-0.003107	-0.002993	-0.003004	-0.00292	-0.002693	-0.002661	-0.002644	-0.002595	-0.002509	-0.002487	-0.002913	-0.002717
923.903	-0.002861	-0.002793	-0.002831	-0.002693	-0.002462	-0.002453	-0.002422	-0.002444	-0.002259	-0.002253	-0.002679	-0.00247
925.832	-0.002082	-0.002057	-0.002139	-0.001925	-0.001702	-0.001675	-0.001624	-0.001706	-0.001481	-0.001453	-0.001815	-0.001631
927.76	-0.001073	-0.001043	-0.0011	-0.000951	-0.000706	-0.000643	-0.000583	-0.000675	-0.000412	-0.000369	-0.000659	-0.000525
929.689	-7.9e-05	-3e-06	-1e-06	1.3e-05	0.000292	0.000365	0.000382	0.00034	0.00066	0.000675	0.000441	0.000546
931.618	0.000757	0.00085	0.000874	0.000836	0.001121	0.001168	0.001152	0.001195	0.00155	0.001544	0.001317	0.001398
933.547	0.001336	0.001414	0.001425	0.001406	0.001658	0.001697	0.00169	0.00179	0.002164	0.002168	0.001901	0.001965
935.476	0.001597	0.001647	0.001634	0.001653	0.001859	0.001902	0.001921	0.002012	0.002407	0.00243	0.002127	0.00221
937.405	0.001528	0.001563	0.001513	0.001592	0.001727	0.001784	0.001865	0.001904	0.002296	0.002333	0.002019	0.002124
939.333	0.00124	0.001278	0.001213	0.001326	0.001406	0.001458	0.001601	0.001592	0.001976	0.002029	0.001652	0.001798
941.262	0.000909	0.000945	0.00093	0.000992	0.001078	0.001087	0.001283	0.001231	0.001591	0.001645	0.001195	0.0014
943.191	0.000722	0.000754	0.000763	0.000807	0.000884	0.000875	0.001041	0.001011	0.001297	0.001343	0.000882	0.001102
945.12	0.000795	0.000862	0.000855	0.000928	0.000949	0.000961	0.00104	0.001075	0.001269	0.001334	0.000868	0.001069
947.049	0.001253	0.001323	0.001341	0.001407	0.001359	0.001392	0.001412	0.001472	0.00161	0.001705	0.001299	0.001481
948.977	0.00215	0.002214	0.00222	0.002268	0.002149	0.002227	0.002223	0.002237	0.002348	0.002491	0.002194	0.002331
950.906	0.00348	0.003537	0.003484	0.003525	0.003364	0.003455	0.003452	0.003446	0.00357	0.00371	0.003508	0.003563
952.835	0.005093	0.005115	0.005038	0.005074	0.004905	0.004947	0.004943	0.00496	0.005154	0.005235	0.00515	0.005131
954.764	0.00676	0.006764	0.006674	0.006714	0.006572	0.006542	0.006562	0.006626	0.006828	0.006887	0.006967	0.006896
956.693	0.008289	0.008264	0.008204	0.008248	0.008146	0.008048	0.00812	0.008219	0.008352	0.008431	0.00876	0.008617
958.622	0.009241	0.009204	0.0092	0.009231	0.009166	0.009035	0.00917	0.00923	0.009328	0.009393	0.009984	0.009795
960.55	0.009198	0.009169	0.009213	0.009214	0.009168	0.009096	0.009226	0.009269	0.009375	0.009366	0.01011	0.009958
962.479	0.008207	0.008213	0.00829	0.008262	0.008178	0.008249	0.008289	0.008372	0.00845	0.008402	0.009151	0.009038
964.408	0.006671	0.006717	0.006801	0.006764	0.006635	0.006791	0.006769	0.006942	0.006969	0.006921	0.007593	0.00746
966.337	0.004992	0.005071	0.005117	0.00511	0.005013	0.005158	0.005166	0.005368	0.005399	0.005426	0.005893	0.005785
968.266	0.003523	0.003598	0.003627	0.00364	0.003696	0.003751	0.003856	0.004012	0.004092	0.004268	0.004471	0.004371
970.194	0.002475	0.002519	0.002587	0.002575	0.002826	0.002805	0.002979	0.003032	0.003286	0.003496	0.003514	0.003415
972.123	0.001873	0.001948	0.001988	0.001998	0.002395	0.002381	0.002505	0.002468	0.002989	0.003068	0.002966	0.002937
974.052	0.001999	0.002103	0.002073	0.002155	0.002613	0.002635	0.00264	0.002621	0.003325	0.003292	0.003144	0.003165
975.981	0.003219	0.003298	0.003253	0.003365	0.0038	0.00383	0.003781	0.003793	0.004555	0.004555	0.004451	0.004445
977.91	0.005425	0.005497	0.005418	0.00551	0.005921	0.005963	0.005892	0.005952	0.006684	0.006771	0.006785	0.006716
979.839	0.008031	0.00814	0.008025	0.008068	0.008509	0.008555	0.00846	0.008553	0.009235	0.009454	0.00962	0.009536
981.767	0.010428	0.010532	0.010476	0.010448	0.010972	0.010993	0.010907	0.011005	0.011661	0.011991	0.012364	0.012264
983.696	0.012258	0.012293	0.01233	0.012254	0.012889	0.012879	0.012862	0.012915	0.013601	0.013939	0.014485	0.014392
985.625	0.013425	0.013385	0.01345	0.013404	0.014154	0.014105	0.014176	0.014175	0.014919	0.015206	0.015884	0.015809
987.554	0.014119	0.014057	0.014118	0.014093	0.014944	0.014847	0.01493	0.014931	0.015769	0.016038	0.016807	0.016692
989.483	0.014655	0.014592	0.014647	0.01457	0.015475	0.015378	0.015333	0.015363	0.016256	0.016567	0.017356	0.017195
991.411	0.015108	0.01505	0.015073	0.01495	0.015772	0.01574	0.015577	0.015598	0.016378	0.01666	0.017602	0.017427
993.34	0.015307	0.015258	0.015243	0.015121	0.015756	0.015756	0.015619	0.015602	0.016187	0.016432	0.017548	0.017397
995.269	0.01518	0.015033	0.015076	0.014923	0.015374	0.015371	0.015302	0.015349	0.015732	0.015972	0.017124	0.017008
997.198	0.014761	0.0145	0.014675	0.014449	0.014692	0.014652	0.014684	0.014832	0.015015	0.015354	0.016307	0.016307
999.127	0.014165	0.013921	0.014184	0.013914	0.013956	0.013869	0.013914	0.014131	0.014318	0.014674	0.015213	0.0154
1001.06	0.013683	0.013525	0.013836	0.013561	0.013425	0.013361	0.013308	0.01347	0.013892	0.014116	0.014349	0.014581
1002.98	0.013545	0.013488	0.013738	0.013541	0.013217	0.013234	0.013119	0.013127	0.013667	0.013817	0.013919	0.014209
1004.91	0.013774	0.013826	0.01391	0.013764	0.013402	0.013411	0.013334	0.013215	0.013643	0.01369	0.013767	0.014223
1006.84	0.014251	0.014267	0.014202	0.014063	0.013783	0.013815	0.013691	0.013582	0.013752	0.013771	0.013902	0.014391
1008.77	0.014741	0.014484	0.01448	0.014327	0.014098	0.014152	0.01391	0.01399	0.013776	0.013875	0.014097	0.014506
1010.7	0.0149	0.014425	0.014628	0.014384	0.014144	0.014057	0.013864	0.01411	0.013511	0.013672	0.013951	0.014257
1012.63	0.014433	0.014012	0.014314	0.013967	0.013634	0.013453	0.01334	0.013564	0.012843	0.012953	0.013296	0.013566
1014.56	0.013293	0.013019	0.013341	0.012979	0.012503	0.012393	0.012361	0.012384	0.011694	0.011812	0.012183	0.012417
1016.49	0.011699	0.011519	0.011775	0.011549	0.010956	0.010969	0.010933	0.010849	0.010093	0.010295	0.010411	0.010766
1018.41	0.009927	0.009842	0.009893	0.009806	0.009248	0.009301	0.009226	0.009075	0.008288	0.008498	0.0083	0.008638
1020.34	0.008164	0.008152	0.008026	0.008074	0.007449	0.00755	0.007387	0.00723	0.006517	0.006723	0.006435	0.006486
1022.27	0.006571	0.006686	0.006454	0.006583	0.005875	0.006017	0.005704	0.005708	0.00504	0.005113	0.00483	0.004706
1024.2	0.005315	0.005564	0.0053	0.005293	0.004697	0.004773	0.004526	0.004672	0.003941	0.003829	0.003531	0.003432
1026.13	0.0043	0.00457	0.00436	0.004209	0.003601	0.00375	0.003639	0.003757	0.003048	0.002927	0.002432	0.00256
1028.06	0.003423	0.003461	0.003475	0.003335	0.002668	0.002845	0.002876	0.002916	0.002318	0.002229	0.00145	0.001804
1029.99	0.002644	0.002501	0.002598	0.002597	0.001997	0.002024	0.002203	0.002142	0.001692	0.001547	0.000748	0.001212
1031.92	0.001947	0.001898	0.001872	0.001965	0.001509	0.001443	0.001646	0.001452	0.001186	0.001119	0.000529	0.000846
1033.85	0.001466	0.00161	0.001405	0.001493	0.001228	0.001179	0.00114	0.000993	0.000834	0.000807	0.000463	0.000644
1035.77	0.001223	0.001546	0.001156	0.001266	0.00119	0.001216	0.000873	0.000863	0.0006	0.00057	0.000264	0.000612
1037.7	0.001197	0.001432	0.001136	0.001154	0.001164	0.001118	0.00088	0.000909	0.00043	0.000572	0.000129	0.000534
1039.63	0.001226	0.001249	0.001208	0.001173	0.001061	0.000991	0.000929	0.000878	0.000379	0.000616	0.000129	0.000422
1041.56	0.001205	0.001036	0.001291	0.001219	0.00101	0.000856	0.000905	0.000875	0.000469	0.000497	0.000266	0.000329
1043.49	0.001234	0.000958	0.001269	0.001203	0.000912	0.000678	0.000825	0.000865	0.000602	0.000356	0.000467	0.000167
1045.42	0.001084	0.000855	0.000996	0.001081	0.00064	0.000603	0.000616	0.000775	0.000614	0.000337	0.000294	-8e-06
1047.35	0.000603	0.000642	0.00047	0.000757	0.000222	0.00031	0.000178	0.000447	0.000361	0.000244	-0.000429	-0.000334
1049.28	-0.000143	0.000134	-0.000219	0.000173	-0.000332	-0.00029	-0.000325	-0.000304	-0.000161	-5.7e-05	-0.001195	-0.000783
1051.2	-0.00087	-0.00053	-0.000816	-0.000583	-0.000964	-0.0009	-0.000698	-0.001083	-0.000796	-0.000481	-0.001579	-0.001256
1053.13	-0.001389	-0.001071	-0.00116	-0.001175	-0.001456	-0.001336	-0.001142	-0.001574	-0.001292	-0.001037	-0.001703	-0.001652
1055.06	-0.001592	-0.001414	-0.001393	-0.001605	-0.001852	-0.001765	-0.00164	-0.00176	-0.001512	-0.001585	-0.001837	-0.001896
1056.99	-0.001564	-0.001585	-0.00164	-0.001881	-0.002084	-0.002068	-0.00195	-0.001862	-0.001632	-0.001932	-0.001988	-0.0021
1058.92	-0.001687	-0.001708	-0.001761	-0.001958	-0.002178	-0.0021	-0.002096	-0.001954	-0.00178	-0.002112	-0.002256	-0.002247
1060.85	-0.001827	-0.001733	-0.001792	-0.001874	-0.002122	-0.002014	-0.002163	-0.002071	-0.001887	-0.002212	-0.002486	-0.002326
1062.78	-0.001798	-0.001776	-0.001789	-0.001707	-0.001814	-0.001786	-0.002127	-0.002127	-0.002041	-0.002262	-0.002445	-0.002305
1064.71	-0.001627	-0.001755	-0.00162	-0.001519	-0.001505	-0.001401	-0.001922	-0.001861	-0.002161	-0.002115	-0.002161	-0.002175
1066.64	-0.001353	-0.00159	-0.001484	-0.001379	-0.001295	-0.001154	-0.001536	-0.001437	-0.002006	-0.001907	-0.001759	-0.001957
1068.56	-0.001163	-0.001405	-0.001391	-0.001391	-0.001181	-0.001097	-0.0011	-0.001163	-0.001675	-0.001661	-0.001336	-0.001593
1070.49	-0.001283	-0.001426	-0.001367	-0.001538	-0.00123	-0.001273	-0.001005	-0.001227	-0.001596	-0.001693	-0.001021	-0.001515
1072.42	-0.00177	-0.001805	-0.001748	-0.001898	-0.001679	-0.001826	-0.00146	-0.001664	-0.001982	-0.002181	-0.001347	-0.001832
1074.35	-0.002595	-0.002665	-0.002655	-0.002556	-0.00248	-0.002719	-0.002411	-0.002496	-0.002841	-0.003022	-0.002374	-0.002544
1076.28	-0.00373	-0.003825	-0.003825	-0.003554	-0.003594	-0.0039	-0.003685	-0.003609	-0.004157	-0.004153	-0.003762	-0.003736
1078.21	-0.004989	-0.004978	-0.005027	-0.004751	-0.005015	-0.005135	-0.004991	-0.004874	-0.005435	-0.005383	-0.005158	-0.005128
1080.14	-0.006203	-0.006046	-0.006187	-0.005926	-0.006372	-0.006222	-0.006183	-0.00605	-0.006397	-0.006491	-0.006344	-0.006453
1082.07	-0.007291	-0.00708	-0.007092	-0.007026	-0.007393	-0.007123	-0.007286	-0.007031	-0.007097	-0.00728	-0.007325	-0.007545
1083.99	-0.008116	-0.00798	-0.007933	-0.00793	-0.008154	-0.007923	-0.008043	-0.00783	-0.007669	-0.007877	-0.008161	-0.008334
1085.92	-0.008692	-0.008698	-0.008614	-0.008554	-0.008736	-0.008572	-0.008432	-0.008462	-0.008245	-0.008327	-0.008831	-0.008842
1087.85	-0.009158	-0.009146	-0.008989	-0.008889	-0.00903	-0.008993	-0.008681	-0.008889	-0.008659	-0.008715	-0.009259	-0.009157
1089.78	-0.009421	-0.009236	-0.009233	-0.00909	-0.009162	-0.009284	-0.008908	-0.009145	-0.008954	-0.009059	-0.009461	-0.009344
1091.71	-0.009427	-0.009177	-0.009363	-0.009109	-0.009163	-0.00933	-0.009028	-0.009241	-0.009068	-0.009249	-0.009511	-0.00946
1093.64	-0.009282	-0.009095	-0.009351	-0.009037	-0.009019	-0.00911	-0.00897	-0.009153	-0.009085	-0.009303	-0.00946	-0.00949
1095.57	-0.009016	-0.008927	-0.009152	-0.00893	-0.008819	-0.008777	-0.008759	-0.008941	-0.009129	-0.009288	-0.009342	-0.009363
1097.5	-0.008744	-0.008722	-0.00887	-0.00876	-0.008629	-0.008428	-0.008503	-0.008662	-0.009124	-0.009229	-0.009124	-0.009083
1099.43	-0.008497	-0.008509	-0.008492	-0.008536	-0.008369	-0.008126	-0.008325	-0.008355	-0.008964	-0.009096	-0.0087	-0.008785
1101.35	-0.008237	-0.00817	-0.008191	-0.008283	-0.008036	-0.007947	-0.008117	-0.008086	-0.008593	-0.008856	-0.008251	-0.008465
1103.28	-0.007896	-0.007773	-0.007958	-0.007943	-0.007766	-0.007781	-0.0078	-0.007866	-0.008148	-0.008431	-0.007905	-0.008139
1105.21	-0.007372	-0.007292	-0.007518	-0.007367	-0.007357	-0.007387	-0.007332	-0.007502	-0.00759	-0.007867	-0.007644	-0.007814
1107.14	-0.006653	-0.006638	-0.00679	-0.006662	-0.006701	-0.006767	-0.006704	-0.006884	-0.006953	-0.007191	-0.007178	-0.00732
1109.07	-0.00586	-0.005848	-0.005908	-0.005876	-0.005935	-0.006022	-0.006002	-0.006085	-0.006315	-0.006481	-0.006519	-0.006636
1111	-0.005124	-0.005094	-0.005086	-0.005123	-0.005196	-0.005344	-0.005362	-0.005374	-0.005716	-0.005809	-0.005855	-0.005893
1112.93	-0.004483	-0.004496	-0.004473	-0.004529	-0.00466	-0.004834	-0.004868	-0.004857	-0.005264	-0.005281	-0.005162	-0.005274
1114.86	-0.004042	-0.004071	-0.004163	-0.004169	-0.0044	-0.004473	-0.004522	-0.004533	-0.00497	-0.005024	-0.004708	-0.00489
1116.78	-0.003749	-0.003819	-0.003953	-0.003951	-0.004253	-0.004204	-0.004324	-0.004341	-0.004787	-0.004851	-0.004532	-0.004721
1118.71	-0.003544	-0.003635	-0.003763	-0.003827	-0.004076	-0.004026	-0.004211	-0.004196	-0.004669	-0.00476	-0.004469	-0.00469
1120.64	-0.003612	-0.00365	-0.003792	-0.003886	-0.004061	-0.004088	-0.00423	-0.004204	-0.004687	-0.004816	-0.004546	-0.004762
1122.57	-0.004064	-0.004048	-0.004173	-0.004224	-0.004412	-0.004479	-0.004542	-0.004579	-0.005051	-0.005126	-0.004923	-0.005096
1124.5	-0.004724	-0.004722	-0.004837	-0.004836	-0.005038	-0.005121	-0.005141	-0.00525	-0.005709	-0.00571	-0.005592	-0.00568
1126.43	-0.005302	-0.005355	-0.005496	-0.005434	-0.005647	-0.005674	-0.005729	-0.005828	-0.006316	-0.006276	-0.006219	-0.00623
1128.36	-0.00549	-0.005573	-0.005734	-0.005657	-0.005846	-0.005828	-0.005885	-0.005988	-0.006482	-0.00646	-0.006503	-0.00644
1130.29	-0.005112	-0.005149	-0.005316	-0.005264	-0.005406	-0.005394	-0.005455	-0.005516	-0.00599	-0.006007	-0.006147	-0.006043
1132.21	-0.004111	-0.004043	-0.004206	-0.004162	-0.004292	-0.00429	-0.004383	-0.004379	-0.004823	-0.004907	-0.005026	-0.004872
1134.14	-0.002457	-0.002365	-0.002452	-0.002437	-0.002559	-0.002561	-0.002639	-0.002643	-0.003099	-0.003158	-0.003196	-0.002984
1136.07	-0.00034	-0.000317	-0.000302	-0.000335	-0.000406	-0.000425	-0.000488	-0.000521	-0.001087	-0.000987	-0.000861	-0.000707
1138	0.001922	0.001863	0.001909	0.001837	0.00183	0.001791	0.001714	0.001672	0.001027	0.001178	0.001571	0.001617
1139.93	0.003837	0.003684	0.003744	0.003629	0.003673	0.00364	0.003558	0.003531	0.002817	0.002948	0.003626	0.003572
1141.86	0.004911	0.004684	0.004747	0.004593	0.004728	0.004678	0.004611	0.004598	0.003863	0.003942	0.00479	0.004665
1143.79	0.00487	0.004661	0.004704	0.004546	0.004757	0.004695	0.004639	0.004612	0.003934	0.003901	0.004839	0.004687
1145.72	0.003863	0.003697	0.003736	0.003599	0.003828	0.003787	0.003734	0.003677	0.003063	0.002965	0.003884	0.003745
1147.65	0.002219	0.002092	0.002098	0.00204	0.002235	0.002199	0.002136	0.002083	0.00156	0.001426	0.00219	0.002054
1149.57	0.000267	0.000174	0.000148	0.000211	0.000297	0.000223	0.000156	0.000137	-0.000283	-0.000402	0.000117	-4.4e-05
1151.5	-0.001646	-0.001709	-0.001733	-0.0016	-0.001679	-0.001768	-0.001831	-0.001857	-0.002138	-0.00225	-0.001984	-0.002136
1153.43	-0.003293	-0.003328	-0.003358	-0.003224	-0.003457	-0.003513	-0.003547	-0.003605	-0.003776	-0.003861	-0.003831	-0.0039
1155.36	-0.004572	-0.004566	-0.004624	-0.004554	-0.004895	-0.004895	-0.004876	-0.004999	-0.00511	-0.005148	-0.005322	-0.005331
1157.29	-0.005555	-0.005477	-0.005562	-0.005569	-0.005973	-0.00592	-0.005881	-0.006043	-0.006124	-0.006208	-0.006445	-0.006455
1159.22	-0.006308	-0.006201	-0.006317	-0.006357	-0.006796	-0.006723	-0.006712	-0.006824	-0.006913	-0.007082	-0.007368	-0.00738
1161.15	-0.006904	-0.006809	-0.006922	-0.006951	-0.007423	-0.007399	-0.007397	-0.007472	-0.00756	-0.007755	-0.008185	-0.008166
1163.08	-0.007374	-0.007306	-0.007376	-0.007364	-0.007886	-0.007898	-0.007897	-0.007947	-0.008071	-0.008197	-0.008821	-0.008735
1165	-0.007738	-0.007669	-0.007728	-0.007651	-0.008241	-0.008217	-0.008253	-0.008292	-0.008438	-0.00849	-0.00921	-0.009079
1166.93	-0.008068	-0.007991	-0.008044	-0.00794	-0.008547	-0.008484	-0.008543	-0.008593	-0.008725	-0.008755	-0.009417	-0.009289
1168.86	-0.008465	-0.008418	-0.008467	-0.008404	-0.008909	-0.008852	-0.008905	-0.00898	-0.009079	-0.009147	-0.009652	-0.009594
1170.79	-0.008927	-0.008929	-0.008992	-0.008998	-0.009301	-0.009304	-0.00936	-0.009451	-0.009459	-0.009598	-0.009954	-0.009969
1172.72	-0.009231	-0.009252	-0.009363	-0.00941	-0.009537	-0.009617	-0.009655	-0.009737	-0.009664	-0.009827	-0.010154	-0.010189
1174.65	-0.009114	-0.009094	-0.009254	-0.009298	-0.009345	-0.009441	-0.009477	-0.009549	-0.009466	-0.009567	-0.00997	-0.009962
1176.58	-0.008401	-0.008309	-0.008555	-0.008531	-0.00857	-0.008618	-0.008712	-0.008742	-0.008724	-0.008729	-0.009186	-0.009154
1178.51	-0.007152	-0.00705	-0.007337	-0.007255	-0.007319	-0.00732	-0.00748	-0.007467	-0.007523	-0.007464	-0.007881	-0.007873
1180.44	-0.005685	-0.005665	-0.005869	-0.00582	-0.005904	-0.005889	-0.006043	-0.006017	-0.006132	-0.00608	-0.0064	-0.0064
1182.36	-0.004411	-0.004477	-0.004574	-0.004565	-0.004665	-0.004664	-0.004739	-0.004733	-0.00489	-0.004867	-0.005087	-0.005074
1184.29	-0.003529	-0.003609	-0.003599	-0.003597	-0.003734	-0.003762	-0.003753	-0.003764	-0.003931	-0.003918	-0.004121	-0.004063
1186.22	-0.003031	-0.00304	-0.002964	-0.00292	-0.003135	-0.003147	-0.003102	-0.00309	-0.003273	-0.003255	-0.003515	-0.003405
1188.15	-0.002722	-0.00265	-0.002562	-0.002448	-0.002769	-0.002716	-0.00267	-0.002633	-0.002852	-0.002795	-0.003148	-0.00299
1190.08	-0.002328	-0.002211	-0.002141	-0.002	-0.002371	-0.00229	-0.002237	-0.002178	-0.00242	-0.002327	-0.002763	-0.002566
1192.01	-0.001692	-0.001583	-0.001515	-0.001419	-0.001763	-0.001688	-0.001606	-0.001563	-0.001798	-0.001702	-0.002168	-0.00193
1193.94	-0.000834	-0.000727	-0.000672	-0.00064	-0.000942	-0.000874	-0.000753	-0.000755	-0.000999	-0.000915	-0.001323	-0.001083
1195.87	0.000114	0.000259	0.000291	0.000274	4e-06	5.6e-05	0.000191	0.000148	-0.000116	-3.6e-05	-0.000319	-0.000117
1197.79	0.00104	0.001193	0.001213	0.001183	0.000932	0.00096	0.001045	0.001015	0.000749	0.000797	0.000681	0.00081
1199.72	0.001819	0.001924	0.001924	0.001935	0.001681	0.001694	0.001694	0.001719	0.001438	0.001463	0.001537	0.001541
1201.65	0.002329	0.002352	0.002356	0.002414	0.002138	0.002125	0.002097	0.002162	0.001863	0.001897	0.002113	0.00199
1203.58	0.002498	0.002483	0.002492	0.00254	0.002282	0.00227	0.002239	0.002296	0.002027	0.002052	0.002327	0.00215
1205.51	0.002403	0.002395	0.002374	0.002391	0.002197	0.002208	0.002175	0.002191	0.001969	0.001979	0.002229	0.002086
1207.44	0.002234	0.002248	0.002178	0.0022	0.002058	0.002086	0.002066	0.002035	0.001839	0.001836	0.002009	0.001955
1209.37	0.002225	0.002258	0.002171	0.00219	0.002076	0.002107	0.002121	0.002063	0.001865	0.001844	0.001943	0.001992
1211.3	0.002506	0.002512	0.002437	0.002469	0.00236	0.002373	0.00242	0.002391	0.002145	0.002134	0.00222	0.002323
1213.23	0.002974	0.002929	0.002895	0.002929	0.002832	0.002842	0.002891	0.002889	0.002574	0.002609	0.002742	0.002838
1215.15	0.003396	0.003346	0.003362	0.003368	0.003307	0.003326	0.003343	0.003336	0.002997	0.003076	0.003259	0.003324
1217.08	0.003681	0.003649	0.003703	0.003668	0.003667	0.0037	0.003662	0.003647	0.00332	0.003405	0.003649	0.003705
1219.01	0.00387	0.003827	0.00388	0.003828	0.003909	0.003918	0.003868	0.003869	0.003539	0.003611	0.00393	0.003978
1220.94	0.003927	0.003872	0.003923	0.003877	0.004021	0.003986	0.003962	0.004	0.003652	0.003693	0.004084	0.004098
1222.87	0.00388	0.003837	0.00389	0.003835	0.004007	0.003963	0.003961	0.00405	0.00367	0.003696	0.004123	0.004109
1224.8	0.003762	0.003706	0.003764	0.003702	0.003886	0.003867	0.003853	0.003972	0.003578	0.003632	0.004049	0.004032
1226.73	0.003549	0.003472	0.003544	0.003465	0.003668	0.003671	0.003659	0.003729	0.003405	0.003481	0.003851	0.003841
1228.66	0.003273	0.003188	0.003257	0.003181	0.0034	0.00341	0.003417	0.00344	0.003202	0.0033	0.003597	0.003592
1230.58	0.002985	0.002881	0.002955	0.002912	0.003122	0.003117	0.003139	0.003176	0.002952	0.003064	0.003345	0.003338
1232.51	0.002642	0.002521	0.002618	0.002579	0.00279	0.002744	0.002803	0.00285	0.002639	0.002714	0.003027	0.00301
1234.44	0.002135	0.002025	0.002167	0.002092	0.002302	0.002226	0.002313	0.00235	0.002212	0.002218	0.002555	0.00249
1236.37	0.001484	0.001387	0.001564	0.001453	0.001656	0.001561	0.001647	0.001685	0.001643	0.001609	0.001924	0.001824
1238.3	0.000692	0.000589	0.00077	0.000648	0.000835	0.000742	0.000812	0.000845	0.000903	0.000868	0.001115	0.001009
1240.23	-0.000234	-0.000312	-0.000187	-0.000281	-0.000122	-0.000201	-0.000125	-0.000116	5.5e-05	2.6e-05	0.000165	5.5e-05
1242.16	-0.001177	-0.001228	-0.00118	-0.001206	-0.001087	-0.001115	-0.001074	-0.001065	-0.000811	-0.000828	-0.000829	-0.000887
1244.09	-0.002036	-0.002058	-0.002058	-0.002018	-0.001938	-0.001911	-0.001938	-0.00191	-0.001594	-0.001603	-0.001749	-0.001714
1246.02	-0.002698	-0.00269	-0.002701	-0.002653	-0.002578	-0.002525	-0.002592	-0.002556	-0.002165	-0.002176	-0.002425	-0.00235
1247.94	-0.003081	-0.003068	-0.003051	-0.003037	-0.002941	-0.00289	-0.002975	-0.002927	-0.002431	-0.00245	-0.002722	-0.002657
1249.87	-0.003226	-0.003234	-0.003175	-0.0032	-0.00306	-0.003053	-0.003116	-0.003064	-0.002423	-0.002424	-0.002667	-0.002607
1251.8	-0.003215	-0.003222	-0.00316	-0.003203	-0.00304	-0.003039	-0.003049	-0.00304	-0.002178	-0.00217	-0.002353	-0.002309
1253.73	-0.003086	-0.00305	-0.003093	-0.003101	-0.0029	-0.002877	-0.002862	-0.002913	-0.001757	-0.001809	-0.001899	-0.001881
1255.66	-0.002976	-0.00291	-0.003042	-0.00301	-0.002751	-0.002715	-0.002735	-0.002802	-0.001469	-0.001579	-0.001585	-0.001569
1257.59	-0.002877	-0.002824	-0.00295	-0.002906	-0.002644	-0.002603	-0.002658	-0.002711	-0.00155	-0.001644	-0.001643	-0.001648
1259.52	-0.00274	-0.002746	-0.002829	-0.002784	-0.002564	-0.002566	-0.002611	-0.002652	-0.002051	-0.0021	-0.002088	-0.002159
1261.45	-0.002628	-0.002694	-0.002734	-0.002699	-0.002552	-0.002601	-0.002616	-0.002654	-0.002801	-0.002815	-0.002797	-0.002893
1263.37	-0.002567	-0.002626	-0.002671	-0.002636	-0.002553	-0.002624	-0.002606	-0.002644	-0.003432	-0.003425	-0.003474	-0.003538
1265.3	-0.002537	-0.00252	-0.002617	-0.002583	-0.00251	-0.002561	-0.002563	-0.002609	-0.003645	-0.003696	-0.003778	-0.003806
1267.23	-0.002525	-0.00244	-0.002574	-0.002576	-0.002479	-0.002485	-0.002549	-0.002584	-0.003457	-0.003581	-0.003663	-0.003654
1269.16	-0.002431	-0.002348	-0.002399	-0.00248	-0.002376	-0.002351	-0.002449	-0.002448	-0.002999	-0.003099	-0.003228	-0.003187
1271.09	-0.002075	-0.002056	-0.001999	-0.002129	-0.002047	-0.002029	-0.002094	-0.002081	-0.002349	-0.002372	-0.002542	-0.002517
1273.02	-0.001517	-0.001561	-0.001492	-0.001576	-0.001514	-0.001539	-0.001544	-0.001533	-0.001655	-0.001628	-0.001752	-0.001765
1274.95	-0.000825	-0.000919	-0.000873	-0.000905	-0.000852	-0.000915	-0.000866	-0.000866	-0.000986	-0.000922	-0.000985	-0.001015
1276.88	-8e-06	-0.000116	-0.000121	-0.000119	-6.6e-05	-0.000159	-9e-05	-0.000115	-0.000262	-0.000206	-0.000203	-0.000217
1278.81	0.000833	0.000734	0.000692	0.00067	0.00074	0.000644	0.000679	0.000643	0.000499	0.000499	0.000615	0.00062
1280.73	0.001507	0.00141	0.001377	0.001278	0.001361	0.001289	0.001278	0.001255	0.001118	0.001086	0.001291	0.001306
1282.66	0.001527	0.001434	0.001413	0.001305	0.001378	0.001345	0.001284	0.001284	0.001195	0.001157	0.001403	0.001397
1284.59	0.000543	0.000494	0.000495	0.000455	0.000466	0.000498	0.00041	0.000448	0.000472	0.000455	0.000618	0.000567
1286.52	-0.001125	-0.001121	-0.001046	-0.000981	-0.001081	-0.000989	-0.001046	-0.000965	-0.000802	-0.000779	-0.00089	-0.000907
1288.45	-0.002642	-0.002606	-0.002424	-0.002302	-0.002494	-0.002391	-0.002367	-0.002281	-0.001966	-0.00189	-0.00237	-0.002295
1290.38	-0.00324	-0.003164	-0.002927	-0.00282	-0.003044	-0.002968	-0.00287	-0.002794	-0.002352	-0.002255	-0.002998	-0.002834
1292.31	-0.002703	-0.002617	-0.002374	-0.002315	-0.002507	-0.002475	-0.002319	-0.002273	-0.001801	-0.001733	-0.002497	-0.0023
1294.24	-0.001426	-0.001377	-0.001186	-0.001146	-0.00128	-0.001286	-0.001119	-0.001099	-0.000695	-0.000665	-0.001236	-0.001094
1296.16	-0.000151	-0.000152	-2.8e-05	2.3e-05	-7.5e-05	-7.6e-05	3.9e-05	6.5e-05	0.000366	0.000366	3.8e-05	0.000113
1298.09	0.000632	0.000624	0.000741	0.000764	0.000671	0.000706	0.000779	0.000818	0.001023	0.000998	0.000824	0.000869
1300.02	0.000873	0.000875	0.000995	0.001001	0.000904	0.000954	0.001024	0.001051	0.001204	0.00117	0.001022	0.001077
1301.95	0.00064	0.000649	0.000737	0.000742	0.000678	0.000708	0.000779	0.000783	0.000942	0.000925	0.000738	0.000799
1303.88	1.8e-05	4.5e-05	0.000125	0.000109	8.5e-05	0.000103	0.000158	0.000155	0.000337	0.000337	0.000108	0.000158
1305.81	-0.000626	-0.000597	-0.000526	-0.000537	-0.000514	-0.000491	-0.000467	-0.000472	-0.000276	-0.000298	-0.000534	-0.000502
1307.74	-0.001202	-0.0012	-0.001187	-0.001185	-0.001066	-0.001042	-0.001082	-0.001051	-0.00083	-0.000881	-0.001085	-0.001073
1309.67	-0.001726	-0.001735	-0.001749	-0.001742	-0.001579	-0.001545	-0.001603	-0.001549	-0.001322	-0.001359	-0.001586	-0.001538
1311.59	-0.002055	-0.002029	-0.002087	-0.002037	-0.001894	-0.001849	-0.001866	-0.00184	-0.001618	-0.001646	-0.001926	-0.001809
1313.52	-0.002331	-0.002265	-0.002397	-0.002279	-0.002145	-0.00213	-0.002111	-0.002111	-0.001861	-0.001891	-0.002207	-0.002065
1315.45	-0.002582	-0.002493	-0.002606	-0.002489	-0.002409	-0.002413	-0.002363	-0.002376	-0.002114	-0.002123	-0.002487	-0.002356
1317.38	-0.00252	-0.002429	-0.002418	-0.002375	-0.002414	-0.002393	-0.002333	-0.002353	-0.002122	-0.002099	-0.002525	-0.002413
1319.31	-0.002013	-0.001939	-0.001839	-0.001851	-0.001978	-0.001951	-0.001908	-0.001918	-0.001755	-0.0017	-0.002136	-0.002054
1321.24	-0.00138	-0.001358	-0.001196	-0.001251	-0.001402	-0.001401	-0.001368	-0.001363	-0.001285	-0.001175	-0.001582	-0.001514
1323.17	-0.000789	-0.000804	-0.00061	-0.000678	-0.000838	-0.000843	-0.000804	-0.000805	-0.000795	-0.000652	-0.001045	-0.000943
1325.1	-0.000455	-0.000441	-0.000332	-0.000351	-0.000479	-0.000482	-0.000461	-0.00046	-0.000455	-0.00036	-0.000662	-0.000554
1327.03	-0.000524	-0.000455	-0.000416	-0.000388	-0.000505	-0.00051	-0.000498	-0.000461	-0.000457	-0.000406	-0.000609	-0.000535
1328.95	-0.000537	-0.000445	-0.000396	-0.00037	-0.000521	-0.000506	-0.000468	-0.000402	-0.000451	-0.000414	-0.000583	-0.000496
1330.88	-2.7e-05	1.2e-05	4.2e-05	6.3e-05	-5.6e-05	-3.2e-05	-3e-06	5.8e-05	-3.8e-05	-4.7e-05	-0.000135	-2.7e-05
1332.81	0.001011	0.000971	0.000812	0.000877	0.000917	0.000894	0.000856	0.000856	0.000777	0.000651	0.000837	0.000887
1334.74	0.001616	0.001567	0.001158	0.001259	0.001481	0.001393	0.001256	0.001223	0.001176	0.000985	0.001492	0.001383
1336.67	0.001474	0.001499	0.001095	0.001168	0.001352	0.001261	0.001119	0.001118	0.001048	0.000924	0.001396	0.001216
1338.6	0.000896	0.001006	0.000877	0.000879	0.000813	0.000772	0.000732	0.00078	0.000658	0.00069	0.000798	0.000677
1340.53	5.2e-05	0.000172	0.000433	0.00035	-6e-06	3e-05	0.000146	0.000223	5.6e-05	0.000258	-0.00014	-0.000101
1342.46	-0.000781	-0.000694	-0.0002	-0.000312	-0.000815	-0.0007	-0.000476	-0.000412	-0.000513	-0.000277	-0.001058	-0.00083
1344.38	-0.001499	-0.001437	-0.001031	-0.001064	-0.0015	-0.001357	-0.001145	-0.001123	-0.001033	-0.000892	-0.001737	-0.001456
1346.31	-0.001973	-0.001899	-0.001772	-0.001688	-0.001928	-0.001831	-0.001687	-0.001718	-0.001411	-0.001398	-0.002053	-0.001855
1348.24	-0.002183	-0.002046	-0.00215	-0.002007	-0.002069	-0.002035	-0.00196	-0.001981	-0.001582	-0.001638	-0.002065	-0.001999
1350.17	-0.001579	-0.001428	-0.001543	-0.001432	-0.001438	-0.001423	-0.001382	-0.001371	-0.001044	-0.001099	-0.001426	-0.001402
1352.1	-0.000388	-0.000277	-0.000337	-0.000282	-0.000279	-0.000261	-0.000281	-0.000254	-4.9e-05	-5.8e-05	-0.000273	-0.000283
1354.03	0.000968	0.001004	0.001012	0.00101	0.001012	0.001047	0.000986	0.001004	0.001108	0.001117	0.001004	0.001003
1355.96	0.002395	0.00237	0.002297	0.002309	0.002353	0.002403	0.002299	0.002264	0.002389	0.00228	0.002333	0.002398
1357.89	0.003239	0.003269	0.003026	0.003084	0.003163	0.003183	0.003056	0.003005	0.003141	0.003004	0.00321	0.003241
1359.82	0.003975	0.004043	0.003858	0.003901	0.003893	0.003885	0.003836	0.003814	0.003835	0.003805	0.003964	0.003979
1361.74	0.004979	0.005067	0.005026	0.005043	0.004899	0.004884	0.004938	0.00496	0.00483	0.004896	0.004951	0.004983
1363.67	0.005385	0.005499	0.005601	0.005583	0.005313	0.005303	0.005415	0.005512	0.005251	0.005434	0.00536	0.005377
1365.6	0.00528	0.005336	0.005588	0.005539	0.005188	0.005199	0.005333	0.005468	0.005174	0.005407	0.005187	0.005235
1367.53	0.005212	0.005162	0.005346	0.005365	0.005086	0.005112	0.005191	0.005239	0.005084	0.005163	0.00499	0.005123
1369.46	0.004838	0.004787	0.004683	0.004827	0.004704	0.004702	0.00464	0.00463	0.004566	0.004485	0.004567	0.004682
1371.39	0.004464	0.004464	0.00428	0.00442	0.00435	0.004315	0.004178	0.004218	0.004034	0.003989	0.004235	0.004251
1373.32	0.004708	0.004675	0.004671	0.004693	0.004579	0.004563	0.00446	0.004527	0.004118	0.004176	0.004455	0.004427
1375.25	0.004909	0.004856	0.005012	0.004916	0.004736	0.004747	0.004735	0.004806	0.004202	0.004332	0.004616	0.004545
1377.17	0.004351	0.004298	0.004604	0.004428	0.004146	0.004181	0.004259	0.004364	0.003631	0.003842	0.004008	0.003929
1379.1	0.004118	0.003967	0.004424	0.004231	0.003861	0.003935	0.004064	0.004166	0.003418	0.003608	0.003628	0.003682
1381.03	0.003994	0.003822	0.004094	0.004021	0.00374	0.003782	0.003872	0.003918	0.003311	0.003346	0.003479	0.003584
1382.96	0.002784	0.002734	0.00273	0.00273	0.002615	0.002592	0.002622	0.002669	0.002192	0.002142	0.002448	0.002432
1384.89	0.001426	0.001467	0.001425	0.001387	0.001373	0.001345	0.001382	0.001435	0.001063	0.00098	0.001317	0.001205
1386.82	0.000696	0.00069	0.000782	0.000702	0.000746	0.000737	0.000812	0.000847	0.000554	0.000478	0.000684	0.000627
1388.75	0.000303	0.000267	0.000412	0.000375	0.000461	0.000483	0.000564	0.000598	0.000398	0.000308	0.000292	0.000394
1390.68	0.000105	8.2e-05	0.000177	0.000216	0.000401	0.000407	0.000449	0.000538	0.000403	0.000293	0.000243	0.000394
1392.61	0.000423	0.000382	0.000356	0.000501	0.000798	0.000752	0.000762	0.000897	0.000837	0.00063	0.000762	0.000864
1394.53	-0.000759	-0.000684	-0.000866	-0.000674	-0.000259	-0.000367	-0.000351	-0.000213	-0.000134	-0.000327	-2.6e-05	-0.000115
1396.46	-0.00247	-0.002365	-0.002323	-0.002297	-0.001912	-0.001999	-0.001867	-0.001765	-0.001595	-0.001595	-0.001479	-0.001655
1398.39	-0.00314	-0.003138	-0.00277	-0.002892	-0.002637	-0.002625	-0.002378	-0.002382	-0.002058	-0.001942	-0.002173	-0.002192
1400.32	-0.003594	-0.00364	-0.00327	-0.003389	-0.003159	-0.003077	-0.002855	-0.00295	-0.002409	-0.002255	-0.002725	-0.002569
1402.25	-0.003991	-0.004006	-0.003848	-0.003896	-0.00359	-0.00348	-0.00338	-0.003467	-0.002838	-0.002708	-0.003195	-0.00301
1404.18	-0.003774	-0.003822	-0.00384	-0.003834	-0.003397	-0.003334	-0.003357	-0.003363	-0.002835	-0.002775	-0.003025	-0.002932
1406.11	-0.003214	-0.003284	-0.003451	-0.003409	-0.002854	-0.002867	-0.002962	-0.002912	-0.002542	-0.002559	-0.002537	-0.002535
1408.04	-0.003028	-0.003062	-0.003224	-0.00326	-0.002644	-0.002706	-0.002787	-0.002717	-0.002564	-0.002521	-0.002372	-0.002445
1409.96	-0.001803	-0.001926	-0.001988	-0.002122	-0.001487	-0.001553	-0.001598	-0.001606	-0.001615	-0.001563	-0.001358	-0.001363
1411.89	-7.7e-05	-0.000288	-0.000581	-0.000588	0.000112	8.5e-05	-6.2e-05	-0.000238	-0.000163	-0.000352	5.4e-05	0.000198
1413.82	-0.000679	-0.000762	-0.001445	-0.001286	-0.000501	-0.000552	-0.000864	-0.001063	-0.000863	-0.001208	-0.000606	-0.000488
1415.75	-0.001933	-0.001957	-0.002636	-0.002482	-0.00174	-0.001824	-0.002161	-0.002289	-0.00215	-0.002443	-0.001908	-0.001821
1417.68	-0.002947	-0.002904	-0.003446	-0.003335	-0.002739	-0.002852	-0.003102	-0.003187	-0.003106	-0.003315	-0.00288	-0.002842
1419.61	-0.004157	-0.00402	-0.00433	-0.004332	-0.003956	-0.00407	-0.004198	-0.004231	-0.004256	-0.00428	-0.003933	-0.004076
1421.54	-0.003999	-0.00393	-0.003865	-0.004004	-0.003897	-0.003936	-0.003922	-0.003934	-0.004127	-0.003985	-0.003835	-0.004018
1423.47	-0.002126	-0.002189	-0.002035	-0.002157	-0.002186	-0.002139	-0.002097	-0.0022	-0.002438	-0.002342	-0.002344	-0.002316
1425.4	-0.000111	-0.000173	-0.000252	-0.000236	-0.000287	-0.000201	-0.000251	-0.000433	-0.000669	-0.00073	-0.000718	-0.000521
1427.32	0.000878	0.000926	0.000683	0.000727	0.000674	0.000731	0.000612	0.000479	0.000103	6e-05	0.000155	0.000317
1429.25	0.003299	0.003219	0.003078	0.003081	0.002994	0.003044	0.002948	0.002836	0.002294	0.00225	0.002479	0.002624
1431.18	0.004989	0.00491	0.004699	0.004761	0.004622	0.004634	0.004515	0.004441	0.003813	0.003669	0.004177	0.00422
1433.11	0.004842	0.004862	0.004693	0.004698	0.004463	0.004444	0.00433	0.004369	0.003542	0.003527	0.004122	0.004006
1435.04	0.004665	0.004687	0.004726	0.004648	0.004273	0.004245	0.004251	0.004342	0.003388	0.003522	0.003959	0.003852
1436.97	0.003983	0.004031	0.004208	0.004107	0.003611	0.003611	0.003693	0.003776	0.002854	0.003054	0.003303	0.00325
1438.9	0.00332	0.003323	0.003653	0.003511	0.002961	0.003019	0.003127	0.003205	0.002352	0.002602	0.002753	0.002658
1440.83	0.00374	0.003617	0.003942	0.003819	0.003352	0.003457	0.003576	0.003588	0.002871	0.00305	0.003213	0.00316
1442.75	0.003863	0.003721	0.003813	0.0038	0.003514	0.003603	0.003648	0.003613	0.003115	0.00308	0.003385	0.003373
1444.68	0.002831	0.00282	0.002701	0.00275	0.0026	0.002608	0.002578	0.002584	0.00216	0.002051	0.002433	0.002388
1446.61	0.001962	0.001984	0.001876	0.001901	0.001807	0.001763	0.001764	0.001801	0.001322	0.001343	0.001626	0.001557
1448.54	0.002545	0.00239	0.002456	0.002445	0.00239	0.002313	0.002349	0.002385	0.001879	0.001943	0.002212	0.002152
1450.47	0.004041	0.003762	0.003772	0.003878	0.003832	0.00377	0.003783	0.003765	0.003336	0.003167	0.003396	0.003574
1452.4	0.002179	0.002077	0.001596	0.001913	0.002027	0.001946	0.001844	0.001744	0.001736	0.001309	0.001432	0.001883
1454.33	-0.002039	-0.001874	-0.00256	-0.002251	-0.002023	-0.002104	-0.002256	-0.002342	-0.002001	-0.002419	-0.002442	-0.002028
1456.26	-0.005891	-0.005626	-0.005935	-0.005861	-0.005721	-0.005736	-0.005822	-0.005784	-0.005329	-0.005496	-0.005678	-0.005602
1458.18	-0.006824	-0.006647	-0.006333	-0.006444	-0.006546	-0.006487	-0.006376	-0.006266	-0.005862	-0.005754	-0.006118	-0.006308
1460.11	-0.005544	-0.005462	-0.004789	-0.004922	-0.005212	-0.005139	-0.004895	-0.004753	-0.004508	-0.004191	-0.004722	-0.005011
1462.04	-0.003296	-0.003346	-0.002559	-0.002695	-0.003049	-0.002994	-0.002739	-0.002598	-0.002468	-0.002134	-0.002753	-0.002994
1463.97	-0.003006	-0.003111	-0.002536	-0.002593	-0.002905	-0.00284	-0.002651	-0.002622	-0.002279	-0.002176	-0.002914	-0.002889
1465.9	-0.00655	-0.006549	-0.006436	-0.006359	-0.006488	-0.006403	-0.006322	-0.006389	-0.005675	-0.005813	-0.006657	-0.006373
1467.83	-0.012482	-0.01243	-0.012634	-0.012571	-0.012429	-0.012398	-0.01248	-0.012542	-0.011511	-0.011763	-0.012501	-0.012211
1469.76	-0.017197	-0.017067	-0.017542	-0.017453	-0.017153	-0.017176	-0.01739	-0.017446	-0.016282	-0.016598	-0.017181	-0.016968
1471.69	-0.019894	-0.019559	-0.020182	-0.020042	-0.019791	-0.019874	-0.020162	-0.020186	-0.019173	-0.019363	-0.019924	-0.019866
1473.62	-0.018958	-0.018553	-0.018947	-0.018905	-0.0189	-0.018973	-0.01924	-0.019206	-0.018661	-0.018535	-0.019287	-0.019381
1475.54	-0.01414	-0.013867	-0.013822	-0.013926	-0.014286	-0.01425	-0.014393	-0.014376	-0.014323	-0.014	-0.01488	-0.015048
1477.47	-0.007725	-0.00765	-0.00728	-0.007414	-0.00808	-0.00794	-0.007931	-0.007994	-0.008266	-0.007957	-0.008818	-0.008895
1479.4	-0.002355	-0.002373	-0.002104	-0.002083	-0.002834	-0.002681	-0.002612	-0.002756	-0.003134	-0.003002	-0.003711	-0.003564
1481.33	0.000584	0.000495	0.000381	0.000517	1.9e-05	6.7e-05	-2.8e-05	-0.000221	-0.000468	-0.000501	-0.00088	-0.000564
1483.26	0.004224	0.004117	0.00356	0.003845	0.003604	0.003597	0.003367	0.003088	0.002871	0.002658	0.002663	0.003092
1485.19	0.006339	0.006513	0.005605	0.005971	0.005849	0.005811	0.005498	0.005279	0.004871	0.00465	0.005054	0.005364
1487.12	0.007737	0.008063	0.007346	0.007571	0.007373	0.007372	0.007121	0.007047	0.006306	0.006233	0.006792	0.006917
1489.05	0.008529	0.008823	0.008579	0.008629	0.008179	0.008243	0.008179	0.008195	0.007278	0.007374	0.007917	0.007853
1490.97	0.009262	0.009457	0.009566	0.00955	0.008904	0.009019	0.009116	0.009179	0.008151	0.008368	0.008746	0.008715
1492.9	0.010032	0.010109	0.010283	0.010324	0.009703	0.009813	0.009947	0.009988	0.008996	0.0092	0.009376	0.009611
1494.83	0.01068	0.01073	0.010684	0.010822	0.010452	0.010484	0.010544	0.010516	0.009604	0.009736	0.009939	0.010322
1496.76	0.010997	0.01109	0.01089	0.011011	0.010909	0.010871	0.010856	0.010782	0.009879	0.009999	0.010504	0.010728
1498.69	0.011471	0.011415	0.011567	0.011486	0.011282	0.011308	0.011339	0.011293	0.010374	0.010531	0.011177	0.01124
1500.62	0.013393	0.012971	0.013047	0.013063	0.01278	0.012945	0.012884	0.012841	0.012152	0.012121	0.012711	0.013052
1502.55	0.01531	0.015039	0.014307	0.014514	0.014772	0.014932	0.01451	0.014616	0.013771	0.013633	0.014735	0.015026
1504.48	0.016629	0.016688	0.015433	0.01563	0.016472	0.016484	0.015892	0.016166	0.014851	0.014761	0.016432	0.016434
1506.41	0.016855	0.017063	0.016122	0.016062	0.017139	0.016942	0.016531	0.016863	0.015051	0.01521	0.017044	0.016755
1508.33	0.017275	0.017289	0.017362	0.016949	0.017701	0.017452	0.017406	0.017701	0.015528	0.015941	0.01764	0.017114
1510.26	0.018026	0.017609	0.018573	0.018017	0.018132	0.017996	0.018284	0.018451	0.016348	0.016757	0.018166	0.017696
1512.19	0.017372	0.016544	0.017714	0.017231	0.017089	0.01708	0.017433	0.017487	0.015926	0.016152	0.01717	0.017134
1514.12	0.016553	0.015666	0.016148	0.016053	0.016054	0.016111	0.016245	0.016329	0.015285	0.015283	0.016014	0.016388
1516.05	0.013176	0.01262	0.012266	0.01244	0.012967	0.012983	0.012832	0.013032	0.012202	0.012221	0.012944	0.013276
1517.98	0.009561	0.009049	0.008784	0.008819	0.009572	0.009485	0.009333	0.009538	0.00897	0.008994	0.009593	0.009903
1519.91	0.007971	0.007632	0.007624	0.007514	0.008253	0.008065	0.007979	0.008242	0.007648	0.0077	0.00821	0.008352
1521.84	0.007712	0.00767	0.007886	0.007637	0.008241	0.008115	0.008054	0.008328	0.007568	0.007687	0.008351	0.008095
1523.76	0.008044	0.0081	0.008649	0.008145	0.008731	0.008662	0.008715	0.008916	0.007806	0.00809	0.008989	0.008427
1525.69	0.010384	0.010188	0.011144	0.010365	0.010965	0.010971	0.011155	0.011247	0.00976	0.010194	0.01114	0.010584
1527.62	0.012852	0.012502	0.013268	0.012825	0.013132	0.013263	0.013432	0.01348	0.011857	0.012214	0.012855	0.012706
1529.55	0.012285	0.011827	0.01225	0.012055	0.012594	0.012606	0.012692	0.012865	0.010768	0.01096	0.011629	0.011859
1531.48	0.014226	0.013312	0.014077	0.013685	0.014459	0.014294	0.014424	0.014753	0.011972	0.011816	0.013052	0.013198
1533.41	0.016237	0.015416	0.015602	0.015689	0.016476	0.016308	0.016368	0.017025	0.013722	0.013539	0.014624	0.014609
1535.34	0.009598	0.009335	0.008777	0.008983	0.01008	0.009835	0.009636	0.010343	0.008225	0.008301	0.008771	0.008842
1537.27	0.002229	0.002197	0.001542	0.001558	0.002452	0.002375	0.002127	0.002571	0.002177	0.002526	0.002394	0.002456
1539.2	-0.005399	-0.005359	-0.00584	-0.006078	-0.005433	-0.005437	-0.005732	-0.005632	-0.003916	-0.003456	-0.003629	-0.003934
1541.12	-0.011237	-0.011285	-0.010987	-0.01159	-0.011242	-0.011335	-0.011543	-0.011622	-0.008615	-0.008252	-0.008254	-0.00887
1543.05	-0.009926	-0.010373	-0.008908	-0.009912	-0.010063	-0.010192	-0.00997	-0.010081	-0.007524	-0.00733	-0.007001	-0.007889
1544.98	-0.0066	-0.007323	-0.005386	-0.006296	-0.006908	-0.006949	-0.006499	-0.006546	-0.004636	-0.00465	-0.004067	-0.005131
1546.91	-0.006115	-0.006462	-0.005104	-0.005408	-0.006277	-0.006227	-0.0058	-0.005584	-0.00414	-0.004173	-0.004255	-0.004941
1548.84	-0.011463	-0.011298	-0.010606	-0.010634	-0.011385	-0.011333	-0.010959	-0.010821	-0.008873	-0.009033	-0.009746	-0.009916
1550.77	-0.013232	-0.013254	-0.012841	-0.012682	-0.013189	-0.013066	-0.012765	-0.012842	-0.010576	-0.011059	-0.011732	-0.011773
1552.7	-0.01425	-0.013957	-0.014492	-0.01384	-0.014026	-0.013919	-0.013632	-0.013897	-0.011255	-0.011923	-0.013141	-0.012758
1554.63	-0.02019	-0.019346	-0.020441	-0.019639	-0.019653	-0.019652	-0.019384	-0.019709	-0.01676	-0.017209	-0.019134	-0.018587
1556.55	-0.023567	-0.022589	-0.023471	-0.022811	-0.022942	-0.02294	-0.02268	-0.022922	-0.020154	-0.02026	-0.022421	-0.022126
1558.48	-0.024554	-0.023798	-0.023895	-0.023606	-0.023862	-0.023864	-0.023629	-0.023705	-0.02124	-0.021146	-0.023004	-0.023163
1560.41	-0.020797	-0.020454	-0.019576	-0.019708	-0.020182	-0.020149	-0.019838	-0.019757	-0.017933	-0.017811	-0.019325	-0.019761
1562.34	-0.01418	-0.014339	-0.012976	-0.013313	-0.013747	-0.013645	-0.013324	-0.013275	-0.011946	-0.012031	-0.013141	-0.013465
1564.27	-0.007748	-0.008002	-0.007044	-0.007233	-0.007412	-0.007295	-0.0071	-0.007123	-0.006045	-0.006349	-0.0073	-0.007202
1566.2	-0.006761	-0.006414	-0.006458	-0.006238	-0.006365	-0.006214	-0.006085	-0.006096	-0.005148	-0.005256	-0.006636	-0.006171
1568.13	-0.00989	-0.0095	-0.00952	-0.009449	-0.009356	-0.009367	-0.009369	-0.009305	-0.008188	-0.008068	-0.009223	-0.008907
1570.06	-0.007273	-0.007022	-0.00688	-0.006724	-0.006832	-0.006812	-0.006676	-0.006652	-0.005748	-0.00574	-0.006897	-0.006432
1571.99	-0.006596	-0.006255	-0.006249	-0.005943	-0.006338	-0.006296	-0.006067	-0.006096	-0.005254	-0.005289	-0.006448	-0.006034
1573.91	-0.00612	-0.005864	-0.005785	-0.005538	-0.00611	-0.006063	-0.00584	-0.005888	-0.005116	-0.005117	-0.006149	-0.005964
1575.84	-0.004686	-0.004504	-0.004343	-0.00419	-0.004917	-0.004842	-0.00466	-0.004711	-0.004144	-0.004075	-0.005044	-0.005019
1577.77	-0.004632	-0.004373	-0.004207	-0.004188	-0.004993	-0.004961	-0.004873	-0.004863	-0.004451	-0.0042	-0.005058	-0.0053
1579.7	-0.003118	-0.003034	-0.002575	-0.002756	-0.003637	-0.003585	-0.003556	-0.003486	-0.003285	-0.002962	-0.003643	-0.004048
1581.63	-0.000374	-0.00044	8.5e-05	-0.000107	-0.000985	-0.000883	-0.000839	-0.000793	-0.000691	-0.000522	-0.00119	-0.001379
1583.56	0.000821	0.000903	0.001084	0.001074	0.000258	0.000355	0.000418	0.000431	0.000504	0.000545	-0.000216	-0.000167
1585.49	0.000983	0.001077	0.001085	0.001105	0.000432	0.000508	0.000474	0.000546	0.000613	0.000691	5.1e-05	6.2e-05
1587.42	0.002195	0.002184	0.002232	0.002226	0.001694	0.001772	0.001718	0.001822	0.001817	0.001919	0.001431	0.001443
1589.34	0.003288	0.003285	0.003307	0.003311	0.002868	0.002924	0.00289	0.00299	0.002885	0.002995	0.002669	0.002688
1591.27	0.0041	0.004112	0.004152	0.004112	0.003721	0.003771	0.003741	0.003834	0.003629	0.003762	0.003602	0.003582
1593.2	0.004807	0.004785	0.004914	0.004798	0.004434	0.004507	0.004505	0.004605	0.004275	0.004449	0.004387	0.004339
1595.13	0.005731	0.005599	0.005766	0.00559	0.005319	0.005391	0.005417	0.00555	0.005047	0.005241	0.005294	0.005251
1597.06	0.006752	0.006516	0.006675	0.006459	0.006324	0.006373	0.006369	0.006551	0.005872	0.00609	0.006293	0.006249
1598.99	0.007928	0.007586	0.007804	0.007502	0.007486	0.007528	0.007457	0.007674	0.006852	0.007128	0.007475	0.007434
1600.92	0.009298	0.008872	0.00913	0.008781	0.008896	0.008881	0.008784	0.008991	0.008061	0.008349	0.008913	0.008865
1602.85	0.010496	0.010033	0.01028	0.009939	0.010191	0.010076	0.009954	0.010134	0.009116	0.009386	0.010181	0.010124
1604.77	0.011164	0.010677	0.010967	0.010585	0.010891	0.010745	0.010619	0.010836	0.009711	0.009987	0.010883	0.010805
1606.7	0.011729	0.011191	0.011588	0.011081	0.011414	0.011321	0.011174	0.011523	0.010175	0.010512	0.011451	0.011329
1608.63	0.01305	0.012379	0.012946	0.012335	0.012626	0.012598	0.01244	0.012862	0.011421	0.011732	0.012701	0.012591
1610.56	0.014332	0.013705	0.014112	0.013644	0.013787	0.013911	0.013727	0.014163	0.012662	0.012995	0.013652	0.013841
1612.49	0.014171	0.013696	0.013887	0.013452	0.013731	0.013882	0.013603	0.014119	0.012339	0.012871	0.013266	0.013773
1614.42	0.014599	0.014117	0.014371	0.013824	0.014315	0.014376	0.014061	0.014635	0.012492	0.013202	0.013666	0.014213
1616.35	0.015955	0.015511	0.01575	0.015194	0.015689	0.015705	0.015462	0.016051	0.013624	0.01439	0.01492	0.015363
1618.28	0.015959	0.015655	0.015812	0.015152	0.015832	0.015757	0.015604	0.016185	0.013618	0.014437	0.015031	0.015326
1620.21	0.016072	0.015735	0.016028	0.015231	0.016112	0.016019	0.015834	0.016341	0.013871	0.014686	0.015407	0.015592
1622.13	0.015808	0.015428	0.015914	0.015189	0.016058	0.015978	0.015749	0.016058	0.014135	0.01468	0.015472	0.015796
1624.06	0.013245	0.012891	0.013457	0.01282	0.013718	0.013701	0.013308	0.013525	0.012112	0.01244	0.0133	0.013852
1625.99	0.010782	0.010142	0.011149	0.010296	0.011371	0.011355	0.010733	0.011048	0.009781	0.010052	0.011421	0.011907
1627.92	0.012422	0.01141	0.012668	0.011876	0.012789	0.012795	0.012232	0.012612	0.011253	0.011497	0.013208	0.013548
1629.85	0.01228	0.011747	0.011791	0.011725	0.012534	0.012649	0.012247	0.012677	0.011153	0.011556	0.012545	0.013141
1631.78	0.007549	0.00753	0.006687	0.006829	0.008059	0.008039	0.007595	0.007907	0.006669	0.007199	0.007651	0.008491
1633.71	0.004468	0.004524	0.003766	0.003845	0.005019	0.004927	0.004452	0.0045	0.003802	0.004206	0.004484	0.005229
1635.64	0.00247	0.002364	0.002196	0.002172	0.00288	0.00271	0.00235	0.00209	0.002007	0.002174	0.002415	0.002893
1637.56	0.002842	0.002362	0.003034	0.002666	0.00295	0.002769	0.002453	0.002129	0.002273	0.002282	0.002809	0.002915
1639.49	0.008167	0.007571	0.00838	0.008037	0.007883	0.007983	0.007641	0.00761	0.007212	0.007239	0.007661	0.007521
1641.42	0.008816	0.008862	0.00841	0.008746	0.008486	0.00876	0.008433	0.008633	0.007952	0.008066	0.007753	0.00784
1643.35	0.002687	0.003364	0.001817	0.002424	0.002648	0.002786	0.002422	0.002542	0.002216	0.00232	0.001459	0.001981
1645.28	0.002215	0.002593	0.001487	0.001694	0.00234	0.002069	0.001849	0.001786	0.001682	0.001659	0.00124	0.00155
1647.21	0.001357	0.002177	0.000732	0.001392	0.001601	0.001601	0.001411	0.001355	0.00129	0.000936	0.000385	0.00049
1649.14	-0.004379	-0.003422	-0.004772	-0.004107	-0.004045	-0.003932	-0.004222	-0.004582	-0.004019	-0.004615	-0.005245	-0.005141
1651.07	-0.006855	-0.006146	-0.006826	-0.00657	-0.006665	-0.006532	-0.006809	-0.007476	-0.006411	-0.007072	-0.007504	-0.007576
1653	-0.007148	-0.006775	-0.006945	-0.00689	-0.007269	-0.007085	-0.007197	-0.008089	-0.006903	-0.007423	-0.007807	-0.008001
1654.92	-0.007998	-0.008039	-0.007888	-0.007859	-0.008407	-0.008455	-0.008192	-0.009351	-0.00801	-0.008518	-0.008703	-0.00882
1656.85	-0.006852	-0.007223	-0.006806	-0.006772	-0.007447	-0.007627	-0.007127	-0.008291	-0.007037	-0.007649	-0.00758	-0.007701
1658.78	-0.007472	-0.00756	-0.007701	-0.007153	-0.007971	-0.008019	-0.007578	-0.008344	-0.007326	-0.007973	-0.007952	-0.008297
1660.71	-0.014524	-0.013767	-0.014984	-0.013835	-0.014689	-0.014458	-0.014379	-0.014763	-0.013587	-0.014386	-0.014677	-0.015006
1662.64	-0.018362	-0.017537	-0.018799	-0.017886	-0.01832	-0.018297	-0.018396	-0.018792	-0.017288	-0.018088	-0.018355	-0.018682
1664.57	-0.019131	-0.018154	-0.019413	-0.018732	-0.018932	-0.019061	-0.019143	-0.019502	-0.017928	-0.018623	-0.018932	-0.01932
1666.5	-0.01958	-0.018721	-0.019867	-0.019365	-0.019382	-0.019609	-0.019631	-0.020012	-0.018439	-0.019035	-0.019302	-0.019703
1668.43	-0.017628	-0.016989	-0.018036	-0.017517	-0.017606	-0.017765	-0.01764	-0.018113	-0.016573	-0.017245	-0.017594	-0.017914
1670.35	-0.020072	-0.019607	-0.020404	-0.019965	-0.020088	-0.020164	-0.020011	-0.020564	-0.018787	-0.019441	-0.019845	-0.02008
1672.28	-0.020318	-0.02017	-0.020435	-0.020134	-0.02037	-0.020467	-0.020209	-0.020766	-0.019109	-0.01959	-0.019972	-0.020251
1674.21	-0.017061	-0.01699	-0.017115	-0.016763	-0.017156	-0.017211	-0.016888	-0.017394	-0.01615	-0.016534	-0.017018	-0.017302
1676.14	-0.014099	-0.013921	-0.014429	-0.013912	-0.014205	-0.01418	-0.014033	-0.014556	-0.013433	-0.013816	-0.014454	-0.014618
1678.07	-0.014782	-0.014266	-0.015353	-0.014639	-0.014742	-0.014648	-0.014747	-0.015244	-0.013895	-0.014324	-0.015196	-0.015107
1680	-0.018023	-0.017381	-0.018559	-0.017885	-0.017835	-0.017757	-0.018001	-0.018338	-0.016844	-0.017274	-0.018216	-0.018027
1681.93	-0.019779	-0.019143	-0.020066	-0.019508	-0.019551	-0.019482	-0.019627	-0.01986	-0.018405	-0.018834	-0.019903	-0.019686
1683.86	-0.02258	-0.022089	-0.022535	-0.022219	-0.022291	-0.022389	-0.022355	-0.022543	-0.021082	-0.021397	-0.0224	-0.022358
1685.79	-0.021671	-0.021415	-0.021276	-0.021193	-0.021407	-0.021585	-0.021368	-0.021475	-0.020322	-0.020455	-0.021467	-0.021662
1687.71	-0.018374	-0.01836	-0.01794	-0.017918	-0.018302	-0.018402	-0.018098	-0.018254	-0.017288	-0.017364	-0.018453	-0.018774
1689.64	-0.014459	-0.014415	-0.014282	-0.014074	-0.014548	-0.014438	-0.014185	-0.014431	-0.013604	-0.013791	-0.015224	-0.015202
1691.57	-0.016149	-0.01578	-0.016334	-0.015909	-0.016126	-0.015915	-0.015927	-0.016099	-0.015119	-0.015491	-0.017188	-0.016717
1693.5	-0.01777	-0.017403	-0.018276	-0.017775	-0.017678	-0.017568	-0.017709	-0.017869	-0.016691	-0.017181	-0.018626	-0.018076
1695.43	-0.019348	-0.019046	-0.019873	-0.01944	-0.019118	-0.019157	-0.019296	-0.019368	-0.018134	-0.018534	-0.019493	-0.019271
1697.36	-0.020884	-0.020734	-0.021142	-0.020995	-0.020522	-0.02071	-0.02081	-0.020761	-0.01955	-0.019736	-0.020166	-0.020397
1699.29	-0.019686	-0.019726	-0.019576	-0.019685	-0.019312	-0.019525	-0.019497	-0.019431	-0.018398	-0.01841	-0.018634	-0.019098
1701.22	-0.016224	-0.016433	-0.015893	-0.016126	-0.015969	-0.016134	-0.015987	-0.015944	-0.015156	-0.015081	-0.015294	-0.015816
1703.14	-0.012993	-0.013181	-0.012588	-0.012823	-0.012834	-0.012912	-0.012719	-0.012657	-0.012154	-0.012068	-0.012415	-0.012835
1705.07	-0.010309	-0.010524	-0.010016	-0.010237	-0.010273	-0.010337	-0.010165	-0.010084	-0.009705	-0.009602	-0.009861	-0.010349
1707	-0.006695	-0.006914	-0.006488	-0.006622	-0.006744	-0.006775	-0.006549	-0.006532	-0.006297	-0.006205	-0.006402	-0.006901
1708.93	-0.005673	-0.005872	-0.005705	-0.005804	-0.005714	-0.005759	-0.005682	-0.005673	-0.005473	-0.005431	-0.005505	-0.005855
1710.86	-0.002506	-0.00271	-0.003173	-0.003014	-0.002635	-0.002677	-0.002832	-0.003011	-0.002633	-0.002918	-0.00284	-0.002809
1712.79	-0.001434	-0.001452	-0.002334	-0.002057	-0.001434	-0.001523	-0.001843	-0.002036	-0.001552	-0.00202	-0.00174	-0.001522
1714.72	-0.002008	-0.001937	-0.00256	-0.002488	-0.001875	-0.002004	-0.002326	-0.002332	-0.001997	-0.002243	-0.00183	-0.001853
1716.65	-0.002136	-0.002114	-0.00217	-0.002346	-0.00198	-0.00208	-0.002227	-0.002164	-0.002006	-0.001944	-0.001513	-0.001911
1718.58	-0.001941	-0.002029	-0.001575	-0.001951	-0.001815	-0.00188	-0.001854	-0.001791	-0.001765	-0.001463	-0.001065	-0.001733
1720.5	-0.000947	-0.001171	-0.000493	-0.000893	-0.000925	-0.000945	-0.000823	-0.000831	-0.000834	-0.000475	-0.000224	-0.000854
1722.43	0.000625	0.000358	0.000767	0.000568	0.00054	0.000553	0.000635	0.000493	0.000626	0.00079	0.000959	0.000609
1724.36	0.002093	0.001953	0.001849	0.001872	0.002006	0.00201	0.001942	0.001756	0.001989	0.001903	0.00218	0.002079
1726.29	0.003216	0.003188	0.002744	0.002871	0.003126	0.003119	0.002934	0.002768	0.003017	0.002805	0.003261	0.003215
1728.22	0.00405	0.004134	0.003414	0.003686	0.00402	0.003993	0.003759	0.003578	0.003788	0.003453	0.003966	0.004132
1730.15	0.004399	0.004588	0.003933	0.004161	0.00448	0.004429	0.004227	0.004166	0.004035	0.003765	0.004147	0.004565
1732.08	0.004424	0.00461	0.00433	0.004421	0.004538	0.004504	0.004445	0.004484	0.004033	0.00395	0.004114	0.004567
1734.01	0.003473	0.003633	0.003804	0.003789	0.003645	0.003669	0.003781	0.003859	0.003197	0.00331	0.003143	0.003647
1735.93	0.001758	0.001881	0.002333	0.002257	0.001986	0.002084	0.002286	0.00236	0.001593	0.001822	0.001417	0.001951
1737.86	-0.000646	-0.000545	-0.000151	-0.000207	-0.000363	-0.000203	-4.6e-05	-6e-06	-0.00074	-0.000529	-0.000897	-0.000438
1739.79	-0.003689	-0.003592	-0.003438	-0.003389	-0.003329	-0.003137	-0.003046	-0.003067	-0.003638	-0.003543	-0.003812	-0.003437
1741.72	-0.007004	-0.006821	-0.006947	-0.006782	-0.006473	-0.006319	-0.006283	-0.006299	-0.006752	-0.006787	-0.007146	-0.006623
1743.65	-0.009907	-0.009778	-0.010015	-0.009852	-0.009334	-0.009256	-0.009286	-0.009278	-0.009501	-0.009562	-0.010063	-0.009501
1745.58	-0.012564	-0.012498	-0.01277	-0.012608	-0.011972	-0.011969	-0.012058	-0.012073	-0.011833	-0.011936	-0.012544	-0.012073
1747.51	-0.015442	-0.015393	-0.015406	-0.015398	-0.014783	-0.014836	-0.014941	-0.014854	-0.014352	-0.014321	-0.015165	-0.014794
1749.44	-0.01624	-0.016277	-0.015908	-0.016042	-0.015656	-0.015697	-0.015696	-0.015579	-0.015011	-0.014822	-0.015852	-0.015697
1751.36	-0.015706	-0.0158	-0.015297	-0.015462	-0.015221	-0.015247	-0.015179	-0.015099	-0.0145	-0.014274	-0.015255	-0.015303
1753.29	-0.013954	-0.014091	-0.013621	-0.013759	-0.013596	-0.013613	-0.013518	-0.013483	-0.012906	-0.012717	-0.013562	-0.01372
1755.22	-0.011282	-0.01144	-0.011236	-0.011232	-0.01103	-0.011064	-0.010999	-0.011089	-0.010459	-0.010477	-0.011122	-0.011172
1757.15	-0.00931	-0.009435	-0.009486	-0.009447	-0.009083	-0.009172	-0.009237	-0.009317	-0.008654	-0.008785	-0.009156	-0.009135
1759.08	-0.007917	-0.007985	-0.007986	-0.008037	-0.007703	-0.007795	-0.007884	-0.007866	-0.007336	-0.007376	-0.007621	-0.007685
1761.01	-0.006414	-0.006489	-0.006336	-0.006442	-0.006255	-0.006306	-0.006329	-0.006313	-0.005917	-0.005855	-0.006047	-0.00621
1762.94	-0.004561	-0.00465	-0.004519	-0.004587	-0.004461	-0.004477	-0.004489	-0.004514	-0.004225	-0.004165	-0.004268	-0.004439
1764.87	-0.003308	-0.003409	-0.003494	-0.003449	-0.003248	-0.003269	-0.003347	-0.003428	-0.003106	-0.003181	-0.003208	-0.003228
1766.8	-0.002291	-0.002338	-0.002665	-0.002498	-0.002238	-0.002273	-0.002393	-0.002499	-0.002158	-0.002393	-0.002461	-0.002216
1768.72	-0.001789	-0.001753	-0.00216	-0.001975	-0.001693	-0.00175	-0.001883	-0.001939	-0.00167	-0.001939	-0.00205	-0.001678
1770.65	-0.001932	-0.001859	-0.002046	-0.002021	-0.001807	-0.001862	-0.001962	-0.001893	-0.001784	-0.001857	-0.001982	-0.001786
1772.58	-0.001931	-0.001916	-0.001758	-0.001886	-0.001855	-0.001862	-0.001832	-0.00176	-0.001753	-0.001631	-0.001658	-0.001848
1774.51	-0.001632	-0.00169	-0.001386	-0.001571	-0.001579	-0.001571	-0.001489	-0.001496	-0.001496	-0.001327	-0.001188	-0.001605
1776.44	-0.001342	-0.001443	-0.001157	-0.001339	-0.001312	-0.001306	-0.001249	-0.001294	-0.001273	-0.001124	-0.000944	-0.001348
1778.37	-0.000966	-0.001064	-0.00094	-0.001001	-0.000947	-0.00095	-0.000902	-0.001027	-0.000929	-0.000919	-0.000817	-0.000982
1780.3	-0.000901	-0.000919	-0.000921	-0.000933	-0.000836	-0.000869	-0.000852	-0.000918	-0.000862	-0.000882	-0.000904	-0.000861
1782.23	-0.001002	-0.000999	-0.000909	-0.00097	-0.000943	-0.000967	-0.000939	-0.000905	-0.000941	-0.000861	-0.000953	-0.000963
1784.15	-0.000894	-0.000928	-0.000824	-0.000849	-0.000885	-0.000874	-0.00083	-0.000836	-0.000823	-0.000772	-0.000822	-0.000898
1786.08	-0.000583	-0.000601	-0.000706	-0.00061	-0.000582	-0.000568	-0.000573	-0.00066	-0.000533	-0.000646	-0.000585	-0.000602
1788.01	-0.000413	-0.000372	-0.000663	-0.00052	-0.000381	-0.000396	-0.000484	-0.000544	-0.000404	-0.000592	-0.000511	-0.000403
1789.94	-0.000404	-0.000334	-0.000641	-0.000537	-0.000361	-0.000394	-0.000518	-0.000504	-0.000434	-0.000565	-0.000459	-0.000383
1791.87	-0.000493	-0.000445	-0.000606	-0.000578	-0.00045	-0.000488	-0.000575	-0.000518	-0.000527	-0.00055	-0.000471	-0.000474
1793.8	-0.000653	-0.000659	-0.000603	-0.000659	-0.000632	-0.000652	-0.000669	-0.000591	-0.000658	-0.000567	-0.000649	-0.00064
1795.73	-0.000651	-0.00071	-0.000543	-0.000628	-0.000651	-0.000654	-0.000636	-0.000585	-0.000647	-0.00052	-0.000631	-0.00066
1797.66	-0.00054	-0.000612	-0.000467	-0.000531	-0.000529	-0.000537	-0.000516	-0.000513	-0.000537	-0.000458	-0.000524	-0.00055
1799.59	-0.000576	-0.000582	-0.000464	-0.000522	-0.00053	-0.000534	-0.000507	-0.000482	-0.000532	-0.000463	-0.000562	-0.000544
1801.51	-0.000681	-0.000661	-0.000484	-0.000568	-0.000643	-0.000627	-0.000578	-0.000503	-0.000613	-0.000475	-0.000605	-0.000638
1803.44	-0.000623	-0.000636	-0.00046	-0.000508	-0.000624	-0.000591	-0.000528	-0.000487	-0.00056	-0.000439	-0.000528	-0.000611
1805.37	-0.000496	-0.00052	-0.000439	-0.000421	-0.000514	-0.000487	-0.000438	-0.00045	-0.000444	-0.000414	-0.000484	-0.000494
1807.3	-0.000356	-0.000369	-0.000408	-0.000359	-0.000365	-0.000364	-0.000362	-0.000393	-0.000347	-0.000376	-0.000431	-0.000353
1809.23	-0.000343	-0.000331	-0.000369	-0.000355	-0.000324	-0.000335	-0.000359	-0.000362	-0.000345	-0.000344	-0.000365	-0.000331
1811.16	-0.000439	-0.000421	-0.000355	-0.000405	-0.000415	-0.00041	-0.000406	-0.000379	-0.000412	-0.000353	-0.00042	-0.000418
1813.09	-0.000507	-0.000494	-0.000353	-0.000428	-0.00049	-0.000459	-0.000426	-0.000393	-0.000449	-0.000363	-0.000478	-0.000483
1815.02	-0.000489	-0.000498	-0.000337	-0.000405	-0.000475	-0.000446	-0.000404	-0.000379	-0.000428	-0.000347	-0.000468	-0.000481
1816.94	-0.000353	-0.000391	-0.000316	-0.00033	-0.000362	-0.000346	-0.00031	-0.000339	-0.00032	-0.000321	-0.000392	-0.000381
1818.87	-0.000187	-0.000189	-0.000288	-0.000233	-0.000184	-0.000185	-0.000194	-0.000251	-0.000181	-0.000281	-0.000224	-0.000205
1820.8	-0.000163	-0.00014	-0.000285	-0.000225	-0.000151	-0.000165	-0.000206	-0.000217	-0.000168	-0.000247	-0.00017	-0.000173
1822.73	-0.000104	-0.0001	-0.000285	-0.000185	-0.000117	-0.000118	-0.000157	-0.000213	-0.000108	-0.000229	-0.000174	-0.000123
1824.66	-4.8e-05	-1.7e-05	-0.000287	-0.000184	-5.8e-05	-6.2e-05	-0.000129	-0.000186	-7e-05	-0.000224	-0.000204	-4.6e-05
1826.59	-0.000176	-0.000126	-0.000287	-0.000264	-0.000176	-0.000179	-0.000227	-0.00022	-0.000187	-0.000241	-0.000309	-0.000164
1828.52	-0.000345	-0.000319	-0.000269	-0.00033	-0.000338	-0.000333	-0.000316	-0.000288	-0.000328	-0.000267	-0.000375	-0.000343
1830.45	-0.00039	-0.000405	-0.000231	-0.000324	-0.000376	-0.000369	-0.000318	-0.00031	-0.000366	-0.000266	-0.000331	-0.000401
1832.38	-0.0004	-0.000415	-0.000206	-0.000299	-0.000359	-0.000357	-0.000305	-0.000286	-0.000363	-0.00025	-0.000273	-0.000393
1834.3	-0.000411	-0.000441	-0.000208	-0.0003	-0.000376	-0.000379	-0.000327	-0.000284	-0.000369	-0.000234	-0.000301	-0.000409
1836.23	-0.000222	-0.000284	-0.000201	-0.000189	-0.00023	-0.000224	-0.000189	-0.000243	-0.000203	-0.000199	-0.000221	-0.000243
1838.16	-1.1e-05	-2.1e-05	-0.000188	-8.3e-05	4e-06	-2.7e-05	-5.9e-05	-0.000134	-3.4e-05	-0.000152	-0.000108	-1.6e-05
1840.09	7.3e-05	9.5e-05	-0.000173	-5.6e-05	0.000106	3.7e-05	-5e-05	-5.9e-05	1e-06	-0.000113	-6.1e-05	6.2e-05
1842.02	7.9e-05	0.000108	-0.000161	-7.1e-05	0.000112	4.5e-05	-6.6e-05	-3.8e-05	-2e-05	-0.000102	-4.1e-05	6.9e-05
1843.95	-8.1e-05	-4.8e-05	-0.00017	-0.000167	-4.9e-05	-8e-05	-0.000172	-8.8e-05	-0.000151	-0.000127	-0.000141	-7e-05
1845.88	-0.000361	-0.000343	-0.00019	-0.000285	-0.000346	-0.000323	-0.000323	-0.000197	-0.000341	-0.000185	-0.000321	-0.000337
1847.81	-0.000559	-0.000576	-0.0002	-0.000344	-0.00057	-0.000506	-0.000404	-0.000296	-0.000453	-0.000227	-0.000436	-0.000539
1849.73	-0.000513	-0.00056	-0.000188	-0.00028	-0.000533	-0.000468	-0.000323	-0.000302	-0.000384	-0.000219	-0.000404	-0.000502
1851.66	-0.00034	-0.000358	-0.000161	-0.000183	-0.000329	-0.000299	-0.000204	-0.000211	-0.000249	-0.000173	-0.000316	-0.000324
1853.59	-0.000163	-0.000158	-0.000126	-0.000121	-0.000147	-0.000146	-0.000135	-0.000117	-0.000148	-0.000109	-0.00018	-0.000163
1855.52	-2.8e-05	-1.4e-05	-9.1e-05	-7.1e-05	-1.6e-05	-2.4e-05	-6.5e-05	-5.8e-05	-6.3e-05	-6.1e-05	-4.2e-05	-3.8e-05
1857.45	-4.6e-05	-2e-05	-7.8e-05	-7e-05	-2.9e-05	-3.5e-05	-7.4e-05	-4.9e-05	-7e-05	-5e-05	-3.5e-05	-4.5e-05
1859.38	-8.3e-05	-8.3e-05	-8.7e-05	-6.9e-05	-8.4e-05	-8.6e-05	-9.8e-05	-7.3e-05	-9e-05	-6.6e-05	-8.9e-05	-8.3e-05
1861.31	3.4e-05	-5e-06	-9.4e-05	-1.3e-05	-8e-06	-6e-06	-2.2e-05	-6.9e-05	-1e-06	-7.1e-05	-6.4e-05	2e-05
1863.24	0.000221	0.000207	-7.5e-05	7.5e-05	0.00018	0.000166	9.6e-05	6e-06	0.000146	-3.6e-05	4.6e-05	0.000213
1865.17	0.000267	0.000298	-4.1e-05	8.4e-05	0.000258	0.000226	0.000113	6.8e-05	0.000174	1e-06	0.000101	0.000267
1867.09	0.000102	0.000151	-1.7e-05	0	0.000123	9.9e-05	2.6e-05	4.4e-05	5.5e-05	-3e-06	3.3e-05	0.000101
1869.02	-0.000182	-0.000142	-6e-06	-0.000122	-0.000137	-0.000137	-0.000103	-4.5e-05	-0.000137	-4.2e-05	-0.000119	-0.00018
1870.95	-0.000407	-0.000396	-1.6e-05	-0.000204	-0.000368	-0.000336	-0.000202	-0.000142	-0.000285	-8.8e-05	-0.000255	-0.000403
1872.88	-0.000383	-0.000418	-2.9e-05	-0.00018	-0.000378	-0.000332	-0.000175	-0.000178	-0.000262	-0.00011	-0.000258	-0.000394
1874.81	-0.000157	-0.000202	-2.4e-05	-7.3e-05	-0.000177	-0.000142	-4.6e-05	-0.000121	-9.6e-05	-8.7e-05	-0.000116	-0.000177
1876.74	9e-06	-3e-06	-1.5e-05	-3e-06	-2e-06	9e-06	2e-05	-4.2e-05	1.2e-05	-4.7e-05	-3e-06	-2e-06
1878.67	2.3e-05	2.9e-05	-1.6e-05	-4e-06	1.9e-05	2.7e-05	1e-06	-1.2e-05	3e-06	-2.9e-05	1e-06	1.3e-05
1880.6	-1.9e-05	-1.8e-05	-3.2e-05	-2.7e-05	-2.6e-05	-1.5e-05	-3e-05	-2.6e-05	-3.1e-05	-3.4e-05	-3.3e-05	-3.9e-05
1882.52	6e-06	-6e-06	-4.6e-05	-2e-05	-5e-06	-3e-06	-1.4e-05	-3.2e-05	-8e-06	-3.7e-05	-3.6e-05	-1.1e-05
1884.45	6.2e-05	6.1e-05	-5.4e-05	-7e-06	5.3e-05	4.4e-05	4e-06	0	2.2e-05	-2.2e-05	-1.5e-05	6.3e-05
1886.38	4.2e-05	4.8e-05	-5.9e-05	-2.9e-05	3.4e-05	2e-05	-3e-05	7e-06	-6e-06	-1.6e-05	-3.3e-05	5e-05
1888.31	-9e-06	1e-06	-5.9e-05	-4e-05	-1.1e-05	-2e-05	-5.4e-05	-1.2e-05	-3.9e-05	-2.6e-05	-4.5e-05	2e-06
1890.24	-6.2e-05	-4.1e-05	-5.8e-05	-4.8e-05	-4.9e-05	-6.1e-05	-7.9e-05	-2.7e-05	-7.2e-05	-3.3e-05	-4.4e-05	-5.1e-05
1892.17	-0.000128	-0.000108	-5.4e-05	-6.7e-05	-0.000104	-0.000121	-0.000113	-4.3e-05	-0.000114	-4.1e-05	-7.6e-05	-0.000126
1894.1	-0.00018	-0.00018	-6e-05	-8.8e-05	-0.000157	-0.000165	-0.000136	-7.7e-05	-0.000143	-5.5e-05	-0.000131	-0.000182
1896.03	-0.000155	-0.000165	-6.3e-05	-7.8e-05	-0.000133	-0.000131	-0.000106	-8e-05	-0.000124	-5.5e-05	-0.000148	-0.000145
1897.95	-0.000146	-0.000139	-6.3e-05	-8.3e-05	-0.000123	-0.000112	-9.9e-05	-6.3e-05	-0.000126	-4.5e-05	-0.000164	-0.00012
1899.88	-0.000144	-0.000146	-6.4e-05	-8.3e-05	-0.000143	-0.000116	-0.000101	-6.8e-05	-0.000126	-4.3e-05	-0.000167	-0.000129
1901.81	-3.2e-05	-5.2e-05	-5.6e-05	-2.9e-05	-4.8e-05	-2.9e-05	-3.7e-05	-4.1e-05	-4.5e-05	-2.8e-05	-6.6e-05	-3.5e-05
1903.74	8.4e-05	6.2e-05	-3.9e-05	1.6e-05	7.1e-05	5.4e-05	1.1e-05	3e-06	3.7e-05	-1e-06	4.1e-05	7.3e-05
1905.67	8.3e-05	6.8e-05	-2.9e-05	1.6e-05	8.5e-05	5e-05	3e-06	1.1e-05	4.6e-05	1e-06	3.9e-05	7.9e-05
1907.6	1e-06	1.1e-05	-2.3e-05	-1.1e-05	2.7e-05	2e-06	-3.1e-05	5e-06	-5e-06	-1e-05	-1.7e-05	1.7e-05
1909.53	-7.6e-05	-7.1e-05	-2e-05	-4.1e-05	-6e-05	-5.8e-05	-6.1e-05	-2.2e-05	-6.3e-05	-2.8e-05	-8.8e-05	-6.9e-05
1911.46	-6.7e-05	-7.1e-05	-2e-05	-2.9e-05	-7.9e-05	-4.9e-05	-2.8e-05	-3e-05	-4.1e-05	-3.8e-05	-8.2e-05	-7.7e-05
1913.39	-2.1e-05	-1.5e-05	-2e-05	-1.5e-05	-5.2e-05	-9e-06	1e-06	-7e-06	0	-2e-05	-3e-05	-4.5e-05
1915.31	8.8e-05	8.7e-05	-1.1e-05	2.4e-05	4.5e-05	7.2e-05	6.2e-05	2.2e-05	7.4e-05	7e-06	7.4e-05	4.8e-05
1917.24	0.000206	0.000222	2.6e-05	7.5e-05	0.000181	0.000168	0.000138	7.9e-05	0.000156	4e-05	0.000215	0.000178
1919.17	0.000134	0.000165	4.4e-05	3.9e-05	0.000139	0.000113	9.1e-05	7.7e-05	9.9e-05	3.9e-05	0.000167	0.000126
1921.1	-2.3e-05	-8e-06	4e-05	-2.5e-05	3e-06	-8e-06	4e-06	1.6e-05	-1.4e-05	4e-06	1.3e-05	-2.3e-05
1923.03	-0.000135	-0.000156	1.8e-05	-6.4e-05	-0.000105	-0.000103	-5.7e-05	-5e-05	-8.5e-05	-3.6e-05	-0.000125	-0.000133
1924.96	-0.000178	-0.000201	-3e-06	-6.6e-05	-0.000145	-0.000135	-7.4e-05	-7.3e-05	-9.1e-05	-5.4e-05	-0.000186	-0.000159
1926.89	-0.000164	-0.000179	-6e-06	-5.3e-05	-0.000145	-0.00013	-7.3e-05	-6.3e-05	-8.4e-05	-3.9e-05	-0.000178	-0.000144
1928.82	-5e-05	-7.5e-05	1.2e-05	3e-06	-5.4e-05	-4.9e-05	-5e-06	-3.3e-05	-2.1e-05	-7e-06	-6.6e-05	-4.3e-05
1930.74	5.2e-05	4.8e-05	3.9e-05	4.2e-05	4.9e-05	3.5e-05	5.2e-05	1.9e-05	3.9e-05	3.1e-05	5.1e-05	6.1e-05
1932.67	1.4e-05	2e-05	3.3e-05	1.1e-05	1.2e-05	1e-06	1.1e-05	2e-05	0	4.1e-05	1.2e-05	1.6e-05
1934.6	2.3e-05	7e-06	2e-05	1.8e-05	1.1e-05	8e-06	1.1e-05	2.1e-05	6e-06	4.3e-05	1e-06	3e-06
1936.53	0.000143	0.000111	2.9e-05	7.3e-05	0.000138	0.000117	6.6e-05	7.1e-05	9.1e-05	6.5e-05	8e-05	0.000125
1938.46	0.000215	0.000196	4.4e-05	0.000104	0.000221	0.000189	8.8e-05	0.000122	0.00014	9e-05	0.000134	0.000215
1940.39	0.000179	0.000191	4.7e-05	9.7e-05	0.000192	0.00017	7e-05	0.00013	0.000117	8.9e-05	0.00013	0.000198
1942.32	4.3e-05	8e-05	3.8e-05	4.8e-05	5.9e-05	5.5e-05	8e-06	8.4e-05	2.5e-05	5.9e-05	3.7e-05	7.9e-05
1944.25	-0.000124	-7.7e-05	2e-05	-1.5e-05	-0.000104	-8.9e-05	-5.9e-05	2.1e-05	-8.4e-05	1.9e-05	-8.9e-05	-8.6e-05
1946.18	-0.000213	-0.000186	1e-06	-4.9e-05	-0.000205	-0.000173	-9.1e-05	-2.7e-05	-0.000143	-8e-06	-0.000165	-0.000196
1948.1	-0.000143	-0.000157	-1e-06	-1.7e-05	-0.000148	-0.000119	-4.5e-05	-3.5e-05	-9.2e-05	-5e-06	-0.000127	-0.000148
1950.03	1e-06	-2.5e-05	1.9e-05	3.2e-05	6e-06	1e-05	2.1e-05	1.1e-05	0	2.8e-05	-2.4e-05	-3e-06
1951.96	4.4e-05	3e-05	2.5e-05	3.7e-05	4.6e-05	4.6e-05	2.9e-05	3.9e-05	2.4e-05	4.9e-05	1.5e-05	4.4e-05
1953.89	4.1e-05	3.9e-05	2.6e-05	3.4e-05	3.4e-05	4.2e-05	3.4e-05	4.4e-05	2.7e-05	4.8e-05	2e-05	4.3e-05
1955.82	2.2e-05	2.7e-05	3.3e-05	2.8e-05	1.3e-05	3e-05	2.6e-05	4.5e-05	1.9e-05	4.5e-05	7e-06	2.8e-05
1957.75	-1.1e-05	-8e-06	2.7e-05	1.4e-05	-2.2e-05	0	6e-06	3.7e-05	4e-06	3.3e-05	-1.6e-05	-1.1e-05
1959.68	2.5e-05	1.2e-05	3e-05	3.6e-05	7e-06	2.3e-05	3.8e-05	4.3e-05	3.7e-05	3.2e-05	3.1e-05	1.5e-05
1961.61	0.000129	0.000115	5.4e-05	8.4e-05	0.000124	0.000111	0.000104	7.9e-05	0.000112	4.8e-05	0.00014	0.000119
1963.53	0.000158	0.000157	6.3e-05	8.3e-05	0.000171	0.000142	0.000114	9.3e-05	0.000129	5.4e-05	0.000169	0.000155
1965.46	8.9e-05	9.4e-05	5.2e-05	4.6e-05	0.000107	9e-05	7.8e-05	6.2e-05	8e-05	3.7e-05	0.000103	9.6e-05
1967.39	-3e-06	4e-06	3.4e-05	9e-06	1.1e-05	1.8e-05	2.4e-05	1.7e-05	2.1e-05	1.2e-05	8e-06	8e-06
1969.32	-7.6e-05	-7.2e-05	1.6e-05	-1.8e-05	-7.3e-05	-4.4e-05	-2.2e-05	-2e-05	-2.5e-05	-8e-06	-7.1e-05	-6.8e-05
1971.25	-9.1e-05	-0.000101	8e-06	-2.1e-05	-0.000101	-6.9e-05	-2.5e-05	-3e-05	-4.1e-05	-1.3e-05	-9.5e-05	-9.4e-05
1973.18	-2e-05	-3.4e-05	2.4e-05	1.2e-05	-2.9e-05	-1.6e-05	2.1e-05	2e-06	-1e-06	4e-06	-2.6e-05	-3e-05
1975.11	5.1e-05	4.3e-05	4e-05	3.3e-05	5.2e-05	4.1e-05	4.6e-05	3.5e-05	3.9e-05	2.2e-05	3.9e-05	3.9e-05
1977.04	5.1e-05	4.2e-05	4.2e-05	2.6e-05	5.5e-05	4e-05	3.2e-05	3.6e-05	3.2e-05	3.3e-05	3.5e-05	3.9e-05
1978.97	3.2e-05	2.3e-05	4.2e-05	2.7e-05	4e-05	3e-05	2.8e-05	3e-05	2.7e-05	4.1e-05	3e-05	3.1e-05
1980.89	3.8e-05	3.3e-05	4.2e-05	4.2e-05	4.8e-05	4e-05	4.1e-05	4e-05	3.9e-05	5.1e-05	4.4e-05	4.9e-05
1982.82	6.8e-05	5.9e-05	4.8e-05	6.1e-05	6.9e-05	6.1e-05	5.5e-05	6.2e-05	5.2e-05	6.3e-05	6.9e-05	7.8e-05
1984.75	0.000127	0.000104	5.5e-05	8.6e-05	0.000112	0.000101	7.8e-05	8.7e-05	8e-05	7.2e-05	0.000108	0.000121
1986.68	0.000209	0.000191	5.8e-05	0.000106	0.000197	0.000173	0.000102	0.000128	0.000125	8.9e-05	0.000167	0.000194
1988.61	0.00018	0.000178	4.8e-05	8.4e-05	0.000179	0.000151	6.7e-05	0.000126	0.000105	9.2e-05	0.000137	0.000173
1990.54	4.6e-05	5.8e-05	3.2e-05	3.6e-05	5.6e-05	4.4e-05	4e-06	7.7e-05	2.8e-05	7.1e-05	3.1e-05	6.1e-05
1992.47	-8.6e-05	-7e-05	1.5e-05	-5e-06	-7.6e-05	-6e-05	-4.7e-05	2.5e-05	-4.9e-05	3.9e-05	-7.9e-05	-5.4e-05
1994.4	-0.00014	-0.000138	1.4e-05	-1.2e-05	-0.00014	-0.000109	-6.1e-05	-4e-06	-8.2e-05	1.3e-05	-0.000128	-0.000111
1996.32	-0.00011	-0.000122	2.4e-05	-2e-06	-0.000126	-9.2e-05	-4.2e-05	-1e-06	-6.5e-05	7e-06	-0.000106	-9.6e-05
1998.25	-2e-05	-3.8e-05	3.5e-05	2.5e-05	-3.8e-05	-1.2e-05	1e-05	3.1e-05	-2e-06	2.5e-05	-3.4e-05	-1.9e-05
2000.18	5.8e-05	5.5e-05	5.9e-05	5.4e-05	6e-05	6.9e-05	5.4e-05	7.7e-05	4.8e-05	6.3e-05	4.4e-05	6.5e-05
2002.11	5.7e-05	6.6e-05	7.6e-05	6.7e-05	6.9e-05	7.2e-05	6.3e-05	8.5e-05	5.6e-05	8.4e-05	6.4e-05	7e-05
2004.04	6.1e-05	6.9e-05	8.4e-05	8.8e-05	7.7e-05	7.5e-05	8.4e-05	8.2e-05	6.9e-05	9.5e-05	8.5e-05	7.3e-05
2005.97	7.7e-05	8e-05	9.2e-05	0.000103	9.5e-05	9.1e-05	9.7e-05	8.6e-05	8.4e-05	9.6e-05	0.000101	8.5e-05
2007.9	7.6e-05	7.2e-05	9.2e-05	0.000104	8.5e-05	9e-05	9.7e-05	8.8e-05	9.7e-05	8.7e-05	9.8e-05	8.1e-05
2009.83	0.000116	0.000102	9.7e-05	0.000111	0.000112	0.000122	0.000122	0.000106	0.000131	9.1e-05	0.000121	0.000111
2011.76	0.000209	0.000191	0.000128	0.000135	0.000203	0.0002	0.000174	0.000154	0.000186	0.000119	0.000197	0.000192
2013.68	0.000252	0.000241	0.00015	0.000148	0.000248	0.000232	0.000201	0.000188	0.000208	0.000145	0.000247	0.000237
2015.61	0.000213	0.00021	0.000144	0.000135	0.000205	0.000192	0.000188	0.000173	0.000186	0.000151	0.000223	0.000208
2017.54	0.000123	0.000127	0.000128	0.000105	0.00012	0.000119	0.000143	0.000124	0.000135	0.000131	0.000151	0.000135
2019.47	2.8e-05	3.1e-05	0.000112	7.3e-05	3.5e-05	4.8e-05	8.8e-05	7.6e-05	7.9e-05	9.3e-05	6.7e-05	5.7e-05
2021.4	-1e-05	-1.7e-05	0.000102	6e-05	-1e-06	1.9e-05	6e-05	5.4e-05	5.2e-05	6.6e-05	2.9e-05	2.3e-05
2023.33	3.7e-05	2.3e-05	0.000105	7.5e-05	4.7e-05	5.3e-05	7.4e-05	6.4e-05	6.4e-05	6.5e-05	6.2e-05	5.3e-05
2025.26	9.5e-05	8.4e-05	0.000111	9.2e-05	0.000105	9.2e-05	8.8e-05	8.8e-05	8.1e-05	8e-05	0.000107	9e-05
2027.19	9e-05	8.5e-05	9.4e-05	8.9e-05	9.5e-05	8e-05	7.9e-05	9e-05	7.5e-05	9.1e-05	0.000101	8.1e-05
2029.11	7.7e-05	7.3e-05	8e-05	8e-05	7.9e-05	6.7e-05	7.7e-05	8.7e-05	8e-05	9.8e-05	9.1e-05	7.6e-05
2031.04	7e-05	7e-05	7.8e-05	7.5e-05	7.5e-05	7e-05	6.9e-05	9.9e-05	8.4e-05	0.0001	8.7e-05	8.7e-05
2032.97	6.3e-05	5.4e-05	7.7e-05	7.4e-05	7e-05	6.6e-05	5.8e-05	0.000109	7.3e-05	9.3e-05	7.1e-05	9.2e-05
2034.9	0.0001	8.2e-05	8.5e-05	9e-05	9.7e-05	9.2e-05	7.4e-05	0.000126	8.1e-05	9.8e-05	0.0001	0.000121
2036.83	0.000133	0.000119	8.8e-05	0.000106	0.000127	0.000116	8.3e-05	0.000131	8.4e-05	0.000104	0.000122	0.000139
2038.76	0.000117	0.000105	8.3e-05	0.000105	0.000117	0.000105	7.1e-05	0.000107	6.7e-05	9.9e-05	9.6e-05	0.000118
2040.69	6.8e-05	6.4e-05	7e-05	8.3e-05	7.4e-05	7.3e-05	5e-05	8e-05	4.5e-05	9.2e-05	5.3e-05	7.6e-05
2042.62	1e-05	9e-06	5e-05	4.9e-05	1.6e-05	2.7e-05	2e-05	5.9e-05	2e-05	8e-05	1e-06	3.1e-05
2044.54	-2.8e-05	-3.1e-05	3.4e-05	2.7e-05	-2.4e-05	-9e-06	-4e-06	4.3e-05	2e-06	6e-05	-3.4e-05	-1e-06
2046.47	-2.5e-05	-3.1e-05	3.2e-05	2.3e-05	-2.2e-05	-1.7e-05	2e-06	3.3e-05	6e-06	4.5e-05	-2.4e-05	0
2048.4	1.4e-05	1.1e-05	4e-05	4e-05	1.5e-05	1.3e-05	3e-05	4.3e-05	3.6e-05	4.3e-05	2.9e-05	4e-05
2050.33	3.2e-05	3.1e-05	3.9e-05	5e-05	3.4e-05	3.2e-05	3.7e-05	5.3e-05	4.6e-05	4.6e-05	4.9e-05	5.7e-05
2052.26	3e-05	2.7e-05	3.8e-05	5.2e-05	3.6e-05	3.6e-05	4.1e-05	5.2e-05	4.2e-05	4.7e-05	4.5e-05	4.7e-05
2054.19	3.8e-05	4.1e-05	4.4e-05	5.3e-05	4.4e-05	5e-05	5.5e-05	5.9e-05	4.3e-05	5.1e-05	5.3e-05	4.8e-05
2056.12	4.3e-05	4.3e-05	4.8e-05	4.6e-05	3.9e-05	5e-05	5.9e-05	5.7e-05	4e-05	4.7e-05	5.5e-05	4.9e-05
2058.05	7.8e-05	6.4e-05	6.1e-05	5.3e-05	6.7e-05	6.9e-05	7.7e-05	5.4e-05	6.5e-05	3.9e-05	8.5e-05	7.7e-05
2059.98	0.000126	0.000101	7.2e-05	6.3e-05	0.00012	0.000103	9.7e-05	6e-05	9.8e-05	4.5e-05	0.000119	0.000122
2061.9	0.00012	0.0001	6.3e-05	5.2e-05	0.00012	0.000102	8.5e-05	5.9e-05	9.7e-05	4.9e-05	0.000112	0.000116
2063.83	7e-05	6e-05	4.1e-05	3e-05	7.8e-05	6.8e-05	5.6e-05	4.8e-05	7e-05	4e-05	7.5e-05	6.3e-05
2065.76	1.1e-05	1.4e-05	2.5e-05	1.3e-05	2.2e-05	2.4e-05	3e-05	2.6e-05	3.6e-05	2.4e-05	3.1e-05	1e-05
2067.69	-2.4e-05	-1.4e-05	2.2e-05	8e-06	-2.2e-05	-6e-06	1.5e-05	1.2e-05	1.4e-05	1.3e-05	7e-06	-1.4e-05
2069.62	-2.6e-05	-1.9e-05	2.7e-05	1e-05	-3.7e-05	-1.5e-05	9e-06	1e-05	6e-06	9e-06	8e-06	-1.3e-05
2071.55	1.3e-05	8e-06	3.3e-05	2.3e-05	8e-06	1.4e-05	2.4e-05	2.1e-05	2.4e-05	1.6e-05	3.5e-05	2.4e-05
2073.48	3.7e-05	2.1e-05	3.3e-05	1.9e-05	4.3e-05	3.5e-05	2.4e-05	3.3e-05	3.1e-05	2.9e-05	4.5e-05	4.6e-05
2075.41	2.3e-05	3e-06	3e-05	9e-06	3.4e-05	2.5e-05	7e-06	3.4e-05	1.9e-05	3e-05	2.8e-05	3.2e-05
2077.33	1.5e-05	-5e-06	2.9e-05	1.6e-05	2.7e-05	2.2e-05	7e-06	3.3e-05	1e-05	3.3e-05	1.9e-05	2.9e-05
2079.26	1.2e-05	8e-06	3.5e-05	3e-05	2e-05	1.7e-05	1.5e-05	2.8e-05	7e-06	4.1e-05	1.3e-05	3e-05
2081.19	1.2e-05	2.2e-05	3.7e-05	3.8e-05	1.5e-05	1.1e-05	1.5e-05	3.1e-05	3e-06	4.4e-05	1.1e-05	2.2e-05
2083.12	2.7e-05	3.4e-05	3.3e-05	4e-05	2.7e-05	1.8e-05	1.5e-05	4.1e-05	6e-06	4.7e-05	2.3e-05	2.9e-05
2085.05	4.8e-05	4.4e-05	2.6e-05	3.5e-05	4.8e-05	3.4e-05	1.5e-05	5e-05	2.1e-05	5.3e-05	4.2e-05	5.2e-05
2086.98	3.8e-05	2.3e-05	1.4e-05	1.8e-05	3.8e-05	2.6e-05	-3e-06	4.6e-05	1.9e-05	4.7e-05	3.2e-05	5.1e-05
2088.91	9e-06	-7e-06	6e-06	8e-06	2e-06	5e-06	-1.6e-05	3.1e-05	3e-06	3.4e-05	-1e-06	3.2e-05
2090.84	-2.4e-05	-2.9e-05	-2e-06	1e-06	-3.5e-05	-2.2e-05	-2.4e-05	1.2e-05	-1.2e-05	2.3e-05	-3.6e-05	-2e-06
2092.77	-4.2e-05	-3e-05	1e-06	7e-06	-4.7e-05	-3.6e-05	-2.4e-05	5e-06	-1.3e-05	1.5e-05	-4.8e-05	-2.6e-05
2094.69	-3.2e-05	-2.3e-05	6e-06	1.4e-05	-3e-05	-2.9e-05	-1.4e-05	7e-06	0	1.6e-05	-3.3e-05	-2.3e-05
2096.62	-9e-06	-8e-06	1.4e-05	2e-05	2e-06	-1e-06	8e-06	1.8e-05	2e-05	2.3e-05	0	2e-06
2098.55	-3e-06	0	1.7e-05	1.6e-05	1.5e-05	1.7e-05	1.6e-05	2.4e-05	2.5e-05	1.9e-05	1.8e-05	2e-05
2100.48	-7e-06	-9e-06	7e-06	2e-06	4e-06	1.2e-05	9e-06	1.4e-05	1.6e-05	7e-06	9e-06	1.3e-05
2102.41	2e-06	-1.4e-05	0	-4e-06	-4e-06	7e-06	8e-06	7e-06	1.1e-05	1e-05	3e-06	8e-06
2104.34	5e-06	-1.2e-05	-4e-06	-5e-06	-5e-06	3e-06	9e-06	4e-06	9e-06	1.2e-05	3e-06	4e-06
2106.27	6e-06	-3e-06	2e-06	1e-06	3e-06	5e-06	1.5e-05	2e-06	1.5e-05	8e-06	1.4e-05	1e-05
2108.2	1.7e-05	1.3e-05	8e-06	3e-06	2e-05	1.6e-05	2.8e-05	1e-06	2.7e-05	8e-06	3.2e-05	2e-05
2110.12	2.5e-05	2.8e-05	1.7e-05	5e-06	3.4e-05	2.8e-05	3.7e-05	7e-06	3.3e-05	9e-06	4.9e-05	2.4e-05
2112.05	1.8e-05	2.8e-05	1.6e-05	-2e-06	2.9e-05	2.3e-05	2.7e-05	5e-06	2.8e-05	5e-06	4.8e-05	1.9e-05
2113.98	9e-06	1.3e-05	6e-06	-1.2e-05	1.4e-05	7e-06	1e-05	-1e-06	2.3e-05	6e-06	2.7e-05	1.2e-05
2115.91	-1.2e-05	-1.6e-05	-6e-06	-1.2e-05	-7e-06	-1e-05	-3e-06	-4e-06	1e-05	1e-06	-6e-06	8e-06
2117.84	-2.9e-05	-3.2e-05	-1.1e-05	-9e-06	-2.4e-05	-2.2e-05	-1.1e-05	-8e-06	-4e-06	-1.3e-05	-2.7e-05	0
2119.77	-3.2e-05	-2.6e-05	-1.4e-05	-9e-06	-2.6e-05	-2.4e-05	-1.7e-05	-1.6e-05	-1.4e-05	-1.8e-05	-2.7e-05	-1.2e-05
2121.7	-1.8e-05	-1.7e-05	-9e-06	-1.1e-05	-1.1e-05	-1.7e-05	-1.3e-05	-1.8e-05	-1.9e-05	-7e-06	-9e-06	-1.6e-05
2123.63	-1.3e-05	-1.8e-05	-5e-06	-2.5e-05	-9e-06	-1.7e-05	-1.5e-05	-2.1e-05	-1.8e-05	3e-06	1e-06	-1.5e-05
2125.56	-1.7e-05	-2.6e-05	-1.1e-05	-4e-05	-1.8e-05	-2.5e-05	-2.7e-05	-2.6e-05	-2e-05	3e-06	-1.1e-05	-1.4e-05
2127.48	-2.1e-05	-3.6e-05	-2.4e-05	-4.3e-05	-2.5e-05	-2.9e-05	-4e-05	-1.9e-05	-2.4e-05	1e-06	-2.8e-05	-7e-06
2129.41	-3.1e-05	-3.9e-05	-3.8e-05	-3.2e-05	-3e-05	-2.8e-05	-4.7e-05	0	-3.2e-05	-6e-06	-4.1e-05	-3e-06
2131.34	-3.4e-05	-3e-05	-4.5e-05	-1.6e-05	-2.7e-05	-2.3e-05	-4.7e-05	1.4e-05	-4.3e-05	-7e-06	-4.6e-05	-9e-06
2133.27	-3.6e-05	-2.4e-05	-4.6e-05	-1.1e-05	-2.7e-05	-2.3e-05	-5e-05	1.3e-05	-4.8e-05	5e-06	-5.2e-05	-2e-05
2135.2	-3.8e-05	-2.8e-05	-3.3e-05	-1.4e-05	-2.8e-05	-2.4e-05	-5.3e-05	8e-06	-3.9e-05	1.2e-05	-5.3e-05	-2.5e-05
2137.13	-4.1e-05	-4e-05	-2.4e-05	-1.9e-05	-3.7e-05	-3.4e-05	-5.8e-05	-6e-06	-3.1e-05	7e-06	-5.4e-05	-3e-05
2139.06	-3.7e-05	-4.3e-05	-1.8e-05	-1.6e-05	-4.2e-05	-3.6e-05	-5.2e-05	-1.5e-05	-2.5e-05	1e-06	-5.4e-05	-3.1e-05
2140.99	-3.2e-05	-3.8e-05	-1.4e-05	-5e-06	-4e-05	-2.9e-05	-3.4e-05	-1e-05	-1.7e-05	-3e-06	-5e-05	-2.2e-05
2142.91	-2.7e-05	-3.1e-05	-1.5e-05	2e-06	-3.1e-05	-1.9e-05	-1.3e-05	-2e-06	-1.1e-05	-1e-05	-4.4e-05	-1.5e-05
2144.84	-2.3e-05	-2.8e-05	-1.8e-05	-7e-06	-2.8e-05	-1.4e-05	-4e-06	-5e-06	-1.6e-05	-1e-05	-4.4e-05	-1.7e-05
2146.77	-2.5e-05	-2.9e-05	-2.6e-05	-2.6e-05	-3e-05	-1.7e-05	-1.3e-05	-1.2e-05	-1.9e-05	-8e-06	-4e-05	-2.2e-05
2148.7	-3.2e-05	-3e-05	-3.4e-05	-4e-05	-2.6e-05	-2.4e-05	-2.4e-05	-1.8e-05	-1.7e-05	-1.4e-05	-2.5e-05	-2.6e-05
2150.63	-3.3e-05	-2.7e-05	-3.7e-05	-3.8e-05	-2.2e-05	-2.9e-05	-2.4e-05	-2.4e-05	-1.9e-05	-2.1e-05	-1.5e-05	-3.1e-05
2152.56	-2.9e-05	-1.5e-05	-3e-05	-2.6e-05	-1.7e-05	-2.3e-05	-1.2e-05	-2.4e-05	-2.2e-05	-2.8e-05	-1.6e-05	-2.7e-05
2154.49	-2.8e-05	-8e-06	-1.8e-05	-1.5e-05	-1.2e-05	-1.6e-05	-2e-06	-2.2e-05	-2e-05	-3.8e-05	-2e-05	-2e-05
2156.42	-2.2e-05	-8e-06	-1.2e-05	-1.6e-05	-7e-06	-7e-06	5e-06	-2.4e-05	-1.4e-05	-4.1e-05	-2e-05	-2e-05
2158.35	-2e-05	-7e-06	-1.9e-05	-2.7e-05	-1.2e-05	-4e-06	0	-3.2e-05	-1.3e-05	-3.7e-05	-1.4e-05	-2.4e-05
2160.27	-2.8e-05	-1.4e-05	-3.1e-05	-4.1e-05	-2.2e-05	-1.3e-05	-1.6e-05	-3.7e-05	-2.1e-05	-3.8e-05	-9e-06	-3.5e-05
2162.2	-4e-05	-3e-05	-4.3e-05	-5.7e-05	-3.7e-05	-3.1e-05	-3.1e-05	-4.1e-05	-3.6e-05	-3.5e-05	-2.2e-05	-5.1e-05
2164.13	-5.2e-05	-4.4e-05	-5e-05	-6.4e-05	-5.2e-05	-4.6e-05	-4.3e-05	-4.7e-05	-5.3e-05	-3.6e-05	-5.1e-05	-5.9e-05
2166.06	-5.6e-05	-4.8e-05	-5.2e-05	-6.2e-05	-5.5e-05	-5e-05	-4.9e-05	-4.7e-05	-6e-05	-4e-05	-6.9e-05	-5.7e-05
2167.99	-5.2e-05	-4.1e-05	-4.8e-05	-5.3e-05	-4.4e-05	-4.4e-05	-4.3e-05	-4.1e-05	-5.1e-05	-3.2e-05	-7.3e-05	-5.1e-05
2169.92	-4.7e-05	-3.2e-05	-4.6e-05	-4.5e-05	-3.5e-05	-3.8e-05	-3.7e-05	-3.5e-05	-3.8e-05	-2.6e-05	-7.1e-05	-4.1e-05
2171.85	-5e-05	-3.4e-05	-4.7e-05	-3.8e-05	-3.8e-05	-4.4e-05	-4.1e-05	-3.1e-05	-4.2e-05	-3.2e-05	-6.4e-05	-3.7e-05
2173.78	-5.8e-05	-4.5e-05	-4.7e-05	-3.8e-05	-4.5e-05	-5.7e-05	-5.4e-05	-2.9e-05	-5.6e-05	-3.9e-05	-6.7e-05	-3.8e-05
2175.7	-6.7e-05	-6e-05	-4.7e-05	-4.5e-05	-5.9e-05	-6.6e-05	-7.4e-05	-3.4e-05	-7.1e-05	-4.4e-05	-8.2e-05	-4.6e-05
2177.63	-7.4e-05	-6.6e-05	-5e-05	-5.2e-05	-7.2e-05	-6.4e-05	-9.2e-05	-3.7e-05	-8.1e-05	-5e-05	-8.9e-05	-5.6e-05
2179.56	-7.5e-05	-6.9e-05	-5.3e-05	-5.4e-05	-7.8e-05	-5.6e-05	-9.5e-05	-3.2e-05	-8.9e-05	-4.5e-05	-9.3e-05	-7e-05
2181.49	-7.4e-05	-6.7e-05	-6e-05	-4.9e-05	-7.6e-05	-5.1e-05	-8.6e-05	-3.2e-05	-9.2e-05	-3.1e-05	-9.9e-05	-7.6e-05
2183.42	-7.3e-05	-6.3e-05	-6.9e-05	-4.2e-05	-7.2e-05	-5.4e-05	-7.4e-05	-3.5e-05	-8.5e-05	-2.6e-05	-0.000105	-7.3e-05
2185.35	-6.6e-05	-6e-05	-7.3e-05	-3.9e-05	-6.5e-05	-6.5e-05	-6.2e-05	-4.2e-05	-7.5e-05	-2.8e-05	-0.000106	-7e-05
2187.28	-6.2e-05	-5.5e-05	-6.5e-05	-4.7e-05	-5.6e-05	-7.1e-05	-6e-05	-4.9e-05	-6.3e-05	-3.6e-05	-0.000103	-6.6e-05
2189.21	-6e-05	-5.1e-05	-5.3e-05	-5.4e-05	-5.4e-05	-6.9e-05	-6.4e-05	-5.1e-05	-5.4e-05	-4.7e-05	-9.3e-05	-6.4e-05
2191.13	-6.1e-05	-5.1e-05	-4.7e-05	-5.5e-05	-6.1e-05	-6.7e-05	-6.6e-05	-5.3e-05	-5.8e-05	-5.2e-05	-8.6e-05	-6.6e-05
2193.06	-6.7e-05	-6e-05	-5e-05	-5.6e-05	-7.1e-05	-6.8e-05	-6.5e-05	-6.1e-05	-7.4e-05	-5.7e-05	-8.8e-05	-7.3e-05
2194.99	-7.4e-05	-6.4e-05	-6e-05	-5.4e-05	-7.4e-05	-6.6e-05	-6.6e-05	-6.6e-05	-8.2e-05	-5.8e-05	-8.9e-05	-8e-05
2196.92	-7.1e-05	-6.1e-05	-6.2e-05	-5e-05	-7.2e-05	-6e-05	-6.2e-05	-6.5e-05	-7.3e-05	-5.6e-05	-8.5e-05	-8.1e-05
2198.85	-5.8e-05	-5.2e-05	-5.4e-05	-4.5e-05	-6e-05	-5.1e-05	-4.9e-05	-6.2e-05	-5.9e-05	-5.4e-05	-7.1e-05	-7.1e-05
2200.78	-4.6e-05	-3.5e-05	-4.2e-05	-4.3e-05	-4.2e-05	-3.8e-05	-3.4e-05	-5.2e-05	-4.4e-05	-5e-05	-5.6e-05	-5.3e-05
2202.71	-3.9e-05	-2.8e-05	-3.3e-05	-4e-05	-2.8e-05	-3.2e-05	-2.4e-05	-4.3e-05	-3.5e-05	-5e-05	-4.4e-05	-3.8e-05
2204.64	-3.5e-05	-2.8e-05	-3.2e-05	-4.1e-05	-3.1e-05	-3.3e-05	-2e-05	-4.9e-05	-3.4e-05	-5.7e-05	-4.1e-05	-4.2e-05
2206.57	-3.9e-05	-3.6e-05	-3.7e-05	-4.7e-05	-4e-05	-3.5e-05	-2.4e-05	-6.2e-05	-3.2e-05	-6.5e-05	-5e-05	-5.1e-05
2208.49	-4.2e-05	-4.5e-05	-4.2e-05	-4.8e-05	-4.7e-05	-3.8e-05	-3.2e-05	-7.3e-05	-2.8e-05	-6.3e-05	-5.9e-05	-6e-05
2210.42	-4.5e-05	-4.9e-05	-4.4e-05	-4.2e-05	-5.3e-05	-3.9e-05	-3.9e-05	-7.2e-05	-3.1e-05	-5.4e-05	-7.2e-05	-6.3e-05
2212.35	-4.7e-05	-4.4e-05	-4.5e-05	-3.7e-05	-5e-05	-4e-05	-4.4e-05	-5.3e-05	-4.1e-05	-4.3e-05	-8.2e-05	-6.1e-05
2214.28	-5.2e-05	-3.7e-05	-4e-05	-3.5e-05	-4.5e-05	-4.8e-05	-4.9e-05	-2.9e-05	-5.4e-05	-3.5e-05	-8.6e-05	-6.3e-05
2216.21	-5.6e-05	-3.2e-05	-3.4e-05	-3.2e-05	-4.2e-05	-5.4e-05	-5.2e-05	-2.2e-05	-6.4e-05	-3.6e-05	-8.2e-05	-6.3e-05
2218.14	-5.2e-05	-2.7e-05	-3.1e-05	-3.5e-05	-4.2e-05	-5.1e-05	-5.4e-05	-2.9e-05	-6.5e-05	-3.8e-05	-7.7e-05	-5.7e-05
2220.07	-4.5e-05	-2.9e-05	-2.9e-05	-3.7e-05	-4.4e-05	-4.8e-05	-5.4e-05	-3.6e-05	-6.1e-05	-3.8e-05	-7.1e-05	-4.6e-05
2222	-4.2e-05	-3.4e-05	-2.9e-05	-3.9e-05	-4.8e-05	-4.3e-05	-5.2e-05	-3.8e-05	-6.2e-05	-3.5e-05	-6.7e-05	-4.6e-05
2223.92	-3.9e-05	-3.4e-05	-3.3e-05	-3.4e-05	-5.2e-05	-3.9e-05	-5.5e-05	-3e-05	-6.2e-05	-3.1e-05	-7.6e-05	-4.7e-05
2225.85	-4.2e-05	-3.8e-05	-3.7e-05	-2.4e-05	-5.6e-05	-4.4e-05	-6e-05	-2e-05	-6.2e-05	-2.9e-05	-8.8e-05	-4.8e-05
2227.78	-4.8e-05	-4.1e-05	-3.7e-05	-1.3e-05	-5.5e-05	-5.2e-05	-6.2e-05	-1.2e-05	-6.2e-05	-2.5e-05	-9.5e-05	-5.3e-05
2229.71	-4.6e-05	-4.1e-05	-3.6e-05	-6e-06	-4.9e-05	-5e-05	-6.6e-05	-8e-06	-6.2e-05	-1.3e-05	-0.0001	-5.1e-05
2231.64	-3.7e-05	-3.5e-05	-3.6e-05	-4e-06	-4.4e-05	-4.5e-05	-6.1e-05	-6e-06	-6.1e-05	-7e-06	-9.5e-05	-4.9e-05
2233.57	-3.1e-05	-2.6e-05	-3.6e-05	-3e-06	-4.2e-05	-4e-05	-4.4e-05	-8e-06	-5.7e-05	-7e-06	-8.1e-05	-5.2e-05
2235.5	-2.7e-05	-1.4e-05	-3.1e-05	-5e-06	-3.4e-05	-2.8e-05	-2.7e-05	-1.6e-05	-4.5e-05	-7e-06	-6.7e-05	-4.9e-05
2237.43	-2e-05	-1e-06	-2.5e-05	-4e-06	-2.8e-05	-2e-05	-1.7e-05	-1.8e-05	-2.7e-05	-4e-06	-5.9e-05	-4e-05
2239.36	-1.7e-05	5e-06	-1.8e-05	-3e-06	-2.6e-05	-1.6e-05	-1.4e-05	-1.5e-05	-1.7e-05	-3e-06	-5.3e-05	-3.2e-05
2241.28	-1.5e-05	7e-06	-1.4e-05	-7e-06	-2.5e-05	-1.3e-05	-1.9e-05	-1.2e-05	-1.2e-05	-6e-06	-4.7e-05	-2.6e-05
2243.21	-1.3e-05	8e-06	-1.5e-05	-9e-06	-3e-05	-1.2e-05	-2.7e-05	-1.3e-05	-1.3e-05	-1.7e-05	-4.8e-05	-2e-05
2245.14	-1.3e-05	1e-05	-1.8e-05	-5e-06	-3.3e-05	-1.4e-05	-2.3e-05	-1.8e-05	-1.8e-05	-2.9e-05	-5.3e-05	-2.1e-05
2247.07	-1.2e-05	1e-05	-1.9e-05	1e-06	-2.1e-05	-1.3e-05	-7e-06	-1.6e-05	-1.4e-05	-3.1e-05	-5.6e-05	-2.1e-05
2249	-9e-06	1.5e-05	-1.2e-05	9e-06	-3e-06	-4e-06	9e-06	-1.2e-05	-1e-06	-2.4e-05	-5.3e-05	-2.2e-05
2250.93	-2e-06	2.9e-05	-9e-06	1.9e-05	1.1e-05	8e-06	2.1e-05	-1.2e-05	1.4e-05	-1.2e-05	-4.5e-05	-2.6e-05
2252.86	9e-06	4.3e-05	-8e-06	2.1e-05	1.7e-05	1.8e-05	2.6e-05	-1.4e-05	2.1e-05	-5e-06	-3e-05	-2.3e-05
2254.79	1.8e-05	4.9e-05	-5e-06	1.1e-05	1.4e-05	2.2e-05	2.5e-05	-1.6e-05	2.1e-05	-6e-06	-1.9e-05	-1.2e-05
2256.71	2e-05	5.6e-05	-1e-06	4e-06	8e-06	1.6e-05	2e-05	-1.2e-05	1e-05	-4e-06	-2.8e-05	-5e-06
2258.64	2e-05	5.4e-05	1e-06	4e-06	5e-06	3e-06	1.6e-05	-4e-06	-2e-06	2e-06	-4.5e-05	-8e-06
2260.57	2e-05	4.5e-05	2e-06	9e-06	5e-06	-8e-06	8e-06	4e-06	-7e-06	6e-06	-5.3e-05	-1e-05
2262.5	1.6e-05	4e-05	5e-06	2.1e-05	4e-06	-1e-05	0	8e-06	-1e-05	1e-05	-5.6e-05	-1.1e-05
2264.43	1.5e-05	4.1e-05	7e-06	3.8e-05	3e-06	-9e-06	-5e-06	1.6e-05	-1.6e-05	1.7e-05	-5.1e-05	-1.1e-05
2266.36	1.9e-05	4e-05	8e-06	4.2e-05	4e-06	0	-4e-06	2.7e-05	-2e-05	2.2e-05	-4.3e-05	-6e-06
2268.29	2.2e-05	3.7e-05	1.8e-05	4.1e-05	7e-06	1.5e-05	5e-06	3.1e-05	-1.5e-05	2.8e-05	-3.9e-05	5e-06
2270.22	2.7e-05	4.4e-05	3.4e-05	4.7e-05	1.6e-05	2.9e-05	1.6e-05	3.4e-05	1e-06	4.2e-05	-2.9e-05	1.3e-05
2272.15	3.9e-05	4.8e-05	5e-05	5.1e-05	2.8e-05	3.7e-05	2.2e-05	3.8e-05	1.5e-05	5.1e-05	-9e-06	1.8e-05
2274.07	4.4e-05	4.2e-05	6.4e-05	5.4e-05	3.8e-05	3.5e-05	2.3e-05	4.7e-05	2e-05	5e-05	1.2e-05	2.7e-05
2276	3.9e-05	3.3e-05	7.7e-05	6.4e-05	4.4e-05	3.2e-05	2.2e-05	6e-05	1.1e-05	4.9e-05	3e-05	3.3e-05
2277.93	3.7e-05	2.9e-05	8.4e-05	7.5e-05	4.4e-05	3.3e-05	1.9e-05	7.2e-05	0	5e-05	4.6e-05	3.9e-05
2279.86	4.2e-05	4.2e-05	6.8e-05	7.8e-05	3.6e-05	4.2e-05	2.1e-05	7.8e-05	6e-06	4.9e-05	4e-05	4.4e-05
2281.79	5.2e-05	7.3e-05	3.6e-05	7.9e-05	3.1e-05	5e-05	2.9e-05	7.6e-05	2.5e-05	5.7e-05	1.2e-05	4.3e-05
2283.72	6.2e-05	0.000116	-9e-06	7.5e-05	3.4e-05	5.5e-05	3.9e-05	7e-05	4.2e-05	7.1e-05	-2.1e-05	3.8e-05
2285.65	7.3e-05	0.000159	-5.1e-05	7.3e-05	4.4e-05	6.1e-05	5e-05	6.4e-05	5.7e-05	7.7e-05	-5.3e-05	3.3e-05
2287.58	8.5e-05	0.000189	-7.7e-05	7.4e-05	5.9e-05	6.8e-05	6e-05	6.1e-05	6.6e-05	8.3e-05	-7.4e-05	3.3e-05
2289.5	0.000101	0.000216	-8.6e-05	7.3e-05	7.1e-05	8e-05	7.2e-05	6.1e-05	7.2e-05	9.1e-05	-6.4e-05	3.7e-05
2291.43	0.000111	0.000244	-8.3e-05	7.4e-05	7.2e-05	8.6e-05	8.3e-05	6.8e-05	8.6e-05	9.4e-05	-3.8e-05	5e-05
2293.36	0.000115	0.000271	-8.1e-05	8.4e-05	7.1e-05	8e-05	9e-05	7.8e-05	0.0001	9e-05	-2.5e-05	6.1e-05
2295.29	0.000118	0.000292	-8.5e-05	9.3e-05	7.4e-05	7.4e-05	8.8e-05	7.9e-05	0.000108	8.6e-05	-2.1e-05	7.1e-05
2297.22	0.000119	0.000304	-8.9e-05	0.000102	7.6e-05	7.5e-05	8.4e-05	8.1e-05	0.000113	8.8e-05	-2.4e-05	7.9e-05
2299.15	0.000126	0.000314	-9.9e-05	0.000112	8.7e-05	9.2e-05	8.7e-05	9e-05	0.000122	9.5e-05	-4.1e-05	7.8e-05
2301.08	0.00014	0.000345	-0.000131	0.000112	0.000107	0.00012	9.9e-05	9.5e-05	0.000132	0.000109	-6.7e-05	8e-05
2303.01	0.00016	0.000413	-0.000182	0.000112	0.000116	0.000142	0.000118	9.5e-05	0.000138	0.000127	-0.000101	8.3e-05
2304.94	0.00018	0.000492	-0.000238	0.000111	0.000118	0.000147	0.00013	9.2e-05	0.000146	0.000143	-0.000148	8.8e-05
2306.86	0.000184	0.000523	-0.000286	9.8e-05	0.000106	0.000127	0.000122	8.2e-05	0.000147	0.000146	-0.000217	8.9e-05
2308.79	0.000153	0.000457	-0.000282	7e-05	7e-05	8.4e-05	8.8e-05	6.8e-05	0.000122	0.000129	-0.000294	6.8e-05
2310.72	9e-05	0.000327	-0.000229	5e-05	1.4e-05	2.9e-05	4.3e-05	6.3e-05	8.3e-05	0.000104	-0.000347	1e-05
2312.65	2.9e-05	0.00026	-0.000218	4.6e-05	-5.1e-05	-1.3e-05	1.8e-05	7e-05	5.8e-05	9.5e-05	-0.000382	-5e-05
2314.58	6e-06	0.000339	-0.000305	4.2e-05	-0.000104	-2.4e-05	1.7e-05	7.9e-05	5.5e-05	0.000112	-0.00043	-7.8e-05
2316.51	1.9e-05	0.000507	-0.00045	3.4e-05	-0.000117	-1.1e-05	2.4e-05	8.4e-05	6.8e-05	0.000145	-0.00051	-8.3e-05
2318.44	4.2e-05	0.000605	-0.000553	1.8e-05	-0.0001	1.4e-05	2.5e-05	7.9e-05	8.2e-05	0.000157	-0.000582	-6.5e-05
2320.37	3.6e-05	0.00053	-0.000555	-8e-06	-7.4e-05	1e-05	-1e-06	5e-05	5.3e-05	0.000123	-0.000663	-4.7e-05
2322.29	-1.1e-05	0.000352	-0.000461	-2.7e-05	-6.6e-05	-3.2e-05	-4.7e-05	6e-06	5e-06	7.1e-05	-0.000739	-7.1e-05
2324.22	-6.9e-05	0.000235	-0.00037	-3.3e-05	-9.6e-05	-7.6e-05	-7.2e-05	-1e-05	-1.4e-05	3.8e-05	-0.000757	-0.000127
2326.15	-0.000109	0.000218	-0.000329	-3.5e-05	-0.000138	-9.8e-05	-7e-05	6e-06	-2.5e-05	2.9e-05	-0.000733	-0.000161
2328.08	-0.000121	0.000196	-0.000286	-3e-05	-0.000158	-0.000107	-6.6e-05	2.1e-05	-4.4e-05	2.8e-05	-0.000688	-0.00016
2330.01	-0.00012	0.000135	-0.000236	-2e-05	-0.000161	-0.000109	-5.8e-05	2.8e-05	-5.5e-05	1.7e-05	-0.000618	-0.000151
2331.94	-9.8e-05	5.5e-05	-0.000178	-8e-06	-0.000153	-8.9e-05	-4.6e-05	3e-05	-5.8e-05	-4e-06	-0.000504	-0.000126
2333.87	-6.6e-05	2.1e-05	-0.000138	4e-06	-0.000123	-5.7e-05	-3.7e-05	1.7e-05	-5e-05	-1.2e-05	-0.000431	-9.9e-05
2335.8	-4.2e-05	0.000108	-0.000135	1e-05	-9e-05	-1.7e-05	-1.5e-05	9e-06	1e-06	2e-05	-0.000369	-7.5e-05
2337.72	1.3e-05	0.000261	-0.000141	2.6e-05	-2.9e-05	4.2e-05	3.6e-05	3.4e-05	7.2e-05	7.2e-05	-0.000255	-1.7e-05
2339.65	8.3e-05	0.000317	-7e-05	6.4e-05	6.5e-05	0.0001	8.9e-05	7.4e-05	9.9e-05	0.000106	-4.4e-05	5.1e-05
2341.58	0.000153	9e-05	0.000282	0.000123	0.0002	0.000158	0.000118	0.000111	7.5e-05	9.8e-05	0.000457	0.000145
2343.51	0.000243	-0.000251	0.000735	0.000199	0.00034	0.000231	0.000154	0.000144	6.5e-05	5.8e-05	0.001093	0.000268
2345.44	0.000291	-0.000393	0.000865	0.000246	0.000374	0.000264	0.000187	0.000145	9.6e-05	3e-05	0.001275	0.000313
2347.37	0.00024	-0.000189	0.00051	0.000201	0.000242	0.000212	0.000176	9.8e-05	0.000141	3.8e-05	0.000725	0.00022
2349.3	0.000123	0.000307	-0.00019	9.2e-05	4e-06	9.3e-05	0.000135	4.4e-05	0.000166	8.6e-05	-0.000295	3e-05
2351.23	1.7e-05	0.000851	-0.000916	2e-06	-0.000197	-2.9e-05	7.7e-05	1.1e-05	0.000152	0.000151	-0.001299	-0.000162
2353.16	-6.7e-05	0.001126	-0.001256	-5.3e-05	-0.000295	-0.000105	1.4e-05	1.1e-05	0.000115	0.000189	-0.001743	-0.000269
2355.08	-5.7e-05	0.000956	-0.001014	-3.9e-05	-0.000216	-8.4e-05	-2.1e-05	4.1e-05	7.9e-05	0.000169	-0.001454	-0.0002
2357.01	2e-05	0.000623	-0.000538	3.5e-05	-9e-05	-1.1e-05	2.3e-05	9.4e-05	8.6e-05	0.000135	-0.000764	-6.1e-05
2358.94	5.2e-05	0.000273	-0.000108	8.7e-05	2.3e-05	2.5e-05	7e-05	0.000121	8.7e-05	0.000102	-0.00025	2.2e-05
2360.87	0.000112	-6.5e-05	0.000278	0.000106	0.00017	0.000104	8.6e-05	0.00011	4.7e-05	5.6e-05	0.000192	0.000122
2362.8	0.000176	-0.000277	0.000612	0.00014	0.000266	0.000198	0.00012	0.000124	1.8e-05	4.1e-05	0.000712	0.0002
2364.73	0.000186	-0.000409	0.000885	0.000205	0.000309	0.000239	0.000146	0.000163	2.3e-05	4.7e-05	0.00114	0.000234
2366.66	0.000153	-0.000538	0.001123	0.000261	0.000339	0.00024	0.000162	0.000202	3.8e-05	5e-05	0.001387	0.000268
2368.59	0.000156	-0.000666	0.001289	0.0003	0.000396	0.000234	0.000169	0.00022	2.6e-05	3.9e-05	0.001458	0.000307
2370.51	0.00017	-0.000746	0.001345	0.00031	0.000432	0.000222	0.00017	0.000208	1e-05	3e-05	0.001453	0.000329
2372.44	0.000193	-0.000792	0.001308	0.000283	0.000467	0.000219	0.000151	0.00016	-7e-06	1.1e-05	0.00135	0.00036
2374.37	0.000236	-0.00075	0.00121	0.000241	0.000438	0.00025	0.000145	0.000119	-4e-06	-5e-06	0.001357	0.000374
2376.3	0.000205	-0.000661	0.001104	0.000198	0.000293	0.000229	0.00015	0.00011	1.6e-05	-4e-06	0.001369	0.000292
2378.23	0.000119	-0.000639	0.001009	0.000172	0.00016	0.000156	0.00013	0.000103	1.3e-05	-2.3e-05	0.001177	0.000183
2380.16	3.8e-05	-0.000642	0.000895	0.000142	8.2e-05	8.9e-05	9.8e-05	8.5e-05	-1.3e-05	-4.6e-05	0.000866	0.000105
2382.09	-4e-06	-0.000587	0.000746	0.000121	5.1e-05	4.9e-05	7.2e-05	6.8e-05	-2.7e-05	-5.1e-05	0.000559	5.4e-05
2384.02	-1e-05	-0.000453	0.000576	0.00012	4.6e-05	4.4e-05	6.5e-05	7.1e-05	-1.2e-05	-2.7e-05	0.000315	4.1e-05
2385.95	1.7e-05	-0.000257	0.000422	0.000127	5.8e-05	5.7e-05	8.2e-05	8.9e-05	2.6e-05	2.3e-05	0.000167	5.7e-05
2387.87	6.9e-05	-6.6e-05	0.000305	0.000142	8.8e-05	8.3e-05	0.00011	0.000102	7.8e-05	7.5e-05	0.000117	7.7e-05
2389.8	0.000124	6.7e-05	0.000232	0.00015	0.000123	0.000123	0.000138	0.000112	0.000119	0.000106	0.000122	0.0001
2391.73	0.000159	0.00014	0.000206	0.000156	0.00015	0.00015	0.000158	0.00012	0.000138	0.000111	0.000137	0.000127
2393.66	0.000168	0.000167	0.000192	0.000158	0.000164	0.000158	0.00017	0.000121	0.000143	0.000109	0.000142	0.000142
2395.59	0.000163	0.000171	0.000178	0.000151	0.000164	0.000155	0.000176	0.000125	0.000142	0.000109	0.000139	0.00014
2397.52	0.000157	0.000164	0.000173	0.000149	0.000152	0.000148	0.000175	0.000139	0.000142	0.000117	0.000136	0.000139
2399.45	0.000157	0.000168	0.000178	0.000158	0.00014	0.000144	0.000169	0.000153	0.000139	0.000134	0.000135	0.000142
2401.38	0.000165	0.000175	0.000183	0.000172	0.000143	0.00015	0.000159	0.000167	0.000136	0.000156	0.000137	0.000145
2403.3	0.000179	0.000176	0.000185	0.000188	0.000152	0.000161	0.00015	0.000181	0.000142	0.000168	0.000139	0.000148
2405.23	0.000191	0.000183	0.00019	0.000207	0.000166	0.000171	0.000153	0.000188	0.000156	0.000172	0.000147	0.000152
2407.16	0.000196	0.000192	0.000196	0.000219	0.00018	0.000182	0.000169	0.000189	0.000169	0.000174	0.000154	0.000154
2409.09	0.000195	0.000196	0.000209	0.00022	0.000184	0.000191	0.000183	0.000189	0.000175	0.000174	0.000159	0.000156
2411.02	0.000191	0.000201	0.000218	0.000217	0.000184	0.00019	0.000187	0.000194	0.000176	0.000182	0.000157	0.000166
2412.95	0.000183	0.000206	0.000217	0.000213	0.000183	0.000183	0.000183	0.000203	0.000165	0.000194	0.000147	0.000171
2414.88	0.000179	0.000196	0.000211	0.000213	0.000177	0.000177	0.000176	0.000215	0.000157	0.000204	0.000137	0.000174
2416.81	0.00018	0.000187	0.000208	0.000217	0.000164	0.000175	0.000168	0.000227	0.00016	0.000212	0.000129	0.00018
2418.74	0.00019	0.000193	0.000212	0.00022	0.000166	0.000184	0.000167	0.000235	0.000158	0.000218	0.000129	0.000184
2420.66	0.000202	0.000202	0.00022	0.000232	0.000183	0.0002	0.000184	0.000241	0.00016	0.000223	0.000135	0.000189
2422.59	0.000214	0.000215	0.000233	0.000247	0.000201	0.000216	0.000204	0.000243	0.000175	0.000228	0.000153	0.000195
2424.52	0.000222	0.000231	0.000239	0.00026	0.000218	0.000222	0.000214	0.00024	0.000192	0.00023	0.000181	0.0002
2426.45	0.000224	0.000239	0.000241	0.000268	0.000222	0.000217	0.000219	0.000233	0.000204	0.000223	0.000203	0.000211
2428.38	0.000224	0.000237	0.000241	0.000262	0.000217	0.000205	0.00022	0.000227	0.000214	0.000216	0.000214	0.00022
2430.31	0.000226	0.000237	0.000243	0.000251	0.000211	0.000191	0.000216	0.000227	0.000217	0.00021	0.000212	0.000214
2432.24	0.000227	0.000234	0.000245	0.000242	0.000209	0.000184	0.000218	0.000229	0.000214	0.000207	0.000199	0.000201
2434.17	0.000231	0.000231	0.000243	0.000241	0.000205	0.000191	0.000228	0.000225	0.000217	0.000209	0.000195	0.000197
2436.09	0.00024	0.000234	0.000245	0.000243	0.000205	0.000213	0.000232	0.000226	0.000218	0.00022	0.000208	0.000202
2438.02	0.000248	0.000243	0.000253	0.000248	0.000219	0.000233	0.000233	0.00023	0.000218	0.000229	0.000219	0.000211
2439.95	0.000254	0.00025	0.000257	0.000253	0.000235	0.000245	0.000245	0.000234	0.000222	0.000228	0.00023	0.000221
2441.88	0.000256	0.000252	0.000263	0.000252	0.000245	0.000249	0.000257	0.000236	0.000229	0.000221	0.000244	0.000227
2443.81	0.000253	0.000256	0.00027	0.000251	0.000245	0.000244	0.000258	0.000232	0.000238	0.000211	0.000249	0.00023
2445.74	0.000247	0.000261	0.000267	0.000244	0.000236	0.000233	0.000253	0.000226	0.000244	0.00021	0.000246	0.000231
2447.67	0.000239	0.000263	0.000261	0.000237	0.000228	0.000231	0.000245	0.000221	0.000239	0.000218	0.000236	0.000232
2449.6	0.000232	0.000259	0.000265	0.00024	0.000229	0.000233	0.000237	0.000229	0.000227	0.000229	0.000218	0.000232
2451.53	0.000233	0.000255	0.00027	0.000252	0.000231	0.000232	0.000233	0.000238	0.000218	0.000235	0.0002	0.000229
2453.45	0.00024	0.000246	0.000267	0.000272	0.000226	0.000231	0.000235	0.000248	0.000213	0.000239	0.000202	0.000226
2455.38	0.000242	0.000241	0.000265	0.000294	0.000226	0.00023	0.000237	0.000264	0.000214	0.000249	0.000213	0.000227
2457.31	0.000244	0.000254	0.000263	0.000303	0.000233	0.00023	0.000243	0.000277	0.000222	0.00026	0.000216	0.000231
2459.24	0.000251	0.000264	0.000266	0.000298	0.000242	0.000236	0.000252	0.000288	0.000229	0.00027	0.000221	0.000232
2461.17	0.000256	0.000267	0.000274	0.000288	0.000252	0.00025	0.000252	0.000291	0.000231	0.000273	0.000227	0.000242
2463.1	0.000266	0.000262	0.000276	0.000276	0.00026	0.000257	0.000247	0.000291	0.000234	0.000268	0.000231	0.000257
2465.03	0.000274	0.000256	0.00028	0.000274	0.000252	0.000251	0.000235	0.000284	0.000238	0.000264	0.000235	0.000267
2466.96	0.000266	0.000249	0.000282	0.000283	0.00024	0.000243	0.000227	0.000283	0.000235	0.000264	0.000229	0.000264
2468.88	0.000255	0.000253	0.000279	0.00029	0.000238	0.000237	0.000232	0.000286	0.000235	0.000269	0.000219	0.000258
2470.81	0.000257	0.000266	0.000278	0.000298	0.000239	0.00024	0.000247	0.000288	0.00024	0.00028	0.000209	0.000252
2472.74	0.000265	0.000273	0.000285	0.000315	0.000243	0.000256	0.000261	0.000299	0.000241	0.000293	0.000211	0.000245
2474.67	0.000273	0.000282	0.000295	0.00033	0.000254	0.00028	0.000269	0.000311	0.000248	0.000297	0.00023	0.000252
2476.6	0.000277	0.000291	0.000301	0.000328	0.00026	0.000294	0.000278	0.000315	0.000267	0.000287	0.000254	0.000267
2478.53	0.000273	0.000302	0.0003	0.000317	0.000259	0.000294	0.000288	0.000306	0.000278	0.000277	0.000272	0.000273
2480.46	0.000264	0.000297	0.000293	0.000297	0.000261	0.000282	0.000297	0.000282	0.00028	0.000267	0.000275	0.000268
2482.39	0.000261	0.000279	0.000285	0.000279	0.00026	0.000259	0.000294	0.000257	0.000279	0.000253	0.000268	0.000255
2484.32	0.000267	0.000265	0.000281	0.000271	0.000255	0.000243	0.00028	0.000247	0.000266	0.000247	0.000247	0.000242
2486.24	0.000267	0.00025	0.000284	0.00027	0.000251	0.000236	0.000261	0.000249	0.00025	0.000244	0.000233	0.000235
2488.17	0.000262	0.000253	0.000287	0.000276	0.000243	0.000236	0.000248	0.000256	0.000249	0.000235	0.000243	0.000241
2490.1	0.00026	0.000275	0.000281	0.000281	0.000239	0.00024	0.000254	0.000264	0.00025	0.000233	0.00026	0.000257
2492.03	0.00026	0.000288	0.000278	0.000285	0.000244	0.000248	0.000263	0.000265	0.000249	0.000238	0.000269	0.000264
2493.96	0.00026	0.000283	0.000287	0.000289	0.00025	0.000253	0.00027	0.000261	0.000255	0.000239	0.000263	0.000256
2495.89	0.000266	0.000274	0.000287	0.000281	0.000253	0.000249	0.000266	0.000262	0.000252	0.000234	0.000245	0.000244
2497.82	0.000269	0.000261	0.000276	0.000259	0.000251	0.000247	0.00026	0.000256	0.000243	0.000234	0.000227	0.000233
2499.75	0.000259	0.000239	0.000269	0.000244	0.000244	0.000243	0.000254	0.000244	0.000234	0.000236	0.000224	0.000225
2501.67	0.000245	0.000229	0.000262	0.000243	0.000229	0.000233	0.000246	0.000241	0.000223	0.000243	0.000227	0.000221
2503.6	0.00023	0.000226	0.000254	0.000247	0.000218	0.000222	0.000235	0.000245	0.000206	0.000258	0.000217	0.000222
2505.53	0.000217	0.000228	0.00025	0.000261	0.000216	0.000217	0.00022	0.000253	0.000197	0.000265	0.0002	0.000227
2507.46	0.000215	0.000233	0.000252	0.000275	0.000218	0.00022	0.000215	0.000269	0.000194	0.000262	0.000185	0.000226
2509.39	0.000221	0.000239	0.000246	0.000282	0.000225	0.000226	0.000212	0.000282	0.000199	0.000261	0.000184	0.000225
2511.32	0.000228	0.000242	0.000244	0.000279	0.000229	0.000235	0.000213	0.000284	0.000219	0.000265	0.000196	0.000227
2513.25	0.000229	0.00024	0.000246	0.000274	0.000224	0.00023	0.000223	0.000276	0.000227	0.000264	0.00021	0.000227
2515.18	0.000229	0.000239	0.000249	0.000267	0.000211	0.000213	0.000225	0.000259	0.000219	0.000252	0.000207	0.000224
2517.1	0.000223	0.000236	0.00025	0.000255	0.000204	0.000203	0.000219	0.000245	0.000207	0.000232	0.000196	0.000221
2519.03	0.000218	0.000231	0.000249	0.000247	0.000204	0.000209	0.000218	0.000239	0.0002	0.000218	0.000188	0.000219
2520.96	0.000217	0.000225	0.000252	0.000244	0.000207	0.000225	0.000221	0.000244	0.000205	0.000223	0.000187	0.000214
2522.89	0.000224	0.000224	0.000252	0.000248	0.000215	0.000237	0.000221	0.000254	0.000223	0.00024	0.000196	0.000217
2524.82	0.000236	0.000231	0.000255	0.00026	0.00022	0.000238	0.000223	0.000265	0.000237	0.000248	0.000209	0.00023
2526.75	0.00024	0.00024	0.000259	0.000272	0.000225	0.000233	0.000233	0.000274	0.000233	0.000243	0.00022	0.000242
2528.68	0.000237	0.000252	0.000266	0.000275	0.000237	0.000234	0.000246	0.000272	0.00023	0.000237	0.000232	0.000248
2530.61	0.000232	0.000258	0.000265	0.000264	0.000249	0.000245	0.000264	0.00026	0.000234	0.000227	0.000253	0.000247
2532.54	0.000237	0.000257	0.000256	0.000253	0.000248	0.000252	0.00028	0.000243	0.000235	0.000217	0.00026	0.000245
2534.46	0.000249	0.000254	0.000254	0.00025	0.000242	0.000253	0.000282	0.000224	0.000238	0.000214	0.000253	0.000238
2536.39	0.000259	0.00025	0.000254	0.000247	0.000233	0.000248	0.000274	0.000213	0.000236	0.000211	0.000248	0.000224
2538.32	0.000257	0.000247	0.000259	0.000241	0.000225	0.000243	0.000265	0.000218	0.000229	0.000214	0.00024	0.000224
2540.25	0.00025	0.000257	0.000277	0.000242	0.000238	0.00025	0.000261	0.000243	0.000236	0.000234	0.000239	0.000238
2542.18	0.000258	0.000278	0.000298	0.000261	0.000269	0.000269	0.000272	0.000278	0.000264	0.000263	0.000257	0.000264
2544.11	0.000278	0.000296	0.000307	0.000293	0.000296	0.000292	0.000289	0.000304	0.000288	0.000286	0.00028	0.000293
2546.04	0.000296	0.000307	0.000316	0.000322	0.000305	0.000299	0.000304	0.000309	0.000291	0.000297	0.000293	0.000313
2547.97	0.000297	0.000303	0.000317	0.000328	0.000297	0.000284	0.000298	0.000301	0.000275	0.00029	0.000298	0.000314
2549.89	0.000282	0.000278	0.000296	0.000301	0.000278	0.000262	0.000271	0.000284	0.00025	0.00027	0.000281	0.000287
2551.82	0.000256	0.000246	0.000267	0.000266	0.000251	0.000238	0.000238	0.000267	0.000223	0.000245	0.000239	0.000246
2553.75	0.000232	0.000223	0.000244	0.000237	0.000222	0.000216	0.000209	0.000255	0.0002	0.000226	0.000198	0.000207
2555.68	0.00021	0.000204	0.00022	0.000221	0.000199	0.000206	0.000191	0.000244	0.000183	0.000216	0.000178	0.000185
2557.61	0.000193	0.000194	0.000203	0.000223	0.000185	0.000203	0.000182	0.00023	0.000173	0.000214	0.000159	0.000183
2559.54	0.000185	0.000197	0.000205	0.000235	0.000178	0.000197	0.000177	0.000231	0.000178	0.000228	0.000149	0.000197
2561.47	0.000186	0.000207	0.000216	0.000249	0.000185	0.000197	0.000178	0.000246	0.000197	0.000252	0.000152	0.000213
2563.4	0.000203	0.000222	0.000229	0.000264	0.000204	0.000208	0.000193	0.000262	0.000218	0.000275	0.000167	0.000219
2565.33	0.000221	0.000236	0.000249	0.000272	0.00022	0.000215	0.000221	0.00028	0.000228	0.000288	0.000198	0.000227
2567.25	0.000232	0.000242	0.000269	0.000271	0.000232	0.000222	0.000243	0.00029	0.000234	0.000289	0.000224	0.000245
2569.18	0.000237	0.000244	0.000271	0.000268	0.000238	0.000236	0.000255	0.000291	0.000241	0.000265	0.000238	0.000256
2571.11	0.000241	0.000251	0.000269	0.000269	0.00024	0.00025	0.000266	0.000284	0.000256	0.000238	0.000239	0.000254
2573.04	0.000246	0.000264	0.000278	0.000282	0.000245	0.00026	0.000275	0.000272	0.000273	0.000236	0.000245	0.000252
2574.97	0.000268	0.000288	0.000294	0.000304	0.000263	0.000273	0.000285	0.000272	0.000283	0.000261	0.000272	0.000256
2576.9	0.000301	0.000309	0.000314	0.000323	0.000288	0.000294	0.000301	0.000286	0.000293	0.000306	0.000297	0.00027
2578.83	0.000324	0.000322	0.000336	0.000346	0.000314	0.000314	0.000323	0.000311	0.000311	0.000345	0.000313	0.000294
2580.76	0.000334	0.000331	0.000347	0.000364	0.000335	0.000326	0.000341	0.000339	0.000337	0.000351	0.000311	0.000318
2582.68	0.000339	0.000339	0.00035	0.000368	0.000342	0.000337	0.000352	0.000357	0.000356	0.00033	0.000314	0.000334
2584.61	0.000344	0.000349	0.000358	0.000359	0.000343	0.000346	0.000358	0.000358	0.000362	0.000318	0.000336	0.000344
2586.54	0.000355	0.000354	0.000365	0.000344	0.000342	0.000352	0.000356	0.000347	0.000358	0.000313	0.000358	0.000342
2588.47	0.000363	0.000352	0.000364	0.000327	0.000337	0.000357	0.000352	0.000337	0.00035	0.000315	0.000367	0.000331
2590.4	0.00036	0.000346	0.000358	0.000327	0.000333	0.000355	0.000347	0.000333	0.000343	0.000319	0.000351	0.000327
2592.33	0.000354	0.000349	0.000351	0.000348	0.000335	0.000343	0.000341	0.000337	0.000335	0.000326	0.000324	0.00033
2594.26	0.000349	0.000352	0.000353	0.000364	0.000335	0.000335	0.000338	0.000345	0.000328	0.000337	0.000301	0.000342
2596.19	0.000344	0.000356	0.00036	0.000374	0.000339	0.00034	0.000341	0.000357	0.000328	0.000356	0.000308	0.000358
2598.12	0.000346	0.000361	0.000368	0.000381	0.000349	0.000342	0.000355	0.000378	0.000336	0.000382	0.000329	0.000362
2600.04	0.000354	0.00036	0.00038	0.000386	0.000358	0.000348	0.00037	0.000396	0.000354	0.000397	0.000339	0.000358
2601.97	0.000365	0.000369	0.000394	0.000397	0.000363	0.000358	0.000374	0.000409	0.000372	0.000403	0.000344	0.00036
2603.9	0.000374	0.000383	0.000396	0.000407	0.000365	0.00036	0.000367	0.000415	0.00037	0.000405	0.000342	0.000363
2605.83	0.000374	0.000385	0.000389	0.000401	0.000359	0.000362	0.000355	0.000408	0.000352	0.000399	0.000338	0.000356
2607.76	0.000354	0.000366	0.000381	0.000383	0.000348	0.00036	0.000343	0.000399	0.000337	0.000381	0.000332	0.000352
2609.69	0.000331	0.000338	0.000361	0.000371	0.000332	0.000345	0.000331	0.000391	0.000332	0.00036	0.000319	0.000352
2611.62	0.000324	0.000316	0.000352	0.000365	0.000313	0.000322	0.000328	0.000383	0.000334	0.000354	0.000306	0.000349
2613.55	0.00033	0.000315	0.000364	0.00037	0.00031	0.000317	0.000332	0.00038	0.000347	0.000356	0.00031	0.000353
2615.47	0.000343	0.000342	0.00038	0.00039	0.000326	0.000338	0.000344	0.000388	0.000361	0.000367	0.000336	0.000369
2617.4	0.00036	0.000377	0.000394	0.000414	0.000353	0.000366	0.000369	0.000404	0.000369	0.000388	0.00037	0.000383
2619.33	0.000372	0.000398	0.000402	0.000426	0.00038	0.000396	0.000394	0.000413	0.00038	0.000409	0.000396	0.000386
2621.26	0.00038	0.000411	0.0004	0.000426	0.000404	0.000411	0.000409	0.000417	0.000396	0.000424	0.000401	0.000386
2623.19	0.000396	0.000417	0.000401	0.000421	0.000418	0.000407	0.000416	0.000415	0.00041	0.000424	0.000401	0.000384
2625.12	0.000408	0.000419	0.00042	0.000416	0.000421	0.0004	0.000423	0.000414	0.000419	0.000417	0.000415	0.000391
2627.05	0.000413	0.000411	0.000433	0.000413	0.00041	0.000396	0.000422	0.000413	0.000417	0.000394	0.000428	0.000405
2628.98	0.000415	0.000399	0.000432	0.000412	0.000396	0.000396	0.000422	0.000407	0.00041	0.000373	0.00043	0.000416
2630.91	0.000414	0.000384	0.000429	0.000412	0.000388	0.000397	0.000422	0.000401	0.000408	0.000371	0.000416	0.000414
2632.83	0.000404	0.000372	0.00041	0.000407	0.000383	0.000396	0.000411	0.000394	0.000406	0.00038	0.000396	0.000408
2634.76	0.000397	0.000386	0.000396	0.000405	0.000394	0.000401	0.000408	0.000404	0.000411	0.000392	0.000396	0.000411
2636.69	0.0004	0.000414	0.00041	0.000415	0.000415	0.000411	0.000419	0.000427	0.000415	0.000409	0.000417	0.000417
2638.62	0.000407	0.000434	0.000432	0.000427	0.000427	0.000421	0.000432	0.000447	0.000416	0.000433	0.000442	0.000424
2640.55	0.000414	0.000433	0.000443	0.000425	0.00043	0.000426	0.000433	0.000451	0.000414	0.000439	0.000449	0.000422
2642.48	0.000413	0.000419	0.000439	0.000416	0.00042	0.000424	0.000425	0.000442	0.0004	0.000432	0.00043	0.000419
2644.41	0.000399	0.000392	0.00042	0.000402	0.000395	0.000411	0.00041	0.000428	0.000385	0.000417	0.000395	0.000413
2646.34	0.000382	0.000366	0.000395	0.000393	0.000371	0.000389	0.000393	0.000408	0.000375	0.0004	0.000371	0.000403
2648.26	0.000373	0.000362	0.000393	0.000393	0.000363	0.000377	0.000385	0.000401	0.000379	0.000397	0.000373	0.000394
2650.19	0.000372	0.000372	0.000411	0.0004	0.000368	0.000375	0.000383	0.000409	0.000388	0.00041	0.000385	0.000392
2652.12	0.000382	0.000384	0.00043	0.000419	0.000381	0.000385	0.000387	0.000424	0.0004	0.00043	0.0004	0.000402
2654.05	0.000394	0.0004	0.000443	0.000447	0.000403	0.000405	0.000401	0.000448	0.000412	0.000444	0.000409	0.000421
2655.98	0.00041	0.000424	0.00045	0.000483	0.000426	0.000419	0.000426	0.000475	0.00042	0.000465	0.000411	0.000448
2657.91	0.000426	0.000441	0.000459	0.000503	0.000445	0.000438	0.000452	0.000489	0.000437	0.000488	0.000426	0.000467
2659.84	0.000439	0.000448	0.000466	0.0005	0.000449	0.000454	0.000465	0.000489	0.000451	0.000502	0.000443	0.000471
2661.77	0.000445	0.000452	0.000464	0.000473	0.00044	0.000455	0.000457	0.000488	0.000459	0.0005	0.000446	0.000468
2663.69	0.000442	0.000447	0.000456	0.000448	0.000432	0.000444	0.000436	0.00049	0.000457	0.000473	0.000441	0.000462
2665.62	0.000437	0.000441	0.000447	0.000449	0.000433	0.000424	0.00042	0.000484	0.00044	0.000438	0.000439	0.000451
2667.55	0.00043	0.000441	0.000448	0.000461	0.000437	0.00041	0.000419	0.000478	0.000427	0.000414	0.00044	0.000433
2669.48	0.000426	0.000448	0.000456	0.000473	0.00043	0.000413	0.000431	0.000477	0.000427	0.000423	0.000451	0.000427
2671.41	0.000416	0.000447	0.000454	0.000474	0.000416	0.000434	0.000448	0.000464	0.000433	0.000445	0.000455	0.00043
2673.34	0.000416	0.000433	0.00045	0.000462	0.000409	0.000443	0.000458	0.000441	0.000443	0.000459	0.000435	0.000431
2675.27	0.000433	0.000425	0.000457	0.000448	0.000417	0.000436	0.000458	0.000424	0.000448	0.00046	0.000418	0.000435
2677.2	0.00045	0.000427	0.00047	0.000444	0.000432	0.000438	0.000462	0.000423	0.000448	0.000443	0.000428	0.000448
2679.13	0.000461	0.000436	0.000475	0.000442	0.000444	0.000438	0.000461	0.00042	0.000437	0.000424	0.000451	0.000446
2681.05	0.000452	0.000435	0.000461	0.000425	0.000442	0.000432	0.000451	0.000421	0.000422	0.00041	0.000466	0.000429
2682.98	0.000422	0.000418	0.000429	0.0004	0.000419	0.000419	0.000423	0.000425	0.000408	0.0004	0.000455	0.000413
2684.91	0.000383	0.000385	0.000396	0.000378	0.000392	0.000394	0.000389	0.000403	0.000395	0.000386	0.000411	0.000387
2686.84	0.000357	0.000355	0.000383	0.000365	0.000365	0.000372	0.000371	0.000376	0.000379	0.000372	0.00036	0.000361
2688.77	0.000355	0.000349	0.000391	0.000373	0.00035	0.000371	0.000374	0.000377	0.000372	0.00038	0.00034	0.000356
2690.7	0.000372	0.000361	0.000405	0.000397	0.000358	0.00038	0.000387	0.000397	0.000382	0.000398	0.000353	0.000375
2692.63	0.000394	0.000383	0.000416	0.000422	0.000382	0.000389	0.000396	0.000412	0.000389	0.000412	0.000369	0.000391
2694.56	0.000409	0.000404	0.000428	0.000439	0.000402	0.000403	0.000398	0.000434	0.000397	0.00043	0.000384	0.000398
2696.48	0.00042	0.000427	0.000442	0.000452	0.000411	0.000413	0.000396	0.000459	0.000412	0.00045	0.000407	0.000406
2698.41	0.000424	0.000439	0.000452	0.000461	0.00041	0.000414	0.00041	0.000468	0.00042	0.000463	0.000421	0.000417
2700.34	0.000422	0.000445	0.000463	0.000469	0.000409	0.000416	0.000436	0.000476	0.000421	0.000462	0.000428	0.000444
2702.27	0.00043	0.000448	0.000474	0.000477	0.000423	0.000422	0.000451	0.000482	0.000431	0.000454	0.000439	0.000472
2704.2	0.00045	0.000455	0.000489	0.000494	0.000448	0.000443	0.000462	0.000485	0.000451	0.000458	0.000444	0.000491
2706.13	0.000478	0.000483	0.000518	0.000526	0.00048	0.000486	0.000484	0.000511	0.000478	0.000495	0.000458	0.000515
2708.06	0.000524	0.000537	0.000562	0.000573	0.000526	0.000539	0.000519	0.000574	0.000529	0.000565	0.000505	0.000553
2709.99	0.000593	0.0006	0.00061	0.000635	0.000581	0.000586	0.000569	0.000641	0.000588	0.000637	0.000565	0.000601
2711.92	0.000654	0.000649	0.000654	0.000691	0.00063	0.000628	0.000631	0.000692	0.000637	0.000685	0.000615	0.00064
2713.84	0.000688	0.000676	0.000689	0.00072	0.000666	0.00066	0.000681	0.00071	0.000663	0.000693	0.000661	0.000664
2715.77	0.000695	0.000672	0.000696	0.000717	0.000667	0.000668	0.000694	0.000694	0.000662	0.000677	0.000674	0.000654
2717.7	0.000669	0.000656	0.000678	0.000692	0.000638	0.000652	0.00068	0.000664	0.000646	0.000655	0.000661	0.000623
2719.63	0.000622	0.000636	0.000651	0.000648	0.000603	0.00062	0.00064	0.000638	0.000613	0.000624	0.000637	0.000599
2721.56	0.000596	0.000622	0.000634	0.000615	0.000581	0.000588	0.000599	0.000619	0.000586	0.000599	0.000616	0.000586
2723.49	0.000605	0.000619	0.000636	0.000613	0.000582	0.000584	0.000594	0.000606	0.000577	0.000594	0.00062	0.000595
2725.42	0.000618	0.000624	0.000651	0.000615	0.000597	0.000603	0.000612	0.000607	0.000584	0.000594	0.000638	0.000623
2727.35	0.000628	0.000629	0.000663	0.000623	0.000615	0.000624	0.000633	0.000611	0.000599	0.000584	0.000644	0.000651
2729.27	0.000624	0.000626	0.000644	0.00062	0.000611	0.000624	0.000638	0.00061	0.000598	0.000564	0.000625	0.00064
2731.2	0.00059	0.000604	0.000596	0.000591	0.000588	0.000589	0.00061	0.0006	0.000573	0.000541	0.000597	0.000595
2733.13	0.00055	0.000555	0.000554	0.000557	0.000557	0.000536	0.000557	0.000577	0.000545	0.000525	0.000552	0.000548
2735.06	0.000537	0.000515	0.000535	0.000534	0.000529	0.000502	0.000526	0.000552	0.000522	0.000528	0.000522	0.000518
2736.99	0.000529	0.000498	0.000535	0.000519	0.000503	0.0005	0.000513	0.000529	0.000504	0.000529	0.000516	0.00051
2738.92	0.000513	0.00049	0.000538	0.000505	0.000483	0.000503	0.0005	0.000515	0.000494	0.000505	0.000504	0.000505
2740.85	0.000498	0.000481	0.000519	0.000495	0.000471	0.000493	0.00049	0.000497	0.000479	0.000477	0.000483	0.000486
2742.78	0.000473	0.000469	0.000495	0.000487	0.000466	0.000469	0.000476	0.000488	0.000453	0.000472	0.000453	0.000456
2744.71	0.000463	0.000464	0.000491	0.000502	0.000471	0.000453	0.000464	0.000497	0.000446	0.000493	0.000442	0.000454
2746.63	0.000492	0.000493	0.000522	0.000547	0.000492	0.000475	0.000491	0.000523	0.000478	0.000534	0.000475	0.000493
2748.56	0.000536	0.000552	0.000571	0.000592	0.000525	0.000523	0.000532	0.000575	0.000522	0.000578	0.000536	0.000554
2750.49	0.000574	0.000599	0.000605	0.000623	0.000556	0.000567	0.000557	0.000621	0.000561	0.000606	0.000584	0.000604
2752.42	0.000596	0.000604	0.000618	0.000636	0.000582	0.000589	0.00058	0.000642	0.000587	0.000615	0.000598	0.00062
2754.35	0.00059	0.000587	0.000613	0.000623	0.000595	0.000592	0.000594	0.000639	0.000584	0.000621	0.000591	0.000603
2756.28	0.000579	0.000581	0.000611	0.000612	0.000593	0.00059	0.0006	0.000645	0.000566	0.000624	0.000583	0.000588
2758.21	0.000591	0.000594	0.000631	0.000626	0.000592	0.000603	0.00062	0.000654	0.000569	0.000621	0.000601	0.000597
2760.14	0.000621	0.000634	0.000664	0.000654	0.000608	0.000625	0.000646	0.000664	0.0006	0.000623	0.000632	0.000626
2762.06	0.00066	0.000674	0.000703	0.000683	0.000638	0.000656	0.000662	0.000688	0.000646	0.000641	0.000654	0.000671
2763.99	0.000708	0.000707	0.000736	0.000728	0.000678	0.000698	0.000687	0.000716	0.000688	0.000687	0.000689	0.000715
2765.92	0.000748	0.000737	0.000765	0.000771	0.000721	0.000732	0.00073	0.000753	0.000718	0.000744	0.000738	0.000743
2767.85	0.000756	0.00075	0.000773	0.000783	0.000748	0.000749	0.000766	0.000787	0.000743	0.000782	0.000773	0.000753
2769.78	0.000765	0.00076	0.000771	0.000783	0.000759	0.000758	0.000794	0.000814	0.000762	0.000794	0.000793	0.000754
2771.71	0.000789	0.000786	0.000785	0.000791	0.000777	0.000777	0.000818	0.000826	0.000795	0.000784	0.000806	0.000762
2773.64	0.000814	0.000821	0.000811	0.000803	0.000805	0.000799	0.000833	0.000824	0.000831	0.000775	0.000823	0.000793
2775.57	0.000841	0.000852	0.000851	0.000822	0.00084	0.000833	0.000846	0.000831	0.000852	0.000785	0.000854	0.00084
2777.5	0.000868	0.00088	0.000895	0.00086	0.000881	0.000873	0.000874	0.000863	0.000864	0.000819	0.0009	0.000883
2779.42	0.000897	0.000902	0.000937	0.000908	0.000921	0.00091	0.000913	0.000906	0.000884	0.000874	0.000944	0.000919
2781.35	0.000925	0.00092	0.000971	0.000954	0.000936	0.000941	0.000944	0.000935	0.000911	0.000926	0.000967	0.000943
2783.28	0.000958	0.000954	0.000998	0.000994	0.000943	0.00096	0.000974	0.000973	0.000937	0.000972	0.000977	0.000971
2785.21	0.000995	0.001003	0.001026	0.001032	0.000972	0.000973	0.001009	0.001021	0.000972	0.001019	0.000994	0.001016
2787.14	0.001032	0.001041	0.001069	0.001076	0.001014	0.001005	0.001047	0.001079	0.001016	0.00107	0.001042	0.001066
2789.07	0.001079	0.001077	0.001118	0.001124	0.00106	0.001058	0.001088	0.00115	0.001068	0.001116	0.001108	0.001115
2791	0.001123	0.001112	0.001161	0.00117	0.001104	0.001108	0.001129	0.001205	0.001117	0.001159	0.001152	0.001146
2792.93	0.001155	0.001134	0.001202	0.00121	0.00114	0.001152	0.001164	0.001228	0.001148	0.001194	0.001167	0.001165
2794.85	0.001189	0.001163	0.001235	0.001235	0.001171	0.001192	0.001197	0.001248	0.001173	0.001227	0.001178	0.001204
2796.78	0.001238	0.001222	0.001274	0.001274	0.001223	0.001242	0.001255	0.001299	0.00122	0.001278	0.001225	0.001271
2798.71	0.001324	0.001328	0.001351	0.001359	0.00132	0.001328	0.001342	0.001382	0.001319	0.00135	0.001319	0.00136
2800.64	0.001436	0.00146	0.001468	0.001489	0.001444	0.001447	0.001449	0.001505	0.001455	0.001452	0.001447	0.001474
2802.57	0.001553	0.001595	0.001595	0.001615	0.001574	0.001555	0.001563	0.001631	0.001584	0.001565	0.001569	0.001585
2804.5	0.001661	0.001713	0.00171	0.001722	0.00169	0.00165	0.001679	0.001743	0.001679	0.001679	0.001669	0.001673
2806.43	0.001773	0.001817	0.001825	0.001831	0.001791	0.001771	0.001803	0.001861	0.001766	0.0018	0.001769	0.001782
2808.36	0.001905	0.001922	0.001935	0.00194	0.001882	0.001905	0.001921	0.001966	0.001852	0.001911	0.001883	0.001902
2810.28	0.002023	0.002022	0.002033	0.002044	0.001979	0.002023	0.002028	0.002047	0.001953	0.001998	0.001995	0.002008
2812.21	0.002117	0.002112	0.002131	0.002139	0.002093	0.002122	0.002121	0.002123	0.002072	0.002069	0.002101	0.002111
2814.14	0.00221	0.002201	0.002234	0.002231	0.002193	0.002213	0.002215	0.002214	0.002183	0.002162	0.002212	0.002222
2816.07	0.002323	0.002307	0.002347	0.002343	0.002303	0.002316	0.002338	0.002322	0.002307	0.002268	0.002339	0.002342
2818	0.002482	0.00247	0.002504	0.002499	0.002464	0.002471	0.002514	0.002495	0.002468	0.002424	0.002498	0.002501
2819.93	0.002715	0.002709	0.002728	0.002718	0.002686	0.002706	0.002748	0.002737	0.002681	0.002657	0.002707	0.002727
2821.86	0.003004	0.003	0.003004	0.002999	0.002965	0.002988	0.00303	0.003014	0.002946	0.002941	0.002999	0.002992
2823.79	0.003328	0.003322	0.003327	0.003337	0.003297	0.003301	0.003352	0.003332	0.00326	0.003266	0.003336	0.003295
2825.72	0.003685	0.003681	0.003688	0.003708	0.003659	0.003664	0.003697	0.003699	0.003618	0.003629	0.003687	0.003651
2827.64	0.004079	0.004075	0.004091	0.004108	0.004047	0.004076	0.004082	0.004107	0.004003	0.004035	0.004068	0.004057
2829.57	0.00453	0.004529	0.004561	0.004574	0.004525	0.004554	0.004546	0.004587	0.004464	0.0045	0.004522	0.004537
2831.5	0.00511	0.00512	0.005162	0.005166	0.005134	0.005153	0.005159	0.005207	0.005064	0.005109	0.005101	0.005167
2833.43	0.005964	0.005982	0.006016	0.006014	0.005981	0.006003	0.006035	0.006072	0.005929	0.00597	0.005956	0.006056
2835.36	0.007277	0.007305	0.007315	0.007337	0.007306	0.007326	0.007378	0.007377	0.00727	0.007287	0.007314	0.007411
2837.29	0.009305	0.009338	0.009342	0.009405	0.00938	0.009399	0.009473	0.009437	0.009384	0.009368	0.009424	0.009538
2839.22	0.012446	0.012451	0.012509	0.012588	0.012579	0.012619	0.01273	0.012689	0.012698	0.012632	0.012769	0.012866
2841.15	0.017218	0.017169	0.017362	0.017437	0.017473	0.017512	0.017728	0.017677	0.017778	0.017653	0.017971	0.01799
2843.07	0.023117	0.023033	0.023395	0.023503	0.023558	0.023565	0.023943	0.023889	0.024072	0.023869	0.02433	0.02428
2845	0.026977	0.026945	0.027358	0.02752	0.027503	0.027531	0.02799	0.027964	0.027996	0.027789	0.028072	0.0281
2846.93	0.025105	0.025201	0.025402	0.025585	0.025491	0.025579	0.025925	0.025953	0.025543	0.025427	0.025308	0.025508
2848.86	0.016796	0.016989	0.016839	0.016971	0.016873	0.016983	0.01706	0.017125	0.016189	0.016236	0.01581	0.016151
2850.79	0.004835	0.005046	0.004605	0.004603	0.00457	0.004652	0.004435	0.004525	0.003261	0.003468	0.002966	0.003346
2852.72	-0.006177	-0.006018	-0.006586	-0.006739	-0.006674	-0.006672	-0.007055	-0.006925	-0.008141	-0.007862	-0.008187	-0.007918
2854.65	-0.012479	-0.012432	-0.012893	-0.013109	-0.01301	-0.013096	-0.013473	-0.013315	-0.014119	-0.013876	-0.013884	-0.013812
2856.58	-0.01356	-0.013612	-0.013829	-0.013986	-0.014002	-0.014094	-0.014363	-0.014229	-0.014488	-0.014349	-0.014179	-0.014256
2858.51	-0.01175	-0.011827	-0.011872	-0.011932	-0.01211	-0.012131	-0.012276	-0.012216	-0.012117	-0.01205	-0.011943	-0.012047
2860.43	-0.008952	-0.009013	-0.008993	-0.009006	-0.009234	-0.009222	-0.009286	-0.009296	-0.009065	-0.009058	-0.008976	-0.009095
2862.36	-0.005739	-0.005788	-0.005726	-0.005738	-0.005917	-0.005932	-0.005962	-0.006015	-0.005823	-0.005848	-0.005655	-0.005811
2864.29	-0.002631	-0.002651	-0.002578	-0.00261	-0.002717	-0.002758	-0.002753	-0.0028	-0.002758	-0.002759	-0.002501	-0.002674
2866.22	-0.000264	-0.00026	-0.000185	-0.000243	-0.000308	-0.000355	-0.000318	-0.000296	-0.000408	-0.000354	-0.000138	-0.000279
2868.15	0.000913	0.000893	0.000996	0.000938	0.000872	0.000853	0.000879	0.000982	0.000807	0.000884	0.001027	0.000945
2870.08	0.000879	0.000847	0.00094	0.000897	0.000823	0.000837	0.000872	0.000991	0.000895	0.000946	0.000992	0.000952
2872.01	7.6e-05	3.8e-05	0.000104	6.1e-05	2.1e-05	4.6e-05	9.7e-05	0.000182	0.000245	0.000261	0.000226	0.000188
2873.94	-0.00082	-0.000885	-0.000811	-0.000844	-0.000825	-0.000814	-0.000795	-0.000761	-0.000522	-0.000552	-0.000603	-0.000656
2875.86	-0.001217	-0.0013	-0.001218	-0.001219	-0.001163	-0.001159	-0.001169	-0.001208	-0.000851	-0.000912	-0.00093	-0.00098
2877.79	-0.000887	-0.000969	-0.000887	-0.00087	-0.000792	-0.000781	-0.000794	-0.000878	-0.000531	-0.000555	-0.000566	-0.000589
2879.72	1.1e-05	-4.5e-05	3.4e-05	4.9e-05	0.000153	0.000146	0.000133	6.6e-05	0.000326	0.000346	0.000318	0.000333
2881.65	0.001178	0.001161	0.001218	0.00122	0.001334	0.001316	0.001309	0.001287	0.001436	0.001457	0.001432	0.001457
2883.58	0.00237	0.002399	0.002405	0.002389	0.002492	0.002496	0.002493	0.00251	0.002546	0.00257	0.002531	0.002551
2885.51	0.003458	0.00348	0.003454	0.003448	0.003543	0.003559	0.003553	0.003596	0.003522	0.003546	0.003503	0.003539
2887.44	0.004357	0.004333	0.004337	0.004349	0.004414	0.004427	0.004429	0.004485	0.004315	0.004329	0.00431	0.004405
2889.37	0.005046	0.004999	0.005045	0.00506	0.005067	0.005101	0.005106	0.005159	0.004931	0.004945	0.004967	0.005081
2891.3	0.005566	0.005542	0.005589	0.005609	0.005556	0.005623	0.005627	0.005688	0.005411	0.005449	0.005474	0.005548
2893.22	0.005992	0.006015	0.006051	0.006061	0.005984	0.006051	0.006058	0.006152	0.005822	0.005875	0.00585	0.005918
2895.15	0.006415	0.006463	0.006472	0.006477	0.006409	0.006463	0.006473	0.006599	0.00622	0.006278	0.006193	0.006308
2897.08	0.006897	0.006941	0.006909	0.006952	0.006892	0.006926	0.006952	0.00709	0.006661	0.006694	0.006603	0.006789
2899.01	0.007531	0.00754	0.007507	0.007586	0.007544	0.007521	0.007592	0.007692	0.00724	0.007214	0.007202	0.007424
2900.94	0.008391	0.008378	0.008402	0.008444	0.008441	0.008396	0.008479	0.008498	0.008088	0.008014	0.008093	0.008294
2902.87	0.009633	0.009639	0.009691	0.009708	0.009676	0.009721	0.009742	0.009728	0.009324	0.009278	0.009416	0.009501
2904.8	0.011558	0.01156	0.011594	0.011632	0.011555	0.011685	0.011691	0.011711	0.011231	0.011261	0.011367	0.011387
2906.73	0.014553	0.014489	0.014582	0.01463	0.014568	0.014715	0.014782	0.014845	0.014316	0.014384	0.014456	0.0145
2908.65	0.018938	0.018758	0.019062	0.019118	0.019084	0.019201	0.019415	0.019486	0.018933	0.018994	0.019076	0.019214
2910.58	0.023684	0.023433	0.023958	0.024047	0.024021	0.024076	0.024511	0.024487	0.02381	0.023765	0.023767	0.024082
2912.51	0.025866	0.02566	0.026187	0.026285	0.02629	0.026323	0.026804	0.026687	0.025729	0.025558	0.025299	0.025741
2914.44	0.023108	0.023122	0.023292	0.023323	0.02341	0.023485	0.023766	0.023645	0.022262	0.022112	0.021649	0.0221
2916.37	0.015696	0.015977	0.015581	0.015546	0.015694	0.01584	0.015849	0.015734	0.013959	0.013974	0.013579	0.013919
2918.3	0.00625	0.006573	0.005762	0.005668	0.005935	0.006042	0.005814	0.005757	0.003991	0.00405	0.003964	0.004158
2920.23	-0.001997	-0.001797	-0.002668	-0.002812	-0.002462	-0.002461	-0.002866	-0.002812	-0.004153	-0.004174	-0.003809	-0.003804
2922.16	-0.007109	-0.007111	-0.007707	-0.007846	-0.007567	-0.007677	-0.008094	-0.007967	-0.008737	-0.008758	-0.008148	-0.008279
2924.09	-0.009684	-0.009872	-0.010087	-0.010205	-0.010083	-0.010278	-0.010578	-0.010457	-0.010717	-0.010643	-0.01013	-0.010313
2926.01	-0.011461	-0.011682	-0.011651	-0.011774	-0.01181	-0.011976	-0.012224	-0.012084	-0.011946	-0.011742	-0.01149	-0.011692
2927.94	-0.013063	-0.013171	-0.013065	-0.013243	-0.013354	-0.013463	-0.013654	-0.013513	-0.013078	-0.012792	-0.012652	-0.012832
2929.87	-0.01433	-0.014375	-0.014234	-0.014438	-0.014572	-0.014626	-0.014698	-0.014672	-0.013945	-0.013746	-0.013588	-0.013726
2931.8	-0.015183	-0.015274	-0.015102	-0.015274	-0.015369	-0.015411	-0.015453	-0.015473	-0.014454	-0.014441	-0.014281	-0.014416
2933.73	-0.01563	-0.015735	-0.015571	-0.015669	-0.015743	-0.015776	-0.015877	-0.015863	-0.014734	-0.014748	-0.014627	-0.014839
2935.66	-0.015595	-0.015716	-0.015523	-0.015574	-0.015645	-0.015676	-0.015791	-0.015731	-0.014663	-0.014566	-0.014545	-0.014806
2937.59	-0.014957	-0.015091	-0.014847	-0.01489	-0.01493	-0.014965	-0.015073	-0.014978	-0.014034	-0.01387	-0.013925	-0.014147
2939.52	-0.013616	-0.01369	-0.013455	-0.013487	-0.013511	-0.013533	-0.013622	-0.013532	-0.012726	-0.012596	-0.012661	-0.012832
2941.44	-0.011562	-0.011546	-0.011376	-0.011415	-0.01148	-0.011503	-0.011519	-0.011463	-0.010823	-0.010779	-0.010744	-0.01089
2943.37	-0.008942	-0.008905	-0.008775	-0.00883	-0.008957	-0.00899	-0.008899	-0.008925	-0.008473	-0.008505	-0.008331	-0.008486
2945.3	-0.006054	-0.006064	-0.00595	-0.005993	-0.006132	-0.006189	-0.006107	-0.006122	-0.005882	-0.005907	-0.005637	-0.005826
2947.23	-0.003283	-0.00335	-0.003255	-0.003276	-0.003385	-0.003448	-0.003468	-0.003372	-0.003368	-0.003349	-0.003015	-0.003214
2949.16	-0.001052	-0.001187	-0.001073	-0.001119	-0.001172	-0.001226	-0.001286	-0.001138	-0.001287	-0.00127	-0.000921	-0.001071
2951.09	0.000228	7.3e-05	0.000215	0.000148	0.000114	9.2e-05	4.5e-05	0.000146	-3.5e-05	-4.6e-05	0.000279	0.000206
2953.02	0.000408	0.000305	0.00045	0.000384	0.000304	0.000315	0.000331	0.000333	0.000197	0.000191	0.000476	0.000441
2954.95	-0.000336	-0.000366	-0.000265	-0.000328	-0.00046	-0.000443	-0.000386	-0.000425	-0.000486	-0.000466	-0.000249	-0.000282
2956.87	-0.001702	-0.001706	-0.001645	-0.001703	-0.001841	-0.001835	-0.0018	-0.001846	-0.001806	-0.001767	-0.001626	-0.001707
2958.8	-0.003389	-0.003415	-0.003376	-0.003412	-0.003531	-0.003548	-0.003562	-0.00358	-0.003429	-0.003382	-0.003324	-0.003451
2960.73	-0.005174	-0.005223	-0.00521	-0.005224	-0.005312	-0.005335	-0.005372	-0.005354	-0.005072	-0.005079	-0.005102	-0.005241
2962.66	-0.006882	-0.006952	-0.006921	-0.006925	-0.006981	-0.006983	-0.007017	-0.007018	-0.006584	-0.00665	-0.006763	-0.00688
2964.59	-0.008322	-0.008378	-0.008304	-0.008305	-0.008329	-0.00832	-0.00835	-0.008378	-0.007804	-0.007884	-0.008093	-0.008156
2966.52	-0.009269	-0.009282	-0.009178	-0.009174	-0.009156	-0.00917	-0.009181	-0.009212	-0.008572	-0.00862	-0.008878	-0.008926
2968.45	-0.009597	-0.009578	-0.00947	-0.009454	-0.009409	-0.009446	-0.009451	-0.009442	-0.008841	-0.008832	-0.009098	-0.009169
2970.38	-0.009379	-0.009377	-0.009272	-0.009258	-0.009196	-0.009226	-0.00922	-0.009186	-0.008642	-0.00862	-0.008843	-0.008953
2972.31	-0.008833	-0.008863	-0.008762	-0.008754	-0.00867	-0.008698	-0.008671	-0.008614	-0.008118	-0.008125	-0.008292	-0.008431
2974.23	-0.008172	-0.008199	-0.008119	-0.008119	-0.008	-0.008028	-0.008014	-0.007931	-0.007476	-0.007518	-0.00765	-0.007792
2976.16	-0.007487	-0.007507	-0.007419	-0.007434	-0.00731	-0.00733	-0.007325	-0.00727	-0.006839	-0.006884	-0.007006	-0.007128
2978.09	-0.006809	-0.006831	-0.006713	-0.00675	-0.006631	-0.006671	-0.006641	-0.006641	-0.006229	-0.006259	-0.006374	-0.006461
2980.02	-0.006164	-0.00619	-0.006048	-0.006085	-0.005983	-0.006037	-0.005995	-0.006009	-0.005636	-0.005666	-0.005761	-0.005811
2981.95	-0.005556	-0.0056	-0.005455	-0.005477	-0.005378	-0.005432	-0.0054	-0.005394	-0.005072	-0.005089	-0.005207	-0.005204
2983.88	-0.004985	-0.005036	-0.004916	-0.00492	-0.004817	-0.004867	-0.004845	-0.004793	-0.004533	-0.004516	-0.004664	-0.004643
2985.81	-0.004436	-0.004464	-0.004364	-0.004332	-0.004261	-0.004294	-0.004301	-0.004186	-0.004005	-0.003959	-0.004107	-0.004105
2987.74	-0.003819	-0.003836	-0.003751	-0.003692	-0.003661	-0.003658	-0.003683	-0.003559	-0.00345	-0.003378	-0.003508	-0.003524
2989.66	-0.003093	-0.00314	-0.00304	-0.002993	-0.002985	-0.002942	-0.002955	-0.002888	-0.002824	-0.00273	-0.002827	-0.002838
2991.59	-0.002284	-0.002361	-0.002233	-0.002229	-0.002199	-0.002145	-0.002157	-0.002136	-0.002097	-0.002011	-0.002061	-0.002066
2993.52	-0.001411	-0.001487	-0.001351	-0.001397	-0.001336	-0.001301	-0.001309	-0.001277	-0.001279	-0.001241	-0.001221	-0.001236
2995.45	-0.000532	-0.000577	-0.000459	-0.000536	-0.000452	-0.000464	-0.000441	-0.000398	-0.000427	-0.000456	-0.000355	-0.000393
2997.38	0.000312	0.000312	0.000395	0.000303	0.00039	0.000355	0.000382	0.000449	0.000369	0.000302	0.000485	0.000414
2999.31	0.001104	0.001121	0.001185	0.0011	0.001146	0.001109	0.001138	0.001208	0.001072	0.001	0.001222	0.001156
3001.24	0.001798	0.00177	0.001854	0.001776	0.001768	0.001742	0.001784	0.001831	0.001636	0.00159	0.001805	0.001782
3003.17	0.002267	0.002191	0.0023	0.002233	0.002175	0.002174	0.002206	0.002256	0.001974	0.00198	0.002165	0.002195
3005.1	0.002395	0.002301	0.002413	0.002359	0.002286	0.00229	0.002308	0.002365	0.002037	0.002071	0.00223	0.002273
3007.02	0.002094	0.001992	0.002104	0.002046	0.001991	0.001988	0.002001	0.002055	0.001757	0.00177	0.001934	0.001945
3008.95	0.001346	0.001261	0.001352	0.001287	0.001266	0.001245	0.001275	0.001312	0.001126	0.001103	0.001265	0.00121
3010.88	0.000267	0.000227	0.00029	0.000224	0.000228	0.000203	0.000253	0.000267	0.000228	0.000209	0.000306	0.000189
3012.81	-0.000885	-0.000895	-0.000827	-0.000871	-0.000873	-0.00089	-0.000836	-0.000834	-0.000723	-0.000712	-0.000718	-0.000847
3014.74	-0.001781	-0.001783	-0.001698	-0.00171	-0.001704	-0.001709	-0.001686	-0.001656	-0.001439	-0.001422	-0.001478	-0.001593
3016.67	-0.002203	-0.002213	-0.002103	-0.002116	-0.002092	-0.002074	-0.002073	-0.002027	-0.001767	-0.001747	-0.001788	-0.001884
3018.6	-0.002116	-0.002146	-0.002002	-0.002041	-0.002011	-0.001984	-0.00197	-0.001954	-0.001674	-0.00166	-0.001673	-0.001734
3020.53	-0.001639	-0.001701	-0.001546	-0.00159	-0.001569	-0.001551	-0.001521	-0.001517	-0.001253	-0.001258	-0.001256	-0.001289
3022.45	-0.000993	-0.00107	-0.000934	-0.000956	-0.000953	-0.000968	-0.00091	-0.000875	-0.000682	-0.00068	-0.000675	-0.000725
3024.38	-0.000394	-0.000465	-0.000351	-0.000351	-0.000351	-0.000395	-0.000318	-0.000238	-0.000136	-0.00013	-0.000129	-0.000192
3026.31	4.1e-05	-3.2e-05	6.8e-05	8.4e-05	8e-05	3.5e-05	8.7e-05	0.000202	0.000253	0.000256	0.000257	0.000215
3028.24	0.000285	0.000231	0.000326	0.000347	0.000336	0.000304	0.000327	0.000452	0.000475	0.000479	0.000511	0.000481
3030.17	0.000419	0.000386	0.000496	0.000498	0.000478	0.000476	0.00049	0.000588	0.000584	0.000616	0.000686	0.00065
3032.1	0.000555	0.00054	0.000653	0.000632	0.000616	0.00063	0.000634	0.000709	0.000693	0.000744	0.00085	0.000795
3034.03	0.000731	0.000694	0.000819	0.000785	0.000773	0.00078	0.000795	0.000869	0.000848	0.00088	0.001008	0.000932
3035.96	0.000905	0.000819	0.00098	0.000933	0.000923	0.000913	0.000974	0.001031	0.000996	0.001036	0.001124	0.001056
3037.89	0.001011	0.000904	0.001094	0.001029	0.001032	0.001003	0.001096	0.001118	0.001096	0.00115	0.001161	0.001137
3039.81	0.001045	0.000953	0.001152	0.001091	0.001075	0.001056	0.001119	0.001149	0.001146	0.001206	0.001174	0.001184
3041.74	0.001083	0.001026	0.001193	0.001146	0.001128	0.001125	0.001146	0.001214	0.001198	0.001254	0.001251	0.001239
3043.67	0.001159	0.001124	0.001235	0.001191	0.001194	0.001192	0.001194	0.001301	0.001249	0.001282	0.00136	0.001307
3045.6	0.001264	0.001213	0.001289	0.001248	0.001254	0.00125	0.001259	0.00139	0.001305	0.001305	0.001452	0.001387
3047.53	0.001369	0.001284	0.001361	0.001329	0.001322	0.001318	0.001358	0.001482	0.001367	0.001368	0.001523	0.001475
3049.46	0.001426	0.00134	0.001437	0.001406	0.001403	0.001408	0.001465	0.001549	0.00143	0.001454	0.001587	0.001564
3051.39	0.001439	0.001396	0.001507	0.001464	0.001473	0.001478	0.001524	0.001567	0.00149	0.001508	0.001659	0.001615
3053.32	0.001468	0.001448	0.001584	0.001505	0.001512	0.001525	0.001553	0.001573	0.001549	0.001558	0.00174	0.001621
3055.24	0.001488	0.001456	0.001615	0.001488	0.001516	0.00152	0.001558	0.001559	0.001558	0.001565	0.001773	0.001599
3057.17	0.001452	0.001392	0.001558	0.001421	0.001463	0.001458	0.001498	0.001504	0.001494	0.001485	0.0017	0.001553
3059.1	0.001354	0.001255	0.001406	0.001302	0.001333	0.001339	0.001375	0.001395	0.001376	0.001349	0.001528	0.001469
3061.03	0.001143	0.00105	0.00117	0.001108	0.00112	0.001123	0.001172	0.001207	0.001198	0.001169	0.001277	0.00129
3062.96	0.000854	0.000793	0.000894	0.000859	0.000879	0.000872	0.000914	0.000983	0.000981	0.000957	0.001003	0.001048
3064.89	0.000612	0.000558	0.000675	0.000638	0.000681	0.000655	0.000702	0.00077	0.000772	0.000796	0.000815	0.000828
3066.82	0.00047	0.000425	0.000559	0.000511	0.000558	0.00053	0.00059	0.000632	0.000633	0.000717	0.000763	0.00068
3068.75	0.000434	0.000392	0.000523	0.000477	0.000527	0.000508	0.000549	0.000602	0.000598	0.000667	0.000761	0.000633
3070.68	0.000475	0.000411	0.000524	0.000509	0.00055	0.000542	0.000554	0.00061	0.000627	0.000647	0.000735	0.00063
3072.6	0.000497	0.000433	0.00051	0.000534	0.00053	0.000536	0.000547	0.00059	0.000643	0.000641	0.000671	0.000611
3074.53	0.000447	0.000416	0.000479	0.000522	0.000467	0.000479	0.00049	0.000564	0.000613	0.000643	0.000582	0.000591
3076.46	0.000371	0.00036	0.000438	0.000452	0.000417	0.000436	0.000431	0.000534	0.000553	0.000619	0.00051	0.000582
3078.39	0.000313	0.000302	0.000404	0.000369	0.000374	0.000388	0.000394	0.000476	0.000495	0.000583	0.000494	0.000554
3080.32	0.000284	0.000257	0.000395	0.00032	0.000348	0.000353	0.00037	0.000451	0.000464	0.000545	0.000501	0.000519
3082.25	0.000281	0.00021	0.000378	0.000296	0.000361	0.000344	0.000374	0.000464	0.000449	0.000504	0.000488	0.000504
3084.18	0.000271	0.000176	0.00032	0.000287	0.000369	0.000319	0.000373	0.000445	0.000405	0.000454	0.000476	0.00048
3086.11	0.000248	0.000171	0.000268	0.000274	0.000343	0.0003	0.000332	0.000407	0.000371	0.000387	0.000477	0.000464
3088.03	0.000234	0.000195	0.000269	0.000263	0.000325	0.000329	0.000306	0.000402	0.000392	0.00036	0.000495	0.000485
3089.96	0.000235	0.000234	0.000277	0.000238	0.000321	0.000355	0.000304	0.000379	0.000432	0.000373	0.000522	0.000478
3091.89	0.00025	0.000246	0.000291	0.000233	0.000317	0.000344	0.00032	0.000359	0.000466	0.00041	0.000544	0.000453
3093.82	0.000291	0.000247	0.00031	0.00027	0.000336	0.000339	0.000379	0.000366	0.000489	0.000441	0.000521	0.000451
3095.75	0.000303	0.000248	0.000296	0.000286	0.00035	0.000337	0.000391	0.000349	0.000472	0.000437	0.00048	0.00046
3097.68	0.000291	0.000235	0.000299	0.000281	0.000358	0.000335	0.000364	0.00035	0.00043	0.000434	0.000502	0.000501
3099.61	0.000324	0.000256	0.000356	0.000312	0.000397	0.000397	0.000381	0.000414	0.000465	0.0005	0.000595	0.000579
3101.54	0.000389	0.000322	0.000441	0.000384	0.000461	0.000472	0.000444	0.000521	0.000559	0.000604	0.00069	0.000657
3103.46	0.000458	0.000398	0.000522	0.000471	0.000528	0.000516	0.000525	0.000631	0.000641	0.000686	0.000763	0.000711
3105.39	0.000552	0.000492	0.000639	0.000577	0.000621	0.000601	0.00063	0.000755	0.000733	0.000757	0.000835	0.00077
3107.32	0.000684	0.000621	0.000758	0.0007	0.000759	0.000741	0.000753	0.000856	0.000847	0.000831	0.00091	0.000845
3109.25	0.000782	0.000736	0.000826	0.000799	0.000869	0.000856	0.000824	0.000904	0.000922	0.000911	0.000984	0.000941
3111.18	0.000853	0.000784	0.000862	0.000856	0.000932	0.000912	0.000884	0.000943	0.000964	0.00098	0.001063	0.001039
3113.11	0.000915	0.000808	0.000891	0.000884	0.000975	0.000942	0.000953	0.000974	0.001018	0.001027	0.00113	0.001088
3115.04	0.000936	0.000844	0.000947	0.000886	0.000993	0.000964	0.001011	0.001009	0.001063	0.00103	0.001192	0.00111
3116.97	0.000953	0.000888	0.001015	0.000881	0.001011	0.000991	0.001064	0.001055	0.001065	0.001046	0.00125	0.001166
3118.9	0.00102	0.000963	0.001084	0.000919	0.001062	0.001046	0.001113	0.001123	0.001091	0.00113	0.001316	0.00123
3120.82	0.001122	0.001047	0.001146	0.001037	0.001124	0.00112	0.001157	0.001196	0.001167	0.001223	0.001359	0.001285
3122.75	0.001186	0.001089	0.001189	0.00115	0.001164	0.001168	0.001159	0.001269	0.001234	0.001305	0.001363	0.001347
3124.68	0.001259	0.001122	0.001282	0.001255	0.001253	0.001263	0.001197	0.00138	0.001319	0.001407	0.001424	0.001418
3126.61	0.001351	0.001211	0.001417	0.001376	0.001394	0.001418	0.001314	0.001489	0.001435	0.001531	0.001556	0.001528
3128.54	0.001429	0.001334	0.001536	0.001463	0.001503	0.00153	0.001477	0.001569	0.001516	0.001629	0.0017	0.001653
3130.47	0.001515	0.001453	0.001622	0.001525	0.00158	0.001586	0.001646	0.001652	0.001547	0.001693	0.00182	0.001755
3132.4	0.001592	0.00153	0.001672	0.001584	0.001621	0.001608	0.001748	0.001735	0.001605	0.001742	0.001912	0.001808
3134.33	0.001613	0.001555	0.001682	0.001613	0.001624	0.001603	0.00174	0.001778	0.001672	0.001735	0.001924	0.001823
3136.25	0.001626	0.001567	0.001666	0.0016	0.001638	0.001611	0.001669	0.001791	0.001729	0.001717	0.001878	0.001852
3138.18	0.001668	0.001584	0.00169	0.001614	0.001699	0.001668	0.001641	0.001787	0.001778	0.001753	0.001853	0.0019
3140.11	0.001712	0.00162	0.001721	0.00167	0.001763	0.001724	0.001663	0.001766	0.001799	0.001812	0.001861	0.001945
3142.04	0.001779	0.0017	0.001782	0.001749	0.001824	0.001775	0.001752	0.001798	0.00182	0.001857	0.001947	0.001984
3143.97	0.00186	0.001776	0.001879	0.001846	0.001898	0.001838	0.001875	0.001903	0.001872	0.001917	0.002096	0.002045
3145.9	0.001904	0.001799	0.001941	0.001901	0.001957	0.001904	0.001949	0.002018	0.001956	0.001954	0.002222	0.002137
3147.83	0.001939	0.001831	0.001981	0.001913	0.001998	0.002	0.001993	0.002104	0.002037	0.001992	0.002292	0.002214
3149.76	0.002016	0.00186	0.002009	0.001911	0.002015	0.00209	0.002058	0.002159	0.002077	0.002098	0.002321	0.002259
3151.69	0.002094	0.00189	0.002045	0.001931	0.00206	0.002118	0.002121	0.002183	0.002085	0.002202	0.002348	0.00227
3153.61	0.002162	0.001972	0.002089	0.001979	0.002144	0.002146	0.002164	0.002166	0.00212	0.002247	0.002379	0.002279
3155.54	0.002189	0.002037	0.002149	0.002014	0.002201	0.002176	0.002194	0.002152	0.002156	0.002223	0.00241	0.002315
3157.47	0.002155	0.002046	0.002175	0.002047	0.002221	0.00218	0.00218	0.002168	0.002187	0.002186	0.002403	0.002335
3159.4	0.002115	0.002052	0.002166	0.002068	0.002219	0.002159	0.00214	0.00219	0.002216	0.00215	0.002377	0.002353
3161.33	0.002138	0.002062	0.002173	0.002096	0.0022	0.002137	0.002145	0.002258	0.002225	0.002175	0.002393	0.002348
3163.26	0.002206	0.002073	0.002192	0.00214	0.00219	0.002141	0.002208	0.002381	0.002234	0.002247	0.002449	0.002344
3165.19	0.002277	0.002122	0.002253	0.002199	0.002239	0.002185	0.002256	0.002468	0.002272	0.002309	0.002521	0.002397
3167.12	0.002326	0.0022	0.002329	0.002249	0.002306	0.002271	0.002307	0.002467	0.002297	0.002391	0.002571	0.002467
3169.04	0.002338	0.002283	0.002398	0.002289	0.002366	0.002358	0.002373	0.002456	0.002299	0.002456	0.002632	0.002534
3170.97	0.00236	0.00234	0.002427	0.002321	0.00244	0.002431	0.002414	0.002457	0.002348	0.002474	0.002666	0.002616
3172.9	0.002367	0.002303	0.002405	0.002291	0.002421	0.002409	0.002396	0.002411	0.002366	0.002408	0.002601	0.002675
3174.83	0.002349	0.002183	0.002359	0.002238	0.002302	0.002332	0.002311	0.002352	0.002299	0.002322	0.002511	0.00261
3176.76	0.002322	0.002075	0.002301	0.002209	0.002201	0.002293	0.00223	0.002329	0.002239	0.002301	0.002446	0.002499
3178.69	0.002287	0.002049	0.002266	0.002185	0.002188	0.002253	0.002177	0.002296	0.0022	0.002348	0.002417	0.00239
3180.62	0.002235	0.002076	0.002249	0.002164	0.00223	0.002229	0.002188	0.002268	0.002192	0.002374	0.002389	0.002269
3182.55	0.002187	0.002121	0.002249	0.002161	0.002288	0.00226	0.002243	0.002333	0.002246	0.002342	0.002384	0.002277
3184.48	0.002182	0.002154	0.002233	0.002175	0.002318	0.002288	0.002281	0.002425	0.002308	0.002297	0.002357	0.002396
3186.4	0.002174	0.002137	0.002212	0.002168	0.002271	0.00227	0.002265	0.002409	0.00229	0.002245	0.002332	0.002494
3188.33	0.002198	0.002106	0.002206	0.002152	0.002252	0.002258	0.002226	0.002348	0.002242	0.002262	0.002426	0.002536
3190.26	0.00226	0.00213	0.002196	0.002139	0.002296	0.002272	0.002219	0.00232	0.002239	0.002309	0.002489	0.002521
3192.19	0.002256	0.002112	0.002158	0.002063	0.002276	0.0022	0.002193	0.002223	0.002172	0.002253	0.002404	0.002357
3194.12	0.002164	0.002014	0.002081	0.00194	0.002171	0.00208	0.00213	0.002114	0.002025	0.002123	0.002245	0.00216
3196.05	0.002048	0.001914	0.001996	0.001871	0.002051	0.001988	0.002035	0.002086	0.0019	0.002007	0.002111	0.002091
3197.98	0.001975	0.001828	0.001925	0.001844	0.00196	0.001905	0.001945	0.002074	0.001844	0.001938	0.002027	0.002094
3199.91	0.00193	0.001766	0.001883	0.001828	0.001915	0.001903	0.001904	0.002027	0.001853	0.001948	0.002039	0.002089
3201.83	0.001938	0.001808	0.001914	0.001866	0.001963	0.001992	0.001939	0.002026	0.001928	0.002064	0.00214	0.002086
3203.76	0.001975	0.001902	0.001981	0.001916	0.002017	0.002043	0.001995	0.002037	0.002003	0.002097	0.00215	0.002079
3205.69	0.001988	0.001938	0.002015	0.001906	0.002009	0.002005	0.00202	0.002013	0.002025	0.002061	0.002124	0.002062
3207.62	0.001965	0.001942	0.002017	0.001898	0.002009	0.001998	0.002046	0.002007	0.002019	0.002049	0.002146	0.002143
3209.55	0.001917	0.001886	0.001975	0.001893	0.001991	0.00197	0.002011	0.001987	0.001989	0.001955	0.002133	0.002188
3211.48	0.001909	0.001818	0.001909	0.001849	0.001977	0.001957	0.001987	0.001987	0.001932	0.001881	0.002127	0.00215
3213.41	0.001892	0.001771	0.001824	0.001802	0.00197	0.001986	0.001938	0.001966	0.001815	0.0019	0.002107	0.002031
3215.34	0.001876	0.001756	0.00178	0.001793	0.001941	0.001946	0.001808	0.001926	0.001695	0.001867	0.002035	0.001895
3217.27	0.001872	0.001767	0.001802	0.001828	0.001856	0.001825	0.001708	0.001896	0.00166	0.001818	0.001887	0.001849
3219.19	0.001861	0.001797	0.001867	0.001861	0.001822	0.001773	0.001721	0.001913	0.00174	0.001913	0.001804	0.001902
3221.12	0.001888	0.001852	0.001999	0.001888	0.001892	0.001876	0.001841	0.002019	0.001902	0.001992	0.001869	0.002036
3223.05	0.001988	0.001926	0.002113	0.00192	0.001999	0.002031	0.001984	0.002154	0.002057	0.002031	0.002025	0.002144
3224.98	0.002132	0.002055	0.002202	0.002018	0.002186	0.002213	0.002186	0.002296	0.002154	0.002141	0.002182	0.002238
3226.91	0.002252	0.00218	0.002273	0.00216	0.002314	0.00234	0.00232	0.002358	0.002161	0.002206	0.002211	0.002251
3228.84	0.002358	0.002272	0.002355	0.002339	0.002333	0.002405	0.002384	0.002376	0.002101	0.002224	0.002251	0.002293
3230.77	0.002463	0.002353	0.002449	0.002475	0.002368	0.002411	0.002451	0.002406	0.002088	0.002321	0.002331	0.002442
3232.7	0.002588	0.002463	0.002533	0.002485	0.002481	0.002452	0.002485	0.002518	0.002194	0.002452	0.00244	0.002573
3234.62	0.002744	0.0026	0.002637	0.002493	0.002599	0.00259	0.002542	0.00267	0.002364	0.002507	0.002606	0.002676
3236.55	0.002889	0.002756	0.002762	0.002609	0.002776	0.002781	0.002679	0.002816	0.002573	0.002628	0.002745	0.002783
3238.48	0.002962	0.002956	0.002912	0.002826	0.002985	0.002979	0.002884	0.002969	0.002773	0.002811	0.002791	0.002876
3240.41	0.003027	0.003093	0.003062	0.003024	0.003054	0.003082	0.003043	0.003065	0.002833	0.00295	0.0028	0.002965
3242.34	0.003166	0.003171	0.003251	0.003223	0.003136	0.00316	0.003143	0.003184	0.002874	0.003111	0.002902	0.003149
3244.27	0.003414	0.00334	0.003475	0.003397	0.003326	0.003292	0.003296	0.003371	0.003044	0.003263	0.003109	0.003388
3246.2	0.003743	0.003619	0.003749	0.003586	0.003568	0.003557	0.003571	0.003632	0.003303	0.003393	0.003455	0.00364
3248.13	0.004026	0.003877	0.003972	0.003764	0.003777	0.003843	0.003825	0.003853	0.003532	0.003526	0.003772	0.003823
3250.05	0.004197	0.004015	0.004091	0.003871	0.003924	0.003986	0.00396	0.003967	0.003662	0.003663	0.003879	0.00388
3251.98	0.004202	0.00404	0.004098	0.003911	0.003971	0.003958	0.003936	0.003943	0.0036	0.003735	0.00383	0.003786
3253.91	0.004128	0.003972	0.004064	0.003908	0.003911	0.003843	0.003811	0.003876	0.003433	0.003763	0.003729	0.003705
3255.84	0.004058	0.003947	0.004087	0.003971	0.003883	0.00384	0.003774	0.003878	0.003422	0.003772	0.003631	0.003724
3257.77	0.004049	0.004031	0.004133	0.004053	0.003915	0.0039	0.003875	0.003911	0.003463	0.00374	0.003553	0.003772
3259.7	0.004099	0.00412	0.004222	0.004108	0.003931	0.003955	0.003969	0.004009	0.003503	0.003726	0.003513	0.003787
3261.63	0.004103	0.004106	0.004195	0.004073	0.003924	0.00395	0.00389	0.004027	0.00356	0.003717	0.003453	0.003685
3263.56	0.004054	0.003948	0.00404	0.003959	0.003876	0.003876	0.003775	0.003905	0.003529	0.003637	0.003407	0.003603
3265.49	0.003972	0.003821	0.003889	0.003843	0.003778	0.00383	0.003653	0.003773	0.003425	0.003522	0.003431	0.003545
3267.41	0.003791	0.003713	0.003738	0.003716	0.003578	0.003725	0.003463	0.003641	0.003259	0.003319	0.003405	0.003447
3269.34	0.003482	0.003521	0.003512	0.003479	0.003325	0.003459	0.003225	0.003441	0.003009	0.002961	0.003159	0.003157
3271.27	0.003169	0.003237	0.003183	0.003103	0.003053	0.003054	0.002951	0.003117	0.002646	0.002662	0.002701	0.002777
3273.2	0.002894	0.002822	0.002806	0.002715	0.002722	0.002637	0.002628	0.002736	0.002284	0.002439	0.002264	0.00245
3275.13	0.002581	0.002423	0.002445	0.002389	0.002399	0.002312	0.002319	0.002346	0.00194	0.00221	0.001948	0.002192
3277.06	0.002264	0.00211	0.002141	0.002042	0.002026	0.002123	0.002083	0.001999	0.001594	0.00199	0.001725	0.002097
3278.99	0.001935	0.001862	0.001877	0.001706	0.001691	0.001962	0.001737	0.001736	0.001332	0.001756	0.001539	0.001928
3280.92	0.001571	0.001652	0.001613	0.001478	0.001438	0.001695	0.001395	0.001542	0.001197	0.001494	0.001353	0.00161
3282.84	0.001302	0.00138	0.00131	0.001285	0.001245	0.00129	0.001205	0.001322	0.001141	0.001237	0.001141	0.001254
3284.77	0.001154	0.001068	0.00101	0.001099	0.001117	0.000907	0.001053	0.001015	0.001067	0.001043	0.00092	0.000984
3286.7	0.000886	0.000729	0.000707	0.00087	0.000912	0.000608	0.000806	0.000664	0.000807	0.000759	0.000608	0.000691
3288.63	0.000461	0.000398	0.00037	0.000454	0.000602	0.000337	0.000439	0.000232	0.00041	0.00036	0.000142	0.00039
3290.56	5.7e-05	8.1e-05	3.4e-05	-6.8e-05	0.000236	0.000122	-1e-06	-0.000128	7.6e-05	3.2e-05	-0.000306	0.000189
3292.49	-0.00033	-0.000262	-0.000287	-0.000448	-0.000175	-0.000123	-0.000448	-0.000377	-0.000246	-0.000241	-0.000591	-9.6e-05
3294.42	-0.00059	-0.000577	-0.000548	-0.000639	-0.000527	-0.000414	-0.000685	-0.000525	-0.000508	-0.000506	-0.000631	-0.000431
3296.35	-0.000742	-0.000846	-0.000787	-0.000764	-0.000726	-0.000684	-0.00076	-0.000643	-0.000692	-0.000721	-0.00061	-0.000763
3298.28	-0.000959	-0.001043	-0.001082	-0.000912	-0.000935	-0.000912	-0.000856	-0.000865	-0.000888	-0.000874	-0.000757	-0.001091
3300.2	-0.001209	-0.001197	-0.001328	-0.00109	-0.001163	-0.001114	-0.000993	-0.001177	-0.001068	-0.001005	-0.001048	-0.001324
3302.13	-0.001369	-0.001291	-0.001414	-0.001279	-0.001299	-0.001229	-0.001197	-0.00138	-0.001108	-0.001096	-0.001268	-0.001399
3304.06	-0.001515	-0.001404	-0.001503	-0.001475	-0.001442	-0.001355	-0.001477	-0.001473	-0.001203	-0.001211	-0.001418	-0.001423
3305.99	-0.001703	-0.00164	-0.0017	-0.0017	-0.001547	-0.001521	-0.001673	-0.001656	-0.001383	-0.001404	-0.001546	-0.001498
3307.92	-0.001859	-0.001862	-0.001939	-0.001963	-0.00161	-0.001686	-0.001786	-0.001865	-0.001524	-0.001665	-0.00164	-0.001676
3309.85	-0.002002	-0.001995	-0.002131	-0.002113	-0.001701	-0.001833	-0.001838	-0.002052	-0.001653	-0.00182	-0.001753	-0.001876
3311.78	-0.00213	-0.00211	-0.002291	-0.002188	-0.001902	-0.002023	-0.001888	-0.002192	-0.001838	-0.001903	-0.001856	-0.002001
3313.71	-0.002204	-0.002199	-0.002312	-0.00224	-0.002103	-0.002158	-0.001999	-0.002152	-0.002001	-0.001962	-0.001977	-0.002046
3315.63	-0.002284	-0.002236	-0.002289	-0.002306	-0.002282	-0.002204	-0.002183	-0.002057	-0.002081	-0.001978	-0.002133	-0.00215
3317.56	-0.00238	-0.002329	-0.002365	-0.002432	-0.002408	-0.002239	-0.002331	-0.002104	-0.002104	-0.002035	-0.002248	-0.002162
3319.49	-0.002459	-0.002421	-0.002412	-0.002513	-0.002381	-0.002166	-0.002331	-0.002228	-0.001968	-0.002073	-0.002288	-0.002047
3321.42	-0.002534	-0.002442	-0.002505	-0.002501	-0.00233	-0.002176	-0.002332	-0.002361	-0.00189	-0.002133	-0.002253	-0.002022
3323.35	-0.002527	-0.00247	-0.002555	-0.002435	-0.00226	-0.002257	-0.002291	-0.002373	-0.001937	-0.002122	-0.002167	-0.002042
3325.28	-0.002467	-0.002477	-0.002501	-0.002408	-0.002228	-0.002315	-0.002313	-0.002315	-0.002032	-0.002166	-0.002098	-0.002119
3327.21	-0.002359	-0.002406	-0.00239	-0.002359	-0.002192	-0.002293	-0.002334	-0.00225	-0.002011	-0.002188	-0.002082	-0.002212
3329.14	-0.002247	-0.002275	-0.002328	-0.002282	-0.002115	-0.00219	-0.002243	-0.002201	-0.001894	-0.002064	-0.002041	-0.00221
3331.07	-0.00231	-0.002293	-0.002411	-0.00232	-0.002136	-0.002217	-0.002227	-0.002249	-0.001905	-0.002048	-0.002082	-0.002175
3332.99	-0.002519	-0.002442	-0.002523	-0.002444	-0.002266	-0.002332	-0.002314	-0.002341	-0.002031	-0.002132	-0.002201	-0.002211
3334.92	-0.002698	-0.002579	-0.002605	-0.002541	-0.002408	-0.00245	-0.002389	-0.0024	-0.002215	-0.002204	-0.00222	-0.002256
3336.85	-0.002782	-0.002691	-0.002614	-0.002634	-0.002473	-0.00251	-0.002414	-0.002412	-0.002339	-0.002208	-0.002196	-0.002335
3338.78	-0.002689	-0.002644	-0.002527	-0.002624	-0.002401	-0.002405	-0.002369	-0.002368	-0.002299	-0.002165	-0.002156	-0.002284
3340.71	-0.002429	-0.002432	-0.002403	-0.002488	-0.002228	-0.00222	-0.00221	-0.002254	-0.002099	-0.00203	-0.002131	-0.002057
3342.64	-0.002212	-0.002208	-0.002334	-0.002329	-0.002084	-0.002071	-0.002067	-0.002126	-0.001907	-0.001915	-0.0021	-0.001913
3344.57	-0.002153	-0.00216	-0.002339	-0.002259	-0.002069	-0.00204	-0.002032	-0.00209	-0.001827	-0.001894	-0.002102	-0.001965
3346.5	-0.002147	-0.002207	-0.002281	-0.002189	-0.002081	-0.002031	-0.002027	-0.002083	-0.001773	-0.001845	-0.002039	-0.002033
3348.42	-0.002159	-0.00222	-0.002228	-0.002115	-0.002052	-0.002022	-0.001995	-0.002024	-0.001718	-0.001795	-0.001884	-0.002028
3350.35	-0.002221	-0.002258	-0.002278	-0.002159	-0.002039	-0.002081	-0.002031	-0.002055	-0.00177	-0.001845	-0.001814	-0.002044
3352.28	-0.002263	-0.00228	-0.00231	-0.002238	-0.00202	-0.002097	-0.002103	-0.002122	-0.001886	-0.001924	-0.001865	-0.001991
3354.21	-0.002287	-0.002287	-0.002303	-0.002297	-0.001989	-0.002099	-0.002129	-0.002163	-0.00196	-0.001982	-0.001953	-0.001954
3356.14	-0.002322	-0.002333	-0.002325	-0.002351	-0.002022	-0.002101	-0.002161	-0.002188	-0.002035	-0.002051	-0.002022	-0.002022
3358.07	-0.002303	-0.002343	-0.002342	-0.002317	-0.00209	-0.002089	-0.002166	-0.00211	-0.002054	-0.002063	-0.002058	-0.002053
3360	-0.002235	-0.002262	-0.002264	-0.002223	-0.002125	-0.0021	-0.002123	-0.001984	-0.00197	-0.002064	-0.001987	-0.001994
3361.93	-0.002193	-0.002181	-0.002243	-0.002189	-0.002132	-0.002119	-0.002088	-0.001926	-0.001906	-0.002066	-0.001902	-0.00194
3363.86	-0.002208	-0.002212	-0.002283	-0.002196	-0.002129	-0.002149	-0.00211	-0.002018	-0.001926	-0.001989	-0.001912	-0.001977
3365.78	-0.002205	-0.002229	-0.002229	-0.002183	-0.002043	-0.002077	-0.002085	-0.002062	-0.001888	-0.001845	-0.001895	-0.002036
3367.71	-0.002129	-0.002165	-0.002141	-0.002144	-0.00193	-0.001942	-0.002014	-0.001998	-0.001782	-0.001807	-0.001861	-0.002024
3369.64	-0.002081	-0.002105	-0.00212	-0.002119	-0.001913	-0.001856	-0.001976	-0.001961	-0.001712	-0.001867	-0.001903	-0.002005
3371.57	-0.00209	-0.002044	-0.002109	-0.00207	-0.001951	-0.00188	-0.001886	-0.001919	-0.001663	-0.001922	-0.001898	-0.001956
3373.5	-0.002117	-0.002038	-0.002074	-0.00209	-0.002022	-0.001975	-0.001852	-0.001927	-0.001747	-0.001952	-0.001919	-0.00191
3375.43	-0.002124	-0.002085	-0.002079	-0.002119	-0.002023	-0.002006	-0.001918	-0.001961	-0.001923	-0.0019	-0.001986	-0.001922
3377.36	-0.002053	-0.00205	-0.002033	-0.002043	-0.001917	-0.001943	-0.001902	-0.001925	-0.001943	-0.001769	-0.001947	-0.001852
3379.29	-0.001951	-0.001955	-0.002008	-0.00195	-0.001814	-0.001854	-0.001888	-0.001893	-0.001844	-0.001697	-0.001894	-0.001796
3381.21	-0.0019	-0.001912	-0.00203	-0.001913	-0.001763	-0.001816	-0.001916	-0.001883	-0.001725	-0.00169	-0.00191	-0.001775
3383.14	-0.001879	-0.001882	-0.001982	-0.001895	-0.00176	-0.001788	-0.001894	-0.001847	-0.001631	-0.001687	-0.001891	-0.001738
3385.07	-0.00176	-0.001726	-0.001855	-0.001747	-0.001686	-0.001653	-0.001719	-0.001683	-0.001531	-0.001687	-0.001661	-0.00164
3387	-0.001692	-0.001651	-0.001812	-0.001701	-0.001641	-0.001587	-0.00156	-0.001593	-0.001567	-0.001729	-0.001528	-0.001634
3388.93	-0.001733	-0.001674	-0.0018	-0.001753	-0.001637	-0.001605	-0.001473	-0.001676	-0.001619	-0.001774	-0.001565	-0.001709
3390.86	-0.001784	-0.001723	-0.001777	-0.001787	-0.001641	-0.001653	-0.001495	-0.001801	-0.001573	-0.00181	-0.001616	-0.001725
3392.79	-0.001896	-0.0019	-0.001862	-0.001913	-0.001783	-0.001823	-0.001771	-0.001998	-0.001672	-0.001852	-0.001837	-0.001811
3394.72	-0.001921	-0.001951	-0.001887	-0.001975	-0.001838	-0.001913	-0.001955	-0.002005	-0.001758	-0.001773	-0.002031	-0.001852
3396.64	-0.001835	-0.00184	-0.001846	-0.001905	-0.001763	-0.001845	-0.001932	-0.001816	-0.001763	-0.001658	-0.002001	-0.001844
3398.57	-0.001773	-0.001736	-0.00181	-0.001791	-0.001679	-0.00168	-0.00181	-0.001637	-0.001707	-0.001568	-0.001819	-0.001771
3400.5	-0.001827	-0.00174	-0.00181	-0.001783	-0.001688	-0.001645	-0.001734	-0.001627	-0.001662	-0.001559	-0.001779	-0.001742
3402.43	-0.001827	-0.001705	-0.001751	-0.001751	-0.001657	-0.001611	-0.001642	-0.001647	-0.001571	-0.001577	-0.001761	-0.001761
3404.36	-0.001745	-0.001658	-0.001705	-0.001687	-0.001602	-0.001592	-0.001609	-0.001671	-0.001521	-0.001606	-0.001656	-0.001742
3406.29	-0.001694	-0.001667	-0.00171	-0.001644	-0.001646	-0.001649	-0.001584	-0.001717	-0.001627	-0.001622	-0.001681	-0.00173
3408.22	-0.001665	-0.00165	-0.001688	-0.001617	-0.001654	-0.001649	-0.001513	-0.001684	-0.001689	-0.001636	-0.00172	-0.001724
3410.15	-0.00172	-0.001715	-0.001734	-0.001727	-0.001709	-0.001735	-0.001638	-0.001752	-0.001751	-0.001801	-0.001805	-0.001793
3412.08	-0.001767	-0.001749	-0.001801	-0.001823	-0.001755	-0.001766	-0.001798	-0.001805	-0.00176	-0.001929	-0.001911	-0.001774
3414	-0.001806	-0.001727	-0.001909	-0.001866	-0.001725	-0.001749	-0.001843	-0.001787	-0.001735	-0.001962	-0.001987	-0.001816
3415.93	-0.001946	-0.001832	-0.002088	-0.00203	-0.001807	-0.001859	-0.001942	-0.001913	-0.001875	-0.002079	-0.002101	-0.002056
3417.86	-0.00212	-0.002016	-0.002216	-0.002167	-0.001979	-0.002	-0.002073	-0.002096	-0.002062	-0.002189	-0.002172	-0.002176
3419.79	-0.002206	-0.002131	-0.002256	-0.002158	-0.00209	-0.002056	-0.002107	-0.00217	-0.00216	-0.00217	-0.002182	-0.002135
3421.72	-0.002167	-0.002105	-0.002227	-0.002108	-0.002117	-0.002072	-0.002129	-0.002167	-0.002157	-0.002118	-0.00211	-0.002092
3423.65	-0.002027	-0.001976	-0.002144	-0.002003	-0.002029	-0.002007	-0.0021	-0.002088	-0.002067	-0.002037	-0.001959	-0.002031
3425.58	-0.001894	-0.00185	-0.002042	-0.00186	-0.00191	-0.001855	-0.001948	-0.001942	-0.001916	-0.001938	-0.00184	-0.001934
3427.51	-0.001896	-0.001879	-0.002041	-0.001846	-0.00193	-0.001865	-0.00189	-0.001922	-0.001867	-0.00194	-0.001878	-0.002017
3429.43	-0.001995	-0.002031	-0.0021	-0.001995	-0.002017	-0.002007	-0.001995	-0.002052	-0.001932	-0.002053	-0.001989	-0.002154
3431.36	-0.002069	-0.002134	-0.002144	-0.002105	-0.002044	-0.002074	-0.002061	-0.002128	-0.002002	-0.002118	-0.002109	-0.00217
3433.29	-0.002057	-0.00213	-0.002194	-0.002154	-0.002046	-0.00209	-0.002069	-0.002127	-0.002084	-0.002152	-0.002234	-0.00213
3435.22	-0.002007	-0.00203	-0.002165	-0.002163	-0.002016	-0.002057	-0.002044	-0.002112	-0.002115	-0.00218	-0.00226	-0.002066
3437.15	-0.002069	-0.002022	-0.002179	-0.002227	-0.00207	-0.002083	-0.002121	-0.002239	-0.002205	-0.002233	-0.002275	-0.00216
3439.08	-0.002066	-0.001931	-0.002153	-0.002182	-0.00203	-0.002036	-0.002076	-0.002251	-0.002165	-0.002165	-0.002181	-0.00222
3441.01	-0.002058	-0.001888	-0.002184	-0.002141	-0.001971	-0.002012	-0.002031	-0.00223	-0.002116	-0.002102	-0.002073	-0.002222
3442.94	-0.002251	-0.002147	-0.002387	-0.002354	-0.002145	-0.002196	-0.002276	-0.002385	-0.002279	-0.002309	-0.002233	-0.002408
3444.87	-0.002419	-0.002394	-0.002523	-0.002492	-0.002364	-0.00238	-0.00242	-0.002454	-0.002426	-0.002495	-0.002491	-0.002581
3446.79	-0.002476	-0.002488	-0.002494	-0.002478	-0.00249	-0.00247	-0.002442	-0.00245	-0.002479	-0.002572	-0.002609	-0.002574
3448.72	-0.002443	-0.002432	-0.002359	-0.002357	-0.002466	-0.002419	-0.002393	-0.002439	-0.002429	-0.002524	-0.002593	-0.002504
3450.65	-0.002365	-0.002339	-0.002318	-0.00226	-0.002395	-0.002371	-0.002327	-0.002435	-0.002377	-0.002428	-0.002581	-0.002489
3452.58	-0.002195	-0.002167	-0.002288	-0.00215	-0.00221	-0.002245	-0.002195	-0.002279	-0.00226	-0.002308	-0.00246	-0.002334
3454.51	-0.002175	-0.002157	-0.002353	-0.002183	-0.002202	-0.002237	-0.00222	-0.002259	-0.002299	-0.002367	-0.002413	-0.002269
3456.44	-0.002338	-0.002299	-0.002487	-0.002368	-0.00238	-0.002392	-0.002423	-0.002419	-0.002467	-0.002559	-0.002527	-0.002447
3458.37	-0.00241	-0.002303	-0.002489	-0.002432	-0.002403	-0.00242	-0.002477	-0.002479	-0.002509	-0.002555	-0.002508	-0.00251
3460.3	-0.002445	-0.002322	-0.002487	-0.002468	-0.002402	-0.002405	-0.002515	-0.002534	-0.002542	-0.002498	-0.002461	-0.002542
3462.22	-0.002479	-0.002391	-0.002539	-0.002508	-0.002422	-0.002408	-0.002536	-0.002583	-0.002537	-0.002474	-0.002537	-0.002611
3464.15	-0.002484	-0.00244	-0.002585	-0.002516	-0.002452	-0.002433	-0.002533	-0.002572	-0.00249	-0.002474	-0.002638	-0.002637
3466.08	-0.002433	-0.002413	-0.002516	-0.002449	-0.002431	-0.002381	-0.00247	-0.002474	-0.002433	-0.00249	-0.002621	-0.002592
3468.01	-0.002373	-0.002325	-0.002398	-0.002352	-0.002371	-0.002329	-0.002352	-0.00243	-0.002351	-0.002524	-0.002533	-0.002523
3469.94	-0.00244	-0.002362	-0.002454	-0.002451	-0.002434	-0.002477	-0.002441	-0.002583	-0.002438	-0.002681	-0.002559	-0.002589
3471.87	-0.002511	-0.00243	-0.00254	-0.002544	-0.002499	-0.002571	-0.002549	-0.002663	-0.002599	-0.002755	-0.002592	-0.002653
3473.8	-0.002415	-0.00236	-0.002532	-0.002458	-0.002417	-0.002452	-0.002454	-0.002552	-0.002565	-0.002633	-0.002523	-0.002572
3475.73	-0.002374	-0.002342	-0.002581	-0.002457	-0.002376	-0.002374	-0.002443	-0.002525	-0.002524	-0.002583	-0.002504	-0.002517
3477.66	-0.002469	-0.002454	-0.002655	-0.002555	-0.002487	-0.002452	-0.002576	-0.002611	-0.002607	-0.002634	-0.002604	-0.002609
3479.58	-0.002495	-0.002491	-0.0026	-0.002554	-0.002537	-0.002498	-0.002583	-0.002597	-0.002607	-0.002602	-0.00264	-0.002667
3481.51	-0.002498	-0.002479	-0.002541	-0.002541	-0.00255	-0.002533	-0.002571	-0.002578	-0.002538	-0.002554	-0.002656	-0.002667
3483.44	-0.00256	-0.002529	-0.002588	-0.002602	-0.002642	-0.002624	-0.002631	-0.00264	-0.002611	-0.002609	-0.002739	-0.002734
3485.37	-0.002529	-0.002493	-0.002582	-0.002537	-0.002624	-0.002583	-0.002564	-0.002612	-0.002639	-0.002607	-0.002715	-0.002751
3487.3	-0.002421	-0.002374	-0.002523	-0.002396	-0.002466	-0.002455	-0.002449	-0.002538	-0.002548	-0.002548	-0.002575	-0.002665
3489.23	-0.002447	-0.00236	-0.002549	-0.002376	-0.002397	-0.002466	-0.002463	-0.002575	-0.002521	-0.002566	-0.002533	-0.002626
3491.16	-0.00257	-0.002458	-0.002609	-0.00246	-0.002502	-0.002622	-0.002586	-0.002677	-0.002582	-0.002631	-0.002636	-0.002657
3493.09	-0.002532	-0.002441	-0.002558	-0.002459	-0.002529	-0.002621	-0.002586	-0.002623	-0.002533	-0.002569	-0.002623	-0.002612
3495.01	-0.002347	-0.00227	-0.002453	-0.002375	-0.00239	-0.002405	-0.002432	-0.002462	-0.00236	-0.002462	-0.002472	-0.002439
3496.94	-0.002239	-0.002128	-0.002472	-0.002369	-0.002262	-0.002233	-0.002313	-0.002402	-0.002321	-0.002473	-0.002382	-0.002338
3498.87	-0.002383	-0.002266	-0.002638	-0.002574	-0.00241	-0.002383	-0.002462	-0.002565	-0.002565	-0.002658	-0.002565	-0.002535
3500.8	-0.002554	-0.002444	-0.002651	-0.002669	-0.002582	-0.002573	-0.00259	-0.002654	-0.002737	-0.002734	-0.002779	-0.002725
3502.73	-0.002604	-0.00251	-0.002545	-0.002588	-0.002599	-0.002611	-0.00255	-0.002634	-0.002677	-0.002655	-0.002821	-0.002779
3504.66	-0.002683	-0.002667	-0.002564	-0.002627	-0.002717	-0.002714	-0.002675	-0.002747	-0.002719	-0.0027	-0.002875	-0.002879
3506.59	-0.002623	-0.002672	-0.002544	-0.002558	-0.002719	-0.002667	-0.002695	-0.002737	-0.002674	-0.002673	-0.002822	-0.002846
3508.52	-0.002508	-0.002536	-0.002523	-0.002438	-0.00257	-0.002516	-0.002588	-0.002639	-0.002542	-0.00258	-0.002681	-0.002678
3510.45	-0.002588	-0.002565	-0.002627	-0.00251	-0.002582	-0.002564	-0.002644	-0.00267	-0.002629	-0.002605	-0.00272	-0.002694
3512.37	-0.002713	-0.002659	-0.002665	-0.002625	-0.002704	-0.002728	-0.002728	-0.002723	-0.002753	-0.002668	-0.002867	-0.002847
3514.3	-0.00258	-0.002479	-0.002466	-0.002442	-0.00255	-0.002596	-0.002507	-0.002526	-0.002557	-0.002522	-0.002746	-0.002735
3516.23	-0.002285	-0.002164	-0.0023	-0.002188	-0.002244	-0.00228	-0.00222	-0.002308	-0.002249	-0.002325	-0.002481	-0.002459
3518.16	-0.002136	-0.002085	-0.002403	-0.002265	-0.00222	-0.002243	-0.00234	-0.002404	-0.002298	-0.002407	-0.002406	-0.002374
3520.09	-0.002076	-0.002055	-0.002485	-0.00235	-0.002242	-0.002226	-0.002443	-0.002464	-0.002401	-0.002478	-0.002354	-0.002336
3522.02	-0.002226	-0.002178	-0.002599	-0.002498	-0.002346	-0.002331	-0.002539	-0.002586	-0.002511	-0.002602	-0.002439	-0.002441
3523.95	-0.002611	-0.0025	-0.002766	-0.00274	-0.00262	-0.002664	-0.00277	-0.002824	-0.002721	-0.002826	-0.002748	-0.002746
3525.88	-0.002975	-0.002824	-0.002875	-0.002951	-0.002931	-0.003012	-0.00299	-0.003042	-0.002926	-0.003011	-0.003095	-0.003088
3527.8	-0.003018	-0.002908	-0.002784	-0.00286	-0.003005	-0.00304	-0.002943	-0.002975	-0.002912	-0.002931	-0.003158	-0.003162
3529.73	-0.002741	-0.002684	-0.002568	-0.002515	-0.002758	-0.002712	-0.002664	-0.002705	-0.002658	-0.002665	-0.002908	-0.002909
3531.66	-0.002569	-0.002562	-0.002563	-0.002458	-0.002644	-0.002568	-0.002638	-0.002654	-0.002618	-0.002635	-0.002762	-0.002779
3533.59	-0.002534	-0.002516	-0.002594	-0.002479	-0.002597	-0.002533	-0.002608	-0.00262	-0.002624	-0.002633	-0.002753	-0.00271
3535.52	-0.002579	-0.002526	-0.002633	-0.002531	-0.002598	-0.002598	-0.002588	-0.002654	-0.002642	-0.002641	-0.002854	-0.002706
3537.45	-0.002465	-0.002366	-0.002566	-0.002458	-0.002499	-0.002536	-0.002481	-0.002572	-0.002561	-0.002553	-0.002782	-0.002605
3539.38	-0.002177	-0.002057	-0.002445	-0.002287	-0.002242	-0.002286	-0.00229	-0.002394	-0.002337	-0.00241	-0.002428	-0.002325
3541.31	-0.002136	-0.002019	-0.002498	-0.002334	-0.002205	-0.002255	-0.002375	-0.002434	-0.002332	-0.002488	-0.002306	-0.002275
3543.23	-0.002395	-0.002262	-0.002687	-0.002574	-0.002472	-0.002507	-0.002706	-0.002663	-0.002583	-0.0027	-0.002567	-0.002549
3545.16	-0.002699	-0.002552	-0.002799	-0.002753	-0.002761	-0.00278	-0.002925	-0.002844	-0.002823	-0.00283	-0.002892	-0.002897
3547.09	-0.002908	-0.002784	-0.002797	-0.002822	-0.002935	-0.002938	-0.002939	-0.002962	-0.00295	-0.002864	-0.00317	-0.00313
3549.02	-0.002932	-0.00285	-0.002711	-0.002773	-0.002972	-0.002932	-0.002845	-0.00297	-0.002941	-0.002819	-0.003251	-0.003171
3550.95	-0.002781	-0.002706	-0.002586	-0.00258	-0.002838	-0.002766	-0.002669	-0.002832	-0.002774	-0.002703	-0.003063	-0.002981
3552.88	-0.002657	-0.00259	-0.002563	-0.002484	-0.002693	-0.002639	-0.002619	-0.002744	-0.002681	-0.002643	-0.002868	-0.002786
3554.81	-0.002631	-0.002566	-0.002629	-0.002534	-0.002684	-0.002615	-0.002702	-0.002716	-0.002732	-0.002657	-0.002853	-0.00279
3556.74	-0.002437	-0.002351	-0.002551	-0.002428	-0.002568	-0.002483	-0.002608	-0.002563	-0.002602	-0.002505	-0.002785	-0.002716
3558.67	-0.001952	-0.001838	-0.002276	-0.002056	-0.002096	-0.002051	-0.002132	-0.002246	-0.00214	-0.002183	-0.002427	-0.002313
3560.59	-0.001698	-0.00156	-0.002275	-0.002001	-0.001771	-0.001814	-0.001885	-0.002246	-0.001909	-0.002238	-0.00217	-0.002
3562.52	-0.002166	-0.001996	-0.002672	-0.002525	-0.002169	-0.002293	-0.002407	-0.002713	-0.00234	-0.002755	-0.002472	-0.002337
3564.45	-0.00285	-0.002677	-0.003	-0.003012	-0.002815	-0.00296	-0.003049	-0.003136	-0.002933	-0.003155	-0.002991	-0.002909
3566.38	-0.003301	-0.003157	-0.003057	-0.003171	-0.003276	-0.003375	-0.003385	-0.00327	-0.003307	-0.003202	-0.00338	-0.003342
3568.31	-0.003353	-0.003238	-0.002848	-0.002988	-0.003402	-0.003402	-0.003319	-0.003107	-0.0033	-0.002958	-0.0035	-0.003478
3570.24	-0.002963	-0.002876	-0.002461	-0.002535	-0.003115	-0.003017	-0.002875	-0.002721	-0.002924	-0.002527	-0.003326	-0.003226
3572.17	-0.002369	-0.002272	-0.002134	-0.002032	-0.002497	-0.002374	-0.002244	-0.002275	-0.002365	-0.002147	-0.002833	-0.002677
3574.1	-0.002189	-0.00207	-0.002242	-0.002042	-0.002219	-0.002159	-0.002131	-0.002276	-0.002224	-0.002262	-0.002534	-0.002412
3576.02	-0.002439	-0.00234	-0.002527	-0.002406	-0.002475	-0.002454	-0.002548	-0.002575	-0.002533	-0.002565	-0.002699	-0.002617
3577.95	-0.002357	-0.002289	-0.002451	-0.002327	-0.002469	-0.002427	-0.002573	-0.002524	-0.002521	-0.002456	-0.00267	-0.002553
3579.88	-0.001918	-0.001861	-0.002171	-0.001921	-0.002064	-0.002014	-0.002154	-0.002233	-0.002121	-0.002147	-0.002313	-0.002144
3581.81	-0.001687	-0.001619	-0.002138	-0.001859	-0.001813	-0.00181	-0.001953	-0.002216	-0.001913	-0.002189	-0.002118	-0.001928
3583.74	-0.001985	-0.001875	-0.002393	-0.002286	-0.002106	-0.002155	-0.002319	-0.002507	-0.002227	-0.002505	-0.002379	-0.002231
3585.67	-0.002395	-0.00223	-0.002553	-0.002564	-0.002472	-0.002544	-0.002645	-0.002669	-0.002535	-0.002616	-0.002696	-0.002606
3587.6	-0.002607	-0.002412	-0.00254	-0.002549	-0.00265	-0.002691	-0.00269	-0.002661	-0.002635	-0.002547	-0.002849	-0.002781
3589.53	-0.002589	-0.002411	-0.002414	-0.002406	-0.002642	-0.002621	-0.002564	-0.002556	-0.002609	-0.002404	-0.002863	-0.002762
3591.46	-0.002308	-0.002184	-0.002193	-0.002108	-0.002389	-0.00233	-0.002284	-0.002317	-0.002371	-0.002175	-0.002664	-0.00253
3593.38	-0.001974	-0.001885	-0.002035	-0.001834	-0.002031	-0.001982	-0.001966	-0.002107	-0.002036	-0.002044	-0.00235	-0.002219
3595.31	-0.002102	-0.001989	-0.002178	-0.002029	-0.002133	-0.002109	-0.002158	-0.002274	-0.002133	-0.002276	-0.002416	-0.002281
3597.24	-0.002361	-0.002229	-0.002254	-0.002258	-0.002453	-0.002401	-0.002498	-0.002394	-0.002386	-0.002355	-0.002649	-0.002511
3599.17	-0.002247	-0.002119	-0.002057	-0.002047	-0.002374	-0.002283	-0.002331	-0.002208	-0.002261	-0.002089	-0.002557	-0.002413
3601.1	-0.001935	-0.001804	-0.001857	-0.001739	-0.002018	-0.001942	-0.001925	-0.002006	-0.001981	-0.001867	-0.002237	-0.002088
3603.03	-0.001747	-0.001645	-0.001842	-0.001724	-0.00181	-0.001783	-0.001795	-0.002	-0.001893	-0.001895	-0.002044	-0.001907
3604.96	-0.00166	-0.001593	-0.001871	-0.001741	-0.001735	-0.001727	-0.001826	-0.001971	-0.001865	-0.001916	-0.001944	-0.001881
3606.89	-0.001648	-0.00157	-0.001909	-0.001744	-0.001693	-0.001709	-0.00181	-0.001956	-0.001813	-0.001965	-0.001899	-0.00185
3608.81	-0.001801	-0.001709	-0.002021	-0.001963	-0.001884	-0.001919	-0.00201	-0.002112	-0.001959	-0.002111	-0.002107	-0.001981
3610.74	-0.00184	-0.001759	-0.001969	-0.001979	-0.00199	-0.002001	-0.002082	-0.002097	-0.002005	-0.002023	-0.002236	-0.002077
3612.67	-0.00177	-0.001663	-0.001855	-0.00173	-0.001862	-0.001858	-0.00185	-0.001996	-0.001831	-0.001865	-0.002173	-0.001957
3614.6	-0.001876	-0.001719	-0.001897	-0.001685	-0.001875	-0.001896	-0.001856	-0.002024	-0.001845	-0.001904	-0.002204	-0.001916
3616.53	-0.002132	-0.001947	-0.00199	-0.001844	-0.002134	-0.002152	-0.002161	-0.002072	-0.002098	-0.001983	-0.002388	-0.002136
3618.46	-0.002184	-0.002015	-0.001895	-0.001822	-0.002244	-0.00222	-0.002225	-0.001946	-0.002164	-0.001844	-0.002404	-0.002275
3620.39	-0.00185	-0.001751	-0.001667	-0.001628	-0.002006	-0.001958	-0.001938	-0.001759	-0.001926	-0.001622	-0.002163	-0.002089
3622.32	-0.001399	-0.001311	-0.001489	-0.001399	-0.001526	-0.001454	-0.001437	-0.00165	-0.001515	-0.001539	-0.001813	-0.001692
3624.25	-0.001279	-0.001139	-0.001512	-0.001441	-0.001291	-0.001247	-0.001269	-0.001721	-0.001331	-0.001641	-0.00164	-0.00146
3626.17	-0.001473	-0.001274	-0.00165	-0.001628	-0.001406	-0.001426	-0.001454	-0.001842	-0.001468	-0.001771	-0.001682	-0.001499
3628.1	-0.001837	-0.001621	-0.001751	-0.001853	-0.001796	-0.001852	-0.001853	-0.001925	-0.001817	-0.001836	-0.001899	-0.001816
3630.03	-0.002035	-0.001872	-0.00165	-0.001837	-0.002077	-0.00209	-0.002068	-0.001822	-0.002026	-0.001685	-0.002017	-0.002112
3631.96	-0.001899	-0.001859	-0.001423	-0.00156	-0.002028	-0.001968	-0.001899	-0.001628	-0.001906	-0.001465	-0.001918	-0.00211
3633.89	-0.001582	-0.001623	-0.001251	-0.001219	-0.001727	-0.001623	-0.001555	-0.001451	-0.001612	-0.001317	-0.00169	-0.001825
3635.82	-0.001369	-0.001376	-0.001225	-0.001081	-0.001399	-0.001314	-0.001279	-0.001397	-0.00136	-0.001332	-0.001515	-0.001501
3637.75	-0.001328	-0.001307	-0.001313	-0.001261	-0.001383	-0.001361	-0.001449	-0.001445	-0.001409	-0.001361	-0.001543	-0.001449
3639.68	-0.001092	-0.001067	-0.001236	-0.00112	-0.001214	-0.0012	-0.001315	-0.001282	-0.001281	-0.001202	-0.00138	-0.001303
3641.6	-0.000773	-0.00075	-0.001224	-0.000987	-0.000932	-0.000924	-0.00097	-0.001268	-0.000996	-0.001224	-0.001208	-0.001
3643.53	-0.000709	-0.000583	-0.001364	-0.001018	-0.000762	-0.0008	-0.000918	-0.001314	-0.000843	-0.001372	-0.001211	-0.000793
3645.46	-0.00099	-0.000727	-0.001496	-0.001234	-0.000924	-0.001006	-0.001168	-0.001411	-0.000935	-0.001549	-0.001405	-0.000924
3647.39	-0.001382	-0.001086	-0.001471	-0.00146	-0.001327	-0.001411	-0.001566	-0.001452	-0.001283	-0.001505	-0.001623	-0.001307
3649.32	-0.001619	-0.001406	-0.001262	-0.001432	-0.001571	-0.001617	-0.001641	-0.001395	-0.001531	-0.001309	-0.001675	-0.001636
3651.25	-0.001663	-0.001591	-0.001054	-0.001317	-0.001673	-0.001652	-0.001546	-0.001316	-0.001633	-0.001133	-0.001643	-0.001825
3653.18	-0.001477	-0.001505	-0.000898	-0.001067	-0.001544	-0.001452	-0.001262	-0.001149	-0.001503	-0.000949	-0.001448	-0.001704
3655.11	-0.001228	-0.001258	-0.000905	-0.000898	-0.001285	-0.001176	-0.000993	-0.001077	-0.001258	-0.000922	-0.00126	-0.001388
3657.04	-0.001193	-0.001116	-0.000992	-0.000899	-0.001191	-0.001096	-0.001051	-0.001046	-0.001168	-0.000962	-0.001226	-0.001241
3658.96	-0.001162	-0.00105	-0.000959	-0.000945	-0.001221	-0.001123	-0.001144	-0.001037	-0.00115	-0.000956	-0.001207	-0.001237
3660.89	-0.000956	-0.00091	-0.000881	-0.000853	-0.001126	-0.001034	-0.001073	-0.000994	-0.001066	-0.000876	-0.00112	-0.001136
3662.82	-0.000717	-0.000707	-0.000922	-0.000651	-0.000807	-0.000778	-0.000749	-0.000981	-0.000802	-0.000927	-0.001024	-0.000861
3664.75	-0.000529	-0.000427	-0.000983	-0.000664	-0.000556	-0.000607	-0.000625	-0.000992	-0.000541	-0.000994	-0.000975	-0.000593
3666.68	-0.000448	-0.000268	-0.000971	-0.000721	-0.000529	-0.000595	-0.000773	-0.000899	-0.000532	-0.000859	-0.000941	-0.000523
3668.61	-0.000497	-0.000314	-0.000936	-0.00069	-0.000543	-0.000575	-0.000728	-0.000897	-0.000586	-0.000871	-0.00092	-0.000551
3670.54	-0.000625	-0.000387	-0.000859	-0.00081	-0.000594	-0.000644	-0.000736	-0.000889	-0.000666	-0.00092	-0.000878	-0.000629
3672.47	-0.000753	-0.000519	-0.00075	-0.00087	-0.000703	-0.000763	-0.000808	-0.000766	-0.000769	-0.000811	-0.000811	-0.000763
3674.39	-0.000855	-0.000713	-0.000673	-0.000811	-0.000815	-0.000845	-0.000807	-0.000646	-0.000826	-0.000646	-0.000787	-0.000888
3676.32	-0.000936	-0.000867	-0.00061	-0.00067	-0.000872	-0.000854	-0.000754	-0.00056	-0.00082	-0.000491	-0.000769	-0.000949
3678.25	-0.000905	-0.000891	-0.000499	-0.000597	-0.000921	-0.000847	-0.000795	-0.000532	-0.000802	-0.000368	-0.000752	-0.000986
3680.18	-0.000769	-0.000881	-0.000478	-0.000476	-0.000893	-0.000771	-0.0008	-0.000533	-0.000833	-0.000333	-0.000757	-0.000982
3682.11	-0.000581	-0.000708	-0.000578	-0.000347	-0.000638	-0.000537	-0.000478	-0.000682	-0.000624	-0.000599	-0.000794	-0.000726
3684.04	-0.000373	-0.000306	-0.000674	-0.000411	-0.000359	-0.000384	-0.000343	-0.000732	-0.000355	-0.000736	-0.00077	-0.000351
3685.97	-0.000249	-4.8e-05	-0.000642	-0.000384	-0.000235	-0.000323	-0.000323	-0.000574	-0.000222	-0.000607	-0.000654	-0.00014
3687.9	-0.000302	-6.2e-05	-0.000498	-0.000397	-0.000299	-0.000383	-0.000374	-0.000402	-0.00027	-0.000416	-0.000524	-0.000181
3689.83	-0.000436	-0.000241	-0.000308	-0.000402	-0.000442	-0.000471	-0.000466	-0.000263	-0.00044	-0.000223	-0.000369	-0.000384
3691.75	-0.00049	-0.000411	-0.000162	-0.00038	-0.000545	-0.000489	-0.000489	-0.000218	-0.000554	-0.000116	-0.000281	-0.000587
3693.68	-0.000469	-0.000514	-0.000166	-0.000322	-0.000558	-0.000438	-0.000435	-0.000259	-0.000563	-0.000136	-0.000305	-0.000666
3695.61	-0.000394	-0.000457	-0.000264	-0.000244	-0.000423	-0.00031	-0.000233	-0.000376	-0.000385	-0.0003	-0.000367	-0.000509
3697.54	-0.000278	-0.000248	-0.000317	-0.000217	-0.000262	-0.000229	-0.000178	-0.000355	-0.000189	-0.000325	-0.000357	-0.000291
3699.47	-0.000212	-0.000155	-0.000288	-0.000207	-0.000228	-0.00023	-0.000249	-0.000225	-0.000155	-0.000239	-0.000332	-0.000231
3701.4	-0.000184	-0.000177	-0.000247	-0.000211	-0.000257	-0.000257	-0.000307	-0.000179	-0.00023	-0.000187	-0.000332	-0.000258
3703.33	-0.000134	-0.000172	-0.000274	-0.000206	-0.000245	-0.000244	-0.000277	-0.000255	-0.00027	-0.000243	-0.000368	-0.000249
3705.26	-1.8e-05	-3e-05	-0.000336	-0.000172	-7.5e-05	-0.000111	-0.000127	-0.000306	-0.00015	-0.000355	-0.000345	-6.4e-05
3707.18	7.5e-05	0.00012	-0.000271	-0.000127	0.000142	3.6e-05	-6e-06	-0.000231	2.2e-05	-0.000338	-0.000144	0.000162
3709.11	5.9e-05	0.000142	-8e-05	-9.6e-05	0.000198	6.8e-05	-2.7e-05	-9.5e-05	7.7e-05	-0.000167	9e-05	0.000213
3711.04	-0.000108	-4.8e-05	8.6e-05	-8.1e-05	-9e-06	-7.5e-05	-0.00018	2.3e-05	-6.4e-05	3.2e-05	0.000141	-2.3e-05
3712.97	-0.000269	-0.000302	0.000126	-8.5e-05	-0.000284	-0.000237	-0.00026	8e-06	-0.000256	9.6e-05	2.4e-05	-0.000327
3714.9	-0.000309	-0.000402	5e-06	-0.000108	-0.000428	-0.000315	-0.000241	-0.000112	-0.000337	7e-06	-0.000181	-0.000483
3716.83	-0.000161	-0.000204	-0.000218	-0.000113	-0.000319	-0.000221	-0.000109	-0.000226	-0.000211	-0.000167	-0.000308	-0.000336
3718.76	8.3e-05	0.000154	-0.000339	-7.1e-05	-6e-06	2.3e-05	2.5e-05	-0.000156	-5e-06	-0.000235	-0.000181	3.8e-05
3720.69	0.000219	0.00038	-0.000253	-3.9e-05	0.00022	0.000182	3.6e-05	1.2e-05	0.000115	-0.000126	4.6e-05	0.000261
3722.61	0.000145	0.000312	-0.000134	-4.7e-05	0.000146	0.000102	-9.2e-05	8.2e-05	2.6e-05	2.8e-05	5.5e-05	0.000167
3724.54	-0.000115	-3e-05	-0.000108	-6.8e-05	-0.000155	-0.000138	-0.000199	-2.3e-05	-0.000176	1.3e-05	-0.000206	-0.000139
3726.47	-0.000294	-0.000292	-0.000162	-0.000135	-0.000377	-0.000298	-0.000245	-0.000237	-0.000267	-0.000147	-0.000548	-0.000359
3728.4	-0.000232	-0.000277	-0.000276	-0.000177	-0.000288	-0.000246	-0.000211	-0.000383	-0.000195	-0.000319	-0.000553	-0.000238
3730.33	7.3e-05	3.7e-05	-0.000299	-0.000158	9.8e-05	1.9e-05	-5.3e-05	-0.000307	8.2e-05	-0.000347	-0.000137	0.000186
3732.26	0.000234	0.000261	-0.000178	-9.5e-05	0.000336	0.000194	-1.2e-05	-1.8e-05	0.000224	-0.000149	0.000225	0.000415
3734.19	0.000217	0.000257	3.3e-05	-5.3e-05	0.000291	0.000167	-1.4e-05	0.000209	0.000211	9.8e-05	0.000332	0.000291
3736.12	3.2e-05	-3.7e-05	0.000143	-4.6e-05	-4.8e-05	-8.2e-05	-0.000151	0.000201	-5.4e-05	0.000215	0.0001	-0.000127
3738.05	-0.000318	-0.000472	4e-05	-5e-05	-0.000412	-0.000322	-0.000154	-0.000116	-0.000319	-5.4e-05	-0.00026	-0.00051
3739.97	-0.000362	-0.000435	-3.5e-05	-0.000112	-0.000367	-0.000296	-9.4e-05	-0.00033	-0.000289	-0.000238	-0.000346	-0.000434
3741.9	-0.000157	-0.000154	-0.000104	-0.000106	-0.000132	-0.000125	-7.4e-05	-0.000308	-0.000171	-0.000224	-0.000146	-0.000111
3743.83	2e-06	3.5e-05	-0.000202	-8.5e-05	3.8e-05	1.1e-05	9e-06	-0.000255	-2.2e-05	-0.000232	-5.7e-05	0.000146
3745.76	2.4e-05	0.000104	-0.000195	-5.1e-05	0.000103	4.9e-05	1.8e-05	-8.5e-05	4.1e-05	-0.000176	-0.000137	0.000215
3747.69	2.6e-05	8.8e-05	-2.8e-05	-3.9e-05	0.000105	3.2e-05	-8e-06	0.00011	6e-05	-3e-05	-0.000101	0.000131
3749.62	-9.2e-05	-0.000104	0.000116	-3.2e-05	-4e-05	-0.0001	-9.6e-05	0.000171	-6e-05	9.7e-05	-5.5e-05	-0.000107
3751.55	-0.000251	-0.000292	0.000202	-2.2e-05	-0.000194	-0.000192	-8.9e-05	9e-05	-0.000166	9.5e-05	6e-06	-0.000288
3753.48	-0.000213	-0.000243	0.000287	1.5e-05	-0.000196	-0.000157	-5.9e-05	9.2e-05	-0.000185	0.000142	9.6e-05	-0.000295
3755.4	-0.000213	-0.000298	0.000199	4e-05	-0.000272	-0.000168	-6.1e-05	4e-06	-0.000246	7.3e-05	1.2e-05	-0.000327
3757.33	-0.000256	-0.00036	3.2e-05	5e-06	-0.000283	-0.00018	-5.8e-05	-0.000133	-0.000255	-6.1e-05	-0.000123	-0.000299
3759.26	-0.00018	-0.000236	-2e-06	-1.3e-05	-0.000148	-9.5e-05	-4.1e-05	-9e-05	-0.000151	-6.2e-05	-0.000113	-0.000189
3761.19	-6.9e-05	-0.000121	1.3e-05	-5.7e-05	-0.000104	-5.2e-05	-9.2e-05	-2.8e-05	-0.000102	5e-05	-5.8e-05	-0.000135
[truncated: 124 more rows]
