# Supplementary material for: Fourier Transform Infrared with Attenuated Total Reflectance Applied to the Discrimination of Freshwater Planktonic Coccoid Green Microalgae
Source: PLoS One. 2014 Dec 26;9(12):e114458. doi: 10.1371/journal.pone.0114458 (PMC4277285; doi:10.1371/journal.pone.0114458)
Supplement: S10 Data — Raw data and its 9-point first derivative presented in .xlsx file for strain Selenastrum bibraianum (047). (XLSX) [file pone.0114458.s012.xlsx]

## Sheet: FTIR raw
	047_1.1	047_1.2	047_1.3	047_1.4	047_2.1	047_2.2	047_2.3	047_2.4	047_3.1	047_3.2	047_3.3	047_3.4
599.862	0.652993	0.596916	0.665803	0.484646	0.600263	0.542547	0.581224	0.531709	0.537414	0.580408	0.606142	0.583773
601.791	0.707236	0.612957	0.628495	0.446838	0.59951	0.602918	0.598294	0.631466	0.554159	0.625095	0.569284	0.560923
603.719	0.74512	0.629267	0.614246	0.482068	0.58583	0.64348	0.51424	0.703585	0.626608	0.657581	0.522655	0.527847
605.648	0.730757	0.590745	0.591945	0.537472	0.575634	0.571253	0.439824	0.594538	0.613674	0.684649	0.507845	0.516321
607.577	0.673695	0.540558	0.540219	0.548961	0.489013	0.507	0.443092	0.50612	0.48043	0.618305	0.551935	0.500184
609.506	0.61919	0.508847	0.50394	0.486724	0.464271	0.4712	0.437306	0.455779	0.437653	0.499468	0.486249	0.492566
611.435	0.560434	0.488842	0.467887	0.433921	0.462546	0.448046	0.338732	0.447012	0.469354	0.418301	0.400027	0.538477
613.363	0.480962	0.393973	0.449549	0.460962	0.431703	0.414503	0.311068	0.428797	0.438322	0.483163	0.406587	0.494409
615.292	0.464529	0.363882	0.468095	0.471795	0.41457	0.375421	0.35428	0.41882	0.406337	0.520017	0.47773	0.390281
617.221	0.460292	0.485472	0.487003	0.442552	0.486506	0.392604	0.336816	0.447197	0.453879	0.49695	0.452917	0.432916
619.15	0.466571	0.535088	0.530962	0.455788	0.523096	0.434399	0.385902	0.512893	0.513919	0.572668	0.449629	0.525334
621.079	0.522307	0.548637	0.605466	0.521659	0.530644	0.551446	0.499737	0.588866	0.605614	0.623271	0.522448	0.601308
623.008	0.630193	0.584764	0.665156	0.571894	0.61689	0.603608	0.558973	0.634372	0.657628	0.610249	0.553976	0.705962
624.936	0.725076	0.653749	0.721181	0.611282	0.677778	0.630447	0.59346	0.676621	0.700169	0.657497	0.613047	0.735339
626.865	0.753298	0.696304	0.731197	0.679	0.71109	0.69749	0.63066	0.737365	0.724063	0.763938	0.687503	0.709692
628.794	0.76218	0.726911	0.753386	0.74231	0.754788	0.746485	0.675476	0.786924	0.747897	0.806467	0.735944	0.730338
630.723	0.781229	0.753286	0.802259	0.763813	0.807306	0.81761	0.709775	0.794027	0.789403	0.811891	0.751051	0.762243
632.652	0.819851	0.751592	0.809509	0.757678	0.828355	0.822473	0.725613	0.79889	0.786216	0.816447	0.784696	0.776864
634.58	0.843567	0.765567	0.812899	0.755195	0.824801	0.795593	0.734327	0.794507	0.781084	0.800612	0.795842	0.800353
636.509	0.839599	0.785276	0.831618	0.763853	0.82572	0.794589	0.751883	0.797141	0.789649	0.79716	0.777244	0.807271
638.438	0.840606	0.790982	0.823225	0.765423	0.832054	0.7997	0.762533	0.821946	0.795617	0.821605	0.786181	0.805334
640.367	0.86033	0.811027	0.817426	0.782614	0.854675	0.811468	0.781851	0.835331	0.811556	0.831586	0.801608	0.820929
642.296	0.87408	0.827303	0.822371	0.801505	0.884395	0.824781	0.797338	0.830347	0.818633	0.841118	0.8068	0.822049
644.225	0.867604	0.835034	0.833618	0.803325	0.897762	0.839389	0.79686	0.831156	0.814418	0.845008	0.81228	0.822705
646.153	0.865351	0.841716	0.837428	0.809958	0.902656	0.846679	0.800038	0.843757	0.819066	0.845073	0.81564	0.836076
648.082	0.872414	0.852011	0.840222	0.81086	0.907967	0.850514	0.802063	0.851186	0.822475	0.850113	0.819454	0.840447
650.011	0.874486	0.858459	0.85254	0.809182	0.909194	0.852083	0.805575	0.856256	0.824683	0.8551	0.82366	0.846323
651.94	0.875625	0.859342	0.856171	0.817241	0.912772	0.850036	0.806165	0.863	0.827383	0.860506	0.82684	0.8563
653.869	0.879402	0.859316	0.853857	0.816358	0.91398	0.850579	0.809731	0.866114	0.82817	0.863795	0.827691	0.857955
655.797	0.882091	0.859901	0.852798	0.816264	0.919396	0.851178	0.814001	0.873836	0.834547	0.864639	0.829826	0.853484
657.726	0.882442	0.861995	0.85616	0.823087	0.923218	0.85191	0.816724	0.877231	0.840415	0.862113	0.83467	0.853224
659.655	0.88366	0.864945	0.858135	0.828165	0.922222	0.851882	0.821952	0.877478	0.839876	0.861581	0.837266	0.855863
661.584	0.88597	0.867899	0.858503	0.831355	0.926197	0.851388	0.82342	0.878252	0.839618	0.864435	0.840021	0.856248
663.513	0.886059	0.867478	0.859826	0.831509	0.929789	0.849376	0.825365	0.87891	0.839297	0.865861	0.839985	0.856455
665.442	0.891123	0.869169	0.86322	0.830656	0.931795	0.850445	0.83031	0.884075	0.841963	0.868795	0.841256	0.8595
667.37	0.893316	0.869704	0.857773	0.826716	0.929429	0.856679	0.824692	0.877761	0.83886	0.87016	0.836863	0.856879
669.299	0.880453	0.863673	0.848119	0.820892	0.918045	0.848873	0.81292	0.864984	0.832957	0.859203	0.827637	0.849859
671.228	0.878071	0.863424	0.85092	0.821562	0.918819	0.844025	0.817532	0.870137	0.835601	0.856677	0.831438	0.850806
673.157	0.876944	0.860961	0.848236	0.819533	0.917769	0.843132	0.816672	0.86796	0.831575	0.854903	0.829837	0.848251
675.086	0.872899	0.857614	0.844627	0.816406	0.914619	0.839781	0.812791	0.863165	0.826523	0.851522	0.826251	0.845265
677.014	0.866881	0.85405	0.840606	0.813422	0.911249	0.833294	0.807813	0.860217	0.82244	0.847168	0.823129	0.839992
678.943	0.862803	0.849707	0.835883	0.808672	0.905669	0.829639	0.80243	0.856521	0.818073	0.844474	0.817805	0.835069
680.872	0.859256	0.845055	0.831597	0.803809	0.900733	0.825977	0.79903	0.851828	0.812513	0.840432	0.811557	0.83041
682.801	0.854998	0.83957	0.828919	0.799971	0.897469	0.819804	0.793914	0.846823	0.807843	0.835055	0.807643	0.825409
684.73	0.849888	0.835323	0.825611	0.796579	0.89276	0.814396	0.788633	0.841818	0.805288	0.830505	0.803577	0.821863
686.658	0.846642	0.833442	0.821553	0.792517	0.886764	0.810793	0.786421	0.838366	0.80367	0.826937	0.799789	0.818511
688.587	0.84448	0.831009	0.818843	0.789417	0.882843	0.80907	0.784478	0.835733	0.802069	0.825546	0.798586	0.815332
690.516	0.842576	0.829063	0.817891	0.789755	0.882516	0.808249	0.782207	0.834439	0.800955	0.824976	0.796807	0.81398
692.445	0.842073	0.829316	0.818449	0.790876	0.883756	0.808223	0.780963	0.835516	0.800396	0.823919	0.796543	0.815103
694.374	0.842932	0.829979	0.820701	0.792648	0.885102	0.807421	0.782658	0.837043	0.801741	0.825608	0.79929	0.817859
696.303	0.845271	0.831323	0.822957	0.794748	0.885774	0.80786	0.78636	0.839679	0.804991	0.828138	0.802421	0.820637
698.231	0.846598	0.832626	0.823488	0.796169	0.88562	0.808396	0.788084	0.840412	0.805936	0.828312	0.803695	0.82101
700.16	0.846262	0.832695	0.822998	0.795518	0.884842	0.806922	0.786801	0.839766	0.803946	0.827982	0.802084	0.82006
702.089	0.843697	0.830796	0.82097	0.793035	0.881427	0.804866	0.783208	0.838258	0.801141	0.824417	0.798896	0.817895
704.018	0.839191	0.82727	0.817434	0.789549	0.876776	0.801189	0.779754	0.834154	0.797467	0.81892	0.795055	0.814469
705.947	0.832622	0.82177	0.812092	0.784694	0.870557	0.795518	0.774292	0.82897	0.792283	0.814185	0.789057	0.809035
707.875	0.826149	0.81505	0.805669	0.778809	0.862926	0.788579	0.76733	0.821808	0.785091	0.808158	0.782316	0.801931
709.804	0.819957	0.808098	0.79932	0.772996	0.856554	0.78138	0.761249	0.81425	0.778251	0.801653	0.775993	0.795138
711.733	0.813474	0.801899	0.793167	0.76654	0.850518	0.773967	0.755716	0.807624	0.773242	0.796172	0.77022	0.789655
713.662	0.808922	0.79703	0.788073	0.761249	0.845165	0.769024	0.750922	0.801742	0.769304	0.791386	0.765825	0.785202
715.591	0.806054	0.793879	0.784952	0.75874	0.840588	0.765353	0.747042	0.79855	0.766685	0.787346	0.7635	0.781984
717.52	0.805061	0.793362	0.784479	0.758128	0.839221	0.763903	0.746121	0.797514	0.765755	0.786641	0.763445	0.78143
719.448	0.802159	0.791535	0.781908	0.756082	0.837532	0.762639	0.744059	0.79391	0.764006	0.785659	0.761528	0.780264
721.377	0.794428	0.783581	0.774467	0.748208	0.828819	0.754485	0.736673	0.786751	0.757096	0.779012	0.754688	0.772992
723.306	0.782873	0.771645	0.764288	0.737268	0.817186	0.743366	0.726442	0.77729	0.746866	0.768773	0.745175	0.76213
725.235	0.770733	0.758841	0.752316	0.725985	0.805576	0.73258	0.715337	0.765788	0.735879	0.757323	0.733942	0.75051
727.164	0.759955	0.747847	0.740978	0.715046	0.793966	0.721725	0.704971	0.754533	0.72552	0.746767	0.722655	0.739826
729.092	0.749664	0.738509	0.730768	0.705043	0.783642	0.71221	0.695931	0.743836	0.716668	0.737368	0.713496	0.731422
731.021	0.740453	0.729786	0.721835	0.697194	0.775209	0.704331	0.688032	0.735095	0.709083	0.72947	0.705815	0.723725
732.95	0.733312	0.72338	0.715147	0.691404	0.769208	0.6986	0.682365	0.729227	0.703739	0.724472	0.699669	0.718273
734.879	0.728977	0.719392	0.711611	0.687679	0.765144	0.695317	0.678854	0.725702	0.700209	0.720302	0.696471	0.715196
736.808	0.726455	0.717052	0.709545	0.685196	0.762226	0.692858	0.676483	0.723561	0.697807	0.717311	0.694899	0.712816
738.737	0.723942	0.714564	0.70739	0.682649	0.759768	0.690613	0.674903	0.720917	0.695594	0.715256	0.692347	0.709921
740.665	0.720397	0.711444	0.704395	0.680302	0.756431	0.688232	0.672527	0.718105	0.691674	0.711898	0.688998	0.706785
742.594	0.715826	0.707796	0.699981	0.677218	0.7517	0.684613	0.66881	0.71494	0.687387	0.707766	0.684898	0.703038
744.523	0.711404	0.704322	0.696322	0.674115	0.746449	0.680872	0.66532	0.710976	0.682829	0.702909	0.680169	0.697968
746.452	0.708104	0.70105	0.693585	0.671218	0.741884	0.677157	0.662313	0.707996	0.677877	0.697851	0.67643	0.693439
748.381	0.70658	0.698966	0.691937	0.669742	0.73938	0.674848	0.660455	0.706458	0.674523	0.69429	0.673697	0.690689
750.309	0.706167	0.698558	0.692198	0.670154	0.739416	0.675165	0.661042	0.706223	0.672582	0.692522	0.671481	0.689113
752.238	0.706526	0.699414	0.693656	0.671025	0.740118	0.675104	0.661903	0.706803	0.671667	0.691872	0.670368	0.688221
754.167	0.706888	0.700042	0.694275	0.671648	0.739445	0.674426	0.661427	0.706261	0.670249	0.690636	0.669279	0.686959
756.096	0.705242	0.698015	0.692322	0.670251	0.735749	0.672218	0.658978	0.703841	0.667991	0.687632	0.667049	0.684255
758.025	0.701344	0.693337	0.688037	0.665998	0.729711	0.667647	0.654321	0.699079	0.664414	0.683924	0.663393	0.679967
759.954	0.69524	0.687509	0.68214	0.660444	0.723512	0.661368	0.648611	0.693187	0.659114	0.679134	0.658747	0.675213
761.882	0.688275	0.681025	0.67606	0.655204	0.716483	0.654493	0.64241	0.68741	0.653594	0.67356	0.653829	0.670218
763.811	0.681593	0.67493	0.670318	0.649295	0.709588	0.648378	0.63626	0.680905	0.648424	0.668332	0.648952	0.665472
765.74	0.674371	0.668133	0.663346	0.641952	0.702076	0.641852	0.629799	0.673694	0.642342	0.662479	0.642836	0.659586
767.669	0.666558	0.659682	0.654934	0.63442	0.692843	0.634382	0.622296	0.665837	0.635382	0.655458	0.635621	0.651657
769.598	0.658448	0.651118	0.647004	0.62646	0.683666	0.625868	0.614081	0.656771	0.62811	0.64796	0.627928	0.644007
771.526	0.649875	0.642922	0.639322	0.618017	0.674915	0.617173	0.606025	0.647629	0.620517	0.640414	0.620231	0.636786
773.455	0.640796	0.634722	0.63041	0.609654	0.66619	0.609048	0.59807	0.638923	0.613204	0.633074	0.613001	0.62982
775.384	0.632286	0.626326	0.621763	0.602157	0.65755	0.601409	0.590326	0.630678	0.606461	0.626006	0.60638	0.622897
777.313	0.625335	0.619018	0.61465	0.595133	0.649874	0.594773	0.583718	0.623675	0.600702	0.619676	0.600747	0.616078
779.242	0.619591	0.612931	0.608605	0.588928	0.64394	0.589582	0.578367	0.617712	0.595934	0.614855	0.596138	0.61091
781.17	0.614431	0.608222	0.603634	0.585	0.63951	0.585443	0.574635	0.61309	0.592198	0.611285	0.592535	0.60759
783.099	0.610721	0.605376	0.600709	0.582879	0.636274	0.582956	0.572672	0.610487	0.590118	0.608398	0.590302	0.605571
785.028	0.609226	0.604309	0.599897	0.581599	0.634383	0.582151	0.57172	0.609253	0.588805	0.606606	0.589465	0.604178
786.957	0.609667	0.60467	0.600198	0.581929	0.634179	0.582456	0.572374	0.609346	0.588555	0.606182	0.589331	0.603538
788.886	0.611073	0.605793	0.601325	0.583593	0.634836	0.583317	0.573893	0.610763	0.58915	0.606589	0.589506	0.604119
790.815	0.61172	0.606298	0.602262	0.584142	0.634663	0.583506	0.574132	0.611107	0.589514	0.606914	0.589473	0.604402
792.743	0.610159	0.60467	0.600724	0.582268	0.63211	0.581867	0.572147	0.608691	0.588319	0.605583	0.588073	0.602964
794.672	0.605344	0.599912	0.595822	0.57744	0.62645	0.57721	0.567096	0.603338	0.584928	0.602408	0.584755	0.599629
796.601	0.597515	0.592611	0.588375	0.570397	0.61844	0.569451	0.559554	0.595076	0.580065	0.597649	0.579598	0.594336
798.53	0.589289	0.584238	0.580543	0.562762	0.609491	0.560792	0.55158	0.585881	0.5744	0.59173	0.573534	0.588075
800.459	0.582301	0.576971	0.573592	0.556115	0.601321	0.553636	0.544561	0.578147	0.569101	0.585673	0.568407	0.582366
802.387	0.577668	0.572471	0.568618	0.551905	0.595685	0.548768	0.539524	0.573136	0.564483	0.580797	0.56413	0.578051
804.316	0.574435	0.569308	0.565824	0.549219	0.591712	0.545559	0.536589	0.570106	0.560677	0.577477	0.560804	0.574451
806.245	0.571742	0.566976	0.563946	0.547162	0.588627	0.543277	0.534653	0.567973	0.557656	0.575053	0.558364	0.571591
808.174	0.569771	0.565109	0.562453	0.545717	0.585986	0.541413	0.532993	0.566169	0.555263	0.572298	0.555918	0.569458
810.103	0.568098	0.563469	0.560997	0.544585	0.583799	0.539638	0.531597	0.564525	0.552926	0.569534	0.553622	0.56716
812.032	0.566143	0.561812	0.559308	0.543316	0.581699	0.537904	0.530294	0.562651	0.550195	0.567144	0.550946	0.564704
813.96	0.563949	0.559446	0.557271	0.541294	0.578595	0.535812	0.528304	0.5603	0.547302	0.564347	0.548398	0.561773
815.889	0.560991	0.55622	0.554179	0.538249	0.574247	0.532208	0.524959	0.556934	0.543489	0.560476	0.545119	0.557723
817.818	0.555987	0.551491	0.549415	0.533568	0.56833	0.526848	0.520041	0.551692	0.538274	0.555096	0.540159	0.552679
819.747	0.548646	0.544399	0.542332	0.526791	0.560771	0.519615	0.513195	0.544248	0.531957	0.548789	0.534074	0.546283
821.676	0.540483	0.536282	0.534505	0.519316	0.551919	0.51157	0.505548	0.535819	0.525058	0.542096	0.527532	0.539599
823.604	0.532841	0.528648	0.527113	0.512245	0.543241	0.504133	0.498043	0.52806	0.518535	0.535683	0.521095	0.533451
825.533	0.525757	0.522201	0.520508	0.506093	0.535918	0.497617	0.491555	0.521213	0.512925	0.530015	0.515363	0.527524
827.462	0.520035	0.516927	0.51532	0.501226	0.529872	0.492099	0.486415	0.515396	0.508405	0.52537	0.510824	0.522802
829.391	0.516299	0.513232	0.511774	0.497811	0.525575	0.488434	0.483088	0.511538	0.505187	0.521961	0.507866	0.519762
831.32	0.514432	0.511545	0.510103	0.496341	0.52336	0.486932	0.481655	0.509859	0.503207	0.519436	0.506262	0.51774
833.249	0.513772	0.51092	0.509528	0.496389	0.52216	0.486231	0.481541	0.509417	0.502409	0.51819	0.505426	0.516621
835.177	0.513429	0.510335	0.509375	0.496345	0.521063	0.485614	0.481702	0.509203	0.501645	0.517483	0.50495	0.515917
837.106	0.512506	0.50941	0.508866	0.495835	0.519662	0.48468	0.481075	0.508542	0.500157	0.516308	0.503762	0.514646
839.035	0.511051	0.508213	0.507554	0.495002	0.517529	0.483111	0.479703	0.506816	0.498582	0.514454	0.502367	0.512848
840.964	0.509425	0.506288	0.505957	0.49359	0.515018	0.481099	0.477927	0.504421	0.497156	0.512682	0.501189	0.5114
842.893	0.507422	0.504269	0.504118	0.491967	0.512404	0.478934	0.476423	0.502053	0.495787	0.511292	0.499745	0.509934
844.821	0.505741	0.502771	0.502434	0.490523	0.50982	0.477262	0.475142	0.500157	0.494963	0.510212	0.498703	0.508536
846.75	0.504337	0.501628	0.501577	0.489753	0.507726	0.475907	0.473793	0.498546	0.494686	0.509645	0.498139	0.50773
848.679	0.503088	0.500956	0.500919	0.489405	0.506441	0.475072	0.473106	0.497436	0.494462	0.509404	0.497754	0.507458
850.608	0.502698	0.500591	0.500632	0.489271	0.505666	0.474684	0.472967	0.497	0.494404	0.509216	0.497909	0.507508
852.537	0.503181	0.500911	0.501419	0.489898	0.505346	0.474934	0.473629	0.497146	0.494838	0.509401	0.498494	0.50783
854.465	0.504673	0.502821	0.503325	0.491638	0.506241	0.476407	0.475407	0.498866	0.495863	0.51059	0.499787	0.509147
856.394	0.508369	0.506177	0.506766	0.495144	0.508914	0.479107	0.478296	0.502207	0.498139	0.512721	0.50257	0.511876
858.323	0.513264	0.510916	0.511386	0.499883	0.512772	0.48323	0.482552	0.506805	0.502197	0.516534	0.506255	0.515488
860.252	0.517711	0.516113	0.515984	0.504614	0.516895	0.487427	0.487134	0.511281	0.506097	0.520911	0.509913	0.519125
862.181	0.519931	0.518588	0.518043	0.506866	0.51895	0.489619	0.489584	0.513353	0.507755	0.523237	0.512258	0.521147
864.11	0.518683	0.51707	0.516968	0.505507	0.517687	0.488901	0.488907	0.512282	0.507332	0.522626	0.511616	0.520436
866.038	0.515251	0.513327	0.513923	0.502456	0.514214	0.486081	0.486533	0.509136	0.505054	0.52023	0.50934	0.518153
867.967	0.510513	0.508621	0.50946	0.4983	0.509579	0.482329	0.482714	0.504907	0.501853	0.517242	0.50664	0.515265
869.896	0.5052	0.503329	0.504014	0.49303	0.504256	0.477784	0.477929	0.499576	0.497999	0.513441	0.503113	0.511573
871.825	0.49921	0.497183	0.497604	0.487352	0.498214	0.472445	0.472909	0.494048	0.493752	0.508893	0.499021	0.506955
873.754	0.492828	0.490919	0.491762	0.481912	0.492381	0.467297	0.46802	0.488738	0.490029	0.504653	0.495082	0.502678
875.682	0.487801	0.485788	0.487316	0.477254	0.487428	0.463095	0.464228	0.484224	0.486812	0.501369	0.491862	0.499534
877.611	0.484637	0.482358	0.484009	0.474287	0.483938	0.460385	0.461789	0.481423	0.484589	0.498959	0.489427	0.497413
879.54	0.482791	0.48084	0.482626	0.473128	0.48246	0.45939	0.460781	0.480046	0.483547	0.497922	0.488423	0.496221
881.469	0.482859	0.480964	0.482973	0.473624	0.482574	0.460056	0.461497	0.4804	0.483871	0.49805	0.489175	0.496422
883.398	0.485036	0.483481	0.485177	0.476172	0.484439	0.462392	0.464056	0.482898	0.485635	0.499777	0.491234	0.498615
885.327	0.489039	0.487735	0.489603	0.480493	0.488259	0.466202	0.468417	0.487243	0.489028	0.50337	0.494725	0.502241
887.255	0.494814	0.493423	0.495409	0.486227	0.493216	0.471413	0.473843	0.492699	0.493744	0.508138	0.499619	0.506936
889.184	0.500996	0.49958	0.501497	0.492258	0.498302	0.476965	0.47961	0.498496	0.498477	0.513124	0.504456	0.511779
891.113	0.506122	0.504614	0.50669	0.497282	0.502938	0.481701	0.484754	0.503522	0.502763	0.517416	0.508669	0.515884
893.042	0.509612	0.508474	0.5102	0.501065	0.506569	0.485046	0.488357	0.506819	0.50653	0.520537	0.51212	0.519285
894.971	0.51163	0.510796	0.51232	0.503346	0.50854	0.487114	0.490531	0.508855	0.508906	0.522692	0.514342	0.521535
896.899	0.512684	0.511497	0.513529	0.504282	0.5093	0.488521	0.491758	0.509929	0.510092	0.524096	0.515621	0.522844
898.828	0.513139	0.511703	0.514389	0.504891	0.509691	0.489177	0.492721	0.510495	0.510914	0.524929	0.516793	0.523789
900.757	0.513878	0.512524	0.514979	0.506042	0.510158	0.489774	0.493934	0.511461	0.511983	0.525987	0.517988	0.524651
902.686	0.515734	0.514386	0.516413	0.508068	0.511595	0.491664	0.49621	0.513577	0.51415	0.527971	0.519792	0.526325
904.615	0.519137	0.51739	0.519858	0.511405	0.514831	0.495157	0.499904	0.51703	0.51748	0.531063	0.522938	0.529215
906.544	0.523964	0.521912	0.524499	0.516018	0.519454	0.499848	0.504844	0.521824	0.521785	0.535515	0.527224	0.533377
908.472	0.529366	0.527488	0.529852	0.52126	0.52482	0.505228	0.510269	0.52753	0.526741	0.540561	0.531986	0.538295
910.401	0.534668	0.532862	0.535526	0.526468	0.530103	0.510552	0.515707	0.533139	0.531803	0.545214	0.537077	0.543177
912.33	0.539454	0.537685	0.540554	0.530939	0.534835	0.515322	0.520882	0.537898	0.536251	0.549909	0.541901	0.547626
914.259	0.543567	0.542146	0.545094	0.535467	0.539172	0.519594	0.525404	0.542446	0.540273	0.554441	0.546063	0.551933
916.188	0.547922	0.54673	0.550007	0.540668	0.543263	0.523761	0.530037	0.547121	0.544252	0.558884	0.550404	0.556438
918.116	0.553394	0.552019	0.5554	0.546517	0.547851	0.528538	0.535154	0.552228	0.548728	0.563273	0.555162	0.561129
920.045	0.559102	0.557874	0.561307	0.552375	0.55252	0.533428	0.540489	0.557927	0.55324	0.567863	0.560184	0.566134
921.974	0.56433	0.563329	0.566951	0.557822	0.556872	0.537806	0.545499	0.56322	0.557234	0.572421	0.564915	0.570778
923.903	0.568814	0.567826	0.571375	0.562471	0.560349	0.541615	0.549456	0.567364	0.560737	0.575893	0.56845	0.574756
925.832	0.572173	0.571187	0.574874	0.565871	0.562931	0.544575	0.552492	0.570407	0.56356	0.578915	0.571379	0.578179
927.76	0.574654	0.573559	0.577491	0.568365	0.565006	0.54639	0.554511	0.572886	0.566345	0.582025	0.574197	0.581158
929.689	0.57631	0.57518	0.578834	0.570074	0.566474	0.547711	0.555834	0.574355	0.568824	0.584429	0.576625	0.583479
931.618	0.577118	0.57615	0.57966	0.571107	0.567142	0.54855	0.557024	0.57498	0.570883	0.586392	0.578925	0.585256
933.547	0.577291	0.576499	0.580297	0.571719	0.567225	0.54909	0.557833	0.575508	0.572659	0.588263	0.58082	0.586948
935.476	0.577806	0.576842	0.580855	0.572619	0.567809	0.54999	0.558691	0.576395	0.574477	0.589841	0.582438	0.588698
937.405	0.57863	0.577775	0.581932	0.573688	0.568779	0.551102	0.559941	0.57767	0.576134	0.591474	0.58402	0.590701
939.333	0.579117	0.578663	0.582811	0.574592	0.56951	0.552314	0.561092	0.579053	0.577208	0.593166	0.586146	0.592717
941.262	0.579186	0.578894	0.582986	0.575193	0.569979	0.553414	0.562106	0.579945	0.578251	0.594692	0.587631	0.594133
943.191	0.579102	0.578906	0.583041	0.575474	0.570629	0.554616	0.563341	0.58074	0.579489	0.59607	0.588732	0.595558
945.12	0.579806	0.579741	0.584235	0.576519	0.571911	0.556408	0.565265	0.582538	0.581383	0.597985	0.591182	0.597815
947.049	0.582149	0.582413	0.587382	0.579662	0.574819	0.559453	0.568903	0.585827	0.585088	0.601492	0.594724	0.601333
948.977	0.587013	0.587298	0.592493	0.584777	0.579934	0.56459	0.574461	0.591189	0.59066	0.606811	0.599993	0.606616
950.906	0.594784	0.595066	0.60023	0.592453	0.5875	0.572558	0.582327	0.599321	0.598051	0.614563	0.607467	0.61406
952.835	0.605643	0.605782	0.611047	0.603434	0.597999	0.583145	0.593084	0.610388	0.608048	0.624701	0.617341	0.623924
954.764	0.619449	0.619603	0.624767	0.617237	0.611581	0.59647	0.606873	0.624499	0.620942	0.63746	0.630227	0.636579
956.693	0.636037	0.636596	0.641409	0.633539	0.628067	0.612568	0.623481	0.641493	0.636157	0.653015	0.64585	0.651979
958.622	0.655432	0.655965	0.660438	0.652215	0.647007	0.631197	0.642493	0.660956	0.653477	0.670393	0.663089	0.669134
960.55	0.676886	0.677294	0.681888	0.673176	0.667873	0.65176	0.663486	0.682352	0.672653	0.689407	0.681762	0.688051
962.479	0.699468	0.699691	0.704877	0.695307	0.690013	0.673126	0.685486	0.704935	0.692133	0.709083	0.701416	0.707782
964.408	0.721951	0.722023	0.727107	0.71736	0.712219	0.694442	0.707445	0.727469	0.710387	0.727979	0.720478	0.7268
966.337	0.744176	0.744007	0.748751	0.739309	0.733769	0.715673	0.72926	0.749413	0.727567	0.746167	0.738503	0.744802
968.266	0.766627	0.766185	0.77074	0.761364	0.75534	0.73754	0.751675	0.7721	0.745069	0.763868	0.756134	0.762852
970.194	0.78952	0.789392	0.794167	0.784649	0.7775	0.760132	0.774679	0.795865	0.763532	0.781872	0.774643	0.7822
972.123	0.812994	0.81335	0.818407	0.80879	0.800168	0.782765	0.797936	0.819825	0.782395	0.800794	0.793947	0.801776
974.052	0.83648	0.836803	0.842009	0.832565	0.822702	0.80501	0.82088	0.843239	0.801264	0.820156	0.813317	0.821197
975.981	0.860115	0.860314	0.86552	0.85628	0.844857	0.826759	0.843185	0.865643	0.820288	0.83994	0.833206	0.840994
977.91	0.884814	0.884758	0.890348	0.881102	0.867784	0.849092	0.866491	0.888879	0.840562	0.86053	0.854611	0.862358
979.839	0.911297	0.911208	0.916854	0.908088	0.892103	0.873405	0.891548	0.914448	0.863839	0.88435	0.87797	0.886218
981.767	0.940086	0.940714	0.946133	0.937255	0.918474	0.899804	0.918387	0.94191	0.890141	0.91099	0.904327	0.912445
983.696	0.970952	0.97104	0.977151	0.967681	0.946782	0.927348	0.947164	0.970502	0.918252	0.938852	0.932976	0.940586
985.625	1.00158	1.00142	1.00746	0.998188	0.975586	0.954582	0.975645	0.99844	0.947141	0.967812	0.961964	0.969609
987.554	1.03143	1.03196	1.03733	1.02825	1.00304	0.982002	1.00359	1.0251	0.976086	0.996636	0.991483	0.998597
989.483	1.06204	1.06223	1.06737	1.05859	1.03034	1.01026	1.03165	1.05349	1.00526	1.02603	1.02064	1.02794
991.411	1.09357	1.09302	1.09869	1.08994	1.05938	1.03908	1.0608	1.0839	1.03501	1.05607	1.05009	1.05778
993.34	1.1259	1.12495	1.13071	1.12186	1.08936	1.06895	1.09134	1.11339	1.06499	1.08624	1.0805	1.08773
995.269	1.15773	1.15644	1.16155	1.15282	1.11921	1.09873	1.12072	1.14274	1.09361	1.11571	1.10886	1.11614
997.198	1.18749	1.18473	1.18958	1.18122	1.14768	1.12677	1.14823	1.17056	1.11993	1.14183	1.13425	1.14254
999.127	1.21307	1.20993	1.21412	1.20614	1.17322	1.15153	1.17237	1.19451	1.14278	1.16519	1.15745	1.16621
1001.06	1.23485	1.23136	1.23519	1.22758	1.19441	1.17337	1.19297	1.21459	1.16288	1.18634	1.17741	1.18638
1002.98	1.25387	1.24997	1.25347	1.24567	1.21327	1.19296	1.21185	1.2323	1.18188	1.2043	1.19513	1.20476
1004.91	1.27039	1.26842	1.27056	1.26287	1.23136	1.21112	1.23017	1.24961	1.20041	1.22155	1.21334	1.22187
1006.84	1.28898	1.28709	1.28762	1.28109	1.2502	1.22967	1.24863	1.26741	1.21879	1.23905	1.23117	1.23908
1008.77	1.30838	1.30506	1.30507	1.29924	1.26927	1.24865	1.26686	1.2861	1.23701	1.25727	1.25009	1.25775
1010.7	1.32727	1.32262	1.32368	1.31861	1.28799	1.26852	1.28486	1.30339	1.25649	1.27581	1.26987	1.27721
1012.63	1.34648	1.34028	1.34237	1.33807	1.30686	1.28788	1.3032	1.31912	1.27604	1.29445	1.28776	1.29587
1014.56	1.36402	1.35701	1.35772	1.35406	1.32314	1.30482	1.32028	1.33462	1.29269	1.31202	1.30457	1.31272
1016.49	1.3773	1.36998	1.36999	1.36597	1.33613	1.31852	1.33359	1.34878	1.30514	1.32436	1.31874	1.32597
1018.41	1.3869	1.37865	1.37872	1.37563	1.34575	1.32874	1.34295	1.35844	1.31489	1.33273	1.32863	1.33516
1020.34	1.39342	1.38409	1.38362	1.38063	1.35287	1.33561	1.34927	1.36434	1.32108	1.33871	1.33411	1.34148
1022.27	1.39451	1.38687	1.38661	1.3834	1.35694	1.33894	1.3532	1.36865	1.32393	1.34071	1.33572	1.34416
1024.2	1.39362	1.38697	1.38685	1.38455	1.35838	1.33999	1.35528	1.36998	1.32398	1.33982	1.33426	1.34393
1026.13	1.39321	1.38546	1.38491	1.38357	1.35803	1.34017	1.35469	1.36897	1.32226	1.33829	1.33279	1.34229
1028.06	1.39122	1.38478	1.38386	1.38196	1.35755	1.34051	1.35378	1.36813	1.32076	1.33775	1.33174	1.33976
1029.99	1.38873	1.38415	1.38274	1.37878	1.35776	1.3418	1.35564	1.3688	1.31918	1.33809	1.33177	1.33871
1031.92	1.3892	1.3849	1.3822	1.37899	1.35807	1.34277	1.35718	1.37151	1.31886	1.33715	1.33212	1.33846
1033.85	1.39149	1.38737	1.38468	1.38217	1.36194	1.34515	1.36007	1.37655	1.32195	1.33828	1.33377	1.3401
1035.77	1.39568	1.39059	1.38913	1.38644	1.36658	1.35057	1.36502	1.38065	1.32754	1.34166	1.33845	1.34488
1037.7	1.40132	1.39548	1.39483	1.39287	1.37088	1.35718	1.36915	1.38459	1.33339	1.34567	1.34247	1.35135
1039.63	1.40695	1.40051	1.39858	1.39858	1.37547	1.36098	1.37282	1.38974	1.33663	1.35075	1.34669	1.35602
1041.56	1.41216	1.40404	1.40267	1.40224	1.37862	1.36381	1.37655	1.39397	1.33977	1.35549	1.35249	1.35979
1043.49	1.41372	1.40538	1.40554	1.40316	1.38004	1.36622	1.37824	1.39436	1.34194	1.35688	1.35444	1.36193
1045.42	1.41253	1.40408	1.40406	1.40316	1.37972	1.36636	1.37741	1.39296	1.34019	1.35594	1.35372	1.36038
1047.35	1.40816	1.40176	1.40046	1.40061	1.37743	1.36299	1.37436	1.39074	1.3373	1.35386	1.34974	1.35783
1049.28	1.4022	1.39811	1.39471	1.39424	1.37196	1.35779	1.36958	1.38575	1.33247	1.34802	1.34379	1.35364
1051.2	1.39507	1.38953	1.38621	1.38508	1.36369	1.35048	1.3619	1.37889	1.32369	1.33922	1.3367	1.34485
1053.13	1.3855	1.37848	1.37593	1.3743	1.35452	1.34103	1.35339	1.37211	1.31361	1.32919	1.3262	1.33437
1055.06	1.37267	1.36584	1.36385	1.36214	1.34513	1.33106	1.34373	1.36271	1.30113	1.31763	1.31563	1.32315
1056.99	1.35977	1.35373	1.35241	1.34881	1.33569	1.32037	1.33228	1.35178	1.28852	1.30652	1.30443	1.31135
1058.92	1.34629	1.34203	1.34075	1.33598	1.32348	1.30907	1.32187	1.34108	1.27761	1.2951	1.29176	1.29956
1060.85	1.33391	1.33021	1.32873	1.32459	1.31263	1.29853	1.31281	1.33113	1.26688	1.28466	1.28081	1.28889
1062.78	1.32383	1.31926	1.31819	1.31357	1.30334	1.28909	1.30378	1.32204	1.25721	1.27495	1.27116	1.27867
1064.71	1.31573	1.31165	1.31052	1.30586	1.29574	1.28283	1.29587	1.31474	1.25003	1.26663	1.26289	1.27101
1066.64	1.31082	1.30636	1.30535	1.30336	1.29258	1.27878	1.29153	1.31102	1.24597	1.2619	1.2588	1.2667
1068.56	1.31096	1.30677	1.30593	1.30395	1.29216	1.27772	1.29188	1.3113	1.24601	1.26191	1.25926	1.26687
1070.49	1.31624	1.31171	1.31128	1.30674	1.29434	1.28078	1.29387	1.31282	1.24928	1.26552	1.26199	1.27012
1072.42	1.32225	1.31664	1.31587	1.31276	1.29836	1.28409	1.29682	1.31558	1.25354	1.27012	1.26638	1.27403
1074.35	1.32437	1.31923	1.31769	1.31548	1.29988	1.28514	1.29811	1.31728	1.25408	1.27023	1.26652	1.27511
1076.28	1.32053	1.31568	1.31474	1.31073	1.29543	1.28167	1.2936	1.31344	1.24892	1.26546	1.26125	1.27029
1078.21	1.31045	1.30629	1.30495	1.29981	1.28533	1.27126	1.28362	1.30405	1.23861	1.25549	1.25046	1.2594
1080.14	1.29524	1.29106	1.29024	1.28485	1.27228	1.2576	1.2705	1.29046	1.2229	1.23976	1.23594	1.24445
1082.07	1.27581	1.27173	1.27063	1.2658	1.25453	1.24103	1.25322	1.27346	1.20403	1.22112	1.21864	1.22638
1083.99	1.25316	1.24984	1.24772	1.24267	1.23443	1.22019	1.23219	1.25396	1.18247	1.20034	1.19654	1.20483
1085.92	1.22801	1.22411	1.22279	1.21712	1.21264	1.19661	1.20978	1.2316	1.15872	1.17715	1.17299	1.181
1087.85	1.2014	1.19695	1.19654	1.19076	1.18889	1.17373	1.18648	1.20757	1.13488	1.15316	1.14831	1.15672
1089.78	1.1742	1.17101	1.17062	1.165	1.16542	1.15093	1.16336	1.18488	1.1109	1.12926	1.12411	1.13367
1091.71	1.14962	1.14699	1.14692	1.14108	1.14317	1.12902	1.1418	1.16371	1.08837	1.10663	1.10274	1.11182
1093.64	1.12902	1.12566	1.12619	1.11938	1.12383	1.11079	1.12277	1.14399	1.06935	1.08748	1.08352	1.09232
1095.57	1.11245	1.10875	1.10957	1.10244	1.10919	1.0954	1.10794	1.12882	1.05327	1.07192	1.06726	1.07623
1097.5	1.09984	1.09623	1.09722	1.08961	1.09806	1.08332	1.09649	1.11753	1.04029	1.05922	1.05436	1.06382
1099.43	1.08982	1.08696	1.08783	1.07952	1.08874	1.07358	1.0868	1.10766	1.03019	1.04881	1.04453	1.0539
1101.35	1.08079	1.07848	1.07927	1.07092	1.08046	1.06422	1.07755	1.09829	1.02079	1.03921	1.03534	1.04451
1103.28	1.07139	1.06954	1.07019	1.06162	1.07143	1.0552	1.06821	1.08868	1.01087	1.02948	1.02556	1.03452
1105.21	1.06056	1.05897	1.05973	1.05065	1.06105	1.04552	1.05841	1.0787	0.999903	1.0188	1.01417	1.02333
1107.14	1.04889	1.04661	1.04731	1.03851	1.04978	1.03453	1.04757	1.06788	0.988884	1.00726	1.00211	1.01174
1109.07	1.03665	1.03388	1.03424	1.02627	1.03792	1.02313	1.03587	1.05646	0.977038	0.995284	0.990727	0.999727
1111	1.02397	1.02133	1.02189	1.0139	1.02616	1.01165	1.02414	1.04536	0.96518	0.983416	0.978707	0.987811
1112.93	1.01163	1.00886	1.01007	1.00178	1.01428	1.00014	1.0121	1.0335	0.954012	0.971717	0.966947	0.976487
1114.86	0.999862	0.997105	0.998402	0.990116	1.00246	0.989063	1.00056	1.02165	0.942647	0.960379	0.955939	0.96495
1116.78	0.987758	0.985598	0.986689	0.977712	0.99059	0.977555	0.989252	1.00973	0.931002	0.948778	0.944288	0.952727
1118.71	0.975819	0.973471	0.9745	0.965485	0.978875	0.965769	0.977169	0.997376	0.919592	0.936989	0.932774	0.941234
1120.64	0.963329	0.960681	0.961672	0.953465	0.966852	0.953277	0.964606	0.984564	0.907542	0.925281	0.921322	0.929648
1122.57	0.949987	0.947726	0.948986	0.940672	0.954053	0.940671	0.952254	0.971845	0.895247	0.913021	0.909409	0.91721
1124.5	0.936045	0.933713	0.935185	0.926703	0.940346	0.9272	0.938726	0.958691	0.882439	0.899658	0.896097	0.904022
1126.43	0.921018	0.918676	0.920237	0.912177	0.92585	0.912613	0.924464	0.944169	0.868624	0.885893	0.882028	0.889949
1128.36	0.905912	0.903487	0.905269	0.897361	0.910989	0.89822	0.91012	0.929423	0.854351	0.871864	0.868104	0.875672
1130.29	0.892561	0.889952	0.892034	0.883978	0.897651	0.885226	0.897096	0.916336	0.841002	0.859094	0.855155	0.862876
1132.21	0.882629	0.880398	0.882461	0.874399	0.887691	0.87527	0.887275	0.906587	0.830834	0.848951	0.845335	0.852867
1134.14	0.877644	0.87569	0.877521	0.869755	0.881889	0.869501	0.881054	0.901266	0.824958	0.842656	0.839392	0.84698
1136.07	0.877072	0.87545	0.877162	0.869343	0.879851	0.867223	0.878849	0.899499	0.822812	0.840428	0.837085	0.844824
1138	0.88013	0.87857	0.879946	0.87208	0.88106	0.868232	0.879954	0.900672	0.823853	0.84136	0.837996	0.845761
1139.93	0.885291	0.88335	0.8848	0.876899	0.884084	0.870942	0.88279	0.903854	0.827242	0.844803	0.841271	0.849325
1141.86	0.89132	0.889483	0.890885	0.882485	0.888102	0.87411	0.886624	0.907891	0.832012	0.849666	0.846493	0.854131
1143.79	0.897859	0.896211	0.896684	0.888532	0.892472	0.877929	0.890636	0.91174	0.837306	0.85485	0.851974	0.85935
1145.72	0.903616	0.902149	0.902089	0.894709	0.896392	0.881211	0.893957	0.914931	0.84217	0.859728	0.8568	0.864493
1147.65	0.907675	0.906043	0.906163	0.898429	0.898712	0.882752	0.895481	0.916714	0.84548	0.863274	0.860225	0.868095
1149.57	0.909271	0.9073	0.907273	0.898667	0.898316	0.881726	0.894419	0.915949	0.846526	0.863849	0.860866	0.868668
1151.5	0.90676	0.904759	0.904342	0.895472	0.894304	0.877457	0.890019	0.911343	0.843827	0.861021	0.857809	0.865737
1153.43	0.899303	0.896936	0.896886	0.887724	0.886152	0.86923	0.881417	0.902622	0.836553	0.854292	0.850786	0.858872
1155.36	0.887168	0.884769	0.884714	0.875424	0.874068	0.856841	0.868707	0.890205	0.825333	0.843345	0.839941	0.847793
1157.29	0.871042	0.868927	0.868238	0.858872	0.85807	0.840724	0.852168	0.874027	0.810782	0.828566	0.825052	0.833299
1159.22	0.851186	0.848726	0.848185	0.838718	0.838519	0.821319	0.832241	0.854088	0.793219	0.810408	0.807054	0.81563
1161.15	0.827442	0.824713	0.824527	0.815198	0.815944	0.799065	0.80941	0.83118	0.772645	0.789506	0.786554	0.794553
1163.08	0.800448	0.797673	0.797537	0.788559	0.790301	0.773978	0.783964	0.805273	0.749667	0.766488	0.763222	0.770932
1165	0.770961	0.768282	0.768378	0.759622	0.762421	0.746771	0.756451	0.776793	0.725101	0.74157	0.738043	0.74574
1166.93	0.740209	0.737686	0.738006	0.729329	0.733561	0.718567	0.728013	0.747291	0.699407	0.715755	0.712231	0.71946
1168.86	0.708821	0.706413	0.707031	0.698497	0.703934	0.68955	0.698774	0.717216	0.673474	0.689667	0.686173	0.693057
1170.79	0.676975	0.674839	0.675599	0.667524	0.673673	0.660155	0.668951	0.686522	0.647674	0.663224	0.660084	0.666547
1172.72	0.645732	0.643902	0.644596	0.637258	0.643508	0.631239	0.639435	0.655861	0.622236	0.637488	0.634279	0.640454
1174.65	0.616163	0.614596	0.615634	0.608473	0.614778	0.603387	0.611072	0.626747	0.597837	0.612922	0.609438	0.615627
1176.58	0.59045	0.588919	0.590464	0.583496	0.589806	0.578887	0.586353	0.601489	0.576575	0.591282	0.588103	0.593941
1178.51	0.569942	0.568596	0.570402	0.563842	0.569696	0.559239	0.566561	0.581197	0.559494	0.573996	0.571299	0.576747
1180.44	0.554922	0.553704	0.555677	0.54946	0.554494	0.544416	0.551734	0.566043	0.546757	0.561173	0.558726	0.563904
1182.36	0.545046	0.543799	0.545905	0.540273	0.544166	0.53452	0.541701	0.555801	0.538145	0.55257	0.550223	0.555205
1184.29	0.539673	0.538594	0.540813	0.53541	0.538246	0.52877	0.535918	0.54998	0.533143	0.547645	0.5455	0.550483
1186.22	0.538168	0.537119	0.539259	0.53402	0.535701	0.526035	0.533376	0.547696	0.531153	0.545545	0.543607	0.548604
1188.15	0.539107	0.537796	0.540063	0.534897	0.535271	0.525459	0.5331	0.547697	0.531005	0.545578	0.543521	0.548548
1190.08	0.541012	0.539725	0.542137	0.53674	0.535871	0.526181	0.534077	0.548675	0.532023	0.546736	0.5447	0.549757
1192.01	0.543284	0.542044	0.544278	0.539001	0.536765	0.527238	0.535169	0.549873	0.533517	0.548256	0.546142	0.551249
1193.94	0.545426	0.544145	0.546256	0.541098	0.537674	0.528154	0.536128	0.551035	0.535095	0.550024	0.547824	0.552917
1195.87	0.547202	0.546029	0.54824	0.542936	0.538536	0.529007	0.536972	0.552092	0.536813	0.551712	0.549658	0.554637
1197.79	0.548514	0.547342	0.549555	0.544242	0.539209	0.529484	0.537573	0.552728	0.538472	0.553284	0.551132	0.555992
1199.72	0.54911	0.547843	0.55009	0.544806	0.539369	0.5294	0.537584	0.552584	0.539681	0.554507	0.552282	0.557084
1201.65	0.548915	0.547683	0.550018	0.544796	0.538883	0.528861	0.536921	0.551788	0.540496	0.555273	0.553041	0.557968
1203.58	0.548154	0.547022	0.549171	0.544059	0.537903	0.527847	0.535733	0.550368	0.541053	0.5556	0.553516	0.558393
1205.51	0.547309	0.546056	0.548274	0.542961	0.536676	0.526527	0.534323	0.548958	0.541405	0.55591	0.553587	0.558279
1207.44	0.546501	0.545321	0.547546	0.542173	0.535617	0.525437	0.533339	0.547816	0.541683	0.556332	0.553744	0.558259
1209.37	0.546505	0.545343	0.547427	0.542266	0.535251	0.525117	0.533197	0.547403	0.54273	0.557316	0.554736	0.559065
1211.3	0.547756	0.546402	0.548865	0.543671	0.535957	0.526013	0.534078	0.548262	0.54483	0.559326	0.556466	0.56085
1213.23	0.549851	0.548538	0.551303	0.545909	0.537828	0.527875	0.535975	0.550118	0.547523	0.562034	0.559232	0.563567
1215.15	0.553185	0.551998	0.554723	0.549306	0.540965	0.530869	0.539203	0.553468	0.551302	0.565858	0.563184	0.567409
1217.08	0.558218	0.556988	0.559696	0.554351	0.54546	0.53529	0.543881	0.558286	0.556332	0.571001	0.568188	0.572437
1219.01	0.564486	0.563308	0.566091	0.560607	0.551185	0.540924	0.549709	0.564187	0.562372	0.577127	0.574184	0.578541
1220.94	0.57184	0.570716	0.573474	0.567799	0.558019	0.547614	0.556539	0.571145	0.569284	0.583956	0.581112	0.585457
1222.87	0.580244	0.5789	0.581435	0.575754	0.565687	0.555067	0.564067	0.578972	0.576769	0.591362	0.588443	0.592725
1224.8	0.589043	0.587472	0.590065	0.584199	0.573797	0.562929	0.571945	0.587291	0.584304	0.59895	0.595892	0.600097
1226.73	0.597828	0.596271	0.598714	0.592648	0.582154	0.57071	0.579934	0.595733	0.591684	0.606364	0.603487	0.607593
1228.66	0.606893	0.605169	0.607327	0.601158	0.590587	0.578498	0.587765	0.604064	0.598953	0.613821	0.610717	0.615212
1230.58	0.615547	0.613651	0.61556	0.609315	0.598398	0.585858	0.595002	0.611875	0.605737	0.620754	0.617434	0.62228
1232.51	0.622703	0.620843	0.622433	0.615887	0.605101	0.591938	0.600956	0.618383	0.611442	0.626608	0.623227	0.628197
1234.44	0.62774	0.625677	0.627205	0.62029	0.609827	0.596124	0.604863	0.622605	0.615343	0.630748	0.626998	0.632222
1236.37	0.630058	0.62786	0.629266	0.622255	0.61163	0.597747	0.606383	0.624218	0.617219	0.632568	0.628818	0.634122
1238.3	0.63006	0.627705	0.629073	0.621794	0.611337	0.597307	0.605811	0.623734	0.617258	0.632506	0.628902	0.634095
1240.23	0.628391	0.625879	0.627202	0.619937	0.609674	0.595552	0.603905	0.62189	0.615863	0.631062	0.627472	0.632737
1242.16	0.625863	0.623365	0.624455	0.6173	0.607041	0.592996	0.60117	0.619045	0.613741	0.62882	0.625175	0.630607
1244.09	0.622513	0.620119	0.621129	0.613873	0.603545	0.589722	0.597831	0.615531	0.610823	0.625947	0.621916	0.627506
1246.02	0.618678	0.616348	0.61723	0.610117	0.599768	0.586161	0.594263	0.611826	0.607487	0.62259	0.61844	0.624106
1247.94	0.614866	0.612513	0.613442	0.606436	0.596212	0.582736	0.59056	0.608182	0.603826	0.618941	0.614996	0.620686
1249.87	0.611103	0.608699	0.609859	0.602756	0.592495	0.579085	0.586767	0.604478	0.60003	0.615333	0.611422	0.617191
1251.8	0.607489	0.6051	0.606315	0.599243	0.588779	0.575488	0.583141	0.60076	0.596856	0.61199	0.608226	0.613889
1253.73	0.604371	0.602119	0.603225	0.596313	0.585435	0.572319	0.579893	0.597433	0.593988	0.609108	0.605554	0.611066
1255.66	0.601646	0.599544	0.600719	0.593832	0.58241	0.569399	0.577017	0.594478	0.591353	0.60665	0.603245	0.608718
1257.59	0.599608	0.597397	0.59883	0.592	0.579815	0.567037	0.574661	0.592076	0.58965	0.604784	0.601482	0.60699
1259.52	0.597967	0.595622	0.597019	0.590164	0.577483	0.564935	0.572351	0.589728	0.588077	0.602916	0.599555	0.605186
1261.45	0.595388	0.593035	0.594491	0.587599	0.574979	0.562186	0.569723	0.587048	0.58562	0.600317	0.596949	0.602478
1263.37	0.592666	0.590258	0.591606	0.584907	0.572659	0.55981	0.567321	0.58472	0.582814	0.597609	0.594054	0.599587
1265.3	0.589892	0.587435	0.588654	0.582011	0.570161	0.557591	0.564871	0.582184	0.57942	0.594306	0.590876	0.596386
1267.23	0.58655	0.584087	0.585459	0.57892	0.567421	0.554885	0.562164	0.579359	0.576118	0.590899	0.587672	0.593051
1269.16	0.583568	0.581125	0.582564	0.576126	0.564854	0.552466	0.559633	0.576691	0.573455	0.588291	0.584935	0.590382
1271.09	0.580902	0.578477	0.579943	0.573531	0.562253	0.550068	0.55721	0.573988	0.570959	0.585797	0.582684	0.587952
1273.02	0.578244	0.576028	0.57757	0.571199	0.560084	0.547816	0.555119	0.571967	0.568903	0.583579	0.580889	0.58603
1274.95	0.576529	0.57464	0.576168	0.569996	0.558913	0.546642	0.55401	0.57108	0.56784	0.582651	0.580029	0.585397
1276.88	0.575789	0.574163	0.575712	0.569626	0.558487	0.546277	0.553738	0.570783	0.567553	0.582444	0.579757	0.585255
1278.81	0.575653	0.574164	0.575808	0.569691	0.558654	0.546304	0.554045	0.571046	0.567558	0.582458	0.57979	0.585311
1280.73	0.575998	0.574561	0.576186	0.570162	0.559331	0.546883	0.554759	0.571824	0.567808	0.582928	0.580338	0.585783
1282.66	0.5771	0.575745	0.577278	0.571316	0.560795	0.548427	0.556294	0.573406	0.568742	0.583983	0.581521	0.586887
1284.59	0.579352	0.577974	0.579689	0.573632	0.5633	0.550982	0.558876	0.576177	0.570639	0.585895	0.583372	0.588796
1286.52	0.58278	0.581284	0.582932	0.576809	0.566348	0.554228	0.561923	0.579345	0.573093	0.588475	0.58585	0.591213
1288.45	0.585784	0.584468	0.58573	0.579589	0.568812	0.55686	0.564359	0.581832	0.574846	0.590377	0.587743	0.593136
1290.38	0.588126	0.586756	0.588226	0.581973	0.570853	0.558657	0.566394	0.584059	0.576321	0.591885	0.589523	0.594944
1292.31	0.590588	0.588967	0.590627	0.58436	0.572898	0.560365	0.56852	0.586165	0.578197	0.593756	0.591584	0.596989
1294.24	0.593043	0.591445	0.59313	0.586759	0.574915	0.562307	0.570656	0.588229	0.580447	0.595867	0.593656	0.59913
1296.16	0.59545	0.59394	0.59549	0.589062	0.576847	0.564389	0.572475	0.590264	0.582744	0.598093	0.595876	0.601359
1298.09	0.597387	0.595847	0.597355	0.590842	0.578751	0.566168	0.574227	0.592215	0.584902	0.600326	0.597959	0.603584
1300.02	0.599168	0.597542	0.599371	0.59269	0.580655	0.567916	0.576205	0.594199	0.586942	0.602471	0.599993	0.605837
1301.95	0.600957	0.599242	0.601226	0.594544	0.582396	0.569773	0.577864	0.595885	0.588657	0.604341	0.601851	0.607733
1303.88	0.602602	0.600838	0.60276	0.595981	0.583943	0.571364	0.579286	0.597333	0.590077	0.60581	0.603278	0.609285
1305.81	0.604299	0.602517	0.604309	0.597494	0.585291	0.572759	0.580761	0.598697	0.591297	0.607031	0.604446	0.610593
1307.74	0.60522	0.603442	0.605147	0.598304	0.585721	0.573276	0.581225	0.599082	0.59152	0.60722	0.604697	0.610855
1309.67	0.604889	0.603131	0.60498	0.598323	0.585254	0.572795	0.580808	0.598883	0.590854	0.606655	0.604199	0.610482
1311.59	0.604973	0.603209	0.604902	0.598383	0.584714	0.57277	0.58044	0.598473	0.590537	0.606285	0.603876	0.610097
1313.52	0.604021	0.602191	0.603788	0.597122	0.583043	0.571578	0.578863	0.596684	0.58895	0.604679	0.602241	0.608253
1315.45	0.602686	0.600893	0.602795	0.59626	0.581859	0.570299	0.577851	0.595779	0.587523	0.603451	0.600998	0.60694
1317.38	0.602793	0.600972	0.602739	0.596357	0.581569	0.570324	0.577804	0.595439	0.586928	0.602837	0.600575	0.606384
1319.31	0.60159	0.599863	0.601491	0.595048	0.580093	0.569033	0.576354	0.593863	0.584907	0.600744	0.598665	0.60431
1321.24	0.600137	0.598749	0.600569	0.594045	0.579247	0.567584	0.575515	0.593419	0.583348	0.599189	0.597269	0.603022
1323.17	0.600658	0.599463	0.601312	0.594871	0.580052	0.567843	0.576381	0.594401	0.583445	0.599301	0.597551	0.603567
1325.1	0.602491	0.601289	0.60322	0.596793	0.581806	0.569268	0.577935	0.596037	0.584302	0.600135	0.598641	0.604665
1327.03	0.605518	0.604183	0.606289	0.599701	0.584312	0.571727	0.580351	0.598588	0.585994	0.601965	0.600419	0.606418
1328.95	0.609455	0.608053	0.60996	0.603441	0.587352	0.574783	0.583306	0.601814	0.588556	0.604714	0.602957	0.609049
1330.88	0.613315	0.61191	0.613672	0.607258	0.590514	0.577696	0.586436	0.605085	0.591181	0.607466	0.605665	0.611712
1332.81	0.617154	0.61579	0.617511	0.611034	0.593879	0.580915	0.589772	0.608448	0.593984	0.610355	0.608516	0.614571
1334.74	0.621453	0.619836	0.621353	0.61473	0.597362	0.584677	0.593218	0.611898	0.597042	0.613469	0.611499	0.617585
1336.67	0.626182	0.624051	0.625079	0.618513	0.600834	0.588887	0.596464	0.615021	0.600442	0.616912	0.614536	0.620624
1338.6	0.629444	0.626612	0.627151	0.62031	0.602141	0.591591	0.59737	0.615905	0.602389	0.618674	0.615939	0.621634
1340.53	0.625309	0.622408	0.623385	0.616047	0.598584	0.58751	0.59369	0.612189	0.599005	0.614964	0.612702	0.617859
1342.46	0.621004	0.619053	0.620423	0.613373	0.597101	0.584347	0.592562	0.611268	0.597322	0.613471	0.611555	0.617438
1344.38	0.619838	0.618231	0.619547	0.61282	0.596927	0.584023	0.59274	0.611323	0.597452	0.613719	0.611635	0.61798
1346.31	0.618592	0.616908	0.618335	0.611724	0.59586	0.58316	0.591784	0.610151	0.597086	0.613162	0.610881	0.617094
1348.24	0.618117	0.616557	0.618091	0.611443	0.595345	0.582893	0.591336	0.609648	0.597267	0.613344	0.610947	0.617084
1350.17	0.617513	0.616143	0.617752	0.611072	0.594822	0.582444	0.590883	0.609028	0.596929	0.613077	0.610835	0.616828
1352.1	0.618388	0.616996	0.618649	0.612077	0.595695	0.583469	0.592069	0.610235	0.597934	0.614284	0.611961	0.618102
1354.03	0.620513	0.619045	0.620646	0.614204	0.597368	0.585759	0.594112	0.612265	0.599969	0.616453	0.614179	0.620267
1355.96	0.622805	0.621538	0.623342	0.616782	0.599882	0.588439	0.596808	0.614998	0.60269	0.619142	0.617023	0.623004
1357.89	0.627053	0.625796	0.627791	0.621173	0.604303	0.592778	0.601369	0.619561	0.607255	0.623821	0.621592	0.627758
1359.82	0.63464	0.633093	0.634883	0.628577	0.61118	0.600269	0.60856	0.626602	0.614604	0.631275	0.629116	0.635384
1361.74	0.642996	0.641086	0.642594	0.636151	0.617718	0.608272	0.615195	0.633217	0.622288	0.638937	0.636575	0.642588
1363.67	0.646741	0.645243	0.64708	0.640239	0.622009	0.611716	0.619123	0.637456	0.627143	0.644042	0.641723	0.647425
1365.6	0.652431	0.651139	0.653253	0.646747	0.629478	0.617689	0.626819	0.645465	0.635069	0.652334	0.649971	0.656321
1367.53	0.659912	0.658398	0.660355	0.653689	0.636753	0.625285	0.63417	0.653035	0.643654	0.661008	0.658323	0.665009
1369.46	0.662422	0.660772	0.662735	0.655773	0.639263	0.627681	0.636289	0.65518	0.646955	0.664365	0.661784	0.668108
1371.39	0.666306	0.664187	0.666132	0.659484	0.643593	0.63194	0.640728	0.659341	0.6521	0.669524	0.666904	0.673535
1373.32	0.671608	0.66899	0.670596	0.663664	0.647524	0.637412	0.64489	0.663114	0.657939	0.675439	0.672364	0.678891
1375.25	0.672891	0.670501	0.672002	0.664681	0.649416	0.638825	0.646569	0.664668	0.66094	0.678737	0.675712	0.681497
1377.17	0.676665	0.674448	0.676079	0.669189	0.655353	0.643657	0.652447	0.670734	0.667323	0.685179	0.682389	0.688513
1379.1	0.680297	0.678247	0.679816	0.672972	0.660048	0.648304	0.657148	0.675587	0.673123	0.691091	0.688113	0.694419
1381.03	0.682237	0.680502	0.682148	0.675279	0.66338	0.651313	0.660482	0.679056	0.677368	0.69543	0.69247	0.698675
1382.96	0.685193	0.683464	0.685232	0.678375	0.667521	0.655143	0.664719	0.683156	0.682391	0.700668	0.697574	0.70379
1384.89	0.690559	0.688333	0.690021	0.683234	0.673183	0.661345	0.670405	0.688447	0.68908	0.707354	0.704024	0.710464
1386.82	0.692818	0.690118	0.6917	0.684439	0.674786	0.66436	0.671973	0.689492	0.691839	0.710029	0.70637	0.712661
1388.75	0.689388	0.687189	0.688905	0.681227	0.672957	0.662258	0.670124	0.687605	0.690478	0.708892	0.705125	0.711015
1390.68	0.691329	0.689391	0.691164	0.683973	0.677104	0.665866	0.67418	0.69194	0.695337	0.713542	0.709644	0.716246
1392.61	0.697663	0.695147	0.696918	0.690036	0.683608	0.673316	0.680742	0.698243	0.703132	0.720909	0.716746	0.723935
1394.53	0.70197	0.699051	0.700787	0.693348	0.686145	0.677804	0.683497	0.700795	0.70711	0.725052	0.720302	0.726812
1396.46	0.704934	0.70215	0.703619	0.695991	0.6895	0.68082	0.686584	0.704003	0.710057	0.72849	0.723324	0.729762
1398.39	0.708021	0.705539	0.706934	0.699215	0.693634	0.684694	0.690425	0.707987	0.713091	0.731881	0.726598	0.733431
1400.32	0.705144	0.703522	0.705158	0.69726	0.692996	0.682467	0.689446	0.707563	0.71046	0.729348	0.724426	0.731144
1402.25	0.707144	0.705269	0.70709	0.700042	0.696731	0.685452	0.69368	0.711733	0.713132	0.731765	0.727415	0.734693
1404.18	0.708174	0.706081	0.707852	0.700849	0.697121	0.687136	0.694335	0.712324	0.712438	0.730875	0.726416	0.733857
1406.11	0.703558	0.702048	0.703831	0.696554	0.693504	0.682788	0.690131	0.708443	0.705926	0.724157	0.720021	0.727218
1408.04	0.702751	0.701383	0.703024	0.69633	0.694331	0.682662	0.690757	0.709294	0.70426	0.72238	0.718786	0.726118
1409.96	0.702301	0.700687	0.702095	0.69544	0.693657	0.682259	0.690005	0.708629	0.701758	0.71976	0.71621	0.723648
1411.89	0.698928	0.697268	0.698567	0.691683	0.690155	0.678679	0.686264	0.704943	0.69654	0.714284	0.71082	0.718039
1413.82	0.695795	0.69424	0.695456	0.688706	0.687509	0.675939	0.68355	0.702376	0.692684	0.710464	0.707404	0.714516
1415.75	0.695921	0.693903	0.694491	0.687827	0.686774	0.676108	0.68251	0.701054	0.691043	0.708818	0.705544	0.712678
1417.68	0.694429	0.691812	0.691853	0.685136	0.683019	0.674462	0.67843	0.696689	0.68754	0.705057	0.701283	0.70773
1419.61	0.676147	0.674359	0.674515	0.667201	0.664369	0.655289	0.659685	0.678062	0.668508	0.685709	0.682618	0.687639
1421.54	0.668404	0.666716	0.666891	0.660317	0.658516	0.647757	0.654132	0.672272	0.662245	0.679083	0.676174	0.681902
1423.47	0.663601	0.661361	0.66157	0.654978	0.653028	0.642741	0.648597	0.666509	0.657337	0.673961	0.67076	0.676427
1425.4	0.652442	0.650375	0.650664	0.643831	0.642375	0.630915	0.637519	0.655158	0.646683	0.663025	0.660195	0.665126
1427.32	0.650896	0.648601	0.648852	0.642265	0.641267	0.629611	0.636666	0.653964	0.646326	0.66249	0.659639	0.664956
1429.25	0.650071	0.647578	0.647611	0.640763	0.638674	0.628449	0.634245	0.651538	0.645593	0.66163	0.65899	0.663708
1431.18	0.648081	0.645587	0.645599	0.638806	0.636145	0.625512	0.631447	0.648959	0.644219	0.660097	0.658054	0.66197
1433.11	0.651106	0.648265	0.64799	0.641475	0.639321	0.627672	0.634175	0.651621	0.648181	0.66406	0.661634	0.665924
1435.04	0.657051	0.653511	0.65282	0.646129	0.64374	0.633042	0.63848	0.655803	0.654276	0.670214	0.666763	0.671895
1436.97	0.652818	0.649412	0.648723	0.641279	0.637798	0.627381	0.631997	0.649428	0.649967	0.665636	0.662554	0.666856
1438.9	0.650272	0.647437	0.646985	0.639837	0.637231	0.6247	0.631225	0.648651	0.649411	0.664728	0.662544	0.666616
1440.83	0.653811	0.651027	0.650814	0.643658	0.641918	0.628443	0.635969	0.653484	0.65399	0.669473	0.667083	0.67182
1442.75	0.655907	0.653298	0.653084	0.64582	0.643984	0.630171	0.637874	0.655622	0.656065	0.671672	0.669205	0.674049
1444.68	0.660774	0.657807	0.657432	0.650553	0.648173	0.634701	0.642091	0.659882	0.660326	0.675984	0.673461	0.678421
1446.61	0.666173	0.662812	0.662437	0.655465	0.651851	0.639765	0.645917	0.663823	0.664371	0.680198	0.677458	0.682538
1448.54	0.666756	0.663734	0.663504	0.656126	0.651649	0.639433	0.645382	0.663843	0.664168	0.679904	0.677435	0.682363
1450.47	0.670096	0.66722	0.667063	0.65983	0.655566	0.642451	0.649162	0.667905	0.667537	0.683624	0.681073	0.686359
1452.4	0.675849	0.672921	0.672463	0.66513	0.66036	0.64778	0.6539	0.672877	0.672587	0.689064	0.686368	0.691726
1454.33	0.683875	0.679858	0.679047	0.671854	0.666292	0.655513	0.659844	0.678922	0.678957	0.695896	0.692931	0.698441
1456.26	0.683944	0.678876	0.678119	0.670663	0.662171	0.655578	0.656043	0.674927	0.676941	0.693852	0.689901	0.695538
1458.18	0.660921	0.657486	0.656687	0.648822	0.638883	0.631746	0.632014	0.650953	0.653019	0.669177	0.666062	0.669452
1460.11	0.652377	0.649779	0.649286	0.642157	0.635002	0.623275	0.628316	0.647503	0.646608	0.663312	0.661372	0.66569
1462.04	0.653025	0.650373	0.650021	0.643383	0.637539	0.624522	0.631344	0.650645	0.648604	0.6657	0.66368	0.669469
1463.97	0.650083	0.647301	0.64717	0.640639	0.633368	0.622059	0.627739	0.647232	0.646029	0.663244	0.661137	0.666898
1465.9	0.63535	0.633308	0.633699	0.627041	0.619624	0.607829	0.613752	0.633412	0.632703	0.649543	0.648394	0.653177
1467.83	0.619523	0.618277	0.618966	0.61274	0.606816	0.594055	0.601119	0.620617	0.61966	0.636658	0.635782	0.641253
1469.76	0.602149	0.60089	0.601412	0.595824	0.589948	0.579111	0.584949	0.603974	0.604572	0.62158	0.620306	0.626445
1471.69	0.577221	0.57531	0.575444	0.57006	0.561347	0.555627	0.557139	0.575052	0.580272	0.596765	0.594579	0.600265
1473.62	0.530046	0.527778	0.527703	0.522246	0.514506	0.509835	0.509354	0.525585	0.53371	0.549215	0.547194	0.55043
1475.54	0.502366	0.500644	0.501323	0.496644	0.490165	0.484187	0.485699	0.501041	0.509965	0.525371	0.523843	0.52725
1477.47	0.475029	0.473877	0.475098	0.471124	0.465513	0.458464	0.461586	0.476114	0.486699	0.501735	0.500508	0.503919
1479.4	0.461273	0.460205	0.461786	0.458438	0.452708	0.445939	0.449697	0.463588	0.476273	0.490959	0.489984	0.493735
1481.33	0.449926	0.448708	0.450556	0.447357	0.440879	0.435282	0.438566	0.451616	0.467249	0.481598	0.480834	0.48421
1483.26	0.442514	0.441275	0.443358	0.440506	0.434243	0.42821	0.432031	0.444615	0.462781	0.476893	0.476481	0.47938
1485.19	0.443918	0.442205	0.444313	0.441632	0.434815	0.429948	0.43295	0.445001	0.466286	0.480147	0.479644	0.482625
1487.12	0.451265	0.449027	0.450832	0.448223	0.439503	0.437179	0.437929	0.449425	0.475065	0.488617	0.487708	0.490322
1489.05	0.460822	0.457503	0.459408	0.456731	0.445988	0.445684	0.444537	0.455975	0.485575	0.498985	0.49758	0.499431
1490.97	0.465194	0.462765	0.465293	0.462509	0.452103	0.449657	0.450503	0.462444	0.493561	0.507474	0.506571	0.507578
1492.9	0.472653	0.471212	0.473835	0.471539	0.462936	0.457685	0.461668	0.474044	0.505748	0.519812	0.519209	0.520997
1494.83	0.488748	0.486601	0.489126	0.486839	0.477641	0.473567	0.476944	0.489359	0.524007	0.538027	0.536763	0.538953
1496.76	0.506558	0.503896	0.506725	0.503922	0.492477	0.490416	0.491798	0.504335	0.542695	0.557033	0.555452	0.556526
1498.69	0.519197	0.517158	0.520133	0.517044	0.505886	0.502621	0.505094	0.517914	0.557361	0.571946	0.570992	0.571687
1500.62	0.532785	0.531131	0.534042	0.530845	0.520778	0.51567	0.519867	0.533169	0.573581	0.588447	0.587638	0.588903
1502.55	0.550168	0.548261	0.550978	0.547963	0.538607	0.532661	0.537475	0.551223	0.593533	0.608406	0.607716	0.609246
1504.48	0.572603	0.56914	0.571707	0.568906	0.558801	0.555068	0.558109	0.572017	0.618182	0.632533	0.631296	0.632763
1506.41	0.603331	0.596594	0.599912	0.595596	0.581484	0.583499	0.580478	0.595031	0.647783	0.660618	0.657099	0.656295
1508.33	0.625565	0.620254	0.622994	0.618426	0.604021	0.60243	0.600891	0.616885	0.66954	0.683841	0.680484	0.677985
1510.26	0.643994	0.639856	0.642278	0.638277	0.627079	0.621389	0.62393	0.640544	0.691839	0.707357	0.704377	0.704279
1512.19	0.665222	0.661991	0.664704	0.660209	0.651016	0.642746	0.647659	0.665188	0.715809	0.73204	0.72914	0.730597
1514.12	0.690725	0.686634	0.689026	0.684756	0.67659	0.667823	0.672706	0.690898	0.742192	0.758936	0.75617	0.758491
1516.05	0.71266	0.707553	0.709563	0.704462	0.6953	0.689143	0.690674	0.709234	0.762748	0.779328	0.775954	0.777536
1517.98	0.726305	0.721628	0.723927	0.718261	0.709107	0.702119	0.70352	0.722949	0.775361	0.792567	0.789092	0.79068
1519.91	0.743136	0.737067	0.73931	0.734664	0.725754	0.719612	0.720288	0.740136	0.79465	0.811711	0.807536	0.810912
1521.84	0.754711	0.749791	0.75129	0.74509	0.735311	0.730106	0.728101	0.749082	0.805829	0.822279	0.817156	0.818274
1523.76	0.767957	0.76334	0.764891	0.758464	0.752762	0.742919	0.744276	0.765236	0.819766	0.836693	0.832828	0.834377
1525.69	0.788517	0.783468	0.785032	0.778708	0.774874	0.76391	0.766275	0.787485	0.842544	0.859251	0.855215	0.857691
1527.62	0.804607	0.800507	0.802096	0.794563	0.792877	0.78011	0.783652	0.806274	0.859515	0.876151	0.872039	0.874885
1529.55	0.826646	0.822947	0.824218	0.816656	0.81869	0.802998	0.808631	0.832268	0.882964	0.900317	0.896368	0.900274
1531.48	0.856178	0.851134	0.852066	0.845024	0.849399	0.833923	0.838871	0.863069	0.913272	0.930762	0.926417	0.931042
1533.41	0.882203	0.876614	0.877565	0.868872	0.873127	0.859248	0.861694	0.887003	0.935797	0.952792	0.948696	0.952345
1535.34	0.911548	0.907288	0.907376	0.897668	0.905545	0.887762	0.892805	0.919069	0.963781	0.981674	0.977545	0.981635
1537.27	0.939292	0.933176	0.932494	0.923825	0.935721	0.917752	0.922258	0.948267	0.994234	1.01161	1.00626	1.01114
1539.2	0.938478	0.929744	0.929254	0.921079	0.92862	0.917546	0.914145	0.939974	0.994736	1.00844	1.00004	1.00025
1541.12	0.905329	0.896529	0.896533	0.885165	0.892176	0.881246	0.875031	0.9007	0.950368	0.965146	0.955005	0.952877
1543.05	0.897621	0.888849	0.888379	0.87672	0.88863	0.875033	0.870502	0.895735	0.941121	0.957374	0.948446	0.948334
1544.98	0.873479	0.865697	0.864474	0.851579	0.867845	0.850494	0.848406	0.873113	0.914379	0.930191	0.921715	0.923956
1546.91	0.859754	0.852462	0.851024	0.83916	0.859054	0.838496	0.839617	0.864326	0.902961	0.919543	0.911814	0.917738
1548.84	0.851342	0.843742	0.842397	0.83095	0.851573	0.832489	0.832212	0.857073	0.896935	0.91359	0.905109	0.91184
1550.77	0.825858	0.818153	0.816389	0.804996	0.826532	0.807674	0.805739	0.830304	0.86916	0.885949	0.876965	0.883208
1552.7	0.814315	0.806345	0.804711	0.794878	0.816729	0.79818	0.796312	0.820194	0.858981	0.876133	0.867661	0.874933
1554.63	0.795301	0.787336	0.785691	0.776188	0.796451	0.780822	0.776339	0.799692	0.839718	0.856452	0.84763	0.854355
1556.55	0.786712	0.777655	0.775913	0.767228	0.788053	0.774265	0.767872	0.790743	0.83147	0.847766	0.839156	0.846025
1558.48	0.770325	0.761488	0.762134	0.752882	0.768776	0.761995	0.750868	0.773984	0.819426	0.834865	0.824984	0.829449
1560.41	0.71806	0.712834	0.712693	0.702293	0.721895	0.708499	0.702343	0.725557	0.761761	0.779229	0.770041	0.773259
1562.34	0.718964	0.713259	0.712729	0.704248	0.728355	0.711842	0.709519	0.732134	0.765873	0.784017	0.775844	0.782573
1564.27	0.713297	0.707847	0.707835	0.699705	0.724221	0.708684	0.706879	0.72908	0.76207	0.78031	0.772264	0.779911
1566.2	0.70643	0.701654	0.701336	0.69399	0.719243	0.703615	0.70279	0.724643	0.755562	0.773906	0.766484	0.773994
1568.13	0.709057	0.703866	0.703412	0.696886	0.722009	0.708424	0.706779	0.728097	0.758963	0.777158	0.76973	0.777786
1570.06	0.701541	0.697567	0.698131	0.690472	0.714296	0.701816	0.699894	0.721474	0.74903	0.767511	0.760175	0.767328
1571.99	0.700419	0.697169	0.697653	0.690833	0.716534	0.701276	0.702345	0.724723	0.747555	0.766664	0.760427	0.767871
1573.91	0.709334	0.705041	0.705279	0.699941	0.725543	0.711883	0.712302	0.734917	0.756707	0.775968	0.770011	0.778579
1575.84	0.704132	0.700011	0.700809	0.694849	0.716367	0.706323	0.703755	0.726586	0.747966	0.768041	0.76131	0.769115
1577.77	0.688522	0.685872	0.686831	0.679762	0.701066	0.688426	0.687786	0.71041	0.728674	0.749552	0.742915	0.750659
1579.7	0.682693	0.680235	0.6813	0.675122	0.696905	0.682384	0.684362	0.70635	0.723878	0.744709	0.738973	0.747521
1581.63	0.674588	0.672219	0.673668	0.668193	0.688272	0.673972	0.676472	0.697956	0.715951	0.737048	0.73147	0.740247
1583.56	0.667619	0.665319	0.667246	0.662116	0.680415	0.666355	0.668713	0.690177	0.708233	0.729527	0.723773	0.733166
1585.49	0.663837	0.661497	0.663982	0.658981	0.675806	0.661905	0.664202	0.685771	0.703496	0.724937	0.719198	0.728991
1587.42	0.662946	0.660406	0.663202	0.658336	0.673754	0.660282	0.662486	0.684009	0.701591	0.722919	0.717483	0.727086
1589.34	0.664812	0.662221	0.665205	0.660471	0.674403	0.66131	0.663211	0.684551	0.70243	0.723595	0.71832	0.727664
1591.27	0.667895	0.66531	0.668333	0.663744	0.676803	0.663573	0.665243	0.686544	0.704364	0.725516	0.719923	0.72936
1593.2	0.673699	0.67075	0.673723	0.669219	0.681678	0.668411	0.669628	0.69135	0.708634	0.729912	0.724119	0.733664
1595.13	0.679459	0.676316	0.679505	0.674639	0.686708	0.673006	0.673771	0.695879	0.712414	0.733895	0.727984	0.737284
1597.06	0.685847	0.682722	0.686088	0.681086	0.693527	0.678349	0.679633	0.702149	0.717706	0.739059	0.733129	0.74227
1598.99	0.69449	0.69118	0.69429	0.689526	0.702053	0.68606	0.687208	0.7104	0.725176	0.746138	0.740314	0.749913
1600.92	0.705777	0.702099	0.704867	0.700162	0.712212	0.696242	0.696433	0.720293	0.734631	0.755586	0.749246	0.759476
1602.85	0.716687	0.712684	0.715185	0.710251	0.722257	0.705621	0.705212	0.729915	0.743369	0.76451	0.7576	0.768031
1604.77	0.729578	0.725254	0.727667	0.722554	0.735192	0.71691	0.716597	0.742436	0.754434	0.775726	0.768725	0.779559
1606.7	0.744391	0.739808	0.74177	0.736827	0.749432	0.730335	0.72933	0.756197	0.767395	0.788811	0.7817	0.792788
1608.63	0.761187	0.756252	0.757844	0.752671	0.765101	0.744868	0.743011	0.770758	0.781631	0.802957	0.795789	0.806994
1610.56	0.778182	0.772742	0.774314	0.768489	0.781877	0.758897	0.757304	0.786138	0.796601	0.817926	0.810135	0.821794
1612.49	0.800415	0.794114	0.794955	0.789194	0.803399	0.778034	0.776304	0.806626	0.816783	0.838504	0.829693	0.842034
1614.42	0.825962	0.818023	0.818315	0.813039	0.826547	0.801352	0.79761	0.829004	0.840714	0.86231	0.852887	0.865525
1616.35	0.847538	0.839459	0.839343	0.8332	0.844514	0.820131	0.813004	0.845681	0.861941	0.881612	0.871132	0.881841
1618.28	0.866497	0.85897	0.857859	0.850145	0.863254	0.833686	0.827867	0.862134	0.877651	0.896557	0.885965	0.895831
1620.21	0.897005	0.887996	0.885883	0.878866	0.893722	0.861272	0.856085	0.891593	0.906271	0.925614	0.914864	0.926276
1622.13	0.922433	0.912232	0.909791	0.903146	0.916788	0.885311	0.877779	0.914265	0.931621	0.950116	0.938418	0.949349
1624.06	0.936927	0.926992	0.924683	0.916923	0.931944	0.898586	0.890872	0.92817	0.945759	0.962938	0.95139	0.96075
1625.99	0.95542	0.945194	0.942772	0.935271	0.952582	0.917195	0.910856	0.948466	0.964562	0.982493	0.97102	0.981337
1627.92	0.965653	0.955345	0.953429	0.945341	0.964636	0.92913	0.922738	0.96056	0.97549	0.993953	0.98291	0.993526
1629.85	0.970517	0.960819	0.95836	0.950027	0.97264	0.935623	0.930295	0.968472	0.9815	0.999874	0.989689	0.999708
1631.78	0.984754	0.974332	0.971404	0.963574	0.988922	0.951353	0.946123	0.984601	0.997389	1.01598	1.00555	1.01588
1633.71	0.999321	0.987494	0.984534	0.977517	1.00305	0.968428	0.960916	0.999446	1.0141	1.03224	1.02007	1.03095
1635.64	0.992642	0.981131	0.97808	0.97079	0.993233	0.9631	0.952636	0.991074	1.00905	1.02438	1.01019	1.01876
1637.56	0.986773	0.975859	0.972137	0.963385	0.989767	0.955582	0.947084	0.984815	0.999372	1.01499	1.00383	1.01068
1639.49	0.999613	0.988644	0.985047	0.976637	1.00552	0.968837	0.962916	1.00048	1.01306	1.02993	1.02003	1.02809
1641.42	1.00567	0.994865	0.99134	0.983076	1.01194	0.975452	0.970133	1.00817	1.01987	1.03652	1.02673	1.03537
1643.35	1.01698	1.00549	1.00153	0.993914	1.02261	0.987063	0.981199	1.01902	1.03052	1.04752	1.03719	1.04618
1645.28	1.02696	1.01469	1.01092	1.004	1.02886	0.998851	0.989901	1.02705	1.04196	1.05796	1.04625	1.05388
1647.21	1.00793	0.996978	0.993932	0.984803	1.00567	0.980337	0.968735	1.0061	1.02165	1.03318	1.02284	1.0249
1649.14	1.01197	1.00097	0.997418	0.988508	1.01275	0.982586	0.975053	1.01192	1.02171	1.03531	1.02698	1.031
1651.07	1.0354	1.02294	1.01913	1.01222	1.03761	1.00775	1.00047	1.03733	1.04668	1.06192	1.05188	1.05939
1653	0.99543	0.98414	0.98214	0.975128	0.99304	0.969235	0.960443	0.996033	1.00869	1.01849	1.00803	1.01206
1654.92	0.969188	0.959682	0.957423	0.949087	0.967065	0.940205	0.936143	0.969353	0.976492	0.988483	0.982571	0.984629
1656.85	0.973685	0.964837	0.962725	0.955336	0.975066	0.946028	0.945301	0.978299	0.981784	0.996788	0.991742	0.995945
1658.78	0.958467	0.950746	0.949171	0.942433	0.961686	0.932668	0.933765	0.966451	0.968614	0.984332	0.980187	0.985113
1660.71	0.93781	0.930072	0.928981	0.922994	0.940213	0.914009	0.914603	0.946319	0.949314	0.965084	0.961187	0.966107
1662.64	0.897535	0.890211	0.889869	0.88373	0.898272	0.874671	0.874415	0.904879	0.908905	0.92366	0.920201	0.923121
1664.57	0.858808	0.85275	0.85255	0.847083	0.861126	0.837339	0.838902	0.868204	0.870807	0.885904	0.883553	0.886456
1666.5	0.843749	0.837992	0.838025	0.834042	0.846507	0.824689	0.826418	0.854928	0.857826	0.874082	0.871079	0.875659
1668.43	0.812808	0.806922	0.807666	0.804398	0.812444	0.795152	0.794673	0.821782	0.827592	0.843296	0.839255	0.84327
1670.35	0.765255	0.760114	0.76134	0.757116	0.763311	0.747337	0.746148	0.772509	0.77852	0.793443	0.790193	0.792228
1672.28	0.737899	0.733148	0.734342	0.730603	0.737889	0.721073	0.721617	0.747209	0.751794	0.767526	0.76511	0.768005
1674.21	0.717458	0.712853	0.71441	0.710863	0.716934	0.701991	0.702434	0.726943	0.732539	0.748266	0.745726	0.749437
1676.14	0.672881	0.669075	0.671094	0.667247	0.671789	0.657344	0.65817	0.681886	0.686698	0.701984	0.700668	0.702584
1678.07	0.655761	0.651963	0.654323	0.651181	0.654896	0.640784	0.642835	0.665812	0.670563	0.68638	0.685113	0.688065
1680	0.631546	0.627532	0.629621	0.626683	0.628304	0.616554	0.617454	0.638983	0.644866	0.660379	0.658654	0.661688
1681.93	0.611254	0.60662	0.608293	0.60635	0.605736	0.596745	0.596009	0.616615	0.623745	0.638622	0.636686	0.638906
1683.86	0.573772	0.569109	0.571536	0.569873	0.564425	0.559944	0.556112	0.575714	0.585395	0.598034	0.596218	0.596608
1685.79	0.526677	0.52318	0.525711	0.524233	0.519134	0.511948	0.510535	0.528828	0.535639	0.548656	0.548966	0.548494
1687.71	0.512212	0.508807	0.511577	0.510756	0.505295	0.497957	0.498361	0.515844	0.521492	0.535518	0.535614	0.536938
1689.64	0.482565	0.4796	0.482708	0.481791	0.475137	0.468506	0.469211	0.485762	0.490537	0.504302	0.504607	0.505826
1691.57	0.455025	0.452753	0.456153	0.45589	0.448026	0.44108	0.442976	0.459092	0.46254	0.476375	0.477416	0.478585
1693.5	0.438455	0.435838	0.439333	0.439779	0.429574	0.424628	0.425917	0.441339	0.445427	0.458977	0.459579	0.461295
1695.43	0.413727	0.410633	0.414315	0.415034	0.400035	0.399663	0.397361	0.411628	0.417808	0.430489	0.43048	0.431236
1697.36	0.380474	0.376798	0.379525	0.381073	0.364078	0.365152	0.361032	0.374396	0.37994	0.391876	0.392353	0.391324
1699.29	0.363015	0.35921	0.361866	0.363703	0.345989	0.348074	0.34395	0.356454	0.362349	0.373743	0.37356	0.373594
1701.22	0.320365	0.316689	0.319566	0.321435	0.304122	0.304697	0.301208	0.312843	0.316279	0.327595	0.328911	0.328036
1703.14	0.307683	0.304096	0.306716	0.308957	0.291367	0.291529	0.28912	0.300475	0.303116	0.314578	0.316056	0.316118
1705.07	0.292679	0.288783	0.291291	0.293643	0.274335	0.276091	0.272524	0.28318	0.286551	0.29764	0.298674	0.299247
1707	0.274417	0.270612	0.273193	0.275901	0.256606	0.256857	0.254412	0.264753	0.266692	0.277749	0.279876	0.279764
1708.93	0.26367	0.260329	0.263124	0.265903	0.246424	0.245868	0.244856	0.254917	0.256321	0.267276	0.269535	0.269945
1710.86	0.255171	0.251816	0.254512	0.257355	0.23715	0.236889	0.235949	0.245636	0.247194	0.257931	0.260072	0.260599
1712.79	0.250747	0.247169	0.249655	0.252384	0.230835	0.232204	0.230049	0.239279	0.241868	0.252283	0.253956	0.254581
1714.72	0.248021	0.243846	0.245979	0.248781	0.224616	0.22951	0.224347	0.232816	0.237565	0.247424	0.24845	0.248389
1716.65	0.243213	0.238155	0.240085	0.2434	0.217394	0.224655	0.217627	0.225345	0.231548	0.240909	0.241843	0.240859
1718.58	0.230783	0.226044	0.22833	0.231911	0.207891	0.212475	0.207868	0.215322	0.219517	0.228932	0.231368	0.229989
1720.5	0.223248	0.219605	0.221984	0.225503	0.203675	0.205192	0.203855	0.211373	0.2137	0.223273	0.226091	0.225524
1722.43	0.220488	0.217174	0.219511	0.222756	0.201248	0.202809	0.202054	0.209215	0.211645	0.221019	0.223403	0.223493
1724.36	0.216622	0.213308	0.215671	0.218934	0.19771	0.19918	0.198689	0.205591	0.207801	0.217128	0.219857	0.219651
1726.29	0.214468	0.211284	0.213568	0.216833	0.196004	0.197085	0.197326	0.204138	0.206057	0.215428	0.218364	0.218126
1728.22	0.215301	0.211891	0.213903	0.216945	0.195542	0.197936	0.197374	0.203856	0.206587	0.215719	0.218242	0.21807
1730.15	0.217631	0.213622	0.215191	0.218284	0.195929	0.200062	0.197859	0.204101	0.207922	0.2168	0.218983	0.218188
1732.08	0.219837	0.215386	0.216476	0.21944	0.196446	0.202235	0.198611	0.204666	0.209636	0.218383	0.219763	0.218964
1734.01	0.218205	0.213222	0.214426	0.21747	0.193864	0.201564	0.196015	0.201638	0.207814	0.216079	0.217906	0.216281
1735.93	0.211371	0.207207	0.2088	0.212256	0.191197	0.195522	0.193185	0.199061	0.202857	0.211412	0.214652	0.21245
1737.86	0.209542	0.205626	0.207138	0.210246	0.189869	0.194228	0.192515	0.198236	0.202149	0.210664	0.213138	0.211945
1739.79	0.201704	0.19759	0.199046	0.202327	0.182319	0.18781	0.185219	0.190468	0.194737	0.202828	0.205583	0.203884
1741.72	0.194145	0.190059	0.191472	0.194904	0.175866	0.181082	0.178942	0.183802	0.187749	0.19577	0.198635	0.196732
1743.65	0.186424	0.182004	0.183331	0.186784	0.168001	0.174162	0.171295	0.175568	0.180063	0.187806	0.190444	0.188234
1745.58	0.177534	0.173019	0.17425	0.177948	0.159369	0.166067	0.16285	0.166779	0.171605	0.179136	0.181766	0.179228
1747.51	0.170148	0.165741	0.166701	0.170492	0.151119	0.159617	0.15501	0.158387	0.164339	0.171549	0.173647	0.17114
1749.44	0.161114	0.156668	0.157583	0.161498	0.142028	0.151334	0.145896	0.148859	0.155332	0.162168	0.164319	0.161197
1751.36	0.150352	0.145964	0.147276	0.151594	0.133216	0.141097	0.136951	0.139673	0.145516	0.152276	0.155459	0.152138
1753.29	0.13984	0.136339	0.137942	0.142589	0.125369	0.13117	0.129399	0.132074	0.137091	0.144019	0.147543	0.144737
1755.22	0.135199	0.132005	0.133624	0.138078	0.120573	0.126704	0.125134	0.127507	0.133323	0.140223	0.14308	0.141014
1757.15	0.13075	0.12718	0.128743	0.133415	0.115154	0.122318	0.119738	0.121708	0.12836	0.13509	0.138215	0.135562
1759.08	0.126343	0.122895	0.124418	0.129177	0.111067	0.117739	0.115804	0.117783	0.124442	0.131166	0.134401	0.131637
1761.01	0.124128	0.120526	0.12193	0.126585	0.107782	0.115551	0.112742	0.114345	0.122166	0.128712	0.131708	0.129115
1762.94	0.119703	0.116136	0.117745	0.122837	0.104158	0.111538	0.109098	0.110544	0.118124	0.124654	0.128401	0.125196
1764.87	0.11645	0.113356	0.115071	0.120078	0.101964	0.10831	0.107287	0.108772	0.11604	0.122594	0.126163	0.123377
1766.8	0.116618	0.113227	0.114647	0.119378	0.100852	0.108286	0.106277	0.107411	0.115714	0.122064	0.125208	0.12263
1768.72	0.116271	0.112547	0.113685	0.11852	0.099453	0.10781	0.104666	0.105678	0.114632	0.120958	0.124029	0.120982
1770.65	0.116141	0.112418	0.113388	0.11821	0.097579	0.108002	0.103265	0.104026	0.114355	0.120655	0.123048	0.120163
1772.58	0.114327	0.110332	0.111642	0.11698	0.095402	0.10693	0.101282	0.101759	0.112541	0.118794	0.121668	0.118155
1774.51	0.111186	0.107448	0.108923	0.114332	0.094528	0.103613	0.10021	0.100781	0.110322	0.116579	0.120062	0.116613
1776.44	0.109411	0.105975	0.107409	0.112572	0.09389	0.101697	0.099643	0.100165	0.10943	0.115483	0.119129	0.115986
1778.37	0.108936	0.105433	0.106772	0.111824	0.093198	0.100979	0.099065	0.099521	0.109143	0.115035	0.118551	0.115535
1780.3	0.10897	0.10519	0.106415	0.111473	0.092534	0.100916	0.098367	0.098538	0.108641	0.114452	0.117972	0.114852
1782.23	0.107163	0.103645	0.105001	0.110093	0.091626	0.099339	0.097404	0.097631	0.107377	0.113226	0.116941	0.113761
1784.15	0.106586	0.103184	0.104496	0.109413	0.091115	0.098796	0.096949	0.097055	0.107083	0.112831	0.116305	0.113404
1786.08	0.105327	0.101876	0.10333	0.10846	0.090185	0.097679	0.096097	0.096154	0.106026	0.111747	0.115561	0.112441
1788.01	0.104566	0.101207	0.102633	0.107767	0.089465	0.096766	0.095594	0.095815	0.105609	0.111332	0.115068	0.112034
1789.94	0.106809	0.102916	0.103889	0.108695	0.089412	0.098436	0.095645	0.095537	0.10667	0.11224	0.115202	0.112349
1791.87	0.10775	0.103204	0.104188	0.109324	0.088635	0.099587	0.094926	0.094441	0.106599	0.112077	0.115225	0.111656
1793.8	0.105461	0.101086	0.102378	0.107871	0.087787	0.0976	0.093927	0.093654	0.104954	0.110483	0.114469	0.110254
1795.73	0.105002	0.10068	0.101831	0.107133	0.087731	0.096719	0.093838	0.093643	0.104664	0.110207	0.113973	0.110084
1797.66	0.103896	0.099877	0.100976	0.106173	0.086995	0.095767	0.093253	0.093007	0.103994	0.109522	0.113198	0.109569
1799.59	0.10372	0.099765	0.100833	0.106018	0.086508	0.095725	0.092857	0.092434	0.103771	0.109257	0.112947	0.109278
1801.51	0.103956	0.099462	0.10041	0.105863	0.086556	0.095532	0.092542	0.092106	0.103304	0.108795	0.112962	0.108852
1803.44	0.101595	0.09754	0.098748	0.104279	0.085663	0.093567	0.091816	0.091544	0.10193	0.10753	0.112001	0.108034
1805.37	0.100145	0.096508	0.097916	0.103358	0.084766	0.092525	0.091369	0.091054	0.101353	0.10701	0.111252	0.107657
1807.3	0.100536	0.096767	0.098012	0.103354	0.084657	0.092664	0.091272	0.090876	0.101433	0.107068	0.111153	0.107568
1809.23	0.100858	0.09684	0.098039	0.10342	0.084161	0.092862	0.090947	0.090452	0.101445	0.106997	0.110984	0.107322
1811.16	0.100818	0.096592	0.097858	0.103432	0.083851	0.092918	0.090674	0.090046	0.101186	0.106712	0.110871	0.106986
1813.09	0.099252	0.095421	0.096798	0.102464	0.083516	0.091604	0.090296	0.089746	0.100213	0.105813	0.110285	0.106401
1815.02	0.098288	0.094767	0.096168	0.101743	0.083062	0.090763	0.089999	0.089484	0.099803	0.105439	0.109781	0.106262
1816.94	0.098444	0.094844	0.096244	0.101759	0.082943	0.090914	0.089951	0.089342	0.099789	0.105412	0.10974	0.106168
1818.87	0.0979	0.094272	0.095822	0.101369	0.082512	0.090412	0.089658	0.089075	0.099415	0.105129	0.109491	0.105917
1820.8	0.097695	0.094094	0.09563	0.101175	0.082253	0.090213	0.089396	0.088822	0.099285	0.105012	0.109323	0.105742
1822.73	0.098678	0.095036	0.096403	0.101717	0.082287	0.090993	0.089548	0.088788	0.09992	0.105507	0.109521	0.105984
1824.66	0.099593	0.095312	0.096742	0.102192	0.081977	0.091704	0.089327	0.088425	0.100142	0.105649	0.109737	0.106012
1826.59	0.099025	0.094805	0.096224	0.101857	0.081781	0.091132	0.08898	0.088244	0.099631	0.105164	0.109373	0.105541
1828.52	0.099601	0.095661	0.097029	0.102434	0.081323	0.092087	0.089016	0.087985	0.100357	0.10571	0.10934	0.105833
1830.45	0.09915	0.094944	0.096513	0.102424	0.080977	0.091915	0.088602	0.087534	0.099822	0.105153	0.109418	0.105287
1832.38	0.097375	0.093553	0.095102	0.100997	0.081143	0.089812	0.088415	0.087593	0.098747	0.104183	0.10872	0.104862
1834.3	0.097101	0.093441	0.094927	0.100616	0.081027	0.089407	0.088379	0.087494	0.098783	0.104183	0.10848	0.105052
1836.23	0.097422	0.09367	0.095064	0.100756	0.080913	0.089685	0.088255	0.087286	0.098815	0.104247	0.108573	0.105012
1838.16	0.097104	0.093335	0.094832	0.100593	0.080705	0.089484	0.08812	0.087104	0.098567	0.10405	0.108502	0.104856
1840.09	0.096845	0.093106	0.094593	0.100386	0.080612	0.089106	0.088049	0.087149	0.098471	0.103985	0.108439	0.104763
1842.02	0.098805	0.094788	0.095898	0.101363	0.080879	0.090592	0.088356	0.087279	0.099642	0.105047	0.10883	0.105332
1843.95	0.100348	0.095657	0.09671	0.102464	0.080869	0.0921	0.088151	0.086851	0.100043	0.105438	0.109364	0.105228
1845.88	0.099041	0.094527	0.09578	0.101877	0.080748	0.09103	0.0879	0.086787	0.099047	0.104556	0.10914	0.104486
1847.81	0.097786	0.093706	0.095067	0.101008	0.080424	0.089941	0.087881	0.086782	0.098592	0.104047	0.10864	0.10445
1849.73	0.096282	0.092406	0.093908	0.099958	0.079827	0.088575	0.0875	0.086459	0.097775	0.103366	0.108125	0.104204
1851.66	0.095471	0.091693	0.093336	0.099348	0.079419	0.087817	0.087201	0.086226	0.097373	0.103095	0.10782	0.104034
1853.59	0.095373	0.091573	0.093262	0.099255	0.07931	0.087719	0.087119	0.086179	0.097276	0.103017	0.107821	0.103917
1855.52	0.095314	0.091567	0.093163	0.099201	0.079232	0.087637	0.087087	0.086167	0.097234	0.102935	0.107823	0.103844
1857.45	0.095658	0.091851	0.093413	0.099442	0.079274	0.08794	0.087173	0.086159	0.097446	0.103105	0.107949	0.103944
1859.38	0.095929	0.092008	0.093608	0.099635	0.079328	0.088157	0.087286	0.086174	0.097521	0.103258	0.108012	0.103972
1861.31	0.09583	0.091934	0.093568	0.099579	0.079223	0.088068	0.087262	0.086171	0.097481	0.103265	0.107927	0.103961
1863.24	0.095747	0.09183	0.093416	0.099531	0.079105	0.087949	0.087137	0.086117	0.097415	0.103226	0.107861	0.103973
1865.17	0.096829	0.092811	0.094187	0.10016	0.079268	0.088866	0.087299	0.086213	0.09799	0.103741	0.10811	0.104268
1867.09	0.099162	0.094629	0.095864	0.101648	0.079415	0.09093	0.087596	0.086191	0.099283	0.104882	0.108693	0.104802
1869.02	0.099741	0.094636	0.096012	0.102137	0.079583	0.091461	0.087554	0.086016	0.099231	0.104824	0.109143	0.104678
1870.95	0.097199	0.092783	0.094404	0.100686	0.079459	0.089241	0.087349	0.086118	0.097934	0.103645	0.108646	0.104132
1872.88	0.095686	0.091845	0.093571	0.099721	0.079146	0.087925	0.087219	0.086096	0.097509	0.103236	0.108191	0.104206
1874.81	0.095522	0.091753	0.093482	0.099602	0.079109	0.087803	0.087201	0.086068	0.097548	0.103192	0.108146	0.104372
1876.74	0.095615	0.09188	0.093619	0.099725	0.079155	0.087896	0.08729	0.086155	0.097705	0.103285	0.108217	0.104479
1878.67	0.095796	0.092066	0.093795	0.099914	0.079256	0.088077	0.087393	0.086251	0.097893	0.103461	0.108381	0.104601
1880.6	0.09576	0.092065	0.093759	0.099961	0.079284	0.088036	0.087387	0.086237	0.097868	0.103491	0.108451	0.104638
1882.52	0.095836	0.092172	0.09381	0.099974	0.079244	0.088055	0.087382	0.086184	0.097922	0.103576	0.108446	0.104699
1884.45	0.096126	0.092391	0.094052	0.100249	0.079338	0.088373	0.087496	0.086241	0.098133	0.103754	0.108585	0.104812
1886.38	0.096209	0.092466	0.094087	0.100277	0.079413	0.088362	0.087497	0.086295	0.098165	0.103779	0.108629	0.104817
1888.31	0.097142	0.093218	0.094764	0.100801	0.079413	0.089257	0.087629	0.086282	0.098712	0.104239	0.108886	0.105046
1890.24	0.097092	0.092941	0.094629	0.100917	0.079337	0.089379	0.087505	0.086193	0.098466	0.104018	0.10903	0.104777
1892.17	0.096256	0.092311	0.093961	0.100338	0.079244	0.088391	0.087399	0.086303	0.098064	0.103718	0.108857	0.10469
1894.1	0.096832	0.092731	0.094255	0.100571	0.079251	0.088751	0.087489	0.086264	0.09839	0.104079	0.109014	0.104936
1896.03	0.096646	0.092433	0.09401	0.100459	0.079185	0.088622	0.087364	0.086161	0.09806	0.103863	0.109041	0.104653
1897.95	0.095759	0.091797	0.093487	0.099898	0.078951	0.087906	0.087215	0.086118	0.097638	0.103508	0.108705	0.104475
1899.88	0.095635	0.091658	0.093398	0.099768	0.078901	0.087775	0.087163	0.086107	0.097568	0.103465	0.108611	0.104549
1901.81	0.095704	0.091711	0.093412	0.099836	0.078923	0.087833	0.087166	0.086113	0.097571	0.103471	0.1087	0.104582
1903.74	0.095654	0.091676	0.093393	0.099838	0.078834	0.087879	0.087187	0.086026	0.097558	0.103494	0.108709	0.10455
1905.67	0.095887	0.091844	0.093504	0.09991	0.078837	0.088064	0.087209	0.086067	0.097586	0.103571	0.108793	0.10454
1907.6	0.096837	0.092538	0.094104	0.100441	0.079039	0.088774	0.087359	0.086201	0.09802	0.103969	0.109115	0.10473
1909.53	0.097165	0.092673	0.09427	0.100689	0.079088	0.089028	0.087355	0.086148	0.098057	0.104073	0.109196	0.104701
1911.46	0.096148	0.091979	0.093692	0.100186	0.078852	0.088246	0.087254	0.086081	0.0976	0.103677	0.108891	0.104547
1913.39	0.095709	0.09175	0.093468	0.099971	0.078782	0.087935	0.087324	0.086154	0.097581	0.103634	0.108767	0.104637
1915.31	0.096273	0.092334	0.093934	0.100299	0.078916	0.088414	0.087503	0.086287	0.09805	0.104026	0.108839	0.104888
1917.24	0.097315	0.093029	0.094745	0.101148	0.078944	0.089492	0.087723	0.086296	0.098682	0.104508	0.109349	0.105171
1919.17	0.097056	0.092717	0.094511	0.101111	0.079175	0.089257	0.08769	0.086393	0.09835	0.104224	0.109492	0.104924
1921.1	0.097587	0.093367	0.094969	0.101323	0.079584	0.089542	0.087944	0.08666	0.098793	0.104591	0.109557	0.105352
1923.03	0.098292	0.093786	0.095376	0.10187	0.079776	0.090223	0.08811	0.086733	0.099144	0.104842	0.109975	0.105625
1924.96	0.096718	0.092559	0.094298	0.100905	0.079521	0.088911	0.087793	0.08659	0.098337	0.104127	0.109627	0.105216
1926.89	0.096162	0.092323	0.094074	0.100578	0.079463	0.088478	0.087813	0.086613	0.098316	0.104082	0.109491	0.105384
1928.82	0.096285	0.092482	0.094185	0.10073	0.07956	0.088613	0.087929	0.086712	0.09843	0.104197	0.109584	0.105523
1930.74	0.096462	0.092645	0.094347	0.100895	0.079706	0.088746	0.088065	0.08689	0.098593	0.104353	0.109679	0.105676
1932.67	0.096811	0.092994	0.094602	0.101171	0.079938	0.089038	0.088236	0.087076	0.098785	0.104588	0.109895	0.105875
1934.6	0.096883	0.093067	0.094649	0.101192	0.080067	0.089046	0.088323	0.087167	0.098819	0.104659	0.110084	0.105958
1936.53	0.096962	0.09309	0.09477	0.10126	0.080151	0.089117	0.088463	0.087309	0.098917	0.104694	0.110267	0.106052
1938.46	0.097137	0.093313	0.094948	0.101495	0.080347	0.08936	0.088692	0.087548	0.099101	0.10494	0.110474	0.106179
1940.39	0.098387	0.09437	0.095758	0.102176	0.08076	0.090367	0.089032	0.087789	0.099806	0.105606	0.110927	0.106567
1942.32	0.099737	0.095273	0.096598	0.103013	0.081195	0.091544	0.089254	0.087909	0.100281	0.105991	0.111488	0.106763
1944.25	0.098781	0.09444	0.096021	0.10268	0.080971	0.090816	0.089102	0.087953	0.099788	0.105694	0.111333	0.106509
1946.18	0.098056	0.093908	0.095566	0.102242	0.080752	0.090217	0.089076	0.087997	0.099578	0.105598	0.111137	0.106573
1948.1	0.097706	0.093688	0.095338	0.10201	0.080775	0.089931	0.089136	0.088092	0.099389	0.105511	0.110987	0.106604
1950.03	0.09748	0.093578	0.095258	0.1019	0.0808	0.089796	0.089188	0.088208	0.099329	0.105502	0.110988	0.106679
1951.96	0.097544	0.09366	0.095332	0.101968	0.080889	0.089906	0.089284	0.08834	0.099376	0.105568	0.111173	0.106718
1953.89	0.097866	0.093898	0.095555	0.102183	0.081061	0.09019	0.089448	0.088476	0.099532	0.105788	0.111328	0.106792
1955.82	0.098039	0.093932	0.095664	0.102292	0.081193	0.090354	0.089555	0.088522	0.099618	0.105829	0.111456	0.106883
1957.75	0.097758	0.093784	0.095512	0.102157	0.081129	0.090182	0.089578	0.088545	0.099554	0.105787	0.111406	0.106941
1959.68	0.097809	0.093847	0.095566	0.102258	0.081159	0.090308	0.089664	0.088654	0.099658	0.10591	0.111501	0.107086
1961.61	0.098	0.093956	0.095727	0.102424	0.081299	0.09048	0.089792	0.088827	0.099787	0.106037	0.111666	0.107255
1963.53	0.098135	0.094194	0.095918	0.102541	0.081433	0.090603	0.089905	0.089006	0.099918	0.106235	0.111749	0.107382
1965.46	0.099254	0.095087	0.096663	0.103176	0.081804	0.091422	0.090223	0.089206	0.100589	0.106817	0.112088	0.107785
1967.39	0.099841	0.095398	0.096916	0.103547	0.082171	0.091914	0.090365	0.089247	0.100736	0.106866	0.112404	0.107859
1969.32	0.098769	0.094664	0.09633	0.103078	0.082025	0.091184	0.09024	0.089273	0.100259	0.106435	0.112195	0.107671
1971.25	0.09839	0.094504	0.096216	0.102929	0.081956	0.090935	0.090262	0.089348	0.100294	0.106493	0.112084	0.107819
1973.18	0.098484	0.094646	0.096351	0.103043	0.082105	0.091026	0.090391	0.089481	0.100456	0.106611	0.112249	0.107969
1975.11	0.098571	0.094783	0.096451	0.103162	0.082262	0.09113	0.090542	0.08958	0.100586	0.106674	0.11236	0.1081
1977.04	0.098711	0.094883	0.096523	0.103256	0.082465	0.09124	0.09062	0.089659	0.100693	0.106761	0.112436	0.108219
1978.97	0.098852	0.094995	0.09662	0.103355	0.082604	0.09137	0.090691	0.089781	0.100813	0.106831	0.112628	0.108293
1980.89	0.098953	0.095136	0.096743	0.10346	0.082682	0.091518	0.090843	0.089944	0.100918	0.106963	0.112749	0.108379
1982.82	0.099044	0.095276	0.096867	0.103552	0.082837	0.091676	0.090987	0.090073	0.101049	0.107128	0.112868	0.108499
1984.75	0.09917	0.095406	0.096973	0.103656	0.082978	0.091811	0.09111	0.090215	0.101193	0.107291	0.113006	0.108612
1986.68	0.099805	0.095886	0.097344	0.104036	0.083245	0.092291	0.091327	0.090434	0.101517	0.107679	0.113171	0.10886
1988.61	0.100369	0.096351	0.097695	0.104426	0.08356	0.092705	0.091501	0.090647	0.101711	0.10792	0.113446	0.108984
1990.54	0.100897	0.096856	0.098201	0.104819	0.083778	0.093227	0.091727	0.090826	0.102024	0.108221	0.113727	0.109139
1992.47	0.101121	0.096956	0.098326	0.105076	0.083985	0.093596	0.091871	0.090903	0.102109	0.108271	0.114011	0.109112
1994.4	0.100022	0.096	0.097506	0.104408	0.083708	0.092635	0.091654	0.09085	0.101489	0.107785	0.113735	0.108858
1996.32	0.099668	0.09576	0.097332	0.104105	0.08363	0.092338	0.091652	0.090916	0.101364	0.107778	0.11361	0.108998
1998.25	0.099842	0.095893	0.097479	0.10421	0.083779	0.092545	0.09178	0.091057	0.101456	0.107942	0.113762	0.109185
2000.18	0.099842	0.09587	0.097509	0.104267	0.083855	0.092559	0.091883	0.091188	0.101474	0.108011	0.113868	0.10927
2002.11	0.099884	0.095956	0.09758	0.104377	0.083991	0.092633	0.09203	0.091349	0.101559	0.108068	0.114026	0.109322
2004.04	0.099998	0.096146	0.097709	0.104533	0.084167	0.092814	0.092199	0.091524	0.10175	0.108235	0.114149	0.109489
2005.97	0.100293	0.096402	0.097969	0.104747	0.084422	0.093088	0.092397	0.091771	0.102019	0.108537	0.114282	0.109757
2007.9	0.1006	0.096673	0.098238	0.104996	0.084692	0.093367	0.092662	0.092057	0.102242	0.108768	0.11449	0.109991
2009.83	0.100746	0.09687	0.098392	0.105178	0.084906	0.093533	0.092895	0.092288	0.10236	0.10892	0.114705	0.110227
2011.76	0.100946	0.097089	0.098657	0.105441	0.085223	0.093756	0.093124	0.092541	0.102623	0.109191	0.114968	0.110499
2013.68	0.101389	0.09752	0.099086	0.105834	0.085602	0.094164	0.093459	0.092911	0.103041	0.109538	0.115271	0.11079
2015.61	0.102413	0.098496	0.099868	0.10655	0.086196	0.095053	0.093929	0.09331	0.10373	0.110131	0.115742	0.11128
2017.54	0.103058	0.099132	0.100398	0.107168	0.086718	0.095708	0.094338	0.093625	0.104184	0.110495	0.116214	0.111564
2019.47	0.102649	0.098804	0.100196	0.107006	0.086764	0.095358	0.09442	0.09383	0.104083	0.110447	0.116255	0.111618
2021.4	0.102576	0.098786	0.100249	0.107014	0.086941	0.095256	0.094544	0.094009	0.104179	0.110581	0.116342	0.11188
2023.33	0.102841	0.099058	0.100511	0.107282	0.087232	0.0955	0.094784	0.094257	0.104452	0.110785	0.116608	0.112145
2025.26	0.102989	0.099216	0.100691	0.107421	0.087433	0.095673	0.094983	0.094506	0.104677	0.110984	0.116774	0.112371
2027.19	0.103178	0.099437	0.100899	0.107648	0.087678	0.095873	0.095196	0.094731	0.104856	0.111197	0.116995	0.112594
2029.11	0.103397	0.099614	0.101051	0.10784	0.087898	0.096044	0.095384	0.094958	0.10498	0.111355	0.117256	0.112769
2031.04	0.103621	0.099815	0.101204	0.107987	0.088129	0.096266	0.095605	0.095193	0.105198	0.111547	0.117469	0.112961
2032.97	0.103806	0.100035	0.10139	0.108137	0.088351	0.096486	0.095794	0.095418	0.105409	0.111767	0.117679	0.113121
2034.9	0.104033	0.100222	0.101606	0.108337	0.088579	0.096706	0.095977	0.095654	0.105573	0.111994	0.117875	0.1133
2036.83	0.104229	0.100405	0.101757	0.108506	0.088824	0.0969	0.096162	0.095857	0.105668	0.112149	0.118066	0.113473
2038.76	0.10451	0.100696	0.102	0.108682	0.089057	0.097152	0.096388	0.0961	0.105852	0.11242	0.118249	0.113665
2040.69	0.105069	0.101112	0.102431	0.109118	0.089334	0.097646	0.096638	0.096353	0.106146	0.112766	0.118572	0.11389
2042.62	0.105031	0.101087	0.10243	0.109167	0.089404	0.097645	0.096712	0.096465	0.106109	0.112773	0.11868	0.113899
2044.54	0.10477	0.100927	0.102269	0.109009	0.089443	0.097474	0.096737	0.09656	0.106038	0.112792	0.118575	0.113949
2046.47	0.104841	0.100959	0.10234	0.109106	0.089572	0.097563	0.096834	0.096765	0.1061	0.112881	0.118673	0.11406
2048.4	0.104884	0.101002	0.102435	0.109194	0.089645	0.097651	0.09696	0.096911	0.106151	0.112881	0.118806	0.114112
2050.33	0.104999	0.101104	0.102528	0.109278	0.089758	0.097813	0.097113	0.09698	0.106192	0.112997	0.118938	0.114216
2052.26	0.105106	0.101196	0.102612	0.109345	0.089914	0.0979	0.097258	0.097132	0.106255	0.11313	0.119012	0.114314
2054.19	0.105233	0.101328	0.102746	0.109479	0.090083	0.098063	0.097431	0.097317	0.106397	0.113246	0.119147	0.114449
2056.12	0.105369	0.101489	0.102901	0.109646	0.09024	0.098264	0.097585	0.097479	0.106488	0.113352	0.119287	0.114593
2058.05	0.105529	0.101679	0.103092	0.109828	0.090407	0.098413	0.097718	0.097666	0.106649	0.113541	0.119299	0.114823
2059.98	0.105734	0.10187	0.103277	0.11	0.090594	0.098588	0.097862	0.097798	0.106879	0.11374	0.119425	0.115013
2061.9	0.105902	0.102082	0.103427	0.110116	0.090765	0.098802	0.097992	0.097955	0.107019	0.113863	0.11963	0.115154
2063.83	0.106461	0.102596	0.103886	0.110465	0.091131	0.099354	0.098235	0.098183	0.107369	0.114162	0.119947	0.115398
2065.76	0.106669	0.102737	0.104068	0.110671	0.091353	0.099548	0.098372	0.098304	0.107514	0.114278	0.120109	0.115463
2067.69	0.106294	0.102465	0.103825	0.110529	0.091279	0.099233	0.098332	0.098309	0.107387	0.114173	0.120021	0.115486
2069.62	0.106321	0.102491	0.1039	0.110611	0.091405	0.099259	0.098432	0.098409	0.107514	0.114271	0.12011	0.11564
2071.55	0.106472	0.102627	0.104009	0.110723	0.091564	0.099405	0.098528	0.098522	0.10767	0.114372	0.120224	0.115769
2073.48	0.106605	0.102778	0.104091	0.110805	0.091691	0.099515	0.098605	0.098631	0.107798	0.114453	0.120334	0.115894
2075.41	0.106615	0.102812	0.1041	0.110848	0.091756	0.099564	0.098723	0.098707	0.107821	0.114517	0.12039	0.115938
2077.33	0.106685	0.102858	0.104094	0.110897	0.091845	0.099668	0.098821	0.098785	0.107854	0.114586	0.120473	0.115938
2079.26	0.1068	0.102899	0.104144	0.110917	0.091883	0.099727	0.098826	0.098839	0.107877	0.114654	0.120605	0.115938
2081.19	0.106866	0.102957	0.10419	0.11093	0.091899	0.099726	0.09885	0.098908	0.107901	0.114716	0.120676	0.116058
2083.12	0.106874	0.102981	0.104215	0.110975	0.091956	0.099741	0.098904	0.098964	0.107953	0.114796	0.120698	0.116168
2085.05	0.106885	0.103017	0.104231	0.110999	0.091994	0.099806	0.098935	0.098963	0.10798	0.114879	0.120807	0.116204
2086.98	0.106941	0.103039	0.104252	0.111034	0.092013	0.099834	0.098955	0.099004	0.107988	0.114951	0.120923	0.116199
2088.91	0.107051	0.103106	0.104353	0.111097	0.092044	0.099939	0.098932	0.099035	0.107996	0.11508	0.121005	0.116203
2090.84	0.106931	0.102945	0.104218	0.110974	0.091971	0.099877	0.098815	0.098967	0.107841	0.114957	0.12096	0.11616
2092.77	0.106629	0.102633	0.103959	0.110736	0.091804	0.099626	0.098732	0.098892	0.107668	0.114756	0.120851	0.116075
2094.69	0.106579	0.10262	0.103906	0.11071	0.091727	0.09955	0.09872	0.098923	0.107655	0.11479	0.120891	0.116062
2096.62	0.106573	0.102618	0.103887	0.110713	0.091667	0.099538	0.098675	0.098904	0.107625	0.114812	0.120952	0.116086
2098.55	0.106605	0.102619	0.103923	0.11072	0.091636	0.099595	0.098706	0.098889	0.107612	0.114849	0.121001	0.116174
2100.48	0.106583	0.102597	0.103943	0.110712	0.091602	0.099554	0.098736	0.098856	0.107574	0.114875	0.121029	0.116184
2102.41	0.106518	0.102569	0.103909	0.110685	0.091585	0.099557	0.098665	0.098819	0.10752	0.114837	0.121029	0.116216
2104.34	0.106482	0.102509	0.103824	0.110598	0.091597	0.09956	0.098644	0.098781	0.107504	0.11477	0.120947	0.116238
2106.27	0.106474	0.10249	0.103833	0.110608	0.091609	0.099551	0.098652	0.098708	0.107532	0.114749	0.120962	0.116209
2108.2	0.106482	0.102529	0.10386	0.110681	0.091617	0.099539	0.098631	0.098712	0.107549	0.114736	0.121016	0.116247
2110.12	0.106491	0.102554	0.10387	0.1107	0.091659	0.099529	0.098635	0.098768	0.107614	0.114758	0.121007	0.116334
2112.05	0.106604	0.10264	0.103964	0.110747	0.091766	0.099651	0.098711	0.098818	0.107731	0.114855	0.121075	0.116439
2113.98	0.106803	0.102755	0.104102	0.110855	0.091867	0.099813	0.098826	0.09885	0.107821	0.114966	0.121217	0.116533
2115.91	0.106772	0.102745	0.104142	0.110878	0.091879	0.099831	0.098827	0.098854	0.10779	0.114939	0.121254	0.116544
2117.84	0.106622	0.102656	0.104055	0.110775	0.091829	0.099753	0.098766	0.09881	0.107755	0.114825	0.121167	0.116464
2119.77	0.106576	0.102654	0.103977	0.110781	0.091835	0.099725	0.098768	0.098788	0.107777	0.11477	0.121102	0.116414
2121.7	0.106559	0.10264	0.103909	0.110764	0.091829	0.099708	0.098738	0.098785	0.107723	0.114759	0.121049	0.116399
2123.63	0.106593	0.102611	0.103914	0.110692	0.091785	0.099751	0.098715	0.098788	0.107712	0.11478	0.121071	0.116407
2125.56	0.106571	0.1026	0.103899	0.110637	0.091773	0.09977	0.098719	0.098773	0.1077	0.114744	0.121142	0.116353
2127.48	0.106616	0.102563	0.103902	0.110681	0.091815	0.099771	0.098705	0.098776	0.107672	0.114739	0.121205	0.116319
2129.41	0.106601	0.102456	0.10384	0.110663	0.091779	0.099733	0.098663	0.098744	0.107613	0.114716	0.121182	0.116244
2131.34	0.106496	0.102426	0.103719	0.110527	0.09164	0.099658	0.098642	0.098693	0.107541	0.1147	0.121067	0.116117
2133.27	0.106413	0.10232	0.103637	0.110394	0.091527	0.099537	0.098573	0.098648	0.10746	0.114695	0.120984	0.116051
2135.2	0.106417	0.102223	0.103554	0.110376	0.091428	0.099547	0.098543	0.098605	0.10737	0.114654	0.121	0.116019
2137.13	0.106334	0.102162	0.103384	0.11029	0.091273	0.099518	0.098495	0.098532	0.107226	0.114536	0.120946	0.115921
2139.06	0.106159	0.102034	0.103293	0.110211	0.091156	0.099415	0.098405	0.098483	0.107068	0.11444	0.120869	0.115855
2140.99	0.106075	0.101917	0.103249	0.11016	0.091054	0.099332	0.098358	0.098441	0.106951	0.114397	0.120891	0.115811
2142.91	0.106045	0.101824	0.103209	0.110063	0.091002	0.099252	0.098312	0.098381	0.106885	0.114351	0.12097	0.115804
2144.84	0.105993	0.10181	0.103171	0.110034	0.09093	0.099232	0.098279	0.098335	0.106842	0.114274	0.120977	0.115786
2146.77	0.10592	0.101742	0.10308	0.109966	0.090784	0.099195	0.098188	0.098296	0.106781	0.114187	0.120863	0.115712
2148.7	0.105799	0.101634	0.102997	0.109861	0.090679	0.099106	0.098071	0.098243	0.106668	0.114127	0.120748	0.115672
2150.63	0.105677	0.10152	0.102909	0.109768	0.09058	0.099014	0.09797	0.098129	0.106561	0.114081	0.120649	0.115588
2152.56	0.105601	0.101392	0.102841	0.109716	0.090454	0.098959	0.097916	0.097989	0.106503	0.11403	0.120537	0.115488
2154.49	0.105511	0.101343	0.10274	0.109629	0.090342	0.098885	0.097906	0.097892	0.106471	0.113957	0.120496	0.115463
2156.42	0.105424	0.101276	0.102696	0.109568	0.090289	0.098794	0.097844	0.097827	0.106484	0.113982	0.120421	0.115485
2158.35	0.105358	0.101233	0.102676	0.109561	0.090234	0.098767	0.097777	0.097758	0.106532	0.113997	0.120349	0.115479
2160.27	0.105337	0.101201	0.102638	0.109528	0.090167	0.098773	0.097683	0.09769	0.106626	0.113961	0.120314	0.115394
2162.2	0.105268	0.101043	0.102544	0.109435	0.090081	0.098704	0.097497	0.097579	0.106655	0.113929	0.120201	0.115283
2164.13	0.105072	0.100843	0.102301	0.109283	0.089877	0.098521	0.097327	0.097371	0.106481	0.113829	0.120057	0.115124
2166.06	0.104843	0.100667	0.102116	0.109098	0.089649	0.098314	0.097212	0.09717	0.106338	0.113654	0.119932	0.114962
2167.99	0.104671	0.100491	0.101943	0.108887	0.089456	0.098163	0.097052	0.097017	0.106242	0.113482	0.119789	0.114827
2169.92	0.104493	0.100308	0.101727	0.108725	0.089305	0.098012	0.096888	0.096825	0.106095	0.113373	0.119669	0.114651
2171.85	0.104333	0.100091	0.101542	0.108583	0.089115	0.097854	0.096768	0.096638	0.105966	0.113288	0.119592	0.114523
2173.78	0.104218	0.099903	0.10136	0.108435	0.088865	0.097713	0.096617	0.096476	0.105885	0.113178	0.119515	0.114397
2175.7	0.104056	0.099715	0.101189	0.108233	0.088643	0.09754	0.096415	0.096277	0.10571	0.113043	0.119374	0.114248
2177.63	0.103825	0.099458	0.100999	0.108019	0.088421	0.097338	0.096215	0.096058	0.105495	0.112873	0.119187	0.114051
2179.56	0.103595	0.099171	0.100732	0.107767	0.088169	0.097123	0.09599	0.095815	0.105295	0.112654	0.119013	0.113805
2181.49	0.103329	0.098875	0.100409	0.107512	0.08786	0.096906	0.095759	0.095594	0.105024	0.112495	0.118857	0.113603
2183.42	0.103017	0.098571	0.100142	0.107253	0.087512	0.096667	0.095542	0.095414	0.104745	0.112333	0.118713	0.113376
2185.35	0.102774	0.098351	0.099934	0.107061	0.087262	0.096469	0.095359	0.095243	0.104537	0.112123	0.118597	0.113188
2187.28	0.102581	0.09816	0.099722	0.106926	0.087084	0.096287	0.095219	0.095061	0.104343	0.111934	0.118506	0.113054
2189.21	0.102397	0.097958	0.099549	0.106743	0.086837	0.096119	0.095072	0.094871	0.1042	0.111811	0.118426	0.112917
2191.13	0.102225	0.097758	0.09938	0.106591	0.086608	0.095976	0.094924	0.094667	0.104071	0.111685	0.1183	0.112779
2193.06	0.102031	0.09756	0.099205	0.106413	0.086418	0.095814	0.094734	0.094482	0.103851	0.111533	0.118147	0.11264
2194.99	0.101783	0.097312	0.099006	0.106245	0.086174	0.095615	0.094549	0.094319	0.103682	0.111383	0.118001	0.11249
2196.92	0.101568	0.097078	0.098805	0.106049	0.085968	0.09542	0.094375	0.094131	0.103525	0.111215	0.117809	0.112348
2198.85	0.101361	0.096902	0.098643	0.105816	0.085725	0.09525	0.094185	0.093943	0.103386	0.111074	0.117642	0.112187
2200.78	0.101235	0.096735	0.098529	0.105689	0.085535	0.095065	0.094101	0.09377	0.103285	0.110983	0.117519	0.112056
2202.71	0.101149	0.096672	0.098407	0.105592	0.085414	0.094993	0.094035	0.093617	0.103212	0.110902	0.11743	0.111991
2204.64	0.101036	0.096633	0.098318	0.105537	0.085286	0.09494	0.093936	0.093493	0.10317	0.110853	0.117371	0.111964
2206.57	0.100931	0.0965	0.098203	0.105483	0.085142	0.094811	0.093794	0.093372	0.103147	0.110738	0.117288	0.111916
2208.49	0.100804	0.096373	0.098096	0.105382	0.084996	0.094702	0.093681	0.093237	0.103128	0.110632	0.117203	0.111837
2210.42	0.100637	0.09619	0.097981	0.105243	0.084841	0.094592	0.093596	0.093092	0.102984	0.11056	0.117127	0.11177
2212.35	0.100476	0.095994	0.097751	0.105067	0.084658	0.094457	0.09343	0.092919	0.102841	0.110416	0.117003	0.111651
2214.28	0.100297	0.095818	0.097562	0.10488	0.084496	0.094263	0.093217	0.0927	0.102731	0.110254	0.11685	0.111512
2216.21	0.100096	0.095647	0.097403	0.104703	0.08429	0.094093	0.09307	0.092532	0.102618	0.110127	0.116785	0.111349
2218.14	0.099948	0.095516	0.097221	0.104599	0.084086	0.093941	0.092971	0.092368	0.102526	0.110043	0.11676	0.111205
2220.07	0.099853	0.095372	0.097037	0.10448	0.083915	0.093811	0.092851	0.092232	0.102395	0.109919	0.116704	0.111119
2222	0.099719	0.095228	0.096923	0.10431	0.083736	0.093679	0.092682	0.092084	0.102248	0.10982	0.116629	0.110975
2223.92	0.099559	0.095041	0.09679	0.104208	0.083542	0.093543	0.092571	0.09192	0.102097	0.109751	0.116554	0.110805
2225.85	0.099387	0.094818	0.096607	0.104062	0.083335	0.093378	0.092446	0.09179	0.101915	0.109555	0.116438	0.110688
2227.78	0.099156	0.094616	0.096411	0.10387	0.083158	0.093246	0.092249	0.091659	0.101712	0.109417	0.116305	0.110571
2229.71	0.098939	0.094393	0.096171	0.103706	0.082888	0.093094	0.0921	0.091511	0.101505	0.109337	0.116202	0.110386
2231.64	0.098766	0.094172	0.095988	0.1035	0.082639	0.092886	0.091981	0.091348	0.10133	0.109186	0.116068	0.110236
2233.57	0.098632	0.093944	0.095826	0.103321	0.082472	0.09275	0.091884	0.091212	0.101172	0.109061	0.115968	0.110072
2235.5	0.0985	0.093786	0.095673	0.103231	0.082285	0.092656	0.091788	0.091088	0.101029	0.108966	0.115909	0.109983
2237.43	0.098404	0.09374	0.095551	0.103141	0.082131	0.0926	0.091662	0.090953	0.100915	0.108891	0.11584	0.109942
2239.36	0.098362	0.093657	0.095423	0.103021	0.081981	0.092522	0.091574	0.090825	0.10084	0.108857	0.115791	0.109885
2241.28	0.098261	0.093547	0.095309	0.102972	0.081849	0.092414	0.091522	0.090659	0.100817	0.108781	0.115733	0.10988
2243.21	0.098106	0.093433	0.095231	0.102909	0.081702	0.092336	0.09146	0.090522	0.10072	0.108708	0.115686	0.109817
2245.14	0.098	0.093343	0.095159	0.102811	0.081539	0.092323	0.091384	0.090443	0.100593	0.108671	0.115628	0.109757
2247.07	0.097921	0.093265	0.095085	0.102739	0.081481	0.092339	0.091314	0.090363	0.100501	0.10863	0.115519	0.109714
2249	0.097842	0.093175	0.094981	0.102646	0.081405	0.092278	0.091247	0.090246	0.100401	0.108564	0.115472	0.10966
2250.93	0.097839	0.093146	0.094926	0.102625	0.081316	0.092263	0.091207	0.090135	0.100377	0.108509	0.115459	0.109673
2252.86	0.09786	0.093174	0.094888	0.10263	0.081306	0.092342	0.091196	0.090047	0.100401	0.108488	0.11544	0.109705
2254.79	0.097897	0.093205	0.09483	0.102618	0.081286	0.09234	0.091158	0.089961	0.100423	0.108497	0.115482	0.109749
2256.71	0.097902	0.09319	0.094763	0.102631	0.081251	0.092333	0.091137	0.089878	0.100468	0.108487	0.115484	0.10978
2258.64	0.097833	0.093195	0.09473	0.102624	0.081217	0.092428	0.09106	0.089769	0.100485	0.108466	0.115451	0.109752
2260.57	0.097829	0.093192	0.094656	0.102631	0.081145	0.092499	0.090998	0.089598	0.100428	0.108434	0.11538	0.109726
2262.5	0.097807	0.093147	0.094546	0.102588	0.08106	0.092473	0.090964	0.089425	0.100347	0.108388	0.115302	0.109683
2264.43	0.097729	0.093051	0.094472	0.102465	0.081001	0.092425	0.090904	0.089326	0.100319	0.108367	0.115262	0.109614
2266.36	0.097667	0.092963	0.094373	0.102371	0.080879	0.092384	0.090871	0.089228	0.100217	0.108326	0.115228	0.109576
2268.29	0.097604	0.092919	0.094239	0.102305	0.080787	0.092372	0.090809	0.089153	0.1001	0.108301	0.115235	0.109547
2270.22	0.097571	0.092867	0.09413	0.102287	0.080748	0.092388	0.090762	0.089123	0.100081	0.108254	0.115263	0.109535
2272.15	0.097557	0.092827	0.094115	0.102296	0.080656	0.092359	0.09076	0.089105	0.100037	0.10825	0.1153	0.109524
2274.07	0.097537	0.092812	0.094117	0.102251	0.08059	0.092325	0.090763	0.08911	0.09999	0.108272	0.115304	0.109514
2276	0.097472	0.092721	0.094074	0.102176	0.080539	0.092259	0.090725	0.089098	0.099904	0.108203	0.115298	0.109483
2277.93	0.097356	0.092612	0.093986	0.102142	0.080427	0.092164	0.090704	0.089113	0.099829	0.108152	0.115299	0.109372
2279.86	0.097265	0.092501	0.093924	0.102113	0.080279	0.092044	0.090695	0.089182	0.099775	0.108146	0.115327	0.109304
2281.79	0.097232	0.09246	0.093943	0.102039	0.080209	0.091979	0.090718	0.089246	0.09973	0.108134	0.115379	0.109307
2283.72	0.097241	0.092492	0.093893	0.102005	0.080146	0.092023	0.090724	0.089211	0.099706	0.108143	0.115369	0.109318
2285.65	0.097364	0.092545	0.093773	0.102017	0.080141	0.092216	0.090715	0.089026	0.099624	0.108231	0.115368	0.109379
2287.58	0.097585	0.092667	0.093634	0.102031	0.080242	0.092616	0.090719	0.088746	0.099557	0.108292	0.115349	0.109472
2289.5	0.097845	0.092836	0.093472	0.102086	0.08037	0.093152	0.090723	0.088416	0.099496	0.10832	0.11531	0.10962
2291.43	0.098152	0.093056	0.093353	0.102203	0.080486	0.09368	0.090756	0.08808	0.099428	0.108358	0.115264	0.109793
2293.36	0.098495	0.09334	0.093251	0.102288	0.080622	0.094212	0.090807	0.087767	0.099397	0.108432	0.115232	0.109915
2295.29	0.098845	0.093574	0.09311	0.102294	0.080785	0.094814	0.09088	0.087432	0.099356	0.108547	0.115235	0.110043
2297.22	0.099298	0.0938	0.09293	0.102323	0.081008	0.095425	0.090872	0.087076	0.099339	0.108683	0.115211	0.110234
2299.15	0.099818	0.094158	0.092758	0.102379	0.08128	0.096165	0.090865	0.08666	0.099325	0.108779	0.115148	0.110467
2301.08	0.100298	0.094546	0.092586	0.102489	0.081567	0.096963	0.090954	0.08626	0.0993	0.108892	0.115088	0.110673
2303.01	0.100854	0.094981	0.09239	0.102609	0.081895	0.097751	0.090998	0.085906	0.099309	0.109121	0.115087	0.110947
2304.94	0.101566	0.095526	0.092116	0.102697	0.082232	0.098854	0.091027	0.085296	0.099257	0.109315	0.115089	0.111289
2306.86	0.102284	0.09609	0.091699	0.102769	0.082595	0.100204	0.091037	0.084468	0.099153	0.10938	0.114938	0.111578
2308.79	0.102895	0.096596	0.091246	0.102926	0.082975	0.101559	0.091012	0.08366	0.099065	0.109468	0.114726	0.111888
2310.72	0.103428	0.096981	0.090765	0.102959	0.083289	0.102701	0.09091	0.082776	0.098807	0.109536	0.114565	0.112157
2312.65	0.103792	0.09713	0.090229	0.102794	0.083387	0.103427	0.090634	0.082028	0.098483	0.109486	0.114395	0.112266
2314.58	0.103993	0.096998	0.089708	0.102601	0.083261	0.103803	0.090328	0.081424	0.098187	0.109416	0.114211	0.112296
2316.51	0.104348	0.097018	0.089069	0.102479	0.083201	0.104645	0.090151	0.080577	0.097914	0.109515	0.114031	0.112487
2318.44	0.104931	0.097348	0.088134	0.102438	0.083224	0.106362	0.089984	0.079227	0.09753	0.109586	0.113596	0.112804
2320.37	0.105518	0.097726	0.087042	0.102317	0.083392	0.108286	0.089642	0.077535	0.096935	0.109426	0.113069	0.113116
2322.29	0.105865	0.097831	0.08604	0.102147	0.083469	0.109747	0.08925	0.076163	0.096413	0.10919	0.112682	0.113211
2324.22	0.10569	0.097694	0.08536	0.101931	0.083263	0.110341	0.088918	0.075353	0.096002	0.108995	0.112375	0.113182
2326.15	0.105528	0.097565	0.084761	0.10164	0.083123	0.110829	0.088425	0.07446	0.095567	0.108919	0.112035	0.11328
2328.08	0.105881	0.097484	0.083836	0.10143	0.083034	0.111755	0.087941	0.07328	0.095152	0.108833	0.111672	0.11344
2330.01	0.105992	0.0973	0.082831	0.101278	0.082785	0.112575	0.087596	0.072108	0.094655	0.108623	0.111297	0.113433
2331.94	0.105501	0.097022	0.082276	0.101038	0.082336	0.112753	0.087313	0.071491	0.094194	0.108426	0.110976	0.113329
2333.87	0.105066	0.096748	0.081982	0.100754	0.081987	0.112491	0.087085	0.071424	0.093962	0.108358	0.110908	0.113362
2335.8	0.105042	0.096629	0.081534	0.100664	0.081874	0.11274	0.086871	0.071037	0.093738	0.10829	0.110782	0.113444
2337.72	0.105112	0.096765	0.081211	0.100732	0.08181	0.11324	0.086699	0.070491	0.093589	0.108198	0.110652	0.113505
2339.65	0.105396	0.096965	0.081031	0.100771	0.081971	0.11387	0.086718	0.070021	0.093505	0.108275	0.110619	0.113666
2341.58	0.105762	0.097175	0.080969	0.100949	0.082254	0.114331	0.086879	0.069917	0.093505	0.108396	0.110707	0.113868
2343.51	0.106272	0.097636	0.081525	0.101373	0.082704	0.114447	0.087287	0.070327	0.093822	0.10853	0.111046	0.11403
2345.44	0.105988	0.097491	0.082835	0.101742	0.082814	0.113193	0.088017	0.071997	0.09446	0.108631	0.111696	0.11385
2347.37	0.105174	0.0973	0.085355	0.102251	0.082921	0.109959	0.089107	0.075719	0.095753	0.109106	0.112964	0.113408
2349.3	0.10563	0.09809	0.086365	0.102548	0.083179	0.109776	0.089682	0.076708	0.096614	0.109792	0.113235	0.113776
2351.23	0.106741	0.098775	0.084371	0.102146	0.083251	0.112983	0.088964	0.073655	0.095902	0.109908	0.112156	0.11462
2353.16	0.107554	0.098988	0.081923	0.101678	0.083281	0.116215	0.087936	0.070281	0.094533	0.109655	0.111195	0.114954
2355.08	0.10848	0.099235	0.079952	0.101474	0.083535	0.118924	0.087173	0.067569	0.09362	0.109401	0.110502	0.115197
2357.01	0.10899	0.099611	0.078474	0.101328	0.083725	0.121024	0.086669	0.065383	0.092996	0.109092	0.109873	0.115582
2358.94	0.109484	0.099805	0.077827	0.101161	0.083878	0.121956	0.086319	0.064361	0.092764	0.109137	0.109665	0.115976
2360.87	0.109334	0.099789	0.077942	0.10119	0.084196	0.12208	0.086268	0.064422	0.092679	0.109136	0.109798	0.115844
2362.8	0.10917	0.099463	0.078591	0.101568	0.083988	0.121302	0.086639	0.065491	0.093092	0.109279	0.110326	0.115655
2364.73	0.109101	0.099535	0.079505	0.101676	0.084284	0.119832	0.08681	0.066856	0.093477	0.109336	0.110878	0.115634
2366.66	0.10786	0.099607	0.081243	0.10223	0.084208	0.118072	0.087792	0.069128	0.094123	0.109424	0.111491	0.11531
2368.59	0.10744	0.098906	0.083022	0.102913	0.083634	0.11542	0.088891	0.072039	0.095281	0.109968	0.112605	0.114988
2370.51	0.107618	0.098567	0.084841	0.103211	0.083846	0.112613	0.089568	0.074877	0.096329	0.110425	0.113865	0.11478
2372.44	0.107173	0.098658	0.08696	0.103549	0.08429	0.110125	0.090413	0.077575	0.097219	0.110693	0.114964	0.114677
2374.37	0.106317	0.098729	0.089154	0.104155	0.084472	0.107778	0.091443	0.080427	0.098179	0.110905	0.115949	0.114507
2376.3	0.105471	0.098534	0.091101	0.104715	0.084391	0.105447	0.092389	0.083167	0.099205	0.111187	0.116948	0.114243
2378.23	0.104627	0.098089	0.092819	0.105137	0.084008	0.103105	0.093193	0.085629	0.10014	0.111547	0.117903	0.11397
2380.16	0.103559	0.097494	0.094365	0.105529	0.083409	0.100816	0.093846	0.08789	0.100997	0.111838	0.118635	0.113664
2382.09	0.102315	0.096857	0.095669	0.105724	0.082813	0.098688	0.094316	0.089829	0.101697	0.111929	0.11919	0.113353
2384.02	0.101283	0.096316	0.096564	0.105817	0.082353	0.096919	0.094595	0.091302	0.102148	0.11194	0.119625	0.113098
2385.95	0.100667	0.095961	0.097137	0.105889	0.082031	0.095706	0.094794	0.092283	0.102461	0.112086	0.120013	0.113054
2387.87	0.100411	0.095812	0.097561	0.105981	0.081884	0.095147	0.094974	0.092924	0.102724	0.112255	0.120367	0.113196
2389.8	0.100442	0.095849	0.097879	0.106164	0.081941	0.095016	0.095225	0.093328	0.103032	0.112455	0.120558	0.113401
2391.73	0.100618	0.096026	0.098184	0.106429	0.082081	0.095075	0.095476	0.093608	0.103332	0.112662	0.120767	0.113637
2393.66	0.100828	0.096288	0.098477	0.106722	0.082205	0.095245	0.095649	0.093832	0.103593	0.112826	0.121031	0.113893
2395.59	0.101017	0.096484	0.098729	0.106908	0.082402	0.095426	0.09581	0.094035	0.103854	0.113008	0.121225	0.114103
2397.52	0.101139	0.096689	0.098963	0.107093	0.082627	0.09557	0.096048	0.094242	0.104079	0.1132	0.12142	0.114291
2399.45	0.101326	0.096925	0.099153	0.107312	0.082784	0.095747	0.096285	0.094421	0.1043	0.113427	0.121672	0.114512
2401.38	0.101541	0.097114	0.099362	0.107531	0.083	0.095979	0.096489	0.094631	0.104501	0.113714	0.12197	0.114747
2403.3	0.101797	0.097358	0.099594	0.107772	0.083243	0.096215	0.09674	0.094853	0.104753	0.113973	0.122261	0.114969
2405.23	0.102099	0.097637	0.099863	0.108044	0.083454	0.096446	0.097014	0.095108	0.105062	0.114218	0.122523	0.115193
2407.16	0.102358	0.097909	0.100134	0.108355	0.083667	0.096678	0.097289	0.095399	0.105319	0.114507	0.122767	0.115471
2409.09	0.102649	0.098196	0.100367	0.108609	0.0839	0.0969	0.097524	0.095657	0.105564	0.114796	0.123041	0.115779
2411.02	0.102865	0.098447	0.10064	0.108872	0.084139	0.097063	0.097754	0.095917	0.105792	0.115045	0.123282	0.116072
2412.95	0.103072	0.098671	0.100914	0.109107	0.084375	0.097254	0.097986	0.096152	0.105964	0.115269	0.123561	0.116258
2414.88	0.103289	0.098892	0.101063	0.109266	0.084595	0.097503	0.098177	0.096394	0.106164	0.115465	0.12383	0.116409
2416.81	0.103452	0.099062	0.101226	0.109473	0.084713	0.097751	0.098386	0.096633	0.106332	0.11567	0.124031	0.116594
2418.74	0.103601	0.099219	0.101469	0.109689	0.084786	0.097996	0.098611	0.096863	0.106455	0.115942	0.124293	0.116803
2420.66	0.103787	0.099375	0.101722	0.109938	0.084993	0.098249	0.098893	0.09717	0.10665	0.116251	0.124596	0.117082
2422.59	0.104054	0.099602	0.101988	0.110196	0.085204	0.098481	0.099193	0.097467	0.106884	0.116527	0.124905	0.117351
2424.52	0.104317	0.099916	0.102265	0.110454	0.085405	0.098746	0.099496	0.097777	0.107137	0.116857	0.125233	0.11764
2426.45	0.104618	0.100201	0.102532	0.110786	0.085685	0.099026	0.099851	0.09814	0.107445	0.117207	0.125602	0.117971
2428.38	0.104953	0.100488	0.102808	0.111108	0.085957	0.09931	0.100196	0.098453	0.107737	0.117453	0.12597	0.118268
2430.31	0.105253	0.100779	0.103123	0.111414	0.086202	0.099581	0.100469	0.098712	0.107974	0.117764	0.126258	0.118537
2432.24	0.105523	0.101128	0.103486	0.111688	0.086458	0.099829	0.100752	0.099003	0.10824	0.118103	0.126533	0.118814
2434.17	0.105821	0.101444	0.103732	0.111966	0.086752	0.100154	0.101088	0.099296	0.108585	0.118393	0.126858	0.119139
2436.09	0.106148	0.101678	0.104024	0.112285	0.087004	0.10048	0.101411	0.099601	0.108937	0.118738	0.127198	0.11951
2438.02	0.106396	0.10202	0.104399	0.112631	0.08729	0.100812	0.101775	0.099982	0.109286	0.119102	0.127557	0.119913
2439.95	0.106756	0.102442	0.104762	0.113038	0.087643	0.101205	0.102157	0.100423	0.109667	0.119478	0.127965	0.120362
2441.88	0.107199	0.102825	0.105211	0.113415	0.087981	0.101604	0.102559	0.100832	0.110047	0.119906	0.128375	0.120785
2443.81	0.107636	0.1032	0.105638	0.113816	0.0884	0.102043	0.102956	0.101199	0.11048	0.120333	0.128754	0.12117
2445.74	0.108057	0.103625	0.106067	0.114262	0.088837	0.102479	0.103305	0.101568	0.110925	0.120694	0.129116	0.12153
2447.67	0.108398	0.104055	0.106485	0.114636	0.089167	0.10284	0.103675	0.101897	0.111337	0.121041	0.129496	0.121854
2449.6	0.108752	0.104456	0.10683	0.11499	0.089515	0.103122	0.104003	0.102181	0.111699	0.12138	0.129835	0.122182
2451.53	0.109076	0.104805	0.107179	0.115364	0.089887	0.103442	0.104314	0.102516	0.112012	0.12166	0.130213	0.122497
2453.45	0.109419	0.105133	0.107497	0.115711	0.090178	0.1038	0.104659	0.102881	0.11233	0.12197	0.130621	0.122828
2455.38	0.109817	0.105485	0.107806	0.116011	0.090502	0.104113	0.105048	0.10321	0.112656	0.122395	0.130926	0.123209
2457.31	0.110189	0.105761	0.108189	0.116333	0.090845	0.104489	0.105441	0.103585	0.113018	0.122813	0.131319	0.123572
2459.24	0.110575	0.10611	0.108599	0.116776	0.091217	0.104879	0.105777	0.104034	0.113413	0.123221	0.131762	0.123966
2461.17	0.110945	0.106527	0.108927	0.117204	0.091578	0.105198	0.106171	0.104431	0.113757	0.123644	0.132167	0.12439
2463.1	0.1113	0.106883	0.109242	0.117562	0.091869	0.105512	0.10656	0.104797	0.114062	0.124006	0.132611	0.124793
2465.03	0.11171	0.107227	0.109583	0.117926	0.092172	0.105874	0.106855	0.10519	0.114402	0.124327	0.132987	0.125152
2466.96	0.112016	0.107544	0.109929	0.118177	0.09247	0.10625	0.107179	0.105524	0.114659	0.12468	0.13333	0.125499
2468.88	0.112282	0.107804	0.110276	0.118423	0.092748	0.106558	0.107549	0.105824	0.114895	0.125003	0.133666	0.125814
2470.81	0.112578	0.108103	0.110552	0.118765	0.093011	0.106916	0.107907	0.106219	0.115254	0.125383	0.133986	0.126136
2472.74	0.112835	0.108429	0.11087	0.119109	0.093317	0.107276	0.108241	0.106663	0.115605	0.125839	0.134363	0.1265
2474.67	0.113199	0.108795	0.111275	0.119503	0.093649	0.107599	0.108651	0.107114	0.115938	0.126287	0.134813	0.126926
2476.6	0.113597	0.109193	0.111657	0.119945	0.093998	0.108007	0.109132	0.107565	0.116335	0.126744	0.135313	0.127428
2478.53	0.114042	0.109539	0.112068	0.120412	0.094404	0.108429	0.109593	0.108001	0.116767	0.127198	0.135803	0.127895
2480.46	0.114557	0.109964	0.112551	0.120809	0.094773	0.108844	0.110012	0.108394	0.117178	0.127609	0.136256	0.128317
2482.39	0.114968	0.110404	0.113	0.12117	0.095139	0.109221	0.110378	0.108772	0.117613	0.127983	0.136661	0.128742
2484.32	0.11527	0.110786	0.113397	0.121576	0.095546	0.109554	0.110761	0.109187	0.118029	0.128316	0.137014	0.129193
2486.24	0.115599	0.111154	0.113757	0.121938	0.095877	0.109933	0.111128	0.109529	0.118447	0.128683	0.137381	0.1296
2488.17	0.115956	0.111523	0.114115	0.122269	0.0962	0.110347	0.111471	0.109864	0.118794	0.129126	0.137774	0.129925
2490.1	0.116285	0.111951	0.114532	0.122699	0.096572	0.110693	0.111877	0.110232	0.119121	0.129592	0.138119	0.130341
2492.03	0.11668	0.112361	0.114942	0.123162	0.096957	0.111058	0.112268	0.110639	0.119566	0.130002	0.138518	0.130797
2493.96	0.117128	0.112744	0.115327	0.12354	0.097359	0.111532	0.112634	0.111068	0.120008	0.130416	0.139026	0.131265
2495.89	0.117562	0.113155	0.115757	0.123893	0.097758	0.111925	0.113031	0.111462	0.120397	0.130887	0.139486	0.131754
2497.82	0.118012	0.113573	0.116178	0.124293	0.098187	0.112315	0.113442	0.111807	0.120819	0.131265	0.139864	0.132122
2499.75	0.118403	0.113992	0.116532	0.124694	0.098564	0.112708	0.113805	0.112077	0.12123	0.131628	0.14022	0.132433
2501.67	0.11871	0.11431	0.116823	0.125003	0.098861	0.11297	0.114132	0.112419	0.121563	0.131989	0.140597	0.132747
2503.6	0.119004	0.114577	0.117073	0.125212	0.099079	0.113196	0.114401	0.112765	0.12187	0.132276	0.140937	0.133054
2505.53	0.119229	0.114866	0.117323	0.125466	0.099346	0.113485	0.114623	0.113067	0.122118	0.132557	0.141202	0.133347
2507.46	0.119478	0.11509	0.117588	0.125742	0.099631	0.113778	0.114927	0.113375	0.122327	0.132866	0.141514	0.133657
2509.39	0.119768	0.115299	0.117875	0.126023	0.099909	0.114073	0.11529	0.113723	0.122567	0.133193	0.141866	0.133995
2511.32	0.120064	0.115576	0.118183	0.126368	0.100197	0.114455	0.115648	0.114104	0.122845	0.133567	0.142215	0.134383
2513.25	0.120418	0.115944	0.118543	0.1267	0.100474	0.11485	0.116018	0.114444	0.123175	0.133977	0.142665	0.134741
2515.18	0.120718	0.116256	0.118896	0.127028	0.100746	0.115174	0.116329	0.114811	0.123526	0.134351	0.143077	0.135081
2517.1	0.121016	0.116563	0.119162	0.127382	0.100976	0.115421	0.116646	0.115169	0.123819	0.134714	0.143409	0.135407
2519.03	0.121287	0.116865	0.119438	0.127671	0.10126	0.11571	0.116976	0.115507	0.124077	0.135035	0.143743	0.13571
2520.96	0.121581	0.117128	0.119759	0.127918	0.101549	0.116052	0.117234	0.115845	0.124311	0.13533	0.144038	0.136034
2522.89	0.12189	0.117406	0.120045	0.128193	0.101816	0.116367	0.117532	0.116145	0.124597	0.135677	0.14436	0.136342
2524.82	0.122159	0.117666	0.120329	0.128509	0.102078	0.116701	0.117889	0.1165	0.124917	0.136062	0.144663	0.136709
2526.75	0.122525	0.118012	0.12068	0.12886	0.10237	0.117063	0.118272	0.116912	0.125269	0.136476	0.145048	0.137122
2528.68	0.122917	0.118401	0.121106	0.129276	0.102728	0.117375	0.118673	0.117356	0.125648	0.13692	0.145454	0.137519
2530.61	0.123306	0.118801	0.121518	0.129694	0.103113	0.117797	0.119123	0.117771	0.126056	0.137344	0.145828	0.137962
2532.54	0.123732	0.119255	0.121958	0.130076	0.10356	0.118244	0.119552	0.118124	0.12657	0.137707	0.146232	0.13844
2534.46	0.124177	0.119683	0.122418	0.130478	0.104	0.118604	0.11991	0.118481	0.127023	0.13813	0.14657	0.138821
2536.39	0.12454	0.120057	0.122794	0.130857	0.10439	0.11901	0.120242	0.118864	0.12738	0.138518	0.14696	0.139194
2538.32	0.124851	0.120424	0.12313	0.131218	0.104723	0.119357	0.120547	0.119201	0.127701	0.138864	0.147344	0.139559
2540.25	0.125214	0.120779	0.123501	0.131535	0.105073	0.119653	0.120889	0.119515	0.12806	0.139255	0.147654	0.139902
2542.18	0.1256	0.121091	0.123834	0.131846	0.105447	0.119965	0.121279	0.119894	0.12841	0.139604	0.148001	0.140251
2544.11	0.125941	0.12147	0.124186	0.132218	0.105816	0.12038	0.12165	0.120305	0.128778	0.139962	0.148425	0.140702
2546.04	0.126328	0.121964	0.124648	0.132662	0.106225	0.120844	0.122023	0.120696	0.129232	0.140429	0.148884	0.141213
2547.97	0.126827	0.122335	0.125071	0.133116	0.106643	0.12131	0.122449	0.121136	0.129673	0.14089	0.149329	0.141638
2549.89	0.127265	0.122743	0.125507	0.133544	0.107072	0.121736	0.122916	0.121601	0.13008	0.141296	0.149722	0.142077
2551.82	0.12768	0.123264	0.125928	0.133983	0.107526	0.122126	0.123386	0.122026	0.13051	0.141716	0.150146	0.142518
2553.75	0.128165	0.123637	0.126293	0.134354	0.107872	0.12249	0.123795	0.122389	0.130903	0.142129	0.150587	0.142913
2555.68	0.12853	0.12395	0.126641	0.134656	0.10818	0.1228	0.124119	0.122725	0.131187	0.142475	0.15099	0.143256
2557.61	0.128758	0.124218	0.126913	0.135004	0.108488	0.123075	0.124404	0.123102	0.131442	0.142751	0.15135	0.143517
2559.54	0.12905	0.124429	0.127199	0.1353	0.108734	0.123351	0.124666	0.123447	0.131694	0.143128	0.151663	0.143823
2561.47	0.129293	0.124717	0.127475	0.135578	0.109037	0.123727	0.124983	0.123809	0.131951	0.143491	0.15202	0.144153
2563.4	0.12954	0.125076	0.127825	0.135933	0.109369	0.124123	0.125401	0.124203	0.132256	0.143858	0.152469	0.144495
2565.33	0.12994	0.125435	0.128194	0.136335	0.10969	0.124499	0.125817	0.124643	0.132611	0.144291	0.152918	0.144922
2567.25	0.130326	0.125832	0.128626	0.136729	0.110045	0.124917	0.126264	0.125089	0.133011	0.144718	0.153344	0.145354
2569.18	0.130679	0.126212	0.129108	0.137118	0.110401	0.12531	0.126721	0.125505	0.133399	0.145259	0.153762	0.14587
2571.11	0.131129	0.126574	0.129527	0.137494	0.110766	0.125704	0.127119	0.125949	0.133781	0.145734	0.154221	0.146393
2573.04	0.131545	0.126973	0.129916	0.13785	0.111158	0.126093	0.127496	0.126421	0.134147	0.146133	0.154671	0.146833
2574.97	0.13193	0.127411	0.130281	0.138262	0.111574	0.126519	0.127898	0.126875	0.134582	0.146546	0.155071	0.147212
2576.9	0.132379	0.127862	0.130731	0.138699	0.11202	0.126983	0.128338	0.127283	0.135094	0.146949	0.155506	0.147642
2578.83	0.13281	0.128378	0.131199	0.139217	0.112472	0.127427	0.128835	0.127802	0.135579	0.147457	0.155979	0.148165
2580.76	0.133264	0.128884	0.13172	0.13976	0.113007	0.127946	0.129368	0.128404	0.136092	0.147977	0.156548	0.148736
2582.68	0.133829	0.129424	0.132318	0.140322	0.113605	0.12853	0.12994	0.128955	0.136615	0.148543	0.157162	0.149366
2584.61	0.134463	0.130046	0.132892	0.140905	0.114119	0.129103	0.130531	0.129512	0.137193	0.149186	0.157752	0.149929
2586.54	0.135096	0.130612	0.133472	0.141443	0.114694	0.129658	0.131073	0.130081	0.137873	0.149754	0.158317	0.150531
2588.47	0.135658	0.131212	0.134085	0.142016	0.115301	0.13018	0.131598	0.130652	0.138445	0.150259	0.158883	0.151104
2590.4	0.136162	0.131765	0.134669	0.142606	0.11585	0.130722	0.132175	0.131199	0.138917	0.150767	0.159431	0.151563
2592.33	0.136673	0.132268	0.135177	0.143058	0.116393	0.131241	0.132682	0.131671	0.139371	0.151254	0.159983	0.152061
2594.26	0.13716	0.132751	0.135688	0.143483	0.116907	0.131668	0.133121	0.132162	0.13982	0.151693	0.160511	0.152514
2596.19	0.137559	0.133196	0.13617	0.143992	0.117403	0.132158	0.133662	0.13266	0.140307	0.152146	0.161039	0.152977
2598.12	0.138028	0.133665	0.136611	0.144451	0.117877	0.132726	0.134201	0.133176	0.1408	0.152654	0.161623	0.153541
2600.04	0.138619	0.134182	0.137108	0.144923	0.118338	0.133261	0.134708	0.133762	0.141372	0.153199	0.162166	0.154112
2601.97	0.139179	0.134717	0.137708	0.145509	0.118878	0.133807	0.135275	0.134363	0.141936	0.153832	0.162783	0.154715
2603.9	0.139736	0.135246	0.138275	0.146105	0.119502	0.134408	0.135876	0.134989	0.142425	0.154489	0.163447	0.155341
2605.83	0.140269	0.135838	0.138783	0.14665	0.12007	0.13495	0.13643	0.135615	0.142898	0.155061	0.164029	0.15599
2607.76	0.140793	0.136362	0.139311	0.147169	0.12061	0.135434	0.136974	0.136227	0.143394	0.155577	0.164663	0.15652
2609.69	0.141291	0.136821	0.139808	0.14765	0.121105	0.135963	0.137543	0.136778	0.143913	0.156087	0.165242	0.156978
2611.62	0.141748	0.137348	0.140302	0.148116	0.12153	0.136505	0.138093	0.137282	0.144399	0.156601	0.165716	0.157477
2613.55	0.142184	0.137883	0.140834	0.148623	0.122003	0.137027	0.138658	0.137849	0.144852	0.15716	0.166231	0.158025
2615.47	0.142687	0.138386	0.141369	0.149175	0.122538	0.137551	0.139257	0.138515	0.145347	0.157795	0.166825	0.158587
2617.4	0.143409	0.138997	0.141965	0.149831	0.123165	0.138163	0.139933	0.139259	0.146022	0.158449	0.167562	0.159177
2619.33	0.144138	0.139684	0.142683	0.150573	0.123822	0.138867	0.140692	0.140002	0.146751	0.159185	0.168358	0.159953
2621.26	0.144892	0.140458	0.143488	0.151259	0.124502	0.139593	0.141434	0.140792	0.147421	0.160023	0.169136	0.160807
2623.19	0.145653	0.141288	0.144303	0.151967	0.125282	0.140416	0.142167	0.141574	0.148103	0.160763	0.169868	0.161563
2625.12	0.146337	0.142026	0.145061	0.152732	0.126048	0.141168	0.142921	0.142331	0.148784	0.161445	0.17058	0.162341
2627.05	0.147052	0.142709	0.145816	0.153476	0.126824	0.141841	0.143661	0.143089	0.149494	0.162169	0.171281	0.163173
2628.98	0.147858	0.143446	0.146566	0.154153	0.127596	0.14257	0.14436	0.143797	0.15024	0.162917	0.171978	0.163883
2630.91	0.148633	0.144222	0.147256	0.154856	0.128352	0.143366	0.145057	0.144484	0.150957	0.163563	0.172687	0.164569
2632.83	0.149314	0.144978	0.147933	0.155608	0.12911	0.14408	0.145783	0.145227	0.151613	0.164189	0.173389	0.165327
2634.76	0.150094	0.145721	0.148717	0.156361	0.129885	0.144806	0.146516	0.145987	0.152282	0.164962	0.174129	0.166096
2636.69	0.150896	0.146521	0.149576	0.157082	0.130681	0.145611	0.147284	0.14677	0.153065	0.165793	0.174934	0.16687
2638.62	0.15175	0.147421	0.150411	0.157897	0.131467	0.146377	0.148096	0.147685	0.153873	0.166572	0.175676	0.16762
2640.55	0.152649	0.148305	0.151269	0.158818	0.132346	0.147207	0.148976	0.148566	0.154714	0.167371	0.176448	0.168424
2642.48	0.153436	0.149086	0.152164	0.159608	0.133242	0.14807	0.149834	0.149411	0.155506	0.168203	0.177303	0.169288
2644.41	0.154215	0.14984	0.152982	0.160324	0.134025	0.148878	0.150623	0.150224	0.156224	0.16895	0.178099	0.170047
2646.34	0.15501	0.150587	0.153658	0.161033	0.13471	0.149489	0.151323	0.150919	0.156973	0.169656	0.178808	0.170743
2648.26	0.155684	0.1513	0.154258	0.161667	0.135413	0.150169	0.152018	0.151652	0.157549	0.170319	0.17948	0.171424
2650.19	0.15628	0.151975	0.15488	0.162258	0.136143	0.150895	0.152748	0.152408	0.158154	0.170983	0.180132	0.172077
2652.12	0.156917	0.15264	0.155589	0.162964	0.136855	0.151569	0.153442	0.153159	0.158826	0.171788	0.180804	0.172741
2654.05	0.15765	0.153371	0.156264	0.163689	0.137597	0.152309	0.154139	0.153909	0.159416	0.172573	0.181545	0.173427
2655.98	0.158486	0.154105	0.156981	0.164395	0.138385	0.153063	0.154953	0.154698	0.160132	0.173341	0.182383	0.174224
2657.91	0.159291	0.154854	0.157847	0.165147	0.13917	0.153898	0.155785	0.155597	0.160938	0.174185	0.183237	0.175084
2659.84	0.160078	0.155686	0.158698	0.165952	0.13993	0.154722	0.156627	0.156496	0.161713	0.175036	0.18407	0.175952
2661.77	0.160885	0.15652	0.159534	0.166784	0.140718	0.155488	0.157455	0.15735	0.162544	0.175927	0.184955	0.176817
2663.69	0.161659	0.157231	0.160299	0.16756	0.141512	0.156258	0.158205	0.158185	0.163339	0.176726	0.185778	0.17757
2665.62	0.162366	0.157939	0.161012	0.168258	0.142235	0.156996	0.158915	0.158943	0.163954	0.177423	0.186505	0.178268
2667.55	0.163055	0.158658	0.161704	0.168895	0.142888	0.157702	0.159639	0.159696	0.164582	0.17813	0.187239	0.179018
2669.48	0.163727	0.15936	0.162437	0.16959	0.14361	0.158359	0.160379	0.160498	0.165321	0.17887	0.187946	0.179799
2671.41	0.16444	0.160067	0.1632	0.170341	0.14432	0.159003	0.16109	0.1612	0.166041	0.179684	0.188599	0.18051
2673.34	0.1652	0.160808	0.16394	0.171108	0.145017	0.159728	0.161862	0.16193	0.166747	0.180513	0.189349	0.181244
2675.27	0.165904	0.161574	0.164668	0.171828	0.145861	0.160511	0.162608	0.162734	0.167544	0.181295	0.190204	0.18207
2677.2	0.166637	0.162283	0.165409	0.172444	0.14662	0.161276	0.163313	0.163442	0.168281	0.182018	0.191001	0.182866
2679.13	0.167437	0.163026	0.166237	0.173147	0.147306	0.16199	0.163984	0.1642	0.168989	0.182732	0.191711	0.183669
2681.05	0.16827	0.163813	0.167	0.173981	0.148112	0.162712	0.164686	0.164971	0.169779	0.18348	0.192417	0.184492
2682.98	0.169001	0.164604	0.167761	0.174729	0.14902	0.163547	0.165434	0.16568	0.170563	0.184204	0.193164	0.185214
2684.91	0.169603	0.16532	0.168491	0.17532	0.149743	0.164253	0.166046	0.166343	0.171202	0.184865	0.19386	0.185876
2686.84	0.17023	0.165914	0.169104	0.175923	0.150272	0.164795	0.166598	0.166989	0.171757	0.185448	0.194411	0.18651
2688.77	0.170905	0.166476	0.16972	0.176488	0.150914	0.165378	0.167259	0.167608	0.172331	0.186032	0.194937	0.187099
2690.7	0.171572	0.167116	0.170334	0.17712	0.15166	0.166011	0.167953	0.168243	0.173004	0.186749	0.195614	0.18777
2692.63	0.172242	0.167775	0.170955	0.177824	0.152352	0.166663	0.168622	0.168994	0.173746	0.187494	0.196376	0.188443
2694.56	0.173007	0.168536	0.171686	0.178491	0.15309	0.167412	0.1693	0.169746	0.174434	0.188249	0.197178	0.189142
2696.48	0.173839	0.16941	0.172437	0.179274	0.153835	0.168166	0.170063	0.170499	0.175142	0.188983	0.198031	0.189981
2698.41	0.174605	0.170179	0.173209	0.180058	0.154536	0.168846	0.170853	0.171318	0.175859	0.189696	0.198855	0.190895
2700.34	0.175349	0.17089	0.174023	0.180797	0.155285	0.169678	0.171612	0.172126	0.176499	0.190482	0.19961	0.191712
2702.27	0.176063	0.171615	0.174781	0.181518	0.156054	0.170475	0.172391	0.172917	0.177144	0.191256	0.200328	0.192406
2704.2	0.176774	0.172313	0.175442	0.182217	0.156759	0.171159	0.173144	0.173722	0.177873	0.192014	0.201097	0.193132
2706.13	0.177677	0.173097	0.17619	0.183013	0.157511	0.171966	0.173935	0.174631	0.178604	0.192861	0.201925	0.193945
2708.06	0.178522	0.173941	0.177132	0.183788	0.15833	0.17278	0.174827	0.175564	0.179316	0.193732	0.202791	0.194766
2709.99	0.179395	0.174866	0.178161	0.184715	0.1592	0.173668	0.175785	0.176547	0.180239	0.194668	0.203773	0.195666
2711.92	0.180421	0.175936	0.179182	0.185843	0.160274	0.174745	0.176749	0.177634	0.181369	0.195797	0.204963	0.196814
2713.84	0.181475	0.176999	0.180252	0.186911	0.161396	0.175848	0.177877	0.178762	0.182463	0.196977	0.206135	0.198039
2715.77	0.182597	0.17804	0.181382	0.187955	0.162485	0.176894	0.179018	0.179948	0.183578	0.198131	0.207183	0.199144
2717.7	0.183679	0.179108	0.182464	0.18906	0.163551	0.177993	0.180068	0.181061	0.184668	0.199296	0.20827	0.200217
2719.63	0.184662	0.180102	0.183455	0.190018	0.164483	0.178985	0.181084	0.182031	0.185642	0.200356	0.209272	0.201333
2721.56	0.185564	0.180993	0.184385	0.190848	0.165367	0.179809	0.181986	0.182966	0.186563	0.201335	0.210206	0.202318
2723.49	0.186428	0.181844	0.185294	0.191725	0.166271	0.180682	0.182804	0.183893	0.187419	0.202214	0.211163	0.203177
2725.42	0.187295	0.18272	0.186158	0.192587	0.167193	0.181535	0.183596	0.184803	0.188303	0.203071	0.212027	0.204082
2727.35	0.188337	0.183788	0.187198	0.19363	0.16824	0.182494	0.184581	0.185783	0.189352	0.204082	0.212934	0.205153
2729.27	0.189405	0.184884	0.188232	0.194691	0.16936	0.183537	0.185693	0.18681	0.190361	0.205101	0.213942	0.206291
2731.2	0.190341	0.185817	0.189116	0.195524	0.170344	0.184524	0.186643	0.187776	0.191299	0.206054	0.214938	0.207297
2733.13	0.191184	0.186696	0.190067	0.196366	0.171212	0.185414	0.187435	0.188591	0.192254	0.206972	0.215879	0.208183
2735.06	0.191986	0.18741	0.190933	0.197196	0.17197	0.186182	0.18815	0.189376	0.193128	0.20786	0.21678	0.209032
2736.99	0.192789	0.188159	0.191654	0.197871	0.172703	0.186912	0.18882	0.190159	0.193925	0.208699	0.217622	0.20986
2738.92	0.193509	0.188956	0.192296	0.198584	0.173501	0.187635	0.189571	0.190897	0.194637	0.209466	0.21837	0.210625
2740.85	0.194206	0.189629	0.192953	0.199261	0.174276	0.18833	0.190229	0.191614	0.195346	0.210179	0.219059	0.211327
2742.78	0.194881	0.190278	0.19365	0.199867	0.17493	0.188903	0.190887	0.192311	0.196042	0.210845	0.219791	0.21199
2744.71	0.195512	0.190858	0.194263	0.200518	0.175467	0.189539	0.191608	0.193021	0.196686	0.211526	0.220526	0.212788
2746.63	0.196114	0.19146	0.194886	0.201128	0.17608	0.190215	0.192232	0.193722	0.197349	0.212255	0.221222	0.213566
2748.56	0.19681	0.192208	0.195701	0.201834	0.176848	0.190939	0.192969	0.194499	0.198142	0.213077	0.22206	0.214336
2750.49	0.197793	0.193141	0.19662	0.202702	0.177763	0.19183	0.193856	0.195445	0.199047	0.214096	0.223084	0.215271
2752.42	0.198854	0.194079	0.197571	0.203792	0.178763	0.192823	0.194785	0.196512	0.200012	0.215214	0.224184	0.216294
2754.35	0.199741	0.194966	0.198499	0.204799	0.179674	0.193714	0.19574	0.197503	0.200987	0.216281	0.225191	0.2173
2756.28	0.200613	0.195849	0.199424	0.205635	0.180568	0.194633	0.196677	0.198423	0.201889	0.217313	0.226163	0.218289
2758.21	0.201579	0.196728	0.200346	0.206508	0.181526	0.195596	0.197575	0.199382	0.202765	0.218257	0.227179	0.219313
2760.14	0.202518	0.197653	0.201305	0.207404	0.182446	0.196466	0.198523	0.200404	0.203727	0.219222	0.228151	0.220322
2762.06	0.203439	0.198642	0.202367	0.20836	0.18338	0.197439	0.199531	0.201429	0.204815	0.220312	0.229201	0.221355
2763.99	0.204415	0.199728	0.203426	0.209393	0.184331	0.198505	0.200611	0.202496	0.205902	0.221413	0.230298	0.222446
2765.92	0.205574	0.200883	0.204579	0.21057	0.185433	0.199636	0.201676	0.203625	0.207062	0.222593	0.231384	0.223552
2767.85	0.206862	0.20216	0.205844	0.211789	0.18676	0.200863	0.202816	0.204822	0.208289	0.223951	0.232703	0.224872
2769.78	0.208193	0.20348	0.207132	0.212975	0.188072	0.202127	0.204154	0.206169	0.209556	0.225308	0.234078	0.226407
2771.71	0.209552	0.204717	0.20844	0.214272	0.189319	0.203414	0.205442	0.207447	0.21095	0.22664	0.235386	0.227738
2773.64	0.210818	0.205967	0.209756	0.215651	0.190586	0.204698	0.20666	0.208752	0.212235	0.227973	0.2367	0.228995
2775.57	0.212197	0.207361	0.211239	0.21703	0.192006	0.206037	0.207952	0.21021	0.213574	0.229333	0.238079	0.230448
2777.5	0.213776	0.208929	0.212807	0.218557	0.193561	0.207504	0.209375	0.211734	0.21506	0.23074	0.239534	0.231946
2779.42	0.215331	0.210457	0.214261	0.220023	0.19511	0.209001	0.210838	0.213281	0.216556	0.232225	0.240963	0.233425
2781.35	0.216756	0.211997	0.215741	0.221418	0.19668	0.210526	0.212307	0.214745	0.218022	0.233806	0.242453	0.234995
2783.28	0.218403	0.213681	0.217349	0.223027	0.198339	0.212072	0.213924	0.216328	0.21952	0.235411	0.244084	0.236687
2785.21	0.220258	0.215397	0.219069	0.224829	0.200072	0.213722	0.215667	0.218104	0.221182	0.237105	0.24584	0.238408
2787.14	0.222001	0.217183	0.22087	0.226585	0.2018	0.215413	0.217362	0.219936	0.222966	0.238945	0.247644	0.240129
2789.07	0.223853	0.219108	0.222775	0.228379	0.203587	0.21721	0.21914	0.221894	0.224891	0.240911	0.249519	0.241968
2791	0.225946	0.221218	0.224864	0.230411	0.205557	0.219233	0.221133	0.223999	0.226816	0.24294	0.251624	0.244058
2792.93	0.228212	0.223326	0.227001	0.232532	0.207655	0.221344	0.223261	0.226257	0.228764	0.244974	0.253803	0.246292
2794.85	0.230405	0.225448	0.229158	0.23465	0.209732	0.223362	0.225376	0.228466	0.230738	0.247012	0.255839	0.248444
2796.78	0.232489	0.227627	0.231306	0.236707	0.211779	0.22544	0.227457	0.230642	0.232735	0.249118	0.257885	0.250511
2798.71	0.234841	0.229923	0.233595	0.238978	0.214128	0.22771	0.229769	0.233013	0.234867	0.251317	0.260156	0.252748
2800.64	0.237464	0.232451	0.236269	0.241602	0.216761	0.230242	0.232333	0.235605	0.237189	0.253832	0.262638	0.255219
2802.57	0.240224	0.23518	0.239138	0.244396	0.219442	0.232995	0.235059	0.238496	0.239781	0.256622	0.265339	0.257943
2804.5	0.243242	0.238222	0.242204	0.247449	0.222309	0.235836	0.238051	0.241617	0.242532	0.259476	0.268319	0.260859
2806.43	0.246514	0.241483	0.245492	0.250552	0.225489	0.238931	0.241252	0.244919	0.245492	0.262498	0.271371	0.263949
2808.36	0.24995	0.244903	0.24896	0.253881	0.228874	0.24223	0.244566	0.248385	0.24865	0.265755	0.274546	0.267215
2810.28	0.253716	0.248623	0.252684	0.257744	0.232512	0.245823	0.248195	0.252159	0.252146	0.269148	0.278002	0.270726
2812.21	0.25781	0.252711	0.256687	0.261851	0.236477	0.249825	0.252164	0.256263	0.25592	0.272867	0.281756	0.274489
2814.14	0.262125	0.25701	0.260992	0.266023	0.240675	0.253918	0.256411	0.260615	0.259645	0.276786	0.285679	0.27841
2816.07	0.266597	0.261503	0.2656	0.270426	0.245118	0.258182	0.260826	0.265194	0.263526	0.280777	0.289699	0.282529
2818	0.271352	0.266289	0.27039	0.275137	0.249779	0.262732	0.265407	0.269982	0.267786	0.285052	0.294025	0.286877
2819.93	0.276558	0.271504	0.275471	0.280197	0.254829	0.267625	0.270445	0.27516	0.272391	0.289583	0.29876	0.291514
2821.86	0.282162	0.277197	0.281019	0.285769	0.260236	0.272944	0.275845	0.280737	0.277284	0.294616	0.303749	0.296586
2823.79	0.288333	0.283269	0.287133	0.291811	0.266109	0.278675	0.281631	0.286742	0.282583	0.300161	0.309067	0.302167
2825.72	0.295034	0.289872	0.293785	0.298289	0.272647	0.284982	0.287926	0.293377	0.288378	0.306047	0.31513	0.308186
2827.64	0.302185	0.297195	0.300909	0.305267	0.279538	0.291647	0.294706	0.300466	0.294701	0.312379	0.32174	0.314809
2829.57	0.309947	0.304927	0.30855	0.312886	0.286775	0.298637	0.301898	0.307917	0.301685	0.31935	0.328705	0.321888
2831.5	0.318269	0.313162	0.316743	0.321064	0.294636	0.306258	0.309648	0.316059	0.309224	0.326935	0.336437	0.329545
2833.43	0.32747	0.322412	0.325886	0.329954	0.303357	0.314727	0.318328	0.325055	0.31754	0.335439	0.345103	0.338119
2835.36	0.338047	0.333007	0.336473	0.340253	0.313427	0.324414	0.328168	0.335284	0.327411	0.345469	0.355007	0.348158
2837.29	0.35083	0.345786	0.349214	0.352926	0.32546	0.336199	0.340085	0.347657	0.339438	0.357673	0.367208	0.36072
2839.22	0.367265	0.362218	0.365569	0.36919	0.340748	0.35113	0.355417	0.363562	0.35466	0.373296	0.383145	0.376799
2841.15	0.388977	0.384093	0.387241	0.390664	0.360923	0.370638	0.375369	0.384504	0.375129	0.394106	0.404336	0.39807
2843.07	0.418087	0.413341	0.416176	0.419269	0.387667	0.396455	0.401858	0.412124	0.40266	0.421967	0.432404	0.426622
2845	0.456624	0.4518	0.454361	0.456965	0.42264	0.42991	0.436566	0.44824	0.438579	0.458288	0.46914	0.464113
2846.93	0.502098	0.497532	0.499708	0.501554	0.463812	0.46939	0.47727	0.49094	0.480532	0.50076	0.512293	0.507901
2848.86	0.538303	0.53424	0.536184	0.537204	0.497452	0.501678	0.510428	0.525601	0.5137	0.534796	0.546516	0.54256
2850.79	0.544661	0.540702	0.543124	0.543859	0.505245	0.509283	0.517852	0.533364	0.519716	0.541461	0.552764	0.548174
2852.72	0.526881	0.522652	0.525737	0.526529	0.490772	0.495403	0.503313	0.51814	0.503328	0.524899	0.535585	0.529836
2854.65	0.503875	0.499194	0.502501	0.503444	0.47044	0.47585	0.482998	0.496851	0.481688	0.502834	0.512952	0.506721
2856.58	0.483308	0.478409	0.481723	0.482858	0.452044	0.458483	0.464637	0.477692	0.462559	0.483532	0.493177	0.48698
2858.51	0.466497	0.461542	0.464882	0.466313	0.437026	0.444242	0.449908	0.462227	0.447195	0.468042	0.477442	0.471331
2860.43	0.453721	0.44874	0.45212	0.45391	0.425879	0.433448	0.438868	0.450932	0.436137	0.456748	0.465989	0.459726
2862.36	0.445399	0.44033	0.443778	0.445871	0.418913	0.426648	0.431868	0.443773	0.429489	0.449791	0.458893	0.452579
2864.29	0.441608	0.436462	0.439954	0.442118	0.415859	0.423874	0.429017	0.440609	0.426592	0.446709	0.455871	0.449623
2866.22	0.441579	0.436484	0.440054	0.442149	0.416364	0.424514	0.429704	0.44095	0.427012	0.447201	0.456253	0.450077
2868.15	0.444446	0.439082	0.442842	0.44484	0.419421	0.427424	0.432782	0.443855	0.4298	0.45016	0.459018	0.4528
2870.08	0.448343	0.442815	0.446642	0.448636	0.423384	0.431335	0.4368	0.448037	0.433207	0.453694	0.462479	0.456322
2872.01	0.451498	0.446146	0.449819	0.451828	0.426878	0.43476	0.440165	0.451634	0.435982	0.456236	0.465274	0.458932
2873.94	0.453415	0.448042	0.451748	0.45375	0.429039	0.436743	0.442135	0.453776	0.43729	0.457374	0.466604	0.460125
2875.86	0.454434	0.448971	0.452881	0.454859	0.430125	0.437737	0.443072	0.454812	0.437366	0.457649	0.466801	0.460431
2877.79	0.455651	0.450311	0.454185	0.456133	0.431106	0.438766	0.443985	0.456015	0.437615	0.458027	0.467126	0.460964
2879.72	0.457796	0.452601	0.456289	0.458384	0.433126	0.440517	0.445852	0.458141	0.438941	0.459154	0.468321	0.462402
2881.65	0.461303	0.455979	0.459567	0.461855	0.436551	0.443614	0.448998	0.461336	0.441569	0.461569	0.470834	0.464885
2883.58	0.466117	0.460923	0.464341	0.466617	0.440867	0.448012	0.453409	0.465764	0.445231	0.465463	0.474726	0.468761
2885.51	0.472204	0.46717	0.470429	0.472657	0.446295	0.45333	0.458773	0.47136	0.450353	0.470526	0.480079	0.473966
2887.44	0.479296	0.474197	0.477418	0.479666	0.453023	0.459584	0.465102	0.478042	0.456773	0.476642	0.486446	0.480234
2889.37	0.487088	0.481853	0.485192	0.487208	0.460428	0.466734	0.472372	0.48542	0.463681	0.483679	0.493511	0.487565
2891.3	0.495454	0.490183	0.49358	0.495481	0.46809	0.474218	0.480105	0.493439	0.471212	0.491393	0.501224	0.495425
2893.22	0.504178	0.499198	0.502296	0.504135	0.476213	0.482068	0.48843	0.502207	0.479344	0.499677	0.509564	0.503462
2895.15	0.513487	0.50852	0.511423	0.51304	0.485025	0.490548	0.497239	0.511458	0.487881	0.508494	0.518684	0.512229
2897.08	0.523514	0.518428	0.521388	0.522874	0.494617	0.499552	0.506493	0.521187	0.49706	0.517919	0.52824	0.5219
2899.01	0.534335	0.529376	0.532308	0.533589	0.504884	0.509401	0.516383	0.531659	0.506941	0.528107	0.538458	0.532458
2900.94	0.546059	0.541405	0.544069	0.545399	0.516049	0.520289	0.527312	0.54307	0.517974	0.53931	0.549777	0.543965
2902.87	0.559121	0.554901	0.557434	0.558805	0.528765	0.532386	0.539845	0.555981	0.530636	0.552048	0.562433	0.556964
2904.8	0.57492	0.570763	0.573333	0.574409	0.543663	0.546748	0.554471	0.571281	0.545496	0.567012	0.577713	0.572307
2906.73	0.594619	0.590208	0.592733	0.593579	0.561783	0.564312	0.572331	0.589777	0.563898	0.585527	0.596535	0.591101
2908.65	0.619616	0.615113	0.617463	0.618194	0.584672	0.586272	0.59508	0.613284	0.587057	0.609211	0.620376	0.615416
2910.58	0.652506	0.647996	0.650293	0.650705	0.614641	0.614974	0.624637	0.644278	0.617641	0.640126	0.651904	0.647421
2912.51	0.694764	0.690735	0.692345	0.692471	0.653138	0.651763	0.66235	0.683816	0.657163	0.67987	0.692119	0.688212
2914.44	0.740923	0.737623	0.738313	0.737945	0.695094	0.691896	0.703726	0.726671	0.699737	0.723328	0.735581	0.732891
2916.37	0.773136	0.770178	0.771252	0.770018	0.725533	0.721249	0.733749	0.757757	0.730227	0.754163	0.766456	0.763534
2918.3	0.779613	0.776711	0.778391	0.777249	0.733904	0.729573	0.742001	0.766429	0.737212	0.760669	0.773503	0.769329
2920.23	0.769739	0.766819	0.768828	0.767829	0.727557	0.722973	0.735307	0.759324	0.728238	0.751159	0.763813	0.759222
2922.16	0.7545	0.751191	0.753664	0.752181	0.715486	0.711012	0.722507	0.745814	0.71363	0.736318	0.748331	0.743382
2924.09	0.737437	0.733569	0.736414	0.734672	0.700562	0.696654	0.707131	0.729514	0.697164	0.719364	0.731206	0.725866
2926.01	0.719027	0.714939	0.717666	0.715795	0.684043	0.680759	0.690299	0.712013	0.679435	0.701457	0.712732	0.70723
2927.94	0.699767	0.695273	0.697771	0.696385	0.666363	0.663864	0.672419	0.693902	0.660896	0.683148	0.693708	0.688154
2929.87	0.680326	0.675223	0.677708	0.676879	0.648444	0.646274	0.654562	0.675316	0.642421	0.664423	0.674253	0.668627
2931.8	0.660249	0.655237	0.657799	0.657042	0.630462	0.628897	0.636634	0.656578	0.623582	0.645178	0.654594	0.649348
2933.73	0.639446	0.634723	0.637326	0.636776	0.611621	0.611118	0.61788	0.63733	0.604227	0.625695	0.635062	0.629946
2935.66	0.618558	0.613799	0.616441	0.615871	0.592551	0.592362	0.598636	0.61766	0.584622	0.606487	0.615493	0.609915
2937.59	0.597895	0.593158	0.595542	0.595396	0.573626	0.573571	0.57939	0.598287	0.565395	0.587274	0.596102	0.590349
2939.52	0.578056	0.573088	0.575496	0.575805	0.55507	0.555638	0.561044	0.579428	0.54719	0.568998	0.577466	0.572095
2941.44	0.559712	0.554411	0.556943	0.557369	0.537906	0.538977	0.543884	0.561789	0.530513	0.552362	0.560713	0.555625
2943.37	0.54351	0.538208	0.540652	0.541117	0.522958	0.524113	0.528674	0.546365	0.516191	0.538057	0.546181	0.54139
2945.3	0.53	0.524989	0.527436	0.527761	0.510713	0.511942	0.516166	0.533528	0.504897	0.526868	0.534454	0.529685
2947.23	0.519817	0.514746	0.517386	0.517644	0.501611	0.502936	0.506526	0.523663	0.497095	0.518783	0.526214	0.521434
2949.16	0.513043	0.507879	0.510446	0.510814	0.495346	0.496767	0.500283	0.51707	0.492614	0.513886	0.521268	0.516595
2951.09	0.508857	0.503945	0.506166	0.506641	0.491586	0.493018	0.496673	0.513067	0.490156	0.511619	0.518907	0.51399
2953.02	0.506185	0.501149	0.503307	0.503578	0.489492	0.490709	0.494234	0.510381	0.48891	0.510478	0.517776	0.512616
2954.95	0.502898	0.497653	0.499825	0.499854	0.487022	0.487913	0.491399	0.507333	0.487177	0.508722	0.515883	0.510693
2956.87	0.497633	0.49212	0.494357	0.494516	0.482598	0.483608	0.486715	0.502473	0.483337	0.505024	0.51198	0.506769
2958.8	0.490468	0.484526	0.486831	0.487282	0.475997	0.47729	0.480013	0.49553	0.477603	0.498983	0.505924	0.500663
2960.73	0.481324	0.47564	0.477831	0.47827	0.467876	0.469211	0.47155	0.487084	0.469974	0.491056	0.497819	0.49266
2962.66	0.470896	0.465341	0.46753	0.468003	0.458485	0.460036	0.4619	0.477313	0.460457	0.48153	0.488121	0.482953
2964.59	0.459426	0.453812	0.456086	0.456954	0.447905	0.449676	0.451413	0.466339	0.449719	0.470505	0.477203	0.472056
2966.52	0.447341	0.441801	0.444256	0.445386	0.436547	0.438446	0.440125	0.454776	0.437842	0.458636	0.465372	0.460343
2968.45	0.435356	0.429881	0.432499	0.433677	0.425317	0.427178	0.428736	0.443332	0.425877	0.446858	0.45355	0.448593
2970.38	0.423829	0.418409	0.421168	0.422476	0.414418	0.416517	0.417859	0.432288	0.414733	0.435331	0.442186	0.437215
2972.31	0.413002	0.40774	0.410428	0.412018	0.403876	0.406405	0.407572	0.421757	0.403894	0.424533	0.431348	0.426312
2974.23	0.402858	0.397593	0.400127	0.401988	0.393986	0.396644	0.397627	0.411655	0.393557	0.414282	0.421032	0.415979
2976.16	0.393268	0.387828	0.390603	0.392427	0.384652	0.387362	0.388058	0.401951	0.383893	0.404527	0.411202	0.406277
2978.09	0.383934	0.378604	0.381397	0.383264	0.375678	0.378466	0.378882	0.39255	0.374618	0.395344	0.401898	0.397112
2980.02	0.374947	0.36957	0.372318	0.374435	0.367143	0.369706	0.36998	0.383522	0.365979	0.386633	0.393063	0.388264
2981.95	0.366466	0.36104	0.363858	0.365997	0.359029	0.361521	0.361524	0.375036	0.357942	0.378488	0.384711	0.380037
2983.88	0.35867	0.353191	0.355986	0.358102	0.351293	0.353972	0.353704	0.366974	0.350386	0.370765	0.377112	0.372408
2985.81	0.351434	0.345807	0.348648	0.350794	0.344166	0.34699	0.346492	0.359479	0.343454	0.363868	0.370245	0.365334
2987.74	0.344841	0.339095	0.341884	0.344041	0.337856	0.340741	0.339805	0.352738	0.33736	0.357831	0.363902	0.35912
2989.66	0.339055	0.333252	0.335842	0.338037	0.332321	0.335125	0.333871	0.346757	0.331958	0.352558	0.358493	0.353652
2991.59	0.334212	0.32833	0.330863	0.332989	0.327654	0.330501	0.328996	0.34162	0.327482	0.3482	0.353909	0.34899
2993.52	0.330268	0.324355	0.326818	0.328898	0.323961	0.326903	0.324994	0.337467	0.324298	0.344781	0.350282	0.345406
2995.45	0.327287	0.321345	0.323699	0.325634	0.321211	0.324084	0.32187	0.33427	0.321879	0.342341	0.34775	0.342705
2997.38	0.325421	0.319328	0.32159	0.323316	0.319529	0.322094	0.319802	0.332134	0.320258	0.340832	0.346099	0.341064
2999.31	0.324577	0.318301	0.32031	0.322062	0.318929	0.321118	0.318647	0.330754	0.319669	0.340196	0.345341	0.340387
3001.24	0.324661	0.318043	0.319777	0.321534	0.319116	0.321192	0.318216	0.330184	0.31991	0.340329	0.345251	0.340342
3003.17	0.325166	0.318508	0.319876	0.321461	0.319853	0.321863	0.318398	0.330249	0.320753	0.341063	0.345637	0.340708
3005.1	0.32599	0.319154	0.320422	0.321594	0.321016	0.322613	0.318888	0.330667	0.321808	0.342005	0.346172	0.34125
3007.02	0.327034	0.31965	0.320881	0.321831	0.322083	0.323487	0.319595	0.331321	0.322957	0.342887	0.346969	0.341983
3008.95	0.327747	0.320135	0.320992	0.322029	0.322881	0.324364	0.320189	0.331756	0.32387	0.343668	0.34773	0.342669
3010.88	0.327743	0.320143	0.320909	0.321737	0.323291	0.324726	0.320203	0.331858	0.324409	0.344192	0.348048	0.343042
3012.81	0.326968	0.319457	0.320373	0.321102	0.323135	0.324299	0.319714	0.331479	0.324274	0.344252	0.347973	0.34299
3014.74	0.325759	0.318266	0.319311	0.32029	0.32256	0.323503	0.31895	0.330795	0.32353	0.34384	0.347631	0.342807
3016.67	0.324246	0.31699	0.318251	0.31942	0.321656	0.322577	0.318079	0.329967	0.322769	0.343338	0.347327	0.342728
3018.6	0.322906	0.31592	0.317638	0.318793	0.320842	0.321592	0.317323	0.329287	0.322444	0.343072	0.347235	0.342718
3020.53	0.322233	0.315224	0.317301	0.318647	0.320446	0.321133	0.316889	0.329058	0.322446	0.34315	0.347345	0.343002
3022.45	0.321983	0.315119	0.317233	0.318837	0.320424	0.321201	0.316855	0.329257	0.322627	0.343527	0.347874	0.343711
3024.38	0.322267	0.315464	0.317742	0.319311	0.320761	0.32148	0.317234	0.329729	0.323204	0.344238	0.348685	0.344657
3026.31	0.323002	0.316212	0.318641	0.320098	0.32159	0.322109	0.31798	0.33057	0.324166	0.345279	0.34972	0.345829
3028.24	0.324008	0.317424	0.319749	0.321202	0.322841	0.323258	0.319018	0.331974	0.325583	0.346703	0.35124	0.347343
3030.17	0.325434	0.318838	0.321169	0.32269	0.324271	0.324678	0.320071	0.333408	0.3269	0.348393	0.35276	0.348789
3032.1	0.326772	0.320184	0.322488	0.324093	0.325697	0.325945	0.321202	0.334749	0.328013	0.349852	0.354027	0.35005
3034.03	0.328134	0.321808	0.323936	0.32558	0.327588	0.327491	0.32274	0.336499	0.329447	0.35154	0.355613	0.351959
3035.96	0.330096	0.323796	0.325982	0.327466	0.32993	0.329526	0.324623	0.338533	0.331557	0.353547	0.357654	0.354262
3037.89	0.332436	0.326015	0.328246	0.329549	0.332334	0.331578	0.3267	0.340808	0.333865	0.355687	0.359798	0.35666
3039.81	0.334703	0.328259	0.330451	0.331698	0.334781	0.333619	0.328773	0.343237	0.335816	0.357846	0.362087	0.358976
3041.74	0.337087	0.330612	0.33274	0.333959	0.337368	0.33599	0.330973	0.345563	0.338222	0.360218	0.364464	0.361185
3043.67	0.339583	0.333105	0.33526	0.336354	0.340108	0.338485	0.333304	0.348089	0.340676	0.36279	0.366773	0.363579
3045.6	0.342369	0.335656	0.337973	0.338996	0.342993	0.341176	0.33574	0.350879	0.343087	0.365386	0.369267	0.36623
3047.53	0.345444	0.338469	0.340819	0.341589	0.345917	0.34404	0.338287	0.353697	0.345715	0.368062	0.371945	0.368936
3049.46	0.348271	0.34129	0.343561	0.344195	0.348971	0.346607	0.340888	0.356472	0.348134	0.370689	0.374481	0.37168
3051.39	0.351266	0.344267	0.346485	0.347137	0.352258	0.3495	0.343673	0.359343	0.350952	0.373644	0.3772	0.374696
3053.32	0.354642	0.347528	0.349763	0.350329	0.355692	0.352729	0.346618	0.36253	0.35421	0.376826	0.380295	0.377881
3055.24	0.358128	0.350734	0.352903	0.353445	0.359157	0.355807	0.349485	0.365551	0.357412	0.379818	0.383238	0.380933
3057.17	0.36127	0.353853	0.355842	0.356341	0.362632	0.358849	0.352205	0.368553	0.360019	0.382664	0.386004	0.383768
3059.1	0.364301	0.357078	0.35892	0.359219	0.366005	0.361787	0.354916	0.371641	0.362815	0.385512	0.388817	0.386715
3061.03	0.367396	0.360099	0.36198	0.362075	0.36912	0.364505	0.357696	0.374537	0.365709	0.388217	0.391427	0.389467
3062.96	0.370123	0.362653	0.364618	0.364602	0.372	0.367089	0.360088	0.377071	0.367862	0.390611	0.393705	0.392007
3064.89	0.37241	0.364852	0.3669	0.366728	0.374428	0.369404	0.362014	0.379173	0.36975	0.392679	0.395555	0.394007
3066.82	0.374424	0.366841	0.368778	0.368631	0.376699	0.371347	0.363906	0.381162	0.371375	0.394424	0.397153	0.395599
3068.75	0.376594	0.369028	0.370812	0.370557	0.379203	0.373251	0.365755	0.383293	0.372911	0.396241	0.398826	0.397442
3070.68	0.37887	0.371322	0.373061	0.372693	0.38174	0.37536	0.36768	0.385628	0.374762	0.398194	0.40065	0.399323
3072.6	0.38111	0.373467	0.375156	0.374764	0.384192	0.377553	0.369808	0.387989	0.376697	0.400074	0.402647	0.40123
3074.53	0.383385	0.375559	0.377283	0.376675	0.386632	0.379654	0.371877	0.390181	0.378448	0.402081	0.404561	0.403225
3076.46	0.385592	0.377719	0.379349	0.378793	0.388995	0.381752	0.37381	0.392143	0.380083	0.403982	0.406258	0.40506
3078.39	0.387768	0.379714	0.38134	0.380828	0.391213	0.383916	0.375553	0.394226	0.381723	0.405665	0.407739	0.40661
3080.32	0.389793	0.381575	0.383421	0.382381	0.393345	0.385839	0.377184	0.396302	0.383074	0.407149	0.409392	0.40817
3082.25	0.39155	0.383327	0.385295	0.384042	0.39547	0.387503	0.378814	0.398154	0.384477	0.408393	0.410854	0.409668
3084.18	0.393289	0.385096	0.386894	0.385873	0.397592	0.389127	0.380559	0.400132	0.386088	0.410024	0.412078	0.411155
3086.11	0.395215	0.386993	0.388646	0.387646	0.399768	0.391052	0.382269	0.402117	0.387477	0.411718	0.413557	0.412611
3088.03	0.396989	0.388709	0.390431	0.389257	0.402028	0.392979	0.383774	0.403905	0.388699	0.413021	0.41476	0.414049
3089.96	0.398694	0.390476	0.392173	0.390697	0.404175	0.394643	0.385339	0.40567	0.389942	0.414305	0.415866	0.415497
3091.89	0.400787	0.392596	0.394031	0.392507	0.406479	0.396558	0.387151	0.407617	0.391322	0.415953	0.417433	0.417033
3093.82	0.402919	0.394767	0.396192	0.39468	0.408914	0.398713	0.389095	0.409731	0.393022	0.417645	0.419131	0.418792
3095.75	0.40502	0.39652	0.398126	0.396566	0.411279	0.400815	0.39079	0.411697	0.394633	0.419172	0.42049	0.420315
3097.68	0.407094	0.398228	0.399715	0.398236	0.413612	0.402748	0.392523	0.413597	0.395934	0.420568	0.421855	0.421725
3099.61	0.40916	0.400251	0.40168	0.400138	0.415942	0.404911	0.394297	0.415578	0.397416	0.421941	0.423354	0.423141
3101.54	0.411347	0.402378	0.403649	0.401983	0.41842	0.406957	0.396066	0.417468	0.398767	0.423578	0.424677	0.424592
3103.46	0.413403	0.404502	0.405628	0.403865	0.420961	0.408974	0.398173	0.419675	0.400189	0.425412	0.426296	0.426385
3105.39	0.415613	0.406659	0.407734	0.405983	0.423551	0.411323	0.400364	0.422042	0.402204	0.427262	0.428221	0.428308
3107.32	0.417932	0.408904	0.409906	0.408203	0.426123	0.413684	0.402508	0.424487	0.404275	0.429118	0.430096	0.43034
3109.25	0.420497	0.411329	0.412405	0.410375	0.428963	0.416283	0.404786	0.42717	0.406183	0.431211	0.431969	0.432339
3111.18	0.42342	0.413918	0.415245	0.412834	0.432198	0.419273	0.407297	0.429917	0.408334	0.433497	0.434058	0.434498
3113.11	0.426235	0.416578	0.418096	0.415584	0.435519	0.422197	0.409991	0.43286	0.410781	0.435888	0.436408	0.437043
3115.04	0.429025	0.419508	0.420907	0.418204	0.43863	0.424938	0.412582	0.435757	0.413359	0.438198	0.438771	0.43939
3116.97	0.432037	0.422599	0.423696	0.420914	0.4418	0.42773	0.415158	0.438632	0.415629	0.44051	0.44102	0.441724
3118.9	0.435005	0.425473	0.4264	0.423576	0.445415	0.430601	0.417833	0.441669	0.417739	0.443019	0.443423	0.444309
3120.82	0.438021	0.428389	0.429271	0.426411	0.449024	0.433606	0.420598	0.444674	0.420193	0.445858	0.446061	0.446903
3122.75	0.441291	0.431423	0.432364	0.429413	0.452573	0.436747	0.423392	0.44774	0.422894	0.448469	0.448548	0.449442
3124.68	0.444606	0.43452	0.435648	0.432532	0.456342	0.43997	0.426475	0.451366	0.425698	0.451281	0.451405	0.452434
3126.61	0.448203	0.4378	0.438872	0.435665	0.46021	0.443111	0.429748	0.454997	0.428458	0.454417	0.454444	0.455527
3128.54	0.451729	0.441126	0.442139	0.43897	0.464015	0.446497	0.433113	0.458505	0.431336	0.457394	0.457433	0.458636
3130.47	0.455596	0.445042	0.445978	0.442676	0.468212	0.450514	0.436879	0.46239	0.434733	0.460955	0.460837	0.462294
3132.4	0.459753	0.449179	0.44978	0.446239	0.472546	0.454394	0.440627	0.466186	0.438112	0.464513	0.464084	0.465712
3134.33	0.463738	0.453011	0.453415	0.44989	0.476742	0.45814	0.444296	0.470191	0.441438	0.46782	0.467493	0.468919
3136.25	0.467636	0.456944	0.457439	0.453611	0.481293	0.462085	0.44802	0.474428	0.445048	0.471506	0.471116	0.472491
3138.18	0.471353	0.460896	0.461439	0.457279	0.485769	0.46593	0.451634	0.478447	0.448713	0.474997	0.474446	0.476214
3140.11	0.475354	0.46495	0.465319	0.461054	0.490176	0.469974	0.455423	0.4825	0.452365	0.478442	0.477932	0.479809
3142.04	0.479628	0.468961	0.469396	0.465049	0.494895	0.474131	0.459341	0.486906	0.45591	0.482293	0.481534	0.483291
3143.97	0.484158	0.473164	0.473556	0.46921	0.49948	0.478255	0.463191	0.491392	0.459155	0.486047	0.485144	0.487081
3145.9	0.48872	0.477498	0.477817	0.473348	0.504231	0.482468	0.467334	0.4956	0.462893	0.489801	0.488806	0.491181
3147.83	0.493357	0.481659	0.482252	0.477674	0.509243	0.486828	0.471725	0.499982	0.467106	0.493903	0.492698	0.49542
3149.76	0.497983	0.48624	0.486746	0.48192	0.514191	0.491362	0.47605	0.504579	0.471218	0.498037	0.496736	0.499592
3151.69	0.50264	0.49104	0.491273	0.486328	0.519279	0.495878	0.480252	0.509369	0.475132	0.502121	0.500799	0.503605
3153.61	0.507444	0.495841	0.495814	0.490761	0.524595	0.500549	0.484562	0.514193	0.479177	0.50635	0.504961	0.507587
3155.54	0.512104	0.50076	0.500572	0.495337	0.530064	0.505354	0.489034	0.518847	0.483703	0.510687	0.509038	0.511825
3157.47	0.517119	0.505419	0.505445	0.500006	0.535304	0.510265	0.493514	0.523541	0.488053	0.514902	0.513342	0.516105
3159.4	0.52216	0.510001	0.509969	0.504466	0.540344	0.515121	0.497773	0.528295	0.492195	0.519072	0.51762	0.520269
3161.33	0.526786	0.514888	0.514414	0.508965	0.545494	0.519766	0.502124	0.533073	0.4963	0.523358	0.521593	0.524644
3163.26	0.531449	0.519933	0.519194	0.513455	0.550806	0.524287	0.506868	0.538048	0.500229	0.527669	0.525731	0.529068
3165.19	0.536466	0.524691	0.52416	0.518031	0.556286	0.528855	0.511488	0.542886	0.504497	0.532089	0.530122	0.533624
3167.12	0.541605	0.529276	0.529178	0.522793	0.561735	0.533752	0.516148	0.5478	0.509185	0.536558	0.534813	0.538095
3169.04	0.546845	0.534227	0.534046	0.527654	0.567374	0.538727	0.520817	0.553141	0.513506	0.541436	0.539361	0.54247
3170.97	0.552206	0.539498	0.539122	0.532629	0.57294	0.543815	0.525543	0.558538	0.518022	0.546413	0.543881	0.547237
3172.9	0.557423	0.544767	0.544158	0.537716	0.57824	0.54876	0.530381	0.56375	0.522695	0.550826	0.548342	0.551957
3174.83	0.562713	0.550106	0.549236	0.542665	0.583839	0.554049	0.535401	0.568988	0.527481	0.55539	0.552869	0.556725
3176.76	0.56809	0.555252	0.554396	0.547657	0.589271	0.559341	0.540399	0.574155	0.531932	0.5598	0.557515	0.561502
3178.69	0.572917	0.560003	0.559131	0.552314	0.594577	0.563575	0.544639	0.57904	0.535886	0.564036	0.56177	0.565592
3180.62	0.577676	0.564639	0.563863	0.556984	0.600023	0.568104	0.549081	0.584235	0.540264	0.568751	0.566375	0.569986
3182.55	0.582723	0.569501	0.568913	0.561846	0.605259	0.57315	0.554182	0.589481	0.544676	0.573448	0.570831	0.574735
3184.48	0.587787	0.574505	0.573901	0.566416	0.610474	0.578018	0.558964	0.5943	0.548897	0.577819	0.574932	0.578987
3186.4	0.593054	0.579622	0.578715	0.571109	0.616169	0.582925	0.563402	0.599213	0.553134	0.582234	0.57925	0.583292
3188.33	0.598299	0.585048	0.583591	0.576004	0.621753	0.587895	0.568345	0.604487	0.557731	0.586825	0.583645	0.588056
3190.26	0.603478	0.590192	0.588633	0.580978	0.627465	0.592755	0.573323	0.609797	0.562443	0.59119	0.588235	0.592681
3192.19	0.608307	0.59518	0.593785	0.58604	0.633005	0.59772	0.577753	0.614897	0.566997	0.595527	0.592754	0.596957
3194.12	0.613644	0.60024	0.598812	0.59118	0.638304	0.602765	0.582394	0.61995	0.571305	0.60003	0.597191	0.601443
3196.05	0.619381	0.605128	0.603779	0.595906	0.643496	0.607486	0.58706	0.624803	0.575514	0.604389	0.601469	0.605722
3197.98	0.624031	0.609613	0.608189	0.60016	0.648157	0.611488	0.591095	0.629175	0.579177	0.608046	0.605055	0.609431
3199.91	0.628326	0.614065	0.612498	0.604525	0.652997	0.615522	0.595281	0.633769	0.583074	0.611753	0.608867	0.613471
3201.83	0.632766	0.618864	0.617019	0.60882	0.658053	0.620181	0.599739	0.638345	0.58721	0.615853	0.612925	0.617738
3203.76	0.637371	0.623555	0.621657	0.613163	0.662722	0.624915	0.603937	0.642923	0.590823	0.620071	0.616711	0.621969
3205.69	0.642238	0.628136	0.626542	0.617763	0.66781	0.629478	0.608034	0.647523	0.594543	0.62406	0.620727	0.625876
3207.62	0.647375	0.632913	0.631298	0.622361	0.673511	0.634355	0.612716	0.652192	0.598885	0.628248	0.624714	0.63011
3209.55	0.652371	0.637345	0.635501	0.626802	0.678374	0.638845	0.617017	0.657045	0.603241	0.632603	0.628469	0.63411
3211.48	0.657117	0.642094	0.639802	0.631476	0.683122	0.643067	0.621235	0.662392	0.607307	0.636655	0.632708	0.637907
3213.41	0.661736	0.64712	0.644516	0.635815	0.687887	0.647446	0.625868	0.666973	0.611367	0.640643	0.636824	0.642092
3215.34	0.666289	0.65132	0.648914	0.639594	0.69237	0.651356	0.629756	0.670869	0.615038	0.644291	0.640327	0.6457
3217.27	0.670797	0.655556	0.65365	0.643922	0.697036	0.65551	0.634014	0.675703	0.61896	0.648201	0.644162	0.649707
3219.19	0.674642	0.659678	0.657441	0.64815	0.701358	0.659655	0.638085	0.680025	0.622114	0.651817	0.647602	0.65355
3221.12	0.678578	0.663815	0.660901	0.652104	0.705808	0.663907	0.641748	0.683636	0.625111	0.655259	0.651146	0.656931
3223.05	0.683411	0.668251	0.665532	0.656354	0.710309	0.667953	0.646012	0.687641	0.629308	0.659254	0.655353	0.660613
3224.98	0.688632	0.673115	0.670203	0.661078	0.714617	0.672231	0.650488	0.692449	0.633758	0.663199	0.659419	0.664697
3226.91	0.693648	0.677827	0.674885	0.665894	0.719341	0.676861	0.654742	0.69732	0.63775	0.667097	0.663331	0.668896
3228.84	0.698131	0.682368	0.679688	0.670349	0.724722	0.681287	0.65895	0.7021	0.641688	0.671328	0.667383	0.672981
3230.77	0.702737	0.687254	0.684324	0.67529	0.729916	0.685733	0.663436	0.707108	0.645962	0.675635	0.671519	0.677058
3232.7	0.707334	0.691782	0.688693	0.67988	0.734486	0.690021	0.667674	0.711502	0.650158	0.67969	0.675587	0.681105
3234.62	0.712129	0.696347	0.693316	0.684239	0.73949	0.694202	0.672102	0.716092	0.654162	0.683809	0.68012	0.685291
3236.55	0.71739	0.701223	0.698163	0.688694	0.744369	0.698751	0.676993	0.721015	0.65812	0.688262	0.684366	0.6897
3238.48	0.722103	0.706172	0.702988	0.693615	0.749014	0.703773	0.681727	0.725831	0.662357	0.692898	0.688543	0.694428
3240.41	0.726853	0.71115	0.70771	0.698745	0.75431	0.70861	0.686443	0.73059	0.666595	0.697322	0.693262	0.698999
3242.34	0.732766	0.716725	0.712972	0.704145	0.760031	0.713777	0.691697	0.735908	0.671915	0.702414	0.698184	0.704128
3244.27	0.738306	0.721918	0.718297	0.709536	0.765481	0.718938	0.696328	0.741101	0.677441	0.707284	0.70248	0.708944
3246.2	0.743426	0.726762	0.723355	0.714462	0.77071	0.723501	0.700801	0.746035	0.682126	0.711665	0.707234	0.713615
3248.13	0.749728	0.732466	0.729226	0.720344	0.776328	0.728545	0.706247	0.752274	0.687464	0.716912	0.71325	0.719219
3250.05	0.755965	0.738508	0.735071	0.72584	0.782279	0.734434	0.712095	0.758646	0.69313	0.722082	0.718994	0.724355
3251.98	0.761814	0.744984	0.741182	0.731538	0.788643	0.740595	0.718238	0.764725	0.698936	0.727796	0.724509	0.729997
3253.91	0.767643	0.750861	0.746828	0.737283	0.794222	0.74607	0.723533	0.770262	0.704362	0.733417	0.729638	0.734925
3255.84	0.773158	0.75652	0.752049	0.742665	0.799637	0.751098	0.72842	0.775721	0.709156	0.738475	0.73489	0.739893
3257.77	0.779115	0.762625	0.758032	0.748481	0.805797	0.756226	0.733998	0.781487	0.714255	0.744164	0.740313	0.745565
3259.7	0.78511	0.767999	0.763433	0.754189	0.811252	0.761774	0.739529	0.786984	0.719847	0.749448	0.745944	0.750546
3261.63	0.790927	0.77345	0.768784	0.759757	0.816746	0.767304	0.745111	0.792535	0.725206	0.754784	0.75168	0.755671
3263.56	0.796496	0.779229	0.77472	0.765462	0.822719	0.772471	0.750492	0.79815	0.730468	0.760135	0.756991	0.76127
3265.49	0.801369	0.784854	0.780158	0.771228	0.828194	0.777814	0.75555	0.803376	0.735524	0.764991	0.761969	0.76671
3267.41	0.806756	0.790407	0.785587	0.776841	0.832833	0.782941	0.760829	0.808989	0.74061	0.770597	0.767188	0.771681
3269.34	0.812507	0.795207	0.791171	0.78165	0.83813	0.787618	0.765739	0.814365	0.745993	0.775911	0.772414	0.776682
3271.27	0.81789	0.799721	0.795854	0.786116	0.843452	0.792353	0.770635	0.818747	0.750487	0.780743	0.776967	0.781237
3273.2	0.821834	0.803925	0.799416	0.790086	0.847305	0.796408	0.774892	0.822679	0.754187	0.784355	0.780683	0.784636
3275.13	0.8244	0.807316	0.802742	0.793035	0.850359	0.799257	0.777657	0.82588	0.757203	0.786573	0.783251	0.787241
3277.06	0.827165	0.810176	0.80577	0.796126	0.853401	0.801646	0.780134	0.828842	0.759525	0.789074	0.785505	0.790221
3278.99	0.830284	0.812427	0.808146	0.798727	0.855838	0.804465	0.782788	0.832018	0.761609	0.791633	0.787977	0.792689
3280.92	0.83264	0.814505	0.810218	0.801053	0.858013	0.806772	0.785146	0.8348	0.76389	0.793472	0.79034	0.794759
3282.84	0.834261	0.816697	0.812224	0.803192	0.860077	0.808179	0.787284	0.836879	0.765909	0.794853	0.792017	0.796072
3284.77	0.835986	0.818305	0.814226	0.80499	0.861683	0.809957	0.788978	0.838447	0.766646	0.796187	0.793069	0.796888
3286.7	0.837867	0.819581	0.815905	0.806607	0.863442	0.811806	0.790798	0.840032	0.76734	0.797153	0.794178	0.798564
3288.63	0.838408	0.82074	0.816594	0.807465	0.864239	0.812454	0.792006	0.841468	0.768536	0.797658	0.794713	0.799467
3290.56	0.838339	0.821142	0.817024	0.807893	0.864689	0.812826	0.792343	0.841939	0.769123	0.798332	0.794871	0.799116
3292.49	0.838014	0.820996	0.816654	0.807489	0.864804	0.812905	0.792236	0.841332	0.767983	0.797423	0.794147	0.797861
3294.42	0.837522	0.82077	0.815621	0.807048	0.864532	0.812487	0.791913	0.84144	0.767158	0.7963	0.793227	0.797243
3296.35	0.837727	0.820203	0.815045	0.8066	0.864467	0.812498	0.791215	0.841438	0.7666	0.795576	0.79257	0.79686
3298.28	0.836546	0.818881	0.813739	0.805971	0.863642	0.811628	0.790006	0.840175	0.764412	0.79347	0.791181	0.794665
3300.2	0.834678	0.817963	0.81282	0.805209	0.862443	0.810337	0.789279	0.839558	0.762596	0.791962	0.789806	0.792831
3302.13	0.833279	0.816703	0.811914	0.803886	0.861139	0.80932	0.788383	0.838586	0.761181	0.790665	0.78864	0.791785
3304.06	0.831422	0.814629	0.80991	0.802454	0.859531	0.808049	0.787182	0.836976	0.759273	0.788879	0.787133	0.790179
3305.99	0.83032	0.813516	0.808613	0.801538	0.858304	0.807311	0.786325	0.836404	0.757655	0.786893	0.785373	0.788968
3307.92	0.828874	0.812369	0.807497	0.800131	0.856981	0.806072	0.785188	0.835026	0.755722	0.784455	0.783473	0.787043
3309.85	0.826649	0.810304	0.805716	0.797808	0.855061	0.803805	0.783535	0.8326	0.753509	0.782217	0.780741	0.784119
3311.78	0.825213	0.808519	0.804032	0.79636	0.85341	0.802158	0.781848	0.831455	0.751055	0.780301	0.77794	0.781669
3313.71	0.822851	0.806444	0.801678	0.794329	0.851418	0.800273	0.779622	0.829808	0.748155	0.777544	0.775543	0.779029
3315.63	0.821054	0.804769	0.79965	0.79186	0.849666	0.798702	0.777734	0.827947	0.74572	0.774388	0.773371	0.776235
3317.56	0.819163	0.80245	0.797696	0.790302	0.847371	0.796887	0.775771	0.825382	0.743181	0.77152	0.770302	0.773578
3319.49	0.816454	0.799411	0.795524	0.788448	0.844592	0.794499	0.7734	0.822986	0.740687	0.769505	0.768181	0.771159
3321.42	0.814443	0.797614	0.793585	0.786217	0.842749	0.792329	0.771193	0.821631	0.738412	0.767515	0.766192	0.768524
3323.35	0.8122	0.795972	0.791231	0.784253	0.840899	0.790107	0.769262	0.819646	0.736128	0.764845	0.763396	0.766123
3325.28	0.809901	0.793907	0.789192	0.782097	0.839002	0.788493	0.767236	0.817834	0.733229	0.762001	0.76063	0.763385
3327.21	0.808064	0.791897	0.787407	0.779947	0.837262	0.786857	0.764817	0.815742	0.730646	0.759366	0.757756	0.760754
3329.14	0.806345	0.789861	0.785452	0.778017	0.835383	0.785194	0.762479	0.813547	0.7285	0.756895	0.755166	0.758528
3331.07	0.80447	0.787679	0.783478	0.776614	0.833503	0.783268	0.76071	0.811634	0.726194	0.754685	0.753049	0.75636
3332.99	0.80294	0.785748	0.781648	0.775451	0.831896	0.78102	0.759137	0.809788	0.724082	0.752695	0.751286	0.754235
3334.92	0.800603	0.783842	0.779923	0.773043	0.829994	0.779328	0.756815	0.808098	0.721636	0.749651	0.748672	0.751649
3336.85	0.797581	0.781005	0.777151	0.770183	0.826942	0.776592	0.753821	0.805609	0.71842	0.746353	0.745234	0.748344
3338.78	0.795328	0.778225	0.774372	0.76839	0.824363	0.773888	0.751534	0.803129	0.715711	0.744217	0.742472	0.745797
3340.71	0.793329	0.77658	0.772283	0.766381	0.822335	0.772001	0.749628	0.800772	0.713576	0.74206	0.739824	0.74331
3342.64	0.79144	0.774826	0.770229	0.764177	0.820362	0.769761	0.747294	0.798524	0.711113	0.739226	0.737218	0.740744
3344.57	0.789469	0.772578	0.768655	0.762449	0.818838	0.767723	0.745312	0.796894	0.70853	0.736505	0.735082	0.738995
3346.5	0.787822	0.770628	0.767024	0.760445	0.816566	0.766226	0.743447	0.795235	0.705973	0.734492	0.732837	0.736694
3348.42	0.786137	0.76896	0.765272	0.758593	0.814888	0.764499	0.741589	0.793537	0.703568	0.732234	0.730713	0.734321
3350.35	0.783963	0.76741	0.763382	0.756895	0.813053	0.762353	0.739726	0.79156	0.700988	0.729498	0.728552	0.7323
3352.28	0.782099	0.765667	0.761429	0.755007	0.811187	0.76103	0.73781	0.78943	0.698633	0.727032	0.7262	0.730152
3354.21	0.780374	0.763912	0.759782	0.753244	0.809519	0.759636	0.735469	0.787233	0.696764	0.724921	0.723601	0.727197
3356.14	0.778005	0.761555	0.757103	0.750467	0.807048	0.756462	0.732256	0.784445	0.693927	0.722096	0.720468	0.724257
3358.07	0.775659	0.759103	0.754439	0.748288	0.804687	0.753521	0.729902	0.782127	0.690976	0.719443	0.717685	0.722014
3360	0.773523	0.756796	0.752545	0.746297	0.802066	0.751182	0.727834	0.780077	0.688903	0.717072	0.715751	0.719626
3361.93	0.771158	0.753987	0.750292	0.743821	0.799371	0.748816	0.725365	0.777524	0.686601	0.714227	0.713552	0.716771
3363.86	0.768741	0.751731	0.748242	0.742331	0.79711	0.746853	0.723329	0.775262	0.684273	0.712172	0.71108	0.714311
3365.78	0.766637	0.74995	0.745878	0.740613	0.794812	0.744847	0.720911	0.773268	0.681657	0.709617	0.708354	0.711824
3367.71	0.764627	0.747645	0.743639	0.737916	0.792304	0.742106	0.718061	0.770897	0.678762	0.706269	0.705454	0.708964
3369.64	0.761866	0.745517	0.741269	0.734938	0.789979	0.739523	0.715569	0.768757	0.676085	0.703545	0.702649	0.706496
3371.57	0.759419	0.743197	0.738524	0.732593	0.787376	0.738044	0.713542	0.76684	0.673477	0.700995	0.700027	0.704232
3373.5	0.757049	0.740574	0.736613	0.73022	0.784755	0.735092	0.711196	0.764018	0.671014	0.698686	0.697459	0.701178
3375.43	0.754238	0.738072	0.73455	0.727967	0.782224	0.731883	0.70863	0.761081	0.668222	0.696665	0.694868	0.698268
3377.36	0.751605	0.735381	0.731353	0.725641	0.779057	0.729529	0.705991	0.758406	0.665316	0.693954	0.691994	0.696209
3379.29	0.74897	0.732924	0.728757	0.723403	0.776141	0.727049	0.703062	0.755818	0.662491	0.690951	0.689011	0.693349
3381.21	0.746624	0.730543	0.727037	0.721115	0.774149	0.724926	0.700251	0.75355	0.659899	0.688168	0.686629	0.690171
3383.14	0.744478	0.728189	0.724849	0.718261	0.771727	0.722621	0.69796	0.750946	0.657639	0.68547	0.684184	0.687625
3385.07	0.741669	0.724937	0.721543	0.715591	0.768342	0.719494	0.694837	0.747906	0.654287	0.682234	0.681027	0.684438
3387	0.73858	0.721908	0.718587	0.713179	0.765694	0.716791	0.692015	0.745179	0.651757	0.679553	0.678186	0.681789
3388.93	0.736907	0.720352	0.71682	0.711311	0.763775	0.714814	0.690073	0.743166	0.650126	0.677629	0.676093	0.679952
3390.86	0.736061	0.719116	0.715528	0.709632	0.760971	0.713543	0.68801	0.741448	0.648423	0.675726	0.674357	0.678119
3392.79	0.732351	0.715723	0.712042	0.706017	0.757019	0.710593	0.684424	0.737156	0.644681	0.672012	0.670513	0.674403
3394.72	0.728807	0.712481	0.708632	0.703012	0.754105	0.706812	0.681263	0.733784	0.641287	0.668512	0.66722	0.670875
3396.64	0.726356	0.709899	0.705886	0.700562	0.751116	0.70342	0.678815	0.731213	0.638455	0.665876	0.664938	0.668291
3398.57	0.723184	0.706516	0.702094	0.697338	0.747538	0.699875	0.675533	0.727521	0.63456	0.662555	0.661762	0.664559
3400.5	0.720863	0.703856	0.69973	0.694634	0.74486	0.697492	0.672615	0.724793	0.632291	0.659971	0.659384	0.661859
3402.43	0.717362	0.700506	0.697041	0.691216	0.741047	0.694555	0.669163	0.721194	0.629193	0.656699	0.655933	0.658821
3404.36	0.713447	0.696876	0.693447	0.688041	0.737056	0.69105	0.666089	0.717726	0.62579	0.6532	0.652548	0.655605
3406.29	0.710249	0.694148	0.690338	0.685417	0.733886	0.687891	0.663304	0.714777	0.6235	0.650248	0.649732	0.652719
3408.22	0.70699	0.691224	0.68738	0.682786	0.73039	0.685152	0.660175	0.711867	0.620853	0.647552	0.646652	0.649501
3410.15	0.703662	0.687757	0.684185	0.679486	0.726744	0.682135	0.657085	0.708798	0.617486	0.644609	0.643544	0.646801
3412.08	0.700462	0.684513	0.681035	0.676279	0.723799	0.678705	0.653987	0.705509	0.61403	0.640691	0.640272	0.643666
3414	0.696876	0.680868	0.677651	0.67309	0.719954	0.674752	0.650267	0.701731	0.610337	0.636733	0.636838	0.639679
3415.93	0.693146	0.67713	0.673781	0.669322	0.715126	0.670446	0.646269	0.697986	0.606867	0.633726	0.633158	0.635891
3417.86	0.690402	0.674381	0.670931	0.666584	0.711317	0.667249	0.643296	0.694995	0.604116	0.631346	0.630339	0.63293
3419.79	0.686755	0.670628	0.66757	0.663022	0.707078	0.664238	0.639662	0.690767	0.600592	0.627399	0.626863	0.629152
3421.72	0.681539	0.665204	0.661774	0.657582	0.701812	0.65843	0.634245	0.685289	0.595527	0.622125	0.621734	0.623359
3423.65	0.676986	0.661006	0.657401	0.653492	0.697729	0.653527	0.630207	0.681073	0.591762	0.6184	0.617945	0.619125
3425.58	0.67339	0.657479	0.654336	0.650158	0.694324	0.65097	0.627178	0.677531	0.588739	0.615134	0.614854	0.616498
3427.51	0.670464	0.65374	0.65105	0.646549	0.690862	0.647761	0.623899	0.674122	0.585092	0.61176	0.6113	0.612993
3429.43	0.666594	0.650268	0.64751	0.642915	0.686921	0.64374	0.620276	0.670445	0.581298	0.608397	0.607686	0.609281
3431.36	0.66208	0.646206	0.643473	0.638587	0.681943	0.639335	0.615684	0.665709	0.576388	0.60382	0.603818	0.605671
3433.29	0.657933	0.641803	0.639217	0.634257	0.677248	0.635242	0.611496	0.661394	0.571621	0.599366	0.599872	0.601627
3435.22	0.654299	0.63789	0.635218	0.63077	0.672943	0.631285	0.607947	0.657428	0.568397	0.596126	0.596016	0.597761
3437.15	0.649774	0.633217	0.630491	0.626666	0.66802	0.62653	0.603522	0.652888	0.564979	0.592056	0.591416	0.592935
3439.08	0.645033	0.628756	0.626139	0.622732	0.663296	0.621665	0.599272	0.648485	0.560921	0.587575	0.587331	0.588589
3441.01	0.641141	0.625056	0.622365	0.618667	0.6585	0.617666	0.595007	0.644029	0.557158	0.583833	0.583731	0.585144
3442.94	0.636044	0.620017	0.617115	0.613549	0.653296	0.613119	0.589932	0.638944	0.552829	0.579388	0.579029	0.579947
3444.87	0.632855	0.61678	0.614095	0.610966	0.64963	0.610057	0.586973	0.635367	0.55024	0.57638	0.576412	0.576914
3446.79	0.627514	0.611749	0.608983	0.605758	0.643691	0.604869	0.581451	0.629346	0.545321	0.570675	0.571326	0.571797
3448.72	0.620652	0.604952	0.601746	0.59898	0.637301	0.598156	0.575088	0.623162	0.53852	0.563888	0.564595	0.565207
3450.65	0.617045	0.601252	0.598639	0.595521	0.633842	0.594749	0.572018	0.619902	0.53518	0.560999	0.561212	0.562359
3452.58	0.612078	0.596718	0.594758	0.590924	0.628991	0.590546	0.567862	0.615119	0.530897	0.556756	0.557291	0.558437
3454.51	0.607063	0.591591	0.589615	0.586186	0.623682	0.585905	0.563559	0.610335	0.525936	0.551855	0.553036	0.553766
3456.44	0.602456	0.586633	0.584743	0.581505	0.618517	0.581102	0.558921	0.605362	0.521556	0.54753	0.548663	0.548692
3458.37	0.597799	0.582259	0.580191	0.576855	0.613345	0.576619	0.554626	0.600576	0.517434	0.543744	0.544519	0.544385
3460.3	0.593264	0.577899	0.575648	0.57258	0.608419	0.572254	0.550372	0.596189	0.512887	0.53942	0.540177	0.540539
3462.22	0.587244	0.572219	0.569864	0.567235	0.602538	0.566694	0.544515	0.590767	0.507648	0.533737	0.535022	0.534848
3464.15	0.582077	0.567051	0.564745	0.562146	0.597353	0.561883	0.539574	0.585759	0.503006	0.529164	0.530313	0.529963
3466.08	0.578065	0.562601	0.560529	0.55804	0.593263	0.557895	0.535564	0.58138	0.499384	0.525419	0.52598	0.526084
3468.01	0.5729	0.557449	0.555266	0.552842	0.58789	0.552867	0.530733	0.576108	0.494949	0.520635	0.521129	0.521201
3469.94	0.567748	0.552501	0.550438	0.547459	0.582407	0.54753	0.526157	0.571041	0.490166	0.515927	0.516796	0.516887
3471.87	0.562543	0.547393	0.545449	0.542843	0.576886	0.542369	0.521097	0.566196	0.485174	0.51104	0.512197	0.512393
3473.8	0.556883	0.542211	0.540129	0.537855	0.571043	0.537253	0.515859	0.560555	0.480058	0.505864	0.507286	0.50756
3475.73	0.550933	0.536584	0.534338	0.531788	0.565065	0.531343	0.510113	0.554206	0.474878	0.500139	0.502098	0.501589
3477.66	0.546297	0.531729	0.529895	0.527495	0.560347	0.526865	0.505836	0.549703	0.470818	0.496097	0.498163	0.497182
3479.58	0.542347	0.527799	0.526386	0.523748	0.55561	0.523275	0.502346	0.545103	0.467343	0.492901	0.494439	0.493539
3481.51	0.536246	0.521699	0.520028	0.517125	0.548701	0.516742	0.495768	0.538238	0.461779	0.486994	0.487918	0.486987
3483.44	0.529452	0.514819	0.512837	0.51076	0.542229	0.509974	0.489195	0.532188	0.455635	0.480808	0.482146	0.480967
3485.37	0.525232	0.510834	0.508937	0.507135	0.538216	0.506386	0.485777	0.528498	0.451726	0.477363	0.478873	0.477819
3487.3	0.520084	0.505735	0.504	0.501985	0.532549	0.501216	0.48074	0.522783	0.447088	0.472236	0.47414	0.47283
3489.23	0.513804	0.499447	0.497468	0.495753	0.526136	0.49479	0.474682	0.516468	0.441494	0.466216	0.4687	0.466757
3491.16	0.508638	0.494048	0.492326	0.490297	0.520672	0.489851	0.469923	0.511463	0.436673	0.461788	0.464003	0.462239
3493.09	0.503491	0.488916	0.487697	0.485462	0.515161	0.485377	0.465189	0.506316	0.432172	0.457569	0.459628	0.458073
3495.01	0.498187	0.483691	0.482416	0.480383	0.50935	0.480161	0.460127	0.500906	0.426992	0.452654	0.454693	0.453364
3496.94	0.492211	0.477613	0.47606	0.474116	0.50282	0.473649	0.453991	0.494642	0.421274	0.446924	0.448952	0.447167
3498.87	0.487318	0.473219	0.471265	0.469348	0.498044	0.469019	0.449161	0.489861	0.417374	0.442979	0.44498	0.442298
3500.8	0.484195	0.470051	0.467813	0.465921	0.493764	0.465935	0.445579	0.485824	0.414527	0.439988	0.441571	0.438831
3502.73	0.477784	0.463175	0.461256	0.459607	0.486359	0.459351	0.438869	0.478161	0.408723	0.43328	0.43516	0.432548
3504.66	0.468836	0.454391	0.452957	0.451545	0.478602	0.450761	0.4311	0.470102	0.401027	0.42537	0.428123	0.424975
3506.59	0.463921	0.449853	0.448715	0.447148	0.474199	0.446443	0.427466	0.466362	0.396991	0.421946	0.424562	0.421696
3508.52	0.45913	0.445331	0.444212	0.442498	0.468707	0.441904	0.422573	0.46124	0.393062	0.41755	0.420128	0.417671
3510.45	0.451466	0.437571	0.436446	0.435026	0.46113	0.434269	0.414953	0.453431	0.386226	0.410182	0.413226	0.41018
3512.37	0.444943	0.431545	0.430227	0.429117	0.455309	0.42856	0.409899	0.44781	0.380847	0.405126	0.40829	0.40491
3514.3	0.43909	0.426116	0.424737	0.423536	0.449449	0.423166	0.404898	0.442505	0.37573	0.400298	0.403638	0.400216
3516.23	0.433708	0.420643	0.41961	0.418217	0.44349	0.417833	0.399586	0.43699	0.370517	0.395544	0.399005	0.39578
3518.16	0.428147	0.414762	0.413762	0.412536	0.437257	0.412181	0.393849	0.430761	0.365446	0.39051	0.393727	0.390473
3520.09	0.423243	0.409665	0.408439	0.407449	0.431618	0.407359	0.388878	0.425532	0.360804	0.386044	0.389099	0.385529
3522.02	0.41947	0.405902	0.404538	0.403306	0.426395	0.403675	0.384497	0.420905	0.357127	0.382435	0.385268	0.381432
3523.95	0.41327	0.399479	0.398078	0.396598	0.419401	0.397246	0.377499	0.413722	0.351273	0.375883	0.379156	0.374517
3525.88	0.406918	0.393225	0.392019	0.390772	0.413237	0.391302	0.371533	0.407429	0.346027	0.370442	0.373699	0.369292
3527.8	0.400032	0.386204	0.385121	0.384176	0.406075	0.384423	0.364969	0.400131	0.340045	0.364049	0.367565	0.363487
3529.73	0.392057	0.378622	0.377457	0.376682	0.398899	0.376822	0.358043	0.392889	0.33335	0.357003	0.361328	0.356761
3531.66	0.385229	0.372475	0.371417	0.370752	0.393176	0.370715	0.352746	0.387646	0.328023	0.352134	0.356167	0.351559
3533.59	0.380354	0.367454	0.366564	0.365674	0.387859	0.36588	0.348478	0.383165	0.323561	0.348287	0.351962	0.347655
3535.52	0.375271	0.362074	0.361118	0.360415	0.381835	0.360852	0.343083	0.377265	0.318984	0.343272	0.347193	0.342745
3537.45	0.367546	0.354576	0.353756	0.353423	0.37453	0.35359	0.336036	0.369961	0.312359	0.336507	0.340546	0.33559
3539.38	0.3615	0.348767	0.348233	0.347782	0.368862	0.347833	0.331096	0.364827	0.30752	0.331991	0.335705	0.330641
3541.31	0.357509	0.344924	0.344302	0.343685	0.363828	0.344154	0.327054	0.360383	0.303925	0.328567	0.332003	0.326879
3543.23	0.354017	0.341365	0.34058	0.339897	0.358804	0.341075	0.322882	0.355363	0.300386	0.325128	0.328094	0.322879
3545.16	0.348456	0.33512	0.334035	0.333657	0.352067	0.33503	0.316261	0.347917	0.295059	0.318821	0.322061	0.316123
3547.09	0.339781	0.32623	0.325116	0.325397	0.343858	0.326217	0.308261	0.339701	0.287354	0.31065	0.314689	0.308006
3549.02	0.332806	0.320027	0.319163	0.319724	0.338176	0.320354	0.303454	0.3348	0.281867	0.305794	0.310007	0.303479
3550.95	0.32791	0.315691	0.314982	0.315461	0.333213	0.316279	0.299219	0.330221	0.27817	0.302083	0.306128	0.300207
3552.88	0.320485	0.308084	0.307342	0.308177	0.325334	0.308648	0.291552	0.322133	0.271476	0.294794	0.299172	0.292927
3554.81	0.313407	0.30106	0.300601	0.301458	0.31868	0.301988	0.285868	0.316211	0.26542	0.28906	0.293633	0.286989
3556.74	0.307912	0.295932	0.295596	0.296352	0.31328	0.297222	0.281668	0.311664	0.261162	0.285285	0.289412	0.28288
3558.67	0.303059	0.29121	0.290751	0.291574	0.307611	0.292454	0.276754	0.306467	0.256844	0.281049	0.285058	0.278127
3560.59	0.298344	0.28597	0.285736	0.286508	0.301757	0.287584	0.271292	0.300592	0.252008	0.276156	0.280203	0.272657
3562.52	0.294084	0.28148	0.281287	0.282069	0.296534	0.283419	0.266597	0.295359	0.247689	0.272028	0.275994	0.268003
3564.45	0.291722	0.279004	0.278746	0.279005	0.29218	0.281403	0.263376	0.291071	0.245264	0.269307	0.272737	0.265154
3566.38	0.285405	0.271859	0.271274	0.271628	0.284194	0.275009	0.255232	0.281895	0.239206	0.261566	0.265276	0.257277
3568.31	0.272691	0.259078	0.258262	0.260545	0.273455	0.262251	0.244453	0.271263	0.228103	0.250192	0.255869	0.246118
3570.24	0.265341	0.252827	0.252527	0.255108	0.268289	0.256053	0.240737	0.267635	0.222961	0.24613	0.251832	0.242813
3572.17	0.259998	0.248257	0.24845	0.250351	0.263535	0.251771	0.23709	0.263963	0.219331	0.242771	0.247853	0.239809
3574.1	0.254372	0.242682	0.242945	0.244869	0.257358	0.246558	0.23172	0.258297	0.2148	0.237956	0.243066	0.234827
3576.02	0.248345	0.236597	0.236971	0.239188	0.251032	0.240955	0.226157	0.252024	0.209436	0.232718	0.238086	0.229433
3577.95	0.242666	0.230958	0.231368	0.233694	0.245215	0.23567	0.221074	0.24648	0.204189	0.227841	0.233276	0.224506
3579.88	0.237097	0.225452	0.225655	0.228088	0.239354	0.230432	0.215942	0.240932	0.199317	0.222964	0.228423	0.21938
3581.81	0.231708	0.220302	0.220483	0.223061	0.233773	0.225549	0.211265	0.235673	0.194658	0.218414	0.224045	0.214669
3583.74	0.228055	0.216832	0.216973	0.219521	0.22932	0.222311	0.207604	0.231316	0.191181	0.215075	0.220689	0.211024
3585.67	0.225503	0.214159	0.21401	0.216066	0.224704	0.22022	0.203763	0.226284	0.188654	0.211859	0.217061	0.207917
3587.6	0.21791	0.205548	0.2054	0.208183	0.215938	0.212378	0.194877	0.216563	0.181434	0.203169	0.209334	0.199313
3589.53	0.208664	0.196536	0.196538	0.200573	0.208647	0.203059	0.187977	0.210059	0.173371	0.19591	0.203168	0.191534
3591.46	0.204307	0.193144	0.193108	0.196909	0.204843	0.199715	0.185536	0.207362	0.170443	0.193732	0.200208	0.1897
3593.38	0.200324	0.188948	0.188907	0.192379	0.199477	0.19609	0.180954	0.201968	0.167157	0.189904	0.195843	0.185946
3595.31	0.194325	0.182442	0.182525	0.186325	0.19283	0.190022	0.174724	0.195352	0.161481	0.184057	0.190419	0.179427
3597.24	0.188193	0.176589	0.176926	0.181111	0.186871	0.184471	0.169766	0.190244	0.156461	0.179277	0.185802	0.174412
3599.17	0.182912	0.171388	0.17201	0.176274	0.181173	0.179944	0.165332	0.185047	0.152129	0.175051	0.181406	0.170374
3601.1	0.176666	0.165066	0.165844	0.170398	0.175098	0.174109	0.159959	0.179202	0.146636	0.169541	0.176535	0.165035
3603.03	0.170891	0.159907	0.160686	0.16531	0.170171	0.168676	0.155646	0.17494	0.142076	0.165075	0.172564	0.160464
3604.96	0.16746	0.156759	0.157448	0.161855	0.166045	0.165475	0.152678	0.171548	0.139205	0.162453	0.169497	0.157728
3606.89	0.164414	0.153295	0.153861	0.158266	0.161105	0.162557	0.148376	0.166444	0.136262	0.159114	0.165767	0.154209
3608.81	0.158572	0.147153	0.147787	0.152893	0.154805	0.156817	0.142023	0.159876	0.1309	0.153202	0.160363	0.147578
3610.74	0.153687	0.142497	0.143208	0.148446	0.149495	0.152158	0.138107	0.155762	0.126812	0.149105	0.156587	0.143451
3612.67	0.150033	0.138508	0.139326	0.144399	0.144492	0.148642	0.133961	0.150676	0.123705	0.145358	0.152986	0.139743
3614.6	0.144252	0.132832	0.13359	0.139274	0.139024	0.142863	0.12863	0.144933	0.118277	0.140034	0.148166	0.133596
3616.53	0.139895	0.12914	0.129976	0.135439	0.134614	0.139258	0.125591	0.141448	0.114907	0.137047	0.144753	0.130906
3618.46	0.135057	0.123875	0.125034	0.130559	0.128413	0.135241	0.120726	0.135517	0.110895	0.132662	0.140256	0.126976
3620.39	0.12767	0.116377	0.117556	0.124372	0.122256	0.128158	0.114786	0.129426	0.104284	0.126296	0.135139	0.120568
3622.32	0.122308	0.111642	0.113038	0.119792	0.118544	0.123148	0.111582	0.126377	0.100223	0.122737	0.131899	0.117196
3624.25	0.119346	0.109045	0.110305	0.116612	0.115158	0.12044	0.109153	0.123577	0.097968	0.120354	0.12916	0.114894
3626.17	0.118004	0.107615	0.108229	0.114356	0.111356	0.119186	0.106476	0.120037	0.096274	0.118286	0.126431	0.112681
3628.1	0.115389	0.104209	0.104894	0.111022	0.106056	0.116986	0.101548	0.113519	0.093531	0.114478	0.122483	0.109124
3630.03	0.10713	0.095487	0.096789	0.10466	0.099412	0.10868	0.094573	0.106901	0.086031	0.106624	0.116719	0.100801
3631.96	0.102214	0.091445	0.093019	0.100935	0.096011	0.104164	0.092864	0.105523	0.082969	0.104426	0.114062	0.098601
3633.89	0.097628	0.087279	0.089253	0.096841	0.09191	0.100069	0.089959	0.101887	0.079833	0.101211	0.110705	0.095873
3635.82	0.09284	0.082867	0.08516	0.09284	0.087589	0.09547	0.086667	0.098411	0.076013	0.097445	0.107614	0.092215
3637.75	0.089183	0.079583	0.082011	0.089574	0.083727	0.092018	0.083841	0.095455	0.073476	0.094708	0.104966	0.08956
3639.68	0.08592	0.076125	0.078666	0.086329	0.079904	0.088725	0.080752	0.092182	0.070657	0.091836	0.10215	0.086485
3641.6	0.08349	0.073572	0.076173	0.083812	0.076618	0.086317	0.078322	0.089315	0.068385	0.089733	0.099712	0.083808
3643.53	0.081083	0.071282	0.073747	0.081484	0.073169	0.083627	0.075571	0.086319	0.065762	0.0872	0.097217	0.080463
3645.46	0.08074	0.070535	0.072764	0.080029	0.070009	0.082808	0.073473	0.083514	0.06486	0.085962	0.095147	0.079051
3647.39	0.080916	0.069553	0.07161	0.07851	0.065648	0.082803	0.069894	0.078407	0.063444	0.083522	0.092488	0.076249
3649.32	0.076465	0.064956	0.066888	0.074817	0.06035	0.079373	0.065259	0.072751	0.058745	0.078697	0.089154	0.071426
3651.25	0.069117	0.058475	0.060843	0.070003	0.056812	0.072497	0.061748	0.070336	0.053637	0.073844	0.085642	0.066829
3653.18	0.064395	0.054697	0.057428	0.066513	0.054263	0.06783	0.060413	0.069438	0.051019	0.071788	0.083529	0.065132
3655.11	0.061798	0.052396	0.055277	0.06379	0.050978	0.065691	0.05861	0.066461	0.04976	0.070218	0.08118	0.064422
3657.04	0.05779	0.048409	0.051565	0.060597	0.047405	0.061958	0.055247	0.062958	0.046201	0.066647	0.078385	0.060613
3658.96	0.054273	0.045247	0.048556	0.057734	0.044745	0.058504	0.053371	0.061177	0.043619	0.064456	0.076297	0.058346
3660.89	0.051592	0.042655	0.046046	0.055142	0.041845	0.055901	0.051466	0.058791	0.041828	0.06252	0.074114	0.056592
3662.82	0.049253	0.04024	0.04369	0.052981	0.039202	0.053546	0.049455	0.056553	0.039643	0.060392	0.072273	0.05436
3664.75	0.047622	0.038604	0.042041	0.051182	0.036779	0.051786	0.047562	0.054582	0.03784	0.058579	0.070507	0.052488
3666.68	0.046988	0.037939	0.041089	0.049735	0.034166	0.051052	0.045665	0.052442	0.036868	0.057347	0.068827	0.050908
3668.61	0.047538	0.037747	0.040663	0.048965	0.030861	0.051954	0.043547	0.049058	0.03691	0.05651	0.06732	0.050146
3670.54	0.046307	0.035766	0.03864	0.04845	0.028622	0.050382	0.040949	0.046015	0.034468	0.053902	0.066152	0.046474
3672.47	0.04347	0.033508	0.036317	0.046256	0.026693	0.047065	0.039447	0.04499	0.031731	0.052004	0.064274	0.044034
3674.39	0.043135	0.032876	0.035727	0.044417	0.023837	0.047113	0.037555	0.041759	0.031707	0.051302	0.061825	0.044241
3676.32	0.040585	0.029832	0.032963	0.043026	0.021792	0.04478	0.035339	0.038989	0.028445	0.048206	0.060789	0.040923
3678.25	0.036737	0.026854	0.030198	0.040781	0.020226	0.041336	0.034878	0.038995	0.026397	0.046875	0.059726	0.039779
3680.18	0.033666	0.02432	0.027766	0.03828	0.018398	0.038511	0.033647	0.03778	0.024863	0.045364	0.058003	0.038666
3682.11	0.031557	0.022397	0.026006	0.03637	0.016952	0.036277	0.032677	0.03681	0.023214	0.043967	0.056832	0.037501
3684.04	0.03074	0.021796	0.025219	0.035403	0.015605	0.035323	0.03167	0.035572	0.022421	0.043126	0.055725	0.036605
3685.97	0.030692	0.021853	0.024727	0.034902	0.013875	0.035194	0.030281	0.03379	0.021986	0.042322	0.054692	0.035668
3687.9	0.031289	0.021967	0.024749	0.034753	0.011556	0.035971	0.028747	0.031369	0.021953	0.041723	0.053578	0.035094
3689.83	0.031054	0.021097	0.02415	0.034909	0.010254	0.036112	0.027623	0.029759	0.020869	0.040619	0.053092	0.033734
3691.75	0.028384	0.018898	0.021927	0.033304	0.010053	0.03379	0.027366	0.029697	0.019214	0.039447	0.052472	0.032682
3693.68	0.02618	0.017152	0.020001	0.031507	0.009447	0.031445	0.02705	0.029521	0.017859	0.038423	0.051522	0.032032
3695.61	0.025287	0.016315	0.019032	0.030313	0.008594	0.03041	0.02656	0.0289	0.017264	0.037733	0.050614	0.03169
3697.54	0.024471	0.015667	0.018305	0.029616	0.007966	0.029484	0.025898	0.028236	0.016566	0.037017	0.050006	0.030763
3699.47	0.023951	0.015257	0.017848	0.028953	0.006849	0.02919	0.025229	0.027242	0.016337	0.036661	0.049388	0.03053
3701.4	0.023955	0.014889	0.017738	0.028746	0.005764	0.02964	0.024536	0.026147	0.016249	0.036413	0.049111	0.030395
3703.33	0.023063	0.013902	0.016888	0.028405	0.005409	0.028712	0.024174	0.026169	0.01502	0.035697	0.049131	0.029382
3705.26	0.022497	0.013606	0.016394	0.02779	0.004963	0.027785	0.023892	0.025954	0.014729	0.03526	0.048556	0.028816
3707.18	0.022939	0.014058	0.016727	0.027777	0.004221	0.027952	0.023157	0.025131	0.015023	0.035068	0.048005	0.028333
3709.11	0.024482	0.015057	0.017612	0.028223	0.002886	0.029421	0.022283	0.023802	0.015605	0.035294	0.047695	0.028214
3711.04	0.025744	0.015685	0.018442	0.029073	0.002317	0.030948	0.022032	0.022895	0.016073	0.035432	0.048098	0.028211
3712.97	0.02398	0.014058	0.017289	0.028692	0.003032	0.029007	0.022516	0.024018	0.014783	0.034579	0.048394	0.027378
3714.9	0.021841	0.012468	0.015747	0.027311	0.002939	0.026494	0.02272	0.024747	0.013659	0.03386	0.047845	0.026836
3716.83	0.020963	0.011816	0.014925	0.026251	0.002206	0.025787	0.022279	0.024085	0.013356	0.033531	0.047008	0.02691
3718.76	0.021477	0.012184	0.014896	0.026185	0.001882	0.026384	0.021715	0.023327	0.013212	0.033475	0.046598	0.026744
3720.69	0.022452	0.012807	0.015115	0.026356	0.001652	0.027502	0.021439	0.022801	0.013398	0.033647	0.04655	0.026675
3722.61	0.023687	0.013651	0.015551	0.026925	0.001833	0.028692	0.021554	0.022428	0.01373	0.034081	0.046716	0.026712
3724.54	0.023963	0.013714	0.015501	0.027031	0.001659	0.028898	0.021546	0.022164	0.013525	0.034267	0.046804	0.026746
3726.47	0.023294	0.013137	0.014925	0.026712	0.00129	0.028493	0.021341	0.021985	0.013273	0.033807	0.046834	0.026555
3728.4	0.021648	0.011967	0.013894	0.025939	0.000817	0.026736	0.020845	0.021975	0.012266	0.032838	0.046354	0.025531
3730.33	0.021274	0.011673	0.013754	0.025087	-0.000664	0.026326	0.01994	0.020929	0.012411	0.032633	0.045197	0.025526
3732.26	0.023445	0.013056	0.014962	0.025944	-0.00144	0.028123	0.019184	0.019668	0.01317	0.032898	0.044938	0.025183
3734.19	0.026188	0.014575	0.016233	0.027335	-0.001495	0.030584	0.019365	0.019218	0.014232	0.033647	0.0456	0.025434
3736.12	0.026405	0.014228	0.016423	0.028277	-0.00143	0.030804	0.019697	0.019791	0.014327	0.03375	0.046595	0.025178
3738.05	0.023306	0.012018	0.014981	0.027216	-0.001467	0.027644	0.019954	0.020965	0.012563	0.032968	0.046526	0.024241
3739.97	0.022017	0.01164	0.014454	0.026379	-0.001509	0.026189	0.019967	0.021302	0.012332	0.032701	0.045743	0.024231
3741.9	0.02183	0.011604	0.014441	0.02578	-0.002271	0.025878	0.019396	0.020848	0.012403	0.032486	0.044995	0.02431
3743.83	0.022135	0.011379	0.014666	0.025471	-0.003128	0.026825	0.018474	0.019326	0.012849	0.032356	0.044733	0.024563
3745.76	0.023274	0.012142	0.015422	0.027227	-0.001948	0.027507	0.018632	0.019767	0.012213	0.032008	0.046213	0.023052
3747.69	0.023215	0.012212	0.015414	0.026805	-0.002977	0.026955	0.018354	0.019529	0.012429	0.031909	0.045539	0.023183
3749.62	0.023714	0.012547	0.015718	0.026677	-0.00438	0.027757	0.017417	0.01778	0.013412	0.031844	0.044781	0.023593
3751.55	0.02344	0.012181	0.015691	0.027453	-0.003513	0.02785	0.018097	0.018301	0.012909	0.031684	0.045879	0.023359
3753.48	0.020692	0.010417	0.014127	0.026202	-0.002333	0.025105	0.018928	0.020156	0.011332	0.031113	0.045995	0.023125
3755.4	0.01882	0.00954	0.013034	0.024739	-0.002529	0.023286	0.018985	0.020692	0.010922	0.030796	0.045151	0.023242
3757.33	0.018783	0.00945	0.012862	0.024218	-0.003007	0.02337	0.018879	0.020318	0.011394	0.030824	0.044611	0.023786
3759.26	0.018656	0.009012	0.012662	0.024125	-0.003105	0.023599	0.018804	0.020117	0.011168	0.030753	0.044859	0.023892
3761.19	0.017044	0.007906	0.011632	0.023602	-0.002813	0.021934	0.018823	0.020727	0.010054	0.030045	0.04487	0.023047
3763.12	0.016587	0.007577	0.011327	0.023006	-0.003142	0.021176	0.018862	0.020692	0.009879	0.02995	0.044491	0.023043
3765.05	0.01746	0.008074	0.011904	0.02329	-0.003296	0.021944	0.018795	0.020186	0.010613	0.030332	0.04444	0.023368
3766.98	0.017345	0.007997	0.011823	0.023498	-0.003203	0.021789	0.018679	0.020373	0.010226	0.030234	0.044556	0.022927
3768.91	0.016709	0.007681	0.011531	0.02307	-0.004049	0.0218	0.018354	0.019756	0.010313	0.030233	0.044254	0.02332
3770.84	0.016195	0.007262	0.011168	0.023105	-0.003468	0.021537	0.01843	0.020006	0.00996	0.029919	0.044655	0.023172
3772.76	0.014986	0.006386	0.010314	0.02237	-0.003295	0.02012	0.018673	0.020723	0.009105	0.029533	0.044439	0.02298
3774.69	0.014498	0.006077	0.009995	0.021788	-0.003572	0.01954	0.018568	0.0206	0.009057	0.029297	0.043882	0.022879
3776.62	0.014725	0.006239	0.010086	0.021646	-0.003892	0.0198	0.018261	0.020165	0.00907	0.029305	0.043649	0.022704
3778.55	0.015184	0.006701	0.010495	0.021897	-0.004545	0.020709	0.017947	0.019417	0.009425	0.029616	0.043532	0.023134
3780.48	0.015408	0.006739	0.010563	0.022318	-0.003802	0.020699	0.018218	0.019837	0.009068	0.029434	0.043923	0.022753
3782.41	0.015094	0.006477	0.010211	0.021864	-0.003791	0.020079	0.018365	0.020114	0.008859	0.029244	0.043717	0.022877
3784.34	0.01556	0.006794	0.010637	0.022018	-0.003981	0.020671	0.01838	0.019772	0.009497	0.029463	0.043778	0.023328
3786.27	0.015238	0.00646	0.010405	0.022131	-0.003676	0.020486	0.018607	0.02013	0.009195	0.029441	0.044189	0.023002
3788.19	0.014121	0.005626	0.009612	0.021441	-0.004015	0.01962	0.018523	0.020389	0.008577	0.02913	0.043888	0.022925
3790.12	0.01377	0.005268	0.009399	0.02111	-0.004372	0.019375	0.018429	0.020329	0.00845	0.028973	0.043724	0.023005
3792.05	0.013852	0.005392	0.009489	0.021098	-0.004506	0.019144	0.018353	0.020273	0.008409	0.028874	0.043642	0.022715
3793.98	0.014412	0.005884	0.009753	0.021107	-0.005081	0.019481	0.018003	0.019727	0.008592	0.028983	0.043394	0.0226
3795.91	0.015942	0.006929	0.010536	0.021901	-0.00557	0.021016	0.017588	0.018903	0.009399	0.029494	0.043402	0.022614
3797.84	0.017098	0.007893	0.011208	0.023119	-0.005073	0.021821	0.017389	0.019219	0.009392	0.029584	0.043825	0.021698
3799.77	0.0171	0.007828	0.011277	0.02277	-0.006287	0.022253	0.01686	0.018201	0.009476	0.029485	0.043222	0.02204
3801.7	0.017804	0.007975	0.01196	0.023785	-0.006558	0.023607	0.016628	0.01733	0.009921	0.029406	0.043452	0.021996
3803.63	0.016595	0.007163	0.010961	0.023604	-0.005279	0.021701	0.01723	0.019044	0.008573	0.028839	0.044124	0.021181
3805.55	0.015433	0.006379	0.010201	0.022077	-0.006285	0.020922	0.016999	0.018501	0.008901	0.028966	0.043246	0.022312
3807.48	0.015129	0.006009	0.010037	0.022275	-0.005915	0.021079	0.017303	0.018697	0.008773	0.028927	0.043637	0.02225
3809.41	0.014059	0.005241	0.009244	0.02168	-0.005164	0.019728	0.017984	0.019808	0.007868	0.028697	0.043875	0.021922
3811.34	0.013615	0.005156	0.009045	0.021	-0.005279	0.019029	0.017925	0.019834	0.007956	0.028632	0.043352	0.021916
3813.27	0.01426	0.005711	0.009425	0.021041	-0.005974	0.019478	0.017563	0.019168	0.008198	0.028756	0.043018	0.021731
3815.2	0.015559	0.006712	0.010293	0.021709	-0.007072	0.021318	0.016868	0.017858	0.009078	0.029317	0.043076	0.022158
3817.13	0.017011	0.007816	0.011139	0.023249	-0.005887	0.022465	0.016892	0.018399	0.008894	0.029307	0.044184	0.02098
3819.06	0.017564	0.007984	0.011207	0.022899	-0.006485	0.022729	0.016899	0.018141	0.009099	0.029621	0.043491	0.021287
3820.98	0.018161	0.008137	0.011699	0.023722	-0.007219	0.024017	0.016739	0.017168	0.010124	0.029896	0.043183	0.021913
3822.91	0.016695	0.007118	0.010966	0.023839	-0.005491	0.022379	0.017565	0.018981	0.008718	0.029243	0.044031	0.021075
3824.84	0.015597	0.00646	0.010191	0.02251	-0.005868	0.02115	0.017561	0.019147	0.008607	0.029089	0.043492	0.021771
3826.77	0.015602	0.006528	0.010118	0.02246	-0.005818	0.021223	0.017618	0.019051	0.008892	0.029081	0.043658	0.022004
3828.7	0.014905	0.006102	0.009843	0.021998	-0.005591	0.020469	0.017667	0.019463	0.008284	0.028931	0.043662	0.021661
3830.63	0.014746	0.006026	0.01003	0.021569	-0.00624	0.020513	0.017327	0.018984	0.008573	0.028881	0.043303	0.021794
3832.56	0.01557	0.006687	0.01053	0.022285	-0.006273	0.021371	0.017299	0.01878	0.008774	0.028915	0.043586	0.021469
3834.49	0.01645	0.007219	0.0109	0.022644	-0.006579	0.02187	0.017085	0.018565	0.008723	0.029131	0.04338	0.021189
3836.42	0.017565	0.008014	0.011434	0.023274	-0.007135	0.023035	0.016656	0.0176	0.009403	0.029384	0.04306	0.021151
3838.34	0.018921	0.008966	0.012154	0.024625	-0.006822	0.024469	0.016926	0.017466	0.010054	0.029802	0.043737	0.021226
3840.27	0.018751	0.008816	0.012214	0.024703	-0.005944	0.024137	0.017591	0.018449	0.009656	0.029815	0.044391	0.021218
3842.2	0.016469	0.007349	0.010924	0.02317	-0.005848	0.022276	0.017903	0.01896	0.008884	0.029533	0.044087	0.021724
3844.13	0.015276	0.006363	0.010061	0.022419	-0.005778	0.021141	0.018161	0.019403	0.008485	0.029447	0.044016	0.022094
3846.06	0.014598	0.005721	0.009437	0.021909	-0.005632	0.019973	0.018325	0.019856	0.007789	0.028895	0.043996	0.021566
3847.99	0.015036	0.006436	0.009783	0.021853	-0.005727	0.019993	0.018199	0.019704	0.008137	0.028777	0.043625	0.021315
3849.92	0.016908	0.008234	0.01097	0.022629	-0.005917	0.021606	0.017544	0.018892	0.009024	0.02907	0.043494	0.021089
3851.85	0.018795	0.009624	0.012262	0.023327	-0.007224	0.024319	0.016203	0.017041	0.010357	0.029301	0.043102	0.021349
3853.77	0.018887	0.00926	0.012357	0.024634	-0.006591	0.025517	0.016442	0.017308	0.010242	0.029322	0.044085	0.021069
3855.7	0.017387	0.007725	0.011206	0.024144	-0.005337	0.023422	0.017909	0.019376	0.008891	0.029679	0.045091	0.021207
3857.63	0.016077	0.00679	0.010486	0.023015	-0.005242	0.021593	0.018296	0.01989	0.008501	0.029344	0.044666	0.021407
3859.56	0.01518	0.006301	0.009894	0.022109	-0.005561	0.020505	0.018177	0.019797	0.0082	0.028851	0.043837	0.021525
3861.49	0.016302	0.007273	0.010603	0.022501	-0.005881	0.021569	0.017882	0.019436	0.008576	0.029152	0.043489	0.021807
3863.42	0.017811	0.008153	0.011657	0.023485	-0.005939	0.023105	0.017962	0.01919	0.009262	0.029806	0.043949	0.02232
3865.35	0.017849	0.008287	0.011581	0.023978	-0.005073	0.022873	0.018285	0.019811	0.009098	0.029458	0.04457	0.021554
3867.28	0.01672	0.007778	0.010712	0.023236	-0.005394	0.021826	0.018081	0.019796	0.008507	0.028956	0.044252	0.021145
3869.2	0.018055	0.008725	0.011677	0.023666	-0.006045	0.023523	0.018195	0.018875	0.009976	0.029519	0.043785	0.02214
3871.13	0.018613	0.008976	0.012018	0.024738	-0.004902	0.023919	0.018596	0.019738	0.009465	0.029653	0.044814	0.021363
3873.06	0.016951	0.007419	0.010818	0.023484	-0.005503	0.022491	0.018478	0.019808	0.008714	0.029647	0.044739	0.021941
3874.99	0.015912	0.006728	0.010335	0.023109	-0.005146	0.021422	0.018589	0.020027	0.008424	0.029228	0.044682	0.021748
3876.92	0.014518	0.006172	0.009601	0.02218	-0.005011	0.019854	0.018382	0.020486	0.007615	0.028641	0.04437	0.021198
3878.85	0.015153	0.006866	0.009964	0.021872	-0.005498	0.020858	0.01834	0.019827	0.008614	0.029115	0.043976	0.022067
3880.78	0.0171	0.00828	0.011243	0.023612	-0.004353	0.02291	0.019038	0.020093	0.009508	0.029585	0.044947	0.02183
3882.71	0.016785	0.007902	0.011062	0.023574	-0.004398	0.022406	0.019158	0.020587	0.008875	0.029535	0.0451	0.021447
3884.64	0.0167	0.007717	0.01086	0.023159	-0.005126	0.022635	0.019081	0.020022	0.009394	0.029905	0.044402	0.022533
3886.56	0.01626	0.007288	0.010451	0.023483	-0.004282	0.021798	0.019104	0.020529	0.008806	0.029298	0.045049	0.021864
3888.49	0.015155	0.006593	0.009811	0.022394	-0.00489	0.020354	0.018927	0.02075	0.008081	0.028954	0.044703	0.021523
3890.42	0.015871	0.00726	0.010489	0.022229	-0.005518	0.021756	0.018902	0.019991	0.009174	0.029667	0.044193	0.022746
3892.35	0.016799	0.007679	0.011177	0.023511	-0.004559	0.022867	0.019242	0.020524	0.009342	0.02997	0.045388	0.022886
3894.28	0.015827	0.00679	0.010359	0.023054	-0.004364	0.021207	0.019375	0.021329	0.008453	0.029587	0.045331	0.022152
3896.21	0.015667	0.006784	0.010062	0.022304	-0.004703	0.020744	0.019213	0.021143	0.008366	0.02963	0.044815	0.022027
3898.14	0.017382	0.008337	0.011289	0.023041	-0.004714	0.02255	0.019312	0.020589	0.009516	0.030234	0.044887	0.022382
3900.07	0.019008	0.009859	0.012629	0.024641	-0.004034	0.024131	0.019601	0.020713	0.010202	0.030321	0.045536	0.022184
3901.99	0.019328	0.010097	0.012954	0.025111	-0.004135	0.024561	0.019681	0.020799	0.010179	0.030358	0.045706	0.022307
3903.92	0.01903	0.009879	0.012832	0.025237	-0.004126	0.024759	0.01982	0.020654	0.010282	0.030637	0.045787	0.022689
3905.85	0.016889	0.00808	0.011374	0.024138	-0.003779	0.022841	0.019871	0.021249	0.0091	0.030024	0.045923	0.022658
3907.78	0.014432	0.005973	0.009739	0.022334	-0.004422	0.020403	0.019607	0.021485	0.00782	0.02922	0.045315	0.02241
3909.71	0.013519	0.005311	0.009158	0.021475	-0.004892	0.01945	0.019471	0.021374	0.007581	0.028973	0.045014	0.022455
3911.64	0.013655	0.005547	0.009248	0.02164	-0.004511	0.019587	0.019609	0.021498	0.007854	0.029076	0.04524	0.022471
3913.57	0.014167	0.006028	0.009515	0.021932	-0.004263	0.019987	0.019678	0.021659	0.008016	0.029261	0.045256	0.022404
3915.5	0.015646	0.007376	0.010594	0.022661	-0.003991	0.021305	0.019874	0.021572	0.008991	0.02992	0.045278	0.022935
3917.43	0.016464	0.008126	0.011376	0.023547	-0.003544	0.022256	0.020253	0.021695	0.009445	0.030242	0.045816	0.023125
3919.35	0.015955	0.007477	0.011087	0.023394	-0.003816	0.021781	0.020191	0.021853	0.008859	0.030156	0.045908	0.022833
3921.28	0.015751	0.007144	0.010806	0.023104	-0.004095	0.021383	0.020077	0.021803	0.008568	0.030089	0.045801	0.022644
3923.21	0.016711	0.007842	0.011317	0.023521	-0.004006	0.022225	0.020368	0.021822	0.009291	0.030514	0.045922	0.023115
3925.14	0.017007	0.008106	0.011556	0.024071	-0.003779	0.022605	0.020613	0.022042	0.009439	0.030562	0.04611	0.023201
3927.07	0.015682	0.007131	0.010682	0.023395	-0.004013	0.021318	0.020273	0.021994	0.008485	0.029946	0.045925	0.022723
3929	0.016221	0.007659	0.011082	0.023346	-0.003967	0.021692	0.020195	0.021855	0.008911	0.030177	0.045942	0.023036
3930.93	0.017428	0.008633	0.011904	0.024053	-0.00351	0.022997	0.020717	0.02209	0.009681	0.030654	0.046389	0.023459
3932.86	0.016752	0.0081	0.011584	0.024125	-0.003425	0.022791	0.020946	0.022401	0.009512	0.03062	0.046601	0.023339
3934.78	0.014826	0.006655	0.010459	0.023171	-0.003767	0.021215	0.020468	0.022424	0.008548	0.029975	0.046283	0.022933
3936.71	0.014309	0.006184	0.010023	0.022456	-0.003941	0.020529	0.020222	0.022308	0.008299	0.029766	0.045743	0.023008
3938.64	0.014955	0.006595	0.010281	0.022525	-0.003739	0.020786	0.020274	0.022378	0.008414	0.029944	0.045812	0.023079
3940.57	0.015515	0.006916	0.010593	0.022712	-0.003899	0.021289	0.020292	0.022346	0.008588	0.030166	0.045856	0.023373
3942.5	0.01655	0.00773	0.011476	0.023633	-0.00352	0.022528	0.020772	0.022389	0.009143	0.030646	0.046197	0.023554
3944.43	0.016284	0.007534	0.011377	0.023864	-0.00318	0.022233	0.020787	0.02268	0.008834	0.030652	0.046502	0.022956
3946.36	0.016117	0.007556	0.011219	0.02362	-0.003401	0.021844	0.020582	0.022723	0.008986	0.030636	0.046257	0.023193
3948.29	0.017006	0.008258	0.011762	0.024069	-0.003238	0.02264	0.020861	0.022701	0.009553	0.030836	0.046504	0.023745
3950.22	0.016301	0.007396	0.011198	0.023852	-0.003446	0.022192	0.020871	0.022562	0.008913	0.030574	0.046472	0.023618
3952.14	0.014921	0.006432	0.010424	0.023131	-0.003935	0.021217	0.020531	0.022312	0.008328	0.030212	0.046247	0.023402
3954.07	0.014518	0.006198	0.010213	0.022825	-0.004092	0.020881	0.020319	0.022325	0.008225	0.030093	0.046136	0.023418
3956	0.014904	0.006289	0.010354	0.022885	-0.004001	0.021031	0.020486	0.022489	0.008257	0.030173	0.046189	0.023489
3957.93	0.014932	0.006426	0.010496	0.022868	-0.003914	0.021025	0.020544	0.022619	0.008313	0.03025	0.046295	0.023454
3959.86	0.014877	0.006607	0.010468	0.022846	-0.00385	0.021081	0.02052	0.022712	0.008416	0.030323	0.046176	0.023646
3961.79	0.015235	0.006827	0.010605	0.02296	-0.003676	0.021391	0.02072	0.022835	0.008578	0.03038	0.046358	0.023748
3963.72	0.014813	0.006435	0.010275	0.022708	-0.003738	0.020967	0.020617	0.02291	0.008136	0.030173	0.046411	0.023415
3965.65	0.014241	0.005999	0.009878	0.022431	-0.004127	0.020457	0.020401	0.022755	0.007878	0.030056	0.046205	0.023281
3967.57	0.01439	0.006179	0.010128	0.022568	-0.004133	0.020667	0.020497	0.022623	0.008158	0.03021	0.04628	0.023491
3969.5	0.014764	0.006549	0.010479	0.022842	-0.003774	0.020959	0.020668	0.022693	0.008352	0.030307	0.046532	0.023607
3971.43	0.014966	0.006612	0.010505	0.022883	-0.003751	0.020935	0.020768	0.022726	0.008375	0.030233	0.046557	0.023551
3973.36	0.015167	0.00674	0.010569	0.02303	-0.003796	0.021051	0.020911	0.022755	0.008542	0.030375	0.046464	0.023595
3975.29	0.015192	0.006805	0.010731	0.023381	-0.003745	0.021239	0.020991	0.022894	0.00865	0.03051	0.046673	0.023632
3977.22	0.014576	0.006215	0.010281	0.023133	-0.00397	0.021013	0.02084	0.022757	0.008229	0.030228	0.046809	0.023422
3979.15	0.014228	0.00589	0.009939	0.022661	-0.004147	0.020711	0.020641	0.022606	0.007967	0.030182	0.046639	0.023345
3981.08	0.014305	0.006059	0.010134	0.022522	-0.00417	0.020741	0.020524	0.022621	0.007991	0.030224	0.046614	0.023408
3983.01	0.014062	0.005812	0.009961	0.022593	-0.004287	0.020584	0.020453	0.022588	0.00791	0.030062	0.046513	0.023309
3984.93	0.014131	0.00557	0.00984	0.022644	-0.004267	0.020351	0.020451	0.022609	0.007885	0.030131	0.04638	0.023331
3986.86	0.014389	0.005675	0.009997	0.022574	-0.004311	0.020378	0.020479	0.022764	0.007847	0.030055	0.046521	0.023413
3988.79	0.014583	0.006135	0.010266	0.022774	-0.004239	0.020805	0.020621	0.022926	0.007992	0.030201	0.046791	0.023483
3990.72	0.014799	0.006461	0.010489	0.023066	-0.00398	0.021139	0.020708	0.022973	0.00815	0.030467	0.046948	0.023383
3992.65	0.014545	0.006026	0.010296	0.022802	-0.004205	0.020949	0.020475	0.022912	0.008079	0.030296	0.046691	0.02326
3994.58	0.014448	0.005775	0.010139	0.022791	-0.004393	0.020695	0.020447	0.022722	0.008159	0.030229	0.046433	0.023251
3996.51	0.014273	0.005568	0.009896	0.022712	-0.004524	0.020361	0.02043	0.022767	0.007849	0.030001	0.046497	0.022993
3998.44	0.013887	0.005337	0.00968	0.022362	-0.004784	0.020184	0.020358	0.022792	0.00759	0.029908	0.046493	0.022987
4000.36	0.013809	0.00531	0.009575	0.022232	-0.004742	0.020205	0.020416	0.022734	0.007576	0.03002	0.046522	0.023125

## Sheet: FTIR 1º derivative
	047_1.1	047_1.2	047_1.3	047_1.4	047_2.1	047_2.2	047_2.3	047_2.4	047_3.1	047_3.2	047_3.3	047_3.4
599.862	0.014784	0.00534	-0.006258	-0.001436	0.001392	0.014934	-0.008282	0.024816	0.015298	0.013995	-0.013116	-0.00701
601.791	0.014167	0.001072	-0.010763	0.008215	-0.004658	0.008443	-0.018752	0.016007	0.011541	0.01841	-0.011729	-0.010513
603.719	0.004416	-0.00737	-0.01519	0.012433	-0.013942	-0.00561	-0.020166	-0.005713	-0.005155	0.007535	-0.007638	-0.013445
605.648	-0.010623	-0.012727	-0.01871	0.004783	-0.018923	-0.019649	-0.02236	-0.027042	-0.01835	-0.019137	-0.010667	-0.006732
607.577	-0.028639	-0.021155	-0.020836	-0.005488	-0.019937	-0.027366	-0.024203	-0.037563	-0.025183	-0.036865	-0.016779	0.002729
609.506	-0.035388	-0.031078	-0.019717	-0.013246	-0.01995	-0.025163	-0.016682	-0.027941	-0.025265	-0.031684	-0.015298	-0.003461
611.435	-0.031525	-0.024187	-0.012443	-0.012812	-0.01123	-0.017424	-0.015989	-0.01081	-0.011877	-0.01762	-0.011294	-0.01423
613.363	-0.023669	-0.007599	-0.002496	-0.006818	0.003035	-0.014369	-0.013402	-0.00164	0.000279	0.004857	-0.005423	-0.014804
615.292	-0.013414	0.009733	0.008975	0.002134	0.007427	-0.001007	0.004908	0.009995	0.008367	0.021734	0.008892	-0.005473
617.221	0.003944	0.022947	0.020661	0.008108	0.015853	0.018441	0.025418	0.021977	0.021821	0.02066	0.012995	0.017697
619.15	0.025253	0.030389	0.030062	0.012898	0.025389	0.031974	0.032743	0.030406	0.036176	0.012377	0.01225	0.044353
621.079	0.03864	0.02501	0.032004	0.022877	0.027517	0.036836	0.034584	0.032303	0.036717	0.018571	0.019864	0.046344
623.008	0.042122	0.019706	0.027194	0.031345	0.02581	0.031837	0.033413	0.030703	0.026743	0.026218	0.032298	0.027369
624.936	0.032978	0.024683	0.020799	0.031735	0.028841	0.029204	0.024222	0.026567	0.020236	0.026714	0.031552	0.012845
626.865	0.019051	0.022144	0.015382	0.026759	0.027398	0.027645	0.018132	0.021958	0.014888	0.028591	0.026615	0.005023
628.794	0.010833	0.013697	0.012015	0.019264	0.019783	0.025551	0.016885	0.015521	0.011584	0.021295	0.023377	0.004507
630.723	0.009974	0.007602	0.010879	0.009454	0.014715	0.015254	0.013666	0.0059	0.007276	0.00436	0.013266	0.010923
632.652	0.010283	0.005556	0.009265	0.000266	0.007793	0.002381	0.008887	0.000172	0.003313	-0.004364	0.00498	0.01129
634.58	0.007636	0.005323	0.003528	-0.001625	0.001625	-0.003792	0.006225	0.001765	0.001108	-0.001582	0.002141	0.006698
636.509	0.005044	0.006932	-0.00053	0.002708	0.002027	-0.003743	0.007158	0.005169	0.002248	0.002794	0.001483	0.004225
638.438	0.003512	0.008468	0.000191	0.006029	0.007334	0.003344	0.007983	0.005252	0.005002	0.005829	0.001548	0.002648
640.367	0.003577	0.007138	0.000489	0.006706	0.010783	0.007266	0.006905	0.004416	0.004345	0.006595	0.004007	0.002046
642.296	0.003357	0.006242	0.001132	0.005777	0.010245	0.006838	0.00442	0.002639	0.00253	0.003951	0.00464	0.003018
644.225	0.001285	0.005646	0.003643	0.003552	0.007006	0.005658	0.002481	0.001727	0.001329	0.001476	0.00245	0.003115
646.153	-0.00021	0.003987	0.004156	0.001295	0.003175	0.003392	0.000715	0.003341	0.000712	0.001667	0.00182	0.003237
648.082	0.000691	0.003118	0.003354	0.000787	0.001028	0.001302	0.00065	0.004141	0.001129	0.002021	0.001903	0.004396
650.011	0.001944	0.002124	0.002181	0.000882	0.001102	1.5e-05	0.001377	0.003418	0.001466	0.002577	0.001462	0.003452
651.94	0.001542	0.000846	0.001372	0.000731	0.001582	-0.000171	0.001326	0.002786	0.001576	0.002136	0.001337	0.001556
653.869	0.000949	0.000147	0.000439	0.001387	0.001545	-4.4e-05	0.001725	0.002697	0.002026	0.000802	0.00128	0.000625
655.797	0.001043	0.000624	-7.4e-05	0.001889	0.001539	0.000228	0.001946	0.002153	0.00202	-1.4e-05	0.001505	-0.000283
657.726	0.000662	0.001102	0.00051	0.001996	0.001391	0.000127	0.001852	0.001164	0.001347	-0.000296	0.001602	-0.000498
659.655	0.000591	0.001185	0.001241	0.002269	0.001518	-0.000438	0.001905	0.001043	0.00078	0.000178	0.001614	0.00049
661.584	0.001519	0.001187	0.001211	0.001299	0.001608	0.000144	0.001875	0.000941	0.000186	0.001313	0.001142	0.001075
663.513	0.001124	0.000442	-0.000199	-0.000495	0.000616	0.000432	0.000241	-0.000276	-0.000458	0.001081	-0.000462	0.000156
665.442	-0.000206	-0.000289	-0.001137	-0.001421	-0.000713	3.2e-05	-0.001193	-0.001288	-0.000518	-0.000238	-0.001394	-0.000641
667.37	-0.001415	-0.000798	-0.00171	-0.001666	-0.001917	-0.000595	-0.00169	-0.001889	-0.000804	-0.001514	-0.001686	-0.001104
669.299	-0.002132	-0.001128	-0.001909	-0.001483	-0.002144	-0.001227	-0.001736	-0.002075	-0.001201	-0.002152	-0.001477	-0.001365
671.228	-0.002542	-0.001437	-0.001604	-0.001154	-0.001631	-0.002061	-0.001329	-0.001704	-0.001528	-0.002344	-0.001064	-0.001473
673.157	-0.002122	-0.001464	-0.001149	-0.001023	-0.00111	-0.002303	-0.000896	-0.000891	-0.001568	-0.001824	-0.000731	-0.001396
675.086	-0.001715	-0.001558	-0.001627	-0.001477	-0.001339	-0.001788	-0.001465	-0.001227	-0.002081	-0.001299	-0.001417	-0.001804
677.014	-0.002328	-0.002189	-0.002401	-0.002175	-0.002301	-0.00221	-0.002608	-0.002299	-0.002752	-0.001869	-0.002576	-0.002587
678.943	-0.002424	-0.002478	-0.002118	-0.002245	-0.00237	-0.002618	-0.002643	-0.002265	-0.00255	-0.002153	-0.002643	-0.002622
680.872	-0.002269	-0.002509	-0.001973	-0.002247	-0.002424	-0.002651	-0.00251	-0.00241	-0.002316	-0.002343	-0.002673	-0.002481
682.801	-0.002126	-0.002261	-0.001881	-0.002246	-0.002586	-0.002542	-0.002218	-0.002519	-0.001913	-0.002367	-0.002372	-0.002219
684.73	-0.002026	-0.001871	-0.001763	-0.001948	-0.002498	-0.002304	-0.001883	-0.002262	-0.001343	-0.002036	-0.001828	-0.002022
686.658	-0.001663	-0.001357	-0.001546	-0.001454	-0.002085	-0.001532	-0.001592	-0.001657	-0.000895	-0.001437	-0.001423	-0.001624
688.587	-0.001105	-0.000826	-0.000989	-0.000746	-0.001197	-0.000747	-0.0011	-0.000897	-0.000657	-0.000787	-0.000931	-0.00092
690.516	-0.000416	-0.000372	-5.4e-05	0.000121	-7.8e-05	-0.000307	-0.000432	-1.5e-05	-0.000201	-9.5e-05	-7.8e-05	2.2e-05
692.445	0.00022	0.000125	0.000719	0.000874	0.000615	-1.6e-05	0.000355	0.000679	0.00048	0.000433	0.000758	0.000883
694.374	0.000736	0.000614	0.000999	0.001112	0.000697	8.2e-05	0.001056	0.000986	0.000883	0.000759	0.001154	0.001213
696.303	0.000822	0.000678	0.00078	0.000783	0.00028	3e-05	0.001029	0.000839	0.000714	0.000705	0.000971	0.000866
698.231	0.000314	0.000291	0.00018	0.000183	-0.000344	-0.000225	0.000293	0.000228	3.6e-05	-1.4e-05	0.000147	0.000118
700.16	-0.000713	-0.000415	-0.000657	-0.00065	-0.001108	-0.000756	-0.000831	-0.00057	-0.000909	-0.001107	-0.000985	-0.000743
702.089	-0.001889	-0.0014	-0.001535	-0.001545	-0.002057	-0.001617	-0.001925	-0.001524	-0.001858	-0.002027	-0.001991	-0.001623
704.018	-0.002761	-0.002398	-0.002327	-0.002243	-0.002922	-0.002461	-0.002643	-0.002441	-0.002599	-0.002685	-0.002714	-0.002455
705.947	-0.003335	-0.003156	-0.00299	-0.002764	-0.003465	-0.003236	-0.003064	-0.003241	-0.003136	-0.003094	-0.003183	-0.003147
707.875	-0.003508	-0.003524	-0.003357	-0.003171	-0.003568	-0.003731	-0.00325	-0.00376	-0.003386	-0.003127	-0.003411	-0.003451
709.804	-0.003297	-0.003471	-0.003354	-0.003248	-0.003479	-0.003718	-0.003242	-0.00375	-0.003166	-0.003118	-0.003247	-0.003327
711.733	-0.002617	-0.002811	-0.002741	-0.002726	-0.002977	-0.003148	-0.002683	-0.003086	-0.00243	-0.002776	-0.002473	-0.002653
713.662	-0.001716	-0.001706	-0.001762	-0.00172	-0.002013	-0.002013	-0.001781	-0.002053	-0.001399	-0.001824	-0.001425	-0.001566
715.591	-0.001123	-0.000965	-0.001133	-0.00103	-0.001423	-0.001206	-0.001234	-0.001421	-0.000849	-0.001071	-0.000789	-0.000877
717.52	-0.001484	-0.001288	-0.001339	-0.001294	-0.001697	-0.001439	-0.001455	-0.001579	-0.00122	-0.001169	-0.00102	-0.001154
719.448	-0.002895	-0.002748	-0.002548	-0.002607	-0.002874	-0.002667	-0.002555	-0.002618	-0.002426	-0.00224	-0.002216	-0.002416
721.377	-0.004585	-0.004658	-0.004252	-0.00434	-0.004533	-0.004269	-0.004105	-0.004141	-0.004034	-0.003885	-0.003951	-0.004196
723.306	-0.005828	-0.006034	-0.005625	-0.005658	-0.005938	-0.005564	-0.005361	-0.005414	-0.005288	-0.00535	-0.005345	-0.005555
725.235	-0.006162	-0.006305	-0.006083	-0.006003	-0.006316	-0.005913	-0.005691	-0.005948	-0.005655	-0.005866	-0.005767	-0.005861
727.164	-0.005772	-0.005667	-0.005798	-0.00548	-0.005719	-0.005344	-0.00522	-0.005766	-0.005151	-0.005335	-0.005407	-0.005233
729.092	-0.005013	-0.004721	-0.005011	-0.004602	-0.00482	-0.004483	-0.004399	-0.004974	-0.004277	-0.004406	-0.004587	-0.004251
731.021	-0.00404	-0.003676	-0.003848	-0.003533	-0.003753	-0.003454	-0.003419	-0.003733	-0.003278	-0.003409	-0.003402	-0.003174
732.95	-0.002928	-0.002662	-0.002633	-0.002488	-0.002632	-0.002389	-0.002399	-0.002518	-0.002272	-0.002441	-0.002272	-0.002248
734.879	-0.001925	-0.001804	-0.00162	-0.00168	-0.001784	-0.001564	-0.001522	-0.001614	-0.00158	-0.001706	-0.001498	-0.001609
736.808	-0.001455	-0.00135	-0.001199	-0.001289	-0.001433	-0.001178	-0.001088	-0.001216	-0.001344	-0.001388	-0.001171	-0.001284
738.737	-0.001584	-0.001388	-0.001369	-0.001247	-0.001611	-0.001235	-0.001154	-0.00132	-0.001542	-0.001503	-0.001405	-0.001477
740.665	-0.002004	-0.001665	-0.001767	-0.001439	-0.002095	-0.001574	-0.001478	-0.001631	-0.002	-0.001883	-0.001917	-0.001942
742.594	-0.002204	-0.001869	-0.001969	-0.001603	-0.002505	-0.001898	-0.001781	-0.001809	-0.002385	-0.002344	-0.002202	-0.002265
744.523	-0.001942	-0.001752	-0.001746	-0.001462	-0.002407	-0.001828	-0.001686	-0.001644	-0.002412	-0.002482	-0.002127	-0.00225
746.452	-0.001298	-0.001273	-0.00107	-0.000997	-0.001672	-0.001333	-0.001074	-0.001133	-0.001992	-0.002075	-0.001775	-0.001862
748.381	-0.000503	-0.000527	-0.000201	-0.000287	-0.000652	-0.000626	-0.000307	-0.000452	-0.001404	-0.001374	-0.001242	-0.00121
750.309	5.6e-05	9.2e-05	0.000353	0.000288	-3e-06	-0.000115	0.000156	2.6e-05	-0.000857	-0.000793	-0.000791	-0.000665
752.238	0.000115	0.000155	0.000335	0.000315	-0.000198	-0.000119	2.9e-05	-0.000103	-0.000623	-0.000635	-0.000685	-0.000641
754.167	-0.000435	-0.000475	-0.000373	-0.000368	-0.001088	-0.000777	-0.000714	-0.000814	-0.000934	-0.000985	-0.000942	-0.001076
756.096	-0.001426	-0.001556	-0.001502	-0.001361	-0.002237	-0.001817	-0.001757	-0.001749	-0.001575	-0.001643	-0.001468	-0.001705
758.025	-0.002469	-0.002555	-0.002458	-0.002212	-0.003097	-0.002681	-0.002588	-0.002558	-0.002196	-0.002237	-0.00201	-0.002209
759.954	-0.003226	-0.003108	-0.002975	-0.002825	-0.003472	-0.003222	-0.003042	-0.003054	-0.002611	-0.002574	-0.002385	-0.002442
761.882	-0.003602	-0.003354	-0.003273	-0.003163	-0.003659	-0.003409	-0.003241	-0.003311	-0.002886	-0.002792	-0.002666	-0.00266
763.811	-0.003761	-0.003601	-0.003544	-0.00341	-0.003946	-0.003491	-0.003416	-0.00357	-0.003086	-0.00306	-0.002993	-0.003016
765.74	-0.003878	-0.003921	-0.003784	-0.003753	-0.004312	-0.00372	-0.003682	-0.003975	-0.003333	-0.003355	-0.00341	-0.003467
767.669	-0.004127	-0.004205	-0.004072	-0.004121	-0.004574	-0.004073	-0.003971	-0.004392	-0.00366	-0.003665	-0.003804	-0.003813
769.598	-0.004439	-0.00442	-0.004337	-0.004289	-0.004733	-0.004379	-0.004211	-0.00465	-0.003887	-0.003905	-0.004005	-0.003931
771.526	-0.004569	-0.004428	-0.004408	-0.004277	-0.004705	-0.004413	-0.004256	-0.004671	-0.003866	-0.003945	-0.00391	-0.003851
773.455	-0.004417	-0.004265	-0.004321	-0.004192	-0.004483	-0.004145	-0.004073	-0.004427	-0.003644	-0.003769	-0.00361	-0.00369
775.384	-0.004033	-0.00401	-0.004106	-0.003884	-0.004119	-0.003684	-0.003701	-0.003988	-0.003285	-0.003396	-0.003196	-0.003462
777.313	-0.003498	-0.003538	-0.003604	-0.003298	-0.00354	-0.003118	-0.003108	-0.003407	-0.002757	-0.00288	-0.002698	-0.002971
779.242	-0.002863	-0.002807	-0.002802	-0.002565	-0.002804	-0.002431	-0.002356	-0.002684	-0.002157	-0.0023	-0.002105	-0.002267
781.17	-0.002131	-0.001911	-0.001922	-0.001748	-0.001998	-0.001636	-0.001529	-0.001877	-0.001529	-0.00169	-0.001446	-0.001531
783.099	-0.001234	-0.000979	-0.001007	-0.000815	-0.001177	-0.000819	-0.000666	-0.000981	-0.000888	-0.001082	-0.000804	-0.000855
785.028	-0.000259	-0.000116	-9.3e-05	1.6e-05	-0.000417	-9.9e-05	9.3e-05	-0.000106	-0.000276	-0.000481	-0.000246	-0.000315
786.957	0.000456	0.000428	0.000509	0.000478	8.7e-05	0.000353	0.000511	0.000402	0.000141	-1.2e-05	8.3e-05	3.5e-05
788.886	0.000493	0.000367	0.000453	0.000389	1.7e-05	0.000278	0.000353	0.000282	0.000146	9.5e-05	3.2e-05	7.4e-05
790.815	-0.000336	-0.000394	-0.000359	-0.00039	-0.000784	-0.000477	-0.000503	-0.000575	-0.000303	-0.000303	-0.000446	-0.000346
792.743	-0.001745	-0.001702	-0.001676	-0.001711	-0.002122	-0.001786	-0.001864	-0.002035	-0.001155	-0.001111	-0.001283	-0.001226
794.672	-0.003166	-0.003099	-0.003042	-0.00303	-0.003504	-0.003171	-0.003177	-0.003536	-0.002066	-0.002059	-0.00217	-0.002241
796.601	-0.003964	-0.003922	-0.003878	-0.003718	-0.004323	-0.004016	-0.003921	-0.00436	-0.00268	-0.00279	-0.002767	-0.00289
798.53	-0.003881	-0.003887	-0.003829	-0.003596	-0.004308	-0.004005	-0.003869	-0.004247	-0.002842	-0.003025	-0.002875	-0.003011
800.459	-0.003149	-0.003166	-0.003094	-0.002885	-0.003623	-0.003258	-0.003138	-0.0034	-0.002628	-0.002746	-0.002529	-0.002706
802.387	-0.002232	-0.002212	-0.002124	-0.001989	-0.002696	-0.002247	-0.002178	-0.002285	-0.002209	-0.002193	-0.001995	-0.002147
804.316	-0.001517	-0.001432	-0.001315	-0.001247	-0.001893	-0.001458	-0.001382	-0.001399	-0.001751	-0.001673	-0.001528	-0.001626
806.245	-0.001113	-0.000998	-0.000839	-0.000796	-0.001372	-0.001034	-0.000876	-0.000942	-0.001426	-0.001354	-0.001292	-0.001299
808.174	-0.000949	-0.000853	-0.000686	-0.000626	-0.001152	-0.000843	-0.000658	-0.000817	-0.001246	-0.001248	-0.001192	-0.001149
810.103	-0.000875	-0.000839	-0.000736	-0.000618	-0.001136	-0.000826	-0.000673	-0.000851	-0.001232	-0.001274	-0.001185	-0.001173
812.032	-0.000976	-0.000995	-0.000921	-0.000811	-0.001371	-0.00103	-0.000885	-0.001049	-0.001424	-0.001441	-0.001322	-0.001399
813.96	-0.001439	-0.001448	-0.0014	-0.001334	-0.001898	-0.001551	-0.001401	-0.001547	-0.001824	-0.001803	-0.001651	-0.001839
815.889	-0.002237	-0.00222	-0.002177	-0.002126	-0.002699	-0.002374	-0.002197	-0.002372	-0.002381	-0.002381	-0.002184	-0.002408
817.818	-0.00313	-0.003107	-0.003044	-0.002962	-0.003574	-0.00325	-0.003059	-0.003278	-0.002968	-0.002983	-0.002779	-0.002946
819.747	-0.00386	-0.003782	-0.003727	-0.003576	-0.004213	-0.003853	-0.003695	-0.003953	-0.00339	-0.003363	-0.003259	-0.003313
821.676	-0.004165	-0.004034	-0.003972	-0.003776	-0.004454	-0.004021	-0.003924	-0.004201	-0.003467	-0.003418	-0.003406	-0.003412
823.604	-0.003932	-0.003782	-0.003723	-0.003523	-0.004222	-0.003766	-0.00369	-0.003955	-0.003189	-0.00315	-0.00317	-0.003181
825.533	-0.003277	-0.003099	-0.003063	-0.002909	-0.00354	-0.003111	-0.003041	-0.003286	-0.002666	-0.002697	-0.002641	-0.002672
827.462	-0.002404	-0.002227	-0.002224	-0.002073	-0.002597	-0.002248	-0.002152	-0.002386	-0.001982	-0.002118	-0.001938	-0.002034
829.391	-0.00147	-0.001372	-0.001349	-0.00119	-0.001681	-0.001381	-0.001199	-0.001443	-0.001284	-0.001482	-0.001196	-0.001347
831.32	-0.000699	-0.000708	-0.000612	-0.000478	-0.000972	-0.00068	-0.000443	-0.000626	-0.000765	-0.000924	-0.000645	-0.000777
833.249	-0.000318	-0.000331	-0.00022	-8.3e-05	-0.000605	-0.000326	-7.1e-05	-0.00019	-0.000526	-0.000609	-0.00041	-0.000543
835.177	-0.000307	-0.000319	-0.000191	-5.7e-05	-0.000627	-0.000368	-0.000135	-0.000245	-0.000537	-0.00057	-0.000418	-0.000556
837.106	-0.000535	-0.000565	-0.000421	-0.000307	-0.000883	-0.000646	-0.00044	-0.000609	-0.000687	-0.000694	-0.000559	-0.000671
839.035	-0.000794	-0.000815	-0.000722	-0.000608	-0.001163	-0.000902	-0.000719	-0.000978	-0.0008	-0.000848	-0.000692	-0.000808
840.964	-0.000932	-0.000942	-0.000891	-0.000761	-0.001347	-0.001037	-0.000854	-0.001179	-0.000724	-0.000843	-0.000704	-0.000838
842.893	-0.000949	-0.000906	-0.000861	-0.000744	-0.001353	-0.001003	-0.000817	-0.001161	-0.00053	-0.000659	-0.000601	-0.000718
844.821	-0.000871	-0.000748	-0.000713	-0.000606	-0.001178	-0.00083	-0.000689	-0.000962	-0.000347	-0.000432	-0.000456	-0.000528
846.75	-0.000691	-0.00054	-0.000499	-0.000391	-0.000929	-0.000609	-0.000508	-0.000728	-0.000186	-0.000278	-0.000277	-0.000346
848.679	-0.000437	-0.000299	-0.000217	-0.000158	-0.000643	-0.000345	-0.00025	-0.000453	-5.8e-05	-0.000137	-8e-05	-0.000138
850.608	-2.3e-05	6e-05	0.00017	0.000175	-0.000255	-1.2e-05	0.00013	-4e-05	7.6e-05	3.8e-05	0.000175	0.000138
852.537	0.000657	0.000637	0.00074	0.000712	0.000287	0.000507	0.000664	0.000599	0.000437	0.00038	0.000591	0.000546
854.465	0.001496	0.001462	0.001515	0.001483	0.001021	0.0012	0.001341	0.001406	0.001068	0.001002	0.001151	0.001114
856.394	0.002179	0.002236	0.002147	0.002179	0.001733	0.001834	0.001967	0.002083	0.001641	0.001669	0.001686	0.001658
858.323	0.002288	0.002398	0.002211	0.002276	0.001953	0.002008	0.002118	0.002202	0.001814	0.001922	0.001838	0.001791
860.252	0.001616	0.001701	0.00158	0.001612	0.001414	0.001498	0.001629	0.001554	0.001386	0.001506	0.001378	0.001311
862.181	0.000334	0.000388	0.000409	0.000409	0.000281	0.000469	0.000612	0.000392	0.000459	0.000579	0.000481	0.000416
864.11	-0.00102	-0.001053	-0.000889	-0.000907	-0.001003	-0.000711	-0.000624	-0.00091	-0.000601	-0.000522	-0.000498	-0.000548
866.038	-0.002069	-0.002172	-0.001997	-0.001957	-0.002076	-0.001689	-0.001658	-0.001956	-0.001431	-0.00142	-0.001299	-0.001364
867.967	-0.00275	-0.002801	-0.002729	-0.002567	-0.002728	-0.002312	-0.002297	-0.002571	-0.001906	-0.001948	-0.00179	-0.001907
869.896	-0.003099	-0.003095	-0.003079	-0.00286	-0.003025	-0.002628	-0.002585	-0.002856	-0.002113	-0.002177	-0.001987	-0.002165
871.825	-0.003143	-0.003165	-0.003104	-0.002914	-0.003073	-0.002681	-0.00258	-0.002846	-0.002081	-0.002211	-0.00205	-0.002191
873.754	-0.002862	-0.0029	-0.002752	-0.002612	-0.002797	-0.002424	-0.002256	-0.002531	-0.001851	-0.001998	-0.001919	-0.001965
875.682	-0.002262	-0.00229	-0.00208	-0.001989	-0.002191	-0.00183	-0.001682	-0.001944	-0.001425	-0.001536	-0.001489	-0.001508
877.611	-0.001387	-0.001374	-0.001227	-0.001147	-0.001352	-0.001002	-0.000931	-0.00116	-0.000864	-0.000933	-0.000854	-0.000876
879.54	-0.0004	-0.000327	-0.000289	-0.000173	-0.000395	-0.000106	-4.1e-05	-0.00021	-0.0002	-0.000235	-0.000111	-0.000158
881.469	0.000622	0.000746	0.000747	0.000858	0.000609	0.000808	0.000899	0.000806	0.000601	0.000575	0.00073	0.000655
883.398	0.001679	0.001793	0.001798	0.001843	0.001527	0.00168	0.001815	0.001776	0.001404	0.001429	0.001549	0.001499
885.327	0.002574	0.002608	0.002631	0.002614	0.002227	0.002377	0.002552	0.002565	0.002043	0.002128	0.002151	0.002149
887.255	0.003009	0.003012	0.003039	0.002991	0.002619	0.002726	0.002907	0.002912	0.002415	0.002486	0.002453	0.002446
889.184	0.002883	0.002909	0.00289	0.002874	0.002567	0.002617	0.002784	0.002744	0.002428	0.002398	0.002402	0.002356
891.113	0.002301	0.002366	0.002289	0.002323	0.002101	0.002145	0.002257	0.002189	0.002077	0.001974	0.001997	0.001974
893.042	0.001491	0.001546	0.001547	0.001544	0.001433	0.001487	0.001553	0.00145	0.001519	0.001406	0.001444	0.001446
894.971	0.000773	0.000779	0.000879	0.000852	0.000764	0.000854	0.000906	0.000778	0.000954	0.000881	0.000958	0.000931
896.899	0.000357	0.000328	0.00043	0.000454	0.000282	0.000446	0.000538	0.000409	0.000562	0.000563	0.000625	0.000569
898.828	0.000332	0.000262	0.000355	0.000432	0.000197	0.000398	0.00056	0.000428	0.00051	0.000522	0.000563	0.000462
900.757	0.000709	0.000619	0.000662	0.000802	0.000562	0.000727	0.000943	0.000794	0.00084	0.000797	0.000834	0.000696
902.686	0.00137	0.00129	0.00126	0.001416	0.001232	0.001351	0.001552	0.00144	0.00139	0.001346	0.001312	0.001204
904.615	0.002086	0.002003	0.001993	0.002056	0.001974	0.00207	0.002182	0.00216	0.001976	0.001931	0.001858	0.001808
906.544	0.0026	0.002528	0.002592	0.002487	0.002531	0.002586	0.002655	0.002664	0.002398	0.002349	0.002337	0.002286
908.472	0.002747	0.002748	0.002812	0.002618	0.002737	0.002742	0.002818	0.00283	0.00254	0.002526	0.00255	0.002483
910.401	0.002576	0.002671	0.002728	0.002541	0.002613	0.002607	0.002721	0.002721	0.002441	0.002507	0.002506	0.002457
912.33	0.002376	0.002477	0.002583	0.002482	0.002397	0.0024	0.002553	0.002511	0.002268	0.00239	0.002379	0.002344
914.259	0.002371	0.002439	0.00255	0.002583	0.002271	0.002302	0.002488	0.002445	0.002177	0.002321	0.002324	0.002318
916.188	0.002553	0.002618	0.002704	0.002809	0.002292	0.00234	0.002563	0.002594	0.002196	0.002358	0.002397	0.002406
918.116	0.002775	0.002827	0.002896	0.003002	0.002349	0.002418	0.002657	0.002771	0.002248	0.002353	0.002483	0.002488
920.045	0.002813	0.002852	0.002894	0.002937	0.002275	0.002395	0.002621	0.002729	0.00217	0.002247	0.002413	0.002441
921.974	0.002543	0.002585	0.002631	0.002603	0.002023	0.002148	0.002328	0.002449	0.001959	0.002068	0.002148	0.002258
923.903	0.002066	0.002084	0.002138	0.002107	0.001643	0.001722	0.001834	0.001981	0.001698	0.001829	0.001795	0.001976
925.832	0.00155	0.001527	0.00154	0.001571	0.001244	0.001263	0.001322	0.001425	0.00148	0.001559	0.001501	0.001638
927.76	0.001028	0.001025	0.001009	0.00106	0.000835	0.000834	0.000902	0.000927	0.001303	0.001344	0.001321	0.001331
929.689	0.000587	0.000606	0.000601	0.000677	0.000495	0.000519	0.000618	0.000562	0.001158	0.001177	0.001205	0.00108
931.618	0.000333	0.000351	0.000372	0.000478	0.000296	0.000382	0.000487	0.00037	0.001057	0.000999	0.001044	0.000928
933.547	0.000247	0.000284	0.000352	0.000424	0.000245	0.0004	0.000485	0.000381	0.000935	0.000881	0.000947	0.000915
935.476	0.000253	0.000311	0.000404	0.000452	0.000291	0.000472	0.000516	0.000514	0.000815	0.000856	0.000921	0.000955
937.405	0.000223	0.000302	0.000341	0.00043	0.000337	0.000542	0.000529	0.00057	0.000683	0.000815	0.000839	0.000927
939.333	0.000107	0.000201	0.000196	0.0003	0.000306	0.000561	0.000525	0.00052	0.000546	0.000737	0.000778	0.000837
941.262	2e-06	0.000119	0.000153	0.000233	0.000283	0.000578	0.000581	0.000499	0.00055	0.000734	0.000787	0.0008
943.191	0.000172	0.000269	0.000381	0.000443	0.000506	0.000755	0.000844	0.00069	0.000851	0.000905	0.000968	0.000963
945.12	0.000784	0.000866	0.001026	0.001028	0.001087	0.001259	0.001418	0.001255	0.001447	0.001398	0.001441	0.001445
947.049	0.001843	0.001906	0.002066	0.002034	0.00202	0.002146	0.002306	0.002222	0.002279	0.00224	0.002249	0.002242
948.977	0.003238	0.003245	0.003358	0.003369	0.003252	0.003346	0.003475	0.003489	0.003354	0.003345	0.00329	0.00327
950.906	0.004786	0.00478	0.004807	0.004844	0.004703	0.004744	0.004859	0.004956	0.004593	0.004634	0.004541	0.004515
952.835	0.006383	0.006398	0.006332	0.006338	0.00625	0.006223	0.006353	0.006531	0.005903	0.005989	0.005951	0.005874
954.764	0.007946	0.007999	0.007871	0.007827	0.007792	0.007693	0.00788	0.008081	0.007278	0.00734	0.007315	0.007233
956.693	0.009402	0.00945	0.009361	0.009195	0.009221	0.009047	0.00929	0.009496	0.008567	0.008571	0.008533	0.008489
958.622	0.010587	0.010597	0.010591	0.010303	0.010383	0.010137	0.010393	0.010644	0.009484	0.009495	0.009444	0.009449
960.55	0.011345	0.011289	0.011351	0.011067	0.011119	0.010794	0.011068	0.011331	0.009843	0.009955	0.009894	0.009919
962.479	0.011662	0.011533	0.011582	0.011403	0.011406	0.011064	0.011372	0.011593	0.009713	0.009953	0.009895	0.009909
964.408	0.011685	0.011558	0.01154	0.011477	0.011401	0.011167	0.011479	0.011672	0.009379	0.009673	0.009658	0.00972
966.337	0.011681	0.011628	0.011565	0.01158	0.011344	0.011293	0.011581	0.011791	0.009175	0.009386	0.009442	0.009591
968.266	0.011775	0.011816	0.011793	0.011828	0.011393	0.011489	0.011765	0.012025	0.009265	0.00933	0.009426	0.00966
970.194	0.01193	0.012034	0.012093	0.012098	0.011503	0.011607	0.011879	0.012186	0.0095	0.009517	0.009617	0.00985
972.123	0.012065	0.012157	0.012267	0.012258	0.011579	0.011534	0.011843	0.012109	0.009653	0.009731	0.009903	0.010028
974.052	0.01223	0.012219	0.012338	0.012399	0.011605	0.011421	0.011791	0.01195	0.00983	0.010058	0.010221	0.010261
975.981	0.0126	0.012568	0.01262	0.012746	0.011773	0.01159	0.011961	0.012084	0.010367	0.010692	0.010747	0.010776
977.91	0.01337	0.013365	0.013425	0.013499	0.012316	0.012211	0.012577	0.012729	0.011409	0.01167	0.011712	0.011741
979.839	0.014408	0.014399	0.014506	0.014498	0.013232	0.013052	0.013484	0.013662	0.012748	0.012906	0.012935	0.012953
981.767	0.015266	0.015292	0.015368	0.015312	0.014096	0.013768	0.014282	0.014301	0.013967	0.014017	0.014094	0.014031
983.696	0.015721	0.015773	0.015738	0.015701	0.014507	0.014178	0.014653	0.014438	0.014736	0.014726	0.014879	0.014733
985.625	0.015845	0.015837	0.015767	0.015784	0.014566	0.014324	0.014692	0.014475	0.01506	0.015038	0.015202	0.01509
987.554	0.015918	0.015831	0.015786	0.015874	0.014561	0.014498	0.014767	0.014637	0.015242	0.015251	0.015342	0.015312
989.483	0.016177	0.016093	0.016047	0.016126	0.014763	0.014874	0.01502	0.015007	0.015409	0.015539	0.015477	0.015447
991.411	0.016583	0.016328	0.016339	0.016364	0.015196	0.015315	0.015391	0.01546	0.015464	0.015629	0.015429	0.015437
993.34	0.016595	0.016204	0.016159	0.0162	0.015506	0.015387	0.015418	0.015481	0.015114	0.015276	0.014999	0.015113
995.269	0.015812	0.015433	0.015246	0.015363	0.015073	0.014841	0.014707	0.014667	0.014142	0.014388	0.01407	0.014228
997.198	0.014333	0.013891	0.013656	0.01382	0.01381	0.013696	0.01331	0.013207	0.012725	0.013	0.01259	0.012892
999.127	0.012321	0.012049	0.011825	0.011933	0.01213	0.012157	0.01169	0.01152	0.01129	0.011427	0.011076	0.011383
1001.06	0.010511	0.010587	0.010253	0.010342	0.010615	0.010753	0.010411	0.00998	0.01023	0.010089	0.009949	0.010039
1002.98	0.009477	0.009757	0.009208	0.009344	0.009715	0.009838	0.009659	0.009197	0.009608	0.009302	0.009321	0.009183
1004.91	0.009234	0.009394	0.008819	0.009066	0.009474	0.009562	0.0094	0.009125	0.009461	0.009012	0.009309	0.009022
1006.84	0.009524	0.009363	0.009063	0.009439	0.00972	0.00977	0.009446	0.009212	0.009683	0.009176	0.009633	0.009362
1008.77	0.009994	0.009436	0.009432	0.00992	0.009927	0.010086	0.009584	0.009137	0.00997	0.009657	0.009874	0.009781
1010.7	0.010048	0.00929	0.009416	0.009793	0.009731	0.010047	0.009522	0.008888	0.009869	0.009741	0.009775	0.009855
1012.63	0.009277	0.008692	0.008741	0.00901	0.008925	0.009349	0.008944	0.008332	0.009156	0.00905	0.009197	0.009163
1014.56	0.008027	0.007505	0.007307	0.007542	0.007649	0.008045	0.007747	0.007317	0.007782	0.007671	0.007935	0.007781
1016.49	0.006179	0.005787	0.00546	0.005585	0.006047	0.006271	0.006045	0.006015	0.005929	0.005791	0.006148	0.00599
1018.41	0.003901	0.003826	0.003641	0.003719	0.004332	0.004353	0.004242	0.004412	0.00401	0.003673	0.003989	0.004037
1020.34	0.001923	0.001976	0.001982	0.002173	0.002749	0.002585	0.002624	0.002637	0.002237	0.001743	0.001795	0.002193
1022.27	0.000478	0.000631	0.00062	0.000947	0.001366	0.001178	0.001243	0.001114	0.000754	0.00038	0.000143	0.000614
1024.2	-0.00059	-0.000238	-0.000282	-0.000172	0.000375	0.000379	0.000363	0.000125	-0.000367	-0.000362	-0.000668	-0.000496
1026.13	-0.001053	-0.000627	-0.000802	-0.000879	-0.000262	9.7e-05	-3e-05	-0.000325	-0.000979	-0.000638	-0.000788	-0.00106
1028.06	-0.00089	-0.00046	-0.000837	-0.001027	-0.000247	0.000146	4.7e-05	-3e-06	-0.000965	-0.000497	-0.000519	-0.001037
1029.99	-0.000383	6.8e-05	-0.000278	-0.000519	0.000342	0.000514	0.000645	0.000887	-0.000264	-0.000106	0.00011	-0.000467
1031.92	0.00053	0.000779	0.000724	0.000614	0.001146	0.001298	0.001427	0.001707	0.000938	0.000387	0.000808	0.000614
1033.85	0.00168	0.001544	0.001644	0.001927	0.001911	0.002106	0.001929	0.002233	0.002	0.001046	0.001435	0.001767
1035.77	0.002643	0.00222	0.002358	0.002897	0.002408	0.002595	0.002195	0.002552	0.002606	0.001912	0.002137	0.002572
1037.7	0.002986	0.002471	0.00268	0.002941	0.002432	0.002676	0.002305	0.002476	0.002642	0.002503	0.002588	0.002913
1039.63	0.002708	0.00212	0.00233	0.002413	0.001935	0.002238	0.00195	0.001966	0.002002	0.00229	0.002473	0.002431
1041.56	0.001688	0.001282	0.001487	0.001544	0.001292	0.001356	0.001215	0.00124	0.001075	0.001592	0.001698	0.001381
1043.49	0.000199	0.000311	0.000337	0.000358	0.0004	0.000351	0.00032	0.000167	0.000168	0.000524	0.000473	0.000329
1045.42	-0.001286	-0.000741	-0.001007	-0.000953	-0.000821	-0.000729	-0.000886	-0.001095	-0.000929	-0.000891	-0.000999	-0.000798
1047.35	-0.002504	-0.001946	-0.002497	-0.002377	-0.00216	-0.002086	-0.00215	-0.00204	-0.00225	-0.00231	-0.002504	-0.002152
1049.28	-0.003574	-0.00339	-0.003851	-0.003823	-0.00343	-0.00337	-0.003185	-0.002786	-0.003592	-0.003652	-0.003636	-0.003491
1051.2	-0.004647	-0.004848	-0.004885	-0.005184	-0.004285	-0.004316	-0.004151	-0.003664	-0.004872	-0.004831	-0.004543	-0.004679
1053.13	-0.005689	-0.00597	-0.005665	-0.006145	-0.0049	-0.005015	-0.00497	-0.004508	-0.00589	-0.005648	-0.00533	-0.005683
1055.06	-0.00659	-0.006474	-0.006123	-0.006587	-0.005318	-0.005523	-0.005402	-0.005108	-0.00632	-0.005928	-0.005935	-0.006121
1056.99	-0.006965	-0.006485	-0.006301	-0.006739	-0.005598	-0.00578	-0.005455	-0.005499	-0.006255	-0.005918	-0.00616	-0.006127
1058.92	-0.006697	-0.006236	-0.006166	-0.006596	-0.005762	-0.005651	-0.005359	-0.005569	-0.005912	-0.005772	-0.006044	-0.005975
1060.85	-0.005979	-0.00579	-0.005768	-0.005852	-0.005389	-0.005124	-0.004987	-0.005088	-0.005244	-0.005396	-0.005642	-0.005512
1062.78	-0.004894	-0.004903	-0.004891	-0.004479	-0.004323	-0.00417	-0.004119	-0.004069	-0.00428	-0.004596	-0.004548	-0.004517
1064.71	-0.003103	-0.003171	-0.003081	-0.002759	-0.002721	-0.00271	-0.002841	-0.002668	-0.002819	-0.003101	-0.002912	-0.002937
1066.64	-0.000801	-0.00089	-0.000765	-0.000644	-0.000953	-0.000977	-0.001153	-0.001035	-0.000832	-0.001021	-0.000919	-0.000951
1068.56	0.001383	0.001258	0.001271	0.001406	0.000749	0.000604	0.000579	0.000539	0.000958	0.000921	0.000915	0.00092
1070.49	0.002562	0.002364	0.002345	0.002324	0.001613	0.001483	0.001442	0.001357	0.001726	0.001811	0.001717	0.00178
1072.42	0.002	0.001933	0.001831	0.00162	0.001012	0.001053	0.00084	0.000904	0.00107	0.001169	0.000911	0.001107
1074.35	-0.000242	-0.000183	-0.000265	-0.00047	-0.000724	-0.000765	-0.000927	-0.000738	-0.001012	-0.000943	-0.001191	-0.000984
1076.28	-0.003377	-0.003207	-0.003194	-0.00345	-0.003297	-0.003299	-0.003293	-0.00313	-0.003851	-0.003808	-0.003779	-0.003737
1078.21	-0.006451	-0.006207	-0.006213	-0.006587	-0.005988	-0.00584	-0.0059	-0.005725	-0.006651	-0.006557	-0.006411	-0.006469
1080.14	-0.009015	-0.00885	-0.008935	-0.009119	-0.008129	-0.008185	-0.008178	-0.007948	-0.008953	-0.008753	-0.008564	-0.008758
1082.07	-0.011005	-0.010983	-0.011064	-0.01107	-0.009759	-0.009997	-0.009907	-0.009702	-0.010645	-0.010434	-0.010345	-0.010512
1083.99	-0.012561	-0.012597	-0.012549	-0.012589	-0.011043	-0.011234	-0.011221	-0.011049	-0.011794	-0.011573	-0.011772	-0.011729
1085.92	-0.013619	-0.01354	-0.01341	-0.013483	-0.011949	-0.012088	-0.01202	-0.011859	-0.012446	-0.012276	-0.012604	-0.012402
1087.85	-0.013916	-0.013792	-0.013529	-0.013651	-0.012262	-0.012173	-0.012148	-0.012127	-0.012536	-0.012509	-0.012632	-0.01243
1089.78	-0.0133	-0.013196	-0.012917	-0.013042	-0.011883	-0.011501	-0.011602	-0.011694	-0.011946	-0.011994	-0.011888	-0.011806
1091.71	-0.011788	-0.011735	-0.011549	-0.011725	-0.010633	-0.010322	-0.010411	-0.01046	-0.010782	-0.010761	-0.010704	-0.01065
1093.64	-0.009696	-0.009752	-0.009587	-0.00988	-0.008788	-0.008781	-0.008709	-0.008779	-0.009188	-0.009097	-0.00909	-0.00909
1095.57	-0.007551	-0.007626	-0.007489	-0.007805	-0.006858	-0.007105	-0.006956	-0.00708	-0.007428	-0.007361	-0.0074	-0.007385
1097.5	-0.005889	-0.005766	-0.005741	-0.005976	-0.005306	-0.005741	-0.005593	-0.005677	-0.005996	-0.005971	-0.005965	-0.005904
1099.43	-0.004968	-0.004643	-0.004684	-0.004876	-0.004533	-0.004935	-0.00484	-0.004888	-0.005214	-0.005201	-0.005079	-0.005094
1101.35	-0.004794	-0.004502	-0.004534	-0.004733	-0.004526	-0.004678	-0.004709	-0.004806	-0.00499	-0.005015	-0.004983	-0.004997
1103.28	-0.005155	-0.005055	-0.005098	-0.00517	-0.00496	-0.004905	-0.004968	-0.00508	-0.005241	-0.005264	-0.005357	-0.005369
1105.21	-0.005725	-0.005806	-0.005866	-0.0058	-0.005508	-0.005313	-0.005362	-0.005373	-0.005685	-0.00569	-0.005845	-0.005842
1107.14	-0.006218	-0.006383	-0.006402	-0.006289	-0.005948	-0.005698	-0.005771	-0.005658	-0.005958	-0.006036	-0.006149	-0.006109
1109.07	-0.006432	-0.006614	-0.006555	-0.006403	-0.006139	-0.005926	-0.006067	-0.005876	-0.006026	-0.006164	-0.006162	-0.006128
1111	-0.00643	-0.006487	-0.006384	-0.006335	-0.006178	-0.005949	-0.006135	-0.006004	-0.006005	-0.006112	-0.006044	-0.006093
1112.93	-0.006323	-0.006242	-0.006129	-0.006276	-0.006149	-0.00588	-0.006065	-0.006076	-0.005944	-0.006028	-0.005975	-0.006069
1114.86	-0.0062	-0.006135	-0.006084	-0.006241	-0.006097	-0.005912	-0.006051	-0.006199	-0.005897	-0.005973	-0.005937	-0.006025
1116.78	-0.0062	-0.006159	-0.006191	-0.006225	-0.006098	-0.006026	-0.006095	-0.006342	-0.005965	-0.005971	-0.005859	-0.006032
1118.71	-0.006364	-0.006333	-0.006363	-0.006332	-0.006199	-0.006214	-0.00623	-0.006417	-0.006094	-0.006086	-0.005944	-0.006108
1120.64	-0.006694	-0.006691	-0.006651	-0.006572	-0.006468	-0.006534	-0.006514	-0.006598	-0.006276	-0.006323	-0.006214	-0.006287
1122.57	-0.007161	-0.007165	-0.00708	-0.006957	-0.006923	-0.00693	-0.006883	-0.006928	-0.006608	-0.006677	-0.0066	-0.006673
1124.5	-0.007643	-0.007642	-0.00753	-0.007466	-0.007428	-0.007333	-0.007252	-0.007317	-0.007055	-0.007071	-0.007084	-0.007153
1126.43	-0.00781	-0.007834	-0.007711	-0.007695	-0.007631	-0.007485	-0.007404	-0.00751	-0.007315	-0.00726	-0.007313	-0.007356
1128.36	-0.00731	-0.007335	-0.007249	-0.007194	-0.007192	-0.00706	-0.007032	-0.0071	-0.007041	-0.006921	-0.006931	-0.006966
1130.29	-0.005966	-0.005905	-0.005857	-0.005816	-0.005993	-0.005891	-0.005909	-0.005866	-0.005986	-0.005883	-0.00582	-0.00586
1132.21	-0.003878	-0.003741	-0.003771	-0.003758	-0.004153	-0.004114	-0.004175	-0.003986	-0.004241	-0.004253	-0.00415	-0.004158
1134.14	-0.001516	-0.001383	-0.001476	-0.001434	-0.002079	-0.002119	-0.002181	-0.001932	-0.002191	-0.00228	-0.002228	-0.002172
1136.07	0.000586	0.000651	0.000581	0.000577	-0.000246	-0.000362	-0.000356	-0.000123	-0.000281	-0.000366	-0.00035	-0.000295
1138	0.002133	0.002118	0.00205	0.001961	0.0011	0.000908	0.001012	0.001169	0.001195	0.001173	0.001178	0.001191
1139.93	0.003036	0.003026	0.002879	0.002833	0.001935	0.00167	0.001851	0.001895	0.002186	0.002192	0.002241	0.002197
1141.86	0.003379	0.003403	0.003199	0.003263	0.002305	0.001981	0.00214	0.00215	0.002691	0.00272	0.0028	0.002757
1143.79	0.003253	0.003288	0.003089	0.003152	0.002215	0.001837	0.001949	0.001973	0.002711	0.00273	0.002803	0.002785
1145.72	0.002663	0.002679	0.002477	0.002471	0.001646	0.001273	0.001316	0.001343	0.002223	0.002177	0.002209	0.00223
1147.65	0.001485	0.001412	0.001305	0.001182	0.000515	0.000215	0.000179	0.000208	0.001142	0.001088	0.001031	0.001119
1149.57	-0.000315	-0.000447	-0.00043	-0.000677	-0.001118	-0.001354	-0.001422	-0.001396	-0.000509	-0.000503	-0.00058	-0.000537
1151.5	-0.002542	-0.002638	-0.002655	-0.002891	-0.003094	-0.003254	-0.003368	-0.003337	-0.002536	-0.002467	-0.002544	-0.002541
1153.43	-0.004939	-0.004977	-0.005049	-0.00517	-0.005213	-0.005311	-0.005476	-0.005431	-0.004657	-0.004584	-0.004658	-0.004592
1155.36	-0.007281	-0.00731	-0.007356	-0.007416	-0.007279	-0.007336	-0.007557	-0.007465	-0.006662	-0.006652	-0.006655	-0.006573
1157.29	-0.009428	-0.009484	-0.009509	-0.009534	-0.009213	-0.009211	-0.009464	-0.009354	-0.008427	-0.008537	-0.00847	-0.008447
1159.22	-0.011404	-0.011469	-0.011467	-0.011421	-0.011007	-0.010895	-0.011153	-0.01115	-0.009957	-0.010155	-0.010102	-0.010125
1161.15	-0.013177	-0.013249	-0.013162	-0.013069	-0.012576	-0.012342	-0.012581	-0.012772	-0.011295	-0.011471	-0.011475	-0.011562
1163.08	-0.014617	-0.014648	-0.014509	-0.014405	-0.013814	-0.013516	-0.0137	-0.014059	-0.012357	-0.012456	-0.01251	-0.012673
1165	-0.015643	-0.015593	-0.015471	-0.015378	-0.014717	-0.014396	-0.01453	-0.014983	-0.01306	-0.013148	-0.013206	-0.01338
1166.93	-0.016257	-0.016166	-0.016066	-0.015941	-0.015328	-0.014954	-0.015091	-0.01561	-0.013417	-0.01356	-0.013559	-0.013732
1168.86	-0.01655	-0.016428	-0.016345	-0.016169	-0.015699	-0.015251	-0.015446	-0.01597	-0.013559	-0.013732	-0.013689	-0.013872
1170.79	-0.016452	-0.016322	-0.016241	-0.016027	-0.015745	-0.015252	-0.015494	-0.015981	-0.013439	-0.013619	-0.0136	-0.013757
1172.72	-0.015757	-0.015634	-0.015519	-0.015301	-0.015202	-0.014721	-0.014973	-0.015417	-0.012879	-0.013067	-0.013049	-0.013168
1174.65	-0.014267	-0.014158	-0.014007	-0.013829	-0.013863	-0.013465	-0.013662	-0.014042	-0.011738	-0.011894	-0.011835	-0.01196
1176.58	-0.012017	-0.011949	-0.011775	-0.011614	-0.011783	-0.011492	-0.011608	-0.011894	-0.009986	-0.010095	-0.009989	-0.010134
1178.51	-0.009306	-0.009257	-0.0091	-0.008917	-0.009234	-0.009012	-0.009073	-0.009276	-0.007815	-0.00789	-0.007733	-0.00789
1180.44	-0.006477	-0.006421	-0.006339	-0.006118	-0.006585	-0.006404	-0.006439	-0.006574	-0.005541	-0.005579	-0.005421	-0.005549
1182.36	-0.003876	-0.00384	-0.003805	-0.003604	-0.004175	-0.00407	-0.004075	-0.004108	-0.00349	-0.003488	-0.003393	-0.003449
1184.29	-0.001733	-0.001737	-0.001699	-0.00158	-0.00219	-0.002173	-0.002119	-0.002069	-0.001798	-0.001774	-0.001718	-0.001727
1186.22	-0.000172	-0.000192	-0.000159	-0.00012	-0.000759	-0.000782	-0.000681	-0.000596	-0.000538	-0.000506	-0.000473	-0.000455
1188.15	0.000774	0.000743	0.000751	0.000748	8.1e-05	6.3e-05	0.000184	0.000273	0.000264	0.000314	0.000306	0.000334
1190.08	0.001177	0.001153	0.001144	0.001139	0.000452	0.00048	0.000566	0.000647	0.000685	0.00075	0.000723	0.00074
1192.01	0.001211	0.001223	0.001205	0.001198	0.000549	0.000598	0.000636	0.000714	0.000866	0.00092	0.000901	0.000897
1193.94	0.001064	0.001087	0.00106	0.001058	0.000513	0.000514	0.000538	0.000613	0.000911	0.00093	0.000924	0.000889
1195.87	0.000811	0.000811	0.000818	0.000817	0.000392	0.000332	0.00036	0.000414	0.000853	0.000859	0.000841	0.0008
1197.79	0.000464	0.000469	0.000492	0.000494	0.000188	0.000106	0.000126	0.00011	0.000728	0.000707	0.000707	0.000683
1199.72	9.8e-05	9.8e-05	0.000106	0.000122	-9e-05	-0.000165	-0.000183	-0.000248	0.000553	0.000499	0.000502	0.000494
1201.65	-0.000238	-0.000242	-0.000245	-0.00024	-0.000384	-0.000442	-0.000491	-0.000568	0.000338	0.000294	0.000268	0.000258
1203.58	-0.000453	-0.00044	-0.000465	-0.000473	-0.000586	-0.00062	-0.000663	-0.000743	0.000182	0.000153	0.000121	7.3e-05
1205.51	-0.000428	-0.000425	-0.000449	-0.00045	-0.000591	-0.000597	-0.000603	-0.00068	0.000202	0.000183	0.000111	3.4e-05
1207.44	-0.000173	-0.000194	-0.000167	-0.000171	-0.000367	-0.000348	-0.000321	-0.000399	0.00039	0.000384	0.000286	0.00021
1209.37	0.000246	0.000228	0.000308	0.000297	5.9e-05	9.1e-05	0.000134	7e-05	0.000729	0.000726	0.000656	0.000604
1211.3	0.00081	0.000804	0.00089	0.000886	0.000638	0.000661	0.000714	0.000685	0.001199	0.001189	0.001171	0.001139
1213.23	0.001479	0.001478	0.001559	0.001538	0.001299	0.001292	0.001362	0.001385	0.001737	0.001748	0.001736	0.001724
1215.15	0.002173	0.002201	0.002255	0.002213	0.001985	0.001946	0.002045	0.002092	0.002291	0.002329	0.002317	0.00232
1217.08	0.00289	0.002923	0.002911	0.00288	0.002658	0.002597	0.002714	0.002766	0.00286	0.002889	0.002885	0.002891
1219.01	0.003578	0.003562	0.003539	0.003502	0.003268	0.003211	0.003298	0.003377	0.003378	0.003383	0.003345	0.003358
1220.94	0.004088	0.004043	0.004025	0.003959	0.003757	0.003675	0.003734	0.00385	0.00372	0.003703	0.003683	0.003662
1222.87	0.00443	0.00437	0.004328	0.004249	0.004117	0.003965	0.004018	0.00419	0.003893	0.00388	0.00388	0.003843
1224.8	0.004663	0.00458	0.004512	0.004448	0.004336	0.00412	0.004167	0.004394	0.003938	0.003957	0.003935	0.003942
1226.73	0.004733	0.004666	0.004564	0.004499	0.004395	0.004125	0.004158	0.004428	0.00387	0.003924	0.003885	0.003954
1228.66	0.004568	0.00452	0.004395	0.004302	0.004253	0.003939	0.003929	0.004219	0.00365	0.003737	0.003668	0.003796
1230.58	0.004061	0.00401	0.003872	0.003768	0.00376	0.003452	0.003392	0.003659	0.0032	0.003296	0.00319	0.003344
1232.51	0.003142	0.003079	0.002976	0.002845	0.002863	0.00261	0.002514	0.002724	0.002467	0.002543	0.00244	0.002557
1234.44	0.001907	0.001836	0.001779	0.00164	0.001698	0.001504	0.001412	0.001549	0.001508	0.001543	0.001498	0.001543
1236.37	0.00066	0.000577	0.000538	0.000441	0.000517	0.000391	0.000305	0.000371	0.000528	0.000516	0.000522	0.00054
1238.3	-0.000379	-0.00045	-0.000489	-0.000534	-0.00049	-0.000533	-0.000613	-0.000603	-0.000313	-0.000355	-0.000347	-0.000324
1240.23	-0.001134	-0.001156	-0.00122	-0.001229	-0.001207	-0.001185	-0.001242	-0.001275	-0.000933	-0.000978	-0.001008	-0.00097
1242.16	-0.001599	-0.001587	-0.001661	-0.001639	-0.001616	-0.00155	-0.001608	-0.001666	-0.001355	-0.001382	-0.001459	-0.001397
1244.09	-0.001862	-0.001835	-0.001886	-0.001848	-0.001844	-0.001749	-0.001812	-0.001864	-0.001661	-0.001655	-0.001732	-0.001661
1246.02	-0.001995	-0.001981	-0.001976	-0.00196	-0.001951	-0.001861	-0.001927	-0.001953	-0.001844	-0.001825	-0.001855	-0.001809
1247.94	-0.00201	-0.002014	-0.001975	-0.001958	-0.001959	-0.001888	-0.001959	-0.001959	-0.001891	-0.00188	-0.001846	-0.001837
1249.87	-0.001918	-0.001907	-0.001875	-0.001851	-0.001904	-0.00185	-0.001913	-0.001913	-0.001823	-0.001812	-0.001726	-0.00175
1251.8	-0.001744	-0.001709	-0.001672	-0.001649	-0.001809	-0.00175	-0.001777	-0.001797	-0.001634	-0.001617	-0.001524	-0.001568
1253.73	-0.001463	-0.001429	-0.001401	-0.001367	-0.001648	-0.001553	-0.001564	-0.001604	-0.001332	-0.001339	-0.001261	-0.001292
1255.66	-0.001205	-0.001193	-0.001157	-0.001133	-0.001462	-0.001366	-0.00138	-0.001423	-0.001082	-0.001132	-0.001065	-0.001077
1257.59	-0.001082	-0.001102	-0.001055	-0.001045	-0.001312	-0.001264	-0.001272	-0.001293	-0.000982	-0.001048	-0.001035	-0.001023
1259.52	-0.0011	-0.001143	-0.001126	-0.001117	-0.001232	-0.001214	-0.001232	-0.00124	-0.001065	-0.001133	-0.001162	-0.001145
1261.45	-0.001265	-0.001304	-0.001325	-0.001297	-0.001235	-0.001232	-0.001261	-0.001267	-0.001324	-0.001369	-0.001387	-0.001396
1263.37	-0.001479	-0.001497	-0.001523	-0.001476	-0.001283	-0.001277	-0.001313	-0.001325	-0.001586	-0.001582	-0.001589	-0.001607
1265.3	-0.001587	-0.001603	-0.001603	-0.001546	-0.001344	-0.001289	-0.001338	-0.001388	-0.001675	-0.001647	-0.001635	-0.00166
1267.23	-0.001596	-0.001606	-0.001583	-0.001541	-0.001394	-0.001306	-0.001356	-0.001441	-0.001603	-0.001602	-0.001547	-0.001587
1269.16	-0.001556	-0.001529	-0.001489	-0.001456	-0.001366	-0.001307	-0.001319	-0.001391	-0.001419	-0.00144	-0.001339	-0.001386
1271.09	-0.001372	-0.001294	-0.001266	-0.001219	-0.001177	-0.001144	-0.001127	-0.00115	-0.00111	-0.00112	-0.00102	-0.001038
1273.02	-0.001049	-0.000929	-0.000915	-0.000869	-0.000857	-0.000839	-0.000796	-0.000784	-0.000763	-0.000762	-0.000675	-0.000654
1274.95	-0.000692	-0.000559	-0.000539	-0.000494	-0.000484	-0.000505	-0.000424	-0.000391	-0.000434	-0.000416	-0.00036	-0.000319
1276.88	-0.000315	-0.000201	-0.000194	-0.000148	-0.00011	-0.000143	-5.7e-05	-3.1e-05	-0.000139	-8.8e-05	-7.3e-05	-3.2e-05
1278.81	5.8e-05	0.00013	0.000139	0.000168	0.000251	0.000224	0.000305	0.000313	0.000118	0.000182	0.000193	0.000204
1280.73	0.000484	0.000503	0.000529	0.000534	0.000656	0.000644	0.0007	0.000726	0.000428	0.00048	0.000503	0.000479
1282.66	0.000969	0.000971	0.000961	0.000958	0.001058	0.001098	0.001083	0.001136	0.000756	0.000815	0.000816	0.000793
1284.59	0.001354	0.001364	0.001325	0.001304	0.001319	0.001396	0.001329	0.001399	0.000976	0.001034	0.001021	0.001014
1286.52	0.001534	0.001529	0.001499	0.001464	0.001381	0.00142	0.001381	0.001452	0.00103	0.00108	0.001091	0.001093
1288.45	0.001498	0.001472	0.00147	0.001435	0.001274	0.001237	0.001283	0.001327	0.000979	0.001017	0.001062	0.001069
1290.38	0.001365	0.001338	0.001354	0.001324	0.001112	0.001038	0.001134	0.001154	0.000947	0.000951	0.001027	0.00103
1292.31	0.001246	0.001224	0.001247	0.001215	0.001017	0.000939	0.00103	0.001061	0.001012	0.000981	0.001039	0.00105
1294.24	0.001195	0.001175	0.001195	0.001152	0.001014	0.000956	0.001013	0.001058	0.001138	0.001103	0.001105	0.001135
1296.16	0.001125	0.001124	0.001135	0.00109	0.001012	0.000993	0.000994	0.001047	0.001174	0.001172	0.001126	0.001177
1298.09	0.001009	0.000999	0.001044	0.000993	0.000982	0.000975	0.00094	0.001004	0.001096	0.001133	0.001081	0.001146
1300.02	0.000947	0.000911	0.000973	0.000928	0.00096	0.000949	0.000923	0.000961	0.000996	0.001057	0.001014	0.001086
1301.95	0.000932	0.000893	0.000926	0.00088	0.000894	0.000902	0.000881	0.000865	0.000864	0.000909	0.000878	0.000942
1303.88	0.000801	0.000781	0.000775	0.000749	0.000694	0.000712	0.000691	0.000671	0.000607	0.000633	0.000625	0.000679
1305.81	0.000586	0.000584	0.000549	0.000563	0.000429	0.000457	0.000443	0.000446	0.000335	0.000345	0.000356	0.000407
1307.74	0.00029	0.000291	0.000248	0.000274	5.8e-05	0.000143	0.0001	9.6e-05	1.1e-05	3e-06	2.3e-05	5.3e-05
1309.67	-0.000101	-0.000102	-0.000112	-7.8e-05	-0.000343	-0.000214	-0.00029	-0.000283	-0.000345	-0.000339	-0.000324	-0.000333
1311.59	-0.000317	-0.000326	-0.000313	-0.000274	-0.000533	-0.000381	-0.000464	-0.000471	-0.000518	-0.000496	-0.000486	-0.000526
1313.52	-0.000371	-0.00039	-0.000391	-0.000355	-0.000589	-0.000413	-0.0005	-0.000564	-0.000608	-0.000584	-0.000568	-0.00064
1315.45	-0.000476	-0.000471	-0.000474	-0.000459	-0.00063	-0.000503	-0.000549	-0.00062	-0.000748	-0.000733	-0.000692	-0.000779
1317.38	-0.000565	-0.00051	-0.000499	-0.000486	-0.000576	-0.000579	-0.000508	-0.000526	-0.000809	-0.000799	-0.00073	-0.000772
1319.31	-0.000432	-0.000335	-0.000332	-0.000314	-0.000341	-0.000462	-0.000304	-0.000272	-0.000658	-0.00067	-0.000565	-0.000553
1321.24	-0.000105	-1.1e-05	1.6e-05	3e-06	8e-06	-0.000186	1e-06	6.2e-05	-0.000382	-0.0004	-0.000287	-0.000248
1323.17	0.000474	0.000529	0.000589	0.000569	0.00053	0.000318	0.000488	0.000588	0.000108	0.00012	0.000196	0.000254
1325.1	0.00124	0.001234	0.001265	0.001263	0.001101	0.000959	0.00105	0.001145	0.000703	0.000746	0.000772	0.000816
1327.03	0.001758	0.001727	0.001716	0.001723	0.001445	0.001372	0.001393	0.001472	0.001089	0.001154	0.001136	0.001145
1328.95	0.001975	0.001959	0.001932	0.001927	0.00162	0.001553	0.001589	0.001676	0.001302	0.001376	0.001337	0.001334
1330.88	0.002153	0.002135	0.002069	0.002075	0.001808	0.001752	0.0018	0.001855	0.001518	0.001592	0.001534	0.001555
1332.81	0.002483	0.002381	0.002232	0.002235	0.001987	0.002118	0.001945	0.001954	0.001788	0.001836	0.00173	0.001746
1334.74	0.002256	0.002024	0.001853	0.001779	0.001578	0.001924	0.001474	0.00144	0.001521	0.001508	0.001382	0.001301
1336.67	0.001213	0.000991	0.000872	0.000756	0.000708	0.001001	0.000584	0.000562	0.000764	0.000709	0.000636	0.000519
1338.6	-0.000118	-0.000193	-0.00022	-0.000307	-0.000157	-0.000116	-0.000225	-0.000221	-6.2e-05	-0.000112	-9.9e-05	-0.000155
1340.53	-0.001212	-0.001116	-0.001045	-0.001063	-0.000754	-0.000976	-0.000725	-0.00072	-0.000651	-0.000686	-0.000615	-0.000578
1342.46	-0.001567	-0.001373	-0.001252	-0.001201	-0.000865	-0.00119	-0.000753	-0.000757	-0.000724	-0.000739	-0.000682	-0.000567
1344.38	-0.001185	-0.000995	-0.000902	-0.000809	-0.000602	-0.000818	-0.000478	-0.000522	-0.000404	-0.000402	-0.000405	-0.000287
1346.31	-0.000482	-0.000389	-0.000354	-0.000286	-0.000279	-0.000254	-0.000197	-0.000265	-1.9e-05	-1.3e-05	-7.8e-05	-3.4e-05
1348.24	-0.000118	-0.000114	-9.2e-05	-7.4e-05	-0.000193	-3.3e-05	-0.000127	-0.000197	5.8e-05	7.1e-05	2.5e-05	-2.2e-05
1350.17	0.000133	0.000156	0.000184	0.000197	5.9e-05	0.000208	0.000158	0.000127	0.000231	0.000277	0.000291	0.000247
1352.1	0.000529	0.000572	0.000612	0.000616	0.00051	0.000636	0.000639	0.000638	0.00061	0.000676	0.000703	0.000695
1354.03	0.001154	0.00118	0.001234	0.001255	0.00119	0.001278	0.001333	0.001334	0.00126	0.001316	0.001346	0.001367
1355.96	0.002233	0.002196	0.002212	0.002246	0.002104	0.00232	0.002252	0.002235	0.002255	0.002287	0.002293	0.002325
1357.89	0.002991	0.002929	0.002913	0.002903	0.002665	0.002974	0.00275	0.002722	0.002914	0.002932	0.002927	0.002896
1359.82	0.003312	0.003272	0.003269	0.003254	0.00305	0.003222	0.003087	0.003094	0.003345	0.003398	0.003382	0.003346
1361.74	0.00353	0.003521	0.003529	0.003522	0.003428	0.003438	0.003457	0.003525	0.003807	0.0039	0.003856	0.003875
1363.67	0.003207	0.003251	0.003291	0.003239	0.003326	0.003155	0.003312	0.003443	0.003755	0.003863	0.003815	0.003854
1365.6	0.002651	0.002687	0.002756	0.002713	0.003012	0.002668	0.002964	0.003101	0.003407	0.003508	0.003472	0.003562
1367.53	0.002535	0.002451	0.002468	0.002467	0.002768	0.002612	0.002754	0.002802	0.003226	0.003289	0.003239	0.003366
1369.46	0.002324	0.002135	0.002066	0.002018	0.002182	0.002379	0.002185	0.002112	0.002795	0.002829	0.002745	0.002758
1371.39	0.001841	0.001677	0.001599	0.001522	0.001697	0.001912	0.001678	0.001551	0.002333	0.002372	0.002314	0.002213
1373.32	0.001706	0.001627	0.001568	0.00154	0.001847	0.001889	0.001843	0.00174	0.00244	0.002506	0.002471	0.002389
1375.25	0.001736	0.001766	0.001723	0.001722	0.002156	0.002066	0.002151	0.002136	0.002718	0.002789	0.002766	0.002727
1377.17	0.001417	0.001556	0.001562	0.001574	0.00213	0.001866	0.002101	0.00217	0.002602	0.00268	0.002691	0.002662
1379.1	0.001522	0.00165	0.001692	0.001764	0.002386	0.002062	0.002379	0.002453	0.002797	0.002868	0.002876	0.002925
1381.03	0.002007	0.001989	0.002006	0.002045	0.00253	0.002516	0.002556	0.002527	0.003036	0.003078	0.003013	0.00309
1382.96	0.001609	0.001511	0.001509	0.001425	0.001832	0.002042	0.001853	0.00171	0.002364	0.002414	0.002309	0.002275
1384.89	0.000917	0.000843	0.000846	0.000734	0.001203	0.001404	0.001205	0.001049	0.001656	0.001699	0.001594	0.00155
1386.82	0.000595	0.000563	0.000566	0.000511	0.001069	0.00121	0.001048	0.000937	0.001488	0.001473	0.001373	0.001429
1388.75	0.000704	0.000687	0.00071	0.000698	0.001179	0.001388	0.001176	0.001117	0.001681	0.001605	0.001502	0.001592
1390.68	0.00126	0.001218	0.001234	0.001243	0.001573	0.001838	0.001592	0.001569	0.00213	0.002064	0.001919	0.001986
1392.61	0.002289	0.002177	0.002144	0.002148	0.002315	0.002687	0.002328	0.002297	0.002811	0.002812	0.002607	0.002671
1394.53	0.002245	0.002189	0.002126	0.002019	0.002134	0.002459	0.002072	0.00207	0.002315	0.002413	0.002196	0.002188
1396.46	0.001238	0.001337	0.001308	0.00119	0.001512	0.00143	0.001414	0.001479	0.001225	0.00139	0.001295	0.001257
1398.39	0.00064	0.000802	0.000818	0.000831	0.001306	0.000956	0.001259	0.00137	0.000709	0.000832	0.00087	0.000943
1400.32	0.000132	0.000268	0.000325	0.000417	0.000866	0.000532	0.000867	0.000966	8.7e-05	8.4e-05	0.000211	0.000358
1402.25	-0.000357	-0.000262	-0.000199	-8.4e-05	0.000233	4.3e-05	0.000258	0.000334	-0.000653	-0.000747	-0.000572	-0.000481
1404.18	-0.000528	-0.000475	-0.000469	-0.000342	-8.8e-05	-0.000201	-9.9e-05	-3.1e-05	-0.001113	-0.001223	-0.001056	-0.001001
1406.11	-0.000632	-0.000608	-0.000664	-0.000587	-0.000359	-0.000421	-0.000445	-0.00038	-0.001504	-0.001608	-0.001486	-0.001458
1408.04	-0.001205	-0.00114	-0.001198	-0.001182	-0.000916	-0.001092	-0.001054	-0.000947	-0.002107	-0.002189	-0.002055	-0.002086
1409.96	-0.001146	-0.001134	-0.001207	-0.001164	-0.000861	-0.001067	-0.000962	-0.000884	-0.001905	-0.001963	-0.001813	-0.001815
1411.89	-0.000297	-0.000428	-0.000575	-0.000531	-0.000395	-0.00022	-0.000474	-0.00048	-0.001103	-0.001142	-0.001117	-0.001107
1413.82	-0.001158	-0.001281	-0.001467	-0.001525	-0.001625	-0.00118	-0.001756	-0.001797	-0.002076	-0.00212	-0.002143	-0.002319
1415.75	-0.002625	-0.002666	-0.00285	-0.002883	-0.003046	-0.002691	-0.003161	-0.003224	-0.003332	-0.003408	-0.003391	-0.003656
1417.68	-0.003712	-0.00373	-0.003867	-0.003863	-0.00405	-0.003819	-0.004097	-0.004175	-0.004165	-0.004283	-0.004271	-0.004506
1419.61	-0.005037	-0.005013	-0.005055	-0.005058	-0.005152	-0.005227	-0.005184	-0.005265	-0.005196	-0.00536	-0.005315	-0.005542
1421.54	-0.0053	-0.005261	-0.005214	-0.005175	-0.005034	-0.005457	-0.005046	-0.005143	-0.005059	-0.005224	-0.005141	-0.005255
1423.47	-0.003958	-0.003996	-0.00396	-0.003917	-0.003681	-0.004041	-0.003674	-0.003814	-0.003566	-0.003701	-0.003653	-0.003658
1425.4	-0.002356	-0.002462	-0.002469	-0.002467	-0.002427	-0.002438	-0.00242	-0.002548	-0.002036	-0.002149	-0.002093	-0.002185
1427.32	-0.001793	-0.001843	-0.00187	-0.001908	-0.002041	-0.001996	-0.002065	-0.002122	-0.001502	-0.001594	-0.001442	-0.001695
1429.25	-8.8e-05	-0.000181	-0.000264	-0.000222	-0.000337	-0.000335	-0.000365	-0.000379	0.000281	0.000228	0.000298	0.000187
1431.18	0.001099	0.000914	0.000782	0.000775	0.000553	0.000704	0.000459	0.000475	0.001313	0.001293	0.0012	0.001182
1433.11	0.000635	0.000494	0.000369	0.000302	0.000111	0.000113	-8.2e-05	-6.8e-05	0.000838	0.00079	0.000701	0.000663
1435.04	0.000322	0.000256	0.000197	0.000122	0.000107	-0.000106	-7.7e-05	-8.8e-05	0.00069	0.000618	0.000571	0.000604
1436.97	-6.2e-05	-7e-06	1.2e-05	-9.5e-05	-1e-05	-0.00034	-0.000144	-0.000137	0.000403	0.000333	0.000375	0.000403
1438.9	-0.000122	1.6e-05	9e-05	4.2e-05	0.000206	-0.000283	0.000115	0.000162	0.000368	0.000318	0.000459	0.000457
1440.83	0.000958	0.001025	0.001083	0.001139	0.001285	0.000893	0.001256	0.001302	0.001264	0.001277	0.001355	0.001425
1442.75	0.002096	0.002041	0.002047	0.002101	0.00199	0.002007	0.002003	0.002069	0.001991	0.002042	0.001992	0.002122
1444.68	0.002019	0.001937	0.001936	0.001924	0.001542	0.001788	0.001525	0.001637	0.001588	0.001639	0.00158	0.001645
1446.61	0.001629	0.001638	0.001649	0.001615	0.001219	0.001336	0.001169	0.001318	0.001221	0.001267	0.001273	0.001293
1448.54	0.002088	0.002116	0.002104	0.002068	0.001853	0.001801	0.001781	0.001958	0.001764	0.001876	0.0019	0.001952
1450.47	0.003239	0.003089	0.003038	0.003009	0.002754	0.00302	0.002726	0.002876	0.002835	0.003027	0.002931	0.003088
1452.4	0.002195	0.001941	0.001839	0.001789	0.001167	0.00201	0.001141	0.001206	0.001515	0.001642	0.00145	0.001441
1454.33	-0.000725	-0.00089	-0.000978	-0.001035	-0.0018	-0.000902	-0.001837	-0.001833	-0.00148	-0.001438	-0.001548	-0.001757
1456.26	-0.003671	-0.003607	-0.003625	-0.003639	-0.004074	-0.00383	-0.004127	-0.004121	-0.004107	-0.004124	-0.004049	-0.004253
1458.18	-0.004627	-0.004398	-0.004345	-0.004253	-0.00424	-0.004681	-0.004217	-0.004184	-0.004563	-0.004544	-0.00437	-0.004375
1460.11	-0.004179	-0.003885	-0.003776	-0.003639	-0.003382	-0.004159	-0.003296	-0.003209	-0.003726	-0.003675	-0.003415	-0.003322
1462.04	-0.003205	-0.002964	-0.002805	-0.002654	-0.002277	-0.003027	-0.002163	-0.002045	-0.002501	-0.002413	-0.002129	-0.001966
1463.97	-0.003376	-0.003212	-0.003023	-0.002885	-0.002608	-0.00289	-0.002463	-0.002375	-0.002518	-0.002439	-0.002254	-0.002044
1465.9	-0.005711	-0.00551	-0.00538	-0.005257	-0.005365	-0.004981	-0.005179	-0.005179	-0.004792	-0.0048	-0.004725	-0.004621
1467.83	-0.009953	-0.009846	-0.009843	-0.009707	-0.009886	-0.009061	-0.009737	-0.009951	-0.009077	-0.009178	-0.009208	-0.009263
1469.76	-0.013669	-0.013715	-0.013794	-0.013632	-0.013772	-0.012678	-0.013642	-0.014096	-0.012859	-0.013034	-0.013174	-0.013349
1471.69	-0.016681	-0.016786	-0.016833	-0.016648	-0.016743	-0.015709	-0.016626	-0.017237	-0.015813	-0.016046	-0.01619	-0.016532
1473.62	-0.017671	-0.017671	-0.017582	-0.017358	-0.017236	-0.016793	-0.017127	-0.017747	-0.01647	-0.016746	-0.016726	-0.017135
1475.54	-0.015581	-0.015446	-0.015223	-0.014949	-0.014605	-0.014752	-0.014401	-0.014945	-0.013967	-0.014201	-0.014041	-0.014269
1477.47	-0.011417	-0.011234	-0.010961	-0.01065	-0.010315	-0.01068	-0.00999	-0.010406	-0.009541	-0.009708	-0.00949	-0.009514
1479.4	-0.007032	-0.006948	-0.006723	-0.006458	-0.00643	-0.006495	-0.006047	-0.006379	-0.005273	-0.005412	-0.005246	-0.005191
1481.33	-0.004221	-0.00427	-0.004172	-0.004012	-0.004169	-0.003882	-0.003911	-0.00425	-0.002817	-0.002984	-0.002877	-0.002957
1483.26	-0.000659	-0.000892	-0.000886	-0.000786	-0.001227	-0.000527	-0.001036	-0.001356	0.000391	0.000224	0.00021	8.6e-05
1485.19	0.001731	0.001426	0.001421	0.001451	0.000779	0.001629	0.000874	0.000638	0.002575	0.002454	0.002354	0.002101
1487.12	0.003217	0.003055	0.003094	0.003116	0.00255	0.003023	0.002602	0.002528	0.004247	0.004213	0.004143	0.003882
1489.05	0.003926	0.003936	0.00401	0.004053	0.003814	0.003764	0.003896	0.003956	0.005303	0.005335	0.005305	0.005159
1490.97	0.004811	0.004893	0.005005	0.005054	0.005029	0.004679	0.005133	0.005283	0.006417	0.006504	0.006472	0.006397
1492.9	0.006022	0.006103	0.006223	0.006229	0.006207	0.005921	0.006335	0.006488	0.007558	0.007669	0.007643	0.007588
1494.83	0.00716	0.007217	0.007294	0.007223	0.00707	0.007014	0.007187	0.007301	0.008413	0.008525	0.008496	0.008435
1496.76	0.00781	0.007835	0.007871	0.007742	0.007552	0.00752	0.007577	0.007697	0.008766	0.008889	0.008895	0.008816
1498.69	0.007625	0.007737	0.007724	0.007668	0.007776	0.007378	0.00774	0.007891	0.008734	0.008893	0.009043	0.009046
1500.62	0.008628	0.008428	0.008437	0.0084	0.008525	0.008477	0.008557	0.00872	0.00987	0.009805	0.009812	0.009866
1502.55	0.010824	0.01024	0.010248	0.010121	0.009762	0.010372	0.009696	0.009932	0.01163	0.011396	0.011111	0.01086
1504.48	0.012517	0.011834	0.011823	0.011643	0.010929	0.011746	0.010704	0.011022	0.012902	0.012729	0.012283	0.011774
1506.41	0.012584	0.012274	0.012268	0.012052	0.011602	0.011752	0.011263	0.011679	0.012981	0.013036	0.012665	0.012261
1508.33	0.011996	0.012153	0.01213	0.011998	0.012275	0.011334	0.011902	0.012398	0.012758	0.013116	0.012973	0.013048
1510.26	0.01161	0.01195	0.011851	0.011816	0.012654	0.011268	0.012323	0.012789	0.012631	0.013116	0.013177	0.013663
1512.19	0.011126	0.011371	0.011257	0.011183	0.012053	0.011032	0.011782	0.012164	0.011902	0.012331	0.012454	0.013008
1514.12	0.011146	0.010882	0.01087	0.010763	0.011114	0.01111	0.010927	0.011219	0.011437	0.011634	0.011576	0.012017
1516.05	0.010036	0.00969	0.009633	0.009477	0.009208	0.009825	0.008886	0.009233	0.00989	0.009945	0.009685	0.009729
1517.98	0.008007	0.007833	0.007731	0.007561	0.007379	0.00778	0.006939	0.007285	0.0079	0.0079	0.007638	0.007544
1519.91	0.007048	0.007049	0.006958	0.006803	0.007047	0.006867	0.006561	0.006844	0.007303	0.007273	0.007108	0.007037
1521.84	0.007201	0.007298	0.007214	0.007033	0.007738	0.00705	0.007265	0.007524	0.007753	0.007684	0.007653	0.007646
1523.76	0.007868	0.008085	0.00801	0.007716	0.008836	0.007772	0.008388	0.008683	0.008501	0.008454	0.008527	0.008586
1525.69	0.009228	0.009457	0.00941	0.009199	0.010735	0.009371	0.01036	0.010724	0.010012	0.010107	0.010205	0.010511
1527.62	0.011107	0.011036	0.011015	0.01093	0.012342	0.011506	0.0121	0.012534	0.011805	0.01189	0.011917	0.012384
1529.55	0.012698	0.012667	0.012571	0.012287	0.01333	0.012922	0.012991	0.013562	0.012664	0.01276	0.012735	0.012948
1531.48	0.015006	0.014977	0.01477	0.014445	0.015851	0.01514	0.015402	0.015916	0.014521	0.01477	0.014848	0.015138
1533.41	0.016444	0.016138	0.015856	0.015766	0.016954	0.016739	0.016541	0.016886	0.016482	0.016397	0.016254	0.016316
1535.34	0.011456	0.010976	0.010765	0.01059	0.011075	0.011547	0.010526	0.010729	0.011189	0.010746	0.010132	0.009565
1537.27	0.004239	0.003645	0.00354	0.003313	0.00346	0.004256	0.002764	0.002795	0.003476	0.00304	0.002182	0.001251
1539.2	-0.003715	-0.004295	-0.00435	-0.004742	-0.004509	-0.003794	-0.005327	-0.005489	-0.005261	-0.005581	-0.006393	-0.007268
1541.12	-0.009841	-0.010096	-0.010149	-0.010727	-0.009988	-0.010051	-0.01081	-0.011032	-0.011985	-0.012045	-0.012395	-0.012637
1543.05	-0.010616	-0.010401	-0.01052	-0.011024	-0.009446	-0.010627	-0.010054	-0.010208	-0.012187	-0.011891	-0.011755	-0.010999
1544.98	-0.008918	-0.008602	-0.008812	-0.008986	-0.006907	-0.008437	-0.007296	-0.007391	-0.009304	-0.008928	-0.008642	-0.00728
1546.91	-0.007528	-0.007406	-0.00758	-0.007333	-0.00584	-0.00668	-0.006051	-0.006117	-0.006865	-0.006741	-0.006626	-0.005506
1548.84	-0.008736	-0.008715	-0.008775	-0.008458	-0.007898	-0.007924	-0.008064	-0.008153	-0.008346	-0.008249	-0.008369	-0.007841
1550.77	-0.008064	-0.008218	-0.008325	-0.007867	-0.007635	-0.007226	-0.007804	-0.008007	-0.007984	-0.007884	-0.007948	-0.007736
1552.7	-0.006833	-0.007161	-0.0071	-0.006695	-0.007121	-0.005792	-0.007054	-0.007331	-0.006582	-0.006748	-0.006856	-0.006945
1554.63	-0.009171	-0.009238	-0.009001	-0.008819	-0.009572	-0.008093	-0.009351	-0.009552	-0.008933	-0.009102	-0.009213	-0.009633
1556.55	-0.010924	-0.010697	-0.010419	-0.010397	-0.010814	-0.009881	-0.010574	-0.010665	-0.010643	-0.010664	-0.010748	-0.011218
1558.48	-0.011982	-0.011535	-0.011307	-0.011362	-0.011079	-0.011067	-0.01091	-0.010955	-0.011795	-0.011603	-0.011612	-0.011837
1560.41	-0.010565	-0.009995	-0.009876	-0.009778	-0.008829	-0.009697	-0.008608	-0.008689	-0.010251	-0.009878	-0.009689	-0.00948
1562.34	-0.006937	-0.006517	-0.006595	-0.006245	-0.005053	-0.006022	-0.004717	-0.004909	-0.006452	-0.006112	-0.005825	-0.005268
1564.27	-0.002471	-0.002334	-0.002437	-0.00202	-0.001183	-0.001449	-0.000696	-0.000974	-0.002016	-0.00186	-0.001602	-0.001007
1566.2	-0.000505	-0.000393	-0.000271	-3.9e-05	-1.5e-05	0.000574	0.000631	0.000463	-0.000116	-0.000132	8e-06	0.000174
1568.13	-0.001428	-0.001152	-0.001049	-0.000928	-0.000886	-0.000639	-0.000422	-0.000407	-0.001632	-0.00158	-0.001378	-0.001473
1570.06	0.000344	0.000459	0.000552	0.000786	0.000767	0.001036	0.001179	0.001341	-9e-06	0.00013	0.000343	0.00037
1571.99	5.3e-05	0.000145	0.000271	0.00039	4.2e-05	0.000422	0.000343	0.000583	-0.000737	-0.000476	-0.000379	-0.000342
1573.91	-0.001331	-0.001188	-0.00111	-0.001062	-0.001517	-0.001351	-0.001344	-0.001176	-0.002379	-0.002064	-0.001997	-0.001945
1575.84	-0.002753	-0.002604	-0.00255	-0.002509	-0.003051	-0.003028	-0.002886	-0.002929	-0.003682	-0.003402	-0.003351	-0.003253
1577.77	-0.004723	-0.004472	-0.004338	-0.004356	-0.005003	-0.005176	-0.004829	-0.005027	-0.005485	-0.005265	-0.005208	-0.005128
1579.7	-0.005255	-0.004991	-0.004817	-0.004712	-0.005208	-0.00572	-0.005058	-0.005269	-0.005619	-0.005452	-0.005328	-0.005143
1581.63	-0.003789	-0.00372	-0.003524	-0.003247	-0.003756	-0.00407	-0.003562	-0.003713	-0.003818	-0.003739	-0.003609	-0.003308
1583.56	-0.002364	-0.002423	-0.002178	-0.001948	-0.002803	-0.002601	-0.002595	-0.002651	-0.002552	-0.002514	-0.002456	-0.002273
1585.49	-0.001441	-0.00147	-0.001247	-0.001168	-0.002052	-0.001815	-0.001963	-0.00198	-0.001961	-0.001949	-0.001929	-0.001882
1587.42	0.000143	9.5e-05	0.00023	0.000301	-0.000407	-0.00026	-0.000373	-0.000389	-0.000408	-0.000448	-0.000416	-0.000417
1589.34	0.001414	0.001336	0.001396	0.001452	0.000855	0.000977	0.000803	0.000805	0.000778	0.000757	0.000747	0.000698
1591.27	0.002235	0.002154	0.002196	0.002195	0.001777	0.001742	0.001566	0.00163	0.001497	0.001523	0.001446	0.001383
1593.2	0.002788	0.002715	0.002765	0.002723	0.002543	0.002263	0.002175	0.002335	0.002022	0.002052	0.001978	0.001937
1595.13	0.00343	0.003346	0.003373	0.003335	0.003301	0.002904	0.002855	0.003095	0.002679	0.002661	0.002624	0.002639
1597.06	0.004121	0.004028	0.003995	0.003977	0.003951	0.003581	0.00347	0.003751	0.003357	0.003296	0.003237	0.003317
1598.99	0.004823	0.00471	0.004625	0.004611	0.004612	0.004231	0.004077	0.004416	0.004011	0.003951	0.003826	0.003999
1600.92	0.005644	0.00549	0.005352	0.005354	0.005376	0.005007	0.004792	0.005224	0.004761	0.00476	0.004588	0.004824
1602.85	0.006475	0.006307	0.006141	0.006129	0.006118	0.005764	0.005449	0.005939	0.005447	0.005508	0.005357	0.005555
1604.77	0.007077	0.006926	0.006797	0.00672	0.006772	0.006227	0.005965	0.006468	0.005988	0.006043	0.005948	0.006074
1606.7	0.007848	0.007704	0.007567	0.007443	0.007645	0.006766	0.006646	0.007192	0.006734	0.006775	0.006673	0.006814
1608.63	0.009276	0.008983	0.008801	0.008731	0.009026	0.008001	0.007918	0.008487	0.008112	0.008219	0.008029	0.008306
1610.56	0.010715	0.010257	0.010054	0.010034	0.010084	0.009395	0.008953	0.00954	0.009731	0.009751	0.009389	0.009595
1612.49	0.011184	0.010775	0.01054	0.010388	0.010249	0.00966	0.008983	0.009634	0.010324	0.010117	0.009673	0.009588
1614.42	0.011764	0.011449	0.011106	0.010876	0.010804	0.010011	0.009397	0.010104	0.01087	0.01054	0.010163	0.009941
1616.35	0.012708	0.012395	0.011967	0.011773	0.011725	0.010853	0.0103	0.01101	0.011776	0.011408	0.011102	0.010896
1618.28	0.012653	0.012366	0.011981	0.011756	0.011866	0.010863	0.010458	0.011146	0.011783	0.01135	0.011112	0.010873
1620.21	0.012426	0.012131	0.011808	0.011681	0.012067	0.010955	0.010825	0.01144	0.011746	0.011408	0.011214	0.01108
1622.13	0.011579	0.011229	0.011099	0.011071	0.011586	0.010801	0.010723	0.011167	0.011244	0.011089	0.010965	0.010983
1624.06	0.008892	0.008735	0.008774	0.008662	0.0093	0.008861	0.008784	0.009065	0.008993	0.008896	0.008907	0.00883
1625.99	0.006082	0.006178	0.006217	0.00598	0.007155	0.006442	0.006762	0.006957	0.006362	0.006404	0.006638	0.006525
1627.92	0.006034	0.006015	0.005964	0.005899	0.007513	0.006787	0.007251	0.007398	0.006534	0.006805	0.00707	0.007239
1629.85	0.005786	0.005574	0.005475	0.005638	0.006646	0.006898	0.006729	0.006866	0.006756	0.006774	0.006565	0.006701
1631.78	0.003447	0.003225	0.00307	0.003156	0.003624	0.004407	0.003743	0.003812	0.00425	0.003842	0.003426	0.003134
1633.71	0.002021	0.00184	0.001664	0.001667	0.001986	0.002601	0.002037	0.001965	0.002399	0.001937	0.001656	0.001197
1635.64	0.000814	0.000793	0.000706	0.000548	0.000927	0.00106	0.000929	0.000799	0.000823	0.000487	0.000586	0.000149
1637.56	0.000797	0.000943	0.000851	0.000644	0.001401	0.000747	0.001278	0.001186	0.000491	0.000441	0.00094	0.00073
1639.49	0.003932	0.003932	0.003821	0.003875	0.004664	0.003908	0.004621	0.004541	0.003751	0.004082	0.004506	0.00475
1641.42	0.004812	0.004673	0.004672	0.004826	0.004639	0.005183	0.005079	0.005039	0.005042	0.005017	0.005041	0.005012
1643.35	0.001828	0.001779	0.001851	0.00184	0.000702	0.002253	0.001515	0.001455	0.00191	0.001303	0.00118	0.000483
1645.28	0.001925	0.00186	0.001831	0.001721	0.001003	0.00213	0.001555	0.001468	0.001401	0.000961	0.001049	0.000349
1647.21	0.001234	0.001137	0.001207	0.001232	0.00065	0.001537	0.001211	0.001127	0.000927	0.000406	0.000425	4e-05
1649.14	-0.002906	-0.002858	-0.002698	-0.002661	-0.003319	-0.002787	-0.002596	-0.002851	-0.003345	-0.003911	-0.003693	-0.003961
1651.07	-0.005278	-0.005101	-0.004936	-0.004827	-0.005382	-0.005346	-0.004532	-0.005016	-0.005925	-0.006109	-0.005672	-0.005732
1653	-0.006585	-0.006211	-0.006014	-0.005851	-0.006452	-0.006563	-0.005384	-0.005997	-0.007032	-0.006825	-0.00623	-0.006234
1654.92	-0.008128	-0.007528	-0.007296	-0.007233	-0.007848	-0.007884	-0.006657	-0.007212	-0.008309	-0.007971	-0.00716	-0.007343
1656.85	-0.008238	-0.007708	-0.007505	-0.007412	-0.007689	-0.007862	-0.006693	-0.007161	-0.008309	-0.007687	-0.006854	-0.006863
1658.78	-0.009281	-0.008964	-0.008779	-0.008531	-0.008713	-0.008584	-0.007887	-0.008265	-0.008935	-0.00837	-0.007862	-0.00771
1660.71	-0.013946	-0.013659	-0.013392	-0.013067	-0.013777	-0.012969	-0.012803	-0.01321	-0.013187	-0.01319	-0.012986	-0.013049
1662.64	-0.016322	-0.016045	-0.015814	-0.015452	-0.016481	-0.015422	-0.015408	-0.016	-0.015773	-0.015832	-0.015688	-0.015839
1664.57	-0.01661	-0.016362	-0.016137	-0.015771	-0.017	-0.015801	-0.015972	-0.016582	-0.016209	-0.016209	-0.016239	-0.016354
1666.5	-0.017014	-0.016753	-0.016545	-0.016243	-0.017396	-0.016343	-0.016513	-0.017052	-0.016738	-0.016694	-0.016737	-0.016831
1668.43	-0.015716	-0.015551	-0.015367	-0.015155	-0.016118	-0.015114	-0.015326	-0.015825	-0.015458	-0.015399	-0.015458	-0.015437
1670.35	-0.017204	-0.017037	-0.016848	-0.016849	-0.017612	-0.016784	-0.016968	-0.017454	-0.017184	-0.017256	-0.017145	-0.017343
1672.28	-0.017534	-0.017285	-0.017101	-0.017155	-0.017533	-0.017211	-0.016966	-0.017405	-0.01752	-0.017554	-0.017201	-0.017392
1674.21	-0.015305	-0.015066	-0.014903	-0.014874	-0.015141	-0.014992	-0.014525	-0.014963	-0.015211	-0.01512	-0.014789	-0.014738
1676.14	-0.012922	-0.012831	-0.012746	-0.012576	-0.013098	-0.012673	-0.012401	-0.012903	-0.012916	-0.012817	-0.012691	-0.012573
1678.07	-0.012435	-0.012505	-0.012464	-0.012253	-0.013342	-0.012258	-0.012616	-0.013134	-0.01266	-0.012839	-0.012907	-0.013032
1680	-0.014147	-0.014247	-0.01425	-0.013981	-0.015274	-0.014029	-0.014684	-0.015242	-0.014665	-0.015044	-0.01504	-0.015409
1681.93	-0.01519	-0.015237	-0.015216	-0.014917	-0.01619	-0.015079	-0.015666	-0.016255	-0.01579	-0.016188	-0.016079	-0.016456
1683.86	-0.017258	-0.01715	-0.017051	-0.016844	-0.017864	-0.017211	-0.017414	-0.017995	-0.017979	-0.01828	-0.017994	-0.018365
1685.79	-0.017007	-0.016734	-0.016556	-0.016392	-0.016967	-0.016971	-0.016527	-0.017037	-0.017583	-0.017619	-0.017224	-0.017326
1687.71	-0.014961	-0.01464	-0.014473	-0.014313	-0.014573	-0.014926	-0.014082	-0.01452	-0.015356	-0.01519	-0.014857	-0.014644
1689.64	-0.011832	-0.011634	-0.01148	-0.011271	-0.01181	-0.011723	-0.011191	-0.011567	-0.012075	-0.011928	-0.01183	-0.011509
1691.57	-0.011871	-0.011869	-0.011767	-0.011506	-0.012782	-0.011837	-0.01219	-0.012561	-0.012491	-0.012636	-0.01268	-0.012721
1693.5	-0.012372	-0.012495	-0.012532	-0.012231	-0.013796	-0.012493	-0.013332	-0.013761	-0.013404	-0.013721	-0.013819	-0.014096
1695.43	-0.013313	-0.013538	-0.013651	-0.013356	-0.014764	-0.013508	-0.014467	-0.014959	-0.014643	-0.014992	-0.015092	-0.015421
1697.36	-0.014739	-0.014914	-0.015048	-0.014834	-0.01571	-0.014984	-0.015593	-0.016083	-0.016151	-0.016456	-0.016406	-0.016708
1699.29	-0.014492	-0.014556	-0.014667	-0.014515	-0.014886	-0.014723	-0.014835	-0.015254	-0.015656	-0.015841	-0.015684	-0.015756
1701.22	-0.01251	-0.012534	-0.012596	-0.012471	-0.012577	-0.012751	-0.012533	-0.012866	-0.01339	-0.013461	-0.013253	-0.013121
1703.14	-0.010272	-0.010254	-0.010239	-0.010143	-0.010344	-0.010539	-0.01026	-0.010529	-0.010949	-0.010978	-0.010769	-0.010604
1705.07	-0.008419	-0.008378	-0.008376	-0.008255	-0.008515	-0.008762	-0.008432	-0.008639	-0.009007	-0.009043	-0.008829	-0.008762
1707	-0.006016	-0.005946	-0.005929	-0.005838	-0.006088	-0.006307	-0.005921	-0.006092	-0.0063	-0.006367	-0.006267	-0.00614
1708.93	-0.005392	-0.005325	-0.005315	-0.005295	-0.005615	-0.005634	-0.00547	-0.005658	-0.005718	-0.005818	-0.005777	-0.005741
1710.86	-0.003113	-0.003186	-0.003264	-0.003249	-0.003947	-0.003275	-0.003699	-0.003938	-0.003519	-0.00368	-0.003847	-0.003873
1712.79	-0.002214	-0.002471	-0.002589	-0.002535	-0.003501	-0.002282	-0.003238	-0.003564	-0.002805	-0.003033	-0.003253	-0.003439
1714.72	-0.002949	-0.003184	-0.003266	-0.003146	-0.003775	-0.002964	-0.003624	-0.003933	-0.003474	-0.003666	-0.003656	-0.003974
1716.65	-0.003648	-0.003682	-0.003689	-0.003573	-0.003604	-0.003571	-0.00348	-0.003718	-0.003747	-0.003866	-0.003694	-0.003871
1718.58	-0.004004	-0.003844	-0.003794	-0.003728	-0.003231	-0.003872	-0.003129	-0.003286	-0.003732	-0.003777	-0.003524	-0.003511
1720.5	-0.003555	-0.003274	-0.003208	-0.003214	-0.002472	-0.0034	-0.002363	-0.002447	-0.003061	-0.003049	-0.002814	-0.002649
1722.43	-0.002328	-0.002083	-0.002057	-0.002126	-0.001607	-0.002177	-0.001433	-0.001514	-0.001892	-0.001887	-0.001795	-0.001601
1724.36	-0.000938	-0.000889	-0.000936	-0.000992	-0.000928	-0.000854	-0.000712	-0.000832	-0.000802	-0.00085	-0.000877	-0.000833
1726.29	-5.3e-05	-0.000157	-0.000281	-0.00032	-0.000489	-7.4e-05	-0.000306	-0.000428	-0.000193	-0.000253	-0.000348	-0.000426
1728.22	0.000749	0.000524	0.000337	0.000292	-0.0001	0.000707	4.9e-05	-8.7e-05	0.000427	0.00032	0.000115	-1.1e-05
1730.15	0.00065	0.000411	0.000252	0.000246	-0.000107	0.000709	-2.6e-05	-0.000159	0.000366	0.000236	0.000108	-0.000119
1732.08	-4.5e-05	-0.000177	-0.000246	-0.000225	-0.000282	0.000129	-0.000247	-0.000337	-7.2e-05	-0.000161	-0.00015	-0.000369
1734.01	-0.001227	-0.001213	-0.001192	-0.001155	-0.000863	-0.000887	-0.000812	-0.000869	-0.000906	-0.000961	-0.000817	-0.00096
1735.93	-0.002375	-0.002255	-0.002191	-0.002155	-0.001619	-0.001902	-0.001514	-0.001579	-0.001821	-0.001864	-0.001674	-0.001718
1737.86	-0.003124	-0.003025	-0.002987	-0.002956	-0.002395	-0.002613	-0.002255	-0.002377	-0.002606	-0.002664	-0.002542	-0.00256
1739.79	-0.003603	-0.003607	-0.003628	-0.003601	-0.00316	-0.003122	-0.003009	-0.003196	-0.003256	-0.003339	-0.003345	-0.003377
1741.72	-0.003948	-0.004051	-0.00411	-0.004062	-0.003894	-0.003462	-0.003749	-0.004008	-0.003797	-0.003928	-0.004005	-0.004109
1743.65	-0.004282	-0.004355	-0.004433	-0.004358	-0.004324	-0.003816	-0.004208	-0.004469	-0.004197	-0.004335	-0.004421	-0.004602
1745.58	-0.004243	-0.004305	-0.00438	-0.004314	-0.004401	-0.003834	-0.004301	-0.004553	-0.004204	-0.004356	-0.004458	-0.004617
1747.51	-0.00481	-0.004802	-0.004815	-0.004699	-0.004695	-0.004395	-0.00464	-0.004851	-0.004639	-0.004783	-0.004726	-0.004894
1749.44	-0.005058	-0.004915	-0.004852	-0.004728	-0.004509	-0.004693	-0.004449	-0.0046	-0.00461	-0.004689	-0.00455	-0.00458
1751.36	-0.004758	-0.004582	-0.004475	-0.004368	-0.004092	-0.004474	-0.004012	-0.004148	-0.004208	-0.00424	-0.004093	-0.004024
1753.29	-0.004101	-0.003936	-0.003837	-0.003741	-0.003505	-0.003935	-0.003402	-0.003504	-0.003559	-0.003553	-0.003433	-0.003338
1755.22	-0.002921	-0.002825	-0.002803	-0.002768	-0.002787	-0.002867	-0.002644	-0.002757	-0.002576	-0.002582	-0.002609	-0.002495
1757.15	-0.002033	-0.002056	-0.002089	-0.002065	-0.002301	-0.002026	-0.002193	-0.002329	-0.001968	-0.002014	-0.002056	-0.002082
1759.08	-0.001853	-0.001898	-0.001905	-0.001845	-0.002024	-0.001835	-0.001954	-0.002067	-0.001807	-0.001856	-0.001784	-0.001903
1761.01	-0.001836	-0.001807	-0.001784	-0.001727	-0.00174	-0.001786	-0.001658	-0.001742	-0.001633	-0.00167	-0.00157	-0.001628
1762.94	-0.001423	-0.00138	-0.001374	-0.00136	-0.00129	-0.001392	-0.001216	-0.001292	-0.001211	-0.001245	-0.001206	-0.001195
1764.87	-0.000847	-0.000849	-0.000907	-0.000932	-0.000978	-0.000857	-0.00092	-0.001006	-0.000799	-0.000835	-0.000905	-0.000884
1766.8	-0.000348	-0.00041	-0.000499	-0.000513	-0.000839	-0.000329	-0.00076	-0.000861	-0.000461	-0.000494	-0.000652	-0.000671
1768.72	-0.00018	-0.000291	-0.00036	-0.000326	-0.000808	-0.000103	-0.000731	-0.00085	-0.000375	-0.000401	-0.000542	-0.000615
1770.65	-0.000596	-0.000664	-0.000657	-0.000562	-0.000844	-0.000455	-0.000794	-0.000894	-0.000642	-0.000661	-0.000629	-0.000758
1772.58	-0.001046	-0.001003	-0.000937	-0.000859	-0.000757	-0.000931	-0.000703	-0.000748	-0.000789	-0.000815	-0.000682	-0.000736
1774.51	-0.000975	-0.000924	-0.000879	-0.000868	-0.000535	-0.000971	-0.000501	-0.000543	-0.000668	-0.000727	-0.000584	-0.000556
1776.44	-0.000768	-0.000736	-0.000733	-0.000763	-0.000371	-0.00085	-0.000382	-0.000413	-0.000542	-0.000606	-0.000483	-0.00045
1778.37	-0.000437	-0.000411	-0.00045	-0.00052	-0.000307	-0.00052	-0.000306	-0.000351	-0.000317	-0.000374	-0.000378	-0.000307
1780.3	-0.000332	-0.000336	-0.000351	-0.000379	-0.000367	-0.000321	-0.00036	-0.00043	-0.000301	-0.000342	-0.000358	-0.000344
1782.23	-0.000571	-0.000535	-0.000502	-0.000483	-0.000414	-0.000506	-0.000408	-0.000438	-0.000448	-0.000461	-0.000413	-0.000425
1784.15	-0.000541	-0.000485	-0.000468	-0.000474	-0.000375	-0.000519	-0.00034	-0.000343	-0.000377	-0.00039	-0.000382	-0.000345
1786.08	-8.6e-05	-0.00013	-0.000169	-0.000193	-0.000316	-0.000143	-0.000243	-0.000278	-0.00011	-0.000142	-0.000232	-0.000194
1788.01	0.000223	7e-05	1.4e-05	3.1e-05	-0.000309	0.000158	-0.000241	-0.000317	-6e-06	-4.7e-05	-0.000114	-0.000191
1789.94	0.000211	3e-05	-9e-06	4.2e-05	-0.000283	0.000154	-0.000257	-0.000324	-5.9e-05	-8.9e-05	-8.7e-05	-0.000253
1791.87	-1.9e-05	-0.000141	-0.000159	-0.000113	-0.00026	-5.3e-05	-0.000265	-0.000308	-0.000176	-0.000195	-0.000153	-0.000302
1793.8	-0.000397	-0.000393	-0.000377	-0.000344	-0.0003	-0.000367	-0.000297	-0.000315	-0.000344	-0.00035	-0.000272	-0.000357
1795.73	-0.000491	-0.000433	-0.000429	-0.000416	-0.000257	-0.000486	-0.000262	-0.000257	-0.000361	-0.000361	-0.000285	-0.000305
1797.66	-0.000329	-0.000298	-0.000334	-0.000343	-0.000181	-0.00038	-0.000203	-0.000208	-0.000278	-0.00028	-0.000235	-0.000211
1799.59	-0.000342	-0.00033	-0.000335	-0.000313	-0.000236	-0.000333	-0.000231	-0.000254	-0.000297	-0.000293	-0.000226	-0.00022
1801.51	-0.000537	-0.000489	-0.000446	-0.0004	-0.000289	-0.000465	-0.000263	-0.000265	-0.000392	-0.00037	-0.00026	-0.000275
1803.44	-0.000509	-0.00045	-0.000408	-0.000394	-0.000284	-0.00046	-0.000222	-0.000212	-0.000332	-0.000308	-0.000266	-0.000233
1805.37	-0.000325	-0.000293	-0.000268	-0.000278	-0.000291	-0.000292	-0.000189	-0.000202	-0.000202	-0.000195	-0.000233	-0.000178
1807.3	-0.000114	-0.000124	-0.000117	-0.000118	-0.000245	-9.3e-05	-0.000151	-0.000195	-0.0001	-0.000111	-0.000157	-0.000145
1809.23	-5.8e-05	-0.0001	-0.000106	-7.4e-05	-0.000175	-6.4e-05	-0.000139	-0.00018	-0.00011	-0.000123	-0.000114	-0.000147
1811.16	-0.000244	-0.000227	-0.000217	-0.000178	-0.000165	-0.000211	-0.00015	-0.000169	-0.000208	-0.000211	-0.000154	-0.000173
1813.09	-0.000414	-0.000333	-0.000294	-0.000274	-0.000185	-0.000335	-0.000147	-0.000152	-0.000263	-0.000249	-0.000195	-0.000167
1815.02	-0.000417	-0.000332	-0.000291	-0.00029	-0.000174	-0.000351	-0.000136	-0.000127	-0.00025	-0.00022	-0.000188	-0.000141
1816.94	-0.000238	-0.000178	-0.000159	-0.000189	-0.000152	-0.000212	-0.000104	-0.000102	-0.000129	-0.000109	-0.000134	-8.7e-05
1818.87	8e-05	4.2e-05	4.4e-05	8e-06	-0.000121	5.4e-05	-6.5e-05	-0.000101	3.6e-05	3.2e-05	-2.2e-05	-1.7e-05
1820.8	0.000172	7.5e-05	6.9e-05	6.4e-05	-9.1e-05	0.000103	-7.4e-05	-0.000104	4.1e-05	2.8e-05	1.2e-05	-3.3e-05
1822.73	0.000238	0.000156	0.000131	0.000113	-9.9e-05	0.000172	-6.6e-05	-0.000103	0.0001	6.7e-05	2e-06	-1e-06
1824.66	0.000297	0.000209	0.000194	0.000208	-0.000134	0.0003	-7.1e-05	-0.00013	0.000139	8.8e-05	2.7e-05	-7e-06
1826.59	5e-05	9e-06	2.6e-05	9e-05	-0.000159	0.000112	-0.00011	-0.000147	-6e-06	-4.2e-05	-3e-05	-9.1e-05
1828.52	-0.000267	-0.000223	-0.000192	-0.000122	-0.000142	-0.000195	-0.000127	-0.000132	-0.00016	-0.000177	-0.00012	-0.000141
1830.45	-0.00036	-0.000269	-0.00026	-0.00023	-8e-05	-0.000339	-9.6e-05	-9.2e-05	-0.000191	-0.000199	-0.000143	-0.000114
1832.38	-0.000312	-0.000259	-0.000258	-0.000251	-4.7e-05	-0.000345	-8.2e-05	-8.4e-05	-0.00019	-0.000183	-0.000121	-7.8e-05
1834.3	-0.000332	-0.000287	-0.000282	-0.000276	-4.6e-05	-0.000376	-8.6e-05	-6.9e-05	-0.000219	-0.000192	-0.000121	-8.6e-05
1836.23	-9.4e-05	-5.3e-05	-7.4e-05	-0.00012	-5.1e-05	-0.000138	-2.8e-05	-3.2e-05	-3.4e-05	-2e-05	-6e-05	6e-06
1838.16	0.0003	0.000229	0.000183	0.000154	-3.7e-05	0.000243	-3e-06	-4.4e-05	0.000163	0.000159	7.2e-05	6.3e-05
1840.09	0.000445	0.000309	0.000252	0.000264	1.6e-05	0.00036	-6e-06	-4e-05	0.000185	0.000183	0.000129	2.5e-05
1842.02	0.000409	0.000282	0.000235	0.000263	3.3e-05	0.000342	-3e-06	-3.6e-05	0.000151	0.000141	0.000122	-9e-06
1843.95	0.000114	5.3e-05	4.1e-05	9.4e-05	-2.1e-05	0.000108	-3.8e-05	-5.8e-05	-1.8e-05	-2.1e-05	3.9e-05	-7.7e-05
1845.88	-0.000374	-0.000329	-0.000277	-0.000212	-0.000135	-0.000302	-0.000102	-9.5e-05	-0.000257	-0.000234	-0.000112	-0.000148
1847.81	-0.000718	-0.000592	-0.000497	-0.000454	-0.000218	-0.000619	-0.000142	-0.000102	-0.000395	-0.000349	-0.000225	-0.000169
1849.73	-0.00063	-0.000503	-0.000434	-0.000442	-0.000218	-0.000573	-0.000125	-8.2e-05	-0.000308	-0.000264	-0.000219	-0.000105
1851.66	-0.000302	-0.000255	-0.000226	-0.000236	-0.000162	-0.000285	-0.0001	-8.1e-05	-0.000146	-0.000121	-0.000109	-5.3e-05
1853.59	-5.6e-05	-6.2e-05	-5.8e-05	-5e-05	-6.8e-05	-6.3e-05	-4.7e-05	-4.3e-05	-4.3e-05	-3.1e-05	-8e-06	-4.2e-05
1855.52	0.000103	8.3e-05	7.2e-05	6.6e-05	2e-06	8.4e-05	2.3e-05	2e-06	4.8e-05	4.3e-05	4e-05	-1e-06
1857.45	6.9e-05	4.8e-05	4.5e-05	5.5e-05	-1e-06	5.5e-05	2.7e-05	2e-06	2.8e-05	3.3e-05	2.2e-05	5e-06
1859.38	-2e-06	-7e-06	-8e-06	5e-06	-1.6e-05	-1.2e-05	6e-06	0	-1e-05	1.1e-05	-1.3e-05	5e-06
1861.31	0.000163	0.000146	0.000119	9.8e-05	-1.2e-05	0.00013	1.8e-05	9e-06	9.4e-05	0.000105	1e-05	5.8e-05
1863.24	0.00051	0.000396	0.000339	0.000313	2.1e-05	0.000435	4.2e-05	-3e-06	0.000261	0.000243	0.000111	0.000121
1865.17	0.000595	0.00043	0.000384	0.000387	6e-05	0.000517	5.2e-05	-1e-05	0.000273	0.000241	0.000179	0.000106
1867.09	0.000289	0.000185	0.000189	0.000216	5.1e-05	0.000256	3.2e-05	-1.1e-05	0.000113	9.5e-05	0.000134	3.6e-05
1869.02	-0.00021	-0.000186	-0.00013	-9.1e-05	-5e-06	-0.000175	-1.7e-05	-1.6e-05	-0.000115	-0.000113	1.1e-05	-3.7e-05
1870.95	-0.000607	-0.000462	-0.000384	-0.000347	-6.2e-05	-0.000523	-6.2e-05	-1.5e-05	-0.000276	-0.000267	-0.000111	-7.3e-05
1872.88	-0.000608	-0.00042	-0.000364	-0.000363	-6.6e-05	-0.000525	-4.6e-05	1.2e-05	-0.000231	-0.000233	-0.000138	-3e-05
1874.81	-0.000244	-0.000126	-0.000111	-0.000137	-2.9e-05	-0.000204	5e-06	2.8e-05	-2.6e-05	-4.6e-05	-5.4e-05	5.6e-05
1876.74	7.3e-05	8.2e-05	7e-05	6.4e-05	1.6e-05	6.7e-05	2.9e-05	1.8e-05	9e-05	7.2e-05	4.3e-05	7.9e-05
1878.67	9.9e-05	9.1e-05	7.7e-05	9.2e-05	3.2e-05	9e-05	3.2e-05	1.7e-05	7e-05	7.1e-05	6.3e-05	4.8e-05
1880.6	3.3e-05	4.2e-05	3e-05	4.9e-05	2.4e-05	2.4e-05	2e-05	1.1e-05	3.1e-05	4.5e-05	3.8e-05	3e-05
1882.52	9.1e-05	9e-05	6.9e-05	6.4e-05	2.4e-05	6.8e-05	2.4e-05	7e-06	6.5e-05	6.9e-05	3.6e-05	4.8e-05
1884.45	0.000193	0.000151	0.000139	0.000127	2.2e-05	0.000182	3e-05	1e-06	0.000107	9.2e-05	6.3e-05	4.4e-05
1886.38	0.000154	0.000101	0.000103	0.000108	1e-05	0.000157	1.5e-05	7e-06	7.1e-05	5.5e-05	6.7e-05	1e-05
1888.31	8.8e-05	4e-05	4e-05	6.1e-05	-8e-06	7.9e-05	0	7e-06	3.3e-05	2.7e-05	5.8e-05	2e-06
1890.24	3.9e-05	-1.1e-05	-2e-05	1.5e-05	-2.1e-05	6e-06	-1.5e-05	-4e-06	-1.1e-05	6e-06	4.9e-05	-1.1e-05
1892.17	-6.6e-05	-9.2e-05	-9.7e-05	-5.3e-05	-3.6e-05	-9.4e-05	-2.8e-05	-1.2e-05	-7.1e-05	-3.4e-05	1.6e-05	-3.6e-05
1894.1	-0.000165	-0.000158	-0.000153	-0.000127	-4.9e-05	-0.000183	-4.3e-05	-1.8e-05	-0.000119	-7.1e-05	-3.7e-05	-4.9e-05
1896.03	-0.000142	-0.000125	-0.000114	-0.000116	-4.9e-05	-0.000142	-3.9e-05	-2e-05	-9.5e-05	-5.9e-05	-5.1e-05	-3.1e-05
1897.95	-0.000143	-0.000127	-9.8e-05	-9.3e-05	-5e-05	-0.000106	-4e-05	-2.8e-05	-9.4e-05	-7e-05	-5e-05	-3.5e-05
1899.88	-0.000167	-0.000132	-0.000108	-0.000101	-4.9e-05	-0.000124	-3.3e-05	-2e-05	-9.4e-05	-7.4e-05	-5.2e-05	-2.9e-05
1901.81	1.1e-05	1.4e-05	6e-06	-1e-06	-1.6e-05	1.8e-05	5e-06	-2e-06	5e-06	1.4e-05	1.1e-05	1.9e-05
1903.74	0.000217	0.000153	0.000125	0.00012	2.8e-05	0.00018	3.2e-05	1e-05	8.2e-05	9e-05	8.4e-05	3.1e-05
1905.67	0.000222	0.00015	0.00013	0.000128	2.9e-05	0.000178	2.7e-05	1e-05	7e-05	8.5e-05	7.9e-05	1.4e-05
1907.6	8.8e-05	4.8e-05	5.1e-05	6.1e-05	6e-06	6.6e-05	1.1e-05	5e-06	1.2e-05	3.2e-05	3.3e-05	-1e-06
1909.53	-7.5e-05	-4.7e-05	-4.2e-05	-3e-05	-1.1e-05	-6.9e-05	3e-06	1e-05	-3.5e-05	-1.7e-05	-3.1e-05	-3e-06
1911.46	-9.2e-05	-3.3e-05	-2.4e-05	-2.3e-05	-3.3e-05	-5.4e-05	2.3e-05	8e-06	1.5e-05	1.1e-05	-4.2e-05	3.5e-05
1913.39	-3.1e-05	3e-06	2.4e-05	3.3e-05	-2.8e-05	2.3e-05	3.8e-05	1.3e-05	5.2e-05	3.3e-05	5e-06	4e-05
1915.31	0.000136	0.000129	0.000135	0.000128	3.9e-05	0.000148	6.7e-05	4.6e-05	0.000127	9.3e-05	7.3e-05	6.8e-05
1917.24	0.000351	0.000273	0.000262	0.000255	0.000123	0.000309	9.9e-05	7.2e-05	0.000204	0.000162	0.000153	0.00011
1919.17	0.000247	0.000178	0.000171	0.000185	0.00013	0.000207	7.1e-05	6.5e-05	0.000118	8.9e-05	0.000138	7.7e-05
1921.1	-1.1e-05	-9e-06	-8e-06	1e-05	8.6e-05	-1.7e-05	2.6e-05	4.3e-05	-1e-06	-1.6e-05	6e-05	4e-05
1923.03	-0.000194	-0.000123	-0.000124	-0.000116	2.9e-05	-0.000167	-6e-06	1.8e-05	-6.4e-05	-6.9e-05	-1.3e-05	2.4e-05
1924.96	-0.000245	-0.000158	-0.000142	-0.000135	-2.4e-05	-0.000189	-1.4e-05	-1e-06	-6.5e-05	-7e-05	-3.3e-05	2.1e-05
1926.89	-0.00022	-0.000137	-0.000121	-0.000104	-1.5e-05	-0.000164	-2e-06	1.7e-05	-5.9e-05	-5.4e-05	-2.9e-05	1.5e-05
1928.82	-4e-05	2e-05	3e-06	0	4.5e-05	-3.1e-05	4.5e-05	5.9e-05	2.8e-05	3.8e-05	1.3e-05	6.6e-05
1930.74	0.000148	0.000141	0.000117	0.000112	8.9e-05	0.000116	8e-05	8.1e-05	9.9e-05	0.000101	8.8e-05	9.9e-05
1932.67	7.8e-05	6.8e-05	6.5e-05	7e-05	7.8e-05	5.9e-05	6.7e-05	7.8e-05	4.7e-05	5.6e-05	9.2e-05	5.9e-05
1934.6	6.1e-05	6.8e-05	6.3e-05	5.4e-05	7.5e-05	5e-05	8e-05	8.6e-05	6.2e-05	7.1e-05	9.6e-05	6.5e-05
1936.53	0.000256	0.000219	0.000184	0.000159	0.000124	0.00022	0.000117	9.8e-05	0.000155	0.000147	0.000155	0.000101
1938.46	0.000381	0.000298	0.000261	0.000247	0.000153	0.000334	0.000125	0.000102	0.000197	0.000184	0.000189	0.000102
1940.39	0.000335	0.000248	0.000225	0.000237	0.000127	0.000302	9.8e-05	8.7e-05	0.000163	0.000166	0.00017	8.1e-05
1942.32	0.000123	7.2e-05	7.9e-05	0.000111	5.7e-05	0.000119	4.5e-05	5.6e-05	4.9e-05	7.9e-05	8.9e-05	3.7e-05
1944.25	-0.00015	-0.000137	-9.4e-05	-5.8e-05	-2.3e-05	-0.000112	-1e-06	3.3e-05	-7.7e-05	-2.8e-05	-1.6e-05	-1e-06
1946.18	-0.000329	-0.00025	-0.0002	-0.000169	-6.3e-05	-0.000256	-1.7e-05	3.2e-05	-0.000145	-8.5e-05	-7.8e-05	-1.6e-05
1948.1	-0.000239	-0.000153	-0.000136	-0.000135	-2.9e-05	-0.000183	1.4e-05	5.2e-05	-8.8e-05	-3.7e-05	-5.1e-05	1.3e-05
1950.03	3e-06	2.2e-05	1.7e-05	1e-06	4.9e-05	1.9e-05	5.5e-05	6.5e-05	1.2e-05	3.5e-05	3.7e-05	4.1e-05
1951.96	6.7e-05	5.3e-05	5.8e-05	5e-05	6.6e-05	7.4e-05	6e-05	5.9e-05	3.4e-05	4.6e-05	6.9e-05	3.1e-05
1953.89	5.9e-05	4e-05	4.8e-05	4.8e-05	4.8e-05	7.1e-05	5.4e-05	4.2e-05	4.1e-05	4.7e-05	6.3e-05	3.5e-05
1955.82	3.2e-05	1.4e-05	2.5e-05	3.6e-05	3.3e-05	5.1e-05	4.8e-05	3.4e-05	3.4e-05	3.5e-05	4.5e-05	4.6e-05
1957.75	-3.1e-05	-2.3e-05	-7e-06	6e-06	1.4e-05	4e-06	3.5e-05	4.1e-05	1e-05	1.7e-05	2.5e-05	5e-05
1959.68	2.1e-05	4e-05	4.2e-05	3.8e-05	2.7e-05	3.8e-05	4.9e-05	6.7e-05	5.2e-05	6.3e-05	4e-05	7.8e-05
1961.61	0.000222	0.000191	0.000165	0.000145	9.6e-05	0.00018	8.8e-05	9e-05	0.000143	0.000145	9.7e-05	0.000115
1963.53	0.00029	0.000226	0.000195	0.000183	0.00014	0.000227	9.7e-05	8.5e-05	0.000153	0.000139	0.000125	0.000104
1965.46	0.000167	0.000134	0.000114	0.000119	0.000115	0.000139	7e-05	5.9e-05	9e-05	7.3e-05	8.5e-05	6.8e-05
1967.39	-4e-06	1e-05	1.2e-05	3.2e-05	6.5e-05	1.8e-05	3.5e-05	3.8e-05	2e-05	8e-06	3.8e-05	3.7e-05
1969.32	-0.000144	-8.5e-05	-6.2e-05	-3.8e-05	2.1e-05	-8.3e-05	1.7e-05	3.3e-05	-2.8e-05	-3.8e-05	5e-06	2.2e-05
1971.25	-0.000183	-9.5e-05	-7.3e-05	-6e-05	9e-06	-0.000115	1.8e-05	3.8e-05	-2.9e-05	-3.2e-05	-1.2e-05	2.9e-05
1973.18	-4.5e-05	7e-06	8e-06	5e-06	4.8e-05	-2.2e-05	4.4e-05	5.1e-05	4.5e-05	3e-05	2.5e-05	6.6e-05
1975.11	9.3e-05	8.8e-05	7.1e-05	7.1e-05	9e-05	7.8e-05	6.3e-05	5.7e-05	8.6e-05	6e-05	7.3e-05	7.3e-05
1977.04	8e-05	7.3e-05	5.9e-05	6.3e-05	8.6e-05	7.7e-05	5.9e-05	6e-05	6.3e-05	4.5e-05	7.5e-05	5.2e-05
1978.97	4.3e-05	5.1e-05	4.3e-05	4.1e-05	6.6e-05	5.9e-05	5.4e-05	6.2e-05	5.1e-05	4.7e-05	6.6e-05	4.3e-05
1980.89	5.5e-05	6.4e-05	5.6e-05	4.7e-05	6.2e-05	7.4e-05	6.5e-05	7.2e-05	6.6e-05	7.4e-05	6.7e-05	5.4e-05
1982.82	0.000108	0.000103	8.1e-05	7.8e-05	8.1e-05	0.000106	7.8e-05	8.4e-05	8.4e-05	0.000103	7.1e-05	6.9e-05
1984.75	0.000197	0.000173	0.000137	0.00013	0.000112	0.00016	9.1e-05	9.7e-05	0.000114	0.00014	8.4e-05	9e-05
1986.68	0.000312	0.00026	0.000217	0.00021	0.000151	0.000261	0.000111	0.000106	0.000159	0.000172	0.000133	9.9e-05
1988.61	0.000258	0.000205	0.000179	0.000192	0.000133	0.00023	9.7e-05	9.1e-05	0.000116	0.000123	0.000137	5.6e-05
1990.54	6.1e-05	4.2e-05	4.8e-05	7e-05	6.7e-05	7.8e-05	5.2e-05	5.6e-05	1.5e-05	2.8e-05	8.2e-05	5e-06
1992.47	-0.00013	-0.000114	-8.1e-05	-6.2e-05	2e-06	-7.6e-05	8e-06	2.6e-05	-7.3e-05	-4.7e-05	1.9e-05	-1.9e-05
1994.4	-0.000205	-0.000179	-0.000136	-0.000127	-2.9e-05	-0.000148	-1e-05	1.9e-05	-0.000105	-6e-05	-2.5e-05	-2e-06
1996.32	-0.000167	-0.000145	-0.000109	-0.00011	-1.7e-05	-0.000133	1e-06	3.5e-05	-8.6e-05	-3.5e-05	-1.8e-05	2.4e-05
1998.25	-4.9e-05	-3.1e-05	-1.4e-05	-2.5e-05	2.3e-05	-3.1e-05	4e-05	6e-05	-1e-05	2.3e-05	2.6e-05	5.4e-05
2000.18	6.7e-05	7.2e-05	6.9e-05	6.9e-05	7.5e-05	8.2e-05	7.6e-05	8.1e-05	6.6e-05	7.3e-05	7.6e-05	7.2e-05
2002.11	7.7e-05	8.2e-05	7.5e-05	8.6e-05	9.2e-05	9e-05	8.5e-05	9.5e-05	8.4e-05	8.1e-05	7.7e-05	7e-05
2004.04	9.4e-05	0.000103	9e-05	9.2e-05	0.000104	0.000101	0.0001	0.000112	9.9e-05	9.7e-05	7.4e-05	9.3e-05
2005.97	0.000116	0.00012	0.000108	0.000105	0.000122	0.00012	0.000112	0.000123	0.000106	0.000114	8.8e-05	0.00012
2007.9	0.000101	0.000104	0.000108	0.000105	0.000128	0.000105	0.000117	0.000131	9.9e-05	0.000113	9.9e-05	0.000127
2009.83	0.000142	0.000143	0.000145	0.000136	0.000152	0.000135	0.000135	0.000148	0.000131	0.000134	0.000126	0.000142
2011.76	0.00026	0.000259	0.000233	0.000224	0.00021	0.000244	0.000175	0.000168	0.000209	0.000187	0.000177	0.000172
2013.68	0.000317	0.00031	0.000271	0.000268	0.00024	0.000296	0.000194	0.000181	0.000248	0.000212	0.000202	0.000177
2015.61	0.000265	0.000262	0.000231	0.000233	0.000222	0.000247	0.00018	0.000172	0.000216	0.000186	0.000182	0.000158
2017.54	0.000146	0.000158	0.000145	0.000154	0.000174	0.000137	0.000143	0.000144	0.000142	0.000127	0.000142	0.000132
2019.47	2.5e-05	4.5e-05	6.1e-05	6.9e-05	0.000121	2.7e-05	0.0001	0.000118	7.8e-05	7.4e-05	9.7e-05	0.00011
2021.4	-2.3e-05	1e-06	3.2e-05	2.9e-05	9.2e-05	-1.5e-05	8.1e-05	0.000109	5.9e-05	5.8e-05	7e-05	0.000104
2023.33	4.3e-05	5.7e-05	7.4e-05	6.4e-05	0.000105	4.2e-05	9.1e-05	0.000115	8.7e-05	8.5e-05	8.6e-05	0.000121
2025.26	0.00012	0.000119	0.000114	0.000114	0.000128	0.000114	0.000112	0.000123	0.000113	0.000108	0.000119	0.000124
2027.19	0.000112	0.00011	9.6e-05	0.000102	0.00012	0.000111	0.00011	0.000123	0.0001	0.0001	0.000121	0.000104
2029.11	0.000105	0.000101	8.7e-05	8.8e-05	0.000115	0.000103	0.000104	0.000119	9.4e-05	0.000101	0.000116	9.5e-05
2031.04	0.000109	0.000101	8.8e-05	8.9e-05	0.000118	0.000108	0.000101	0.000118	9.3e-05	0.000101	0.000116	9e-05
2032.97	9.7e-05	9.6e-05	8.5e-05	7.6e-05	0.000117	0.000102	9.8e-05	0.000117	8.5e-05	0.0001	0.000101	8.7e-05
2034.9	0.000132	0.000125	0.000115	0.000101	0.000128	0.00013	0.000107	0.000122	9.5e-05	0.000123	0.000105	9.9e-05
2036.83	0.000168	0.000146	0.00014	0.000131	0.00013	0.000154	0.000112	0.000122	9.4e-05	0.00013	0.000121	9.9e-05
2038.76	0.000144	0.000124	0.000118	0.000116	0.000111	0.000133	0.0001	0.000107	7.6e-05	0.000113	0.000106	8.3e-05
2040.69	8.4e-05	7.5e-05	7.3e-05	7.7e-05	8.4e-05	8.5e-05	7.6e-05	9.2e-05	5e-05	8.7e-05	7.4e-05	6.3e-05
2042.62	1.6e-05	1.6e-05	2.7e-05	3.7e-05	5.6e-05	3e-05	5e-05	8.3e-05	2.2e-05	4.8e-05	4.2e-05	4.2e-05
2044.54	-2.9e-05	-2.1e-05	-4e-06	8e-06	3.8e-05	-1e-06	3.8e-05	7e-05	-1e-06	1.5e-05	2.7e-05	3e-05
2046.47	-2.1e-05	-1.3e-05	1e-06	4e-06	3.8e-05	5e-06	4.5e-05	6.5e-05	0	1.5e-05	2.8e-05	3.3e-05
2048.4	3.8e-05	3.1e-05	4.1e-05	3.7e-05	5.8e-05	5.2e-05	6.8e-05	7e-05	2.8e-05	4.2e-05	5.3e-05	4.7e-05
2050.33	6.4e-05	5.4e-05	5.8e-05	5.4e-05	7e-05	7.6e-05	8.1e-05	7e-05	3.8e-05	5e-05	7.2e-05	4.9e-05
2052.26	6e-05	6.3e-05	6e-05	5.7e-05	7.7e-05	7.6e-05	8.3e-05	7.6e-05	4.2e-05	5.9e-05	5.9e-05	6.1e-05
2054.19	7.2e-05	7.6e-05	7.5e-05	7.5e-05	8.7e-05	8.2e-05	8.1e-05	8.7e-05	6.2e-05	7.4e-05	4.8e-05	8.1e-05
2056.12	6.6e-05	7.7e-05	7.6e-05	7.9e-05	8.2e-05	7.5e-05	7.3e-05	8.8e-05	7.2e-05	7.3e-05	4.3e-05	8.9e-05
2058.05	9.8e-05	0.00011	9.9e-05	9e-05	9.2e-05	0.000105	7.6e-05	8.7e-05	9.3e-05	8.9e-05	6.2e-05	0.000103
2059.98	0.000157	0.000155	0.000138	0.000114	0.000122	0.000155	8.8e-05	9.2e-05	0.000121	0.000111	9.6e-05	0.000105
2061.9	0.000152	0.000146	0.00013	0.000109	0.000124	0.000153	8.4e-05	8.5e-05	0.000114	9.8e-05	0.000106	8.6e-05
2063.83	9.7e-05	9.4e-05	9e-05	8.3e-05	0.000102	0.000105	6.9e-05	6.9e-05	7.9e-05	6.6e-05	9.2e-05	6.3e-05
2065.76	3.1e-05	3.3e-05	4.4e-05	5.3e-05	7.4e-05	4.1e-05	5e-05	5.4e-05	4.9e-05	4e-05	5.5e-05	5.2e-05
2067.69	-8e-06	-3e-06	1.1e-05	2.9e-05	5.3e-05	-4e-06	3.4e-05	4.2e-05	3.8e-05	2.5e-05	3.1e-05	5.2e-05
2069.62	-1.5e-05	-3e-06	0	1.6e-05	4.2e-05	-1.3e-05	2.9e-05	4.1e-05	3.6e-05	2e-05	2.6e-05	5.6e-05
2071.55	3.1e-05	4.1e-05	2.6e-05	3.5e-05	5.8e-05	3.5e-05	4.8e-05	5.1e-05	5.4e-05	4e-05	4.1e-05	6.1e-05
2073.48	6.2e-05	6e-05	3.7e-05	4.5e-05	6.5e-05	6.7e-05	5.6e-05	5.2e-05	5.3e-05	4.8e-05	5.5e-05	4e-05
2075.41	4.4e-05	3.7e-05	1.5e-05	2.4e-05	4.1e-05	4.5e-05	4.1e-05	4.2e-05	2.3e-05	3.5e-05	4.9e-05	1.7e-05
2077.33	3.6e-05	2.2e-05	1.1e-05	1.5e-05	2.7e-05	2.7e-05	3.1e-05	3.7e-05	1.2e-05	3.3e-05	4.4e-05	1.7e-05
2079.26	3.2e-05	1.9e-05	1.4e-05	1.3e-05	2.2e-05	2e-05	2.1e-05	3.1e-05	1.3e-05	3.5e-05	4e-05	2.9e-05
2081.19	2.4e-05	2e-05	1.5e-05	1.2e-05	1.9e-05	1.3e-05	1.6e-05	2.5e-05	1.8e-05	3.6e-05	4.1e-05	4e-05
2083.12	2.4e-05	2.5e-05	2.3e-05	2.1e-05	2e-05	1.9e-05	1.9e-05	2.3e-05	2.2e-05	4.8e-05	4.5e-05	3.8e-05
2085.05	2.9e-05	2.7e-05	2.5e-05	2.7e-05	2.2e-05	3.4e-05	1.2e-05	1.7e-05	1.5e-05	5.2e-05	4.8e-05	2.3e-05
2086.98	7e-06	-8e-06	2e-06	1e-06	4e-06	1.9e-05	-1.1e-05	0	-1.5e-05	2.2e-05	3.3e-05	-4e-06
2088.91	-2.9e-05	-4.7e-05	-3.3e-05	-3.4e-05	-2.4e-05	-1.8e-05	-3e-05	-1e-05	-4.2e-05	-1.4e-05	7e-06	-2.1e-05
2090.84	-6.3e-05	-7.2e-05	-6.1e-05	-5.5e-05	-4.6e-05	-5.2e-05	-3.9e-05	-1.6e-05	-5.5e-05	-3.8e-05	-1.4e-05	-2.6e-05
2092.77	-6.9e-05	-6.9e-05	-6.6e-05	-5.6e-05	-5.4e-05	-5.7e-05	-3.5e-05	-1.6e-05	-5e-05	-3.8e-05	-1.2e-05	-1.6e-05
2094.69	-4.4e-05	-4.2e-05	-4.1e-05	-3.3e-05	-4.7e-05	-4.2e-05	-1.4e-05	-1e-05	-3e-05	-1.4e-05	6e-06	0
2096.62	-7e-06	-4e-06	0	-1e-06	-2.9e-05	-9e-06	1e-06	-5e-06	-1.2e-05	1.7e-05	2.7e-05	1.8e-05
2098.55	3e-06	4e-06	9e-06	3e-06	-1.5e-05	1e-05	-1e-06	-9e-06	-1.3e-05	1.6e-05	2.2e-05	2.7e-05
2100.48	-1.4e-05	-1.6e-05	-7e-06	-1.6e-05	-9e-06	3e-06	-5e-06	-2.1e-05	-1.8e-05	-6e-06	-1e-06	1.8e-05
2102.41	-1.9e-05	-1.9e-05	-1.4e-05	-1.7e-05	-3e-06	-3e-06	-9e-06	-2.5e-05	-1.4e-05	-1.8e-05	-8e-06	6e-06
2104.34	-1.9e-05	-1.5e-05	-1.7e-05	-9e-06	0	-1e-05	-1.5e-05	-2.2e-05	-5e-06	-2.4e-05	-9e-06	2e-06
2106.27	-8e-06	-3e-06	-7e-06	3e-06	9e-06	-6e-06	-9e-06	-9e-06	1.2e-05	-1.4e-05	-3e-06	1.3e-05
2108.2	2.2e-05	2.1e-05	1.8e-05	2.2e-05	2.4e-05	1.2e-05	1.1e-05	8e-06	3.4e-05	1.3e-05	1.6e-05	3e-05
2110.12	4.9e-05	4e-05	4.3e-05	3.8e-05	3.8e-05	3.8e-05	2.7e-05	2.3e-05	4.3e-05	3.6e-05	3.8e-05	4.7e-05
2112.05	4.7e-05	3.4e-05	4.5e-05	2.9e-05	3.8e-05	4.7e-05	2.9e-05	2.3e-05	3.5e-05	3.3e-05	3.8e-05	4.5e-05
2113.98	2.3e-05	1.6e-05	3e-05	1.4e-05	2.6e-05	3.4e-05	2.3e-05	7e-06	2.2e-05	1.2e-05	2.5e-05	2e-05
2115.91	-1.2e-05	-2e-06	-1e-06	2e-06	8e-06	6e-06	5e-06	-7e-06	1e-06	-1.6e-05	0	-8e-06
2117.84	-3.5e-05	-1.8e-05	-3e-05	-1.4e-05	-9e-06	-1.8e-05	-1.4e-05	-1.1e-05	-1.3e-05	-3.1e-05	-2.8e-05	-2.1e-05
2119.77	-3.3e-05	-1.9e-05	-3.8e-05	-2.7e-05	-1.6e-05	-1.6e-05	-1.7e-05	-1e-05	-1.4e-05	-2.6e-05	-3.1e-05	-2.2e-05
2121.7	-5e-06	-7e-06	-2.2e-05	-2.2e-05	-8e-06	2e-06	-8e-06	-4e-06	-8e-06	-9e-06	-6e-06	-1.3e-05
2123.63	1.3e-05	-1e-05	-4e-06	-9e-06	1e-06	1.3e-05	-6e-06	0	-1e-05	-1e-06	2.2e-05	-8e-06
2125.56	8e-06	-2e-05	-7e-06	-1.1e-05	-3e-06	7e-06	-7e-06	-4e-06	-1.5e-05	-5e-06	2.3e-05	-2.1e-05
2127.48	-1e-05	-2.7e-05	-2.1e-05	-2e-05	-1.5e-05	-1.4e-05	-1.1e-05	-1.1e-05	-2e-05	-8e-06	2e-06	-3.7e-05
2129.41	-2.2e-05	-3.7e-05	-3.5e-05	-3.1e-05	-3.2e-05	-3.1e-05	-1.7e-05	-1.7e-05	-3e-05	-6e-06	-2.1e-05	-4.3e-05
2131.34	-2.6e-05	-4.2e-05	-4.9e-05	-4.4e-05	-5.4e-05	-3.3e-05	-2.1e-05	-2.3e-05	-3.9e-05	-8e-06	-3.3e-05	-4.2e-05
2133.27	-3.7e-05	-4.3e-05	-6.1e-05	-5.1e-05	-6.8e-05	-3e-05	-2.5e-05	-2.8e-05	-5.1e-05	-2.3e-05	-3.5e-05	-4.1e-05
2135.2	-4.4e-05	-4.7e-05	-6e-05	-4e-05	-6.9e-05	-2.7e-05	-2.8e-05	-2.8e-05	-6.4e-05	-3.6e-05	-2.8e-05	-3.7e-05
2137.13	-4.8e-05	-5.7e-05	-5.3e-05	-3.4e-05	-6.2e-05	-3.1e-05	-3.2e-05	-2.8e-05	-7.1e-05	-4.2e-05	-1.3e-05	-3.1e-05
2139.06	-5e-05	-5.3e-05	-4.1e-05	-3.5e-05	-5.3e-05	-3.7e-05	-2.8e-05	-2.8e-05	-6.6e-05	-4e-05	2e-06	-2.5e-05
2140.99	-4.3e-05	-4.5e-05	-2.8e-05	-3.5e-05	-4.5e-05	-3.9e-05	-2.7e-05	-2.6e-05	-4.9e-05	-3.5e-05	8e-06	-1.9e-05
2142.91	-3e-05	-3.7e-05	-2.2e-05	-3.1e-05	-4.3e-05	-3e-05	-2.7e-05	-2.2e-05	-3.4e-05	-3.2e-05	5e-06	-1.3e-05
2144.84	-3.2e-05	-3.1e-05	-3.2e-05	-3.6e-05	-4.9e-05	-2.6e-05	-3.6e-05	-2.3e-05	-3.4e-05	-3.5e-05	-1.6e-05	-1.7e-05
2146.77	-4.7e-05	-4.2e-05	-3.9e-05	-4e-05	-5.6e-05	-3e-05	-4.9e-05	-3.2e-05	-4.2e-05	-3.5e-05	-4.7e-05	-3e-05
2148.7	-5.5e-05	-5.3e-05	-4.5e-05	-4.2e-05	-6.4e-05	-3.5e-05	-4.8e-05	-4.6e-05	-4.9e-05	-3.5e-05	-6.1e-05	-4.1e-05
2150.63	-5.5e-05	-5.8e-05	-4.7e-05	-4.6e-05	-6.1e-05	-4.3e-05	-3.9e-05	-5.6e-05	-4.4e-05	-2.9e-05	-5.4e-05	-3.8e-05
2152.56	-5.1e-05	-4.9e-05	-4e-05	-3.8e-05	-5.2e-05	-4.3e-05	-2.6e-05	-5.7e-05	-2.8e-05	-1.9e-05	-4.3e-05	-2.2e-05
2154.49	-4.1e-05	-3.1e-05	-3e-05	-2.6e-05	-4.4e-05	-3.2e-05	-1.8e-05	-4.8e-05	-1e-06	-1e-05	-3.4e-05	-1e-05
2156.42	-2.9e-05	-2.2e-05	-1.7e-05	-1.9e-05	-3.1e-05	-1.9e-05	-2.8e-05	-3.4e-05	2.7e-05	-2e-06	-2.9e-05	-5e-06
2158.35	-2.7e-05	-3.1e-05	-2.3e-05	-2e-05	-2.9e-05	-1.7e-05	-5.1e-05	-3.6e-05	3e-05	0	-3.3e-05	-1.9e-05
2160.27	-4.1e-05	-5.5e-05	-4.6e-05	-3.3e-05	-4.9e-05	-3.2e-05	-6.9e-05	-5.6e-05	8e-06	-1.5e-05	-4.6e-05	-4.7e-05
2162.2	-6.6e-05	-7.7e-05	-7.4e-05	-6.1e-05	-7.8e-05	-5.8e-05	-7.8e-05	-7.7e-05	-2.5e-05	-4.5e-05	-5.7e-05	-6.9e-05
2164.13	-9.2e-05	-9.3e-05	-9.7e-05	-8.7e-05	-9.7e-05	-8.4e-05	-8.4e-05	-9.2e-05	-5.7e-05	-6.8e-05	-7e-05	-8.1e-05
2166.06	-0.000107	-0.0001	-0.000107	-9.8e-05	-0.000102	-9.5e-05	-8e-05	-0.0001	-7.7e-05	-7.7e-05	-7.3e-05	-8.3e-05
2167.99	-9.9e-05	-9.8e-05	-0.000104	-9.3e-05	-0.000101	-8.8e-05	-7.2e-05	-9.6e-05	-7e-05	-7.3e-05	-6.1e-05	-8e-05
2169.92	-8e-05	-9.7e-05	-9.7e-05	-8.5e-05	-9.9e-05	-7.7e-05	-7.4e-05	-9e-05	-5.8e-05	-6e-05	-5e-05	-7.2e-05
2171.85	-7.5e-05	-0.0001	-9.4e-05	-8.1e-05	-0.000105	-7.7e-05	-8e-05	-9.2e-05	-6.4e-05	-5.2e-05	-5e-05	-7e-05
2173.78	-8.1e-05	-0.000107	-9.2e-05	-8.9e-05	-0.000113	-8.6e-05	-8.7e-05	-0.0001	-7.4e-05	-6.3e-05	-6e-05	-7.8e-05
2175.7	-9.4e-05	-0.000119	-0.000102	-0.000105	-0.000121	-9.5e-05	-0.000101	-0.000108	-8.8e-05	-8.2e-05	-7.7e-05	-9e-05
2177.63	-0.000117	-0.000137	-0.000125	-0.000123	-0.000133	-0.000107	-0.000114	-0.000116	-0.000112	-9.1e-05	-9e-05	-0.000107
2179.56	-0.000138	-0.000152	-0.000141	-0.000133	-0.000149	-0.000116	-0.000118	-0.000115	-0.00013	-9.5e-05	-9e-05	-0.000118
2181.49	-0.000143	-0.00015	-0.000145	-0.000127	-0.000154	-0.000116	-0.000113	-0.000106	-0.000132	-9.8e-05	-7.9e-05	-0.000115
2183.42	-0.000136	-0.000134	-0.000133	-0.000113	-0.000146	-0.000111	-0.000102	-9.6e-05	-0.000126	-9.6e-05	-6.4e-05	-0.000101
2185.35	-0.00012	-0.000116	-0.000112	-9.5e-05	-0.000131	-0.000101	-8.6e-05	-9.2e-05	-0.000106	-8.9e-05	-5.3e-05	-8.6e-05
2187.28	-0.0001	-0.000102	-9.5e-05	-8.4e-05	-0.000114	-8.9e-05	-7.7e-05	-9.6e-05	-8.7e-05	-8.4e-05	-5e-05	-7.5e-05
2189.21	-9.3e-05	-9.9e-05	-9e-05	-8.1e-05	-0.000109	-8.2e-05	-7.8e-05	-9.9e-05	-8.2e-05	-7.4e-05	-5.4e-05	-6.9e-05
2191.13	-0.0001	-0.00011	-9.3e-05	-8.4e-05	-0.000113	-8.5e-05	-8.5e-05	-9.8e-05	-8.7e-05	-7.1e-05	-6.6e-05	-7e-05
2193.06	-0.000112	-0.000116	-9.7e-05	-9.5e-05	-0.000116	-9e-05	-9.6e-05	-9.6e-05	-9.1e-05	-7.7e-05	-8.1e-05	-7.5e-05
2194.99	-0.000117	-0.000118	-9.8e-05	-0.000101	-0.000117	-0.0001	-9.8e-05	-9.4e-05	-9e-05	-8.2e-05	-9e-05	-7.9e-05
2196.92	-0.000106	-0.00011	-9.1e-05	-0.000101	-0.000115	-0.0001	-8.6e-05	-9.4e-05	-7.9e-05	-7.6e-05	-8.7e-05	-7.9e-05
2198.85	-8.5e-05	-8.3e-05	-7.6e-05	-8.8e-05	-0.000103	-8.2e-05	-6.5e-05	-9.2e-05	-6e-05	-6e-05	-7.4e-05	-6.8e-05
2200.78	-6.3e-05	-5.6e-05	-6.2e-05	-6.4e-05	-8.5e-05	-6.3e-05	-5.3e-05	-8.4e-05	-4.6e-05	-4.6e-05	-5.7e-05	-4.9e-05
2202.71	-5.2e-05	-4.1e-05	-5.4e-05	-4e-05	-7.3e-05	-5e-05	-4.9e-05	-7.3e-05	-2.5e-05	-4.1e-05	-4.3e-05	-3.3e-05
2204.64	-5.2e-05	-4.3e-05	-4.9e-05	-3.1e-05	-6.6e-05	-4.5e-05	-5e-05	-6.6e-05	-1.6e-05	-4e-05	-3.6e-05	-2.2e-05
2206.57	-6.3e-05	-6e-05	-5.6e-05	-4.1e-05	-7.2e-05	-4.7e-05	-5.6e-05	-6.4e-05	-2.5e-05	-4.5e-05	-3.7e-05	-2.5e-05
2208.49	-7.3e-05	-8.3e-05	-7e-05	-6e-05	-8e-05	-6.1e-05	-6.6e-05	-7.4e-05	-4.1e-05	-5.5e-05	-4.8e-05	-3.8e-05
2210.42	-8.5e-05	-9.6e-05	-8.5e-05	-8.2e-05	-8.5e-05	-7.3e-05	-7.6e-05	-8.7e-05	-5.9e-05	-6.5e-05	-5.9e-05	-5.3e-05
2212.35	-9.5e-05	-9.5e-05	-9.4e-05	-9.2e-05	-9.3e-05	-8.1e-05	-8.3e-05	-9.6e-05	-6.6e-05	-6.7e-05	-5.8e-05	-6.8e-05
2214.28	-9.2e-05	-9e-05	-0.000101	-8.6e-05	-9.8e-05	-8.8e-05	-8.2e-05	-9.6e-05	-6.2e-05	-6.9e-05	-4.9e-05	-7.3e-05
2216.21	-8.2e-05	-7.9e-05	-9.5e-05	-7.9e-05	-9.9e-05	-8.5e-05	-7.7e-05	-8.9e-05	-5.6e-05	-6.6e-05	-3.7e-05	-7.2e-05
2218.14	-7.2e-05	-7.2e-05	-8.2e-05	-6.9e-05	-9.7e-05	-7.6e-05	-6.7e-05	-8.1e-05	-5.9e-05	-5.1e-05	-2.5e-05	-7e-05
2220.07	-6.5e-05	-7.7e-05	-7.7e-05	-6.3e-05	-9.8e-05	-7e-05	-6.1e-05	-7.6e-05	-6.7e-05	-5e-05	-2.6e-05	-6.9e-05
2222	-7.1e-05	-8.7e-05	-7.5e-05	-6.8e-05	-9.4e-05	-7.1e-05	-6.9e-05	-7.5e-05	-7.8e-05	-6e-05	-4.1e-05	-6.7e-05
2223.92	-9e-05	-0.0001	-8.2e-05	-7.5e-05	-9.8e-05	-7.1e-05	-7.7e-05	-7.3e-05	-9.1e-05	-6.5e-05	-5.2e-05	-7.1e-05
2225.85	-0.000106	-0.000109	-9.7e-05	-8.2e-05	-0.000111	-7.8e-05	-8e-05	-7.4e-05	-9.9e-05	-6.8e-05	-5.9e-05	-7.5e-05
2227.78	-0.000108	-0.000117	-0.000108	-9.4e-05	-0.000118	-8.5e-05	-7.8e-05	-7.5e-05	-0.000103	-7.1e-05	-6.5e-05	-7.8e-05
2229.71	-0.000101	-0.00012	-0.000107	-9.9e-05	-0.000119	-8.7e-05	-7.2e-05	-7.5e-05	-0.0001	-6.8e-05	-6.3e-05	-8.2e-05
2231.64	-8.8e-05	-0.000109	-9.5e-05	-8.7e-05	-0.000112	-7.9e-05	-6.2e-05	-7.5e-05	-9.1e-05	-6.1e-05	-5.5e-05	-7.9e-05
2233.57	-6.7e-05	-8.8e-05	-8.2e-05	-7.4e-05	-0.0001	-6.3e-05	-5.5e-05	-7e-05	-7.9e-05	-5.5e-05	-4.5e-05	-6.4e-05
2235.5	-4.9e-05	-6.3e-05	-7.2e-05	-6e-05	-8.4e-05	-4.7e-05	-5.3e-05	-6.8e-05	-6.1e-05	-4.5e-05	-3.6e-05	-4e-05
2237.43	-4.5e-05	-4.7e-05	-6.6e-05	-4.4e-05	-7.7e-05	-4.1e-05	-4.8e-05	-7.2e-05	-4.4e-05	-3.4e-05	-2.8e-05	-2.4e-05
2239.36	-4.9e-05	-4.4e-05	-5.8e-05	-3.9e-05	-7.9e-05	-4.3e-05	-4.1e-05	-7.5e-05	-3.6e-05	-3.1e-05	-2.5e-05	-1.7e-05
2241.28	-5.4e-05	-4.9e-05	-4.8e-05	-3.9e-05	-7.5e-05	-3.6e-05	-3.5e-05	-6.8e-05	-3.8e-05	-2.9e-05	-2.9e-05	-2e-05
2243.21	-6.2e-05	-5.5e-05	-4.4e-05	-4e-05	-6.8e-05	-2.6e-05	-3.3e-05	-5.9e-05	-4.8e-05	-2.8e-05	-3.5e-05	-2.7e-05
2245.14	-5.7e-05	-5.1e-05	-4.2e-05	-4.2e-05	-6e-05	-1.8e-05	-3.7e-05	-5.2e-05	-5.6e-05	-2.9e-05	-3.7e-05	-2.8e-05
2247.07	-3.9e-05	-4e-05	-3.9e-05	-3.9e-05	-4.7e-05	-6e-06	-3.3e-05	-4.9e-05	-5e-05	-2.7e-05	-3.4e-05	-2.3e-05
2249	-1.6e-05	-2.1e-05	-3.6e-05	-2.7e-05	-3.2e-05	1e-06	-2.6e-05	-5.1e-05	-2.8e-05	-2.4e-05	-2.2e-05	-7e-06
2250.93	3e-06	-6e-06	-3.2e-05	-1.2e-05	-2.1e-05	1e-06	-1.6e-05	-5.1e-05	-6e-06	-1.8e-05	-5e-06	9e-06
2252.86	9e-06	6e-06	-2.7e-05	-2e-06	-1.6e-05	8e-06	-1.3e-05	-4.6e-05	1.3e-05	-8e-06	7e-06	1.8e-05
2254.79	5e-06	1.1e-05	-2.3e-05	5e-06	-1.2e-05	2.2e-05	-1.8e-05	-4.5e-05	2e-05	-3e-06	4e-06	1.6e-05
2256.71	-4e-06	6e-06	-2.9e-05	5e-06	-1.8e-05	2.6e-05	-2.4e-05	-5.8e-05	7e-06	-6e-06	-9e-06	4e-06
2258.64	-1.3e-05	-6e-06	-3.5e-05	-3e-06	-2.7e-05	2.1e-05	-2.9e-05	-7.1e-05	-8e-06	-1.3e-05	-2.3e-05	-1e-05
2260.57	-2.1e-05	-2e-05	-3.9e-05	-1.9e-05	-3.5e-05	1.2e-05	-2.8e-05	-7.7e-05	-2.2e-05	-1.8e-05	-3.5e-05	-2.3e-05
2262.5	-2.6e-05	-3.1e-05	-4.6e-05	-3.8e-05	-4.5e-05	-7e-06	-2.7e-05	-7.4e-05	-3.9e-05	-1.8e-05	-3.2e-05	-2.7e-05
2264.43	-3e-05	-4e-05	-5.8e-05	-4.8e-05	-4.7e-05	-1.9e-05	-2.5e-05	-5.9e-05	-4.4e-05	-1.9e-05	-2.1e-05	-2.5e-05
2266.36	-3.2e-05	-3.9e-05	-5.8e-05	-4.1e-05	-4.5e-05	-1.5e-05	-2.6e-05	-4.1e-05	-4e-05	-1.9e-05	-4e-06	-2e-05
2268.29	-2.3e-05	-2.7e-05	-4.8e-05	-2.3e-05	-4.3e-05	-6e-06	-2e-05	-2.5e-05	-3.4e-05	-1.2e-05	8e-06	-1.1e-05
2270.22	-1.3e-05	-1.8e-05	-3.2e-05	-1.2e-05	-3.6e-05	-4e-06	-1.3e-05	-1.5e-05	-2.9e-05	-9e-06	1.2e-05	-3e-06
2272.15	-1.5e-05	-2.1e-05	-1.8e-05	-1.4e-05	-3e-05	-1.2e-05	-9e-06	-7e-06	-2.5e-05	-1e-05	9e-06	-8e-06
2274.07	-2.7e-05	-3.4e-05	-1.8e-05	-1.8e-05	-4e-05	-2.9e-05	-8e-06	0	-3e-05	-1.4e-05	3e-06	-2.1e-05
2276	-4.2e-05	-4.8e-05	-2.2e-05	-2.6e-05	-5e-05	-4.8e-05	-8e-06	1.2e-05	-3.8e-05	-1.7e-05	4e-06	-3.2e-05
2277.93	-4.9e-05	-5e-05	-2.3e-05	-2.9e-05	-5.5e-05	-5.5e-05	-6e-06	2.6e-05	-3.2e-05	-2.1e-05	8e-06	-3.4e-05
2279.86	-3.8e-05	-3.8e-05	-2.1e-05	-2.5e-05	-5.7e-05	-4.6e-05	-1e-06	2.5e-05	-2.7e-05	-1e-05	1.3e-05	-2.4e-05
2281.79	-5e-06	-1e-05	-2.3e-05	-1.9e-05	-4.2e-05	-6e-06	4e-06	-2e-06	-2.4e-05	1e-05	1.1e-05	-3e-06
2283.72	3.9e-05	2e-05	-3.9e-05	-1.3e-05	-8e-06	6.9e-05	2e-06	-5.4e-05	-2.7e-05	2.2e-05	3e-06	2.2e-05
2285.65	8.3e-05	4.8e-05	-6.2e-05	5e-06	2.4e-05	0.000156	0	-0.000113	-3.3e-05	2.7e-05	-8e-06	4.5e-05
2287.58	0.000122	7.8e-05	-7.4e-05	2.9e-05	4.8e-05	0.000225	2e-06	-0.000155	-3.5e-05	2.6e-05	-1.8e-05	6.3e-05
2289.5	0.000148	0.000105	-7e-05	4e-05	6.4e-05	0.00027	1.4e-05	-0.000171	-3.3e-05	2.5e-05	-1.8e-05	7.3e-05
2291.43	0.000165	0.000119	-6.6e-05	3.8e-05	7.1e-05	0.000287	2.3e-05	-0.000172	-2.6e-05	3.2e-05	-1.5e-05	7.4e-05
2293.36	0.000189	0.000127	-6.9e-05	2.9e-05	8.1e-05	0.000296	1.9e-05	-0.000174	-1.9e-05	4.6e-05	-1.2e-05	7.9e-05
2295.29	0.000214	0.000137	-7.6e-05	2e-05	0.0001	0.000319	1.7e-05	-0.000185	-1.5e-05	5.4e-05	-1.5e-05	8.4e-05
2297.22	0.000233	0.000152	-8.4e-05	2.4e-05	0.000124	0.000344	1.5e-05	-0.000187	-8e-06	6.2e-05	-2e-05	9.6e-05
2299.15	0.000259	0.000181	-8.8e-05	4e-05	0.000145	0.000375	1.8e-05	-0.000191	-4e-06	7.6e-05	-1.6e-05	0.000118
2301.08	0.000296	0.000224	-0.000101	5e-05	0.000161	0.000434	2.2e-05	-0.000221	-8e-06	8.5e-05	-1.3e-05	0.000136
2303.01	0.000328	0.000262	-0.000131	5.7e-05	0.000175	0.000528	2.6e-05	-0.000275	-1.3e-05	8.5e-05	-2.3e-05	0.000151
2304.94	0.000352	0.000284	-0.000173	6.4e-05	0.000192	0.000627	1.9e-05	-0.000349	-2.8e-05	7.9e-05	-4.4e-05	0.000165
2306.86	0.00035	0.000281	-0.000216	5.3e-05	0.000197	0.00068	-8e-06	-0.000419	-6.1e-05	5.6e-05	-7.2e-05	0.000165
2308.79	0.000293	0.000216	-0.000244	1.9e-05	0.000159	0.000609	-5.1e-05	-0.000433	-0.000102	1.8e-05	-9.4e-05	0.00013
2310.72	0.000213	0.000109	-0.000253	-2.9e-05	8.9e-05	0.000441	-9.7e-05	-0.000388	-0.00013	-1e-06	-8.9e-05	8.6e-05
2312.65	0.000169	3.2e-05	-0.000272	-6.4e-05	1.3e-05	0.000348	-0.000118	-0.000367	-0.000144	6e-06	-8.5e-05	6.6e-05
2314.58	0.000185	3e-05	-0.000334	-7.6e-05	-2.3e-05	0.000434	-0.000122	-0.000447	-0.000168	1e-05	-0.00012	8.1e-05
2316.51	0.000243	8.1e-05	-0.000427	-6.2e-05	-1e-06	0.000657	-0.000127	-0.000597	-0.0002	1e-06	-0.000174	0.000116
2318.44	0.000261	0.000122	-0.000497	-5.1e-05	2.7e-05	0.000824	-0.000132	-0.000712	-0.000235	-3.1e-05	-0.000212	0.000126
2320.37	0.000181	0.000105	-0.000494	-7.1e-05	2.3e-05	0.000789	-0.000161	-0.000712	-0.00026	-7.2e-05	-0.000222	9.8e-05
2322.29	8e-05	3.4e-05	-0.000443	-0.000104	-8e-06	0.000601	-0.000206	-0.000624	-0.000255	-9.2e-05	-0.000207	6e-05
2324.22	3.4e-05	-3.8e-05	-0.000414	-0.00012	-4.4e-05	0.000432	-0.00023	-0.000552	-0.000235	-8.4e-05	-0.000181	3.9e-05
2326.15	1.5e-05	-7.7e-05	-0.000419	-0.000117	-8.9e-05	0.000363	-0.000229	-0.000537	-0.000231	-7.3e-05	-0.000184	2.5e-05
2328.08	-2.2e-05	-9.7e-05	-0.000411	-0.000119	-0.000132	0.000302	-0.000211	-0.000504	-0.000234	-7.3e-05	-0.000183	1.8e-05
2330.01	-7.2e-05	-0.00012	-0.000376	-0.000122	-0.000158	0.000212	-0.000178	-0.000409	-0.000222	-7.6e-05	-0.000156	6e-06
2331.94	-0.000136	-0.000125	-0.000298	-0.000106	-0.000175	9.5e-05	-0.000143	-0.000272	-0.000186	-7.8e-05	-0.000116	-8e-06
2333.87	-0.000138	-8.4e-05	-0.000209	-8.2e-05	-0.000141	5.5e-05	-0.000118	-0.000193	-0.000139	-5.8e-05	-8e-05	4e-06
2335.8	-3.5e-05	-1.7e-05	-0.000176	-4.2e-05	-6.1e-05	0.000143	-9.1e-05	-0.0002	-0.0001	-2.4e-05	-5.7e-05	4.1e-05
2337.72	0.000126	8.5e-05	-0.00016	2.6e-05	5e-05	0.000299	-4.3e-05	-0.000251	-6.7e-05	9e-06	-3.6e-05	8.3e-05
2339.65	0.000209	0.000143	-7.7e-05	8.7e-05	0.000124	0.000352	3.5e-05	-0.000215	-2.5e-05	2.3e-05	0	9.7e-05
2341.58	0.000109	8.9e-05	0.000236	0.000149	0.000145	-4.3e-05	0.000183	0.000236	0.000116	4.7e-05	0.000159	3.1e-05
2343.51	-3.8e-05	4.7e-05	0.00068	0.000225	0.000144	-0.000616	0.00037	0.000881	0.000348	0.000121	0.00036	-5e-05
2345.44	-8e-05	8.7e-05	0.000845	0.000233	0.000114	-0.000797	0.000429	0.001102	0.000481	0.000196	0.000393	-3.7e-05
2347.37	1.5e-05	0.000156	0.000534	0.000128	7.1e-05	-0.000384	0.000281	0.000654	0.000353	0.000216	0.000213	5.5e-05
2349.3	0.000234	0.000215	-0.000135	-1.9e-05	5.4e-05	0.000447	-1.4e-05	-0.000259	2.1e-05	0.000158	-8.9e-05	0.000168
2351.23	0.00045	0.000262	-0.000831	-0.000131	7e-05	0.001313	-0.000306	-0.001226	-0.000345	2.3e-05	-0.000381	0.00025
2353.16	0.00052	0.000222	-0.001191	-0.000187	6.9e-05	0.001684	-0.000459	-0.001708	-0.000549	-0.000104	-0.000507	0.000268
2355.08	0.00039	0.000145	-0.001009	-0.000161	0.0001	0.001357	-0.000411	-0.00143	-0.000493	-0.000143	-0.000397	0.000193
2357.01	0.000225	8.7e-05	-0.000553	-6.1e-05	0.0001	0.000799	-0.000224	-0.000806	-0.00026	-8e-05	-0.000189	0.000112
2358.94	0.000131	3.2e-05	-0.000176	-3e-06	9e-05	0.000291	-9.3e-05	-0.00027	-6.1e-05	-9e-06	-1.4e-05	6.9e-05
2360.87	-4.2e-05	1e-06	0.000168	5.2e-05	8.2e-05	-0.000159	3.2e-05	0.000217	6.2e-05	1.8e-05	0.000129	-8e-06
2362.8	-0.000213	-4.9e-05	0.000472	0.00015	1.5e-05	-0.000561	0.000202	0.000673	0.000198	5.1e-05	0.000256	-8.9e-05
2364.73	-0.000279	-0.000107	0.00069	0.000225	-5.8e-05	-0.000908	0.000345	0.001036	0.000338	9.8e-05	0.00037	-0.000131
2366.66	-0.000237	-0.00014	0.000854	0.00024	-6.4e-05	-0.001183	0.000426	0.001288	0.00045	0.000161	0.000477	-0.000126
2368.59	-0.000208	-0.000129	0.000987	0.00024	3e-06	-0.001332	0.000469	0.001441	0.000507	0.000193	0.000555	-0.000121
2370.51	-0.000199	-9.8e-05	0.001068	0.000251	6.4e-05	-0.001367	0.000491	0.001511	0.000539	0.000194	0.000597	-0.000108
2372.44	-0.00023	-4e-05	0.001077	0.000239	0.000119	-0.00132	0.000468	0.001476	0.000523	0.000167	0.000587	-8.7e-05
2374.37	-0.000378	-3.1e-05	0.001061	0.000257	5.8e-05	-0.001236	0.000476	0.001418	0.0005	0.000144	0.000534	-0.000101
2376.3	-0.000495	-0.000142	0.000988	0.000267	-0.000116	-0.00121	0.000466	0.001358	0.000501	0.000151	0.000483	-0.000132
2378.23	-0.000546	-0.000262	0.000862	0.000217	-0.000246	-0.001204	0.000385	0.001249	0.00047	0.000137	0.000424	-0.000162
2380.16	-0.000576	-0.000319	0.000714	0.000141	-0.000298	-0.001147	0.000284	0.001075	0.000392	9.9e-05	0.000345	-0.000165
2382.09	-0.000552	-0.000305	0.000557	8.2e-05	-0.000285	-0.000997	0.000194	0.000868	0.000295	5.9e-05	0.000271	-0.000132
2384.02	-0.000433	-0.000236	0.000398	4.7e-05	-0.000213	-0.000753	0.000131	0.000644	0.000212	4.5e-05	0.000212	-6.8e-05
2385.95	-0.000245	-0.000136	0.000265	4.2e-05	-0.000114	-0.000467	0.000106	0.00043	0.000159	6.5e-05	0.000171	1.1e-05
2387.87	-6.5e-05	-2.8e-05	0.000188	7.7e-05	-2.8e-05	-0.000204	0.000107	0.000269	0.000141	9.3e-05	0.000143	8.1e-05
2389.8	5.3e-05	5.6e-05	0.000158	0.000111	3.6e-05	-1.8e-05	0.00011	0.000172	0.000145	0.000103	0.000123	0.000122
2391.73	0.0001	0.000103	0.000147	0.000127	7.9e-05	7.2e-05	0.000108	0.000126	0.000146	9.7e-05	0.000109	0.000127
2393.66	0.000105	0.000122	0.000136	0.000125	9.5e-05	9.3e-05	0.000105	0.000105	0.000138	9.3e-05	0.000105	0.000119
2395.59	9.3e-05	0.000118	0.000124	0.000112	9.7e-05	9.4e-05	0.000102	9.9e-05	0.000123	9.8e-05	0.000114	0.000112
2397.52	8.8e-05	0.000109	0.000111	0.000103	0.000103	9.6e-05	0.000108	9.9e-05	0.000113	0.000113	0.000122	0.00011
2399.45	0.000101	0.00011	0.000108	0.000106	0.000109	0.000103	0.000119	0.000102	0.000115	0.000127	0.000135	0.00011
2401.38	0.000122	0.00012	0.000116	0.000124	0.00011	0.000115	0.000128	0.000113	0.000125	0.000135	0.000145	0.000115
2403.3	0.000142	0.000131	0.000126	0.000136	0.000113	0.000125	0.000132	0.000126	0.000136	0.000141	0.000146	0.000124
2405.23	0.000147	0.000141	0.000133	0.000144	0.000117	0.000121	0.000136	0.000137	0.000142	0.000143	0.000137	0.000137
2407.16	0.000141	0.000145	0.00014	0.000148	0.000117	0.000109	0.000135	0.00014	0.000136	0.000142	0.000132	0.000148
2409.09	0.000131	0.000139	0.000137	0.000138	0.000123	0.000103	0.000125	0.000137	0.000121	0.000137	0.000136	0.000143
2411.02	0.000118	0.000127	0.000122	0.000121	0.000124	0.000103	0.000115	0.00013	0.000108	0.000123	0.000135	0.000123
2412.95	0.000105	0.000113	0.000109	0.000106	0.000105	0.00011	0.000107	0.000122	9.6e-05	0.000109	0.00013	9.9e-05
2414.88	9e-05	9.6e-05	0.000101	0.000102	8.3e-05	0.000122	0.000107	0.000122	8.5e-05	0.000112	0.000127	9e-05
2416.81	8.9e-05	8.4e-05	0.000103	0.000106	7.2e-05	0.00013	0.000115	0.000128	8.2e-05	0.000123	0.000131	0.0001
2418.74	9.4e-05	8.8e-05	0.000118	0.000116	7.3e-05	0.000129	0.000128	0.000137	8.9e-05	0.000139	0.000138	0.000121
2420.66	0.00011	0.000106	0.000136	0.00013	8.9e-05	0.000128	0.000146	0.000151	0.000104	0.000158	0.000154	0.00014
2422.59	0.000134	0.00013	0.00014	0.000141	0.000115	0.000133	0.000164	0.000167	0.000129	0.000164	0.000174	0.000153
2424.52	0.000154	0.000146	0.000139	0.000155	0.00013	0.000139	0.000172	0.000171	0.000145	0.00016	0.000182	0.000158
2426.45	0.00016	0.000156	0.00015	0.000162	0.000131	0.000141	0.000168	0.000164	0.000143	0.00016	0.000178	0.000154
2428.38	0.000157	0.000162	0.000157	0.00016	0.000138	0.000142	0.000163	0.000157	0.000142	0.000158	0.000169	0.00015
2430.31	0.000158	0.000158	0.000157	0.000153	0.000138	0.000143	0.000156	0.000146	0.000145	0.000156	0.000159	0.000148
2432.24	0.000151	0.000155	0.000158	0.000147	0.000134	0.000148	0.000156	0.000144	0.000154	0.000162	0.000155	0.000156
2434.17	0.000145	0.000157	0.000158	0.000156	0.00014	0.00016	0.000166	0.000161	0.000171	0.000172	0.000166	0.000178
2436.09	0.000155	0.000167	0.000167	0.000173	0.000148	0.000175	0.000182	0.000186	0.000184	0.00018	0.000186	0.000203
2438.02	0.000175	0.00018	0.000188	0.000189	0.00016	0.00019	0.000195	0.000203	0.000191	0.000196	0.0002	0.000219
2439.95	0.0002	0.000198	0.000213	0.000204	0.000183	0.000206	0.000201	0.000214	0.000201	0.000211	0.000205	0.000222
2441.88	0.000218	0.000211	0.000225	0.000212	0.000202	0.000221	0.000204	0.00021	0.000215	0.000212	0.000205	0.000212
2443.81	0.000222	0.000213	0.000224	0.000212	0.000205	0.000218	0.000198	0.000192	0.000223	0.000206	0.000198	0.000195
2445.74	0.000203	0.000214	0.000216	0.000206	0.000202	0.000198	0.000187	0.000173	0.000217	0.000191	0.000188	0.000178
2447.67	0.000182	0.00021	0.000199	0.000201	0.000191	0.00018	0.000174	0.000167	0.000201	0.000168	0.000191	0.000167
2449.6	0.000175	0.0002	0.000181	0.000189	0.000175	0.000164	0.000171	0.000166	0.000179	0.00016	0.00019	0.000166
2451.53	0.000178	0.000181	0.000168	0.000173	0.000168	0.000163	0.000178	0.000168	0.000165	0.000169	0.000187	0.000171
2453.45	0.000188	0.000166	0.000173	0.000171	0.00017	0.000176	0.000184	0.000181	0.000169	0.000185	0.00019	0.00018
2455.38	0.000196	0.000167	0.000184	0.00018	0.000175	0.000187	0.000192	0.000197	0.000181	0.000207	0.000196	0.000191
2457.31	0.000197	0.000176	0.000189	0.000194	0.00018	0.000185	0.0002	0.000204	0.000187	0.000221	0.000207	0.000204
2459.24	0.000198	0.000187	0.000187	0.00021	0.000182	0.00018	0.000196	0.00021	0.000188	0.000214	0.000218	0.00021
2461.17	0.000197	0.000193	0.00018	0.00021	0.000173	0.00018	0.000186	0.00021	0.00018	0.000198	0.000222	0.000208
2463.1	0.00019	0.000188	0.000174	0.000184	0.000162	0.000176	0.000179	0.000193	0.000159	0.000184	0.000208	0.0002
2465.03	0.000177	0.000167	0.000172	0.000156	0.00015	0.000177	0.000177	0.000177	0.000146	0.000172	0.000189	0.000183
2466.96	0.000158	0.000152	0.000169	0.000144	0.000144	0.000183	0.000172	0.000177	0.000147	0.000174	0.000175	0.000169
2468.88	0.000144	0.00015	0.000166	0.000149	0.000146	0.000179	0.000175	0.000188	0.000153	0.000191	0.00017	0.000167
2470.81	0.000144	0.000162	0.000168	0.000168	0.000149	0.000176	0.000189	0.000207	0.000165	0.000211	0.000188	0.000183
2472.74	0.000164	0.000176	0.000177	0.000199	0.000163	0.000183	0.000205	0.000229	0.000185	0.000229	0.000215	0.000209
2474.67	0.000195	0.000189	0.000197	0.00022	0.00018	0.000198	0.000224	0.000237	0.000198	0.00024	0.000241	0.000233
2476.6	0.000227	0.000201	0.00022	0.000224	0.000191	0.000208	0.000234	0.000227	0.000207	0.000236	0.000254	0.000241
2478.53	0.000239	0.000209	0.000231	0.000222	0.000199	0.000211	0.000229	0.000217	0.000218	0.00022	0.000244	0.000239
2480.46	0.000223	0.000212	0.00023	0.000211	0.000201	0.000203	0.000213	0.000209	0.000225	0.000201	0.000222	0.000232
2482.39	0.000201	0.000207	0.000219	0.000195	0.000193	0.000195	0.000194	0.000198	0.000221	0.000187	0.000203	0.000218
2484.32	0.000176	0.000203	0.000203	0.000186	0.000184	0.000191	0.000188	0.000188	0.000207	0.000192	0.000191	0.000208
2486.24	0.000164	0.000199	0.000194	0.000195	0.000181	0.000188	0.000191	0.000184	0.000196	0.000208	0.000184	0.000202
2488.17	0.000178	0.000202	0.000197	0.000207	0.000183	0.000196	0.000195	0.000188	0.000194	0.00022	0.000193	0.000203
2490.1	0.000196	0.000208	0.000205	0.00021	0.000189	0.000205	0.000196	0.000199	0.0002	0.00023	0.000212	0.00022
2492.03	0.000213	0.000211	0.000214	0.000212	0.000204	0.000208	0.000202	0.000213	0.000211	0.000229	0.000228	0.000239
2493.96	0.000229	0.000215	0.000218	0.00021	0.000215	0.000217	0.000206	0.000207	0.000223	0.000221	0.000231	0.00024
2495.89	0.00023	0.000215	0.000212	0.000203	0.000215	0.000216	0.000204	0.000188	0.000221	0.000214	0.000224	0.000217
2497.82	0.000213	0.000206	0.000196	0.00019	0.000198	0.000192	0.000198	0.000173	0.000207	0.000203	0.000207	0.000189
2499.75	0.000185	0.000189	0.000171	0.000173	0.000171	0.000162	0.000177	0.000165	0.000192	0.000182	0.000185	0.000166
2501.67	0.000155	0.000165	0.000144	0.000149	0.000146	0.000145	0.00015	0.000163	0.000168	0.000163	0.000171	0.000153
2503.6	0.000134	0.000139	0.000131	0.000128	0.000132	0.000133	0.000138	0.000165	0.000139	0.000154	0.000164	0.000153
2505.53	0.000128	0.000121	0.00013	0.000128	0.000134	0.000138	0.000144	0.00017	0.000121	0.000152	0.000157	0.000161
2507.46	0.000138	0.000124	0.000142	0.000146	0.000143	0.000162	0.000164	0.000172	0.00012	0.000165	0.000165	0.000172
2509.39	0.000152	0.000137	0.000161	0.000162	0.00015	0.000183	0.000182	0.00018	0.000135	0.000184	0.000189	0.000183
2511.32	0.000165	0.000153	0.000172	0.000172	0.000144	0.000186	0.000187	0.000188	0.000157	0.000198	0.000207	0.000189
2513.25	0.000165	0.000169	0.000171	0.000178	0.000138	0.000176	0.000181	0.000188	0.000169	0.000201	0.000209	0.000184
2515.18	0.000158	0.000169	0.000164	0.000173	0.000137	0.000163	0.000169	0.000186	0.000162	0.000191	0.000197	0.000174
2517.1	0.000153	0.000158	0.000155	0.000158	0.000138	0.000151	0.000157	0.000179	0.000146	0.000175	0.00018	0.000163
2519.03	0.000145	0.000143	0.000147	0.000146	0.000139	0.000152	0.000151	0.000172	0.000134	0.000166	0.00016	0.00016
2520.96	0.000148	0.000139	0.000146	0.00014	0.000139	0.000166	0.000156	0.000168	0.000136	0.00017	0.000157	0.000167
2522.89	0.000157	0.000145	0.000158	0.00015	0.000142	0.000172	0.000166	0.000179	0.000152	0.000186	0.000168	0.000179
2524.82	0.000171	0.000159	0.000172	0.000175	0.000148	0.000173	0.000186	0.000199	0.000169	0.000209	0.00018	0.000194
2526.75	0.000186	0.000184	0.000191	0.000197	0.000167	0.000185	0.000211	0.000214	0.000193	0.000219	0.000197	0.000213
2528.68	0.000206	0.000208	0.000216	0.000209	0.000194	0.000198	0.000221	0.000216	0.000218	0.000219	0.000202	0.000227
2530.61	0.00022	0.000223	0.00023	0.000212	0.000217	0.000208	0.000219	0.000206	0.000235	0.000215	0.000201	0.000227
2532.54	0.000214	0.000221	0.000224	0.000209	0.000222	0.000213	0.000204	0.000195	0.000232	0.000206	0.000198	0.000219
2534.46	0.000201	0.000213	0.000212	0.000199	0.000211	0.000206	0.000182	0.000183	0.000215	0.0002	0.000193	0.000206
2536.39	0.000191	0.000196	0.000197	0.000187	0.000196	0.000182	0.00017	0.000178	0.000191	0.000197	0.000186	0.000186
2538.32	0.00018	0.000177	0.000179	0.000174	0.000182	0.000168	0.000172	0.00018	0.000172	0.000189	0.00018	0.000178
2540.25	0.000176	0.000181	0.000177	0.00017	0.000182	0.000173	0.000181	0.000184	0.000177	0.000185	0.000187	0.000193
2542.18	0.00019	0.000194	0.000191	0.000184	0.000192	0.00019	0.00019	0.000193	0.000196	0.000199	0.000201	0.000213
2544.11	0.000208	0.000202	0.000207	0.000205	0.000203	0.000218	0.000201	0.000211	0.000211	0.000214	0.000217	0.00023
2546.04	0.000217	0.00022	0.000221	0.000226	0.000216	0.000236	0.000215	0.000225	0.000222	0.000224	0.000227	0.000242
2547.97	0.000232	0.000233	0.000228	0.000235	0.000224	0.000235	0.00023	0.000229	0.00023	0.000231	0.000226	0.00024
2549.89	0.000244	0.000228	0.000222	0.000223	0.00022	0.000217	0.000236	0.000221	0.000222	0.000226	0.000222	0.000227
2551.82	0.000227	0.000214	0.000203	0.000204	0.000204	0.000194	0.000223	0.000208	0.0002	0.000204	0.000219	0.000208
2553.75	0.000199	0.000188	0.000183	0.000186	0.000179	0.000168	0.000192	0.000191	0.000175	0.000188	0.00021	0.000187
2555.68	0.000172	0.000149	0.00016	0.000167	0.000155	0.000153	0.000159	0.000181	0.000148	0.000178	0.000194	0.000164
2557.61	0.000138	0.000128	0.000147	0.000155	0.000145	0.000155	0.000146	0.00018	0.000129	0.000171	0.000182	0.000151
2559.54	0.000125	0.000137	0.000147	0.000159	0.000148	0.000167	0.000157	0.000188	0.00013	0.000178	0.000186	0.000157
2561.47	0.000143	0.000158	0.00016	0.000172	0.000157	0.000188	0.000182	0.000201	0.000149	0.000191	0.000203	0.000174
2563.4	0.000164	0.000183	0.000187	0.000186	0.000168	0.000204	0.000211	0.000212	0.000171	0.000211	0.000219	0.000199
2565.33	0.000184	0.000197	0.000213	0.000203	0.000178	0.00021	0.00023	0.000222	0.000191	0.000231	0.000229	0.000227
2567.25	0.000206	0.000197	0.000229	0.000204	0.000182	0.000205	0.000229	0.000228	0.000199	0.000247	0.00023	0.000251
2569.18	0.000212	0.000197	0.000225	0.000197	0.000188	0.000204	0.000217	0.000232	0.000198	0.000248	0.000226	0.000256
2571.11	0.000211	0.000201	0.000214	0.000193	0.000198	0.000208	0.000208	0.000229	0.000203	0.000232	0.000224	0.00024
2573.04	0.000216	0.000213	0.000205	0.000201	0.000207	0.000212	0.000205	0.000228	0.000215	0.000218	0.000221	0.000225
2574.97	0.000216	0.000232	0.000209	0.000221	0.000219	0.000222	0.000217	0.000238	0.000235	0.000215	0.000223	0.000221
2576.9	0.000218	0.000247	0.000233	0.000246	0.000242	0.000239	0.000241	0.000254	0.000252	0.000232	0.000241	0.000245
2578.83	0.00024	0.000265	0.000262	0.000273	0.000261	0.00026	0.000268	0.000273	0.000261	0.000263	0.000271	0.000278
2580.76	0.000273	0.000281	0.000285	0.000287	0.000277	0.00028	0.000288	0.000291	0.000276	0.000292	0.000297	0.000304
2582.68	0.000303	0.000296	0.000299	0.000293	0.000291	0.000292	0.000294	0.000299	0.000299	0.000307	0.000309	0.000316
2584.61	0.000318	0.000306	0.000311	0.000298	0.000298	0.000295	0.000294	0.000297	0.000314	0.000302	0.000306	0.000308
2586.54	0.00031	0.000307	0.000309	0.000298	0.000297	0.000289	0.000291	0.00029	0.000307	0.00029	0.000296	0.000292
2588.47	0.00029	0.000295	0.0003	0.000282	0.000295	0.000275	0.000278	0.000282	0.000281	0.000269	0.000288	0.000272
2590.4	0.000264	0.000274	0.000289	0.000265	0.00029	0.00026	0.000266	0.000268	0.000251	0.000247	0.000281	0.000252
2592.33	0.000241	0.000255	0.000268	0.00025	0.000274	0.000253	0.000263	0.000254	0.000231	0.000239	0.00028	0.00024
2594.26	0.000236	0.000241	0.000247	0.000234	0.000257	0.000254	0.00026	0.000253	0.000239	0.000237	0.000278	0.000246
2596.19	0.000245	0.000243	0.000245	0.000237	0.000247	0.000261	0.000262	0.000265	0.00026	0.000248	0.000281	0.000266
2598.12	0.000264	0.000252	0.000259	0.000259	0.000252	0.000278	0.000277	0.000286	0.000277	0.000277	0.000296	0.000285
2600.04	0.000285	0.000268	0.000274	0.000278	0.00027	0.000295	0.00029	0.000304	0.000281	0.000309	0.000309	0.000312
2601.97	0.000296	0.000285	0.000287	0.000291	0.00029	0.000292	0.000291	0.000321	0.000272	0.000321	0.00032	0.000326
2603.9	0.000288	0.000285	0.000288	0.000295	0.000302	0.000283	0.000295	0.000326	0.000262	0.000313	0.000328	0.000317
2605.83	0.000274	0.000276	0.000273	0.00028	0.000292	0.000278	0.000294	0.000314	0.000255	0.000291	0.000321	0.000296
2607.76	0.000259	0.00027	0.000261	0.000258	0.000264	0.000271	0.000287	0.000295	0.000254	0.000268	0.000297	0.000271
2609.69	0.000238	0.00026	0.000259	0.000246	0.000241	0.000265	0.000284	0.000281	0.000248	0.000265	0.000273	0.000258
2611.62	0.000238	0.000258	0.000262	0.000252	0.000241	0.000269	0.00029	0.000289	0.000247	0.00028	0.000271	0.000256
2613.55	0.000264	0.000273	0.000273	0.00028	0.000262	0.000281	0.000308	0.000316	0.000268	0.000302	0.000294	0.000278
2615.47	0.000309	0.000298	0.000303	0.000317	0.000292	0.000299	0.000335	0.000355	0.000303	0.000338	0.000342	0.00032
2617.4	0.00036	0.000337	0.000347	0.000347	0.000328	0.000336	0.000363	0.000387	0.00034	0.000374	0.000386	0.000361
2619.33	0.00039	0.00038	0.000386	0.000367	0.000357	0.000376	0.000383	0.000402	0.000361	0.000393	0.000404	0.000394
2621.26	0.000388	0.000402	0.00041	0.00038	0.000379	0.000396	0.000392	0.000405	0.000362	0.000394	0.000398	0.000419
2623.19	0.000378	0.000398	0.000415	0.00038	0.000394	0.000392	0.000389	0.000402	0.000357	0.00039	0.000379	0.000423
2625.12	0.000384	0.000387	0.000402	0.000375	0.000403	0.000386	0.00038	0.00039	0.000365	0.000377	0.000367	0.000403
2627.05	0.000385	0.000379	0.00038	0.000374	0.000402	0.000381	0.000373	0.000376	0.000373	0.000358	0.000361	0.000388
2628.98	0.000387	0.000379	0.000366	0.000372	0.000395	0.000375	0.000368	0.00037	0.000366	0.000351	0.00036	0.000382
2630.91	0.00039	0.000386	0.00037	0.00037	0.000396	0.000384	0.000367	0.000369	0.000359	0.000357	0.000369	0.000379
2632.83	0.00039	0.000398	0.000386	0.000375	0.000395	0.00039	0.000374	0.000384	0.00036	0.00037	0.00038	0.000383
2634.76	0.000407	0.000416	0.000409	0.000396	0.000402	0.000391	0.000393	0.000413	0.000377	0.000391	0.000388	0.000394
2636.69	0.000431	0.000435	0.000438	0.000418	0.000421	0.000404	0.000417	0.000439	0.000406	0.000418	0.000399	0.000406
2638.62	0.000442	0.000444	0.000456	0.000429	0.00044	0.00043	0.000437	0.000455	0.000422	0.000426	0.000413	0.000415
2640.55	0.000438	0.000435	0.000452	0.000429	0.000442	0.00043	0.000441	0.00045	0.000424	0.000416	0.000417	0.000418
2642.48	0.000425	0.000413	0.000426	0.00041	0.000424	0.000408	0.000422	0.000425	0.000402	0.000401	0.000411	0.00041
2644.41	0.000397	0.000387	0.000385	0.000368	0.000397	0.000384	0.000395	0.000396	0.000369	0.000377	0.000394	0.000389
2646.34	0.000363	0.000369	0.000347	0.000337	0.00037	0.000357	0.000372	0.000382	0.000343	0.000358	0.000364	0.00036
2648.26	0.000339	0.00036	0.000326	0.000333	0.00036	0.000347	0.000358	0.000378	0.000323	0.000359	0.000341	0.000339
2650.19	0.000335	0.000356	0.000327	0.000339	0.00037	0.000355	0.00036	0.00038	0.000314	0.000374	0.000346	0.00034
2652.12	0.000357	0.000358	0.00035	0.000352	0.000385	0.000375	0.000375	0.000394	0.000327	0.000394	0.000373	0.000357
2654.05	0.000392	0.000372	0.000381	0.000372	0.000394	0.000392	0.000394	0.000412	0.000355	0.000412	0.000402	0.000387
2655.98	0.000418	0.000397	0.000411	0.000391	0.0004	0.000409	0.000418	0.000435	0.000382	0.000428	0.000431	0.000425
2657.91	0.000425	0.000413	0.000432	0.000406	0.000408	0.000421	0.000435	0.000455	0.000412	0.00044	0.000449	0.000448
2659.84	0.000417	0.000412	0.000437	0.000417	0.00041	0.000417	0.000429	0.000457	0.000424	0.000443	0.000446	0.000442
2661.77	0.000401	0.000402	0.000416	0.000408	0.000399	0.000406	0.000407	0.000437	0.000398	0.000426	0.00043	0.000415
2663.69	0.000384	0.000384	0.000386	0.000381	0.000385	0.000387	0.000388	0.000417	0.000369	0.000395	0.000411	0.000394
2665.62	0.000365	0.000366	0.000372	0.000358	0.000372	0.000368	0.000374	0.000402	0.000352	0.000376	0.000384	0.000382
2667.55	0.000358	0.000362	0.000372	0.000355	0.000356	0.000352	0.000372	0.000389	0.000344	0.000378	0.000359	0.000376
2669.48	0.000362	0.000372	0.000379	0.000372	0.000361	0.000348	0.000381	0.000388	0.000361	0.0004	0.000362	0.000385
2671.41	0.000369	0.000377	0.000382	0.00038	0.000382	0.000362	0.000387	0.000388	0.000384	0.000416	0.000383	0.000393
2673.34	0.000376	0.000379	0.000387	0.000371	0.000391	0.00038	0.000383	0.000385	0.000386	0.000412	0.000401	0.000399
2675.27	0.00039	0.000383	0.000392	0.000363	0.000388	0.000387	0.000373	0.000388	0.000384	0.000397	0.000408	0.000414
2677.2	0.000405	0.00039	0.000399	0.000371	0.000401	0.000393	0.00037	0.000395	0.000394	0.000384	0.000402	0.000425
2679.13	0.000406	0.0004	0.000408	0.00038	0.000418	0.000398	0.000366	0.000388	0.000398	0.000379	0.000389	0.000416
2681.05	0.00039	0.000399	0.000401	0.000381	0.000409	0.00039	0.000355	0.000376	0.000384	0.000371	0.000372	0.000394
2682.98	0.00036	0.000378	0.000378	0.000359	0.000388	0.000369	0.000339	0.000362	0.000357	0.000349	0.000348	0.000364
2684.91	0.000336	0.000344	0.000349	0.000321	0.00036	0.00034	0.000328	0.000336	0.000324	0.000327	0.000321	0.000336
2686.84	0.000325	0.000314	0.000325	0.000303	0.000332	0.000311	0.000323	0.000327	0.000309	0.00032	0.000306	0.000322
2688.77	0.000335	0.000306	0.000314	0.000311	0.000333	0.000305	0.000329	0.000337	0.000322	0.000337	0.000316	0.000323
2690.7	0.00036	0.000337	0.000326	0.000335	0.000363	0.000335	0.000348	0.000354	0.000349	0.000365	0.000357	0.000337
2692.63	0.000381	0.000381	0.00035	0.000361	0.000381	0.000359	0.000365	0.000377	0.000371	0.000383	0.000406	0.000371
2694.56	0.0004	0.000407	0.000377	0.000384	0.000378	0.000375	0.000376	0.000399	0.000373	0.000388	0.000431	0.000412
2696.48	0.000408	0.000412	0.000403	0.000394	0.000379	0.000392	0.000391	0.00041	0.000359	0.000386	0.000425	0.000433
2698.41	0.000392	0.000397	0.000406	0.00039	0.000383	0.000396	0.000401	0.00041	0.000348	0.000386	0.000408	0.000429
2700.34	0.000381	0.000375	0.000387	0.000385	0.000379	0.000394	0.000398	0.000415	0.00035	0.000393	0.000393	0.000409
2702.27	0.000388	0.000367	0.000377	0.000373	0.000381	0.000395	0.000396	0.000425	0.000348	0.000404	0.000388	0.000387
2704.2	0.000406	0.000384	0.000393	0.000376	0.000384	0.000395	0.00041	0.00044	0.000355	0.000414	0.0004	0.000381
2706.13	0.000433	0.00042	0.000433	0.000411	0.000403	0.000409	0.000433	0.000469	0.000394	0.000438	0.000442	0.000412
2708.06	0.000465	0.000468	0.000486	0.000465	0.00045	0.000458	0.000467	0.000504	0.000448	0.000485	0.000503	0.000475
2709.99	0.000499	0.000512	0.000535	0.000514	0.000508	0.000508	0.000514	0.000542	0.000509	0.000538	0.000553	0.000537
2711.92	0.000533	0.000543	0.000561	0.000554	0.000555	0.000546	0.00055	0.000578	0.000565	0.000583	0.000586	0.00058
2713.84	0.000565	0.000559	0.000568	0.000574	0.000574	0.000573	0.000571	0.000595	0.000588	0.000611	0.000592	0.000604
2715.77	0.000564	0.00055	0.000561	0.000552	0.000557	0.000559	0.00057	0.000582	0.000569	0.000606	0.000565	0.000597
2717.7	0.000534	0.000521	0.000541	0.000514	0.000516	0.000521	0.000542	0.000547	0.000531	0.000572	0.000532	0.000559
2719.63	0.00049	0.000484	0.0005	0.000475	0.000479	0.000481	0.000485	0.000506	0.00049	0.000523	0.000508	0.000517
2721.56	0.00046	0.00046	0.000473	0.000451	0.000463	0.00045	0.000443	0.000477	0.000465	0.000484	0.000484	0.00049
2723.49	0.000469	0.000471	0.00048	0.000465	0.000482	0.000448	0.000446	0.000479	0.000471	0.000472	0.000469	0.000489
2725.42	0.000499	0.000504	0.000494	0.000495	0.00052	0.000478	0.000478	0.000501	0.000492	0.000485	0.000478	0.000514
2727.35	0.000519	0.000533	0.000507	0.000508	0.000543	0.000511	0.000511	0.00051	0.000512	0.000503	0.000493	0.000543
2729.27	0.000511	0.000522	0.000511	0.000498	0.000532	0.000513	0.000511	0.000498	0.000517	0.000511	0.000504	0.000543
2731.2	0.00048	0.000475	0.000493	0.000463	0.000486	0.000486	0.000466	0.00047	0.0005	0.000498	0.000507	0.000509
2733.13	0.000437	0.000424	0.000449	0.000416	0.000431	0.000439	0.000407	0.000431	0.000464	0.000469	0.000484	0.000463
2735.06	0.000407	0.000395	0.000406	0.00039	0.000401	0.000401	0.000367	0.000402	0.000431	0.000443	0.000445	0.000428
2736.99	0.00039	0.000384	0.000373	0.000371	0.000397	0.000371	0.000354	0.000386	0.0004	0.000414	0.000409	0.000399
2738.92	0.000373	0.000368	0.000344	0.000348	0.000384	0.000349	0.000357	0.000379	0.000371	0.000382	0.000385	0.00038
2740.85	0.000349	0.000344	0.000328	0.000332	0.000355	0.000334	0.000352	0.000366	0.00035	0.000357	0.000366	0.000372
2742.78	0.000322	0.000314	0.000327	0.000322	0.000322	0.000321	0.000343	0.000357	0.000341	0.000346	0.000359	0.000371
2744.71	0.000325	0.000319	0.000345	0.000319	0.000317	0.00033	0.000346	0.000364	0.000352	0.000364	0.000377	0.000386
2746.63	0.000371	0.000366	0.000383	0.000359	0.000361	0.000374	0.000376	0.000401	0.000384	0.000415	0.000423	0.000419
2748.56	0.000435	0.000421	0.000432	0.000429	0.000428	0.000427	0.000416	0.000455	0.000434	0.000481	0.000478	0.000457
2750.49	0.000483	0.000465	0.000476	0.000485	0.000477	0.000463	0.000458	0.000498	0.000479	0.000537	0.000523	0.000488
2752.42	0.000503	0.000478	0.000491	0.00051	0.000494	0.000488	0.000487	0.000517	0.000494	0.00056	0.000544	0.000518
2754.35	0.000494	0.000467	0.000482	0.000496	0.000489	0.000488	0.000487	0.000513	0.000482	0.000544	0.000532	0.000529
2756.28	0.000474	0.000457	0.000482	0.000465	0.000479	0.000474	0.000481	0.000502	0.000477	0.000519	0.000513	0.000523
2758.21	0.000469	0.000468	0.000493	0.000449	0.000473	0.000474	0.000488	0.000503	0.000488	0.00051	0.000514	0.000524
2760.14	0.000483	0.000495	0.000515	0.000476	0.000476	0.000493	0.000505	0.000523	0.000517	0.000522	0.000523	0.000528
2762.06	0.000511	0.000536	0.000547	0.000526	0.000501	0.000523	0.000525	0.000544	0.000557	0.000558	0.000544	0.00054
2763.99	0.000558	0.000588	0.000586	0.000567	0.000554	0.000566	0.000558	0.000575	0.000589	0.000611	0.000585	0.000589
2765.92	0.000624	0.000632	0.000623	0.000603	0.000615	0.000613	0.000598	0.000612	0.000623	0.000655	0.000634	0.000655
2767.85	0.000671	0.000653	0.000648	0.000634	0.000653	0.000641	0.000631	0.000643	0.000653	0.000685	0.000669	0.000696
2769.78	0.000684	0.000656	0.000671	0.000655	0.000668	0.000656	0.00065	0.000667	0.000673	0.000701	0.00069	0.000714
2771.71	0.000692	0.000671	0.000702	0.000685	0.000679	0.000671	0.000664	0.000694	0.000688	0.000699	0.000702	0.00072
2773.64	0.000721	0.000701	0.000735	0.000725	0.000705	0.000693	0.000676	0.000728	0.000709	0.000697	0.000704	0.000716
2775.57	0.000747	0.000742	0.00076	0.000746	0.00075	0.000725	0.000692	0.000755	0.000731	0.000719	0.000717	0.00073
2777.5	0.000768	0.000786	0.000774	0.000748	0.000793	0.000755	0.000728	0.000776	0.000746	0.000751	0.000741	0.000773
2779.42	0.000804	0.000818	0.000787	0.000769	0.000824	0.000783	0.000775	0.000792	0.000767	0.000785	0.000773	0.000811
2781.35	0.000833	0.000838	0.000805	0.000808	0.000845	0.000804	0.000814	0.000814	0.000786	0.000821	0.000814	0.000837
2783.28	0.000863	0.000864	0.000846	0.000847	0.000863	0.000822	0.000845	0.000857	0.000826	0.000867	0.000859	0.000863
2785.21	0.000912	0.000918	0.00091	0.000901	0.000891	0.000861	0.000881	0.00092	0.000889	0.000923	0.000916	0.000897
2787.14	0.000977	0.000978	0.000975	0.000957	0.000933	0.000926	0.000931	0.000998	0.000952	0.000981	0.000982	0.000953
2789.07	0.00104	0.001032	0.001035	0.001006	0.000985	0.000992	0.000988	0.001066	0.000993	0.001027	0.001039	0.001026
2791	0.001089	0.001076	0.001079	0.001045	0.001025	0.001036	0.001038	0.001109	0.001008	0.00105	0.001069	0.001085
2792.93	0.001123	0.0011	0.001098	0.001073	0.001057	0.001062	0.001077	0.001136	0.001013	0.001054	0.001081	0.001112
2794.85	0.001144	0.001121	0.001123	0.001102	0.001103	0.001087	0.001112	0.001153	0.001028	0.001071	0.001092	0.001116
2796.78	0.00118	0.001162	0.00118	0.001153	0.001166	0.001142	0.001159	0.001195	0.001078	0.001134	0.001126	0.00114
2798.71	0.00126	0.001248	0.001281	0.001258	0.001252	0.001234	0.001245	0.001284	0.001159	0.001233	0.00122	0.001215
2800.64	0.001384	0.001365	0.001411	0.001387	0.001359	0.001347	0.001367	0.001415	0.001263	0.001344	0.001348	0.001333
2802.57	0.001508	0.001492	0.001539	0.001494	0.001466	0.00145	0.001485	0.001544	0.001371	0.001452	0.001458	0.001452
2804.5	0.001617	0.001613	0.001649	0.001592	0.001565	0.001543	0.001586	0.001655	0.00148	0.001541	0.001545	0.001555
2806.43	0.001742	0.001739	0.00175	0.001718	0.001687	0.001662	0.001694	0.001767	0.001609	0.001624	0.001636	0.001657
2808.36	0.001887	0.001875	0.001869	0.001867	0.001831	0.001805	0.001824	0.001892	0.001736	0.001732	0.001741	0.001764
2810.28	0.002026	0.002012	0.002007	0.002011	0.001972	0.001949	0.001967	0.002035	0.001842	0.001847	0.00185	0.001875
2812.21	0.002153	0.002148	0.002153	0.002143	0.002102	0.002071	0.002102	0.002175	0.001926	0.001953	0.00196	0.001983
2814.14	0.00228	0.002279	0.002291	0.002246	0.002234	0.002181	0.002231	0.002307	0.002014	0.002046	0.002072	0.002083
2816.07	0.002409	0.002424	0.002422	0.00236	0.002367	0.002297	0.002357	0.002438	0.002119	0.002149	0.002191	0.00219
2818	0.002576	0.002596	0.002574	0.002535	0.002512	0.00244	0.002501	0.002585	0.002266	0.002292	0.002319	0.002334
2819.93	0.002799	0.0028	0.002771	0.002756	0.002708	0.002643	0.002683	0.002778	0.002452	0.002489	0.002491	0.00252
2821.86	0.003053	0.003047	0.003015	0.002989	0.002949	0.002877	0.002904	0.003018	0.002649	0.002711	0.002715	0.002749
2823.79	0.003319	0.003316	0.00329	0.003239	0.003198	0.003106	0.003137	0.003268	0.002875	0.002942	0.002956	0.003005
2825.72	0.003581	0.003577	0.003551	0.003499	0.00343	0.00332	0.003356	0.003511	0.003137	0.003179	0.003217	0.00326
2827.64	0.003841	0.003839	0.003797	0.003751	0.003653	0.003532	0.003594	0.003759	0.003405	0.003419	0.003503	0.003507
2829.57	0.00412	0.004127	0.004073	0.004017	0.003901	0.003769	0.003855	0.004022	0.0037	0.003717	0.003798	0.003775
2831.5	0.004479	0.00448	0.00444	0.004367	0.004238	0.004099	0.004185	0.004356	0.004086	0.004126	0.004151	0.004156
2833.43	0.005038	0.005026	0.005009	0.004922	0.004772	0.004633	0.004715	0.004894	0.00464	0.004717	0.004721	0.004762
2835.36	0.005959	0.005964	0.005946	0.005858	0.005636	0.005488	0.005583	0.005799	0.00553	0.005647	0.005683	0.005747
2837.29	0.007468	0.007497	0.007457	0.007383	0.007017	0.006841	0.006963	0.007249	0.007001	0.007146	0.007213	0.007302
2839.22	0.009943	0.009971	0.009899	0.009827	0.009246	0.008977	0.009183	0.009568	0.009372	0.009536	0.009647	0.009776
2841.15	0.013959	0.013986	0.013862	0.013734	0.0128	0.012353	0.01271	0.013261	0.013117	0.013292	0.013482	0.013674
2843.07	0.018939	0.019004	0.01882	0.018572	0.017218	0.016536	0.017065	0.017826	0.017672	0.017886	0.018131	0.018436
2845	0.021583	0.021699	0.021516	0.021176	0.019676	0.018873	0.019462	0.020342	0.020031	0.020328	0.02056	0.020912
2846.93	0.018571	0.018706	0.018635	0.018287	0.017196	0.0165	0.016972	0.017745	0.017167	0.017515	0.017654	0.017841
2848.86	0.010034	0.010122	0.010203	0.009941	0.009726	0.009333	0.009531	0.009973	0.009224	0.009503	0.009479	0.009377
2850.79	-0.000642	-0.000657	-0.000472	-0.000589	0.000161	0.000176	2.8e-05	3.2e-05	-0.000658	-0.000534	-0.000746	-0.00106
2852.72	-0.008972	-0.0091	-0.008895	-0.008869	-0.00752	-0.007168	-0.007555	-0.007923	-0.008373	-0.008411	-0.008723	-0.009062
2854.65	-0.012093	-0.012252	-0.012121	-0.012005	-0.010626	-0.010132	-0.01058	-0.011073	-0.011241	-0.011382	-0.011662	-0.011886
2856.58	-0.01074	-0.010846	-0.010814	-0.010662	-0.009591	-0.009157	-0.009521	-0.009927	-0.009878	-0.010028	-0.01023	-0.010287
2858.51	-0.007968	-0.008019	-0.008022	-0.007854	-0.007085	-0.006772	-0.007019	-0.007278	-0.007125	-0.007248	-0.007366	-0.007348
2860.43	-0.005439	-0.005449	-0.005437	-0.005288	-0.004717	-0.004512	-0.004648	-0.004814	-0.004632	-0.004748	-0.004802	-0.004797
2862.36	-0.003089	-0.003107	-0.003073	-0.002983	-0.002547	-0.002442	-0.002484	-0.002625	-0.002435	-0.002531	-0.002564	-0.002572
2864.29	-0.000922	-0.000975	-0.000919	-0.000899	-0.000585	-0.000534	-0.000525	-0.000653	-0.000539	-0.000562	-0.000612	-0.000598
2866.22	0.000757	0.000699	0.00075	0.000725	0.000934	0.000953	0.000994	0.000898	0.000852	0.000887	0.000838	0.000861
2868.15	0.001675	0.001633	0.001658	0.001627	0.001782	0.001757	0.001808	0.001793	0.001569	0.001596	0.001582	0.001569
2870.08	0.001795	0.001762	0.001779	0.001766	0.001904	0.001838	0.001869	0.001929	0.001568	0.00156	0.001584	0.001539
2872.01	0.001385	0.001371	0.001389	0.001381	0.001478	0.001425	0.001413	0.001514	0.001055	0.001037	0.001089	0.001047
2873.94	0.000864	0.000893	0.000905	0.000898	0.000921	0.000884	0.000851	0.000967	0.000467	0.000461	0.000505	0.000513
2875.86	0.000643	0.000664	0.000673	0.000685	0.000651	0.000584	0.000562	0.000673	0.000206	0.000195	0.000213	0.00027
2877.79	0.00086	0.00087	0.000853	0.000892	0.000805	0.000727	0.000727	0.00082	0.000377	0.000376	0.000365	0.000456
2879.72	0.001416	0.001451	0.001383	0.001432	0.001292	0.001228	0.001241	0.001314	0.000909	0.000902	0.000912	0.000975
2881.65	0.002129	0.002172	0.002076	0.002126	0.001946	0.001867	0.001891	0.001964	0.001631	0.001589	0.001651	0.001642
2883.58	0.002819	0.002842	0.002771	0.002788	0.002604	0.002504	0.002528	0.0026	0.00233	0.002289	0.002378	0.002336
2885.51	0.003409	0.003403	0.003383	0.00335	0.003153	0.003047	0.003066	0.003157	0.002931	0.002912	0.003001	0.002993
2887.44	0.003856	0.003851	0.003853	0.0038	0.00358	0.00345	0.003511	0.003636	0.003425	0.003417	0.00348	0.003514
2889.37	0.004182	0.004182	0.00417	0.004108	0.003906	0.003762	0.003881	0.00403	0.003796	0.003818	0.003865	0.003874
2891.3	0.004439	0.004452	0.004412	0.00434	0.004155	0.004012	0.004183	0.004352	0.00406	0.004148	0.004191	0.004149
2893.22	0.004699	0.004722	0.004668	0.004581	0.004407	0.004236	0.004422	0.004635	0.004299	0.004432	0.004492	0.004425
2895.15	0.004997	0.00502	0.004957	0.004876	0.004715	0.004511	0.004648	0.00491	0.004576	0.004713	0.004798	0.004748
2897.08	0.005323	0.005375	0.005316	0.005257	0.005083	0.004858	0.004948	0.005206	0.004914	0.005048	0.005107	0.005157
2899.01	0.005745	0.005851	0.005803	0.005766	0.005526	0.005291	0.005365	0.005618	0.005372	0.005485	0.005515	0.005657
2900.94	0.006388	0.006523	0.006473	0.006437	0.00613	0.005899	0.005982	0.006241	0.006051	0.006114	0.006151	0.006279
2902.87	0.007402	0.007495	0.00744	0.007388	0.007027	0.006784	0.006914	0.007169	0.007018	0.007077	0.007138	0.007219
2904.8	0.009043	0.009034	0.009018	0.008936	0.008448	0.008143	0.008353	0.008648	0.008499	0.008592	0.008701	0.008778
2906.73	0.011785	0.011718	0.011705	0.011592	0.010845	0.010428	0.010712	0.01115	0.011003	0.011123	0.011304	0.011406
2908.65	0.016021	0.01602	0.015872	0.015756	0.014572	0.013973	0.01437	0.014996	0.014874	0.015058	0.015278	0.015521
2910.58	0.020463	0.020608	0.020352	0.020167	0.018565	0.01776	0.018289	0.019066	0.018991	0.01926	0.019431	0.019825
2912.51	0.021945	0.022188	0.021961	0.021707	0.020053	0.019226	0.019756	0.020589	0.020455	0.020726	0.020887	0.021205
2914.44	0.018318	0.018569	0.018468	0.018243	0.017112	0.016439	0.016865	0.017548	0.017218	0.017375	0.017521	0.017606
2916.37	0.010341	0.010507	0.010587	0.010425	0.010302	0.009878	0.010109	0.010476	0.009863	0.009885	0.00994	0.009786
2918.3	0.001105	0.0011	0.001362	0.001251	0.002163	0.002018	0.001978	0.001988	0.00122	0.001074	0.001068	0.000735
2920.23	-0.005932	-0.006063	-0.005777	-0.005875	-0.004297	-0.004236	-0.004524	-0.004799	-0.00548	-0.005748	-0.005829	-0.006187
2922.16	-0.009152	-0.009331	-0.009176	-0.00927	-0.0076	-0.007403	-0.00786	-0.008252	-0.00872	-0.008926	-0.009118	-0.009324
2924.09	-0.00976	-0.009995	-0.009946	-0.009998	-0.008611	-0.008338	-0.008842	-0.009218	-0.009424	-0.009519	-0.009814	-0.009929
2926.01	-0.009843	-0.01009	-0.010109	-0.010041	-0.008955	-0.00864	-0.009088	-0.009418	-0.009486	-0.009549	-0.009874	-0.009948
2927.94	-0.010085	-0.010256	-0.010309	-0.010127	-0.009231	-0.008892	-0.009257	-0.009567	-0.009622	-0.00971	-0.010021	-0.009993
2929.87	-0.010365	-0.010449	-0.010465	-0.010297	-0.009443	-0.009093	-0.009419	-0.009737	-0.009797	-0.00987	-0.01015	-0.010085
2931.8	-0.010613	-0.010613	-0.010599	-0.010485	-0.009624	-0.009305	-0.009622	-0.009925	-0.009963	-0.010019	-0.0102	-0.010189
2933.73	-0.010798	-0.010738	-0.01074	-0.010653	-0.009799	-0.009518	-0.009828	-0.010084	-0.010087	-0.010104	-0.01023	-0.010264
2935.66	-0.010817	-0.010797	-0.010817	-0.010696	-0.009907	-0.009639	-0.009947	-0.010143	-0.010073	-0.010028	-0.010138	-0.010179
2937.59	-0.010535	-0.010617	-0.010642	-0.010479	-0.009763	-0.009547	-0.009796	-0.009973	-0.009761	-0.009714	-0.009825	-0.009815
2939.52	-0.009932	-0.010025	-0.010046	-0.009911	-0.009243	-0.009069	-0.009265	-0.009456	-0.00909	-0.009064	-0.0092	-0.009094
2941.44	-0.008993	-0.009037	-0.009029	-0.008964	-0.008336	-0.008174	-0.0084	-0.008584	-0.008035	-0.008028	-0.008174	-0.008027
2943.37	-0.00768	-0.007694	-0.007652	-0.007669	-0.00706	-0.006957	-0.007191	-0.007358	-0.006593	-0.006619	-0.006773	-0.006664
2945.3	-0.00608	-0.006041	-0.00603	-0.006052	-0.005535	-0.00549	-0.005683	-0.005828	-0.004906	-0.004974	-0.005109	-0.005068
2947.23	-0.004348	-0.004296	-0.004323	-0.004319	-0.003934	-0.003903	-0.004032	-0.00419	-0.003194	-0.003274	-0.003372	-0.003388
2949.16	-0.002795	-0.002777	-0.00283	-0.00284	-0.00249	-0.002499	-0.002553	-0.002725	-0.001755	-0.001816	-0.001855	-0.001916
2951.09	-0.001817	-0.001832	-0.001902	-0.001936	-0.00153	-0.001597	-0.001606	-0.00176	-0.000927	-0.000922	-0.000944	-0.001015
2953.02	-0.001617	-0.001694	-0.001736	-0.00177	-0.001304	-0.001375	-0.001401	-0.001545	-0.000842	-0.000789	-0.000831	-0.000907
2954.95	-0.002149	-0.002276	-0.002271	-0.002283	-0.001776	-0.001813	-0.001922	-0.002031	-0.001392	-0.001381	-0.001436	-0.001483
2956.87	-0.003117	-0.003233	-0.003214	-0.003196	-0.002698	-0.002671	-0.002857	-0.002923	-0.002352	-0.002408	-0.002482	-0.002484
2958.8	-0.004181	-0.004229	-0.004232	-0.004166	-0.003725	-0.003634	-0.00385	-0.003916	-0.003451	-0.003547	-0.003622	-0.003612
2960.73	-0.005079	-0.005068	-0.005071	-0.004976	-0.004604	-0.004488	-0.004689	-0.004786	-0.004466	-0.004583	-0.004628	-0.004615
2962.66	-0.005728	-0.005682	-0.005663	-0.005567	-0.005246	-0.005163	-0.0053	-0.005422	-0.005305	-0.005379	-0.005404	-0.005377
2964.59	-0.00612	-0.006079	-0.006017	-0.005919	-0.005653	-0.005596	-0.005685	-0.005814	-0.005872	-0.005905	-0.005903	-0.005867
2966.52	-0.006234	-0.006214	-0.006125	-0.006019	-0.005842	-0.005768	-0.005829	-0.005958	-0.006103	-0.006135	-0.006103	-0.006076
2968.45	-0.006115	-0.00607	-0.006018	-0.005914	-0.005799	-0.005707	-0.005766	-0.005865	-0.006045	-0.006073	-0.006044	-0.006033
2970.38	-0.005812	-0.005775	-0.005756	-0.005665	-0.005576	-0.005463	-0.005554	-0.005627	-0.005796	-0.005817	-0.005809	-0.005816
2972.31	-0.005457	-0.005441	-0.005437	-0.005354	-0.005289	-0.005162	-0.005278	-0.005368	-0.005476	-0.005497	-0.005506	-0.005505
2974.23	-0.005154	-0.005154	-0.005152	-0.005072	-0.005016	-0.004926	-0.005047	-0.00515	-0.005192	-0.005192	-0.005222	-0.005204
2976.16	-0.004922	-0.004936	-0.00492	-0.004859	-0.004755	-0.004751	-0.004872	-0.004953	-0.004921	-0.0049	-0.00497	-0.004926
2978.09	-0.004723	-0.004738	-0.004712	-0.004672	-0.004529	-0.004569	-0.004695	-0.00476	-0.004625	-0.004649	-0.004718	-0.00466
2980.02	-0.004503	-0.004516	-0.004498	-0.004462	-0.004335	-0.004357	-0.004473	-0.004552	-0.004347	-0.004391	-0.004432	-0.004408
2981.95	-0.004239	-0.004268	-0.004263	-0.004231	-0.004111	-0.004097	-0.004221	-0.004309	-0.004054	-0.004101	-0.004127	-0.004131
2983.88	-0.003927	-0.003982	-0.003981	-0.003968	-0.003832	-0.003791	-0.003941	-0.004022	-0.003734	-0.003767	-0.003791	-0.003806
2985.81	-0.003579	-0.003635	-0.003656	-0.003656	-0.003495	-0.003445	-0.003611	-0.003694	-0.003402	-0.003379	-0.003424	-0.003446
2987.74	-0.003195	-0.003248	-0.003291	-0.003284	-0.003092	-0.003062	-0.003233	-0.003315	-0.002991	-0.002949	-0.003033	-0.003051
2989.66	-0.002772	-0.002807	-0.002859	-0.002862	-0.002644	-0.002627	-0.002812	-0.002882	-0.002509	-0.002485	-0.002601	-0.002614
2991.59	-0.002294	-0.002316	-0.002366	-0.002403	-0.002174	-0.002165	-0.002337	-0.002401	-0.00201	-0.002013	-0.002116	-0.002138
2993.52	-0.00178	-0.001804	-0.001848	-0.001908	-0.001665	-0.001698	-0.001827	-0.001899	-0.001506	-0.001519	-0.001595	-0.001629
2995.45	-0.001232	-0.001291	-0.001346	-0.001402	-0.001121	-0.00121	-0.001324	-0.001392	-0.001004	-0.00102	-0.001087	-0.001097
2997.38	-0.000691	-0.000778	-0.000882	-0.000914	-0.000593	-0.00071	-0.000842	-0.000908	-0.000527	-0.000539	-0.000606	-0.000602
2999.31	-0.000216	-0.000306	-0.000443	-0.000483	-0.00011	-0.000239	-0.000405	-0.000481	-9.8e-05	-0.000108	-0.000219	-0.000203
3001.24	0.000159	5e-05	-7.8e-05	-0.000156	0.000271	0.000143	-5.1e-05	-0.00012	0.000273	0.000222	7e-05	9.1e-05
3003.17	0.000407	0.00027	0.000151	5e-05	0.0005	0.000394	0.000203	0.000141	0.00051	0.000425	0.000278	0.000271
3005.1	0.000501	0.000348	0.00024	0.000125	0.000575	0.000497	0.000332	0.000284	0.000598	0.000501	0.000379	0.000358
3007.02	0.000412	0.000281	0.000193	8.7e-05	0.000505	0.00044	0.000305	0.000274	0.000547	0.000461	0.000371	0.000348
3008.95	0.000174	7.7e-05	2e-05	-4e-05	0.000317	0.00026	0.000142	0.00014	0.000352	0.00032	0.000257	0.000245
3010.88	-0.000173	-0.000191	-0.000217	-0.000215	5.7e-05	6e-06	-9e-05	-6.7e-05	6.7e-05	0.00012	8.1e-05	0.000103
3012.81	-0.000519	-0.000452	-0.000403	-0.000377	-0.000199	-0.00028	-0.000312	-0.000275	-0.000197	-7.9e-05	-8.4e-05	-2.8e-05
3014.74	-0.000709	-0.000626	-0.000484	-0.000438	-0.000376	-0.000473	-0.000434	-0.000389	-0.000324	-0.000201	-0.000162	-8.6e-05
3016.67	-0.000707	-0.000622	-0.000457	-0.000367	-0.000419	-0.000482	-0.000424	-0.000372	-0.000299	-0.000198	-0.000121	-3.7e-05
3018.6	-0.000542	-0.000462	-0.000305	-0.000214	-0.00033	-0.00035	-0.000312	-0.00024	-0.000151	-7.8e-05	3e-06	9e-05
3020.53	-0.000277	-0.000224	-8.3e-05	-2.2e-05	-0.000147	-0.000161	-0.000131	-5.4e-05	3.7e-05	9.8e-05	0.000156	0.000241
3022.45	7e-06	4.3e-05	0.000132	0.000167	9e-05	6.1e-05	9e-05	0.000171	0.000235	0.000283	0.000333	0.000414
3024.38	0.000267	0.000306	0.000343	0.000351	0.000327	0.000294	0.000294	0.000394	0.000428	0.000481	0.00052	0.000583
3026.31	0.000471	0.000507	0.000527	0.000511	0.000511	0.000467	0.000433	0.000555	0.000573	0.000643	0.000652	0.000665
3028.24	0.000599	0.000635	0.000628	0.000632	0.000651	0.000592	0.000524	0.000672	0.000636	0.00075	0.00071	0.000706
3030.17	0.000677	0.00073	0.000694	0.000724	0.000783	0.00071	0.000609	0.000764	0.000674	0.000821	0.000758	0.000774
3032.1	0.000779	0.000827	0.000795	0.000807	0.000919	0.000814	0.000726	0.00085	0.000771	0.000884	0.000819	0.000891
3034.03	0.000907	0.000934	0.000922	0.000893	0.00106	0.000899	0.000863	0.000967	0.000888	0.000947	0.000911	0.001039
3035.96	0.001042	0.001053	0.001043	0.000988	0.00119	0.001001	0.000995	0.0011	0.001035	0.00103	0.001051	0.001169
3037.89	0.001166	0.001157	0.001148	0.001086	0.001281	0.001099	0.001084	0.001193	0.001151	0.001131	0.00116	0.00122
3039.81	0.001236	0.001209	0.00121	0.001166	0.00133	0.001166	0.001131	0.001246	0.001189	0.001202	0.001198	0.001209
3041.74	0.0013	0.001257	0.001267	0.001228	0.001379	0.001258	0.001176	0.001305	0.00122	0.00127	0.001233	0.001228
3043.67	0.001382	0.001316	0.001341	0.001279	0.00144	0.001345	0.001228	0.001363	0.001258	0.00132	0.001271	0.00128
3045.6	0.001457	0.001379	0.001403	0.001327	0.001503	0.00139	0.001285	0.00141	0.001286	0.001357	0.001295	0.001356
3047.53	0.001517	0.001455	0.001465	0.001392	0.001573	0.001431	0.001349	0.001469	0.001323	0.00141	0.001352	0.001447
3049.46	0.001596	0.001539	0.001531	0.001479	0.001651	0.001489	0.001418	0.001511	0.001444	0.001483	0.00143	0.001526
3051.39	0.001662	0.001604	0.001578	0.001553	0.00173	0.001548	0.001467	0.001543	0.001538	0.001545	0.001481	0.00157
3053.32	0.001701	0.00165	0.001608	0.001596	0.001794	0.001602	0.001479	0.001583	0.001567	0.001573	0.001516	0.001591
3055.24	0.001721	0.001685	0.00163	0.001593	0.001809	0.001615	0.001478	0.001609	0.001577	0.001561	0.001526	0.001572
3057.17	0.001676	0.001663	0.001608	0.001543	0.001776	0.001555	0.001456	0.001593	0.001502	0.001499	0.001476	0.001529
3059.1	0.001579	0.001574	0.00155	0.001465	0.001682	0.001475	0.00139	0.001512	0.00139	0.001417	0.001377	0.001461
3061.03	0.001444	0.001424	0.001439	0.001353	0.001528	0.001373	0.001286	0.001381	0.001261	0.0013	0.00124	0.001328
3062.96	0.001299	0.001251	0.001272	0.001207	0.001372	0.001233	0.001151	0.001217	0.001091	0.001148	0.00107	0.001155
3064.89	0.001169	0.001129	0.001124	0.00108	0.001274	0.00111	0.001019	0.0011	0.000914	0.001018	0.000921	0.000995
3066.82	0.0011	0.001095	0.001054	0.001023	0.001243	0.001046	0.000959	0.001085	0.000849	0.000947	0.000869	0.000914
3068.75	0.001116	0.001111	0.001064	0.001021	0.00126	0.001038	0.00099	0.00114	0.000888	0.000949	0.000906	0.000923
3070.68	0.001158	0.001135	0.001099	0.001048	0.001293	0.00107	0.001045	0.001178	0.000924	0.000991	0.000971	0.000988
3072.6	0.001181	0.001135	0.00111	0.001081	0.001283	0.001114	0.001062	0.001162	0.000948	0.001019	0.000978	0.001007
3074.53	0.001171	0.001099	0.001089	0.001061	0.001234	0.001125	0.001032	0.001121	0.00091	0.000996	0.000936	0.000961
3076.46	0.001132	0.001052	0.001074	0.000998	0.001184	0.001089	0.000958	0.001067	0.000825	0.000908	0.000878	0.000897
3078.39	0.00106	0.000999	0.001041	0.000945	0.001137	0.001014	0.000889	0.001034	0.000777	0.000815	0.000802	0.00083
3080.32	0.000993	0.000956	0.000984	0.000909	0.001103	0.000946	0.000868	0.001031	0.000766	0.00077	0.000764	0.000782
3082.25	0.000951	0.000928	0.000934	0.000888	0.001103	0.000915	0.000863	0.001023	0.000753	0.000769	0.00074	0.000766
3084.18	0.000914	0.000911	0.000895	0.000874	0.001115	0.000906	0.000851	0.000987	0.000726	0.000764	0.000685	0.000758
3086.11	0.000918	0.000919	0.000874	0.000854	0.001127	0.000922	0.000836	0.00096	0.000691	0.000759	0.00064	0.000742
3088.03	0.000956	0.000971	0.000918	0.000853	0.001151	0.000956	0.00085	0.000966	0.000672	0.000764	0.000674	0.000763
3089.96	0.001001	0.001017	0.000988	0.000901	0.001182	0.000994	0.00088	0.000983	0.000711	0.00077	0.000725	0.0008
3091.89	0.001049	0.001021	0.001	0.000956	0.001209	0.001016	0.000917	0.001011	0.000768	0.000803	0.000753	0.000824
3093.82	0.001089	0.001007	0.000994	0.000994	0.001221	0.001059	0.000939	0.001039	0.000803	0.000812	0.000788	0.000819
3095.75	0.001103	0.00098	0.000979	0.000989	0.001228	0.001088	0.000915	0.001022	0.000789	0.000775	0.000761	0.000776
3097.68	0.001084	0.000977	0.000958	0.000942	0.001227	0.001063	0.000899	0.000998	0.000726	0.000752	0.00071	0.000743
3099.61	0.001083	0.001025	0.000968	0.000932	0.00125	0.001057	0.000939	0.001015	0.000707	0.000793	0.000732	0.000759
3101.54	0.001091	0.00109	0.001014	0.000989	0.001281	0.001084	0.001011	0.001075	0.000784	0.000862	0.000811	0.000846
3103.46	0.001113	0.001123	0.001061	0.001041	0.001306	0.001125	0.001068	0.001159	0.000888	0.000929	0.00088	0.000936
3105.39	0.001185	0.001154	0.001124	0.001081	0.001357	0.001205	0.001123	0.001247	0.000969	0.000988	0.00094	0.000999
3107.32	0.001289	0.001207	0.001241	0.001162	0.001452	0.001333	0.001188	0.001341	0.001051	0.001051	0.001008	0.001067
3109.25	0.001388	0.001282	0.001361	0.001241	0.00156	0.001433	0.001251	0.001412	0.001129	0.001124	0.001067	0.001127
3111.18	0.001457	0.001383	0.001449	0.001314	0.001627	0.001478	0.001314	0.001465	0.001191	0.001182	0.001125	0.00118
3113.11	0.001497	0.001468	0.001476	0.001369	0.001674	0.001488	0.001355	0.001502	0.001231	0.001205	0.001178	0.001227
3115.04	0.001504	0.001516	0.00145	0.001396	0.001709	0.001466	0.001368	0.001519	0.001228	0.001238	0.001223	0.001269
3116.97	0.001524	0.001537	0.001432	0.001403	0.001746	0.001466	0.001366	0.001516	0.001203	0.001279	0.001237	0.001273
3118.9	0.001571	0.001538	0.001472	0.00144	0.001811	0.001524	0.001388	0.001547	0.001223	0.001328	0.001265	0.001296
3120.82	0.001636	0.001544	0.001546	0.001504	0.001886	0.001583	0.001455	0.001636	0.001296	0.001405	0.001339	0.001374
3122.75	0.001697	0.001565	0.001603	0.001555	0.001915	0.001607	0.001528	0.001723	0.001377	0.00145	0.001411	0.001437
3124.68	0.001771	0.001639	0.001676	0.001635	0.001941	0.001669	0.001628	0.001814	0.001454	0.001509	0.001496	0.001537
3126.61	0.001865	0.001765	0.001761	0.001712	0.002021	0.001773	0.001749	0.001889	0.001528	0.001613	0.00158	0.001666
3128.54	0.001962	0.001899	0.001828	0.001788	0.002091	0.001879	0.00185	0.001929	0.001607	0.001711	0.001653	0.001737
3130.47	0.002049	0.002007	0.001904	0.001858	0.002162	0.001975	0.001914	0.001979	0.001696	0.001778	0.001714	0.001755
3132.4	0.002068	0.00206	0.001982	0.001899	0.002238	0.00202	0.001933	0.002055	0.001778	0.001822	0.001762	0.001786
3134.33	0.002045	0.002069	0.002014	0.001901	0.002279	0.002012	0.001921	0.002095	0.001832	0.001825	0.001787	0.001815
3136.25	0.002005	0.002042	0.002022	0.001906	0.002304	0.002012	0.001913	0.002113	0.001869	0.001815	0.001791	0.001822
3138.18	0.002032	0.002052	0.002058	0.001958	0.002335	0.00206	0.00193	0.002167	0.001868	0.001852	0.001813	0.001853
3140.11	0.002134	0.002108	0.002088	0.002015	0.00236	0.002103	0.001962	0.0022	0.001825	0.001885	0.001818	0.001883
3142.04	0.002256	0.002134	0.002119	0.002091	0.002393	0.002135	0.002027	0.002227	0.001817	0.001919	0.001846	0.00193
3143.97	0.002353	0.002168	0.002188	0.002155	0.002455	0.002186	0.002116	0.002259	0.001891	0.001994	0.001911	0.00203
3145.9	0.002388	0.002228	0.002258	0.002196	0.002508	0.002229	0.002179	0.002284	0.001994	0.002049	0.001968	0.002129
3147.83	0.002411	0.002308	0.002297	0.00222	0.002559	0.002283	0.002218	0.002335	0.002069	0.002087	0.002039	0.002158
3149.76	0.002412	0.002403	0.002333	0.00225	0.002646	0.002344	0.002239	0.002409	0.002128	0.002149	0.002093	0.002134
3151.69	0.002433	0.002485	0.002387	0.002303	0.002718	0.002405	0.00225	0.002464	0.002155	0.002187	0.00213	0.00212
3153.61	0.002488	0.002503	0.00243	0.002342	0.00275	0.002467	0.002262	0.002466	0.00219	0.002192	0.002166	0.002127
3155.54	0.002531	0.002463	0.002432	0.002369	0.002743	0.002509	0.002265	0.002445	0.002236	0.0022	0.002178	0.002162
3157.47	0.002523	0.00246	0.002409	0.002361	0.002699	0.002509	0.002279	0.002449	0.002215	0.002199	0.002165	0.002202
3159.4	0.002497	0.002488	0.002396	0.00234	0.002678	0.00245	0.002297	0.002477	0.002136	0.002198	0.002142	0.002241
3161.33	0.00249	0.002496	0.002421	0.002329	0.0027	0.002397	0.002334	0.002498	0.002117	0.002207	0.002166	0.002278
3163.26	0.002507	0.002494	0.002479	0.002356	0.002773	0.002389	0.002384	0.002527	0.002171	0.002256	0.002222	0.0023
3165.19	0.002597	0.002494	0.002556	0.002418	0.002852	0.002451	0.002422	0.002592	0.002242	0.002357	0.00231	0.002323
3167.12	0.002696	0.002519	0.002592	0.002492	0.002871	0.002523	0.002425	0.002664	0.002305	0.002432	0.002371	0.002341
3169.04	0.002735	0.002608	0.002592	0.002557	0.002869	0.002589	0.00244	0.002723	0.00237	0.00247	0.002367	0.002377
3170.97	0.002763	0.002724	0.00262	0.002604	0.00286	0.002676	0.002522	0.002767	0.002408	0.002455	0.00236	0.002448
3172.9	0.002761	0.002759	0.002636	0.002604	0.002837	0.002674	0.002546	0.002729	0.002384	0.002367	0.002333	0.002464
3174.83	0.002698	0.002678	0.002605	0.002557	0.002819	0.002588	0.002483	0.002662	0.002339	0.002286	0.002333	0.002401
3176.76	0.002622	0.002566	0.002554	0.002509	0.00281	0.002496	0.002426	0.002651	0.002265	0.002295	0.002343	0.00234
3178.69	0.002561	0.002487	0.002535	0.002463	0.002771	0.002436	0.00241	0.002647	0.002212	0.002342	0.00232	0.002305
3180.62	0.002544	0.002461	0.002528	0.00243	0.002744	0.00242	0.002399	0.002615	0.002187	0.002348	0.002275	0.002267
3182.55	0.002594	0.002537	0.002532	0.00242	0.002769	0.002492	0.002432	0.002601	0.002214	0.002362	0.002235	0.002282
3184.48	0.002689	0.002648	0.002551	0.002447	0.002827	0.002572	0.002505	0.002618	0.002266	0.002347	0.002235	0.002341
3186.4	0.002696	0.002705	0.002559	0.002481	0.002893	0.002559	0.002488	0.002636	0.00231	0.002298	0.00225	0.002336
3188.33	0.002653	0.002708	0.002575	0.002553	0.002935	0.002557	0.002451	0.002682	0.002364	0.002294	0.002312	0.002344
3190.26	0.002692	0.002686	0.002631	0.002632	0.00292	0.002599	0.002473	0.00272	0.002395	0.002325	0.002372	0.002373
3192.19	0.002733	0.002618	0.002638	0.002607	0.002814	0.002563	0.002428	0.002645	0.002316	0.002291	0.002319	0.002295
3194.12	0.00271	0.002508	0.00255	0.00251	0.002684	0.002428	0.002314	0.002523	0.002169	0.00219	0.002195	0.002175
3196.05	0.002606	0.002438	0.002422	0.002381	0.002584	0.002289	0.002256	0.002423	0.00208	0.002088	0.002079	0.00211
3197.98	0.002449	0.002394	0.002317	0.00226	0.002513	0.002216	0.002233	0.002363	0.002027	0.002025	0.001997	0.002103
3199.91	0.002301	0.002373	0.002302	0.002214	0.002472	0.002227	0.002173	0.002339	0.001975	0.002011	0.001976	0.002095
3201.83	0.002312	0.002411	0.002378	0.00226	0.002546	0.002343	0.002193	0.002354	0.00197	0.002062	0.002018	0.002138
3203.76	0.002465	0.002429	0.002448	0.00231	0.00265	0.002457	0.002248	0.002373	0.002033	0.002151	0.002042	0.00217
3205.69	0.00257	0.0024	0.002415	0.002352	0.002681	0.002448	0.002241	0.00244	0.002087	0.00218	0.002034	0.002115
3207.62	0.002591	0.002421	0.002358	0.002396	0.00267	0.002389	0.002276	0.002545	0.002164	0.002182	0.002073	0.002095
3209.55	0.002543	0.002447	0.002296	0.002342	0.002594	0.002305	0.002284	0.002529	0.002189	0.002146	0.002086	0.002065
3211.48	0.002479	0.002431	0.002316	0.002255	0.002473	0.002214	0.00225	0.002473	0.002146	0.002098	0.002067	0.002044
3213.41	0.002382	0.002361	0.00236	0.002198	0.00238	0.002135	0.002207	0.002407	0.002041	0.002023	0.002017	0.002029
3215.34	0.002246	0.002259	0.002277	0.002142	0.002358	0.002133	0.00215	0.002283	0.001878	0.001933	0.001913	0.002006
3217.27	0.002146	0.002144	0.002141	0.002098	0.002328	0.002132	0.002075	0.002143	0.001765	0.001897	0.001848	0.001941
3219.19	0.002166	0.00215	0.002073	0.002135	0.00229	0.002127	0.002063	0.002117	0.001785	0.001904	0.001901	0.001891
3221.12	0.002314	0.00227	0.002128	0.00223	0.002262	0.002175	0.00213	0.00215	0.001911	0.001934	0.00199	0.001929
3223.05	0.00248	0.002353	0.002265	0.002286	0.002306	0.002214	0.002165	0.002217	0.00204	0.00198	0.002048	0.001985
3224.98	0.00258	0.002439	0.002447	0.002394	0.002454	0.002274	0.002237	0.002422	0.002167	0.002079	0.002109	0.002086
3226.91	0.002525	0.002466	0.00248	0.002472	0.002553	0.002317	0.002263	0.002544	0.002188	0.00214	0.002094	0.002147
3228.84	0.002398	0.002428	0.0024	0.002455	0.002616	0.002305	0.00222	0.002503	0.002134	0.002141	0.0021	0.00213
3230.77	0.002393	0.002396	0.002375	0.002382	0.002625	0.00224	0.002244	0.002435	0.002117	0.002158	0.002165	0.002108
3232.7	0.002467	0.002417	0.002384	0.002342	0.00253	0.002239	0.002319	0.002423	0.002127	0.002194	0.002196	0.002156
3234.62	0.002496	0.002436	0.0024	0.002352	0.002458	0.002307	0.00237	0.002417	0.00208	0.002211	0.002212	0.002226
3236.55	0.002546	0.002514	0.00246	0.002422	0.00253	0.002417	0.002459	0.002464	0.002102	0.002295	0.002287	0.002337
3238.48	0.002651	0.002647	0.00255	0.002597	0.002666	0.002565	0.002543	0.002569	0.002295	0.002423	0.002337	0.002451
3240.41	0.002696	0.002681	0.002585	0.002689	0.002748	0.00262	0.002508	0.002571	0.002486	0.002455	0.002323	0.002479
3242.34	0.002785	0.00268	0.002655	0.002749	0.002816	0.002566	0.002462	0.00262	0.002617	0.002467	0.002412	0.002526
3244.27	0.002944	0.002709	0.002757	0.002775	0.002841	0.002543	0.002503	0.002776	0.002694	0.002483	0.002562	0.002567
3246.2	0.003039	0.002834	0.002891	0.002815	0.002901	0.002663	0.002665	0.002977	0.002766	0.002554	0.002739	0.00267
3248.13	0.003093	0.003001	0.003006	0.002884	0.003005	0.002832	0.002864	0.003118	0.002829	0.002677	0.002889	0.002737
3250.05	0.003125	0.00314	0.003035	0.002927	0.003057	0.002963	0.002975	0.00316	0.00288	0.002797	0.002933	0.00275
3251.98	0.003071	0.003198	0.003024	0.002942	0.003076	0.00296	0.002932	0.003089	0.002844	0.002871	0.002827	0.002741
3253.91	0.002983	0.003115	0.002946	0.002916	0.003022	0.002828	0.002804	0.002934	0.002731	0.002845	0.002724	0.002694
3255.84	0.003004	0.002996	0.002872	0.002932	0.002936	0.002731	0.002754	0.00287	0.002679	0.002819	0.002776	0.002678
3257.77	0.003064	0.002917	0.002861	0.002925	0.002924	0.002723	0.002796	0.002888	0.002706	0.002797	0.002864	0.002682
3259.7	0.003019	0.00291	0.0029	0.002944	0.002993	0.002787	0.002856	0.002887	0.002764	0.002759	0.002888	0.002761
3261.63	0.002899	0.002925	0.002898	0.002989	0.002926	0.002821	0.002842	0.002864	0.002762	0.002738	0.002828	0.002773
3263.56	0.002788	0.002912	0.002901	0.002963	0.002806	0.002758	0.002751	0.002872	0.002732	0.002724	0.002765	0.002764
3265.49	0.00281	0.002863	0.002939	0.002887	0.002795	0.002674	0.002699	0.002857	0.002709	0.002786	0.002714	0.002778
3267.41	0.002855	0.002708	0.002809	0.002734	0.002719	0.00261	0.002671	0.002747	0.002656	0.002775	0.002654	0.002648
3269.34	0.002705	0.002481	0.002535	0.002442	0.002531	0.002455	0.002537	0.002518	0.002484	0.00254	0.002472	0.002348
3271.27	0.00233	0.002227	0.002231	0.002122	0.0023	0.002134	0.002232	0.002187	0.002167	0.00212	0.002103	0.002026
3273.2	0.001877	0.00193	0.001878	0.001837	0.001972	0.001808	0.001849	0.001859	0.001746	0.001664	0.001672	0.00172
3275.13	0.001552	0.001623	0.001565	0.001608	0.001588	0.001548	0.001522	0.001676	0.00139	0.001355	0.001371	0.001477
3277.06	0.001367	0.001357	0.001356	0.001419	0.001349	0.001302	0.001305	0.001578	0.00124	0.00116	0.001231	0.001313
3278.99	0.001259	0.001174	0.001208	0.001281	0.001213	0.001143	0.001203	0.001432	0.001113	0.001057	0.001126	0.001102
3280.92	0.001174	0.001048	0.001107	0.001181	0.001106	0.00108	0.001164	0.001248	0.000926	0.000933	0.00101	0.000893
3282.84	0.000996	0.000947	0.001009	0.001025	0.000976	0.000954	0.00107	0.001055	0.000745	0.000705	0.000807	0.000739
3284.77	0.000776	0.000818	0.000881	0.000869	0.00083	0.000774	0.000909	0.000881	0.000618	0.000581	0.00059	0.000645
3286.7	0.000538	0.000597	0.000653	0.000619	0.000623	0.000608	0.000689	0.000644	0.00042	0.000444	0.00037	0.00042
3288.63	0.000208	0.000351	0.000295	0.000312	0.000365	0.000356	0.000418	0.000381	0.000186	0.00018	0.00012	0.000106
3290.56	-2.9e-05	0.00015	-2.7e-05	3.4e-05	0.000162	0.00011	0.000143	0.000173	8e-06	-7.1e-05	-0.000111	-0.000149
3292.49	-0.000135	-9.6e-05	-0.000289	-0.000167	-5e-06	-4e-05	-0.000151	-6.3e-05	-0.000301	-0.000357	-0.000334	-0.000412
3294.42	-0.000226	-0.000298	-0.000449	-0.000249	-0.000131	-0.000161	-0.000331	-0.000207	-0.00061	-0.000621	-0.000494	-0.000587
3296.35	-0.000386	-0.000405	-0.000492	-0.000312	-0.000291	-0.000315	-0.000418	-0.000258	-0.000749	-0.000761	-0.00058	-0.000671
3298.28	-0.000632	-0.000574	-0.000537	-0.000416	-0.000484	-0.000479	-0.000491	-0.000406	-0.000833	-0.000774	-0.000616	-0.000776
3300.2	-0.000814	-0.000715	-0.000623	-0.000529	-0.000646	-0.000566	-0.000511	-0.000539	-0.000923	-0.000815	-0.000684	-0.000828
3302.13	-0.000844	-0.000728	-0.000688	-0.000579	-0.000718	-0.000562	-0.000484	-0.000525	-0.000914	-0.000884	-0.000731	-0.000742
3304.06	-0.000795	-0.000739	-0.000714	-0.000678	-0.000733	-0.000566	-0.000507	-0.000597	-0.000865	-0.000964	-0.000811	-0.000726
3305.99	-0.000771	-0.000782	-0.000747	-0.000751	-0.000753	-0.000654	-0.000589	-0.000724	-0.000946	-0.00108	-0.001015	-0.000923
3307.92	-0.00086	-0.000832	-0.000794	-0.00081	-0.000817	-0.000813	-0.000712	-0.000782	-0.001094	-0.001133	-0.001224	-0.001151
3309.85	-0.000943	-0.000883	-0.000877	-0.000961	-0.000871	-0.000921	-0.00086	-0.000816	-0.001221	-0.001195	-0.001297	-0.001313
3311.78	-0.000997	-0.000967	-0.00102	-0.001059	-0.000933	-0.000952	-0.00098	-0.000908	-0.001336	-0.00133	-0.001359	-0.00143
3313.71	-0.001033	-0.001074	-0.001094	-0.001029	-0.001037	-0.000928	-0.001043	-0.000992	-0.001373	-0.001425	-0.001358	-0.001404
3315.63	-0.001071	-0.001158	-0.001077	-0.00101	-0.001125	-0.000943	-0.00109	-0.001059	-0.001347	-0.001416	-0.001258	-0.001366
3317.56	-0.001139	-0.001201	-0.001082	-0.001031	-0.001182	-0.001072	-0.001117	-0.001139	-0.001261	-0.001312	-0.00122	-0.001349
3319.49	-0.001164	-0.00116	-0.001085	-0.001007	-0.001156	-0.00113	-0.001094	-0.001058	-0.001229	-0.001201	-0.001233	-0.001314
3321.42	-0.0012	-0.001084	-0.001102	-0.001048	-0.001075	-0.001117	-0.001103	-0.000966	-0.001285	-0.001214	-0.001281	-0.001325
3323.35	-0.001128	-0.000975	-0.001077	-0.001132	-0.00096	-0.001	-0.001125	-0.00094	-0.001308	-0.001324	-0.001359	-0.001346
3325.28	-0.001043	-0.000977	-0.00104	-0.001103	-0.000927	-0.00088	-0.001141	-0.001014	-0.001318	-0.001408	-0.001463	-0.001328
3327.21	-0.000965	-0.001072	-0.001013	-0.000957	-0.000947	-0.000889	-0.001106	-0.001086	-0.00127	-0.00131	-0.001363	-0.001243
3329.14	-0.00087	-0.001047	-0.000936	-0.000836	-0.000888	-0.000904	-0.001027	-0.001018	-0.001163	-0.001189	-0.001172	-0.001152
3331.07	-0.000946	-0.001038	-0.000953	-0.000866	-0.000931	-0.000992	-0.001024	-0.000988	-0.001153	-0.001245	-0.001147	-0.001172
3332.99	-0.001118	-0.001154	-0.001068	-0.000983	-0.001078	-0.001126	-0.001106	-0.001004	-0.001288	-0.001355	-0.001244	-0.00129
3334.92	-0.001247	-0.001239	-0.001186	-0.001112	-0.001216	-0.001209	-0.001204	-0.001092	-0.001386	-0.001394	-0.001404	-0.001406
3336.85	-0.001274	-0.001229	-0.001285	-0.001206	-0.001308	-0.00124	-0.001278	-0.00122	-0.001396	-0.001387	-0.001534	-0.001477
3338.78	-0.001216	-0.001179	-0.001272	-0.001155	-0.001238	-0.001243	-0.001241	-0.001256	-0.001357	-0.00136	-0.001508	-0.001402
3340.71	-0.001059	-0.001085	-0.001128	-0.001031	-0.001096	-0.001166	-0.00112	-0.001174	-0.001287	-0.001275	-0.001353	-0.001245
3342.64	-0.000929	-0.00099	-0.000934	-0.000998	-0.00096	-0.000993	-0.001035	-0.001006	-0.001243	-0.001243	-0.001217	-0.001147
3344.57	-0.000928	-0.000967	-0.000858	-0.001004	-0.000946	-0.000957	-0.00102	-0.0009	-0.001295	-0.001275	-0.001157	-0.001133
3346.5	-0.000948	-0.000963	-0.000888	-0.000962	-0.000967	-0.000946	-0.000972	-0.000877	-0.001341	-0.001261	-0.001106	-0.001086
3348.42	-0.000943	-0.000871	-0.000887	-0.000902	-0.000936	-0.000821	-0.000917	-0.000918	-0.001259	-0.00121	-0.001101	-0.001111
3350.35	-0.000967	-0.00084	-0.000945	-0.00095	-0.000939	-0.000834	-0.001036	-0.001056	-0.001196	-0.001243	-0.001199	-0.00124
3352.28	-0.001038	-0.000938	-0.001061	-0.001032	-0.000961	-0.000993	-0.001204	-0.001185	-0.001237	-0.001309	-0.001349	-0.001311
3354.21	-0.001081	-0.001055	-0.001152	-0.001113	-0.001081	-0.001167	-0.001307	-0.001238	-0.001284	-0.001297	-0.001434	-0.001353
3356.14	-0.001122	-0.001197	-0.001214	-0.001206	-0.001215	-0.001342	-0.001351	-0.001252	-0.001305	-0.001333	-0.001398	-0.001383
3358.07	-0.0012	-0.001306	-0.00121	-0.001197	-0.001316	-0.001423	-0.001285	-0.001249	-0.001297	-0.001352	-0.001285	-0.001346
3360	-0.001223	-0.001298	-0.001168	-0.001072	-0.001332	-0.001274	-0.001162	-0.001196	-0.001244	-0.001292	-0.001184	-0.001284
3361.93	-0.001157	-0.001221	-0.001097	-0.000955	-0.001285	-0.001103	-0.001138	-0.001157	-0.001203	-0.001276	-0.001187	-0.001321
3363.86	-0.001155	-0.001146	-0.001112	-0.001039	-0.001246	-0.001159	-0.001254	-0.001175	-0.001281	-0.001357	-0.001318	-0.00138
3365.78	-0.001184	-0.001085	-0.001213	-0.001162	-0.001218	-0.001166	-0.001298	-0.001119	-0.001396	-0.001442	-0.001443	-0.001331
3367.71	-0.001198	-0.001091	-0.001244	-0.001287	-0.001247	-0.001161	-0.001275	-0.001081	-0.001405	-0.001472	-0.001458	-0.001307
3369.64	-0.001259	-0.001183	-0.001199	-0.001376	-0.001278	-0.001249	-0.00125	-0.001163	-0.001383	-0.001411	-0.001412	-0.001379
3371.57	-0.001329	-0.001275	-0.00119	-0.001315	-0.001326	-0.001311	-0.001199	-0.001279	-0.001362	-0.00125	-0.001363	-0.001374
3373.5	-0.001368	-0.001319	-0.001269	-0.001205	-0.001429	-0.001366	-0.001231	-0.001383	-0.001388	-0.00119	-0.001385	-0.001349
3375.43	-0.001368	-0.001349	-0.001289	-0.001145	-0.001468	-0.001405	-0.001364	-0.001431	-0.001449	-0.001279	-0.001423	-0.001401
3377.36	-0.001336	-0.001286	-0.001232	-0.00118	-0.001385	-0.001326	-0.001416	-0.001373	-0.001415	-0.001362	-0.001405	-0.001399
3379.29	-0.001267	-0.001268	-0.00124	-0.001244	-0.001357	-0.001202	-0.00142	-0.001306	-0.001411	-0.001476	-0.001393	-0.001423
3381.21	-0.001298	-0.001383	-0.001288	-0.001336	-0.001382	-0.001263	-0.001457	-0.001355	-0.001432	-0.001559	-0.001421	-0.001531
3383.14	-0.001376	-0.001456	-0.001345	-0.001365	-0.001349	-0.001386	-0.001441	-0.001414	-0.001411	-0.001512	-0.001435	-0.00154
3385.07	-0.00122	-0.001322	-0.0013	-0.001222	-0.001318	-0.001299	-0.001307	-0.001285	-0.001244	-0.001333	-0.001319	-0.001307
3387	-0.001098	-0.001168	-0.001219	-0.001132	-0.001392	-0.001151	-0.001263	-0.00125	-0.001152	-0.001233	-0.00128	-0.001181
3388.93	-0.001134	-0.001128	-0.00118	-0.001175	-0.001441	-0.001101	-0.001327	-0.001336	-0.001201	-0.001286	-0.001333	-0.001264
3390.86	-0.001224	-0.001167	-0.001217	-0.001294	-0.001507	-0.001215	-0.001367	-0.001446	-0.001296	-0.001393	-0.001386	-0.001359
3392.79	-0.001461	-0.001408	-0.001504	-0.001465	-0.001688	-0.001552	-0.001507	-0.001655	-0.001616	-0.001604	-0.001538	-0.001601
3394.72	-0.001612	-0.0016	-0.001721	-0.001545	-0.001703	-0.001785	-0.001584	-0.001738	-0.001768	-0.001683	-0.001568	-0.001738
3396.64	-0.001555	-0.0016	-0.001665	-0.001538	-0.001617	-0.00177	-0.001578	-0.001686	-0.001692	-0.001604	-0.001496	-0.001686
3398.57	-0.001469	-0.001572	-0.001522	-0.001525	-0.001664	-0.001607	-0.001569	-0.001617	-0.001593	-0.001529	-0.001445	-0.001581
3400.5	-0.001606	-0.001644	-0.001534	-0.00161	-0.001795	-0.001552	-0.001625	-0.001713	-0.00157	-0.001603	-0.001552	-0.001574
3402.43	-0.001754	-0.001655	-0.001565	-0.001585	-0.001836	-0.00157	-0.001637	-0.001723	-0.001486	-0.001647	-0.001634	-0.001602
3404.36	-0.001798	-0.001623	-0.001586	-0.001512	-0.001876	-0.001578	-0.001581	-0.001637	-0.001418	-0.001568	-0.001617	-0.001553
3406.29	-0.001786	-0.001621	-0.001658	-0.001504	-0.001841	-0.001592	-0.001549	-0.001593	-0.00148	-0.001555	-0.001617	-0.001542
3408.22	-0.001685	-0.001607	-0.001611	-0.00149	-0.001701	-0.001568	-0.001544	-0.001558	-0.001536	-0.001616	-0.001573	-0.001543
3410.15	-0.001732	-0.001731	-0.001656	-0.001632	-0.001779	-0.001713	-0.001696	-0.001689	-0.001715	-0.001771	-0.001678	-0.001669
3412.08	-0.001767	-0.001806	-0.001736	-0.001714	-0.001932	-0.001917	-0.001794	-0.001772	-0.001827	-0.001801	-0.001743	-0.001772
3414	-0.001696	-0.001723	-0.001671	-0.001649	-0.002017	-0.001898	-0.001766	-0.001777	-0.001726	-0.001693	-0.001679	-0.001755
3415.93	-0.001755	-0.00179	-0.001767	-0.001732	-0.002203	-0.001913	-0.00188	-0.001913	-0.001743	-0.001715	-0.001761	-0.001906
3417.86	-0.001962	-0.001997	-0.002023	-0.001964	-0.002369	-0.002107	-0.002064	-0.002123	-0.001894	-0.001853	-0.001925	-0.002129
3419.79	-0.002178	-0.002157	-0.002203	-0.002134	-0.00234	-0.002222	-0.002152	-0.00228	-0.001997	-0.002051	-0.00203	-0.002224
3421.72	-0.002239	-0.002254	-0.002234	-0.002186	-0.002209	-0.002202	-0.002138	-0.002309	-0.00204	-0.002158	-0.002055	-0.002213
3423.65	-0.00213	-0.002181	-0.002114	-0.002109	-0.002044	-0.002087	-0.001995	-0.002139	-0.001949	-0.002001	-0.001992	-0.00207
3425.58	-0.001928	-0.001948	-0.001854	-0.001918	-0.001911	-0.001896	-0.001816	-0.001924	-0.001846	-0.001782	-0.001833	-0.001803
3427.51	-0.001874	-0.001865	-0.001732	-0.001889	-0.001978	-0.001793	-0.001822	-0.001913	-0.001977	-0.001835	-0.001781	-0.001699
3429.43	-0.001977	-0.001967	-0.001891	-0.002025	-0.002196	-0.001969	-0.001999	-0.002071	-0.002222	-0.002016	-0.001894	-0.001837
3431.36	-0.002102	-0.002094	-0.002094	-0.002106	-0.002379	-0.002174	-0.002131	-0.002208	-0.002253	-0.002087	-0.00202	-0.002018
3433.29	-0.00221	-0.002225	-0.002231	-0.002093	-0.002451	-0.002259	-0.002155	-0.002265	-0.002127	-0.002123	-0.002117	-0.002147
3435.22	-0.00217	-0.002238	-0.002224	-0.002017	-0.002429	-0.002283	-0.002112	-0.002235	-0.001953	-0.002078	-0.002127	-0.002172
3437.15	-0.002271	-0.002279	-0.002298	-0.002108	-0.002485	-0.00237	-0.002212	-0.002296	-0.001924	-0.002091	-0.0022	-0.002272
3439.08	-0.002269	-0.002212	-0.002234	-0.002102	-0.002454	-0.002285	-0.00222	-0.002292	-0.0019	-0.002042	-0.002088	-0.002189
3441.01	-0.00218	-0.002102	-0.002097	-0.002053	-0.002412	-0.002103	-0.002183	-0.002306	-0.001874	-0.002016	-0.001926	-0.002067
3442.94	-0.002338	-0.002264	-0.002308	-0.002246	-0.002575	-0.00222	-0.002356	-0.002522	-0.002087	-0.00226	-0.002106	-0.002256
3444.87	-0.002514	-0.002482	-0.002547	-0.002431	-0.002674	-0.002414	-0.002495	-0.002639	-0.002299	-0.002481	-0.002373	-0.002458
3446.79	-0.002647	-0.002592	-0.002575	-0.002525	-0.002658	-0.00254	-0.002504	-0.002635	-0.002445	-0.002573	-0.002502	-0.002473
3448.72	-0.00267	-0.002587	-0.00249	-0.002552	-0.002614	-0.002514	-0.002408	-0.002546	-0.002517	-0.002529	-0.002461	-0.00233
3450.65	-0.002642	-0.002602	-0.002449	-0.00254	-0.002571	-0.00244	-0.002318	-0.002463	-0.002501	-0.002427	-0.002367	-0.002305
3452.58	-0.002437	-0.002442	-0.00227	-0.002336	-0.002475	-0.002255	-0.002115	-0.002338	-0.002263	-0.002162	-0.002093	-0.002197
3454.51	-0.002336	-0.002347	-0.002254	-0.00228	-0.002548	-0.002219	-0.002102	-0.002388	-0.002183	-0.002091	-0.002031	-0.002192
3456.44	-0.002493	-0.002475	-0.002522	-0.002429	-0.002742	-0.002429	-0.002336	-0.002533	-0.002358	-0.002292	-0.002246	-0.002405
3458.37	-0.002571	-0.0025	-0.002593	-0.002464	-0.002774	-0.002498	-0.002459	-0.002526	-0.002402	-0.002346	-0.002333	-0.002445
3460.3	-0.002624	-0.002524	-0.002573	-0.002474	-0.002719	-0.002486	-0.002527	-0.002521	-0.002397	-0.00238	-0.002387	-0.00242
3462.22	-0.002633	-0.002594	-0.002612	-0.002481	-0.002649	-0.002457	-0.002542	-0.002529	-0.00237	-0.002426	-0.00245	-0.002442
3464.15	-0.002584	-0.002623	-0.002599	-0.002539	-0.002594	-0.002466	-0.002491	-0.002568	-0.00229	-0.002394	-0.002451	-0.002452
3466.08	-0.002515	-0.002576	-0.002525	-0.002556	-0.002582	-0.002484	-0.002392	-0.002549	-0.00223	-0.002306	-0.002377	-0.002357
3468.01	-0.002505	-0.00252	-0.002472	-0.002497	-0.002645	-0.002503	-0.002338	-0.002513	-0.002292	-0.002302	-0.002321	-0.002215
3469.94	-0.002747	-0.002639	-0.002642	-0.00264	-0.002894	-0.002714	-0.002564	-0.002713	-0.002526	-0.002561	-0.002431	-0.002389
3471.87	-0.002925	-0.002763	-0.002788	-0.002753	-0.00302	-0.002852	-0.002748	-0.002858	-0.002678	-0.002736	-0.002503	-0.002589
3473.8	-0.002769	-0.002646	-0.002611	-0.002557	-0.002836	-0.002636	-0.002581	-0.002759	-0.002495	-0.002546	-0.00235	-0.002501
3475.73	-0.002605	-0.002536	-0.00246	-0.002478	-0.002755	-0.002478	-0.002455	-0.002758	-0.002294	-0.002363	-0.002324	-0.002502
3477.66	-0.002665	-0.002666	-0.002594	-0.002663	-0.002891	-0.002635	-0.002581	-0.002891	-0.002342	-0.002414	-0.002491	-0.002657
3479.58	-0.00273	-0.002766	-0.002731	-0.002712	-0.002934	-0.002725	-0.002665	-0.002842	-0.002444	-0.002439	-0.002576	-0.002656
3481.51	-0.002778	-0.00278	-0.002789	-0.002696	-0.002929	-0.00273	-0.002687	-0.002789	-0.002527	-0.002484	-0.002585	-0.002573
3483.44	-0.002907	-0.00286	-0.002928	-0.002792	-0.002973	-0.002858	-0.002791	-0.002871	-0.002642	-0.002682	-0.002603	-0.002657
3485.37	-0.002888	-0.002858	-0.002913	-0.002778	-0.002902	-0.002845	-0.002725	-0.002807	-0.002629	-0.002703	-0.002499	-0.002623
3487.3	-0.002754	-0.002752	-0.002712	-0.002684	-0.002822	-0.002658	-0.002544	-0.002727	-0.00248	-0.002528	-0.002349	-0.00247
3489.23	-0.002745	-0.002763	-0.002666	-0.002736	-0.00291	-0.002625	-0.002562	-0.002793	-0.002474	-0.002483	-0.002417	-0.002462
3491.16	-0.002876	-0.002933	-0.002832	-0.002877	-0.003093	-0.002783	-0.002725	-0.00291	-0.002656	-0.002591	-0.002596	-0.002565
3493.09	-0.002884	-0.002893	-0.002833	-0.002843	-0.003056	-0.002791	-0.00273	-0.002857	-0.002681	-0.002538	-0.002582	-0.002567
3495.01	-0.002663	-0.0026	-0.002647	-0.002647	-0.002857	-0.002616	-0.002596	-0.002686	-0.002456	-0.002333	-0.002408	-0.002498
3496.94	-0.002447	-0.002387	-0.002543	-0.002495	-0.002766	-0.002488	-0.002543	-0.002657	-0.002228	-0.002246	-0.00232	-0.002501
3498.87	-0.002629	-0.002625	-0.002752	-0.002683	-0.002956	-0.002693	-0.002772	-0.002952	-0.00235	-0.002513	-0.002523	-0.002741
3500.8	-0.002952	-0.002969	-0.002953	-0.002884	-0.003117	-0.002917	-0.002919	-0.003159	-0.002572	-0.00275	-0.002679	-0.002851
3502.73	-0.003112	-0.003099	-0.002965	-0.002917	-0.003146	-0.002981	-0.002875	-0.003132	-0.002677	-0.002802	-0.002689	-0.002704
3504.66	-0.003321	-0.003295	-0.003115	-0.003096	-0.003284	-0.003195	-0.00303	-0.003219	-0.002866	-0.002977	-0.002831	-0.002783
3506.59	-0.003373	-0.003273	-0.003153	-0.003129	-0.003228	-0.003195	-0.003033	-0.003149	-0.002857	-0.002934	-0.002798	-0.002808
3508.52	-0.0032	-0.003042	-0.003043	-0.003001	-0.003081	-0.002976	-0.002853	-0.002965	-0.002685	-0.002728	-0.00265	-0.002711
3510.45	-0.003185	-0.003032	-0.003073	-0.003023	-0.003154	-0.002965	-0.002861	-0.003021	-0.002729	-0.00275	-0.002663	-0.002741
3512.37	-0.003328	-0.003205	-0.003211	-0.003167	-0.003292	-0.003132	-0.002988	-0.003177	-0.002921	-0.002869	-0.002752	-0.002846
3514.3	-0.003138	-0.003081	-0.003053	-0.00302	-0.003165	-0.002986	-0.00282	-0.003011	-0.002821	-0.002653	-0.002601	-0.002643
3516.23	-0.002691	-0.002709	-0.002684	-0.002673	-0.002968	-0.00261	-0.002574	-0.002754	-0.002488	-0.002301	-0.002356	-0.00233
3518.16	-0.002519	-0.002629	-0.00264	-0.00265	-0.003022	-0.002546	-0.002685	-0.002835	-0.002425	-0.002348	-0.002414	-0.002495
3520.09	-0.002507	-0.002606	-0.002655	-0.002672	-0.003022	-0.00252	-0.002756	-0.002886	-0.002388	-0.002409	-0.002464	-0.00265
3522.02	-0.002658	-0.002726	-0.002764	-0.002781	-0.003116	-0.002646	-0.002892	-0.003037	-0.002457	-0.002576	-0.002594	-0.00276
3523.95	-0.003062	-0.003105	-0.003093	-0.00309	-0.003364	-0.003035	-0.003188	-0.003376	-0.002753	-0.002959	-0.00285	-0.002954
3525.88	-0.003599	-0.003557	-0.003516	-0.003441	-0.003577	-0.0035	-0.003453	-0.003669	-0.003079	-0.00331	-0.003127	-0.003183
3527.8	-0.003803	-0.003674	-0.003624	-0.003519	-0.003517	-0.003627	-0.00334	-0.003523	-0.003166	-0.00325	-0.003108	-0.00311
3529.73	-0.003457	-0.003317	-0.003282	-0.003222	-0.003228	-0.003271	-0.002928	-0.003077	-0.002874	-0.002818	-0.00276	-0.002727
3531.66	-0.003226	-0.003138	-0.003121	-0.003089	-0.003151	-0.003069	-0.002827	-0.002947	-0.002757	-0.002685	-0.002655	-0.00269
3533.59	-0.003145	-0.003104	-0.003058	-0.003016	-0.003128	-0.002997	-0.002815	-0.002924	-0.0027	-0.002629	-0.002653	-0.002712
3535.52	-0.003117	-0.00311	-0.00304	-0.002991	-0.00318	-0.003001	-0.002849	-0.002982	-0.002678	-0.002646	-0.002687	-0.002753
3537.45	-0.002979	-0.002924	-0.002865	-0.002844	-0.00311	-0.002814	-0.002746	-0.002916	-0.00256	-0.002522	-0.002579	-0.002668
3539.38	-0.002613	-0.002543	-0.002528	-0.002545	-0.002895	-0.002426	-0.002522	-0.002756	-0.00227	-0.002234	-0.002375	-0.002472
3541.31	-0.002434	-0.002487	-0.002534	-0.002544	-0.002934	-0.002373	-0.002585	-0.00289	-0.002245	-0.002294	-0.002415	-0.002561
3543.23	-0.002703	-0.002838	-0.002924	-0.002838	-0.003181	-0.002709	-0.00289	-0.003215	-0.002544	-0.002691	-0.002668	-0.002891
3545.16	-0.003179	-0.003234	-0.003286	-0.00312	-0.003345	-0.00309	-0.003098	-0.003365	-0.002859	-0.003002	-0.00287	-0.003074
3547.09	-0.003549	-0.003485	-0.003477	-0.003286	-0.003421	-0.003375	-0.0032	-0.003385	-0.003027	-0.003139	-0.002968	-0.003071
3549.02	-0.003664	-0.003516	-0.003455	-0.003298	-0.003426	-0.003429	-0.003169	-0.003291	-0.003053	-0.003105	-0.002936	-0.002955
3550.95	-0.003499	-0.003323	-0.003227	-0.003149	-0.003309	-0.003203	-0.002953	-0.003086	-0.002885	-0.002847	-0.002777	-0.002731
3552.88	-0.003289	-0.00316	-0.003093	-0.003065	-0.003254	-0.003046	-0.002834	-0.003002	-0.00272	-0.002677	-0.002687	-0.002682
3554.81	-0.003205	-0.003161	-0.003113	-0.003094	-0.0033	-0.00306	-0.002865	-0.003032	-0.002725	-0.002682	-0.002706	-0.002821
3556.74	-0.002988	-0.002985	-0.002933	-0.00291	-0.003141	-0.002873	-0.002725	-0.002869	-0.002626	-0.002504	-0.002538	-0.002752
3558.67	-0.002341	-0.002354	-0.002301	-0.002337	-0.002714	-0.002233	-0.002289	-0.002476	-0.002159	-0.001995	-0.002097	-0.002271
3560.59	-0.001799	-0.001931	-0.001915	-0.002045	-0.002576	-0.00176	-0.00223	-0.002563	-0.001839	-0.001872	-0.002035	-0.002134
3562.52	-0.00223	-0.002487	-0.002534	-0.002572	-0.003076	-0.002252	-0.00286	-0.003274	-0.002311	-0.002581	-0.002587	-0.002789
3564.45	-0.003177	-0.003383	-0.003464	-0.003294	-0.003632	-0.003146	-0.003444	-0.003827	-0.00301	-0.00333	-0.003138	-0.003397
3566.38	-0.004016	-0.004025	-0.004065	-0.003774	-0.003891	-0.003855	-0.003648	-0.003886	-0.003473	-0.003684	-0.003391	-0.003579
3568.31	-0.00436	-0.004188	-0.004128	-0.003851	-0.003811	-0.004072	-0.003478	-0.003541	-0.003518	-0.003565	-0.003295	-0.003364
3570.24	-0.00407	-0.003784	-0.003641	-0.003466	-0.00343	-0.003687	-0.002983	-0.002974	-0.003126	-0.003006	-0.002856	-0.002819
3572.17	-0.003252	-0.002976	-0.002801	-0.002802	-0.002923	-0.002841	-0.002373	-0.002447	-0.002467	-0.002272	-0.0023	-0.002157
3574.1	-0.002741	-0.002632	-0.002528	-0.002606	-0.002852	-0.002427	-0.002374	-0.002583	-0.002237	-0.002161	-0.002253	-0.00217
3576.02	-0.002982	-0.002995	-0.002993	-0.002936	-0.003187	-0.002787	-0.00281	-0.003071	-0.002637	-0.002624	-0.002577	-0.002715
3577.95	-0.003012	-0.002994	-0.003019	-0.002892	-0.003113	-0.002829	-0.002724	-0.002987	-0.00271	-0.002612	-0.002512	-0.002725
3579.88	-0.002521	-0.002415	-0.00246	-0.002444	-0.002695	-0.002281	-0.00225	-0.002543	-0.00226	-0.002135	-0.002139	-0.002239
3581.81	-0.002113	-0.002081	-0.002154	-0.002215	-0.002626	-0.001886	-0.002213	-0.002617	-0.001936	-0.002033	-0.002075	-0.002098
3583.74	-0.002412	-0.002517	-0.002574	-0.002527	-0.003004	-0.002287	-0.002713	-0.00315	-0.002283	-0.002543	-0.002436	-0.002613
3585.67	-0.002942	-0.003048	-0.003077	-0.002899	-0.003274	-0.002858	-0.00304	-0.003378	-0.002728	-0.002938	-0.002726	-0.002985
3587.6	-0.003266	-0.003293	-0.003309	-0.00309	-0.003324	-0.003156	-0.003058	-0.003288	-0.002871	-0.002981	-0.00281	-0.002977
3589.53	-0.003326	-0.003296	-0.00329	-0.003098	-0.003236	-0.003188	-0.002915	-0.003078	-0.002822	-0.002821	-0.00273	-0.002826
3591.46	-0.003063	-0.002986	-0.002957	-0.002835	-0.002988	-0.002891	-0.002604	-0.002728	-0.002552	-0.002457	-0.002459	-0.002533
3593.38	-0.002609	-0.002543	-0.002495	-0.002485	-0.002787	-0.002378	-0.002315	-0.002515	-0.002156	-0.002087	-0.002211	-0.002191
3595.31	-0.002687	-0.002749	-0.00266	-0.002619	-0.003048	-0.002458	-0.002581	-0.002874	-0.00231	-0.002362	-0.002406	-0.002446
3597.24	-0.003145	-0.003186	-0.003063	-0.002909	-0.003244	-0.002919	-0.002812	-0.003048	-0.002718	-0.00273	-0.002571	-0.002802
3599.17	-0.003147	-0.003031	-0.002925	-0.0028	-0.002986	-0.00287	-0.002504	-0.002676	-0.002624	-0.002536	-0.002354	-0.002529
3601.1	-0.002694	-0.002539	-0.002496	-0.002482	-0.002649	-0.002448	-0.002143	-0.002342	-0.002208	-0.002134	-0.002056	-0.002073
3603.03	-0.002375	-0.002306	-0.00232	-0.002314	-0.002549	-0.002232	-0.002173	-0.002384	-0.002028	-0.002036	-0.002011	-0.002076
3604.96	-0.002259	-0.002233	-0.00227	-0.002208	-0.00258	-0.00217	-0.002254	-0.002425	-0.001985	-0.002039	-0.002042	-0.002182
3606.89	-0.002137	-0.002193	-0.002205	-0.002136	-0.002674	-0.002054	-0.002297	-0.002519	-0.001893	-0.002038	-0.00206	-0.002178
3608.81	-0.002328	-0.002461	-0.002445	-0.002312	-0.002865	-0.002281	-0.002525	-0.002788	-0.002109	-0.002323	-0.002214	-0.00249
3610.74	-0.002531	-0.002558	-0.002537	-0.002399	-0.002807	-0.002478	-0.002474	-0.002703	-0.002246	-0.002396	-0.002209	-0.002572
3612.67	-0.002418	-0.002356	-0.002318	-0.002285	-0.002659	-0.002282	-0.002196	-0.002483	-0.002078	-0.002142	-0.002069	-0.002239
3614.6	-0.002461	-0.002428	-0.002386	-0.002323	-0.002738	-0.002238	-0.002231	-0.002596	-0.002121	-0.002144	-0.00212	-0.002158
3616.53	-0.002862	-0.002838	-0.002767	-0.00258	-0.002886	-0.002577	-0.00246	-0.002766	-0.002454	-0.002412	-0.002297	-0.002379
3618.46	-0.003083	-0.003003	-0.0029	-0.002692	-0.002791	-0.002781	-0.00238	-0.002563	-0.002554	-0.002441	-0.002243	-0.002335
3620.39	-0.002758	-0.002641	-0.002596	-0.002469	-0.002453	-0.002529	-0.002044	-0.002156	-0.002245	-0.00214	-0.001975	-0.002033
3622.32	-0.002019	-0.001916	-0.001987	-0.002005	-0.00211	-0.001874	-0.001722	-0.001929	-0.001693	-0.001682	-0.001693	-0.001635
3624.25	-0.001587	-0.001591	-0.001694	-0.001733	-0.002108	-0.001488	-0.001788	-0.002114	-0.001465	-0.00163	-0.001673	-0.001622
3626.17	-0.001669	-0.001798	-0.001844	-0.001769	-0.002368	-0.001575	-0.002055	-0.002413	-0.001594	-0.001855	-0.001843	-0.001892
3628.1	-0.002263	-0.002401	-0.002343	-0.002092	-0.002619	-0.002152	-0.002311	-0.002597	-0.002029	-0.002234	-0.002086	-0.002283
3630.03	-0.00284	-0.002834	-0.002645	-0.002369	-0.002592	-0.002694	-0.002221	-0.002367	-0.002322	-0.002359	-0.002112	-0.002363
3631.96	-0.002953	-0.002751	-0.002514	-0.00236	-0.002357	-0.002779	-0.001844	-0.001893	-0.002204	-0.002123	-0.0019	-0.002062
3633.89	-0.002558	-0.002274	-0.002099	-0.0021	-0.002101	-0.002399	-0.001477	-0.001524	-0.001811	-0.001719	-0.001602	-0.001617
3635.82	-0.002014	-0.001836	-0.001716	-0.001813	-0.001985	-0.001877	-0.001389	-0.001546	-0.001438	-0.001441	-0.001425	-0.001345
3637.75	-0.00189	-0.001838	-0.001751	-0.001737	-0.002023	-0.001831	-0.001585	-0.001714	-0.00153	-0.001567	-0.001461	-0.001639
3639.68	-0.001551	-0.001522	-0.001501	-0.001474	-0.001823	-0.001579	-0.001398	-0.001477	-0.001338	-0.001297	-0.001319	-0.00151
3641.6	-0.000922	-0.001016	-0.00105	-0.001132	-0.001701	-0.001064	-0.001271	-0.001474	-0.000982	-0.001009	-0.001227	-0.001288
3643.53	-0.000471	-0.000711	-0.000806	-0.000924	-0.001858	-0.000613	-0.001397	-0.001832	-0.000874	-0.001014	-0.00122	-0.001295
3645.46	-0.000712	-0.000981	-0.001081	-0.001067	-0.002109	-0.000728	-0.001711	-0.002208	-0.001151	-0.001387	-0.001368	-0.001576
3647.39	-0.001521	-0.001665	-0.001694	-0.00148	-0.002209	-0.001407	-0.001895	-0.002204	-0.001649	-0.001825	-0.00152	-0.001897
3649.32	-0.002256	-0.002169	-0.002105	-0.001831	-0.002091	-0.002026	-0.001733	-0.001871	-0.001864	-0.001912	-0.001548	-0.001814
3651.25	-0.00269	-0.002403	-0.002264	-0.002009	-0.001904	-0.002425	-0.001513	-0.001519	-0.001903	-0.001844	-0.001515	-0.001655
3653.18	-0.002533	-0.002188	-0.002023	-0.001893	-0.001649	-0.002337	-0.001214	-0.001178	-0.001634	-0.001516	-0.001366	-0.00131
3655.11	-0.001967	-0.001742	-0.001601	-0.00162	-0.001548	-0.001858	-0.001077	-0.001173	-0.001264	-0.001208	-0.001243	-0.001061
3657.04	-0.001641	-0.001548	-0.001459	-0.001459	-0.001595	-0.001539	-0.001139	-0.00136	-0.001194	-0.001176	-0.00119	-0.001115
3658.96	-0.001606	-0.001567	-0.001492	-0.0014	-0.001531	-0.001545	-0.001172	-0.001313	-0.00128	-0.001254	-0.001161	-0.001255
3660.89	-0.001418	-0.001361	-0.00132	-0.001267	-0.001363	-0.001441	-0.001032	-0.001064	-0.001192	-0.001127	-0.001042	-0.001179
3662.82	-0.000886	-0.000875	-0.0009	-0.001037	-0.001356	-0.000899	-0.000926	-0.001061	-0.00079	-0.000831	-0.000949	-0.000827
3664.75	-0.000422	-0.000568	-0.000639	-0.000736	-0.001424	-0.000414	-0.001052	-0.001311	-0.000591	-0.000778	-0.000861	-0.000846
3666.68	-0.000338	-0.000526	-0.000622	-0.000555	-0.001371	-0.000377	-0.001088	-0.001318	-0.000666	-0.000818	-0.000757	-0.001042
3668.61	-0.000353	-0.000524	-0.000619	-0.000562	-0.001354	-0.000416	-0.001075	-0.001335	-0.000636	-0.000769	-0.000819	-0.000995
3670.54	-0.000515	-0.000701	-0.000747	-0.000644	-0.001316	-0.000577	-0.001119	-0.001431	-0.000805	-0.000892	-0.000889	-0.001067
3672.47	-0.000872	-0.000976	-0.000948	-0.000793	-0.001201	-0.000888	-0.001024	-0.001285	-0.001027	-0.000995	-0.000883	-0.001071
3674.39	-0.001245	-0.001202	-0.001129	-0.000984	-0.001103	-0.001166	-0.000863	-0.001033	-0.001095	-0.000989	-0.00086	-0.000943
3676.32	-0.001461	-0.001335	-0.001228	-0.001111	-0.001048	-0.001288	-0.000702	-0.000824	-0.001024	-0.000916	-0.000786	-0.000745
3678.25	-0.001558	-0.001389	-0.00127	-0.001103	-0.0009	-0.001415	-0.000585	-0.000608	-0.001021	-0.00089	-0.000673	-0.000747
3680.18	-0.001428	-0.001172	-0.00113	-0.001043	-0.00075	-0.001397	-0.000479	-0.000391	-0.000918	-0.000758	-0.000626	-0.000685
3682.11	-0.000793	-0.000605	-0.000675	-0.000809	-0.000813	-0.000826	-0.000532	-0.000582	-0.000501	-0.000507	-0.000668	-0.000426
3684.04	-0.000142	-0.000174	-0.000285	-0.000377	-0.000923	-0.000185	-0.000695	-0.00093	-0.000309	-0.000456	-0.000589	-0.000467
3685.97	5.7e-05	-7.2e-05	-0.000161	-0.000119	-0.000899	0.0001	-0.000682	-0.00097	-0.000253	-0.000409	-0.000468	-0.00048
3687.9	-0.000197	-0.00031	-0.000353	-0.000179	-0.000764	-7.4e-05	-0.000591	-0.000835	-0.000378	-0.000461	-0.000414	-0.000514
3689.83	-0.000612	-0.000652	-0.000648	-0.000427	-0.000553	-0.000485	-0.00041	-0.000543	-0.000568	-0.000527	-0.000388	-0.000491
3691.75	-0.000904	-0.000831	-0.000831	-0.000646	-0.000331	-0.000849	-0.000246	-0.000253	-0.000668	-0.000543	-0.000389	-0.000456
3693.68	-0.000927	-0.000754	-0.000817	-0.000739	-0.00026	-0.000956	-0.000192	-0.000141	-0.000602	-0.00049	-0.000412	-0.00039
3695.61	-0.000599	-0.00047	-0.000539	-0.000614	-0.000399	-0.000624	-0.000263	-0.000306	-0.000339	-0.000347	-0.000423	-0.000244
3697.54	-0.000269	-0.000277	-0.000277	-0.000344	-0.000495	-0.000221	-0.000343	-0.000451	-0.000216	-0.00026	-0.000307	-0.000221
3699.47	-0.00024	-0.000284	-0.00024	-0.000231	-0.000448	-0.000142	-0.000314	-0.000395	-0.000243	-0.000236	-0.00019	-0.000251
3701.4	-0.000297	-0.000309	-0.000267	-0.000218	-0.000357	-0.000246	-0.000259	-0.00027	-0.000281	-0.000249	-0.000154	-0.000292
3703.33	-0.000182	-0.000186	-0.000189	-0.000191	-0.000345	-0.00023	-0.000264	-0.000238	-0.000209	-0.000218	-0.000196	-0.000299
3705.26	0.000167	0.00011	5.6e-05	-3.7e-05	-0.000403	6.7e-05	-0.000317	-0.000366	-3e-06	-0.000113	-0.000201	-0.000258
3707.18	0.000416	0.000283	0.000249	0.000138	-0.000397	0.00034	-0.0003	-0.000432	0.000147	-2.9e-05	-0.000121	-0.00018
3709.11	0.000316	0.000154	0.000205	0.000173	-0.000287	0.000275	-0.000183	-0.000297	8.7e-05	-4.3e-05	-9e-06	-0.000155
3711.04	-0.000156	-0.000235	-0.000117	-2.5e-05	-0.000139	-0.000182	-3.2e-05	-3e-05	-0.000177	-0.000165	2.4e-05	-0.000191
3712.97	-0.0006	-0.000536	-0.00044	-0.000308	-4.4e-05	-0.000638	4e-05	0.000132	-0.000385	-0.000273	-8.4e-05	-0.000204
3714.9	-0.000679	-0.000542	-0.000539	-0.000461	-6.9e-05	-0.000708	-3.2e-05	7.9e-05	-0.000408	-0.000287	-0.000225	-0.000184
3716.83	-0.000257	-0.000197	-0.00033	-0.000347	-0.000158	-0.000253	-0.000148	-0.000148	-0.000208	-0.000145	-0.000276	-0.000102
3718.76	0.000328	0.000228	1.5e-05	-4.1e-05	-0.00017	0.000365	-0.000179	-0.000347	3.5e-05	6.7e-05	-0.000171	0
3720.69	0.000552	0.00036	0.000161	0.000173	-6.8e-05	0.000598	-9.3e-05	-0.000306	0.000113	0.000157	3e-06	3.6e-05
3722.61	0.0003	0.000169	3.5e-05	0.000146	0	0.00032	-1e-05	-0.000136	-9e-06	6.5e-05	9.3e-05	-4.8e-05
3724.54	-0.000195	-0.000177	-0.00021	-0.000103	-0.000121	-0.000167	-5.6e-05	-7.7e-05	-0.000163	-0.000112	-1.9e-05	-0.000116
3726.47	-0.000446	-0.000337	-0.000299	-0.000283	-0.000322	-0.000437	-0.000226	-0.000177	-0.000233	-0.000253	-0.000215	-0.00021
3728.4	-0.000148	-0.000132	-0.000117	-0.000228	-0.000459	-0.000191	-0.000346	-0.000354	-8.1e-05	-0.000211	-0.000318	-0.000211
3730.33	0.000508	0.000274	0.000247	0.000119	-0.000426	0.00041	-0.000312	-0.000452	0.000224	0	-0.000188	-0.000118
3732.26	0.000745	0.000358	0.000392	0.000376	-0.000287	0.000626	-0.000155	-0.000309	0.000275	0.000139	6.3e-05	-8.4e-05
3734.19	0.000412	0.000131	0.000237	0.00037	-7.8e-05	0.000323	4.8e-05	1.1e-05	0.000113	0.000116	0.000234	-0.000105
3736.12	-0.000263	-0.000242	-9.8e-05	9.1e-05	4.4e-05	-0.000356	0.000154	0.000328	-0.000185	-4.5e-05	0.000167	-0.000185
3738.05	-0.000765	-0.000514	-0.00034	-0.000345	-0.000126	-0.000775	2.3e-05	0.000243	-0.000276	-0.000166	-0.000149	-9.2e-05
3739.97	-0.000613	-0.000382	-0.000245	-0.000354	-0.000158	-0.000579	-0.000148	-6e-06	-0.00023	-0.000208	-0.000226	-0.000121
3741.9	-0.000101	-5.3e-05	6e-06	-0.000115	-0.000117	-0.000109	-0.000204	-0.000172	-8.8e-05	-0.000146	-0.000117	-0.000136
3743.83	0.000317	0.000187	0.000208	0.000113	-0.000208	0.000272	-0.000275	-0.00035	0.000104	-8.5e-05	-3.1e-05	-0.000129
3745.76	0.000404	0.000219	0.000258	0.000253	-0.000261	0.000364	-0.000251	-0.000403	0.000144	-7.2e-05	5.5e-05	-0.000148
3747.69	0.000184	9.5e-05	0.000136	0.000224	-0.000132	0.000161	-9.1e-05	-0.000216	5.8e-05	-7.9e-05	0.000102	-0.000108
3749.62	-0.000296	-0.00018	-0.000136	-3.8e-05	3e-06	-0.000278	6.2e-05	7e-05	-0.000129	-0.000122	4.1e-05	-4.6e-05
3751.55	-0.000684	-0.00042	-0.000371	-0.000336	8.4e-05	-0.00059	0.000139	0.000233	-0.000229	-0.000147	-7e-05	5e-05
3753.48	-0.000718	-0.000445	-0.000415	-0.000386	0.000194	-0.000619	0.000193	0.000346	-0.000276	-0.000133	-4.6e-05	5.4e-05
3755.4	-0.000673	-0.000434	-0.000424	-0.000437	0.000101	-0.000597	0.000125	0.000301	-0.000256	-0.000132	-0.000117	5.3e-05
3757.33	-0.000506	-0.000358	-0.000358	-0.000401	-9e-05	-0.000445	-2.3e-05	7.4e-05	-0.000177	-0.000143	-0.000184	1.8e-05
3759.26	-0.000255	-0.000238	-0.000204	-0.000212	-0.000112	-0.000225	-4.4e-05	-5.3e-05	-0.000105	-0.000108	-8.8e-05	-2.6e-05
3761.19	-0.000167	-0.000188	-0.000132	-9.9e-05	-4e-06	-0.000222	-1e-06	1.6e-05	-0.000141	-8.7e-05	-6e-06	-0.000109
3763.12	-0.000118	-0.0001	-6.8e-05	-8e-05	-6.4e-05	-0.000184	-2.4e-05	-1.7e-05	-7.9e-05	-3.2e-05	-5.3e-05	-9e-05
3765.05	3e-06	1.1e-05	2.2e-05	-1.2e-05	-0.000119	1.7e-05	-6.5e-05	-0.000121	5.2e-05	2.8e-05	-5.4e-05	2e-06
3766.98	-4.6e-05	-3.2e-05	-1.6e-05	8e-06	-8.1e-05	6.2e-05	-6.1e-05	-0.0001	1.1e-05	1.5e-05	1.4e-05	4.2e-05
3768.91	-0.000314	-0.000213	-0.000195	-0.000101	-1e-06	-0.000189	-2.1e-05	4e-05	-0.000156	-9.7e-05	1.3e-05	-1.6e-05
3770.84	-0.000451	-0.000314	-0.000302	-0.000243	2.6e-05	-0.000397	1e-05	0.000119	-0.000243	-0.000168	-6e-05	-6.7e-05
[truncated: 119 more rows]
