# Supplementary material for: Fourier Transform Infrared with Attenuated Total Reflectance Applied to the Discrimination of Freshwater Planktonic Coccoid Green Microalgae
Source: PLoS One. 2014 Dec 26;9(12):e114458. doi: 10.1371/journal.pone.0114458 (PMC4277285; doi:10.1371/journal.pone.0114458)
Supplement: S12 Data — Raw data and its 9-point first derivative presented in .xlsx file for strain Scenedesmus ecornis (088). (XLSX) [file pone.0114458.s014.xlsx]

## Sheet: FTIR raw
	088_1.1	088_1.2	088_1.3	088_1.4	088_2.1	088_2.2	088_2.3	088_2.4	088_3.1	088_3.2	088_3.3	088_3.4
599.862	0.859361	0.627086	0.762541	0.712421	0.595924	0.492633	0.511692	0.45821	0.630023	0.615168	0.515754	0.642242
601.791	0.827988	0.713113	0.720889	0.762862	0.59183	0.480689	0.54102	0.40992	0.643817	0.55752	0.531095	0.695306
603.719	0.741075	0.7317	0.720857	0.802473	0.505112	0.450825	0.557655	0.449282	0.583498	0.556096	0.553635	0.581138
605.648	0.709641	0.723981	0.680834	0.665279	0.441891	0.429867	0.535899	0.541506	0.552919	0.542071	0.534693	0.531716
607.577	0.681211	0.741241	0.683424	0.689573	0.433966	0.43014	0.461404	0.501942	0.514099	0.533897	0.539059	0.578732
609.506	0.762894	0.723398	0.677067	0.786734	0.43001	0.430678	0.431303	0.394037	0.48731	0.51325	0.514148	0.580279
611.435	0.75919	0.660141	0.672219	0.8107	0.411802	0.430218	0.451855	0.349871	0.456659	0.481286	0.47443	0.530472
613.363	0.65282	0.666022	0.612981	0.793703	0.40077	0.433761	0.413823	0.382661	0.4634	0.475494	0.451016	0.514116
615.292	0.688556	0.737445	0.585272	0.781424	0.472727	0.445155	0.41617	0.403934	0.551449	0.520842	0.404474	0.515469
617.221	0.711498	0.687058	0.655368	0.757519	0.516751	0.448828	0.415936	0.456499	0.586927	0.584032	0.414171	0.553453
619.15	0.732771	0.636507	0.650469	0.713594	0.507553	0.465412	0.432865	0.472957	0.570509	0.61266	0.481249	0.668054
621.079	0.765334	0.63204	0.659095	0.676886	0.551782	0.485225	0.523444	0.485801	0.555598	0.616599	0.527185	0.688797
623.008	0.710435	0.660075	0.70465	0.690575	0.55439	0.475256	0.547476	0.517813	0.567582	0.599668	0.547383	0.664811
624.936	0.707132	0.706764	0.707361	0.682794	0.555769	0.508793	0.54466	0.543157	0.612714	0.61152	0.564675	0.630817
626.865	0.729019	0.720522	0.694799	0.681676	0.572307	0.569229	0.576146	0.564219	0.634065	0.641825	0.571738	0.624401
628.794	0.735468	0.713068	0.727645	0.694798	0.596655	0.583227	0.587644	0.571584	0.640956	0.647888	0.585724	0.649551
630.723	0.732564	0.685109	0.710797	0.682218	0.618991	0.589744	0.580778	0.572782	0.650574	0.654962	0.606421	0.663458
632.652	0.71646	0.683119	0.692434	0.688557	0.636369	0.593183	0.602711	0.581523	0.653472	0.651987	0.613459	0.662614
634.58	0.718057	0.688497	0.705449	0.685626	0.638883	0.583428	0.606065	0.590637	0.652698	0.643298	0.614832	0.660315
636.509	0.706919	0.6875	0.70003	0.672638	0.633582	0.592101	0.603895	0.594262	0.65754	0.646311	0.613929	0.664797
638.438	0.699725	0.685098	0.693428	0.686827	0.628715	0.609398	0.617162	0.599718	0.661659	0.660616	0.621035	0.661377
640.367	0.715139	0.679809	0.681924	0.690411	0.63124	0.614547	0.613553	0.601271	0.664013	0.666189	0.631651	0.657604
642.296	0.714277	0.676563	0.673899	0.682716	0.632164	0.618437	0.61324	0.611283	0.660885	0.663441	0.625069	0.664373
644.225	0.709414	0.67604	0.678884	0.679175	0.63513	0.625143	0.616804	0.617078	0.657351	0.668641	0.62609	0.667677
646.153	0.708753	0.682308	0.681292	0.686134	0.645386	0.627835	0.618057	0.611445	0.658858	0.673853	0.637316	0.667479
648.082	0.707865	0.681088	0.675706	0.688601	0.645281	0.624576	0.620678	0.610658	0.659527	0.669049	0.634498	0.666997
650.011	0.709354	0.679535	0.673482	0.685284	0.638288	0.620117	0.621267	0.617217	0.658881	0.66644	0.632983	0.666822
651.94	0.702873	0.680112	0.67298	0.68608	0.638321	0.620269	0.618473	0.618107	0.65689	0.664221	0.633889	0.667027
653.869	0.701192	0.67475	0.67195	0.683964	0.643474	0.620741	0.618986	0.61417	0.658423	0.659069	0.633691	0.664938
655.797	0.70212	0.67318	0.671978	0.680189	0.641679	0.620304	0.62134	0.616662	0.656549	0.656944	0.633355	0.663465
657.726	0.698961	0.676898	0.67342	0.681509	0.640639	0.623276	0.623912	0.619585	0.656192	0.658039	0.632011	0.661194
659.655	0.69869	0.676182	0.674494	0.683758	0.642459	0.62347	0.624275	0.619231	0.658941	0.660463	0.633876	0.658929
661.584	0.700392	0.673172	0.675518	0.681369	0.641791	0.623249	0.622956	0.619905	0.657538	0.66176	0.636496	0.659845
663.513	0.700506	0.672147	0.674769	0.679708	0.641598	0.625357	0.622982	0.62123	0.655741	0.660802	0.633489	0.659128
665.442	0.703069	0.673867	0.676618	0.68161	0.644666	0.628417	0.626991	0.623302	0.658274	0.662346	0.634549	0.662122
667.37	0.703245	0.670991	0.676473	0.681699	0.641281	0.625198	0.625877	0.620691	0.653393	0.66188	0.63674	0.667858
669.299	0.692272	0.663022	0.664938	0.673075	0.632845	0.617386	0.616827	0.613518	0.642948	0.652941	0.626838	0.655761
671.228	0.690977	0.664031	0.662147	0.669889	0.634575	0.618915	0.6175	0.614242	0.64632	0.652654	0.625454	0.649201
673.157	0.687871	0.661674	0.660604	0.66615	0.631625	0.616938	0.615192	0.611638	0.644688	0.650605	0.623464	0.647439
675.086	0.683282	0.656554	0.657306	0.661813	0.626295	0.613346	0.611368	0.606912	0.639656	0.646266	0.619634	0.644351
677.014	0.679297	0.651632	0.651714	0.657876	0.621748	0.60967	0.606704	0.603584	0.636001	0.642999	0.616227	0.638422
678.943	0.674873	0.648666	0.646381	0.653017	0.61818	0.605939	0.602551	0.601016	0.632707	0.639209	0.612853	0.63408
680.872	0.670123	0.644811	0.642874	0.649203	0.614941	0.602257	0.599971	0.597564	0.629323	0.634752	0.609891	0.631606
682.801	0.666973	0.640748	0.640917	0.646456	0.6118	0.599745	0.597301	0.594482	0.627348	0.63221	0.607826	0.629283
684.73	0.666731	0.639719	0.639686	0.644376	0.610904	0.598068	0.596973	0.593076	0.626831	0.631713	0.60707	0.628515
686.658	0.67012	0.642521	0.642522	0.647442	0.612607	0.598523	0.59836	0.594302	0.630571	0.635472	0.611005	0.63185
688.587	0.676557	0.64855	0.648835	0.653968	0.614403	0.60147	0.600495	0.596783	0.638435	0.642501	0.618515	0.638402
690.516	0.671398	0.644224	0.643992	0.649204	0.611422	0.598482	0.596882	0.593479	0.633875	0.637433	0.613719	0.632534
692.445	0.660991	0.634537	0.634604	0.640284	0.607033	0.593611	0.591287	0.589287	0.623645	0.627084	0.604477	0.6221
694.374	0.659578	0.633417	0.633827	0.638638	0.606874	0.593551	0.591542	0.589958	0.622609	0.625021	0.602801	0.620972
696.303	0.662	0.636125	0.635744	0.640598	0.609038	0.595507	0.593539	0.591586	0.625293	0.627585	0.604752	0.622712
698.231	0.66373	0.6379	0.636623	0.642326	0.610118	0.597306	0.59445	0.592632	0.628301	0.630595	0.607831	0.624378
700.16	0.666267	0.640385	0.63791	0.643759	0.610372	0.597595	0.59533	0.593028	0.631828	0.633222	0.610786	0.627596
702.089	0.667037	0.641982	0.638921	0.644619	0.609525	0.59609	0.59425	0.591644	0.632955	0.634509	0.611591	0.628882
704.018	0.65694	0.632566	0.630346	0.635255	0.6022	0.588518	0.586789	0.584242	0.62354	0.625242	0.601781	0.618418
705.947	0.643479	0.618483	0.616612	0.621598	0.592225	0.578664	0.577342	0.574485	0.609906	0.611217	0.588669	0.604058
707.875	0.634366	0.609723	0.607753	0.61244	0.584761	0.571978	0.570479	0.567666	0.600874	0.601874	0.580228	0.595253
709.804	0.626545	0.603134	0.600983	0.605584	0.579032	0.566603	0.564891	0.562443	0.594405	0.594958	0.573993	0.588368
711.733	0.620847	0.598233	0.595674	0.601077	0.574832	0.562562	0.560905	0.558249	0.589906	0.590473	0.569765	0.583405
713.662	0.617522	0.595456	0.592455	0.597523	0.571775	0.55989	0.558322	0.555468	0.586883	0.58785	0.566749	0.580544
715.591	0.616192	0.593646	0.591343	0.596	0.570646	0.558715	0.557428	0.554867	0.585523	0.586834	0.565923	0.579358
717.52	0.616466	0.593436	0.591522	0.596568	0.571319	0.559527	0.558558	0.555718	0.586388	0.58724	0.56728	0.58044
719.448	0.615241	0.592207	0.590399	0.595437	0.569836	0.558799	0.557808	0.554671	0.585372	0.586326	0.566623	0.580454
721.377	0.610037	0.587107	0.585461	0.59049	0.564302	0.553457	0.552082	0.549437	0.579954	0.581243	0.561945	0.575374
723.306	0.604555	0.581862	0.579298	0.585039	0.558382	0.547975	0.546187	0.544045	0.574616	0.57552	0.557149	0.569537
725.235	0.600116	0.577863	0.574831	0.580338	0.553268	0.543473	0.541709	0.539422	0.570873	0.571281	0.552795	0.565108
727.164	0.594544	0.572944	0.570091	0.574621	0.548343	0.538307	0.536921	0.534245	0.566161	0.566302	0.547863	0.560084
729.092	0.587183	0.566143	0.563884	0.568581	0.542837	0.532827	0.53123	0.529115	0.559542	0.559869	0.541725	0.553874
731.021	0.581186	0.559824	0.558088	0.562927	0.537166	0.527607	0.525456	0.524049	0.553613	0.553806	0.535884	0.547623
732.95	0.57756	0.556283	0.553919	0.558595	0.533372	0.524164	0.52201	0.520533	0.549749	0.550143	0.532815	0.543822
734.879	0.575977	0.555279	0.552282	0.556844	0.53229	0.522736	0.52089	0.519224	0.548272	0.549049	0.5318	0.542617
736.808	0.576202	0.555533	0.552464	0.557334	0.532467	0.522787	0.520778	0.51881	0.548504	0.549277	0.531638	0.542735
738.737	0.576325	0.555928	0.552592	0.557804	0.53238	0.522964	0.521091	0.518815	0.548658	0.549696	0.531697	0.543021
740.665	0.575344	0.555141	0.551691	0.556456	0.531332	0.521833	0.520278	0.517785	0.548072	0.549188	0.53133	0.54244
742.594	0.57283	0.552765	0.549223	0.553827	0.529098	0.519623	0.517972	0.515359	0.546146	0.547331	0.529698	0.540342
744.523	0.568975	0.548969	0.545437	0.550043	0.525474	0.516302	0.514972	0.512226	0.542555	0.544125	0.526517	0.537194
746.452	0.564065	0.544208	0.541075	0.545855	0.520898	0.511726	0.510862	0.508223	0.538074	0.53965	0.522519	0.533179
748.381	0.558881	0.539978	0.536786	0.541642	0.516524	0.507392	0.506775	0.504325	0.533884	0.535416	0.518672	0.528794
750.309	0.555478	0.536553	0.532869	0.537861	0.512739	0.504077	0.503264	0.501139	0.530728	0.532292	0.515647	0.525682
752.238	0.553037	0.533423	0.529859	0.534896	0.509945	0.501582	0.500186	0.498718	0.528199	0.529537	0.513309	0.523417
754.167	0.550197	0.531368	0.527547	0.532636	0.508045	0.500023	0.498625	0.49688	0.526369	0.527413	0.511636	0.522014
756.096	0.548156	0.5301	0.525926	0.531355	0.506812	0.4986	0.497662	0.495654	0.52524	0.526092	0.510613	0.520994
758.025	0.546644	0.528675	0.524697	0.53013	0.505492	0.497086	0.496201	0.494575	0.524049	0.525136	0.509581	0.519678
759.954	0.544971	0.527215	0.523111	0.528605	0.503876	0.495948	0.494965	0.493246	0.522653	0.524296	0.508584	0.518348
761.882	0.544049	0.526392	0.522507	0.527818	0.502788	0.495529	0.494422	0.492785	0.52181	0.523873	0.508537	0.517654
763.811	0.543737	0.526285	0.522305	0.527284	0.502101	0.495002	0.493962	0.492554	0.521807	0.523643	0.508352	0.517538
765.74	0.543314	0.526212	0.521509	0.526417	0.501097	0.493692	0.493041	0.491389	0.521612	0.523589	0.50788	0.517394
767.669	0.541816	0.525043	0.520151	0.525074	0.498964	0.491707	0.491174	0.489612	0.520543	0.522945	0.506958	0.516543
769.598	0.541315	0.524506	0.519291	0.524908	0.497408	0.490647	0.489881	0.488261	0.521077	0.523072	0.507091	0.516564
771.526	0.543223	0.525911	0.520372	0.52678	0.497402	0.490634	0.490064	0.488399	0.523493	0.525414	0.509877	0.518596
773.455	0.557151	0.539197	0.533065	0.539833	0.504586	0.497463	0.496886	0.495372	0.537759	0.54028	0.524378	0.533088
775.384	0.569698	0.551298	0.54504	0.551524	0.511196	0.504378	0.503267	0.501585	0.550953	0.554224	0.537659	0.546414
777.313	0.557332	0.540149	0.53427	0.540197	0.504447	0.497848	0.497072	0.49533	0.5394	0.542441	0.526869	0.53475
779.242	0.544069	0.527846	0.522065	0.52764	0.497258	0.490469	0.489899	0.488199	0.526564	0.529068	0.513956	0.521817
781.17	0.53962	0.523322	0.517643	0.522845	0.494538	0.487769	0.486731	0.485349	0.522056	0.524604	0.50936	0.517482
783.099	0.537505	0.521292	0.515567	0.520638	0.492851	0.486349	0.485474	0.483913	0.520088	0.522666	0.507821	0.515541
785.028	0.53717	0.520663	0.515255	0.520356	0.491983	0.485689	0.48504	0.483046	0.519828	0.52254	0.507933	0.515214
786.957	0.536798	0.520099	0.514802	0.519968	0.491593	0.484939	0.484302	0.482352	0.519814	0.522777	0.50815	0.515374
788.886	0.535825	0.519845	0.514268	0.519182	0.491562	0.48458	0.483802	0.482313	0.519976	0.522675	0.508303	0.515731
790.815	0.534702	0.518823	0.513278	0.518097	0.491216	0.484232	0.483309	0.482154	0.519308	0.52178	0.507632	0.51493
792.743	0.53389	0.51748	0.511632	0.516796	0.490589	0.48378	0.482953	0.481654	0.518109	0.520612	0.506532	0.513413
794.672	0.53187	0.515741	0.509552	0.514614	0.489917	0.483591	0.482827	0.481193	0.516171	0.518658	0.504854	0.511679
796.601	0.528351	0.513063	0.506846	0.511689	0.48913	0.483012	0.482026	0.48035	0.513112	0.516165	0.50236	0.509219
798.53	0.524718	0.510137	0.503527	0.508627	0.487773	0.481599	0.48061	0.479088	0.509854	0.512929	0.49924	0.506331
800.459	0.521799	0.507301	0.500828	0.505755	0.486436	0.480524	0.479461	0.478112	0.507164	0.509894	0.496679	0.503519
802.387	0.520259	0.505776	0.499388	0.504292	0.486213	0.480905	0.479553	0.478462	0.505756	0.508368	0.495145	0.501921
804.316	0.520672	0.50626	0.499486	0.504871	0.487526	0.48255	0.48137	0.480137	0.50588	0.508291	0.495203	0.502274
806.245	0.52224	0.507996	0.501179	0.506681	0.489878	0.484756	0.483887	0.482594	0.507047	0.509745	0.496663	0.503635
808.174	0.524162	0.51026	0.503258	0.508816	0.492578	0.48689	0.486572	0.48514	0.508717	0.511633	0.498239	0.50535
810.103	0.525498	0.511406	0.504241	0.510058	0.494001	0.488456	0.488101	0.486747	0.509502	0.512773	0.499129	0.506309
812.032	0.524854	0.510596	0.503514	0.50924	0.493511	0.488256	0.487724	0.486559	0.508305	0.51187	0.498373	0.505386
813.96	0.521091	0.50749	0.500263	0.505686	0.490617	0.48498	0.484545	0.48335	0.504764	0.508002	0.494944	0.501799
815.889	0.514379	0.50109	0.493923	0.499201	0.484193	0.478802	0.477936	0.476989	0.498358	0.501191	0.488309	0.495055
817.818	0.505209	0.492034	0.485159	0.4906	0.475356	0.47054	0.469562	0.468582	0.489621	0.491972	0.479565	0.486251
819.747	0.494971	0.482102	0.475269	0.480677	0.465897	0.461213	0.460392	0.459237	0.479977	0.482254	0.470244	0.476607
821.676	0.485345	0.472729	0.46583	0.471235	0.457081	0.452468	0.451514	0.450379	0.471024	0.473082	0.461418	0.467514
823.604	0.477057	0.464837	0.457831	0.463775	0.449772	0.44536	0.44444	0.443352	0.463352	0.46521	0.454216	0.459986
825.533	0.470906	0.459093	0.452439	0.457955	0.444479	0.440278	0.439657	0.43816	0.457774	0.459763	0.448992	0.454327
827.462	0.466659	0.455519	0.449105	0.454068	0.440877	0.436737	0.436209	0.434652	0.454271	0.456384	0.445517	0.450738
829.391	0.464236	0.453531	0.446678	0.451981	0.438692	0.43455	0.43416	0.432647	0.452142	0.454379	0.443544	0.448763
831.32	0.463428	0.452551	0.445774	0.450902	0.437776	0.433643	0.433496	0.431932	0.451273	0.45337	0.442783	0.447814
833.249	0.463272	0.452507	0.445741	0.450894	0.437529	0.433422	0.433115	0.431876	0.451421	0.453567	0.44304	0.447961
835.177	0.463814	0.45351	0.446427	0.451925	0.437724	0.433744	0.433387	0.432368	0.452684	0.454717	0.444303	0.449225
837.106	0.465763	0.455686	0.448666	0.453355	0.438719	0.434601	0.434451	0.433673	0.454748	0.456764	0.446498	0.451468
839.035	0.468143	0.457976	0.450996	0.455347	0.439928	0.436174	0.435687	0.435034	0.457184	0.459285	0.448961	0.453972
840.964	0.46966	0.459439	0.451937	0.45683	0.440828	0.437504	0.436718	0.435921	0.458502	0.460747	0.450576	0.455384
842.893	0.471133	0.461144	0.453144	0.458254	0.442225	0.438656	0.438095	0.437186	0.459999	0.462506	0.45236	0.457204
844.821	0.475453	0.46526	0.457385	0.462474	0.445393	0.441485	0.441146	0.440118	0.464931	0.467361	0.457141	0.462179
846.75	0.483589	0.473433	0.465248	0.470033	0.450635	0.446697	0.446415	0.445218	0.473595	0.476069	0.465576	0.470727
848.679	0.494667	0.484641	0.475662	0.480451	0.457565	0.453435	0.453073	0.451898	0.484802	0.487669	0.476722	0.482096
850.608	0.49982	0.489019	0.479845	0.485019	0.460584	0.456226	0.455466	0.454318	0.488575	0.49175	0.480583	0.48608
852.537	0.48965	0.478996	0.470128	0.475496	0.455467	0.451223	0.450395	0.449222	0.477565	0.480521	0.469708	0.475068
854.465	0.477275	0.468046	0.459202	0.464295	0.450307	0.445958	0.445536	0.444429	0.465948	0.468745	0.458314	0.463484
856.394	0.474355	0.465541	0.45645	0.461464	0.450096	0.445728	0.445338	0.444478	0.463232	0.465757	0.455603	0.460693
858.323	0.476931	0.467917	0.458675	0.46381	0.452767	0.448778	0.448309	0.447351	0.465725	0.467961	0.458097	0.462999
860.252	0.481802	0.472808	0.463368	0.468497	0.457255	0.453513	0.452952	0.451836	0.470358	0.473036	0.463033	0.46784
862.181	0.487997	0.478877	0.469324	0.474516	0.462772	0.458811	0.458345	0.457681	0.476287	0.47939	0.469016	0.473866
864.11	0.494859	0.485411	0.475958	0.481165	0.468783	0.464629	0.464213	0.463995	0.48288	0.486257	0.475781	0.480357
866.038	0.502145	0.492477	0.48264	0.487866	0.474592	0.470607	0.470211	0.469935	0.489452	0.493406	0.482735	0.487126
867.967	0.508826	0.499177	0.488748	0.494142	0.47959	0.476089	0.4755	0.47498	0.496076	0.500071	0.489156	0.493921
869.896	0.514398	0.50472	0.494297	0.499654	0.483893	0.480391	0.479557	0.478986	0.501837	0.505768	0.49485	0.499697
871.825	0.518997	0.509305	0.498552	0.504335	0.486827	0.483281	0.482472	0.481905	0.506111	0.510168	0.499129	0.503868
873.754	0.521642	0.51201	0.500897	0.507028	0.488043	0.484681	0.483888	0.483182	0.508603	0.512994	0.50142	0.506225
875.682	0.521865	0.512344	0.501204	0.507043	0.488153	0.484402	0.483563	0.482993	0.508853	0.513342	0.501431	0.506431
877.611	0.519956	0.510197	0.49899	0.50494	0.487053	0.482893	0.482067	0.48157	0.506742	0.511143	0.499305	0.504466
879.54	0.515521	0.505939	0.494381	0.500765	0.484262	0.480101	0.479489	0.478844	0.502029	0.506613	0.495005	0.499897
881.469	0.509062	0.499913	0.487845	0.49443	0.48047	0.476425	0.475724	0.47514	0.495476	0.500024	0.48883	0.493453
883.398	0.502124	0.493036	0.481206	0.487845	0.476968	0.472919	0.472245	0.471572	0.488813	0.493251	0.482573	0.487018
885.327	0.496166	0.487425	0.475997	0.482332	0.474122	0.470161	0.469698	0.469121	0.483247	0.487494	0.477242	0.481448
887.255	0.491387	0.483304	0.471677	0.477814	0.472397	0.468174	0.467854	0.467347	0.478884	0.483096	0.47318	0.477077
889.184	0.488001	0.480194	0.468606	0.474675	0.471623	0.467382	0.466845	0.466138	0.475945	0.480045	0.470373	0.474211
891.113	0.486009	0.478262	0.466948	0.472932	0.471504	0.467422	0.46652	0.465976	0.474346	0.478433	0.4686	0.472668
893.042	0.485085	0.477311	0.465824	0.472087	0.471693	0.467508	0.466546	0.466306	0.473577	0.477457	0.467877	0.471986
894.971	0.484531	0.476927	0.465207	0.471272	0.471858	0.467582	0.466988	0.466984	0.473136	0.476784	0.467488	0.471576
896.899	0.483721	0.476695	0.464876	0.470639	0.472119	0.46782	0.467373	0.467273	0.472406	0.476445	0.467165	0.471064
898.828	0.483161	0.476391	0.464527	0.470476	0.472455	0.467941	0.467363	0.46688	0.47204	0.476213	0.466976	0.470777
900.757	0.482815	0.475937	0.463798	0.469986	0.47226	0.467431	0.467046	0.466248	0.471687	0.475721	0.466659	0.470455
902.686	0.482188	0.475029	0.462962	0.468963	0.471496	0.466806	0.466412	0.465503	0.470887	0.47487	0.465763	0.469644
904.615	0.481063	0.473937	0.461931	0.467909	0.470613	0.466131	0.465472	0.464967	0.470173	0.473801	0.464695	0.468558
906.544	0.480344	0.473407	0.461099	0.467216	0.469919	0.465584	0.464785	0.464674	0.469694	0.473072	0.464369	0.467859
908.472	0.480369	0.473759	0.461337	0.467175	0.470126	0.46548	0.464909	0.464687	0.469853	0.473351	0.464547	0.467941
910.401	0.481058	0.474761	0.462387	0.468006	0.470927	0.466058	0.465709	0.464932	0.470722	0.474213	0.465286	0.468692
912.33	0.482423	0.475989	0.463797	0.469406	0.471739	0.467302	0.46667	0.46575	0.471818	0.475453	0.466521	0.470005
914.259	0.483901	0.477416	0.46511	0.470966	0.472671	0.468491	0.46765	0.4671	0.473221	0.476867	0.467963	0.471654
916.188	0.485329	0.478903	0.466539	0.47243	0.4738	0.469685	0.468841	0.468653	0.474762	0.478417	0.469374	0.47315
918.116	0.486388	0.480174	0.467907	0.473601	0.474865	0.470754	0.470033	0.469812	0.476014	0.479952	0.470834	0.474415
920.045	0.486931	0.480944	0.468505	0.474354	0.475407	0.471439	0.470934	0.470613	0.477038	0.480822	0.472122	0.475627
921.974	0.487261	0.481531	0.468923	0.475176	0.475699	0.472329	0.471713	0.471514	0.477773	0.48166	0.47298	0.476544
923.903	0.488228	0.482528	0.469874	0.476574	0.476453	0.47342	0.472891	0.472849	0.478763	0.482926	0.474192	0.477612
925.832	0.490188	0.484264	0.471794	0.478465	0.477929	0.475088	0.47478	0.47528	0.480576	0.484703	0.476376	0.479649
927.76	0.49285	0.487095	0.474773	0.481138	0.480487	0.477912	0.477792	0.478336	0.483407	0.487778	0.47935	0.482672
929.689	0.496315	0.490719	0.478279	0.484629	0.483637	0.481506	0.48169	0.481889	0.487235	0.49163	0.483138	0.486542
931.618	0.500276	0.494846	0.482111	0.488764	0.487222	0.485478	0.485779	0.485982	0.491299	0.495696	0.487522	0.490939
933.547	0.504572	0.499111	0.486077	0.493005	0.490857	0.489455	0.489548	0.489843	0.495306	0.499973	0.491741	0.495075
935.476	0.508871	0.503092	0.489968	0.496897	0.494249	0.493119	0.493216	0.493348	0.499544	0.504258	0.495656	0.499069
937.405	0.512695	0.506906	0.493636	0.500684	0.497464	0.496657	0.496848	0.496982	0.503599	0.508344	0.499539	0.503176
939.333	0.516622	0.510977	0.497517	0.504404	0.501076	0.500315	0.500148	0.500767	0.507567	0.512721	0.503729	0.507451
941.262	0.521427	0.515481	0.502102	0.50872	0.505381	0.504178	0.503968	0.504741	0.512565	0.517828	0.508716	0.512541
943.191	0.52812	0.521938	0.508263	0.515127	0.510279	0.509108	0.508926	0.509516	0.519636	0.524801	0.515697	0.519587
945.12	0.537496	0.531372	0.516844	0.524133	0.516478	0.515417	0.515296	0.515894	0.529332	0.534619	0.525399	0.529243
947.049	0.547103	0.540441	0.525538	0.532871	0.52271	0.521697	0.521726	0.522383	0.538905	0.544	0.53477	0.538667
948.977	0.551283	0.5443	0.52898	0.536418	0.526114	0.525088	0.525085	0.525783	0.542923	0.548085	0.538415	0.542663
950.906	0.546589	0.539813	0.524374	0.532031	0.525035	0.523897	0.523782	0.524595	0.538144	0.543339	0.533502	0.537928
952.835	0.538495	0.532229	0.517149	0.524462	0.522353	0.521251	0.521232	0.521807	0.52986	0.53483	0.525493	0.529559
954.764	0.535305	0.52943	0.514299	0.521792	0.522516	0.521383	0.521466	0.522262	0.526505	0.531449	0.522553	0.526209
956.693	0.537272	0.531453	0.516166	0.523829	0.525719	0.524456	0.524494	0.525446	0.528218	0.533246	0.524476	0.527963
958.622	0.541927	0.535921	0.520789	0.527901	0.530548	0.529371	0.529363	0.530065	0.532521	0.537417	0.528525	0.532115
960.55	0.547775	0.541455	0.526376	0.53326	0.536242	0.534862	0.534807	0.535393	0.537575	0.542638	0.533481	0.537225
962.479	0.553565	0.547196	0.531619	0.538794	0.54165	0.540122	0.540093	0.540666	0.542761	0.548087	0.538605	0.54255
964.408	0.558434	0.552295	0.536482	0.543709	0.546563	0.545168	0.5449	0.545349	0.547828	0.553114	0.543435	0.547362
966.337	0.562822	0.556781	0.540658	0.548087	0.551153	0.54981	0.549436	0.549522	0.552069	0.557405	0.54789	0.551439
968.266	0.566986	0.560516	0.544323	0.551955	0.55519	0.553612	0.553333	0.553647	0.555985	0.561394	0.551853	0.555582
970.194	0.570248	0.56403	0.547725	0.555515	0.559119	0.55704	0.557127	0.557569	0.559834	0.565158	0.555469	0.559531
972.123	0.573653	0.56762	0.55098	0.559094	0.563158	0.561131	0.561315	0.561685	0.563485	0.569027	0.559436	0.563513
974.052	0.577961	0.571586	0.55535	0.563135	0.567881	0.565984	0.566023	0.56662	0.567867	0.573641	0.564056	0.56799
975.981	0.583584	0.577583	0.561182	0.568804	0.574067	0.572254	0.572261	0.572991	0.573958	0.579732	0.570048	0.573895
977.91	0.591634	0.585806	0.568716	0.576672	0.582382	0.580522	0.580429	0.581174	0.581793	0.587815	0.578228	0.581926
979.839	0.602505	0.596107	0.578872	0.586914	0.593133	0.59072	0.590789	0.591685	0.59201	0.598117	0.588489	0.592096
981.767	0.61601	0.608813	0.591558	0.599529	0.605658	0.603176	0.603277	0.604229	0.60459	0.610899	0.600817	0.604839
983.696	0.631418	0.623907	0.606074	0.613995	0.619866	0.617603	0.617766	0.618868	0.618916	0.625547	0.615196	0.619469
985.625	0.647981	0.640695	0.622034	0.630244	0.635983	0.633473	0.633915	0.635057	0.635033	0.641684	0.631008	0.63546
987.554	0.666167	0.658357	0.639514	0.647744	0.652885	0.650523	0.650791	0.652131	0.65227	0.658783	0.648059	0.652851
989.483	0.685587	0.67657	0.65766	0.665872	0.670237	0.668062	0.668349	0.669965	0.66981	0.676573	0.665542	0.670715
991.411	0.704588	0.695145	0.675877	0.684085	0.687631	0.685482	0.685838	0.687608	0.687526	0.694713	0.683074	0.688315
993.34	0.722179	0.71253	0.692636	0.700896	0.703366	0.702005	0.701426	0.704002	0.70425	0.71201	0.699644	0.705116
995.269	0.737935	0.727911	0.706967	0.715885	0.71737	0.716517	0.715757	0.718694	0.719019	0.727303	0.714209	0.720096
997.198	0.752032	0.741765	0.720555	0.729559	0.73063	0.729526	0.729601	0.731979	0.73232	0.740819	0.727589	0.733412
999.127	0.765325	0.754726	0.73343	0.742382	0.743197	0.742141	0.742152	0.74444	0.745146	0.753703	0.740181	0.746192
1001.06	0.778562	0.76753	0.746	0.754965	0.755306	0.754652	0.754541	0.757143	0.757977	0.766345	0.752763	0.758664
1002.98	0.792329	0.780599	0.759154	0.767786	0.768019	0.767127	0.767738	0.770093	0.770853	0.779224	0.765619	0.771377
1004.91	0.806025	0.793871	0.772532	0.781015	0.781295	0.779967	0.780804	0.783211	0.783787	0.792327	0.7783	0.784763
1006.84	0.820221	0.807543	0.785758	0.794435	0.794489	0.793293	0.79393	0.796622	0.796832	0.805788	0.791575	0.798134
1008.77	0.835309	0.821776	0.799263	0.807954	0.807465	0.806405	0.807249	0.810291	0.81061	0.819378	0.80511	0.811552
1010.7	0.849697	0.835362	0.812529	0.821227	0.820654	0.819306	0.819867	0.823643	0.824483	0.832833	0.818491	0.824911
1012.63	0.863591	0.84856	0.825742	0.834033	0.833759	0.832141	0.832489	0.836393	0.837835	0.84607	0.831678	0.837588
1014.56	0.877215	0.86181	0.838709	0.846776	0.846143	0.844841	0.84541	0.848551	0.850433	0.858999	0.844034	0.849915
1016.49	0.889703	0.874218	0.850468	0.858915	0.857949	0.856721	0.857805	0.86019	0.862248	0.871238	0.855538	0.862008
1018.41	0.900972	0.885313	0.861643	0.869688	0.868943	0.867516	0.868275	0.871239	0.873348	0.88193	0.86615	0.87286
1020.34	0.911721	0.894992	0.871472	0.879332	0.878624	0.877116	0.877178	0.880653	0.882891	0.891345	0.875337	0.88218
1022.27	0.92035	0.902748	0.879289	0.887307	0.886633	0.885358	0.885202	0.888747	0.89066	0.899007	0.882988	0.889781
1024.2	0.926208	0.908903	0.885375	0.892986	0.892602	0.891748	0.891255	0.895331	0.896288	0.90431	0.888647	0.895534
1026.13	0.930301	0.912917	0.88941	0.896795	0.896823	0.895521	0.895507	0.899833	0.899952	0.90783	0.89226	0.899018
1028.06	0.932519	0.914978	0.891206	0.898874	0.900138	0.897251	0.898097	0.902038	0.902247	0.910009	0.894275	0.90068
1029.99	0.932487	0.915549	0.891106	0.899205	0.900509	0.897617	0.898403	0.901924	0.902121	0.909737	0.8941	0.90069
1031.92	0.930751	0.914269	0.889463	0.897631	0.897882	0.896066	0.896505	0.900237	0.899629	0.907344	0.891688	0.898377
1033.85	0.927853	0.910853	0.886702	0.894088	0.894341	0.892906	0.893295	0.897508	0.896309	0.904144	0.888264	0.894919
1035.77	0.924015	0.90676	0.883215	0.889577	0.89031	0.889182	0.88944	0.893499	0.89241	0.899841	0.884925	0.890816
1037.7	0.920105	0.903255	0.879356	0.886025	0.886507	0.885284	0.885686	0.889366	0.888619	0.895522	0.881185	0.887105
1039.63	0.916416	0.899864	0.875668	0.883009	0.883077	0.881416	0.882063	0.885926	0.885181	0.892346	0.877687	0.883974
1041.56	0.913682	0.896506	0.872433	0.879914	0.880126	0.878472	0.879048	0.882873	0.882141	0.88939	0.874431	0.880595
1043.49	0.910787	0.893536	0.869465	0.877341	0.877479	0.876274	0.876583	0.879632	0.878988	0.886016	0.871158	0.877521
1045.42	0.907989	0.891561	0.867141	0.875311	0.875388	0.874006	0.874128	0.877461	0.876453	0.883192	0.868746	0.875226
1047.35	0.906119	0.890041	0.864996	0.873337	0.874068	0.872305	0.87259	0.876561	0.875111	0.88152	0.867012	0.873302
1049.28	0.905864	0.889167	0.863725	0.872181	0.873098	0.871623	0.872071	0.875858	0.874122	0.880713	0.866224	0.87218
1051.2	0.905602	0.88856	0.863277	0.871693	0.872565	0.87137	0.871556	0.875523	0.873511	0.879746	0.865688	0.871476
1053.13	0.904883	0.888138	0.863133	0.870974	0.872432	0.871023	0.871587	0.875027	0.872807	0.878675	0.864692	0.87093
1055.06	0.904064	0.887211	0.862473	0.870024	0.87183	0.870586	0.871214	0.874051	0.871659	0.877142	0.863711	0.869877
1056.99	0.902835	0.885655	0.861038	0.868521	0.870733	0.869501	0.869854	0.872995	0.870169	0.875587	0.86232	0.868603
1058.92	0.900623	0.88337	0.858997	0.865674	0.868359	0.867292	0.868066	0.87131	0.8676	0.873297	0.859786	0.86657
1060.85	0.897208	0.880074	0.856212	0.862717	0.865379	0.864448	0.865598	0.869016	0.864423	0.870078	0.856584	0.863218
1062.78	0.893128	0.876183	0.852469	0.859948	0.862315	0.861045	0.861247	0.865469	0.860746	0.866363	0.853234	0.859787
1064.71	0.889354	0.872912	0.848734	0.856573	0.858989	0.85745	0.85734	0.861411	0.857151	0.862608	0.849777	0.85664
1066.64	0.886448	0.869957	0.845538	0.853057	0.855431	0.853789	0.854538	0.857792	0.853758	0.859168	0.846025	0.853291
1068.56	0.883399	0.867022	0.842464	0.850404	0.851836	0.850554	0.851161	0.854057	0.850587	0.856164	0.842924	0.850064
1070.49	0.88059	0.864596	0.839613	0.848027	0.848011	0.846562	0.847459	0.850346	0.848053	0.853245	0.840222	0.84726
1072.42	0.878082	0.862274	0.836892	0.845103	0.843995	0.842434	0.843539	0.846859	0.845254	0.849947	0.836973	0.844623
1074.35	0.873881	0.858339	0.833089	0.841236	0.839513	0.837924	0.83862	0.842077	0.841216	0.845463	0.832683	0.84066
1076.28	0.867729	0.851959	0.827512	0.8361	0.833302	0.831742	0.831555	0.835281	0.835428	0.839268	0.826868	0.834796
1078.21	0.86032	0.8442	0.819906	0.828624	0.82526	0.824084	0.823183	0.826668	0.827882	0.83155	0.819342	0.827257
1080.14	0.851372	0.83552	0.81078	0.81951	0.816514	0.814944	0.814507	0.817608	0.819066	0.822717	0.810583	0.818389
1082.07	0.841448	0.826075	0.801351	0.810084	0.807269	0.805215	0.805808	0.808616	0.809494	0.813241	0.800887	0.809031
1083.99	0.831454	0.816322	0.791982	0.800678	0.797848	0.796165	0.796687	0.799195	0.799902	0.803521	0.791377	0.799699
1085.92	0.821928	0.807035	0.78254	0.791629	0.789153	0.787923	0.787434	0.79025	0.790687	0.794205	0.782437	0.790663
1087.85	0.812414	0.798107	0.7735	0.782726	0.780789	0.779619	0.77903	0.782133	0.781975	0.785041	0.773767	0.781905
1089.78	0.803083	0.789173	0.764986	0.774052	0.772295	0.771219	0.77105	0.773989	0.773249	0.776035	0.765408	0.773403
1091.71	0.794028	0.780237	0.755876	0.765536	0.763578	0.762486	0.762377	0.765141	0.764251	0.767257	0.756719	0.764874
1093.64	0.784441	0.770512	0.746196	0.756586	0.754357	0.752965	0.752735	0.755868	0.755041	0.757855	0.747666	0.755566
1095.57	0.774253	0.760585	0.736384	0.746658	0.74427	0.742811	0.742881	0.746014	0.74548	0.74805	0.738252	0.745863
1097.5	0.76331	0.750448	0.726058	0.736125	0.733874	0.732525	0.732594	0.735539	0.735424	0.738114	0.727979	0.735884
1099.43	0.752321	0.739853	0.715732	0.725697	0.723453	0.72203	0.721774	0.724608	0.724983	0.72778	0.7176	0.72544
1101.35	0.741543	0.729348	0.705557	0.71562	0.71299	0.711711	0.711122	0.713818	0.71473	0.717358	0.707751	0.715123
1103.28	0.731252	0.719256	0.695725	0.705959	0.703	0.701758	0.701385	0.703795	0.705121	0.707733	0.698503	0.705281
1105.21	0.721748	0.710099	0.686858	0.696966	0.693683	0.692373	0.692322	0.694007	0.696237	0.699075	0.689838	0.69644
1107.14	0.712863	0.702043	0.67879	0.688718	0.685328	0.683883	0.683449	0.685087	0.688289	0.69114	0.681939	0.688585
1109.07	0.705264	0.694853	0.671363	0.68149	0.677592	0.675954	0.675271	0.677216	0.680998	0.684143	0.674728	0.681404
1111	0.698752	0.688309	0.665031	0.675301	0.670408	0.668922	0.668267	0.670202	0.674487	0.677853	0.668573	0.67523
1112.93	0.692804	0.682621	0.659688	0.669527	0.664031	0.66223	0.661941	0.663743	0.669005	0.672188	0.663096	0.669761
1114.86	0.687584	0.677423	0.654641	0.664278	0.65828	0.656193	0.655824	0.657543	0.664285	0.667207	0.658077	0.66486
1116.78	0.68286	0.672467	0.649721	0.659567	0.652598	0.650549	0.650129	0.651763	0.659692	0.66263	0.653645	0.660234
1118.71	0.677981	0.667765	0.645012	0.654929	0.646689	0.644661	0.644526	0.645965	0.655	0.658071	0.649056	0.655488
1120.64	0.672064	0.662025	0.639421	0.649318	0.640259	0.638504	0.638343	0.639713	0.649495	0.652377	0.643432	0.649788
1122.57	0.664821	0.654697	0.632218	0.642332	0.633181	0.631451	0.631283	0.632599	0.642222	0.644993	0.636236	0.642633
1124.5	0.655756	0.645627	0.62335	0.633392	0.625011	0.623192	0.623174	0.624381	0.633006	0.635773	0.627235	0.633642
1126.43	0.645162	0.635379	0.613337	0.623356	0.616094	0.614361	0.614508	0.615676	0.622748	0.62563	0.617135	0.623448
1128.36	0.634469	0.625154	0.603354	0.613373	0.607526	0.605862	0.605773	0.606913	0.612735	0.615702	0.60737	0.613452
1130.29	0.625289	0.61628	0.594522	0.604381	0.600084	0.598462	0.598278	0.599498	0.603963	0.607098	0.598939	0.604548
1132.21	0.618124	0.609418	0.587544	0.597623	0.594094	0.59271	0.592511	0.593905	0.597263	0.6006	0.592436	0.597726
1134.14	0.613706	0.605202	0.583164	0.593674	0.590311	0.589271	0.588983	0.590375	0.593123	0.596671	0.588597	0.593663
1136.07	0.612233	0.603715	0.58169	0.592351	0.589134	0.58823	0.588009	0.589338	0.591721	0.595507	0.587434	0.59222
1138	0.613626	0.604989	0.583066	0.593548	0.590648	0.589487	0.589335	0.590834	0.59326	0.59711	0.589013	0.5936
1139.93	0.617973	0.609002	0.587001	0.597458	0.594227	0.592797	0.59293	0.594532	0.597189	0.601327	0.592915	0.59749
1141.86	0.623932	0.614636	0.592367	0.602962	0.598889	0.597706	0.597739	0.599167	0.602563	0.607025	0.598235	0.602642
1143.79	0.630454	0.620793	0.598121	0.608853	0.603851	0.602986	0.602774	0.604063	0.608245	0.612849	0.603909	0.608125
1145.72	0.636438	0.626479	0.603399	0.614167	0.60832	0.607372	0.60723	0.608584	0.613256	0.617971	0.608678	0.613133
1147.65	0.640443	0.63048	0.607057	0.617829	0.611274	0.610282	0.609987	0.61155	0.616767	0.621704	0.612063	0.616552
1149.57	0.64206	0.631997	0.608459	0.619286	0.611777	0.610888	0.610777	0.612449	0.617841	0.623148	0.613322	0.617662
1151.5	0.641047	0.63075	0.607372	0.618224	0.610112	0.609453	0.60956	0.611151	0.616297	0.621945	0.612083	0.616357
1153.43	0.637296	0.627159	0.603888	0.614807	0.606647	0.606198	0.606369	0.607628	0.612874	0.618438	0.608772	0.612812
1155.36	0.631843	0.621907	0.598803	0.609732	0.601819	0.601349	0.601488	0.60288	0.607859	0.613416	0.60387	0.60781
1157.29	0.625494	0.61558	0.592734	0.603703	0.596105	0.595519	0.595585	0.59721	0.601779	0.607405	0.598083	0.60174
1159.22	0.618669	0.60889	0.586145	0.597263	0.589885	0.589414	0.589347	0.590904	0.595405	0.601131	0.591882	0.595379
1161.15	0.611688	0.602255	0.579665	0.590708	0.583391	0.583049	0.583039	0.584448	0.589083	0.594868	0.585483	0.589098
1163.08	0.604997	0.595641	0.573222	0.584135	0.576622	0.576455	0.57672	0.578064	0.58282	0.588491	0.579386	0.582765
1165	0.598174	0.588809	0.566589	0.577483	0.569825	0.569705	0.569928	0.571383	0.576456	0.582114	0.573259	0.576537
1166.93	0.591407	0.5825	0.560476	0.57125	0.563036	0.562785	0.562997	0.56437	0.570455	0.57613	0.567192	0.570782
1168.86	0.585746	0.577015	0.555175	0.565732	0.556398	0.556326	0.556626	0.557821	0.565476	0.571139	0.562256	0.5658
1170.79	0.581265	0.572378	0.550702	0.56116	0.550194	0.55002	0.550541	0.551704	0.561584	0.567105	0.558452	0.561842
1172.72	0.574215	0.565649	0.543832	0.554546	0.542201	0.541885	0.542446	0.543658	0.554834	0.560324	0.551781	0.555334
1174.65	0.560516	0.552562	0.530827	0.541755	0.530632	0.530529	0.530834	0.531942	0.541563	0.546982	0.538517	0.542009
1176.58	0.545302	0.537672	0.516489	0.527211	0.518927	0.518949	0.519286	0.520359	0.527078	0.532269	0.524154	0.527326
1178.51	0.533873	0.526399	0.505771	0.516315	0.509956	0.510037	0.510347	0.511415	0.516359	0.521459	0.513639	0.516659
1180.44	0.526106	0.518773	0.498433	0.508902	0.503316	0.503503	0.503679	0.504689	0.509003	0.514016	0.506323	0.509388
1182.36	0.521132	0.51379	0.493509	0.504017	0.498431	0.498779	0.499169	0.500052	0.50415	0.509023	0.50156	0.504565
1184.29	0.51778	0.510697	0.490258	0.500866	0.495038	0.495638	0.49601	0.496933	0.501057	0.50583	0.498522	0.501369
1186.22	0.515577	0.508795	0.48834	0.498861	0.492707	0.493443	0.493724	0.494709	0.498996	0.503726	0.496474	0.499208
1188.15	0.514162	0.507278	0.487051	0.497739	0.491036	0.491894	0.492201	0.493019	0.497623	0.502423	0.495022	0.497838
1190.08	0.513566	0.50674	0.486508	0.497221	0.49024	0.491141	0.491429	0.492204	0.497163	0.50199	0.494454	0.497192
1192.01	0.514018	0.507301	0.486911	0.497487	0.490269	0.491191	0.491503	0.492387	0.497545	0.502382	0.494853	0.497459
1193.94	0.515525	0.508646	0.488022	0.498828	0.491054	0.492067	0.492436	0.493302	0.498744	0.503648	0.49614	0.498774
1195.87	0.518056	0.510899	0.490205	0.501059	0.492767	0.493939	0.494251	0.494923	0.501021	0.506086	0.498443	0.501033
1197.79	0.521312	0.514019	0.493272	0.504011	0.495286	0.496282	0.496761	0.497345	0.504177	0.509195	0.501392	0.504018
1199.72	0.524968	0.517623	0.496887	0.507518	0.498096	0.498888	0.499327	0.500252	0.507579	0.512498	0.504638	0.507377
1201.65	0.528604	0.521299	0.500364	0.511047	0.501099	0.501923	0.501975	0.503225	0.510966	0.516051	0.507971	0.510893
1203.58	0.532254	0.524852	0.503625	0.514446	0.50425	0.504835	0.504758	0.505915	0.514286	0.519459	0.511181	0.514221
1205.51	0.535852	0.528248	0.506905	0.517648	0.50702	0.507473	0.507486	0.508453	0.517447	0.522574	0.514163	0.517292
1207.44	0.539156	0.531411	0.510021	0.520586	0.50975	0.510126	0.510193	0.511119	0.52051	0.525696	0.517231	0.520209
1209.37	0.54258	0.534694	0.513385	0.523877	0.51298	0.513205	0.51324	0.51418	0.523993	0.529121	0.520776	0.523396
1211.3	0.546625	0.538686	0.517296	0.527891	0.516718	0.516887	0.516763	0.517668	0.528131	0.533175	0.524764	0.52737
1213.23	0.551429	0.543422	0.521814	0.532371	0.520806	0.521007	0.520636	0.521587	0.532633	0.53784	0.529276	0.531917
1215.15	0.556814	0.548624	0.526842	0.537382	0.525391	0.525488	0.525215	0.526136	0.537612	0.542884	0.534226	0.537044
1217.08	0.562439	0.553947	0.531993	0.542669	0.530174	0.530189	0.529985	0.530818	0.542913	0.548034	0.539172	0.54227
1219.01	0.567843	0.558948	0.536702	0.547408	0.534704	0.534835	0.5344	0.535187	0.547684	0.552804	0.54386	0.546907
1220.94	0.571977	0.562864	0.540467	0.55113	0.538606	0.538741	0.538204	0.538958	0.551123	0.556389	0.54728	0.550233
1222.87	0.574819	0.565644	0.543227	0.554053	0.541835	0.541908	0.54148	0.542199	0.55353	0.558811	0.549496	0.552555
1224.8	0.577408	0.56825	0.54555	0.556598	0.544679	0.544867	0.544355	0.544988	0.555887	0.560884	0.551606	0.554761
1226.73	0.580041	0.570908	0.547856	0.559166	0.547192	0.547479	0.546831	0.547431	0.558064	0.562853	0.553568	0.556919
1228.66	0.582807	0.573402	0.55032	0.561939	0.549694	0.549873	0.549223	0.550034	0.560222	0.56504	0.555718	0.559264
1230.58	0.585671	0.575914	0.552947	0.564448	0.551953	0.552094	0.551427	0.552378	0.562715	0.567497	0.558068	0.561613
1232.51	0.588377	0.578424	0.555433	0.566808	0.553894	0.554038	0.553409	0.554176	0.565175	0.56984	0.560282	0.56398
1234.44	0.590637	0.580527	0.55739	0.568871	0.555386	0.555206	0.555003	0.555536	0.567026	0.571577	0.562124	0.565859
1236.37	0.592251	0.581837	0.558725	0.570255	0.55622	0.555785	0.555637	0.556254	0.56827	0.572657	0.563217	0.56712
1238.3	0.592802	0.582368	0.559148	0.570956	0.556153	0.555811	0.555413	0.556167	0.568736	0.573096	0.563504	0.567599
1240.23	0.592538	0.582152	0.558893	0.570869	0.555273	0.555046	0.554483	0.555462	0.568511	0.572871	0.563254	0.567244
1242.16	0.591963	0.581352	0.558223	0.570103	0.553909	0.553781	0.553194	0.554174	0.567856	0.571983	0.562433	0.566592
1244.09	0.590437	0.579997	0.556739	0.568759	0.551883	0.551743	0.551277	0.552244	0.56651	0.570393	0.560875	0.565127
1246.02	0.588275	0.578111	0.554782	0.566864	0.549339	0.549148	0.548829	0.549997	0.564561	0.568319	0.558955	0.563205
1247.94	0.586021	0.575679	0.552578	0.564605	0.54656	0.546632	0.546322	0.547356	0.562365	0.56616	0.556841	0.56108
1249.87	0.583223	0.572787	0.549982	0.562067	0.543771	0.54393	0.543563	0.544448	0.559935	0.56371	0.554379	0.558545
1251.8	0.580178	0.570003	0.547152	0.559313	0.541035	0.541133	0.54078	0.541761	0.557444	0.561144	0.551815	0.556088
1253.73	0.577669	0.567701	0.544808	0.557106	0.538436	0.538765	0.538493	0.539473	0.555471	0.55936	0.550124	0.554316
1255.66	0.575896	0.566071	0.543176	0.555485	0.53622	0.536797	0.536801	0.537633	0.554269	0.558293	0.549298	0.553352
1257.59	0.575372	0.565472	0.542617	0.554809	0.534996	0.535646	0.535691	0.536518	0.554316	0.558358	0.549382	0.553433
1259.52	0.575696	0.56567	0.542828	0.554918	0.534079	0.534861	0.534764	0.53566	0.555174	0.559258	0.550212	0.554289
1261.45	0.576233	0.566306	0.543362	0.555449	0.532812	0.533687	0.533519	0.534527	0.55597	0.559985	0.551077	0.555189
1263.37	0.574951	0.565089	0.542178	0.554366	0.530534	0.531639	0.531383	0.532431	0.554436	0.558407	0.549623	0.553774
1265.3	0.567506	0.557814	0.535133	0.547366	0.525123	0.526384	0.526151	0.527118	0.546732	0.550507	0.541828	0.546045
1267.23	0.556414	0.547086	0.524724	0.536891	0.517882	0.518999	0.519055	0.519834	0.535411	0.539023	0.530587	0.534823
1269.16	0.547541	0.538447	0.516261	0.52829	0.511904	0.513001	0.513168	0.513803	0.526294	0.529808	0.521694	0.525936
1271.09	0.541391	0.532341	0.510309	0.522334	0.507246	0.508482	0.508601	0.509165	0.520027	0.523454	0.515601	0.519719
1273.02	0.537234	0.528404	0.506556	0.518659	0.503678	0.505007	0.505166	0.505784	0.515818	0.519296	0.51156	0.515529
1274.95	0.534779	0.526224	0.504434	0.516558	0.501403	0.502897	0.50317	0.503795	0.513559	0.516938	0.509344	0.513265
1276.88	0.533131	0.524669	0.503026	0.515103	0.499813	0.50141	0.501726	0.50246	0.512267	0.515466	0.507901	0.511865
1278.81	0.532243	0.523499	0.501901	0.514213	0.49874	0.500239	0.500516	0.501438	0.511375	0.514459	0.506914	0.511
1280.73	0.531673	0.522827	0.501061	0.513616	0.497795	0.49935	0.499757	0.500524	0.510788	0.513798	0.506323	0.510396
1282.66	0.53123	0.522726	0.500793	0.513224	0.497142	0.498744	0.499276	0.499863	0.510557	0.51353	0.506114	0.510052
1284.59	0.531396	0.522863	0.500865	0.513218	0.496967	0.498602	0.49907	0.49971	0.510703	0.513796	0.506171	0.510193
1286.52	0.531544	0.522657	0.500701	0.513134	0.496753	0.498543	0.498856	0.499568	0.510828	0.513938	0.50617	0.51018
1288.45	0.53052	0.521617	0.499548	0.512078	0.495496	0.497412	0.497707	0.498326	0.509829	0.51283	0.505138	0.508955
1290.38	0.52921	0.520482	0.498436	0.510941	0.494088	0.496064	0.496437	0.49709	0.508394	0.511521	0.503873	0.507661
1292.31	0.528346	0.519669	0.497779	0.510375	0.493282	0.4952	0.495806	0.496416	0.507437	0.510686	0.50316	0.506994
1294.24	0.528258	0.519539	0.497764	0.510491	0.493256	0.495065	0.495931	0.496579	0.507305	0.510629	0.503183	0.507136
1296.16	0.528806	0.520096	0.498268	0.511018	0.493628	0.495605	0.496416	0.497178	0.507909	0.511184	0.503721	0.507732
1298.09	0.529434	0.520878	0.499081	0.511742	0.493857	0.496282	0.49694	0.497814	0.508521	0.51192	0.504453	0.508461
1300.02	0.530293	0.52181	0.500073	0.512685	0.494327	0.496935	0.497472	0.498569	0.509321	0.512729	0.505367	0.509396
1301.95	0.531044	0.522462	0.500698	0.513368	0.494759	0.497282	0.497918	0.498968	0.510086	0.513346	0.506076	0.510182
1303.88	0.53111	0.522466	0.50072	0.513382	0.494558	0.497178	0.497884	0.498885	0.510227	0.513548	0.506273	0.51043
1305.81	0.530749	0.522134	0.500351	0.512925	0.494088	0.496779	0.497465	0.498526	0.510046	0.513307	0.506092	0.510238
1307.74	0.529619	0.521143	0.499335	0.511843	0.493049	0.495686	0.496366	0.497367	0.509293	0.512422	0.505191	0.509261
1309.67	0.528199	0.519811	0.498109	0.510656	0.49166	0.494502	0.495248	0.496253	0.508216	0.51122	0.504114	0.508302
1311.59	0.527338	0.518833	0.49711	0.509691	0.49101	0.494045	0.494809	0.495666	0.507739	0.51075	0.503606	0.507894
1313.52	0.52526	0.516694	0.494788	0.507416	0.48918	0.491918	0.492698	0.493395	0.50604	0.508978	0.501628	0.505818
1315.45	0.523137	0.514719	0.492932	0.505657	0.487484	0.490022	0.491013	0.491818	0.504292	0.507131	0.49995	0.504199
1317.38	0.521537	0.513277	0.491552	0.504278	0.486453	0.48921	0.490212	0.490852	0.503318	0.506251	0.499165	0.503223
1319.31	0.518841	0.510799	0.488927	0.501686	0.483853	0.486718	0.487632	0.488176	0.500835	0.503841	0.496738	0.500589
1321.24	0.516779	0.508953	0.487275	0.500076	0.481738	0.484727	0.48564	0.486522	0.498635	0.501585	0.494853	0.498876
1323.17	0.516063	0.508248	0.48682	0.499565	0.480996	0.484149	0.485092	0.486115	0.497929	0.500951	0.494467	0.498571
1325.1	0.515626	0.507741	0.486427	0.499209	0.480534	0.483796	0.484732	0.485819	0.497618	0.500707	0.494249	0.498216
1327.03	0.515487	0.507654	0.486332	0.499174	0.480265	0.483799	0.484732	0.485874	0.497593	0.500606	0.494251	0.498046
1328.95	0.515615	0.507795	0.48643	0.499244	0.480232	0.483866	0.484871	0.485878	0.497775	0.500818	0.494477	0.498162
1330.88	0.515761	0.507853	0.486581	0.499284	0.480385	0.483749	0.484934	0.485778	0.497997	0.501041	0.494613	0.498396
1332.81	0.516364	0.508408	0.487156	0.499868	0.480951	0.484215	0.485568	0.486399	0.498797	0.501624	0.495238	0.499188
1334.74	0.517784	0.509831	0.488316	0.501145	0.482434	0.485716	0.487058	0.487809	0.500576	0.503333	0.49696	0.50072
1336.67	0.520142	0.512082	0.490204	0.502911	0.485066	0.488403	0.489434	0.490134	0.503672	0.506358	0.499706	0.50337
1338.6	0.521771	0.513737	0.491246	0.503593	0.487185	0.490478	0.49079	0.490898	0.505987	0.50846	0.501443	0.505001
1340.53	0.519527	0.511663	0.489252	0.50172	0.484434	0.487494	0.487884	0.48745	0.503283	0.505821	0.498594	0.501783
1342.46	0.519515	0.511381	0.49005	0.502703	0.483513	0.486809	0.487737	0.4882	0.502352	0.505296	0.498564	0.502037
1344.38	0.521045	0.51274	0.491693	0.504426	0.484709	0.488211	0.489111	0.489992	0.5036	0.50669	0.500213	0.50396
1346.31	0.521269	0.513308	0.491959	0.504929	0.484806	0.488358	0.48933	0.490322	0.504061	0.507089	0.500706	0.504441
1348.24	0.521897	0.514281	0.492751	0.505731	0.485541	0.489036	0.490142	0.49113	0.504988	0.508181	0.501802	0.505475
1350.17	0.522736	0.515137	0.49361	0.506475	0.485995	0.489467	0.490506	0.491389	0.505887	0.509208	0.502664	0.506246
1352.1	0.525574	0.517849	0.496287	0.509174	0.4881	0.491585	0.492555	0.49367	0.508702	0.512104	0.505734	0.509241
1354.03	0.529955	0.522069	0.500236	0.513127	0.491529	0.494893	0.495807	0.496718	0.513092	0.516613	0.510145	0.513603
1355.96	0.535401	0.527402	0.505236	0.518144	0.495375	0.498715	0.49956	0.500475	0.518393	0.522065	0.515302	0.518825
1357.89	0.542596	0.53416	0.51182	0.524941	0.500696	0.504137	0.504881	0.50613	0.525343	0.52915	0.522244	0.525838
1359.82	0.55166	0.542624	0.519963	0.533141	0.508448	0.51184	0.512666	0.513746	0.534446	0.538115	0.531123	0.534977
1361.74	0.559571	0.550403	0.526961	0.53994	0.515574	0.51882	0.519458	0.519723	0.542506	0.546118	0.538609	0.542241
1363.67	0.564652	0.555758	0.531864	0.545075	0.518592	0.521752	0.522229	0.52217	0.546579	0.550411	0.542201	0.545504
1365.6	0.573995	0.564811	0.541143	0.554636	0.525727	0.52923	0.529997	0.531007	0.554868	0.558872	0.550947	0.554691
1367.53	0.584205	0.574442	0.550502	0.563933	0.53434	0.538043	0.538551	0.539894	0.564377	0.568496	0.560727	0.564542
1369.46	0.589431	0.579483	0.555102	0.568526	0.537955	0.5414	0.541858	0.542705	0.569154	0.57308	0.565063	0.568701
1371.39	0.59647	0.585851	0.56163	0.575164	0.544021	0.547457	0.54809	0.549353	0.576251	0.5799	0.57189	0.575922
1373.32	0.602259	0.59148	0.566636	0.5803	0.549718	0.553204	0.553395	0.554213	0.582141	0.585884	0.577456	0.58142
1375.25	0.603063	0.592609	0.567381	0.581226	0.549645	0.553013	0.553342	0.55338	0.582086	0.58585	0.576968	0.580571
1377.17	0.607168	0.596248	0.571451	0.585217	0.553026	0.556505	0.557189	0.557785	0.585278	0.589077	0.580572	0.584548
1379.1	0.608873	0.59768	0.572921	0.586554	0.554954	0.558348	0.558798	0.559624	0.586555	0.590374	0.581883	0.585867
1381.03	0.608603	0.597203	0.572505	0.586109	0.554935	0.558206	0.558561	0.559586	0.585665	0.589395	0.580973	0.584945
1382.96	0.607442	0.59597	0.571444	0.585127	0.554487	0.557817	0.55831	0.559514	0.584021	0.587633	0.579341	0.583419
1384.89	0.607022	0.595437	0.570934	0.584625	0.555707	0.559275	0.559768	0.560991	0.583911	0.587157	0.579042	0.583403
1386.82	0.600769	0.589774	0.564628	0.578127	0.551834	0.555399	0.555489	0.555736	0.577971	0.580762	0.572672	0.576449
1388.75	0.589614	0.579124	0.554215	0.56777	0.54262	0.545897	0.545971	0.545819	0.566223	0.568953	0.560689	0.564142
1390.68	0.585723	0.574885	0.550908	0.564524	0.540583	0.543895	0.544158	0.54491	0.562122	0.564704	0.556829	0.560836
1392.61	0.585175	0.574092	0.550336	0.563776	0.542219	0.545528	0.545651	0.546895	0.561945	0.564154	0.556905	0.561239
1394.53	0.580948	0.570342	0.545937	0.559088	0.539562	0.542757	0.542501	0.542601	0.558158	0.560547	0.552862	0.556992
1396.46	0.576482	0.566038	0.541465	0.554527	0.53562	0.538531	0.53858	0.53801	0.553914	0.555844	0.548005	0.552003
1398.39	0.57461	0.564435	0.54002	0.553091	0.534407	0.537122	0.537652	0.536919	0.552317	0.553988	0.546518	0.550427
1400.32	0.56737	0.557713	0.533594	0.546937	0.527471	0.529994	0.530649	0.52999	0.54492	0.546616	0.539139	0.54284
1402.25	0.567747	0.557673	0.53413	0.547806	0.528356	0.531201	0.531954	0.532509	0.545464	0.547037	0.540269	0.544618
1404.18	0.566218	0.556271	0.532424	0.546288	0.527585	0.530626	0.531197	0.531349	0.544453	0.546125	0.539431	0.543596
1406.11	0.560697	0.551039	0.52722	0.54076	0.521812	0.524524	0.525312	0.525113	0.539041	0.540672	0.533807	0.537627
1408.04	0.560145	0.550464	0.52708	0.540503	0.521249	0.523993	0.525051	0.525571	0.538981	0.540536	0.533944	0.538282
1409.96	0.560045	0.550508	0.526903	0.540412	0.521124	0.524067	0.525101	0.525559	0.539663	0.541196	0.534583	0.539088
1411.89	0.558926	0.549349	0.525736	0.539191	0.519257	0.522116	0.523217	0.523521	0.539015	0.540419	0.533672	0.538018
1413.82	0.559755	0.550067	0.526582	0.54019	0.519126	0.522224	0.523315	0.524087	0.540277	0.541559	0.535001	0.539356
1415.75	0.562642	0.55234	0.528576	0.542242	0.521684	0.524949	0.525643	0.526597	0.543868	0.54475	0.538262	0.542748
1417.68	0.563146	0.552446	0.528101	0.541436	0.522906	0.526124	0.526407	0.526368	0.544905	0.545561	0.538942	0.543319
1419.61	0.549607	0.540111	0.51517	0.528718	0.509395	0.512568	0.512944	0.511429	0.530511	0.531777	0.524434	0.527691
1421.54	0.546585	0.536957	0.512697	0.526519	0.5068	0.510352	0.511069	0.510815	0.527109	0.528363	0.521578	0.525446
1423.47	0.544356	0.534965	0.510794	0.524488	0.506519	0.510325	0.511053	0.510858	0.525001	0.526248	0.519773	0.52371
1425.4	0.537102	0.528014	0.504066	0.517936	0.500621	0.504489	0.505187	0.505131	0.517646	0.518808	0.512332	0.515907
1427.32	0.539158	0.529661	0.506231	0.519975	0.503595	0.507667	0.508484	0.509242	0.519899	0.521042	0.514865	0.518882
1429.25	0.541711	0.532251	0.508245	0.522089	0.506652	0.510506	0.511247	0.511593	0.522504	0.523815	0.517477	0.521132
1431.18	0.543474	0.534096	0.50968	0.523841	0.507497	0.511276	0.51193	0.511909	0.523786	0.525184	0.518548	0.522023
1433.11	0.550234	0.540642	0.516177	0.530414	0.513367	0.517549	0.518096	0.518508	0.530553	0.531678	0.525001	0.529008
1435.04	0.55872	0.548858	0.524077	0.537972	0.521528	0.526062	0.526347	0.526939	0.53946	0.54029	0.533705	0.538039
1436.97	0.556888	0.547555	0.522056	0.535893	0.518034	0.522188	0.522343	0.521285	0.536846	0.538362	0.530872	0.534245
1438.9	0.557998	0.548315	0.523406	0.537654	0.517529	0.521491	0.522064	0.521773	0.536793	0.538294	0.531197	0.534636
1440.83	0.563191	0.553179	0.529001	0.543146	0.522336	0.526496	0.527233	0.527931	0.54175	0.543134	0.536489	0.540557
1442.75	0.564627	0.554657	0.530437	0.544695	0.523038	0.527193	0.528012	0.528611	0.542938	0.544572	0.537719	0.541803
1444.68	0.567867	0.557376	0.533025	0.547377	0.525588	0.529758	0.530514	0.531501	0.546107	0.547698	0.540852	0.545169
1446.61	0.570599	0.559909	0.535237	0.549338	0.528196	0.532345	0.53289	0.533571	0.549096	0.550635	0.543708	0.54806
1448.54	0.568246	0.558052	0.53298	0.5471	0.525114	0.529061	0.52972	0.529673	0.54665	0.54834	0.540938	0.544939
1450.47	0.569931	0.559554	0.534626	0.549005	0.526363	0.530325	0.530941	0.531423	0.548437	0.55008	0.542791	0.546923
1452.4	0.573019	0.562258	0.537251	0.551698	0.52936	0.533345	0.533769	0.534292	0.551964	0.553446	0.546235	0.550394
1454.33	0.578576	0.567093	0.541823	0.556037	0.535285	0.539694	0.539887	0.540588	0.558431	0.559624	0.552595	0.557114
1456.26	0.577565	0.566486	0.540493	0.554063	0.535481	0.540112	0.53971	0.539254	0.559056	0.560869	0.553608	0.557482
1458.18	0.558382	0.548935	0.522129	0.535788	0.515119	0.518409	0.518002	0.514737	0.539085	0.541388	0.533225	0.535073
1460.11	0.556105	0.546411	0.521129	0.535189	0.510981	0.514653	0.515097	0.513732	0.536535	0.538396	0.531094	0.533527
1462.04	0.561519	0.551384	0.527446	0.541392	0.516042	0.520392	0.521068	0.521905	0.542869	0.544398	0.538034	0.54137
1463.97	0.560435	0.550695	0.526862	0.540574	0.515581	0.520364	0.520994	0.521542	0.542641	0.544293	0.538263	0.54144
1465.9	0.54773	0.538779	0.514742	0.528745	0.503639	0.508262	0.508768	0.508282	0.529923	0.531864	0.525328	0.527443
1467.83	0.54137	0.532046	0.50876	0.522865	0.497874	0.5024	0.503041	0.503416	0.523866	0.525923	0.519701	0.5221
1469.76	0.539455	0.529381	0.506672	0.520574	0.496552	0.501329	0.502108	0.503164	0.523318	0.525254	0.519512	0.522639
1471.69	0.53501	0.52536	0.50182	0.515112	0.49196	0.496909	0.497622	0.497103	0.521398	0.523066	0.516799	0.519678
1473.62	0.521847	0.512957	0.488148	0.501736	0.475855	0.480166	0.480651	0.478079	0.508884	0.510703	0.503363	0.504846
1475.54	0.516197	0.507296	0.482838	0.497108	0.469543	0.473926	0.474422	0.472757	0.502365	0.504797	0.497496	0.499304
1477.47	0.503639	0.495331	0.471567	0.485984	0.460394	0.464656	0.465407	0.464368	0.488977	0.491718	0.484364	0.486212
1479.4	0.495375	0.487001	0.464204	0.478545	0.457979	0.462286	0.463298	0.46317	0.480771	0.483569	0.47709	0.479043
1481.33	0.488117	0.480273	0.457676	0.471804	0.456293	0.460802	0.461744	0.461249	0.47368	0.476827	0.470517	0.471923
1483.26	0.487752	0.480088	0.457495	0.471755	0.458233	0.46311	0.464158	0.463986	0.473154	0.476464	0.470295	0.471421
1485.19	0.496136	0.487988	0.465258	0.479497	0.468014	0.47326	0.474108	0.474406	0.481678	0.485142	0.479177	0.48046
1487.12	0.507892	0.499348	0.475719	0.489519	0.480323	0.485869	0.486196	0.485844	0.493746	0.497211	0.490865	0.491959
1489.05	0.519438	0.511067	0.486056	0.499395	0.491257	0.497131	0.49727	0.495548	0.504976	0.508433	0.501628	0.502282
1490.97	0.526833	0.519009	0.493482	0.507318	0.495982	0.501773	0.502101	0.499746	0.509759	0.514148	0.506478	0.506461
1492.9	0.541258	0.532628	0.507939	0.522161	0.509301	0.515369	0.515967	0.515985	0.522502	0.527189	0.520168	0.520863
1494.83	0.559844	0.550595	0.52555	0.539716	0.527656	0.534515	0.535088	0.535979	0.540744	0.54562	0.538784	0.540162
1496.76	0.573112	0.564094	0.53751	0.551778	0.539264	0.54613	0.54666	0.545933	0.553468	0.55878	0.550704	0.55167
1498.69	0.584549	0.575224	0.548062	0.562474	0.548927	0.55486	0.555494	0.55459	0.56328	0.568833	0.560447	0.561005
1500.62	0.598442	0.588369	0.561022	0.575847	0.560921	0.566665	0.567283	0.567268	0.575827	0.581493	0.572988	0.573634
1502.55	0.616162	0.604866	0.577436	0.592554	0.577021	0.583327	0.583708	0.58499	0.592937	0.598284	0.589753	0.590949
1504.48	0.638834	0.626341	0.598485	0.613213	0.59937	0.607124	0.60722	0.609355	0.615925	0.620857	0.613061	0.61531
1506.41	0.653501	0.641912	0.611454	0.624896	0.613792	0.620884	0.620552	0.618848	0.632938	0.638142	0.628714	0.630295
1508.33	0.658952	0.648119	0.6159	0.629798	0.614218	0.618515	0.617463	0.612557	0.635802	0.640861	0.62809	0.627871
1510.26	0.679289	0.666859	0.636111	0.650452	0.631357	0.636263	0.636025	0.633934	0.653329	0.657807	0.646484	0.647543
1512.19	0.695949	0.68234	0.652301	0.666836	0.644738	0.64946	0.649927	0.649097	0.668052	0.672456	0.661097	0.662887
1514.12	0.715045	0.700068	0.669687	0.684353	0.661861	0.667411	0.667349	0.66777	0.686378	0.690249	0.679492	0.68203
1516.05	0.726301	0.710548	0.679212	0.693417	0.671538	0.676907	0.676448	0.675969	0.697272	0.701397	0.690145	0.692031
1517.98	0.727592	0.711039	0.679624	0.693563	0.669804	0.674053	0.67349	0.672304	0.69712	0.701132	0.688967	0.690533
1519.91	0.740788	0.723768	0.692613	0.705679	0.683136	0.68887	0.687698	0.68751	0.711577	0.714532	0.704222	0.706897
1521.84	0.734692	0.719967	0.687171	0.700357	0.675039	0.679592	0.678608	0.675793	0.706409	0.709324	0.696653	0.697956
1523.76	0.741227	0.725045	0.692668	0.707157	0.679236	0.682889	0.682346	0.681179	0.711182	0.713544	0.700737	0.702593
1525.69	0.753087	0.735502	0.703766	0.717936	0.689046	0.692912	0.691949	0.691279	0.721253	0.723579	0.71153	0.714016
1527.62	0.755034	0.737712	0.70586	0.7203	0.687936	0.691049	0.689821	0.688564	0.721204	0.723581	0.711158	0.713172
1529.55	0.76385	0.745493	0.714337	0.729406	0.694295	0.697615	0.69636	0.696585	0.728765	0.730739	0.718707	0.721539
1531.48	0.778729	0.758812	0.727521	0.742283	0.708562	0.7122	0.710934	0.712029	0.743778	0.745343	0.733924	0.737989
1533.41	0.77606	0.757255	0.724899	0.739237	0.704233	0.707174	0.705565	0.704086	0.741033	0.742786	0.730021	0.733161
1535.34	0.777949	0.757954	0.726125	0.741014	0.702082	0.704932	0.70316	0.701744	0.741087	0.741648	0.728677	0.732091
1537.27	0.796004	0.77338	0.741881	0.756784	0.719856	0.723727	0.722232	0.722792	0.760306	0.759035	0.748269	0.753499
1539.2	0.788773	0.766731	0.735099	0.748623	0.714135	0.718572	0.716699	0.71535	0.75767	0.756947	0.746134	0.750581
1541.12	0.757655	0.738366	0.706043	0.719435	0.68265	0.684551	0.682114	0.677565	0.726196	0.725842	0.711474	0.714325
1543.05	0.756052	0.737447	0.704738	0.71889	0.680824	0.68236	0.680161	0.676618	0.724724	0.723304	0.70972	0.713655
1544.98	0.741458	0.722876	0.691136	0.705315	0.664516	0.665147	0.662904	0.658784	0.708383	0.707113	0.692778	0.696304
1546.91	0.735738	0.715889	0.685896	0.700793	0.657763	0.65855	0.657095	0.655373	0.701977	0.700504	0.687562	0.692633
1548.84	0.730379	0.710558	0.680891	0.695953	0.653864	0.655046	0.653428	0.652679	0.697958	0.696382	0.684478	0.6904
1550.77	0.705628	0.686496	0.657379	0.672433	0.630993	0.632168	0.63001	0.628306	0.674927	0.672994	0.660779	0.666206
1552.7	0.694808	0.675793	0.647594	0.662746	0.622865	0.624527	0.622709	0.621639	0.665618	0.663944	0.652894	0.658975
1554.63	0.672665	0.654571	0.626267	0.641528	0.605082	0.606702	0.605033	0.603002	0.645765	0.644479	0.633559	0.639259
1556.55	0.662548	0.643771	0.615647	0.631185	0.598658	0.60107	0.599316	0.598242	0.638713	0.636674	0.62653	0.632247
1558.48	0.641708	0.625709	0.597415	0.611899	0.58387	0.587115	0.585635	0.581794	0.622582	0.622777	0.612449	0.616908
1560.41	0.591655	0.578229	0.550513	0.566067	0.534095	0.535338	0.534657	0.528383	0.569893	0.569606	0.557955	0.56009
1562.34	0.59572	0.580996	0.555059	0.571151	0.538613	0.540567	0.540509	0.538247	0.573577	0.572148	0.563029	0.567337
1564.27	0.587876	0.573644	0.548253	0.564205	0.533317	0.535538	0.535612	0.534011	0.566014	0.565017	0.556579	0.561256
1566.2	0.574892	0.560982	0.536022	0.55208	0.523132	0.525519	0.525658	0.524246	0.553719	0.552563	0.544443	0.549015
1568.13	0.570574	0.55679	0.532263	0.548066	0.522108	0.524754	0.525055	0.523898	0.551016	0.549666	0.542367	0.54732
1570.06	0.552307	0.540061	0.515304	0.530958	0.506444	0.508627	0.508841	0.505864	0.532764	0.532221	0.524262	0.527747
1571.99	0.545369	0.5331	0.509068	0.525138	0.500094	0.502492	0.502997	0.501217	0.526002	0.525053	0.517712	0.521445
1573.91	0.549885	0.536916	0.513464	0.529426	0.506078	0.509304	0.509994	0.509413	0.531844	0.530424	0.524105	0.528886
1575.84	0.542902	0.530871	0.506841	0.522655	0.500597	0.504057	0.504847	0.502201	0.525803	0.525238	0.518512	0.52237
1577.77	0.532337	0.520971	0.497048	0.513136	0.490276	0.492922	0.493611	0.490441	0.514595	0.514449	0.507074	0.509875
1579.7	0.534671	0.522891	0.500124	0.516003	0.492956	0.495801	0.49643	0.494917	0.517011	0.516618	0.509875	0.513314
1581.63	0.536042	0.524302	0.501979	0.517653	0.494876	0.497793	0.498533	0.497361	0.518894	0.518569	0.512026	0.515557
1583.56	0.53688	0.525264	0.502886	0.518562	0.496137	0.49875	0.499814	0.49863	0.520116	0.519952	0.513412	0.516804
1585.49	0.539163	0.527534	0.50525	0.520708	0.49854	0.501216	0.502366	0.501163	0.522594	0.522583	0.516071	0.519405
1587.42	0.54246	0.530558	0.508376	0.523635	0.501775	0.504516	0.50559	0.504469	0.526026	0.526032	0.519465	0.52272
1589.34	0.546848	0.534848	0.512611	0.527851	0.506107	0.508889	0.509838	0.508796	0.53066	0.530739	0.524041	0.527162
1591.27	0.551643	0.539382	0.517404	0.532531	0.510577	0.513449	0.514281	0.51333	0.535588	0.53571	0.528828	0.531937
1593.2	0.558329	0.545546	0.52386	0.538846	0.516792	0.519642	0.520564	0.519597	0.54233	0.542395	0.53548	0.538775
1595.13	0.564439	0.551433	0.529579	0.544638	0.522084	0.524629	0.525754	0.524296	0.548255	0.54833	0.541222	0.544431
1597.06	0.571694	0.558502	0.536582	0.551675	0.528163	0.530539	0.531821	0.530473	0.555193	0.555266	0.548047	0.551202
1598.99	0.581134	0.567198	0.54538	0.560485	0.536271	0.538679	0.540017	0.539025	0.564541	0.564416	0.557	0.560267
1600.92	0.592668	0.578031	0.555885	0.571179	0.546381	0.548625	0.549908	0.548901	0.575955	0.575666	0.567995	0.571288
1602.85	0.604284	0.589159	0.566709	0.582077	0.556036	0.558138	0.559407	0.558221	0.587031	0.586892	0.57865	0.581883
1604.77	0.618749	0.602666	0.580474	0.59566	0.568155	0.570408	0.571802	0.570845	0.600743	0.600714	0.592002	0.595385
1606.7	0.635227	0.618054	0.595726	0.610854	0.58244	0.584729	0.586279	0.585342	0.616622	0.61654	0.60735	0.611047
1608.63	0.65273	0.634315	0.611806	0.627138	0.597145	0.599151	0.600646	0.599642	0.633369	0.633077	0.622959	0.62674
1610.56	0.670079	0.650778	0.628409	0.643827	0.611584	0.613399	0.614844	0.614043	0.649512	0.649188	0.638548	0.642173
1612.49	0.691768	0.671096	0.648811	0.664175	0.63036	0.632199	0.633669	0.633383	0.670116	0.669734	0.658693	0.662643
1614.42	0.716842	0.694115	0.671558	0.686768	0.653463	0.656132	0.657372	0.657705	0.694785	0.694001	0.683046	0.68772
1616.35	0.734539	0.711472	0.688392	0.70311	0.668172	0.671207	0.672553	0.671218	0.711548	0.711728	0.699215	0.703302
1618.28	0.749498	0.725809	0.702941	0.717638	0.678539	0.680575	0.681856	0.680064	0.724172	0.724861	0.710287	0.713366
1620.21	0.779018	0.752837	0.730186	0.74488	0.705893	0.708461	0.709551	0.710135	0.752708	0.75229	0.738969	0.742809
1622.13	0.800649	0.77379	0.750505	0.764407	0.725949	0.72915	0.730269	0.730417	0.773555	0.773678	0.760426	0.764402
1624.06	0.809953	0.782797	0.759452	0.77299	0.730411	0.733456	0.734268	0.733001	0.779737	0.781112	0.765645	0.768999
1625.99	0.827075	0.798791	0.775549	0.789326	0.744318	0.747736	0.748417	0.748646	0.794894	0.796069	0.781133	0.784938
1627.92	0.83587	0.807432	0.784307	0.797655	0.749885	0.752784	0.7536	0.75367	0.801268	0.802941	0.787872	0.791737
1629.85	0.84061	0.811367	0.788865	0.802096	0.75036	0.752586	0.753423	0.753824	0.803819	0.804735	0.78945	0.7934
1631.78	0.854153	0.823923	0.801213	0.814342	0.761408	0.764348	0.764838	0.766581	0.817443	0.816864	0.802621	0.807557
1633.71	0.86694	0.836421	0.812578	0.825436	0.774517	0.778334	0.778303	0.78064	0.83197	0.830639	0.817817	0.823417
1635.64	0.855284	0.82662	0.801837	0.814074	0.762911	0.765866	0.765776	0.76434	0.820601	0.821208	0.806397	0.810499
1637.56	0.847914	0.81877	0.795145	0.807394	0.751868	0.753793	0.753363	0.751077	0.809785	0.810765	0.793483	0.797422
1639.49	0.861007	0.830583	0.807605	0.819966	0.763594	0.765579	0.76524	0.765183	0.821274	0.821629	0.805728	0.810395
1641.42	0.865428	0.834821	0.812024	0.824155	0.768063	0.770202	0.769682	0.770316	0.825654	0.825955	0.810763	0.815284
1643.35	0.873506	0.842329	0.819146	0.830957	0.777047	0.779794	0.778637	0.780151	0.835149	0.834858	0.820598	0.825451
1645.28	0.879603	0.849145	0.824249	0.835174	0.785965	0.789465	0.787998	0.788999	0.844534	0.844399	0.83127	0.836107
1647.21	0.857011	0.829466	0.802388	0.813127	0.763994	0.764829	0.763803	0.760059	0.821303	0.823268	0.806548	0.809191
1649.14	0.858589	0.829244	0.803409	0.815172	0.763195	0.764403	0.763173	0.761171	0.821147	0.821941	0.805843	0.808967
1651.07	0.878907	0.848113	0.822425	0.834582	0.78713	0.790298	0.789151	0.789853	0.845278	0.844325	0.832526	0.83712
1653	0.836808	0.811634	0.784612	0.796369	0.752774	0.753172	0.753074	0.749149	0.807135	0.809985	0.796241	0.798878
1654.92	0.808251	0.783629	0.756276	0.768866	0.719014	0.719504	0.718199	0.714075	0.772162	0.775327	0.758775	0.760098
1656.85	0.814861	0.789679	0.762624	0.775666	0.725337	0.727632	0.72629	0.725434	0.777376	0.779776	0.76573	0.767701
1658.78	0.80279	0.778569	0.751522	0.765037	0.71566	0.719103	0.718104	0.718444	0.766403	0.769191	0.756585	0.75871
1660.71	0.787249	0.764119	0.736561	0.750339	0.703346	0.708408	0.707392	0.707858	0.753614	0.756465	0.745011	0.747432
1662.64	0.755876	0.735126	0.706934	0.720602	0.674832	0.679666	0.678518	0.677708	0.723307	0.727403	0.715166	0.716786
1664.57	0.728845	0.709054	0.681165	0.695619	0.649508	0.65422	0.653216	0.652963	0.697017	0.701102	0.68933	0.69081
1666.5	0.722001	0.702537	0.674578	0.689403	0.645575	0.65136	0.650104	0.651323	0.693102	0.696576	0.686815	0.688988
1668.43	0.701382	0.68354	0.654765	0.669413	0.629358	0.63487	0.633432	0.633539	0.675369	0.679588	0.670111	0.672214
1670.35	0.664761	0.648743	0.619611	0.634752	0.594629	0.5994	0.598191	0.59594	0.638128	0.643468	0.632456	0.63356
1672.28	0.646892	0.63092	0.602733	0.618269	0.579006	0.584523	0.583583	0.582691	0.620816	0.625198	0.615614	0.617126
1674.21	0.631693	0.616895	0.589172	0.604461	0.568017	0.573546	0.572934	0.572475	0.607332	0.611695	0.603032	0.604688
1676.14	0.593648	0.580835	0.553301	0.568916	0.534485	0.538895	0.538639	0.536849	0.569459	0.574378	0.565081	0.565462
1678.07	0.581824	0.568984	0.542277	0.557622	0.52548	0.53053	0.530396	0.529945	0.558651	0.563269	0.555315	0.556108
1680	0.564995	0.553011	0.526164	0.541046	0.512057	0.517273	0.516851	0.516285	0.544383	0.548932	0.541141	0.54184
1681.93	0.554422	0.542389	0.515351	0.530349	0.504077	0.509576	0.50918	0.508504	0.536726	0.540704	0.533617	0.534706
1683.86	0.531079	0.521387	0.493354	0.508039	0.482491	0.487506	0.487269	0.483532	0.516355	0.521654	0.514059	0.513763
1685.79	0.501959	0.493335	0.465331	0.480642	0.450999	0.455359	0.455027	0.450667	0.486891	0.49246	0.483765	0.482381
1687.71	0.501234	0.492037	0.465142	0.480251	0.449416	0.454604	0.454574	0.452243	0.487231	0.492408	0.484903	0.484817
1689.64	0.487639	0.479263	0.452644	0.467586	0.435321	0.44019	0.440293	0.4375	0.475179	0.480858	0.473185	0.472786
1691.57	0.475729	0.467346	0.441211	0.45662	0.422322	0.42728	0.427763	0.425706	0.464497	0.470142	0.462814	0.462549
1693.5	0.472896	0.464103	0.438442	0.453598	0.419998	0.425554	0.426061	0.42516	0.464116	0.469416	0.462946	0.463437
1695.43	0.456652	0.449245	0.422921	0.437536	0.406043	0.411447	0.411622	0.408691	0.450803	0.456401	0.449513	0.449359
1697.36	0.436809	0.429271	0.402262	0.417176	0.386298	0.390834	0.39098	0.387054	0.431913	0.436612	0.429393	0.428634
1699.29	0.4275	0.420463	0.39464	0.408973	0.378836	0.383521	0.383972	0.380717	0.423814	0.428609	0.422136	0.42179
1701.22	0.390959	0.385965	0.360187	0.374771	0.34395	0.347446	0.348002	0.342921	0.387045	0.391544	0.38402	0.382905
1703.14	0.384728	0.378762	0.353998	0.36881	0.338342	0.342065	0.342983	0.339603	0.380894	0.384408	0.37795	0.378149
1705.07	0.368182	0.363208	0.339271	0.353671	0.325802	0.329767	0.331022	0.327022	0.365	0.368426	0.362294	0.362788
1707	0.345199	0.340746	0.317822	0.332093	0.306985	0.310301	0.311949	0.307506	0.341206	0.344366	0.338378	0.33847
1708.93	0.332304	0.32798	0.306478	0.320498	0.297747	0.30059	0.30274	0.299285	0.328192	0.331408	0.326252	0.326613
1710.86	0.318345	0.314417	0.293685	0.307603	0.288239	0.290956	0.29341	0.290192	0.314709	0.317734	0.312913	0.313493
1712.79	0.309078	0.305284	0.285023	0.298563	0.28306	0.285837	0.288368	0.285228	0.306737	0.309529	0.304743	0.305575
1714.72	0.299578	0.29598	0.275537	0.288448	0.278548	0.280983	0.283331	0.279415	0.298778	0.301334	0.296295	0.296865
1716.65	0.289078	0.286185	0.265353	0.277785	0.27218	0.274365	0.276696	0.271423	0.288835	0.291234	0.286326	0.286172
1718.58	0.27329	0.271442	0.250787	0.263705	0.258206	0.260329	0.263002	0.256896	0.271527	0.273845	0.269138	0.267909
1720.5	0.267754	0.26551	0.246386	0.259703	0.253534	0.255916	0.25883	0.254608	0.265186	0.267426	0.263249	0.262855
1722.43	0.265614	0.263351	0.245033	0.258154	0.253284	0.255747	0.258588	0.255104	0.26323	0.265586	0.2617	0.261676
1724.36	0.26076	0.258668	0.240449	0.253554	0.249755	0.252139	0.254863	0.251077	0.258216	0.260637	0.256807	0.2564
1726.29	0.259026	0.256728	0.238961	0.252032	0.248706	0.251283	0.254116	0.25085	0.256355	0.258717	0.255161	0.254976
1728.22	0.259038	0.256648	0.238886	0.25166	0.250187	0.252711	0.25539	0.252237	0.257011	0.259224	0.255665	0.255673
1730.15	0.258691	0.256181	0.237673	0.250313	0.251086	0.253491	0.255724	0.251892	0.257442	0.25931	0.255488	0.255255
1732.08	0.260093	0.257327	0.23889	0.251167	0.253877	0.256694	0.258812	0.254835	0.259968	0.261338	0.257796	0.257684
1734.01	0.254797	0.253162	0.233898	0.245954	0.250106	0.252408	0.254709	0.248524	0.255599	0.257122	0.253076	0.251661
1735.93	0.249921	0.247735	0.22868	0.241544	0.244306	0.246193	0.248569	0.243294	0.249188	0.250553	0.246668	0.245336
1737.86	0.251295	0.248611	0.230597	0.243122	0.24639	0.24877	0.250955	0.247038	0.250635	0.25202	0.248626	0.248331
1739.79	0.244329	0.242016	0.223722	0.236239	0.240345	0.242526	0.244567	0.239727	0.243961	0.245479	0.24178	0.241057
1741.72	0.238822	0.23608	0.218127	0.2308	0.235588	0.237278	0.239196	0.234667	0.238619	0.239979	0.236204	0.23559
1743.65	0.232063	0.22926	0.211405	0.223874	0.230338	0.231432	0.233079	0.228136	0.232559	0.233843	0.229818	0.229116
1745.58	0.22461	0.221875	0.20409	0.216576	0.223476	0.224673	0.226358	0.221221	0.225758	0.226709	0.22278	0.222059
1747.51	0.21757	0.215094	0.197418	0.209633	0.217581	0.218971	0.22058	0.215153	0.219792	0.220671	0.216722	0.216013
1749.44	0.208785	0.206596	0.188902	0.201095	0.2097	0.210748	0.212288	0.206191	0.211665	0.212471	0.208328	0.207203
1751.36	0.199094	0.197415	0.180102	0.192636	0.199556	0.200606	0.202353	0.196009	0.201888	0.202658	0.198558	0.19698
1753.29	0.192218	0.19035	0.174167	0.186896	0.191706	0.19293	0.195088	0.18996	0.19431	0.195206	0.191475	0.190306
1755.22	0.189497	0.187547	0.172332	0.184668	0.189293	0.19071	0.193108	0.188757	0.191913	0.192921	0.18932	0.188682
1757.15	0.184364	0.182661	0.167122	0.179476	0.184374	0.185628	0.188045	0.182708	0.187254	0.188158	0.184249	0.183116
1759.08	0.181456	0.179544	0.164358	0.17682	0.181132	0.182577	0.185143	0.180134	0.184315	0.184946	0.181262	0.18039
1761.01	0.179435	0.177813	0.162804	0.174949	0.179693	0.181302	0.183859	0.17868	0.182875	0.183465	0.179816	0.178978
1762.94	0.175515	0.17412	0.158701	0.171232	0.175461	0.176745	0.179392	0.173675	0.178563	0.17923	0.175523	0.174083
1764.87	0.175025	0.173329	0.158575	0.171224	0.174546	0.176101	0.17883	0.174175	0.177632	0.178406	0.174921	0.173996
1766.8	0.175177	0.173514	0.158799	0.171186	0.17531	0.176937	0.17956	0.174756	0.178498	0.179202	0.175486	0.174663
1768.72	0.174706	0.172853	0.157581	0.170104	0.174832	0.176321	0.178959	0.173661	0.178469	0.17894	0.174975	0.17399
1770.65	0.175216	0.173434	0.158057	0.170328	0.175794	0.177615	0.180244	0.174845	0.179443	0.18004	0.176089	0.175324
1772.58	0.173094	0.171922	0.155727	0.168154	0.174058	0.175551	0.17818	0.171442	0.177321	0.178026	0.174063	0.172439
1774.51	0.172173	0.170832	0.155003	0.167751	0.172439	0.17357	0.176374	0.170169	0.175667	0.176301	0.172501	0.170773
1776.44	0.172511	0.170999	0.155914	0.168552	0.172509	0.173656	0.176516	0.171127	0.175744	0.176505	0.172745	0.171357
1778.37	0.173166	0.171496	0.156691	0.169298	0.173219	0.174581	0.177308	0.172227	0.176498	0.177219	0.173525	0.172412
1780.3	0.172994	0.171486	0.156408	0.169021	0.173291	0.174676	0.177385	0.171751	0.176755	0.177354	0.173493	0.172141
1782.23	0.172619	0.171083	0.156016	0.168744	0.172624	0.173872	0.176744	0.171134	0.176108	0.176695	0.172894	0.171531
1784.15	0.173064	0.171588	0.15673	0.169346	0.173239	0.174453	0.177363	0.171975	0.176652	0.177282	0.173478	0.172281
1786.08	0.172563	0.171147	0.156192	0.168947	0.172599	0.173745	0.176592	0.171188	0.17592	0.176724	0.172898	0.171418
1788.01	0.173493	0.171773	0.157033	0.169854	0.173268	0.174561	0.17738	0.172492	0.176568	0.177398	0.173721	0.172537
1789.94	0.175306	0.173494	0.158579	0.171128	0.175747	0.177317	0.179988	0.174856	0.179298	0.179823	0.176002	0.175053
1791.87	0.174823	0.173422	0.157589	0.170097	0.17586	0.177285	0.179784	0.173395	0.179366	0.179764	0.175854	0.174171
1793.8	0.17388	0.172479	0.156457	0.169314	0.174304	0.175568	0.178065	0.171648	0.17784	0.178256	0.174443	0.172483
1795.73	0.174714	0.173133	0.157469	0.170407	0.17493	0.176282	0.178799	0.172843	0.178663	0.178993	0.175122	0.173508
1797.66	0.175106	0.173473	0.158061	0.171043	0.175106	0.176568	0.179181	0.1736	0.179026	0.179372	0.17551	0.174117
1799.59	0.175567	0.173898	0.158484	0.171423	0.175679	0.177203	0.179759	0.174221	0.179606	0.180048	0.176116	0.174693
1801.51	0.175254	0.173757	0.157963	0.171024	0.175423	0.176856	0.179371	0.173256	0.179402	0.179745	0.175617	0.173895
1803.44	0.174841	0.173323	0.157834	0.171157	0.174443	0.175891	0.178677	0.172985	0.178471	0.178928	0.175015	0.173402
1805.37	0.175143	0.173544	0.158408	0.171796	0.17457	0.176053	0.179038	0.173785	0.178452	0.17912	0.175455	0.174019
1807.3	0.175737	0.174026	0.15881	0.172168	0.175207	0.176683	0.179776	0.174422	0.179286	0.179814	0.176071	0.174691
1809.23	0.176155	0.174439	0.159036	0.172303	0.17586	0.177401	0.180394	0.174866	0.179843	0.180354	0.176594	0.175243
1811.16	0.175844	0.17434	0.158634	0.171982	0.175752	0.177276	0.180043	0.17422	0.179597	0.180165	0.176316	0.174732
1813.09	0.175427	0.173914	0.158361	0.171998	0.174925	0.176393	0.179294	0.173703	0.178954	0.179507	0.175715	0.17405
1815.02	0.175843	0.174256	0.159121	0.172762	0.1752	0.176805	0.179877	0.17472	0.17921	0.179839	0.176201	0.174786
1816.94	0.176084	0.174513	0.159303	0.172839	0.175665	0.177118	0.180127	0.17483	0.179593	0.180293	0.176527	0.175051
1818.87	0.176233	0.174611	0.159424	0.17302	0.175646	0.177092	0.18013	0.174886	0.179601	0.180363	0.176667	0.175155
1820.8	0.176674	0.17498	0.15983	0.173453	0.176004	0.177494	0.180549	0.175525	0.180042	0.180729	0.177121	0.175702
1822.73	0.177873	0.176108	0.160908	0.17433	0.177664	0.17907	0.181977	0.177061	0.181593	0.182175	0.178583	0.177284
1824.66	0.177803	0.176318	0.160699	0.174039	0.177918	0.17948	0.182216	0.176527	0.181817	0.182387	0.178697	0.177167
1826.59	0.177921	0.176241	0.16055	0.174159	0.177648	0.179283	0.182153	0.17655	0.181904	0.182261	0.178596	0.1772
1828.52	0.179143	0.177475	0.161916	0.175256	0.179726	0.181019	0.183949	0.178449	0.183562	0.184108	0.180404	0.179143
1830.45	0.178039	0.176766	0.160464	0.174044	0.17867	0.179539	0.182513	0.176065	0.182239	0.182976	0.179141	0.177327
1832.38	0.178248	0.17668	0.16081	0.174751	0.17791	0.178955	0.182169	0.176404	0.181914	0.182493	0.178857	0.177338
1834.3	0.179102	0.177491	0.16216	0.175849	0.178783	0.179992	0.183298	0.177956	0.182889	0.183521	0.179944	0.178647
1836.23	0.179428	0.17791	0.162441	0.176061	0.179206	0.180485	0.183688	0.178291	0.183489	0.184041	0.180377	0.179039
1838.16	0.179554	0.178133	0.1625	0.176235	0.179186	0.180552	0.183607	0.178299	0.18353	0.184148	0.180443	0.179038
1840.09	0.180241	0.178625	0.163044	0.176961	0.179597	0.181122	0.184201	0.179203	0.184148	0.184716	0.181081	0.179793
1842.02	0.182003	0.18019	0.164696	0.178415	0.181942	0.18367	0.186687	0.181549	0.186649	0.186969	0.18329	0.182199
1843.95	0.181494	0.180098	0.163871	0.177519	0.181876	0.183657	0.186688	0.180105	0.186805	0.186985	0.183056	0.181417
1845.88	0.180914	0.1794	0.162878	0.176918	0.180728	0.182212	0.18531	0.178686	0.185791	0.185913	0.181947	0.180019
1847.81	0.181402	0.17984	0.163699	0.177797	0.18109	0.182361	0.18547	0.179524	0.185781	0.186213	0.182295	0.180545
1849.73	0.181189	0.179752	0.163771	0.178103	0.180432	0.18186	0.185167	0.179463	0.1851	0.185698	0.181973	0.180365
1851.66	0.181437	0.17992	0.164174	0.178606	0.180463	0.182	0.185477	0.180043	0.185175	0.185747	0.182197	0.180763
1853.59	0.181625	0.18014	0.164427	0.178832	0.180659	0.182211	0.185658	0.180316	0.185399	0.185998	0.182377	0.18096
1855.52	0.181917	0.180416	0.164648	0.179072	0.180846	0.182474	0.185921	0.180645	0.185686	0.186298	0.182642	0.181248
1857.45	0.182355	0.180838	0.164915	0.179365	0.181346	0.182992	0.18634	0.180985	0.186182	0.186814	0.18309	0.181638
1859.38	0.182635	0.181165	0.165089	0.179638	0.181719	0.183341	0.186571	0.181018	0.186574	0.187163	0.183362	0.181869
1861.31	0.182868	0.181338	0.165294	0.179917	0.181906	0.183493	0.186784	0.181156	0.186762	0.187333	0.183587	0.182106
1863.24	0.183232	0.181573	0.165603	0.180203	0.18205	0.18374	0.187044	0.181601	0.187057	0.18764	0.183942	0.182474
1865.17	0.184404	0.182593	0.166551	0.18094	0.183332	0.18511	0.188337	0.182985	0.188563	0.189038	0.185239	0.183934
1867.09	0.185614	0.18391	0.16739	0.181548	0.185426	0.187122	0.190121	0.184137	0.190417	0.190808	0.186916	0.185559
1869.02	0.184608	0.183384	0.166161	0.18055	0.184641	0.186235	0.189063	0.18218	0.189671	0.189949	0.185987	0.183969
1870.95	0.184037	0.182657	0.165853	0.18053	0.183128	0.184643	0.187781	0.181428	0.188366	0.188739	0.184964	0.182987
1872.88	0.184609	0.183153	0.167077	0.181659	0.183467	0.184954	0.188417	0.182756	0.188522	0.189101	0.185566	0.184008
1874.81	0.185011	0.183593	0.167685	0.182166	0.183763	0.185379	0.188811	0.183346	0.188926	0.18949	0.185994	0.184576
1876.74	0.185563	0.184026	0.168119	0.182583	0.184225	0.18589	0.189206	0.183771	0.189425	0.189965	0.186477	0.185118
1878.67	0.186014	0.184477	0.168561	0.18303	0.184795	0.186372	0.189632	0.184117	0.18994	0.190486	0.186986	0.185575
1880.6	0.186337	0.184827	0.168876	0.183393	0.185039	0.186586	0.189835	0.184363	0.190285	0.19085	0.187355	0.1859
1882.52	0.186798	0.185282	0.169326	0.183906	0.185451	0.187101	0.190343	0.185054	0.190814	0.191429	0.187961	0.18655
1884.45	0.187123	0.185597	0.169518	0.18415	0.185771	0.1874	0.190708	0.185281	0.191259	0.191847	0.188344	0.186854
1886.38	0.187737	0.186085	0.170022	0.184684	0.186305	0.187919	0.191305	0.185889	0.191982	0.192395	0.188927	0.187528
1888.31	0.18851	0.186945	0.170714	0.18522	0.187541	0.189062	0.192418	0.186676	0.193061	0.19348	0.189932	0.188531
1890.24	0.187945	0.186565	0.169779	0.184444	0.186854	0.188241	0.191611	0.185348	0.192368	0.192794	0.189166	0.187383
1892.17	0.188309	0.186726	0.170212	0.185114	0.186746	0.188359	0.19176	0.186049	0.192514	0.192893	0.189367	0.187795
1894.1	0.188927	0.18733	0.170895	0.185758	0.1876	0.189302	0.192604	0.186836	0.193309	0.193722	0.190098	0.188627
1896.03	0.188631	0.187141	0.170452	0.185446	0.187172	0.188847	0.192041	0.186063	0.192921	0.193345	0.18964	0.187961
1897.95	0.188632	0.187144	0.170671	0.185806	0.186935	0.188664	0.192063	0.186322	0.19275	0.19322	0.189607	0.188032
1899.88	0.188826	0.187361	0.170912	0.186095	0.187129	0.188875	0.192427	0.186726	0.192894	0.193399	0.189794	0.188309
1901.81	0.189043	0.187541	0.170989	0.186153	0.187315	0.189111	0.192587	0.186851	0.193076	0.19358	0.189962	0.188399
1903.74	0.189246	0.187659	0.171113	0.186265	0.187468	0.189364	0.192761	0.186925	0.193224	0.19372	0.190096	0.188516
1905.67	0.189567	0.187929	0.171341	0.18655	0.187786	0.189725	0.193131	0.187281	0.193653	0.194095	0.190367	0.188874
1907.6	0.190135	0.18852	0.171741	0.186941	0.188521	0.190499	0.193891	0.188014	0.194494	0.194926	0.191097	0.18956
1909.53	0.190056	0.188576	0.171515	0.186792	0.188495	0.190397	0.193728	0.187628	0.194456	0.194855	0.191017	0.189236
1911.46	0.189927	0.188413	0.171497	0.186863	0.188105	0.189958	0.193344	0.187302	0.19401	0.194493	0.190758	0.188938
1913.39	0.190219	0.188662	0.171919	0.187319	0.188193	0.190165	0.193517	0.187731	0.19413	0.19473	0.191036	0.189387
1915.31	0.191173	0.189489	0.172805	0.188155	0.189287	0.191252	0.194615	0.189012	0.19529	0.195757	0.192051	0.190668
1917.24	0.191487	0.18993	0.173019	0.188128	0.190234	0.191783	0.195194	0.189047	0.195865	0.196405	0.192651	0.191031
1919.17	0.191065	0.189563	0.172429	0.187706	0.18953	0.191085	0.194341	0.188032	0.195332	0.195764	0.192071	0.190225
1921.1	0.19226	0.190512	0.173678	0.188843	0.190785	0.192537	0.19567	0.18971	0.196741	0.197034	0.193416	0.191796
1923.03	0.192215	0.190615	0.173489	0.188587	0.191074	0.192525	0.195668	0.189206	0.196816	0.197167	0.193484	0.191583
1924.96	0.191816	0.190259	0.173287	0.188538	0.189981	0.191534	0.194901	0.188801	0.19601	0.196411	0.192861	0.191033
1926.89	0.192302	0.190757	0.174177	0.189319	0.190312	0.191989	0.195482	0.189818	0.196448	0.196902	0.193438	0.191843
1928.82	0.192548	0.19104	0.174417	0.189638	0.190585	0.192257	0.195792	0.189988	0.196732	0.197198	0.193702	0.192095
1930.74	0.192952	0.191413	0.17475	0.190088	0.190951	0.192588	0.196273	0.190322	0.197154	0.197642	0.194186	0.192574
1932.67	0.193241	0.191689	0.174945	0.190315	0.191344	0.192877	0.196509	0.1905	0.197545	0.197961	0.194485	0.192881
1934.6	0.19346	0.191902	0.175094	0.190483	0.191484	0.193151	0.19661	0.190699	0.197775	0.198131	0.194635	0.193044
1936.53	0.19368	0.192148	0.175293	0.190758	0.191651	0.193331	0.196854	0.190913	0.197981	0.198357	0.194904	0.193252
1938.46	0.194102	0.192419	0.175581	0.191175	0.191952	0.193604	0.197181	0.191353	0.198318	0.198697	0.19521	0.193652
1940.39	0.195127	0.193264	0.176318	0.191876	0.193162	0.195004	0.198353	0.192598	0.199655	0.199921	0.196274	0.194811
1942.32	0.194995	0.193336	0.175871	0.191344	0.193357	0.195143	0.198415	0.191865	0.200037	0.200161	0.196252	0.194396
1944.25	0.194505	0.192884	0.17536	0.191008	0.192476	0.194236	0.197612	0.190977	0.199135	0.199339	0.195521	0.193548
1946.18	0.194745	0.19308	0.175889	0.191524	0.192491	0.194345	0.197821	0.191557	0.199052	0.199354	0.195698	0.193868
1948.1	0.194776	0.193093	0.175992	0.191787	0.19235	0.194232	0.197799	0.191583	0.198901	0.199264	0.195638	0.193944
1950.03	0.194966	0.193219	0.176179	0.192077	0.192442	0.194432	0.197993	0.191829	0.199005	0.199387	0.195726	0.194143
1951.96	0.195151	0.193373	0.176364	0.192199	0.192633	0.194657	0.198184	0.192114	0.199253	0.199564	0.1959	0.194217
1953.89	0.195429	0.193661	0.176546	0.192504	0.192903	0.194997	0.198374	0.192401	0.199551	0.19986	0.196227	0.194512
1955.82	0.195509	0.193759	0.176584	0.192626	0.192971	0.195094	0.198368	0.192374	0.199635	0.199971	0.196318	0.194518
1957.75	0.195605	0.193827	0.176756	0.192811	0.192958	0.195065	0.198539	0.192484	0.199624	0.200082	0.19643	0.194601
1959.68	0.195789	0.194076	0.176973	0.193036	0.193176	0.195297	0.198785	0.192694	0.199786	0.20036	0.19669	0.194881
1961.61	0.196039	0.194327	0.177157	0.193261	0.193499	0.195537	0.198845	0.192909	0.200042	0.200584	0.196892	0.195096
1963.53	0.196564	0.194717	0.177606	0.19365	0.19394	0.195922	0.199343	0.193431	0.20056	0.201017	0.197368	0.195672
1965.46	0.197233	0.195493	0.178245	0.19412	0.194883	0.196947	0.200375	0.194124	0.201614	0.201904	0.198308	0.196631
1967.39	0.197103	0.195497	0.177925	0.193857	0.194814	0.19685	0.200203	0.193476	0.201635	0.201901	0.198144	0.196261
1969.32	0.197085	0.195279	0.177936	0.194031	0.194489	0.196373	0.199795	0.193424	0.201201	0.201653	0.197956	0.196091
1971.25	0.197431	0.195638	0.178566	0.194552	0.19478	0.196714	0.200127	0.194086	0.201512	0.20197	0.198413	0.196671
1973.18	0.197696	0.195988	0.178853	0.194749	0.194934	0.196897	0.200448	0.194275	0.20181	0.202281	0.198692	0.196952
1975.11	0.197965	0.196265	0.179101	0.195047	0.195302	0.197061	0.20074	0.194449	0.202121	0.202552	0.198978	0.197263
1977.04	0.198225	0.196491	0.179405	0.19535	0.195614	0.197278	0.200895	0.194712	0.202435	0.202783	0.199207	0.197521
1978.97	0.198527	0.196761	0.17961	0.195564	0.195872	0.197418	0.20114	0.194985	0.202678	0.203084	0.199447	0.197751
1980.89	0.198796	0.19705	0.179776	0.195834	0.196127	0.197633	0.201371	0.195191	0.202987	0.20332	0.199754	0.198079
1982.82	0.198959	0.197216	0.179946	0.196015	0.19621	0.197839	0.201561	0.19531	0.203272	0.203537	0.199985	0.198273
1984.75	0.19923	0.197426	0.180137	0.196235	0.196374	0.198157	0.201851	0.195556	0.203497	0.203834	0.200261	0.198521
1986.68	0.19962	0.197792	0.180396	0.196593	0.196805	0.198614	0.202257	0.195837	0.203958	0.204306	0.200676	0.198938
1988.61	0.199874	0.197986	0.180461	0.196714	0.197	0.198864	0.202408	0.195941	0.204413	0.204608	0.200912	0.199155
1990.54	0.200346	0.198392	0.180752	0.197014	0.197621	0.199467	0.202928	0.196455	0.205006	0.205185	0.201427	0.199649
1992.47	0.200064	0.198188	0.180265	0.196641	0.197366	0.199089	0.202604	0.195639	0.204701	0.204894	0.200989	0.198926
1994.4	0.199826	0.197848	0.180126	0.196628	0.196623	0.198531	0.202018	0.195344	0.204057	0.204193	0.200492	0.198481
1996.32	0.200082	0.198085	0.180637	0.197061	0.196836	0.198799	0.202395	0.195999	0.204165	0.204395	0.200819	0.198927
1998.25	0.20011	0.198179	0.180608	0.197089	0.196938	0.198894	0.20255	0.19596	0.204231	0.204522	0.20086	0.198923
2000.18	0.200284	0.198226	0.180656	0.197178	0.196886	0.199039	0.202582	0.196041	0.204268	0.204582	0.200901	0.199057
2002.11	0.200419	0.198346	0.180794	0.197377	0.196971	0.199147	0.202682	0.196256	0.204411	0.204713	0.20105	0.199187
2004.04	0.20057	0.198586	0.180964	0.197647	0.197126	0.199315	0.202911	0.196446	0.204588	0.204882	0.201247	0.19931
2005.97	0.200812	0.198813	0.181193	0.19792	0.197332	0.199535	0.203127	0.196616	0.204773	0.205101	0.201406	0.199525
2007.9	0.201012	0.199005	0.181361	0.198135	0.197638	0.199662	0.203273	0.196794	0.204989	0.205316	0.201618	0.199743
2009.83	0.201195	0.199196	0.18153	0.198286	0.197712	0.199813	0.203396	0.197052	0.205171	0.20551	0.201866	0.199967
2011.76	0.201468	0.199438	0.181853	0.198544	0.197958	0.200034	0.203659	0.197182	0.205455	0.205804	0.202106	0.20027
2013.68	0.201957	0.199853	0.182326	0.198976	0.198568	0.200485	0.204245	0.197626	0.205997	0.206288	0.202607	0.200812
2015.61	0.202588	0.200479	0.182825	0.199418	0.199351	0.201237	0.204955	0.198317	0.206847	0.207148	0.203372	0.20154
2017.54	0.202653	0.200705	0.182783	0.199384	0.19956	0.201301	0.204894	0.197995	0.207056	0.207403	0.203485	0.201478
2019.47	0.202644	0.200706	0.182934	0.19961	0.199447	0.201201	0.204816	0.198016	0.20692	0.207205	0.203462	0.201506
2021.4	0.20298	0.200967	0.183415	0.200044	0.199616	0.201463	0.205229	0.198534	0.207217	0.20746	0.203824	0.201957
2023.33	0.203327	0.201253	0.183662	0.200315	0.199807	0.201671	0.205418	0.198701	0.207564	0.207749	0.204137	0.202232
2025.26	0.203551	0.201495	0.183871	0.200574	0.199986	0.201907	0.205555	0.198847	0.207784	0.20792	0.20441	0.202506
2027.19	0.203754	0.201686	0.184094	0.200793	0.200136	0.202134	0.205788	0.198984	0.207943	0.208163	0.20462	0.202734
2029.11	0.203979	0.201793	0.18423	0.200981	0.200273	0.202191	0.205944	0.199115	0.208171	0.20832	0.204771	0.202885
2031.04	0.20419	0.202012	0.184373	0.201133	0.200499	0.202322	0.206073	0.199322	0.208465	0.208504	0.204966	0.203048
2032.97	0.204323	0.202222	0.184474	0.201263	0.200656	0.202499	0.206138	0.19937	0.208651	0.208688	0.205145	0.203156
2034.9	0.204469	0.202431	0.184565	0.201488	0.200693	0.202582	0.206233	0.199545	0.208801	0.208846	0.205228	0.203256
2036.83	0.204628	0.202546	0.184624	0.201613	0.200704	0.202641	0.206356	0.199651	0.208872	0.208996	0.205285	0.203333
2038.76	0.20487	0.20277	0.184793	0.20181	0.200983	0.202928	0.206675	0.199844	0.209128	0.209182	0.205587	0.203592
2040.69	0.205085	0.202994	0.184875	0.201971	0.201198	0.203173	0.206878	0.19986	0.209434	0.209336	0.205744	0.203688
2042.62	0.205071	0.202888	0.18473	0.201916	0.200965	0.203033	0.206739	0.199488	0.209262	0.209214	0.205535	0.203457
2044.54	0.205046	0.202866	0.18481	0.202056	0.20085	0.203	0.206666	0.199654	0.209127	0.209196	0.2055	0.203464
2046.47	0.205063	0.202906	0.184897	0.20218	0.200904	0.203014	0.206674	0.199867	0.209161	0.209278	0.205545	0.203532
2048.4	0.205169	0.202936	0.184989	0.202213	0.200944	0.203057	0.206758	0.199891	0.209189	0.209316	0.205624	0.203564
2050.33	0.205292	0.203007	0.1851	0.202358	0.201005	0.203255	0.206846	0.200017	0.20927	0.20944	0.205754	0.203689
2052.26	0.205385	0.203146	0.185201	0.202536	0.201164	0.203358	0.206955	0.200157	0.209332	0.209563	0.205841	0.203844
2054.19	0.205592	0.203347	0.185378	0.202713	0.201383	0.203509	0.207141	0.200279	0.209499	0.209765	0.206031	0.204032
2056.12	0.205849	0.203543	0.18551	0.202981	0.201571	0.203699	0.20737	0.200357	0.209728	0.210017	0.206258	0.204331
2058.05	0.206082	0.203847	0.185781	0.203304	0.201866	0.203889	0.207645	0.200516	0.210052	0.210268	0.206532	0.204609
2059.98	0.206276	0.204089	0.18601	0.203437	0.202072	0.204144	0.207773	0.200688	0.210328	0.210449	0.206753	0.20478
2061.9	0.206528	0.20432	0.186217	0.203612	0.202294	0.204505	0.208048	0.201138	0.210626	0.21076	0.207095	0.205149
2063.83	0.206892	0.20469	0.186524	0.203852	0.202728	0.204934	0.208449	0.201439	0.211172	0.211315	0.207602	0.20555
2065.76	0.206965	0.204778	0.186579	0.203831	0.202766	0.204863	0.208373	0.201172	0.211246	0.211361	0.207708	0.205493
2067.69	0.207082	0.204898	0.186813	0.204078	0.202799	0.204805	0.208461	0.201422	0.211247	0.21135	0.207777	0.205683
2069.62	0.207407	0.205206	0.187106	0.204427	0.203044	0.20503	0.208758	0.201744	0.211557	0.211637	0.208006	0.206058
2071.55	0.207576	0.205408	0.18729	0.204597	0.203248	0.205262	0.208995	0.201877	0.211807	0.211853	0.208214	0.206267
2073.48	0.207675	0.205533	0.18747	0.204717	0.203385	0.205399	0.209074	0.201966	0.212046	0.212041	0.208394	0.206413
2075.41	0.207752	0.205623	0.187484	0.20479	0.203453	0.205422	0.209067	0.201974	0.21213	0.21216	0.20849	0.206483
2077.33	0.207872	0.205689	0.187552	0.204906	0.203497	0.205417	0.209177	0.202047	0.212142	0.212236	0.208562	0.206567
2079.26	0.208015	0.205806	0.187656	0.205031	0.203582	0.20545	0.209296	0.202152	0.212271	0.212279	0.208621	0.206625
2081.19	0.208191	0.205975	0.187758	0.20522	0.203737	0.205677	0.209408	0.202226	0.21246	0.212403	0.208786	0.206782
2083.12	0.208351	0.20612	0.187769	0.205403	0.203745	0.205796	0.209466	0.202248	0.212607	0.212511	0.208865	0.206889
2085.05	0.208518	0.206248	0.187793	0.205544	0.20383	0.205841	0.20959	0.202376	0.212741	0.212587	0.208946	0.206926
2086.98	0.208589	0.206248	0.187801	0.205597	0.203875	0.20597	0.209679	0.202549	0.212812	0.212703	0.209066	0.206924
2088.91	0.208618	0.206273	0.187757	0.205567	0.2039	0.206147	0.209735	0.202553	0.212837	0.212785	0.209085	0.206915
2090.84	0.208488	0.20618	0.187586	0.205456	0.203734	0.205949	0.209616	0.202275	0.212617	0.212622	0.208888	0.206766
2092.77	0.208517	0.206133	0.187661	0.20554	0.203589	0.205817	0.20951	0.202264	0.212522	0.212543	0.208755	0.206667
2094.69	0.208665	0.206238	0.187793	0.205681	0.203741	0.206003	0.209554	0.202314	0.21265	0.212629	0.208867	0.206744
2096.62	0.208751	0.206401	0.187821	0.205763	0.203952	0.206064	0.209761	0.202389	0.212773	0.21272	0.209039	0.206837
2098.55	0.208915	0.206544	0.187973	0.205889	0.203979	0.206176	0.209937	0.202554	0.212914	0.212878	0.209184	0.206977
2100.48	0.209026	0.206608	0.18805	0.20599	0.20399	0.206273	0.209994	0.202714	0.213003	0.212986	0.209279	0.207124
2102.41	0.209098	0.206735	0.188112	0.206128	0.204142	0.206294	0.210091	0.202804	0.213051	0.213127	0.209344	0.207272
2104.34	0.209146	0.206849	0.188235	0.20625	0.204278	0.206359	0.210239	0.202793	0.213104	0.213247	0.209459	0.207441
2106.27	0.209313	0.206934	0.18839	0.206335	0.204456	0.206512	0.210419	0.202928	0.213276	0.213341	0.209624	0.207577
2108.2	0.209475	0.207034	0.188573	0.206507	0.204592	0.206682	0.210469	0.203074	0.213455	0.213514	0.20979	0.207696
2110.12	0.209644	0.20724	0.188777	0.206761	0.204827	0.206906	0.210675	0.203229	0.213659	0.213748	0.21006	0.207983
2112.05	0.209922	0.207542	0.189	0.206946	0.205144	0.207224	0.21099	0.203463	0.213967	0.21399	0.210391	0.208342
2113.98	0.21021	0.207779	0.189245	0.207045	0.205429	0.207483	0.211195	0.20366	0.214263	0.214233	0.210643	0.208611
2115.91	0.210298	0.207827	0.189231	0.207137	0.205492	0.207469	0.21122	0.203579	0.214319	0.214292	0.210698	0.208673
2117.84	0.210305	0.20788	0.189249	0.207305	0.205491	0.207387	0.211252	0.203624	0.214324	0.214291	0.210695	0.20867
2119.77	0.210334	0.207894	0.189369	0.2074	0.205511	0.207409	0.211294	0.203669	0.214403	0.214356	0.210715	0.208687
2121.7	0.21038	0.207906	0.189402	0.207408	0.205553	0.207492	0.211425	0.203667	0.214436	0.21443	0.210771	0.208682
2123.63	0.210386	0.20798	0.189407	0.207417	0.205646	0.207577	0.211571	0.203785	0.214527	0.214501	0.210872	0.208773
2125.56	0.210477	0.208086	0.189432	0.207478	0.205637	0.207689	0.211505	0.20386	0.21464	0.214563	0.210902	0.208854
2127.48	0.21068	0.208251	0.189578	0.20766	0.205701	0.207832	0.211571	0.203884	0.214783	0.214639	0.210959	0.20887
2129.41	0.210736	0.208193	0.189554	0.20778	0.205767	0.207824	0.211761	0.203872	0.214821	0.214676	0.211029	0.208861
2131.34	0.210714	0.208123	0.189465	0.207735	0.205702	0.207825	0.21176	0.203903	0.214765	0.214688	0.211006	0.208761
2133.27	0.210691	0.208159	0.189402	0.207677	0.205596	0.207847	0.211693	0.20385	0.214715	0.214587	0.210953	0.208704
2135.2	0.210644	0.208147	0.189242	0.207653	0.205565	0.207839	0.211683	0.203723	0.214707	0.214538	0.210906	0.208626
2137.13	0.210564	0.208172	0.189129	0.2077	0.205555	0.207796	0.211491	0.203693	0.214662	0.214526	0.210788	0.20846
2139.06	0.210588	0.208224	0.189166	0.207733	0.205635	0.207783	0.211494	0.20375	0.214625	0.214523	0.210773	0.20845
2140.99	0.210735	0.208287	0.189225	0.207707	0.205598	0.207849	0.211661	0.203777	0.214652	0.214584	0.21085	0.208542
2142.91	0.210867	0.208415	0.189274	0.207837	0.205607	0.20799	0.211857	0.20395	0.214761	0.214754	0.210963	0.208688
2144.84	0.210956	0.20848	0.189368	0.207936	0.205785	0.208126	0.212025	0.20404	0.214888	0.214841	0.211075	0.208756
2146.77	0.211008	0.208483	0.189406	0.207933	0.205872	0.20817	0.212017	0.203988	0.214938	0.214885	0.211156	0.208823
2148.7	0.211016	0.20853	0.189457	0.207998	0.205828	0.208168	0.212003	0.203982	0.214938	0.21494	0.211164	0.208824
2150.63	0.211065	0.208634	0.189564	0.208096	0.205831	0.208189	0.212057	0.204002	0.214958	0.214987	0.211175	0.208874
2152.56	0.21118	0.208733	0.189668	0.208222	0.205988	0.208301	0.212251	0.204159	0.215064	0.215165	0.211309	0.209031
2154.49	0.211302	0.208931	0.189856	0.208389	0.206216	0.208465	0.212517	0.20442	0.215243	0.215349	0.211551	0.209222
2156.42	0.211491	0.209172	0.190101	0.208652	0.20649	0.208697	0.212754	0.204664	0.215489	0.21555	0.211823	0.209498
2158.35	0.211743	0.20943	0.190336	0.208984	0.206721	0.208998	0.21307	0.204983	0.215812	0.215799	0.21205	0.209787
2160.27	0.211961	0.209694	0.190549	0.209245	0.206931	0.209232	0.213213	0.205224	0.216101	0.216047	0.212319	0.210057
2162.2	0.21216	0.209797	0.190657	0.209354	0.207024	0.20931	0.213248	0.205283	0.216351	0.216261	0.212535	0.210262
2164.13	0.212279	0.209844	0.190688	0.209371	0.207091	0.209294	0.213307	0.205314	0.216428	0.216325	0.212624	0.210329
2166.06	0.212289	0.209946	0.190809	0.209404	0.207267	0.209302	0.213366	0.20531	0.216405	0.216333	0.2127	0.210349
2167.99	0.212332	0.21007	0.190908	0.20946	0.207337	0.209409	0.213533	0.205291	0.216466	0.216427	0.21282	0.210443
2169.92	0.212413	0.210192	0.191004	0.209592	0.207371	0.20957	0.213644	0.205496	0.216628	0.216582	0.212995	0.210571
2171.85	0.212515	0.210414	0.191133	0.209737	0.207455	0.209716	0.213799	0.205748	0.2168	0.216792	0.213178	0.210753
2173.78	0.212677	0.210633	0.19121	0.209918	0.207588	0.209795	0.213967	0.205765	0.21694	0.21697	0.213287	0.210906
2175.7	0.21283	0.210632	0.191295	0.210066	0.207709	0.209845	0.214063	0.205712	0.217098	0.21703	0.213342	0.210984
2177.63	0.212844	0.210617	0.191277	0.210046	0.207652	0.209848	0.214039	0.205769	0.217084	0.217088	0.213363	0.210909
2179.56	0.212828	0.210654	0.191188	0.210027	0.207562	0.209796	0.213975	0.205728	0.217027	0.217082	0.213239	0.210758
2181.49	0.212786	0.210585	0.191106	0.210052	0.207538	0.209803	0.213987	0.205607	0.216978	0.216926	0.21309	0.210636
2183.42	0.212734	0.210466	0.191006	0.210037	0.207443	0.209709	0.213946	0.205646	0.216856	0.216782	0.213045	0.210537
2185.35	0.212806	0.210452	0.19098	0.210105	0.207335	0.209702	0.213863	0.205749	0.216823	0.216799	0.213073	0.210503
2187.28	0.212892	0.210628	0.190946	0.210169	0.207331	0.209817	0.213858	0.205786	0.216849	0.216914	0.213111	0.210595
2189.21	0.213029	0.210759	0.190993	0.210206	0.20741	0.209941	0.214079	0.205905	0.216921	0.217105	0.213131	0.210697
2191.13	0.213116	0.210766	0.191071	0.210249	0.207603	0.210004	0.214258	0.205945	0.217034	0.217256	0.213185	0.210729
2193.06	0.213141	0.210858	0.191081	0.210291	0.207696	0.210065	0.214182	0.205888	0.217082	0.217235	0.213264	0.210805
2194.99	0.213129	0.210846	0.191125	0.210321	0.207621	0.210165	0.214145	0.205811	0.217098	0.217211	0.213295	0.210763
2196.92	0.213048	0.210776	0.191119	0.210296	0.207704	0.210171	0.214302	0.205794	0.217111	0.217175	0.213264	0.210716
2198.85	0.213035	0.21088	0.191138	0.210321	0.207812	0.210123	0.214329	0.205833	0.217126	0.217167	0.213261	0.210783
2200.78	0.213152	0.210995	0.191248	0.210497	0.20784	0.210133	0.214349	0.205998	0.217158	0.217256	0.213388	0.210861
2202.71	0.213328	0.211103	0.191365	0.210705	0.208136	0.210331	0.214604	0.206347	0.217353	0.217404	0.213605	0.211077
2204.64	0.213495	0.211339	0.19165	0.210837	0.208407	0.210616	0.214748	0.206483	0.2176	0.21762	0.21389	0.211418
2206.57	0.213655	0.211607	0.191903	0.210939	0.208439	0.210803	0.214877	0.206622	0.217739	0.217819	0.214116	0.211692
2208.49	0.213811	0.211758	0.192009	0.211014	0.208541	0.210908	0.215033	0.206802	0.217867	0.218006	0.214281	0.211861
2210.42	0.213916	0.211761	0.192111	0.211013	0.208691	0.21096	0.215149	0.206759	0.218026	0.218139	0.214382	0.211976
2212.35	0.213946	0.211842	0.192077	0.211071	0.208709	0.211035	0.215235	0.206662	0.218095	0.218161	0.214432	0.212039
2214.28	0.214022	0.211948	0.192114	0.211151	0.208669	0.211094	0.215278	0.206716	0.218116	0.218183	0.214459	0.212059
2216.21	0.214129	0.212042	0.192258	0.21121	0.20882	0.211138	0.215314	0.206753	0.218194	0.218293	0.214478	0.212112
2218.14	0.214205	0.212174	0.192301	0.211338	0.208991	0.211287	0.215433	0.206843	0.218283	0.218424	0.214623	0.212184
2220.07	0.214304	0.212238	0.192364	0.21151	0.209063	0.211453	0.215599	0.207039	0.218509	0.218537	0.214777	0.212276
2222	0.214381	0.21233	0.192443	0.211646	0.209172	0.211601	0.215719	0.207076	0.218714	0.218628	0.214846	0.212377
2223.92	0.214433	0.212433	0.192473	0.211733	0.209263	0.211753	0.215896	0.207149	0.218798	0.218702	0.214895	0.212482
2225.85	0.214497	0.212494	0.192465	0.211806	0.209302	0.211814	0.215964	0.207171	0.218804	0.21869	0.214911	0.212462
2227.78	0.214531	0.212519	0.192367	0.211732	0.20923	0.211692	0.215876	0.207155	0.218712	0.218657	0.214898	0.212344
2229.71	0.214504	0.212475	0.192254	0.211713	0.209057	0.211587	0.215842	0.207169	0.218624	0.218662	0.214867	0.212249
2231.64	0.214453	0.212489	0.192281	0.211883	0.209018	0.211598	0.215865	0.207092	0.218575	0.218638	0.214803	0.212133
2233.57	0.214476	0.212544	0.192325	0.211993	0.209051	0.211721	0.215924	0.207034	0.218548	0.218655	0.214735	0.2121
2235.5	0.214615	0.21259	0.19231	0.211946	0.209166	0.211845	0.21609	0.207192	0.218525	0.218786	0.214826	0.212198
2237.43	0.214787	0.212766	0.192428	0.212014	0.209221	0.211991	0.216208	0.207393	0.218624	0.218938	0.214949	0.212299
2239.36	0.214924	0.212893	0.192579	0.212232	0.209257	0.212158	0.216366	0.207426	0.218816	0.219047	0.215031	0.212396
2241.28	0.214978	0.212929	0.1927	0.212336	0.209399	0.212206	0.216452	0.2074	0.218936	0.219121	0.215184	0.212583
2243.21	0.214997	0.213008	0.192741	0.212423	0.209518	0.212242	0.21649	0.207532	0.218919	0.219203	0.215288	0.212742
2245.14	0.215075	0.213086	0.192703	0.212526	0.209674	0.212313	0.216615	0.207666	0.218953	0.219264	0.215396	0.212804
2247.07	0.215201	0.213106	0.192794	0.212643	0.20984	0.21239	0.216717	0.207637	0.219046	0.219359	0.215491	0.212942
2249	0.215244	0.213255	0.192952	0.212771	0.209891	0.212601	0.216847	0.207809	0.219107	0.21956	0.215596	0.213165
2250.93	0.215351	0.213486	0.193098	0.21294	0.209992	0.212739	0.217032	0.208092	0.219215	0.219803	0.215819	0.213415
2252.86	0.215601	0.213731	0.193337	0.213194	0.210173	0.212752	0.217186	0.208273	0.219404	0.22007	0.216141	0.21376
2254.79	0.215791	0.21394	0.193652	0.213483	0.210353	0.212988	0.217416	0.208498	0.219683	0.220297	0.216444	0.214134
2256.71	0.216052	0.214081	0.193949	0.213712	0.21057	0.213273	0.217702	0.208698	0.219844	0.220541	0.216697	0.214435
2258.64	0.216255	0.214294	0.194122	0.213847	0.210722	0.213438	0.217889	0.208816	0.219992	0.220751	0.216931	0.214751
2260.57	0.216213	0.214461	0.194218	0.213992	0.210907	0.213571	0.217994	0.20895	0.220122	0.220883	0.217067	0.214937
2262.5	0.216203	0.21452	0.194355	0.21416	0.210996	0.213623	0.218003	0.20901	0.220134	0.221024	0.21716	0.215047
2264.43	0.216302	0.214598	0.194383	0.214261	0.211	0.213677	0.218012	0.208912	0.220107	0.221078	0.217247	0.215162
2266.36	0.216407	0.214695	0.194428	0.21439	0.211015	0.213724	0.218045	0.209007	0.220159	0.221162	0.21734	0.215215
2268.29	0.216509	0.214877	0.194496	0.214587	0.211061	0.213781	0.218134	0.209216	0.220305	0.221292	0.217434	0.215373
2270.22	0.216621	0.215095	0.194571	0.214736	0.211138	0.213938	0.218355	0.209261	0.220439	0.221361	0.217505	0.215581
2272.15	0.216753	0.215184	0.194728	0.214811	0.211301	0.214078	0.218581	0.209283	0.220542	0.221486	0.217597	0.215656
2274.07	0.216925	0.215261	0.194752	0.214875	0.211312	0.214233	0.218675	0.209365	0.220691	0.221646	0.217714	0.215657
2276	0.217032	0.21542	0.194756	0.214988	0.211262	0.214342	0.218766	0.20943	0.220818	0.221721	0.217744	0.215666
2277.93	0.217108	0.215574	0.194809	0.215063	0.211379	0.214357	0.218896	0.209525	0.220837	0.22174	0.217807	0.21565
2279.86	0.217139	0.215563	0.194762	0.215053	0.211403	0.214359	0.218964	0.209548	0.220875	0.221758	0.217801	0.215588
2281.79	0.217277	0.215613	0.194791	0.215116	0.211556	0.214575	0.218956	0.20962	0.221023	0.221798	0.21778	0.215456
2283.72	0.217513	0.215792	0.194935	0.215314	0.211773	0.214833	0.218969	0.209918	0.221119	0.221955	0.217977	0.2156
2285.65	0.217642	0.215973	0.195096	0.215606	0.211856	0.214941	0.219114	0.210045	0.221066	0.222211	0.218207	0.216065
2287.58	0.217713	0.216162	0.195351	0.215967	0.211881	0.214977	0.219314	0.210048	0.22098	0.222517	0.218416	0.216597
2289.5	0.217862	0.216329	0.195655	0.216353	0.211912	0.215034	0.21955	0.210229	0.220898	0.222773	0.218715	0.217238
2291.43	0.217972	0.21639	0.195873	0.216619	0.21199	0.21523	0.219757	0.210487	0.220841	0.223041	0.219085	0.217854
2293.36	0.218064	0.216506	0.196075	0.216894	0.212033	0.21541	0.219934	0.210574	0.220778	0.223397	0.219371	0.218494
2295.29	0.218134	0.216646	0.19623	0.217173	0.212033	0.215396	0.220002	0.210553	0.220607	0.223651	0.219626	0.219216
2297.22	0.218055	0.21678	0.196399	0.217453	0.212059	0.215466	0.219954	0.21057	0.220437	0.223877	0.219835	0.219956
2299.15	0.218153	0.216971	0.19664	0.217895	0.212049	0.215633	0.220194	0.210647	0.220331	0.224211	0.220053	0.220693
2301.08	0.21832	0.217089	0.196977	0.218339	0.212026	0.215693	0.220511	0.210928	0.220184	0.224545	0.220429	0.221407
2303.01	0.218398	0.217278	0.19746	0.218875	0.212083	0.215947	0.220735	0.2112	0.220058	0.22495	0.220809	0.222319
2304.94	0.218554	0.217519	0.197869	0.219462	0.212193	0.216201	0.221036	0.21144	0.219825	0.225476	0.221224	0.223602
2306.86	0.218532	0.217638	0.198135	0.219988	0.211985	0.216086	0.221134	0.211601	0.219307	0.225957	0.22173	0.224975
2308.79	0.218293	0.21767	0.198316	0.22047	0.211784	0.215846	0.221141	0.211701	0.218611	0.226367	0.222103	0.226141
2310.72	0.218059	0.217526	0.19842	0.220792	0.2115	0.215665	0.22121	0.211717	0.217893	0.22659	0.222198	0.227147
2312.65	0.217678	0.217208	0.198383	0.22093	0.210903	0.215478	0.221063	0.21131	0.217174	0.226534	0.222037	0.227703
2314.58	0.217388	0.2171	0.198397	0.221103	0.210295	0.215275	0.220903	0.211012	0.21647	0.226409	0.221966	0.228002
2316.51	0.217299	0.217224	0.198681	0.221653	0.209949	0.215314	0.221026	0.211261	0.215577	0.226582	0.22235	0.229248
2318.44	0.216929	0.216978	0.198827	0.222302	0.209649	0.214913	0.220795	0.211241	0.214001	0.226907	0.22272	0.230991
2320.37	0.216268	0.2164	0.198871	0.222653	0.208841	0.214236	0.220326	0.210848	0.212203	0.227103	0.222749	0.23246
2322.29	0.215681	0.215934	0.198836	0.222739	0.207877	0.213732	0.220125	0.210396	0.21064	0.22687	0.222663	0.233513
2324.22	0.215267	0.215596	0.198716	0.222671	0.207069	0.213249	0.219872	0.210306	0.209529	0.226554	0.222556	0.233897
2326.15	0.214902	0.215445	0.198792	0.223082	0.206231	0.213035	0.220065	0.21065	0.208864	0.226637	0.222616	0.234498
2328.08	0.214449	0.215349	0.198827	0.223683	0.205585	0.212892	0.22016	0.210637	0.207763	0.226573	0.222769	0.235633
2330.01	0.213633	0.214848	0.198527	0.223526	0.204932	0.212256	0.219418	0.209991	0.206206	0.226279	0.222616	0.236201
2331.94	0.213147	0.214231	0.198121	0.223147	0.203891	0.211454	0.218938	0.209471	0.205327	0.225969	0.221939	0.235849
2333.87	0.213236	0.21418	0.198175	0.223124	0.203398	0.211608	0.218978	0.209804	0.20515	0.225941	0.221576	0.235837
2335.8	0.213182	0.214322	0.198364	0.223523	0.203308	0.211799	0.219179	0.209992	0.204615	0.226033	0.221945	0.236663
2337.72	0.21301	0.214429	0.198534	0.224027	0.203291	0.211666	0.219305	0.21001	0.204006	0.226103	0.222393	0.237362
2339.65	0.213055	0.21452	0.198898	0.224349	0.203352	0.21171	0.219486	0.209994	0.203864	0.22629	0.22274	0.238003
2341.58	0.213128	0.214549	0.198951	0.224419	0.203412	0.21181	0.2195	0.209688	0.203708	0.226403	0.22282	0.238452
2343.51	0.21324	0.214783	0.198821	0.224329	0.203669	0.211968	0.219451	0.209616	0.204348	0.22666	0.222832	0.238145
2345.44	0.21306	0.214678	0.198	0.223168	0.203817	0.211342	0.218606	0.208308	0.205329	0.225902	0.221779	0.235243
2347.37	0.215099	0.21596	0.198175	0.222881	0.206209	0.21286	0.219555	0.209092	0.209332	0.226208	0.221966	0.232739
2349.3	0.217765	0.218128	0.200523	0.225016	0.209159	0.215874	0.222385	0.212671	0.212581	0.228726	0.224633	0.235523
2351.23	0.217393	0.218136	0.201794	0.226727	0.208227	0.216133	0.223258	0.213784	0.210258	0.229838	0.225946	0.239706
2353.16	0.215508	0.216647	0.201395	0.227018	0.205586	0.214455	0.222171	0.212534	0.20603	0.22932	0.225739	0.242162
2355.08	0.213855	0.215699	0.201222	0.227243	0.203701	0.21301	0.221011	0.211704	0.202865	0.229178	0.225616	0.244493
2357.01	0.212653	0.214977	0.201069	0.227277	0.202213	0.211703	0.22034	0.210542	0.200517	0.228832	0.225364	0.246167
2358.94	0.212164	0.214594	0.200779	0.22725	0.201328	0.211279	0.220347	0.209615	0.199423	0.22868	0.225399	0.246786
2360.87	0.211782	0.21429	0.200313	0.227122	0.200607	0.210798	0.220215	0.209605	0.199168	0.228925	0.225047	0.246298
2362.8	0.211923	0.214631	0.200407	0.226828	0.201319	0.210817	0.220069	0.209921	0.199626	0.228552	0.224707	0.245275
2364.73	0.212216	0.215095	0.199951	0.226315	0.201688	0.211374	0.220025	0.209983	0.201439	0.228011	0.223999	0.24336
2366.66	0.213178	0.215435	0.199374	0.225932	0.203486	0.211844	0.220148	0.209743	0.203523	0.228426	0.224043	0.241132
2368.59	0.21459	0.21629	0.199475	0.225522	0.205911	0.212716	0.220578	0.20988	0.205745	0.228192	0.224293	0.238968
2370.51	0.215992	0.217484	0.19981	0.225154	0.207112	0.214064	0.221517	0.210584	0.209275	0.227962	0.224263	0.236533
2372.44	0.217259	0.218488	0.200102	0.224782	0.208371	0.215501	0.22244	0.211048	0.212941	0.228221	0.2243	0.233931
2374.37	0.218629	0.219486	0.200322	0.224361	0.21035	0.216702	0.223127	0.211865	0.216203	0.228682	0.224418	0.231702
2376.3	0.22011	0.220499	0.200613	0.224104	0.212237	0.217837	0.223728	0.21257	0.219033	0.229037	0.224595	0.229816
2378.23	0.221422	0.221433	0.200893	0.223911	0.213987	0.2189	0.22436	0.212913	0.221575	0.22921	0.224877	0.228123
2380.16	0.22258	0.222304	0.200983	0.223675	0.215704	0.219768	0.224888	0.213583	0.223821	0.229471	0.225061	0.226571
2382.09	0.223713	0.223091	0.201155	0.223511	0.217113	0.22062	0.225442	0.214488	0.225785	0.229732	0.225188	0.225069
2384.02	0.224594	0.223742	0.201402	0.223485	0.218013	0.221368	0.226132	0.215281	0.227507	0.229919	0.225446	0.223951
2385.95	0.225281	0.224273	0.201741	0.223643	0.218607	0.222002	0.226763	0.216013	0.228712	0.230173	0.225782	0.223391
2387.87	0.225922	0.224747	0.202111	0.223954	0.21921	0.222556	0.227183	0.216473	0.22943	0.230432	0.226158	0.223305
2389.8	0.226401	0.225168	0.202539	0.224284	0.219711	0.222964	0.227544	0.216916	0.230085	0.230728	0.226615	0.223527
2391.73	0.226792	0.225608	0.202945	0.224527	0.220031	0.22332	0.227894	0.21729	0.2306	0.231119	0.227082	0.223803
2393.66	0.227101	0.225908	0.203303	0.224712	0.220279	0.223636	0.228142	0.217508	0.230958	0.23146	0.227368	0.22414
2395.59	0.227375	0.226128	0.203618	0.224976	0.220562	0.223728	0.228415	0.217748	0.231269	0.231763	0.22764	0.224412
2397.52	0.227651	0.226436	0.203829	0.225206	0.220813	0.223854	0.228545	0.217945	0.23153	0.231996	0.227932	0.22465
2399.45	0.227841	0.22666	0.203953	0.225321	0.221015	0.224077	0.228635	0.218069	0.231746	0.232162	0.228085	0.224886
2401.38	0.227977	0.226867	0.204049	0.225483	0.221256	0.224344	0.228884	0.21816	0.23196	0.232339	0.228318	0.225096
2403.3	0.22816	0.227071	0.204259	0.225775	0.221336	0.224553	0.229061	0.218374	0.232222	0.232516	0.228656	0.225327
2405.23	0.228494	0.227345	0.204555	0.22615	0.221526	0.224725	0.229252	0.218661	0.232547	0.232906	0.228909	0.225542
2407.16	0.228892	0.227764	0.2049	0.226487	0.22189	0.225047	0.229537	0.218963	0.232971	0.233313	0.229209	0.225876
2409.09	0.229216	0.228105	0.20519	0.226807	0.222201	0.225389	0.229801	0.219311	0.233351	0.233574	0.229553	0.226211
2411.02	0.229497	0.228337	0.205439	0.227061	0.222368	0.225602	0.230051	0.219456	0.233552	0.233848	0.229808	0.226462
2412.95	0.229721	0.228572	0.205559	0.227348	0.222319	0.225674	0.230276	0.219486	0.233673	0.234052	0.230008	0.226665
2414.88	0.229889	0.228781	0.205555	0.227521	0.222404	0.225747	0.230381	0.219621	0.233843	0.234197	0.230112	0.226744
2416.81	0.230045	0.22886	0.205621	0.227564	0.222681	0.22584	0.230468	0.219631	0.233992	0.234258	0.230225	0.226824
2418.74	0.230169	0.228907	0.205673	0.22768	0.222853	0.225959	0.230611	0.219698	0.234121	0.234321	0.230281	0.226901
2420.66	0.230272	0.229069	0.205826	0.227793	0.222906	0.226226	0.230845	0.219955	0.234264	0.234505	0.230329	0.226943
2422.59	0.23046	0.229301	0.206098	0.228042	0.223164	0.22656	0.231186	0.220153	0.234423	0.234749	0.230551	0.227053
2424.52	0.230808	0.22961	0.206341	0.22849	0.223419	0.226829	0.231463	0.22039	0.234739	0.235006	0.23088	0.227351
2426.45	0.231204	0.229949	0.206702	0.228851	0.2237	0.227122	0.231778	0.220649	0.235107	0.235303	0.231243	0.22772
2428.38	0.231597	0.230297	0.207022	0.229101	0.224132	0.227416	0.23202	0.220931	0.23537	0.235617	0.231513	0.228011
2430.31	0.231918	0.230617	0.207153	0.229373	0.22432	0.227662	0.232193	0.221259	0.235646	0.2359	0.23175	0.228246
2432.24	0.232121	0.230866	0.207287	0.229613	0.224426	0.227913	0.232487	0.221547	0.235898	0.236138	0.231991	0.228434
2434.17	0.232313	0.231081	0.207535	0.229834	0.224587	0.228061	0.232643	0.221713	0.236054	0.236423	0.232211	0.22871
2436.09	0.232549	0.231319	0.207858	0.230056	0.224783	0.228292	0.23289	0.221867	0.236291	0.236701	0.232447	0.229032
2438.02	0.232946	0.231704	0.208129	0.230374	0.225175	0.228645	0.233269	0.222093	0.236593	0.236995	0.232746	0.229321
2439.95	0.233452	0.232154	0.208469	0.230771	0.225526	0.228948	0.233535	0.222312	0.236935	0.237395	0.233162	0.229748
2441.88	0.233837	0.232556	0.209009	0.231187	0.225799	0.229189	0.23383	0.222723	0.237485	0.23788	0.233668	0.230275
2443.81	0.234219	0.233089	0.209534	0.231679	0.226235	0.229608	0.234271	0.223084	0.23805	0.238384	0.234165	0.230806
2445.74	0.234662	0.233583	0.209907	0.232093	0.226601	0.229995	0.234618	0.22325	0.238475	0.238758	0.234617	0.231332
2447.67	0.235034	0.233888	0.210236	0.232344	0.226835	0.230123	0.234852	0.223582	0.238914	0.239099	0.234913	0.231701
2449.6	0.235251	0.234115	0.210508	0.232517	0.227064	0.230241	0.234969	0.223844	0.23921	0.23943	0.23516	0.231903
2451.53	0.235405	0.234236	0.210663	0.232711	0.227144	0.230436	0.235	0.223941	0.239352	0.239576	0.235405	0.232012
2453.45	0.235566	0.234344	0.210702	0.232876	0.22728	0.230627	0.235174	0.224031	0.239438	0.23961	0.235554	0.232067
2455.38	0.235766	0.234478	0.210756	0.233008	0.227522	0.230789	0.235317	0.224082	0.239594	0.239803	0.235662	0.232196
2457.31	0.236006	0.234683	0.210911	0.233206	0.227623	0.23102	0.235472	0.224199	0.239868	0.240053	0.23578	0.232411
2459.24	0.236128	0.235019	0.211151	0.233429	0.227807	0.231302	0.235731	0.224443	0.240057	0.240258	0.236037	0.232594
2461.17	0.236367	0.235338	0.211379	0.233712	0.227985	0.231533	0.23595	0.224765	0.240199	0.240443	0.236219	0.232783
2463.1	0.236639	0.23556	0.211517	0.233933	0.228167	0.231696	0.23617	0.225003	0.240391	0.240586	0.236297	0.232899
2465.03	0.236738	0.235725	0.211623	0.234032	0.228403	0.231878	0.236314	0.225072	0.240534	0.240671	0.236429	0.23299
2466.96	0.23681	0.235742	0.211661	0.234134	0.228653	0.231907	0.236364	0.225041	0.24054	0.240743	0.236471	0.233056
2468.88	0.236864	0.235677	0.211648	0.234146	0.228688	0.231845	0.236381	0.225074	0.240493	0.240765	0.236498	0.233047
2470.81	0.237002	0.235803	0.211623	0.23419	0.228601	0.231968	0.236528	0.225189	0.240577	0.240754	0.236567	0.233041
2472.74	0.237156	0.236026	0.211699	0.234439	0.228713	0.232081	0.236796	0.225207	0.240763	0.240873	0.236654	0.233147
2474.67	0.237366	0.236209	0.211947	0.234795	0.228926	0.232311	0.237	0.225428	0.240934	0.241095	0.236837	0.23333
2476.6	0.237728	0.236554	0.212277	0.235121	0.229213	0.232621	0.237345	0.22592	0.241134	0.241422	0.237147	0.233568
2478.53	0.238092	0.236938	0.212539	0.235353	0.2295	0.232988	0.237689	0.226194	0.241477	0.241737	0.237517	0.233904
2480.46	0.238358	0.23727	0.212886	0.235673	0.229872	0.233383	0.238082	0.226371	0.24185	0.242111	0.237785	0.23431
2482.39	0.238641	0.237549	0.213235	0.235971	0.230114	0.23367	0.238397	0.226606	0.242127	0.242429	0.238062	0.234656
2484.32	0.238935	0.23772	0.213364	0.236129	0.230254	0.233883	0.238547	0.226808	0.24239	0.242577	0.238336	0.23482
2486.24	0.239151	0.237983	0.213521	0.236352	0.230457	0.233911	0.23871	0.227089	0.242596	0.242816	0.238501	0.235058
2488.17	0.239379	0.238248	0.213773	0.23663	0.230669	0.234077	0.238821	0.22724	0.242773	0.243086	0.238794	0.235293
2490.1	0.239661	0.238584	0.214037	0.236913	0.230863	0.234433	0.239049	0.227455	0.243081	0.243286	0.239095	0.235567
2492.03	0.240047	0.238937	0.214399	0.237249	0.231037	0.234655	0.239253	0.227766	0.243439	0.24361	0.239339	0.235943
2493.96	0.240434	0.239188	0.214783	0.237561	0.231473	0.234907	0.239475	0.228009	0.24386	0.244042	0.239749	0.236322
2495.89	0.240815	0.239595	0.215162	0.237914	0.231921	0.235235	0.239859	0.228322	0.244379	0.244512	0.240187	0.236787
2497.82	0.241179	0.239993	0.215521	0.238227	0.232142	0.23554	0.2402	0.228579	0.244812	0.244944	0.240588	0.237203
2499.75	0.241537	0.240337	0.215796	0.238519	0.232354	0.23583	0.240535	0.228734	0.24508	0.245204	0.240939	0.237509
2501.67	0.241805	0.240592	0.216001	0.238779	0.232492	0.236015	0.240767	0.228894	0.245338	0.245429	0.241179	0.237764
2503.6	0.241892	0.240686	0.216097	0.239001	0.232637	0.236143	0.240845	0.229001	0.245569	0.245602	0.241331	0.237842
2505.53	0.24199	0.240812	0.216314	0.239209	0.232805	0.236364	0.240851	0.229022	0.245693	0.245695	0.241464	0.237913
2507.46	0.242158	0.241068	0.216518	0.239332	0.23295	0.236426	0.240919	0.229249	0.245859	0.245879	0.241623	0.238109
2509.39	0.24236	0.241272	0.216592	0.239546	0.233045	0.23647	0.241136	0.229499	0.245994	0.246086	0.241791	0.238313
2511.32	0.242702	0.241575	0.216785	0.239938	0.233218	0.23673	0.241414	0.229697	0.246271	0.246373	0.242068	0.238512
2513.25	0.243147	0.242057	0.217088	0.240312	0.233556	0.237024	0.241823	0.229969	0.246693	0.246755	0.242329	0.238769
2515.18	0.243525	0.242454	0.217341	0.24064	0.233775	0.237314	0.242127	0.230254	0.247057	0.24704	0.242613	0.239114
2517.1	0.243921	0.242743	0.217541	0.240916	0.233908	0.237563	0.242251	0.230532	0.247365	0.247347	0.242907	0.239445
2519.03	0.244136	0.242939	0.21777	0.241147	0.234087	0.237761	0.24243	0.230722	0.247469	0.247513	0.243089	0.239607
2520.96	0.244239	0.243136	0.217941	0.241432	0.234259	0.237929	0.242624	0.230896	0.247537	0.247605	0.243205	0.239682
2522.89	0.244432	0.243275	0.218058	0.241563	0.234409	0.238049	0.242772	0.23094	0.247722	0.247788	0.243326	0.239742
2524.82	0.244543	0.243422	0.218141	0.241656	0.234464	0.238205	0.243062	0.230826	0.247838	0.247987	0.243454	0.239858
2526.75	0.244757	0.243654	0.21834	0.241967	0.234685	0.238523	0.243287	0.230893	0.247957	0.248199	0.24361	0.240088
2528.68	0.245141	0.243898	0.218677	0.242385	0.235177	0.238704	0.243428	0.231232	0.248274	0.248398	0.244021	0.240461
2530.61	0.245521	0.244208	0.219012	0.242758	0.235553	0.238946	0.243781	0.231664	0.2487	0.248778	0.244464	0.240814
2532.54	0.246009	0.244665	0.219351	0.243057	0.235884	0.23936	0.244131	0.232078	0.249102	0.249256	0.244813	0.241184
2534.46	0.246405	0.245124	0.219747	0.243428	0.236219	0.239709	0.244472	0.232458	0.24947	0.249575	0.245157	0.241677
2536.39	0.246595	0.245394	0.220169	0.243748	0.236441	0.240033	0.244792	0.232684	0.249763	0.249901	0.24547	0.242067
2538.32	0.246704	0.24564	0.220418	0.24393	0.236705	0.24017	0.244938	0.232811	0.249958	0.250184	0.245752	0.242336
2540.25	0.24679	0.245877	0.220505	0.244125	0.236876	0.240147	0.245004	0.232959	0.25018	0.250336	0.245964	0.242604
2542.18	0.247041	0.246117	0.220708	0.244354	0.236912	0.240375	0.24512	0.233119	0.25045	0.250567	0.246144	0.242791
2544.11	0.247441	0.246388	0.220987	0.244609	0.237029	0.240708	0.245418	0.233331	0.250735	0.250871	0.246411	0.242946
2546.04	0.247872	0.246651	0.221276	0.244987	0.237423	0.241036	0.245689	0.233634	0.251139	0.251244	0.246751	0.243305
2547.97	0.248242	0.247041	0.221683	0.24538	0.237888	0.241399	0.246027	0.23391	0.251588	0.251633	0.24713	0.243813
2549.89	0.248619	0.247433	0.222081	0.245766	0.238187	0.241735	0.246383	0.234254	0.251993	0.251994	0.247519	0.244229
2551.82	0.249035	0.247769	0.222431	0.246212	0.238472	0.242063	0.246513	0.234487	0.252383	0.252441	0.247886	0.244502
2553.75	0.249373	0.248209	0.222647	0.246524	0.238531	0.242222	0.246737	0.234613	0.252691	0.252778	0.248247	0.244791
2555.68	0.249617	0.248526	0.222772	0.246613	0.238578	0.242356	0.247121	0.234717	0.252918	0.252937	0.248446	0.244953
2557.61	0.24977	0.248669	0.22291	0.246753	0.2388	0.242469	0.247314	0.234803	0.253084	0.2531	0.248525	0.245061
2559.54	0.249933	0.248842	0.222931	0.246936	0.238996	0.242565	0.247482	0.234902	0.253175	0.253262	0.248644	0.245226
2561.47	0.250207	0.248931	0.223022	0.247118	0.239207	0.242744	0.247514	0.234965	0.253241	0.253399	0.248818	0.245292
2563.4	0.25049	0.249128	0.223295	0.24747	0.239362	0.242992	0.247666	0.235222	0.253477	0.253592	0.249053	0.245392
2565.33	0.250781	0.249533	0.223669	0.247822	0.239493	0.24322	0.248256	0.235463	0.253915	0.253864	0.249321	0.245686
2567.25	0.25113	0.249921	0.224029	0.248238	0.239845	0.243516	0.248569	0.23584	0.254342	0.254214	0.249711	0.246057
2569.18	0.251601	0.250315	0.224346	0.248594	0.240245	0.243892	0.248885	0.236355	0.254602	0.254609	0.25012	0.246425
2571.11	0.251945	0.250694	0.224704	0.24886	0.240559	0.244209	0.249134	0.236685	0.2549	0.254986	0.250414	0.246785
2573.04	0.252209	0.250948	0.22493	0.249181	0.2408	0.244563	0.249301	0.236923	0.25522	0.255273	0.250668	0.247061
2574.97	0.252432	0.251091	0.225053	0.249441	0.240964	0.244692	0.24957	0.237126	0.255293	0.255423	0.250878	0.247204
2576.9	0.252538	0.25124	0.225258	0.249663	0.241235	0.244812	0.249673	0.237163	0.255414	0.255595	0.251076	0.247428
2578.83	0.252806	0.251649	0.225572	0.249913	0.241601	0.245038	0.249798	0.237244	0.255743	0.255853	0.251252	0.247802
2580.76	0.25318	0.252098	0.225912	0.25021	0.241848	0.245406	0.250178	0.237702	0.256133	0.256195	0.251616	0.248184
2582.68	0.253621	0.252463	0.226257	0.250664	0.242106	0.245957	0.250729	0.238184	0.256593	0.256625	0.252137	0.248604
2584.61	0.254081	0.252945	0.226711	0.251075	0.242486	0.246324	0.251254	0.238532	0.257108	0.257141	0.252644	0.249113
2586.54	0.254549	0.253444	0.227254	0.251515	0.242928	0.246612	0.251619	0.238918	0.257639	0.257658	0.25314	0.249643
2588.47	0.255005	0.253954	0.227707	0.252055	0.243419	0.247041	0.25195	0.239257	0.258139	0.258045	0.253634	0.25013
2590.4	0.255423	0.254364	0.228053	0.252434	0.243872	0.247404	0.252163	0.239482	0.258497	0.258422	0.254021	0.250527
2592.33	0.255737	0.254614	0.228319	0.252586	0.244052	0.247624	0.252243	0.239615	0.258778	0.258759	0.254275	0.250821
2594.26	0.256058	0.254783	0.228524	0.25273	0.244051	0.247831	0.252441	0.239673	0.259044	0.259052	0.254604	0.251037
2596.19	0.256353	0.254941	0.228721	0.252949	0.244405	0.24798	0.252667	0.239868	0.259297	0.259321	0.254907	0.251215
2598.12	0.256566	0.255222	0.229106	0.253237	0.244745	0.248277	0.252999	0.240302	0.259711	0.259648	0.255156	0.251474
2600.04	0.256976	0.255613	0.229513	0.253623	0.244918	0.248629	0.253378	0.240738	0.260136	0.259961	0.255406	0.251817
2601.97	0.257508	0.256087	0.229798	0.254134	0.245313	0.249057	0.253737	0.241029	0.260514	0.260301	0.255768	0.252152
2603.9	0.258008	0.256592	0.230192	0.25473	0.245714	0.249464	0.254109	0.241238	0.260936	0.260808	0.256281	0.252542
2605.83	0.258492	0.257124	0.23062	0.255226	0.246149	0.249735	0.254392	0.241497	0.261356	0.261244	0.256782	0.25296
2607.76	0.25899	0.257601	0.231007	0.255555	0.246534	0.25014	0.254733	0.241891	0.261732	0.26165	0.257169	0.253333
2609.69	0.259331	0.25799	0.231353	0.255876	0.24672	0.250513	0.25527	0.242249	0.262067	0.26202	0.257474	0.253683
2611.62	0.259598	0.258353	0.23164	0.256263	0.246904	0.250796	0.255652	0.242488	0.262415	0.262312	0.257754	0.253981
2613.55	0.260022	0.258653	0.231926	0.256678	0.247161	0.251025	0.255979	0.242818	0.262725	0.262614	0.258011	0.254281
2615.47	0.260391	0.259	0.232218	0.257042	0.247547	0.251238	0.256369	0.243075	0.26306	0.26295	0.258306	0.254549
2617.4	0.260872	0.259462	0.232629	0.257416	0.247874	0.251723	0.256666	0.243452	0.263547	0.263339	0.258757	0.254946
2619.33	0.261518	0.26	0.233178	0.257919	0.248282	0.252361	0.257048	0.24408	0.264059	0.263944	0.259401	0.255556
2621.26	0.262203	0.26068	0.233741	0.258592	0.248854	0.252887	0.257611	0.244643	0.264601	0.264643	0.259975	0.256269
2623.19	0.262796	0.261369	0.234339	0.259224	0.249431	0.253305	0.258213	0.24507	0.265259	0.265305	0.260544	0.256929
2625.12	0.263358	0.261962	0.234866	0.259802	0.249918	0.253742	0.258647	0.245469	0.265853	0.265904	0.261236	0.257441
2627.05	0.26398	0.262483	0.235334	0.260382	0.250364	0.25425	0.25903	0.245879	0.266418	0.266369	0.261865	0.257962
2628.98	0.26442	0.262957	0.235784	0.26075	0.25063	0.254692	0.259354	0.246241	0.266951	0.266867	0.262346	0.258488
2630.91	0.264848	0.263363	0.236235	0.261195	0.250909	0.255045	0.259683	0.246577	0.267387	0.267327	0.262716	0.258967
2632.83	0.265234	0.26372	0.236692	0.261621	0.251197	0.255238	0.260073	0.246797	0.26776	0.26769	0.263156	0.259425
2634.76	0.26557	0.264231	0.23708	0.261966	0.251459	0.255463	0.260308	0.247062	0.268236	0.268014	0.263565	0.259923
2636.69	0.266095	0.264701	0.237526	0.262472	0.251967	0.255898	0.260531	0.247461	0.268691	0.268383	0.263961	0.260383
2638.62	0.266678	0.265108	0.237954	0.263028	0.252442	0.256383	0.260983	0.247807	0.269127	0.268816	0.264433	0.260836
2640.55	0.267209	0.26558	0.238457	0.263481	0.252969	0.256709	0.261417	0.248133	0.269733	0.26932	0.264941	0.261303
2642.48	0.267678	0.266046	0.238971	0.263789	0.253357	0.257011	0.261786	0.248611	0.270331	0.269784	0.265451	0.26175
2644.41	0.268172	0.266524	0.239322	0.26418	0.253576	0.257468	0.26208	0.249069	0.270745	0.270167	0.265912	0.262185
2646.34	0.268479	0.266954	0.239651	0.264547	0.254014	0.257816	0.262375	0.249243	0.271072	0.270636	0.266296	0.26253
2648.26	0.268626	0.267289	0.239916	0.264934	0.254443	0.258129	0.262755	0.24941	0.271392	0.270991	0.266502	0.262842
2650.19	0.268983	0.267589	0.240146	0.265236	0.254553	0.258283	0.262964	0.249533	0.271634	0.271226	0.266757	0.263014
2652.12	0.269328	0.267834	0.240424	0.265494	0.25469	0.258491	0.263307	0.249684	0.27187	0.271469	0.267056	0.263277
2654.05	0.269709	0.268231	0.240764	0.265904	0.255025	0.258956	0.26368	0.250085	0.272174	0.271742	0.267249	0.263632
2655.98	0.270252	0.268693	0.241151	0.266421	0.255388	0.259292	0.264162	0.250552	0.272549	0.272133	0.26758	0.263984
2657.91	0.270886	0.26928	0.241573	0.26717	0.255835	0.259713	0.26465	0.25099	0.272942	0.272645	0.268102	0.264364
2659.84	0.271459	0.27002	0.241977	0.267745	0.25637	0.260254	0.264892	0.251396	0.27353	0.273214	0.268614	0.264819
2661.77	0.271976	0.270483	0.242471	0.268069	0.256793	0.260725	0.265262	0.251947	0.274196	0.273761	0.269064	0.265455
2663.69	0.272569	0.270832	0.242991	0.268491	0.257077	0.261097	0.26574	0.252394	0.27462	0.27423	0.269554	0.265938
2665.62	0.272957	0.271131	0.243357	0.268957	0.257371	0.261304	0.26623	0.252562	0.275029	0.274637	0.270031	0.266289
2667.55	0.27337	0.271496	0.243691	0.269369	0.257676	0.261726	0.266549	0.25284	0.275492	0.275119	0.270376	0.266667
2669.48	0.273771	0.272031	0.244154	0.269845	0.257998	0.262193	0.266829	0.253221	0.275802	0.275465	0.270734	0.26705
2671.41	0.27417	0.272513	0.244596	0.270308	0.258475	0.262444	0.267205	0.253634	0.276177	0.275806	0.271174	0.267442
2673.34	0.274812	0.273091	0.245051	0.270765	0.258996	0.262972	0.267616	0.254198	0.276749	0.276344	0.271716	0.267893
2675.27	0.275535	0.273698	0.245783	0.271319	0.259427	0.26359	0.268298	0.254688	0.27735	0.276987	0.27233	0.268489
2677.2	0.27623	0.274355	0.246414	0.271987	0.259975	0.264005	0.268838	0.255089	0.278047	0.277686	0.272908	0.269106
2679.13	0.276833	0.275022	0.247003	0.272711	0.26057	0.264477	0.269303	0.255527	0.278818	0.27832	0.273609	0.269897
2681.05	0.277459	0.275647	0.247731	0.273312	0.261012	0.265029	0.269946	0.256034	0.279535	0.279039	0.27448	0.270661
2682.98	0.278099	0.276353	0.248281	0.273894	0.261472	0.265383	0.270331	0.25651	0.280199	0.279741	0.27521	0.271304
2684.91	0.278599	0.276875	0.248773	0.274412	0.261879	0.265846	0.270688	0.256742	0.280673	0.280278	0.275782	0.271903
2686.84	0.279142	0.277466	0.249272	0.274899	0.262312	0.266325	0.27115	0.257064	0.281236	0.280807	0.276303	0.272332
2688.77	0.279824	0.278116	0.249745	0.275554	0.262735	0.266787	0.271481	0.257346	0.281905	0.281331	0.276731	0.27284
2690.7	0.280398	0.278671	0.250334	0.276141	0.263136	0.267343	0.27195	0.257761	0.282492	0.281976	0.277272	0.273501
2692.63	0.280943	0.279231	0.250882	0.276762	0.263767	0.267857	0.272525	0.258444	0.283095	0.282593	0.277797	0.274203
2694.56	0.281675	0.279796	0.251395	0.277398	0.264391	0.268283	0.27293	0.259082	0.283686	0.283063	0.278294	0.274802
2696.48	0.282243	0.280347	0.251805	0.277834	0.264803	0.268693	0.273378	0.259586	0.284103	0.283399	0.278671	0.275145
2698.41	0.282464	0.28073	0.252044	0.278129	0.265144	0.269098	0.273855	0.259729	0.284388	0.28367	0.278924	0.275302
2700.34	0.282711	0.280891	0.252193	0.278452	0.265356	0.269406	0.274247	0.25981	0.284592	0.283908	0.279139	0.275407
2702.27	0.282861	0.280967	0.252323	0.278653	0.265427	0.269761	0.274463	0.260137	0.284649	0.284061	0.279311	0.275399
2704.2	0.282894	0.281035	0.252458	0.27868	0.265652	0.269946	0.274658	0.260541	0.284716	0.284166	0.279438	0.275516
2706.13	0.28321	0.281227	0.252622	0.278906	0.265993	0.270217	0.274869	0.260899	0.284825	0.284249	0.279561	0.275667
2708.06	0.283555	0.281604	0.252831	0.279171	0.26632	0.270528	0.275121	0.26117	0.284975	0.284372	0.279784	0.275827
2709.99	0.283852	0.282082	0.25316	0.279512	0.266776	0.270954	0.275621	0.261424	0.285327	0.284643	0.280163	0.276194
2711.92	0.284453	0.282644	0.253694	0.280127	0.267356	0.271573	0.276226	0.261838	0.285849	0.285154	0.280603	0.276623
2713.84	0.285109	0.283219	0.254257	0.280862	0.267986	0.27215	0.276871	0.262533	0.286392	0.285823	0.28116	0.277191
2715.77	0.28574	0.283812	0.254777	0.281442	0.268442	0.272916	0.277438	0.263118	0.286927	0.286488	0.281927	0.277727
2717.7	0.286462	0.284518	0.255429	0.281912	0.269002	0.273498	0.278095	0.263583	0.287601	0.287139	0.2825	0.278292
2719.63	0.286959	0.284984	0.255937	0.282401	0.26948	0.2738	0.278574	0.264159	0.288135	0.287502	0.28285	0.278811
2721.56	0.287253	0.285161	0.256227	0.282775	0.26968	0.274287	0.278985	0.26449	0.288374	0.287673	0.283183	0.27911
2723.49	0.287529	0.285487	0.256562	0.283049	0.270114	0.274706	0.279331	0.264908	0.288565	0.287998	0.283394	0.279396
2725.42	0.287835	0.285893	0.256887	0.283313	0.270507	0.274928	0.279597	0.26537	0.288742	0.288278	0.283549	0.279762
2727.35	0.28831	0.286327	0.25727	0.283758	0.27093	0.275323	0.279975	0.265782	0.28917	0.288706	0.284092	0.280209
2729.27	0.288834	0.286804	0.257724	0.28428	0.271634	0.275954	0.280341	0.266237	0.289797	0.289274	0.284747	0.280648
2731.2	0.289397	0.28733	0.2583	0.284758	0.272212	0.276488	0.281023	0.266725	0.290374	0.289737	0.285173	0.281181
2733.13	0.289912	0.287888	0.25887	0.285271	0.272683	0.276914	0.281527	0.267196	0.290947	0.290235	0.285667	0.281738
2735.06	0.290234	0.288352	0.259245	0.285783	0.273189	0.277294	0.281937	0.267668	0.291395	0.290578	0.286114	0.282152
2736.99	0.290681	0.288719	0.259556	0.286278	0.273621	0.277622	0.282572	0.26802	0.291776	0.290876	0.286434	0.282489
2738.92	0.29123	0.289107	0.259992	0.286589	0.274037	0.277887	0.282828	0.268174	0.292147	0.291335	0.286815	0.282906
2740.85	0.29154	0.289454	0.260323	0.286853	0.274371	0.278187	0.282951	0.268297	0.292355	0.291605	0.287101	0.283076
2742.78	0.291724	0.289749	0.260497	0.287166	0.274648	0.27865	0.283341	0.268624	0.292497	0.291777	0.287257	0.283092
2744.71	0.291873	0.289992	0.260778	0.287331	0.274748	0.279075	0.283781	0.269088	0.292681	0.291956	0.287422	0.283286
2746.63	0.292117	0.290247	0.261041	0.287605	0.274933	0.279549	0.284269	0.269439	0.29295	0.292177	0.287603	0.283586
2748.56	0.29257	0.290607	0.261291	0.288052	0.275497	0.279966	0.284791	0.269982	0.293288	0.292608	0.287904	0.28398
2750.49	0.293178	0.291171	0.26176	0.288645	0.276283	0.280208	0.28531	0.270502	0.293839	0.293189	0.28843	0.284404
2752.42	0.293786	0.291828	0.26237	0.289439	0.276936	0.2808	0.285943	0.271008	0.294508	0.293832	0.288994	0.284946
2754.35	0.294355	0.292333	0.26287	0.290029	0.277417	0.281466	0.286679	0.271488	0.294963	0.29433	0.289513	0.285528
2756.28	0.294881	0.292792	0.263303	0.290383	0.27762	0.281924	0.287161	0.271895	0.295419	0.294736	0.289898	0.285969
2758.21	0.29535	0.293329	0.263748	0.29078	0.277867	0.282376	0.287326	0.272296	0.295932	0.295092	0.290263	0.286328
2760.14	0.295851	0.293841	0.264137	0.291227	0.278483	0.282831	0.287669	0.272702	0.296314	0.29543	0.29067	0.286724
2762.06	0.296299	0.294198	0.264509	0.291695	0.278937	0.2833	0.288196	0.273225	0.296644	0.295856	0.291102	0.287103
2763.99	0.296847	0.294583	0.265014	0.292304	0.279428	0.283785	0.288707	0.273742	0.297097	0.296403	0.291678	0.287625
2765.92	0.297508	0.295297	0.265669	0.293003	0.280168	0.284444	0.289312	0.274436	0.297788	0.297081	0.292296	0.28822
2767.85	0.298254	0.296154	0.266441	0.29377	0.281002	0.285104	0.290063	0.275207	0.2985	0.297645	0.293081	0.288926
2769.78	0.299049	0.296916	0.267207	0.294429	0.281649	0.285879	0.29088	0.275898	0.2992	0.29829	0.293864	0.28977
2771.71	0.299832	0.297592	0.267888	0.295059	0.282253	0.286725	0.291683	0.276612	0.299865	0.298997	0.294462	0.290479
2773.64	0.300461	0.29817	0.268589	0.295781	0.282921	0.287389	0.292262	0.277107	0.300596	0.299618	0.295016	0.290986
2775.57	0.301118	0.298808	0.269274	0.29638	0.28353	0.287817	0.29283	0.277488	0.301359	0.300345	0.295635	0.291566
2777.5	0.301692	0.299549	0.269851	0.296985	0.284061	0.288342	0.293668	0.278109	0.302016	0.300967	0.29635	0.292326
2779.42	0.302289	0.300313	0.270364	0.297627	0.284649	0.289147	0.294219	0.278838	0.30263	0.301424	0.297018	0.292895
2781.35	0.30302	0.300853	0.270863	0.298375	0.285352	0.289758	0.294672	0.279465	0.30323	0.301912	0.297513	0.293382
2783.28	0.303714	0.301466	0.271551	0.299098	0.286062	0.290299	0.295375	0.280081	0.303871	0.302532	0.298079	0.294059
2785.21	0.304596	0.30216	0.272395	0.299772	0.286773	0.29133	0.296153	0.280741	0.304551	0.303291	0.298757	0.294739
2787.14	0.305308	0.302881	0.273183	0.300611	0.287592	0.29219	0.29718	0.281591	0.305214	0.304011	0.299418	0.295448
2789.07	0.306021	0.303744	0.274001	0.301503	0.288607	0.292815	0.298075	0.28249	0.306017	0.30476	0.300198	0.296264
2791	0.306973	0.304692	0.27489	0.302324	0.289539	0.29379	0.299041	0.283409	0.306897	0.305611	0.301148	0.297106
2792.93	0.307942	0.305731	0.275641	0.303125	0.290289	0.29472	0.300028	0.284376	0.307776	0.306414	0.302048	0.298005
2794.85	0.308814	0.306505	0.276309	0.30404	0.29119	0.295531	0.300692	0.285368	0.308649	0.307188	0.302663	0.298719
2796.78	0.30951	0.307121	0.276982	0.304902	0.292008	0.296294	0.301504	0.286237	0.309275	0.307837	0.303234	0.299231
2798.71	0.310424	0.307953	0.277696	0.305739	0.292724	0.297171	0.302347	0.286988	0.309995	0.308648	0.304041	0.299963
2800.64	0.311628	0.309044	0.278684	0.306654	0.293723	0.298168	0.303253	0.287829	0.310942	0.309634	0.304985	0.300911
2802.57	0.31268	0.310048	0.279798	0.30783	0.294803	0.29938	0.304443	0.288795	0.311942	0.310515	0.306048	0.301846
2804.5	0.31379	0.311256	0.280998	0.309067	0.295984	0.300798	0.3058	0.290007	0.313069	0.311667	0.307178	0.302971
2806.43	0.315094	0.312716	0.282246	0.310375	0.297479	0.30221	0.307076	0.291472	0.314396	0.313054	0.30849	0.304407
2808.36	0.316524	0.314168	0.283595	0.311804	0.298777	0.303568	0.308526	0.292978	0.315744	0.314353	0.309917	0.305736
2810.28	0.318212	0.315708	0.285068	0.313214	0.300009	0.304985	0.31017	0.294599	0.317214	0.315691	0.311321	0.307136
2812.21	0.319924	0.317318	0.286624	0.314875	0.301602	0.306557	0.311704	0.296104	0.318827	0.317365	0.312895	0.308797
2814.14	0.321666	0.319086	0.288409	0.316582	0.303257	0.307977	0.313229	0.297474	0.32053	0.319113	0.314731	0.310515
2816.07	0.323569	0.320898	0.290209	0.318408	0.304918	0.309556	0.314719	0.299231	0.322355	0.320867	0.316532	0.312415
2818	0.325582	0.323001	0.292123	0.320393	0.306676	0.31147	0.316398	0.301309	0.324375	0.322774	0.318373	0.314478
2819.93	0.327744	0.325253	0.294278	0.3225	0.30873	0.313425	0.318449	0.303334	0.326678	0.324879	0.320587	0.316598
2821.86	0.330358	0.327636	0.296708	0.325012	0.311032	0.315756	0.320729	0.305272	0.329298	0.327349	0.323131	0.318967
2823.79	0.333283	0.3305	0.299415	0.327774	0.313558	0.318427	0.323257	0.307803	0.332174	0.330235	0.326007	0.321825
2825.72	0.336427	0.333703	0.302483	0.330786	0.31634	0.321323	0.326167	0.310841	0.3354	0.333326	0.329189	0.325006
2827.64	0.34006	0.337123	0.305931	0.334157	0.319317	0.324433	0.329217	0.314058	0.338851	0.336565	0.332489	0.328349
2829.57	0.343891	0.340789	0.309525	0.337728	0.322612	0.327845	0.332632	0.317481	0.342455	0.340235	0.336078	0.33204
2831.5	0.347884	0.344856	0.313369	0.341708	0.326101	0.331415	0.336539	0.321137	0.346571	0.344141	0.340126	0.335975
2833.43	0.352528	0.349586	0.317732	0.346177	0.330357	0.335276	0.340777	0.325448	0.351161	0.348587	0.344657	0.340366
2835.36	0.358022	0.35498	0.323074	0.351505	0.335525	0.340307	0.345791	0.33062	0.356399	0.353974	0.350068	0.34575
2837.29	0.364612	0.361509	0.329504	0.358192	0.341425	0.346739	0.351838	0.337086	0.363032	0.36054	0.356653	0.352255
2839.22	0.373156	0.37003	0.337682	0.366554	0.349153	0.355101	0.359974	0.345242	0.371687	0.368745	0.364976	0.360551
2841.15	0.384497	0.380936	0.348876	0.377522	0.359764	0.366008	0.370784	0.355941	0.382803	0.379392	0.376134	0.37159
2843.07	0.399206	0.395436	0.363601	0.392094	0.373985	0.380289	0.384868	0.370933	0.39731	0.393435	0.390756	0.386004
2845	0.418137	0.414182	0.3825	0.410835	0.392154	0.398708	0.403438	0.390136	0.415894	0.411249	0.40937	0.404288
2846.93	0.440028	0.435495	0.404342	0.432119	0.41249	0.419484	0.424246	0.411065	0.43694	0.431073	0.430614	0.424753
2848.86	0.456092	0.450886	0.420275	0.447383	0.426958	0.43416	0.438559	0.425441	0.451353	0.444867	0.445434	0.43904
2850.79	0.457141	0.451606	0.420497	0.448187	0.427231	0.434618	0.438114	0.425276	0.450544	0.444604	0.445084	0.438868
2852.72	0.447106	0.442109	0.409549	0.438145	0.417395	0.424786	0.427807	0.415126	0.439725	0.434695	0.434299	0.428545
2854.65	0.434852	0.430467	0.396964	0.425819	0.405682	0.412844	0.416209	0.402875	0.427275	0.423342	0.421754	0.416658
2856.58	0.4242	0.419879	0.386045	0.415097	0.395259	0.402588	0.405946	0.39188	0.416302	0.413191	0.410715	0.406157
2858.51	0.415528	0.411176	0.377341	0.406765	0.386914	0.393808	0.397296	0.383207	0.407556	0.404915	0.40184	0.397554
2860.43	0.409098	0.404978	0.371018	0.40073	0.380895	0.387107	0.391102	0.377112	0.40141	0.398946	0.395707	0.391361
2862.36	0.405272	0.401334	0.367044	0.396726	0.377006	0.383421	0.387422	0.3732	0.397693	0.395175	0.391963	0.387634
2864.29	0.403522	0.399749	0.365234	0.395148	0.375166	0.381559	0.38541	0.371192	0.395951	0.393421	0.389945	0.385999
2866.22	0.403475	0.399501	0.364868	0.395014	0.374893	0.380921	0.384916	0.370767	0.395754	0.39321	0.389581	0.385653
2868.15	0.404184	0.399881	0.365288	0.395453	0.375238	0.381459	0.385689	0.371248	0.396298	0.393656	0.390112	0.386072
2870.08	0.404725	0.400494	0.365788	0.395899	0.375808	0.38201	0.386571	0.371931	0.39663	0.394026	0.390581	0.38665
2872.01	0.404778	0.400577	0.365663	0.39593	0.375912	0.38227	0.386545	0.371861	0.396547	0.394116	0.390544	0.386703
2873.94	0.404484	0.400143	0.365245	0.395575	0.375511	0.381929	0.386265	0.371219	0.396355	0.393708	0.390146	0.386183
2875.86	0.403918	0.399573	0.364685	0.395019	0.375082	0.381265	0.385725	0.370653	0.396043	0.393143	0.389701	0.385678
2877.79	0.403411	0.399037	0.364482	0.394973	0.374918	0.38122	0.385535	0.37038	0.395894	0.393106	0.389644	0.385673
2879.72	0.403839	0.39927	0.364939	0.395233	0.375494	0.381671	0.38591	0.370808	0.396487	0.39354	0.390082	0.386226
2881.65	0.40494	0.40038	0.36614	0.396295	0.376934	0.382882	0.387036	0.372234	0.397885	0.39465	0.39121	0.387404
2883.58	0.406727	0.402435	0.368058	0.398196	0.378848	0.384932	0.389098	0.374308	0.399827	0.396626	0.393095	0.389314
2885.51	0.409327	0.405149	0.370457	0.400403	0.380988	0.38745	0.391399	0.37654	0.402372	0.399112	0.395742	0.391856
2887.44	0.412307	0.407909	0.37339	0.403246	0.383913	0.390182	0.394155	0.379266	0.405265	0.401953	0.398911	0.394807
2889.37	0.415731	0.41104	0.376647	0.406648	0.38717	0.393448	0.397434	0.382687	0.408723	0.405049	0.402201	0.398114
2891.3	0.419375	0.414548	0.380234	0.410309	0.390361	0.397003	0.401026	0.38654	0.412482	0.4083	0.405657	0.401559
2893.22	0.42318	0.418362	0.383956	0.413842	0.393966	0.400684	0.404863	0.39034	0.41593	0.411785	0.409204	0.405048
2895.15	0.427039	0.422289	0.387718	0.417468	0.397745	0.40459	0.408771	0.394229	0.419594	0.415441	0.412877	0.408719
2897.08	0.431417	0.426529	0.391841	0.421577	0.401976	0.408885	0.412985	0.398518	0.4238	0.41935	0.416981	0.412853
2899.01	0.436292	0.43107	0.396436	0.426293	0.406602	0.413801	0.417567	0.403107	0.428292	0.423621	0.421446	0.417526
2900.94	0.441325	0.435827	0.401488	0.431406	0.411511	0.418827	0.422373	0.408273	0.433124	0.428433	0.426289	0.422422
2902.87	0.447081	0.441271	0.407074	0.436908	0.41693	0.424445	0.428012	0.414094	0.438692	0.433895	0.43197	0.427881
2904.8	0.453929	0.448009	0.413864	0.443621	0.423328	0.431158	0.434878	0.421145	0.445519	0.440017	0.438603	0.434462
2906.73	0.462199	0.456522	0.422037	0.451776	0.431612	0.439527	0.443645	0.429839	0.453911	0.447728	0.446671	0.442652
2908.65	0.47289	0.467148	0.432548	0.462182	0.44231	0.450177	0.454616	0.440743	0.464503	0.457885	0.457125	0.45299
2910.58	0.487441	0.480857	0.447095	0.476211	0.456257	0.464317	0.468542	0.455276	0.478531	0.471077	0.471048	0.466572
2912.51	0.506215	0.4991	0.466391	0.494603	0.474171	0.482719	0.486306	0.473612	0.496536	0.488196	0.489257	0.484329
2914.44	0.526675	0.519282	0.487187	0.514951	0.49347	0.502445	0.505515	0.493058	0.516107	0.506564	0.509067	0.503254
2916.37	0.540654	0.532482	0.500624	0.528416	0.506264	0.515539	0.518039	0.506392	0.52832	0.518225	0.521887	0.515499
2918.3	0.541984	0.533867	0.501607	0.529317	0.507417	0.516836	0.518832	0.507441	0.528189	0.518616	0.522587	0.516036
2920.23	0.535089	0.527414	0.494086	0.522252	0.501021	0.51051	0.512191	0.50029	0.520598	0.511882	0.515314	0.50891
2922.16	0.52543	0.517925	0.483671	0.51263	0.492	0.501219	0.502737	0.49115	0.510214	0.502561	0.504965	0.499186
2924.09	0.514453	0.507372	0.472753	0.501936	0.481769	0.490585	0.492421	0.480645	0.498847	0.492011	0.493637	0.48844
2926.01	0.502476	0.496024	0.460927	0.490282	0.470427	0.479362	0.481212	0.468868	0.48711	0.480669	0.48156	0.476916
2927.94	0.490087	0.484112	0.448436	0.478221	0.458731	0.46757	0.469617	0.456744	0.47505	0.469083	0.469161	0.464782
2929.87	0.477983	0.471849	0.436202	0.466248	0.447001	0.455965	0.458051	0.444672	0.462829	0.457362	0.456921	0.4528
2931.8	0.466021	0.459621	0.424282	0.454503	0.435485	0.444471	0.446283	0.432904	0.451027	0.445711	0.445021	0.441404
2933.73	0.453897	0.447955	0.412397	0.442932	0.424441	0.432759	0.434865	0.420914	0.439384	0.434462	0.433246	0.429739
2935.66	0.441956	0.436608	0.401191	0.431746	0.413787	0.421388	0.424143	0.409477	0.428216	0.423423	0.421962	0.418214
2937.59	0.431053	0.425829	0.390836	0.421228	0.403739	0.41094	0.41413	0.399223	0.41802	0.413043	0.411627	0.408016
2939.52	0.42136	0.416342	0.381359	0.41171	0.394825	0.401733	0.404999	0.390044	0.408635	0.403923	0.402195	0.399056
2941.44	0.412913	0.408005	0.373469	0.403577	0.38722	0.394039	0.397421	0.38204	0.400427	0.39592	0.394021	0.391038
2943.37	0.406267	0.401153	0.366979	0.397189	0.38077	0.387636	0.391098	0.37562	0.394178	0.389625	0.387576	0.384553
2945.3	0.401665	0.396416	0.362354	0.392696	0.37627	0.382712	0.386416	0.371151	0.3899	0.385421	0.382982	0.379809
2947.23	0.398874	0.393539	0.359508	0.389812	0.373585	0.379867	0.38372	0.368268	0.387194	0.382871	0.380169	0.376874
2949.16	0.39753	0.392132	0.357847	0.388436	0.372055	0.378406	0.382129	0.366462	0.385882	0.381711	0.378769	0.375621
2951.09	0.397025	0.391696	0.357306	0.388206	0.371415	0.377836	0.381326	0.365622	0.385409	0.381523	0.378365	0.375268
2953.02	0.396925	0.391613	0.357052	0.388111	0.371348	0.377598	0.380912	0.365395	0.385333	0.38144	0.378458	0.375222
2954.95	0.396541	0.391361	0.356622	0.387567	0.370781	0.376886	0.380268	0.364789	0.385127	0.381112	0.378098	0.374732
2956.87	0.395174	0.389986	0.355519	0.386298	0.369326	0.375264	0.378851	0.363076	0.383924	0.380069	0.376891	0.373324
2958.8	0.39283	0.387496	0.353081	0.383974	0.36708	0.372688	0.37672	0.360443	0.381562	0.378109	0.374639	0.370972
2960.73	0.389504	0.383991	0.34953	0.380518	0.363654	0.369244	0.373471	0.357161	0.378246	0.375202	0.371241	0.367806
2962.66	0.384831	0.379403	0.345238	0.376211	0.359506	0.36497	0.368862	0.352655	0.374023	0.371058	0.367107	0.363662
2964.59	0.379457	0.374108	0.34045	0.371192	0.3548	0.3602	0.363826	0.347473	0.369089	0.366352	0.362378	0.35863
2966.52	0.373737	0.36842	0.335196	0.365629	0.349475	0.35485	0.358675	0.342077	0.363709	0.361166	0.357179	0.353166
2968.45	0.367699	0.36272	0.329591	0.360024	0.344008	0.349409	0.353443	0.336762	0.35843	0.355909	0.35195	0.347851
2970.38	0.362186	0.357179	0.324336	0.354698	0.33933	0.344371	0.348519	0.331633	0.353473	0.351059	0.346831	0.342877
2972.31	0.357279	0.352154	0.319664	0.3497	0.335153	0.339672	0.344058	0.326846	0.349006	0.346537	0.34218	0.338057
2974.23	0.352759	0.347624	0.315245	0.345234	0.330599	0.335586	0.339962	0.322664	0.345022	0.342346	0.338162	0.333634
2976.16	0.348558	0.343522	0.311459	0.341657	0.326587	0.331827	0.336287	0.318846	0.341283	0.338805	0.334471	0.329988
2978.09	0.344834	0.339785	0.308143	0.338232	0.323517	0.328408	0.333023	0.315609	0.337937	0.335609	0.331021	0.326773
2980.02	0.341373	0.336343	0.304991	0.334945	0.320523	0.325563	0.329873	0.312444	0.335085	0.332585	0.328013	0.32375
2981.95	0.338458	0.333226	0.302111	0.33218	0.317744	0.322976	0.326983	0.30942	0.332526	0.330031	0.325417	0.320925
2983.88	0.335907	0.330445	0.299451	0.329516	0.315404	0.320333	0.324647	0.3068	0.330169	0.327508	0.322966	0.318417
2985.81	0.333372	0.328115	0.297088	0.327276	0.313206	0.31804	0.322717	0.304341	0.327935	0.325153	0.32075	0.316074
2987.74	0.331186	0.325972	0.294956	0.325277	0.31118	0.315956	0.320622	0.302306	0.32582	0.323103	0.318636	0.313821
2989.66	0.329107	0.32405	0.293098	0.323223	0.309539	0.314271	0.318698	0.300889	0.324003	0.321342	0.316653	0.312102
2991.59	0.327567	0.322683	0.291861	0.322027	0.3085	0.313172	0.317527	0.299986	0.322709	0.320077	0.315336	0.310797
2993.52	0.326869	0.321542	0.291194	0.32145	0.308	0.312424	0.31687	0.299343	0.321961	0.319319	0.314531	0.309846
2995.45	0.326538	0.320883	0.29078	0.320969	0.30762	0.31187	0.316728	0.298997	0.321404	0.318852	0.314055	0.309442
2997.38	0.326673	0.321098	0.290839	0.321174	0.307612	0.312103	0.316998	0.299034	0.32138	0.318891	0.314213	0.309588
2999.31	0.327324	0.321676	0.291558	0.321754	0.308121	0.312889	0.317361	0.299443	0.322071	0.319539	0.314863	0.31019
3001.24	0.32805	0.322462	0.292206	0.322567	0.309143	0.313421	0.317779	0.30024	0.323022	0.320446	0.315684	0.310959
3003.17	0.328802	0.323414	0.292805	0.323288	0.310154	0.313971	0.318701	0.300826	0.323999	0.32119	0.316399	0.311704
3005.1	0.329417	0.324079	0.293536	0.323831	0.310502	0.314736	0.319555	0.301046	0.324743	0.321719	0.316972	0.312201
3007.02	0.330212	0.324692	0.294338	0.324725	0.310996	0.315688	0.32024	0.301635	0.325274	0.322324	0.317532	0.312906
3008.95	0.330949	0.325387	0.294977	0.32541	0.311929	0.316145	0.321119	0.302348	0.32596	0.322954	0.317966	0.313542
3010.88	0.331392	0.32588	0.295255	0.3257	0.312406	0.316601	0.321594	0.3028	0.326604	0.32346	0.318437	0.313787
3012.81	0.331962	0.326097	0.29563	0.326119	0.312516	0.316852	0.321725	0.302898	0.326816	0.323807	0.318704	0.314148
3014.74	0.332545	0.326406	0.296171	0.326779	0.312812	0.316744	0.321951	0.303186	0.327151	0.324354	0.319174	0.314752
3016.67	0.333004	0.326977	0.296933	0.327257	0.313063	0.317096	0.32228	0.303594	0.327906	0.324966	0.319833	0.315405
3018.6	0.33375	0.327689	0.297593	0.327869	0.313595	0.31779	0.322877	0.304224	0.32878	0.325581	0.320582	0.31625
3020.53	0.334688	0.328409	0.29827	0.328697	0.314184	0.318508	0.323505	0.304951	0.329649	0.32637	0.32161	0.317228
3022.45	0.335429	0.329077	0.299099	0.329424	0.314976	0.319126	0.324056	0.305417	0.330392	0.327041	0.32248	0.317917
3024.38	0.336188	0.329749	0.299824	0.330221	0.315993	0.319987	0.324768	0.305973	0.331213	0.327913	0.323325	0.318642
3026.31	0.33708	0.330366	0.300323	0.33086	0.316615	0.320733	0.325404	0.306629	0.332128	0.328845	0.324023	0.319295
3028.24	0.338189	0.331401	0.301213	0.331806	0.317266	0.321546	0.326573	0.307754	0.333242	0.329708	0.325023	0.320239
3030.17	0.339064	0.332709	0.302332	0.33266	0.318232	0.322763	0.327656	0.308631	0.334175	0.330695	0.326007	0.321291
3032.1	0.339584	0.333207	0.303083	0.333431	0.318905	0.323442	0.327869	0.308888	0.334787	0.33126	0.326367	0.321729
3034.03	0.340716	0.333909	0.30398	0.334876	0.319421	0.324086	0.328569	0.309801	0.335826	0.332107	0.327244	0.322723
3035.96	0.342178	0.335376	0.305102	0.336191	0.32044	0.325209	0.32997	0.3112	0.337168	0.333474	0.328569	0.324136
3037.89	0.34358	0.336728	0.306477	0.337503	0.321788	0.326655	0.331379	0.312506	0.338584	0.334934	0.329972	0.325455
3039.81	0.34485	0.337889	0.307719	0.338857	0.322986	0.327727	0.332706	0.313588	0.339729	0.336157	0.331204	0.326619
3041.74	0.346144	0.339076	0.308816	0.340059	0.323872	0.328409	0.333685	0.314538	0.341044	0.337312	0.332321	0.327729
3043.67	0.347573	0.340185	0.309881	0.34125	0.324737	0.329432	0.334384	0.31546	0.342365	0.338522	0.333633	0.32895
3045.6	0.349017	0.341398	0.311144	0.34262	0.325984	0.330426	0.335593	0.316655	0.343704	0.339967	0.335012	0.330357
3047.53	0.35039	0.342696	0.31254	0.344094	0.327488	0.33176	0.337004	0.317862	0.34529	0.341327	0.336287	0.331819
3049.46	0.351704	0.34396	0.313752	0.345495	0.328746	0.333216	0.337942	0.319027	0.346541	0.342357	0.337332	0.332883
3051.39	0.353327	0.345619	0.315189	0.346991	0.329908	0.334301	0.339194	0.320259	0.34789	0.34376	0.338702	0.334292
3053.32	0.355359	0.347358	0.316842	0.348632	0.331239	0.335617	0.34084	0.321362	0.349877	0.345519	0.34058	0.336159
3055.24	0.356934	0.348743	0.318282	0.349995	0.332615	0.336959	0.342141	0.322603	0.351495	0.346931	0.342187	0.337609
3057.17	0.357987	0.349954	0.31947	0.351048	0.333684	0.337885	0.343218	0.323702	0.35248	0.348087	0.343251	0.338421
3059.1	0.359366	0.351062	0.320744	0.35222	0.33459	0.338794	0.344143	0.325059	0.353789	0.349309	0.344259	0.339736
3061.03	0.36039	0.352083	0.321801	0.353387	0.33572	0.339884	0.345085	0.326161	0.354896	0.350386	0.345326	0.34109
3062.96	0.361111	0.353023	0.322628	0.35426	0.336668	0.341014	0.346007	0.326741	0.35558	0.3511	0.346145	0.341868
3064.89	0.361601	0.353228	0.322877	0.354627	0.336843	0.341426	0.346336	0.326661	0.355941	0.351155	0.346372	0.342202
3066.82	0.361817	0.35309	0.32281	0.354693	0.336919	0.341191	0.346344	0.326599	0.356015	0.351274	0.346376	0.342143
3068.75	0.362237	0.35342	0.323159	0.355098	0.337571	0.341632	0.346758	0.327246	0.35629	0.351696	0.346629	0.342426
3070.68	0.362942	0.353988	0.323709	0.355993	0.337982	0.342499	0.347326	0.327798	0.357144	0.352283	0.347194	0.343029
3072.6	0.363569	0.354413	0.324421	0.356716	0.33864	0.342921	0.347974	0.328427	0.357774	0.352756	0.347817	0.343552
3074.53	0.364115	0.355075	0.325034	0.357105	0.339497	0.343489	0.348772	0.32919	0.358207	0.353236	0.348257	0.344026
3076.46	0.364724	0.355667	0.32557	0.357596	0.339966	0.344474	0.349605	0.32977	0.35885	0.353936	0.348678	0.344683
3078.39	0.364886	0.355883	0.325805	0.358195	0.340396	0.344988	0.350269	0.330121	0.359224	0.354272	0.349154	0.345145
3080.32	0.365079	0.355935	0.3259	0.358383	0.34056	0.345082	0.350264	0.330254	0.359386	0.354304	0.349331	0.345135
3082.25	0.365573	0.356056	0.326082	0.358522	0.34066	0.345261	0.349999	0.330327	0.359506	0.354512	0.34944	0.34524
3084.18	0.365817	0.35629	0.32624	0.35889	0.341062	0.345343	0.350161	0.330522	0.359706	0.35477	0.349731	0.34543
3086.11	0.366056	0.356514	0.326659	0.359167	0.341358	0.34558	0.350654	0.33082	0.359987	0.354957	0.349888	0.345701
3088.03	0.366328	0.356842	0.326965	0.359417	0.341501	0.34583	0.350917	0.331084	0.36037	0.35509	0.350003	0.346077
3089.96	0.366873	0.357219	0.327309	0.359814	0.341716	0.345844	0.351199	0.331527	0.361006	0.355499	0.35049	0.346386
3091.89	0.367585	0.357897	0.327888	0.360359	0.342099	0.346256	0.351684	0.331759	0.361893	0.356294	0.351212	0.346952
3093.82	0.368161	0.358627	0.328558	0.360938	0.342837	0.346971	0.352099	0.332164	0.362615	0.356987	0.351974	0.347733
3095.75	0.368572	0.358795	0.329083	0.361219	0.343279	0.347291	0.352294	0.332559	0.362765	0.357227	0.352503	0.347973
3097.68	0.369107	0.35919	0.329393	0.361572	0.343742	0.347788	0.352749	0.333063	0.363144	0.357638	0.352857	0.348237
3099.61	0.369563	0.359693	0.32974	0.36194	0.344241	0.348471	0.353351	0.333425	0.363648	0.358118	0.353184	0.348968
3101.54	0.369781	0.35973	0.329839	0.362272	0.344305	0.348523	0.35349	0.333026	0.364062	0.358215	0.353169	0.349133
3103.46	0.37024	0.359998	0.330153	0.36306	0.344625	0.348534	0.354107	0.333337	0.364644	0.358515	0.35349	0.349305
3105.39	0.37083	0.360595	0.331015	0.363836	0.345281	0.349183	0.354905	0.334189	0.364984	0.359	0.354195	0.350016
3107.32	0.371324	0.361055	0.33155	0.364118	0.345599	0.349781	0.355233	0.335093	0.365294	0.359442	0.354542	0.350441
3109.25	0.371704	0.361573	0.331953	0.364505	0.346023	0.350123	0.355747	0.335586	0.365707	0.359918	0.354906	0.35079
3111.18	0.372249	0.362109	0.332403	0.365204	0.346531	0.350722	0.356178	0.335904	0.366074	0.360236	0.355433	0.351041
3113.11	0.372671	0.362085	0.332632	0.365613	0.346967	0.351523	0.356834	0.336716	0.366217	0.360328	0.355572	0.351187
3115.04	0.37275	0.36206	0.33274	0.365732	0.347716	0.351887	0.357276	0.33718	0.36625	0.360477	0.35542	0.35133
3116.97	0.372973	0.362279	0.332981	0.365964	0.348372	0.351949	0.357505	0.337397	0.366188	0.36041	0.355429	0.351412
3118.9	0.373277	0.362624	0.333328	0.366323	0.348473	0.352615	0.358212	0.337734	0.366528	0.36038	0.355671	0.351596
3120.82	0.37385	0.363329	0.333713	0.366621	0.348846	0.353233	0.358659	0.338113	0.36725	0.361007	0.356098	0.351983
3122.75	0.374476	0.363636	0.334313	0.366867	0.34941	0.353255	0.358733	0.338164	0.367612	0.361285	0.356157	0.352291
3124.68	0.374869	0.363879	0.335095	0.367366	0.350075	0.353784	0.359446	0.338424	0.368181	0.361486	0.356433	0.352772
3126.61	0.375537	0.364464	0.335742	0.368008	0.351046	0.354678	0.360103	0.339213	0.36889	0.361875	0.356921	0.353436
3128.54	0.376557	0.365179	0.336186	0.368951	0.351678	0.355418	0.36075	0.340049	0.369514	0.362536	0.357424	0.354108
3130.47	0.378021	0.366604	0.337434	0.370467	0.352735	0.356406	0.362072	0.341352	0.370596	0.363894	0.358806	0.355389
3132.4	0.379131	0.367739	0.338689	0.371628	0.353679	0.357646	0.362832	0.342296	0.371598	0.364772	0.359976	0.356242
3134.33	0.379948	0.36849	0.339785	0.372527	0.354443	0.358981	0.363901	0.343309	0.372376	0.365611	0.360798	0.357019
3136.25	0.381188	0.369776	0.341113	0.373941	0.355666	0.360039	0.36529	0.344791	0.373483	0.367008	0.362046	0.358244
3138.18	0.382334	0.370792	0.34201	0.375275	0.356872	0.360842	0.366294	0.34547	0.374499	0.36778	0.362893	0.359292
3140.11	0.383566	0.371582	0.343127	0.376285	0.358001	0.361934	0.367482	0.346448	0.37566	0.368434	0.363645	0.360386
3142.04	0.384989	0.37278	0.344253	0.377303	0.358994	0.362943	0.36854	0.347682	0.377154	0.369447	0.364852	0.361377
3143.97	0.386057	0.374031	0.345327	0.37853	0.359935	0.363861	0.36968	0.348557	0.378299	0.370455	0.365847	0.362261
3145.9	0.387318	0.375459	0.346656	0.379873	0.36105	0.365109	0.370841	0.34998	0.379432	0.371739	0.366935	0.363551
3147.83	0.389203	0.376879	0.348037	0.381265	0.36259	0.366532	0.371928	0.351278	0.38089	0.373323	0.368237	0.365016
3149.76	0.391063	0.378275	0.349468	0.382859	0.364338	0.367973	0.373298	0.352552	0.382383	0.37485	0.369682	0.366509
3151.69	0.39274	0.3797	0.351112	0.384484	0.365837	0.369424	0.374967	0.35414	0.383985	0.37635	0.371317	0.36803
3153.61	0.394391	0.381263	0.35281	0.386306	0.367005	0.370907	0.376604	0.355441	0.385851	0.378028	0.37293	0.369646
3155.54	0.396284	0.38306	0.354359	0.387947	0.368276	0.372687	0.378044	0.357051	0.387739	0.379571	0.374677	0.371454
3157.47	0.398262	0.384584	0.356097	0.389672	0.369807	0.374419	0.379445	0.358729	0.389244	0.38115	0.376412	0.372938
3159.4	0.39995	0.386161	0.357738	0.391485	0.371361	0.375502	0.380661	0.359815	0.390626	0.38254	0.377804	0.37435
3161.33	0.401352	0.387887	0.359106	0.3929	0.372648	0.376663	0.38195	0.360777	0.392145	0.383867	0.379188	0.376165
3163.26	0.402727	0.389486	0.360706	0.394339	0.373947	0.378003	0.383621	0.362051	0.393765	0.385302	0.380829	0.377737
3165.19	0.404669	0.391362	0.36249	0.395877	0.375459	0.379351	0.385288	0.363948	0.395573	0.386852	0.382375	0.379308
3167.12	0.406835	0.393386	0.36423	0.397746	0.377331	0.38078	0.386755	0.365741	0.397396	0.388689	0.383907	0.381128
3169.04	0.409075	0.395198	0.366313	0.399849	0.379071	0.382582	0.388302	0.367076	0.39919	0.390562	0.385656	0.382779
3170.97	0.411453	0.397038	0.368316	0.402017	0.38063	0.384712	0.390078	0.368743	0.401396	0.392534	0.38761	0.384797
3172.9	0.413427	0.399212	0.370147	0.404239	0.382073	0.386335	0.391821	0.370481	0.40365	0.394368	0.389508	0.386846
3174.83	0.415622	0.401518	0.372254	0.406491	0.383818	0.387889	0.393495	0.372588	0.405819	0.396296	0.391491	0.388788
3176.76	0.417714	0.403423	0.374153	0.408157	0.386069	0.389875	0.395219	0.37447	0.407608	0.398227	0.393261	0.390626
3178.69	0.419333	0.404674	0.375321	0.409351	0.387254	0.391233	0.39668	0.375128	0.408823	0.399616	0.394584	0.392046
3180.62	0.420955	0.405932	0.37681	0.410969	0.388553	0.392621	0.398136	0.376306	0.410397	0.400993	0.396197	0.393705
3182.55	0.422831	0.407656	0.378588	0.412714	0.390525	0.394783	0.399679	0.378329	0.412022	0.40255	0.397915	0.395424
3184.48	0.424482	0.409009	0.379795	0.414272	0.391759	0.396302	0.401073	0.380066	0.413448	0.403943	0.399138	0.396567
3186.4	0.425947	0.410113	0.381138	0.415658	0.392795	0.397258	0.402523	0.38126	0.414665	0.40521	0.400089	0.397786
3188.33	0.427845	0.411715	0.382862	0.417282	0.394262	0.398766	0.404057	0.382491	0.416069	0.406559	0.40144	0.399073
3190.26	0.429401	0.41332	0.384252	0.418808	0.395758	0.400271	0.405369	0.383928	0.417636	0.408141	0.403046	0.400538
3192.19	0.430749	0.414663	0.385588	0.420075	0.397063	0.401774	0.406698	0.385599	0.419254	0.409549	0.404472	0.402368
3194.12	0.432191	0.416111	0.38704	0.421383	0.398496	0.403594	0.408253	0.387236	0.420692	0.410618	0.405727	0.4037
3196.05	0.433296	0.417365	0.387951	0.422888	0.399912	0.404432	0.409699	0.388744	0.421697	0.411706	0.406927	0.404679
3197.98	0.43405	0.417866	0.388633	0.423777	0.400789	0.404914	0.410521	0.389549	0.422703	0.412343	0.407683	0.405334
3199.91	0.43507	0.418546	0.389688	0.424302	0.401743	0.406096	0.411198	0.390036	0.423548	0.413	0.408291	0.406243
3201.83	0.43634	0.41954	0.390867	0.425517	0.402915	0.407062	0.412504	0.391251	0.424354	0.413991	0.409241	0.407307
3203.76	0.43765	0.420656	0.391956	0.426808	0.404079	0.408018	0.414163	0.392421	0.425409	0.414974	0.410007	0.408187
3205.69	0.438956	0.422205	0.39322	0.427957	0.405343	0.409221	0.415341	0.393684	0.426485	0.415917	0.410992	0.409246
3207.62	0.440373	0.423914	0.394741	0.429545	0.406623	0.410827	0.416541	0.395193	0.427851	0.417163	0.412568	0.410774
3209.55	0.441688	0.425002	0.395813	0.430868	0.407434	0.411813	0.417738	0.395869	0.428972	0.418353	0.413621	0.412028
3211.48	0.443354	0.426144	0.397012	0.432162	0.408876	0.41307	0.419107	0.397379	0.430372	0.419625	0.414892	0.413264
3213.41	0.444704	0.42781	0.398557	0.433642	0.410421	0.414479	0.420669	0.399058	0.431823	0.420855	0.416084	0.414569
3215.34	0.445817	0.428982	0.399425	0.434741	0.4115	0.415289	0.421718	0.399641	0.432981	0.421967	0.416989	0.415541
3217.27	0.447536	0.430262	0.40097	0.436189	0.413026	0.417072	0.422974	0.401093	0.434506	0.423549	0.418722	0.417138
3219.19	0.448839	0.431358	0.40263	0.436947	0.414051	0.418062	0.423887	0.402291	0.435431	0.424637	0.419817	0.418005
3221.12	0.44988	0.432085	0.403585	0.437919	0.41499	0.418841	0.424751	0.403085	0.436371	0.425462	0.420481	0.418814
3223.05	0.451267	0.433382	0.404789	0.439685	0.416182	0.420344	0.426103	0.404533	0.437867	0.42665	0.421843	0.420504
3224.98	0.45303	0.435346	0.406194	0.441459	0.417697	0.42206	0.427654	0.406108	0.439641	0.428286	0.423358	0.422271
3226.91	0.455133	0.437295	0.407693	0.4433	0.419691	0.424084	0.430062	0.408128	0.441151	0.429805	0.424824	0.423896
3228.84	0.457096	0.438783	0.40968	0.445019	0.421249	0.425725	0.431968	0.410219	0.442713	0.431288	0.426443	0.425423
3230.77	0.458937	0.440572	0.41148	0.446985	0.422617	0.427268	0.43335	0.412039	0.444428	0.432994	0.428256	0.427131
3232.7	0.460596	0.442668	0.412709	0.448774	0.424346	0.42919	0.434902	0.413958	0.445901	0.434432	0.429774	0.42869
3234.62	0.462516	0.444229	0.414302	0.450707	0.426164	0.431397	0.436154	0.415381	0.447898	0.436242	0.431552	0.430578
3236.55	0.464687	0.445923	0.416233	0.452343	0.427481	0.432559	0.437554	0.416841	0.449939	0.438327	0.433358	0.43246
3238.48	0.466975	0.448126	0.418226	0.45389	0.429012	0.433926	0.4395	0.418405	0.451836	0.440141	0.434978	0.434091
3240.41	0.469642	0.450383	0.420263	0.455957	0.431288	0.436295	0.441515	0.420438	0.453828	0.4421	0.437078	0.436041
3242.34	0.47206	0.452819	0.422535	0.458574	0.434031	0.438718	0.444039	0.423373	0.456165	0.444536	0.439544	0.438528
3244.27	0.473912	0.454968	0.424375	0.460609	0.436188	0.441039	0.446395	0.425199	0.458159	0.446593	0.441498	0.440481
3246.2	0.47618	0.456939	0.426676	0.462679	0.437913	0.44304	0.447821	0.42687	0.460225	0.448588	0.443214	0.442429
3248.13	0.47938	0.460026	0.429546	0.465671	0.440382	0.445551	0.450361	0.429593	0.463165	0.451583	0.446206	0.445345
3250.05	0.482484	0.463236	0.432483	0.468728	0.44319	0.447751	0.45324	0.432032	0.466173	0.454571	0.449336	0.448197
3251.98	0.4858	0.4662	0.435659	0.47191	0.445977	0.4505	0.456151	0.434968	0.469523	0.457543	0.452407	0.451285
3253.91	0.489003	0.468979	0.437925	0.47425	0.448294	0.453488	0.45853	0.437644	0.47247	0.460225	0.455031	0.454028
3255.84	0.49171	0.471667	0.440394	0.476341	0.450468	0.45553	0.460523	0.439418	0.474807	0.46232	0.457281	0.456502
3257.77	0.494598	0.474396	0.443049	0.478946	0.452959	0.457834	0.463172	0.441411	0.477217	0.46483	0.45991	0.459006
3259.7	0.497453	0.476879	0.445439	0.481858	0.455616	0.460786	0.46595	0.443882	0.479853	0.467357	0.462266	0.461475
3261.63	0.499894	0.479532	0.447912	0.484517	0.458015	0.463671	0.467564	0.446655	0.482577	0.469881	0.464695	0.463992
3263.56	0.502491	0.482558	0.450343	0.486871	0.460108	0.465656	0.469375	0.448928	0.485134	0.472412	0.466982	0.466252
3265.49	0.505278	0.485218	0.452485	0.489349	0.462433	0.467697	0.472293	0.451072	0.487215	0.474572	0.4694	0.468726
3267.41	0.507776	0.487253	0.454781	0.492013	0.464852	0.470214	0.474793	0.453426	0.489097	0.476842	0.471968	0.471053
3269.34	0.510274	0.489414	0.457261	0.494174	0.466824	0.47235	0.476872	0.455709	0.491149	0.478978	0.473912	0.47276
3271.27	0.51262	0.491471	0.459087	0.495869	0.468764	0.474229	0.478579	0.457584	0.493188	0.481131	0.475621	0.474301
3273.2	0.51425	0.492947	0.460229	0.497165	0.469832	0.475322	0.479816	0.458502	0.494784	0.482731	0.476641	0.475767
3275.13	0.51507	0.493696	0.460855	0.497971	0.470077	0.475928	0.480443	0.458748	0.495755	0.483285	0.47718	0.47663
3277.06	0.515367	0.494231	0.461582	0.498541	0.470592	0.476167	0.48105	0.459104	0.496408	0.483401	0.477875	0.47698
3278.99	0.516163	0.494752	0.461991	0.499053	0.471137	0.476703	0.481026	0.459766	0.49675	0.483486	0.478401	0.477564
3280.92	0.516499	0.495091	0.462426	0.499553	0.47157	0.477676	0.480995	0.460062	0.496558	0.483828	0.478623	0.47809
3282.84	0.516212	0.494866	0.462493	0.499226	0.471775	0.477546	0.481249	0.459852	0.496253	0.483731	0.478347	0.478169
3284.77	0.516424	0.494815	0.46197	0.498749	0.471572	0.477151	0.481505	0.459714	0.496159	0.483355	0.477929	0.478057
3286.7	0.516819	0.495056	0.461999	0.498809	0.471504	0.477477	0.481929	0.459729	0.496086	0.483268	0.477925	0.478001
3288.63	0.516695	0.494428	0.461539	0.498674	0.471336	0.477694	0.481671	0.459741	0.495628	0.482878	0.477646	0.477289
3290.56	0.516015	0.494103	0.460568	0.497862	0.470908	0.477333	0.480785	0.459684	0.494833	0.482304	0.476735	0.476074
3292.49	0.514362	0.493267	0.459683	0.496495	0.46993	0.475917	0.479744	0.458734	0.493446	0.481109	0.475185	0.474664
3294.42	0.512731	0.491381	0.458904	0.495395	0.468881	0.474104	0.478812	0.457335	0.492072	0.479596	0.474113	0.47375
3296.35	0.511746	0.49031	0.457876	0.494368	0.467677	0.472936	0.477323	0.455518	0.490829	0.478268	0.473379	0.472878
3298.28	0.509946	0.488836	0.456276	0.49271	0.465867	0.471987	0.475817	0.453407	0.489315	0.477248	0.471561	0.471287
3300.2	0.508205	0.486985	0.454539	0.491322	0.464248	0.470483	0.475157	0.452312	0.487884	0.475868	0.470035	0.469603
3302.13	0.506543	0.485566	0.452968	0.489997	0.46313	0.469106	0.473969	0.451467	0.486105	0.473914	0.468557	0.468083
3304.06	0.504779	0.484017	0.451394	0.488528	0.461901	0.468133	0.471986	0.450514	0.48428	0.472297	0.466879	0.46655
3305.99	0.50355	0.482691	0.449831	0.487141	0.460471	0.466716	0.47046	0.449201	0.482988	0.470799	0.46614	0.465212
3307.92	0.501958	0.481091	0.448126	0.485374	0.458886	0.464708	0.468983	0.447449	0.481368	0.46923	0.464816	0.463519
3309.85	0.499885	0.479412	0.446463	0.483338	0.457053	0.462319	0.467018	0.445297	0.479775	0.467668	0.462653	0.461701
3311.78	0.498217	0.477772	0.445107	0.481785	0.455285	0.46073	0.465605	0.443111	0.478227	0.466245	0.460923	0.460297
3313.71	0.49601	0.475473	0.443277	0.480123	0.453636	0.459047	0.464087	0.441181	0.475914	0.46407	0.458967	0.458094
3315.63	0.493763	0.473468	0.44164	0.477836	0.451868	0.457337	0.462303	0.439743	0.473994	0.462295	0.456985	0.456084
3317.56	0.491713	0.471349	0.439847	0.475705	0.44979	0.455886	0.460268	0.438224	0.472264	0.460429	0.455245	0.454602
3319.49	0.489527	0.469346	0.437941	0.474126	0.448056	0.454171	0.458454	0.436312	0.470321	0.458174	0.453661	0.453075
3321.42	0.487739	0.467675	0.436208	0.472926	0.446245	0.452378	0.457462	0.434931	0.468462	0.456681	0.452104	0.451534
3323.35	0.486073	0.465861	0.434136	0.47122	0.445237	0.451184	0.45618	0.433605	0.466837	0.455068	0.450249	0.449519
3325.28	0.4845	0.464298	0.43208	0.468869	0.443803	0.449454	0.45427	0.431877	0.465009	0.453305	0.448671	0.447203
3327.21	0.482638	0.462634	0.430536	0.467358	0.441511	0.447221	0.45232	0.430212	0.463244	0.45141	0.447222	0.445409
3329.14	0.48098	0.461138	0.429124	0.466431	0.440085	0.445609	0.450642	0.428707	0.461996	0.449831	0.445622	0.444355
3331.07	0.479546	0.459595	0.427861	0.465228	0.43911	0.444403	0.449454	0.42735	0.460546	0.448801	0.444418	0.443562
3332.99	0.477949	0.457952	0.426741	0.464107	0.43796	0.443615	0.448576	0.426428	0.459002	0.447806	0.443354	0.442283
3334.92	0.476014	0.456532	0.424911	0.462126	0.436229	0.442408	0.447263	0.425051	0.457424	0.446284	0.441487	0.440518
3336.85	0.473649	0.454417	0.422797	0.45997	0.434043	0.44053	0.445091	0.422932	0.455456	0.444313	0.439069	0.43814
3338.78	0.471627	0.452692	0.421283	0.458416	0.432346	0.438776	0.443237	0.421313	0.453716	0.442547	0.437625	0.436331
3340.71	0.469972	0.451136	0.419853	0.456614	0.431009	0.437172	0.442197	0.419503	0.452147	0.440772	0.436296	0.434742
3342.64	0.468637	0.449198	0.417882	0.4546	0.429408	0.435435	0.440193	0.417683	0.450295	0.43902	0.434398	0.433036
3344.57	0.467231	0.447524	0.416305	0.452836	0.428125	0.43363	0.438423	0.41654	0.448574	0.437402	0.432783	0.431462
3346.5	0.465407	0.445704	0.414749	0.451381	0.426476	0.431774	0.437804	0.415003	0.44688	0.435477	0.431025	0.429625
3348.42	0.46302	0.443648	0.412601	0.449599	0.424711	0.430468	0.436168	0.413046	0.444759	0.433295	0.429056	0.427487
3350.35	0.460593	0.441186	0.410081	0.447488	0.423299	0.429009	0.433966	0.410998	0.442505	0.431011	0.426647	0.425393
3352.28	0.458332	0.438585	0.407597	0.444867	0.421058	0.426912	0.432153	0.409268	0.440301	0.428795	0.424115	0.423505
3354.21	0.455622	0.436304	0.405772	0.442303	0.419001	0.42494	0.430189	0.407215	0.438067	0.426624	0.421793	0.420837
3356.14	0.452692	0.433391	0.403251	0.439744	0.417312	0.422604	0.427983	0.404472	0.434929	0.423656	0.418768	0.417616
3358.07	0.450099	0.430295	0.400332	0.436946	0.415485	0.420496	0.425924	0.402345	0.431822	0.420519	0.41604	0.414706
3360	0.447503	0.427906	0.39776	0.434604	0.41302	0.419123	0.424174	0.400717	0.429167	0.417883	0.413691	0.412165
3361.93	0.444692	0.425512	0.3952	0.432469	0.410615	0.417004	0.422267	0.398626	0.42625	0.415405	0.411113	0.40962
3363.86	0.442195	0.423183	0.393179	0.430075	0.408992	0.414851	0.420448	0.396736	0.423837	0.413152	0.408761	0.407022
3365.78	0.439864	0.420886	0.390768	0.427647	0.406902	0.412669	0.418354	0.394601	0.421439	0.410458	0.406149	0.404263
3367.71	0.437742	0.418802	0.38857	0.425513	0.405149	0.410463	0.416173	0.392463	0.419032	0.407982	0.403538	0.401668
3369.64	0.435709	0.416596	0.386868	0.423318	0.403729	0.409084	0.414751	0.391055	0.417154	0.406228	0.401773	0.399828
3371.57	0.433436	0.414418	0.384856	0.421602	0.401736	0.4075	0.413295	0.389499	0.415402	0.404128	0.399942	0.39819
3373.5	0.431437	0.412505	0.383066	0.420061	0.400101	0.405866	0.411085	0.387563	0.413412	0.402106	0.398083	0.39623
3375.43	0.42966	0.410739	0.381601	0.418218	0.39872	0.404245	0.409115	0.386007	0.411499	0.400552	0.396322	0.394245
3377.36	0.427484	0.409081	0.379816	0.416451	0.397235	0.402291	0.407766	0.384496	0.409747	0.39875	0.394191	0.39246
3379.29	0.425426	0.407432	0.377846	0.414585	0.395991	0.400478	0.406545	0.382688	0.407733	0.397167	0.392376	0.390689
3381.21	0.424103	0.405824	0.376322	0.412916	0.394424	0.399124	0.405435	0.381383	0.406032	0.395786	0.391205	0.389139
3383.14	0.422678	0.404284	0.375006	0.411856	0.393249	0.39808	0.404361	0.380144	0.404861	0.394445	0.389829	0.387925
3385.07	0.420858	0.402669	0.373442	0.410289	0.391723	0.396385	0.40281	0.378252	0.403304	0.392917	0.387755	0.386239
3387	0.41984	0.401632	0.371993	0.408882	0.390073	0.394862	0.401307	0.376804	0.401764	0.391558	0.386359	0.384818
3388.93	0.418747	0.400881	0.371262	0.408165	0.389184	0.394244	0.400261	0.376597	0.400538	0.390472	0.385632	0.383969
3390.86	0.417327	0.399577	0.370564	0.40734	0.388498	0.394019	0.399888	0.376317	0.399787	0.389323	0.385046	0.383196
3392.79	0.415583	0.397203	0.368386	0.405179	0.386678	0.391934	0.397866	0.373955	0.398084	0.387474	0.383212	0.380646
3394.72	0.414244	0.395655	0.36648	0.403551	0.385331	0.390571	0.396015	0.372656	0.396398	0.386115	0.38172	0.378739
3396.64	0.412535	0.394385	0.36519	0.402364	0.384275	0.389586	0.394992	0.3719	0.394749	0.384755	0.380426	0.377522
3398.57	0.410327	0.392533	0.363271	0.400372	0.382086	0.387292	0.393166	0.369964	0.39261	0.382659	0.378456	0.375491
3400.5	0.409101	0.391372	0.361836	0.398942	0.380554	0.38575	0.392369	0.368146	0.391311	0.38161	0.377233	0.374534
3402.43	0.407333	0.390061	0.360694	0.397141	0.379204	0.384079	0.391437	0.36627	0.390074	0.380311	0.375787	0.373307
3404.36	0.405436	0.388737	0.359132	0.395611	0.37776	0.382797	0.389933	0.364937	0.388627	0.378706	0.374372	0.371674
3406.29	0.404378	0.387272	0.357604	0.394768	0.376566	0.382036	0.388217	0.363677	0.387099	0.377413	0.372919	0.370115
3408.22	0.40305	0.38574	0.356281	0.393645	0.375582	0.38099	0.386975	0.362836	0.385872	0.376268	0.371373	0.368593
3410.15	0.401483	0.384252	0.354788	0.392135	0.374358	0.379646	0.385965	0.361578	0.384398	0.375091	0.370244	0.36713
3412.08	0.400341	0.382829	0.353208	0.390403	0.372746	0.378523	0.384349	0.359863	0.383	0.373758	0.368939	0.365682
3414	0.398697	0.381233	0.351658	0.388675	0.371078	0.376891	0.382701	0.358182	0.381533	0.372083	0.367279	0.364196
3415.93	0.396833	0.37945	0.350346	0.387242	0.369698	0.375446	0.381103	0.356867	0.37986	0.370283	0.365668	0.363006
3417.86	0.395562	0.378229	0.349271	0.38571	0.368733	0.374769	0.380411	0.356347	0.378674	0.369078	0.364626	0.362156
3419.79	0.393522	0.376254	0.347119	0.383407	0.367169	0.372955	0.37902	0.354258	0.376651	0.367492	0.362861	0.359983
3421.72	0.390645	0.373432	0.344108	0.380914	0.364663	0.369907	0.376077	0.350846	0.3737	0.364743	0.360101	0.356634
3423.65	0.3886	0.371834	0.342281	0.37925	0.36323	0.368084	0.374314	0.34935	0.37177	0.362891	0.35825	0.354678
3425.58	0.387078	0.370432	0.341077	0.377937	0.362089	0.367057	0.373036	0.348887	0.370162	0.361738	0.356824	0.353458
3427.51	0.385219	0.368636	0.339513	0.37629	0.360199	0.365561	0.371678	0.34773	0.368266	0.360215	0.355081	0.351836
3429.43	0.383471	0.366914	0.33758	0.374544	0.358456	0.363841	0.370146	0.345843	0.366571	0.358633	0.353185	0.349889
3431.36	0.381601	0.364624	0.335366	0.372884	0.356705	0.361715	0.368164	0.343582	0.364499	0.356496	0.35114	0.347754
3433.29	0.379314	0.362278	0.33333	0.370671	0.354551	0.359616	0.366528	0.341565	0.36231	0.354404	0.348856	0.345582
3435.22	0.377359	0.360275	0.331332	0.368524	0.352878	0.35812	0.364619	0.339714	0.360238	0.352662	0.347081	0.343602
3437.15	0.374929	0.358152	0.329148	0.366362	0.351316	0.356275	0.362109	0.337263	0.358041	0.350364	0.345228	0.341496
3439.08	0.372509	0.356139	0.327003	0.364314	0.349228	0.354601	0.360426	0.335583	0.356382	0.348344	0.343477	0.339647
3441.01	0.370477	0.354228	0.324959	0.36233	0.347757	0.352849	0.359153	0.334223	0.354568	0.346781	0.342015	0.337686
3442.94	0.368223	0.352026	0.322501	0.359711	0.34574	0.350206	0.357337	0.331807	0.352426	0.344706	0.33967	0.335283
3444.87	0.367026	0.350806	0.321145	0.358578	0.344523	0.349188	0.356172	0.33081	0.351217	0.343415	0.338351	0.334291
3446.79	0.363771	0.347998	0.318272	0.35556	0.341831	0.346284	0.352832	0.327001	0.347863	0.340629	0.33507	0.330627
3448.72	0.360165	0.344655	0.314843	0.351766	0.338058	0.342519	0.349182	0.322992	0.344166	0.337158	0.331488	0.32668
3450.65	0.358538	0.343202	0.313539	0.350673	0.336376	0.341509	0.348137	0.322833	0.342592	0.335701	0.3303	0.325755
3452.58	0.356087	0.340874	0.311388	0.348544	0.334526	0.339688	0.346068	0.32091	0.34036	0.333632	0.328381	0.323792
3454.51	0.353752	0.338433	0.309106	0.345765	0.332709	0.337754	0.3435	0.31822	0.337977	0.331531	0.326112	0.321636
3456.44	0.351273	0.335949	0.306846	0.343522	0.330432	0.335852	0.34161	0.316091	0.335824	0.329165	0.323543	0.319416
3458.37	0.348819	0.333553	0.304551	0.34127	0.328319	0.333555	0.339879	0.313888	0.333484	0.326721	0.321561	0.317006
3460.3	0.346869	0.331502	0.302182	0.339002	0.326555	0.331532	0.337456	0.311636	0.3311	0.324803	0.319481	0.314643
3462.22	0.343945	0.328811	0.2993	0.33637	0.3239	0.32884	0.334613	0.308829	0.32828	0.322077	0.316593	0.311555
3464.15	0.341011	0.32639	0.296722	0.334193	0.321337	0.32659	0.332462	0.306739	0.325671	0.319702	0.314248	0.309026
3466.08	0.338622	0.324386	0.29465	0.332352	0.319129	0.324495	0.330621	0.30465	0.323617	0.317709	0.312012	0.306829
3468.01	0.336079	0.321708	0.292322	0.329864	0.317003	0.321556	0.328422	0.301745	0.321213	0.315345	0.309411	0.30413
3469.94	0.333716	0.319448	0.290149	0.327436	0.315245	0.319228	0.326353	0.299934	0.318918	0.313201	0.307213	0.301936
3471.87	0.331172	0.31728	0.287851	0.324373	0.312699	0.317368	0.324052	0.297866	0.316584	0.310696	0.304976	0.299733
3473.8	0.328632	0.314789	0.285319	0.321465	0.309859	0.315219	0.32158	0.295173	0.31405	0.308202	0.302368	0.297189
3475.73	0.325824	0.311791	0.282462	0.319095	0.307232	0.312292	0.319123	0.292183	0.311159	0.305497	0.299495	0.294012
3477.66	0.323661	0.309404	0.280367	0.317054	0.305505	0.310553	0.317733	0.290518	0.30928	0.303478	0.297832	0.292223
3479.58	0.321424	0.30768	0.278661	0.314928	0.304432	0.309236	0.316017	0.289471	0.307575	0.302143	0.296199	0.290785
3481.51	0.31786	0.304401	0.275324	0.311736	0.301761	0.305581	0.312383	0.285677	0.304379	0.299083	0.292789	0.286959
3483.44	0.314799	0.300985	0.27215	0.308668	0.298529	0.302273	0.309495	0.282228	0.301331	0.295833	0.289568	0.283498
3485.37	0.312986	0.299266	0.270672	0.307396	0.297148	0.301325	0.308219	0.281515	0.299431	0.294465	0.288354	0.282315
3487.3	0.310207	0.296998	0.268215	0.305051	0.294612	0.299028	0.3059	0.279234	0.296771	0.292023	0.286067	0.279766
3489.23	0.307246	0.294256	0.265403	0.301896	0.291579	0.296108	0.302998	0.275843	0.293975	0.289013	0.283	0.276413
3491.16	0.30516	0.292315	0.263365	0.299862	0.289834	0.294371	0.30102	0.273805	0.291887	0.287143	0.281029	0.274556
3493.09	0.303199	0.2906	0.261371	0.297769	0.288295	0.292825	0.299699	0.272497	0.289829	0.285245	0.279163	0.272778
3495.01	0.300656	0.287935	0.259006	0.294979	0.286084	0.290787	0.297495	0.270117	0.287392	0.282874	0.276716	0.270195
3496.94	0.297502	0.284821	0.255923	0.292036	0.282979	0.287917	0.294235	0.266935	0.284531	0.280231	0.273765	0.267327
3498.87	0.295575	0.283214	0.254118	0.290491	0.28163	0.286425	0.292972	0.265688	0.282936	0.278655	0.272394	0.266114
3500.8	0.294281	0.281913	0.252659	0.289272	0.281251	0.285413	0.292781	0.264774	0.282149	0.277818	0.271638	0.265103
3502.73	0.290913	0.27852	0.249169	0.285545	0.278322	0.281905	0.289017	0.260587	0.278714	0.274673	0.267991	0.261269
3504.66	0.287017	0.274542	0.245692	0.281655	0.274269	0.278079	0.284496	0.256213	0.274546	0.270506	0.264044	0.257193
3506.59	0.285702	0.273502	0.244669	0.280979	0.273245	0.277317	0.284238	0.256648	0.273728	0.269412	0.26363	0.256545
3508.52	0.283512	0.271973	0.242837	0.278881	0.272256	0.276074	0.282882	0.255666	0.272047	0.267953	0.261694	0.254579
3510.45	0.279945	0.26831	0.239023	0.274944	0.268567	0.272312	0.278757	0.250982	0.268239	0.264455	0.257291	0.250251
3512.37	0.277757	0.265758	0.236907	0.27311	0.265695	0.269961	0.276511	0.24852	0.265778	0.262169	0.255072	0.248376
3514.3	0.275558	0.263724	0.235158	0.271681	0.263689	0.268052	0.27482	0.246834	0.263696	0.260259	0.25354	0.24658
3516.23	0.273529	0.261999	0.232915	0.269543	0.261906	0.266071	0.273157	0.244922	0.261673	0.25828	0.251816	0.244565
3518.16	0.271221	0.259722	0.230702	0.266776	0.260074	0.264298	0.271118	0.242621	0.259411	0.25623	0.249455	0.242516
3520.09	0.269437	0.257935	0.228856	0.265124	0.259128	0.263108	0.269775	0.241605	0.257767	0.25491	0.247837	0.241263
3522.02	0.267551	0.256714	0.227281	0.263263	0.258677	0.262194	0.269015	0.240884	0.25668	0.253818	0.24665	0.240058
3523.95	0.264332	0.253594	0.224211	0.259797	0.255961	0.259072	0.266195	0.237122	0.254105	0.250938	0.24366	0.236377
3525.88	0.262027	0.251249	0.221653	0.257937	0.253701	0.256868	0.264289	0.235107	0.252042	0.248745	0.24171	0.233975
3527.8	0.258903	0.248475	0.218949	0.254856	0.251297	0.254355	0.261088	0.232426	0.248815	0.245886	0.238873	0.230823
3529.73	0.255799	0.245331	0.216091	0.251694	0.247988	0.251088	0.257779	0.22881	0.245149	0.242498	0.235435	0.227436
3531.66	0.253424	0.243101	0.214201	0.250043	0.24548	0.248754	0.256086	0.226967	0.24293	0.24039	0.233257	0.225739
3533.59	0.251702	0.241763	0.212885	0.248742	0.244135	0.2477	0.255219	0.226364	0.241623	0.239291	0.232282	0.224761
3535.52	0.249501	0.239531	0.210669	0.246084	0.242265	0.246128	0.253137	0.22413	0.239658	0.237298	0.230034	0.222454
3537.45	0.246361	0.235943	0.20743	0.242721	0.238946	0.242455	0.249232	0.220204	0.236172	0.233931	0.226377	0.218806
3539.38	0.24461	0.234325	0.205585	0.241492	0.237063	0.24066	0.247912	0.219026	0.234279	0.23222	0.224944	0.2173
3541.31	0.243692	0.23335	0.204491	0.240678	0.2368	0.240547	0.247817	0.219195	0.233622	0.231491	0.224356	0.216564
3543.23	0.242863	0.23235	0.203255	0.239211	0.236753	0.240082	0.247357	0.218552	0.233049	0.230997	0.223662	0.215498
3545.16	0.240049	0.229707	0.200214	0.235756	0.234487	0.237151	0.244258	0.214516	0.230536	0.228917	0.220711	0.212124
3547.09	0.235715	0.225453	0.196225	0.23141	0.230273	0.232338	0.239586	0.209493	0.226003	0.224617	0.216262	0.207574
3549.02	0.233925	0.223876	0.194623	0.23011	0.228399	0.231129	0.238362	0.209052	0.22428	0.222676	0.215082	0.206582
3550.95	0.232492	0.223161	0.193845	0.229399	0.227572	0.230859	0.237966	0.209073	0.223193	0.221832	0.214291	0.205932
3552.88	0.228768	0.21959	0.190448	0.225727	0.224068	0.227253	0.234305	0.204714	0.219343	0.21831	0.210223	0.20168
3554.81	0.226425	0.216997	0.188	0.223357	0.221616	0.224916	0.232028	0.202438	0.216871	0.215742	0.207776	0.199326
3556.74	0.225028	0.215639	0.186748	0.222464	0.220526	0.224094	0.231509	0.202159	0.215648	0.214624	0.206812	0.198452
3558.67	0.223315	0.213884	0.185074	0.221184	0.219111	0.222781	0.229948	0.200864	0.214188	0.213247	0.205314	0.196874
3560.59	0.221372	0.212054	0.183166	0.219087	0.217854	0.221166	0.228285	0.199374	0.212649	0.211682	0.203722	0.195286
3562.52	0.220489	0.211284	0.18196	0.218053	0.217564	0.221362	0.228279	0.199311	0.212342	0.211066	0.203313	0.194975
3564.45	0.22048	0.211893	0.181933	0.217886	0.219354	0.223041	0.22956	0.200242	0.213485	0.211811	0.204145	0.195952
3566.38	0.21552	0.208194	0.177791	0.21215	0.217081	0.21815	0.225296	0.194066	0.209231	0.208116	0.199648	0.19041
3568.31	0.209061	0.201375	0.171057	0.205796	0.209358	0.209828	0.217261	0.185238	0.201391	0.200758	0.191991	0.181988
3570.24	0.208527	0.200048	0.170221	0.205984	0.206723	0.208932	0.21629	0.185945	0.19997	0.199389	0.191145	0.181803
3572.17	0.207716	0.199524	0.170089	0.206176	0.205805	0.209034	0.216309	0.187085	0.199437	0.19898	0.19101	0.182312
3574.1	0.205425	0.197673	0.168574	0.204351	0.204072	0.207788	0.214987	0.185477	0.197512	0.197245	0.189279	0.180727
3576.02	0.203373	0.195433	0.166666	0.201794	0.202265	0.205795	0.213258	0.183334	0.195331	0.19516	0.187161	0.178537
3577.95	0.201704	0.193525	0.164784	0.200012	0.200543	0.204149	0.21158	0.181882	0.193555	0.193422	0.185209	0.176565
3579.88	0.199778	0.191748	0.162727	0.198148	0.198912	0.202662	0.209783	0.180269	0.191768	0.191768	0.183506	0.174618
3581.81	0.198432	0.190614	0.161103	0.196918	0.198008	0.201666	0.20881	0.17933	0.190506	0.19069	0.182599	0.173733
3583.74	0.198593	0.190899	0.161028	0.197027	0.19885	0.202652	0.209597	0.180447	0.191107	0.191255	0.183086	0.174455
3585.67	0.197711	0.190993	0.160692	0.195882	0.199861	0.203612	0.209727	0.180422	0.191337	0.191789	0.183224	0.174126
3587.6	0.192029	0.185555	0.155228	0.189742	0.195087	0.197979	0.204056	0.172328	0.185615	0.186588	0.177245	0.167497
3589.53	0.189111	0.181825	0.151659	0.187159	0.190701	0.193438	0.200196	0.168772	0.181913	0.182318	0.1736	0.164161
3591.46	0.189844	0.18303	0.152864	0.188804	0.191388	0.194582	0.201788	0.172057	0.182673	0.183193	0.175092	0.166352
3593.38	0.188596	0.18209	0.152091	0.187322	0.190834	0.19387	0.201048	0.171598	0.181429	0.182379	0.174289	0.165588
3595.31	0.185896	0.179062	0.149161	0.183953	0.188085	0.191018	0.198294	0.167918	0.178512	0.179557	0.171106	0.162133
3597.24	0.184163	0.177193	0.147532	0.182662	0.186291	0.189406	0.19719	0.166381	0.176871	0.178209	0.169529	0.160685
3599.17	0.182553	0.176089	0.146508	0.181451	0.184878	0.18844	0.195978	0.165518	0.175506	0.17702	0.168459	0.159578
3601.1	0.180026	0.17409	0.144109	0.179185	0.182558	0.186235	0.19377	0.162853	0.172694	0.174591	0.165753	0.156869
3603.03	0.179043	0.173075	0.142927	0.178635	0.181509	0.185453	0.192941	0.162451	0.171555	0.173578	0.16489	0.155906
3604.96	0.179795	0.17367	0.143636	0.179195	0.182621	0.186941	0.193936	0.164603	0.172733	0.174355	0.166355	0.157154
3606.89	0.178653	0.173146	0.142918	0.177639	0.182855	0.186742	0.194011	0.16401	0.172374	0.174066	0.165808	0.156674
3608.81	0.175529	0.169953	0.139303	0.173967	0.18047	0.183411	0.190979	0.15936	0.169525	0.170856	0.162205	0.152911
3610.74	0.175359	0.16935	0.138365	0.173667	0.180297	0.183278	0.189833	0.159146	0.169354	0.170433	0.16201	0.152185
3612.67	0.173968	0.168527	0.137355	0.172086	0.179397	0.182814	0.189086	0.158315	0.16819	0.169649	0.160868	0.151302
3614.6	0.17208	0.166252	0.134678	0.169576	0.177207	0.180657	0.187283	0.155904	0.165825	0.167091	0.158462	0.148704
3616.53	0.172252	0.166538	0.13522	0.170617	0.177563	0.181309	0.188052	0.15769	0.166269	0.167706	0.159328	0.149489
3618.46	0.168834	0.16417	0.133238	0.168328	0.175359	0.178647	0.185952	0.154742	0.163208	0.165578	0.156613	0.147105
3620.39	0.164903	0.159971	0.128767	0.164278	0.170828	0.173866	0.180813	0.148593	0.158106	0.160812	0.151806	0.141906
3622.32	0.164923	0.159843	0.129032	0.16499	0.170006	0.173633	0.18073	0.14958	0.158023	0.160614	0.151954	0.142343
3624.25	0.165977	0.161219	0.130435	0.166374	0.171041	0.175234	0.183097	0.152839	0.159652	0.161816	0.153492	0.144774
3626.17	0.167343	0.163208	0.131727	0.167248	0.173601	0.177688	0.185464	0.155852	0.161908	0.163872	0.155884	0.147156
3628.1	0.163546	0.161042	0.12977	0.163521	0.172562	0.175354	0.183277	0.152595	0.158874	0.162148	0.15322	0.144186
3630.03	0.158023	0.154502	0.122487	0.156444	0.165684	0.168192	0.176216	0.143007	0.152069	0.154933	0.145582	0.13621
3631.96	0.159593	0.155529	0.123698	0.158567	0.16614	0.169244	0.176659	0.145448	0.153176	0.1559	0.14727	0.137416
3633.89	0.158346	0.154845	0.123647	0.158634	0.16532	0.168527	0.176195	0.145777	0.152057	0.15519	0.146767	0.136901
3635.82	0.157322	0.153517	0.122188	0.157795	0.163914	0.167357	0.175046	0.144538	0.151022	0.154153	0.145521	0.135587
3637.75	0.156875	0.15308	0.121992	0.157474	0.16363	0.167584	0.174825	0.144786	0.150652	0.153903	0.145128	0.135377
3639.68	0.156157	0.152525	0.121113	0.156692	0.163001	0.166857	0.174122	0.144279	0.150001	0.153168	0.144408	0.134619
3641.6	0.156022	0.15243	0.120792	0.156407	0.162832	0.167068	0.174092	0.144262	0.150155	0.153189	0.144485	0.134689
3643.53	0.156597	0.152766	0.12071	0.15671	0.163498	0.168546	0.175348	0.145251	0.151394	0.153743	0.145479	0.135534
3645.46	0.158356	0.155172	0.122757	0.158453	0.166932	0.171818	0.178454	0.149533	0.154393	0.156332	0.148166	0.138618
3647.39	0.157085	0.155036	0.121495	0.155957	0.167526	0.171942	0.17875	0.148148	0.15392	0.155963	0.147032	0.137662
3649.32	0.15189	0.150595	0.115927	0.149856	0.162378	0.165631	0.173714	0.139294	0.148151	0.150836	0.141371	0.130025
3651.25	0.148381	0.146628	0.112215	0.146998	0.158008	0.160554	0.169041	0.134398	0.143431	0.146209	0.136672	0.126018
3653.18	0.150917	0.148029	0.114554	0.150468	0.159393	0.162698	0.170583	0.138499	0.145637	0.148097	0.139374	0.129139
3655.11	0.150484	0.148569	0.116226	0.151059	0.159972	0.164125	0.171364	0.14057	0.145855	0.148867	0.140236	0.130305
3657.04	0.146996	0.145647	0.112624	0.147495	0.156807	0.160689	0.167785	0.135806	0.141834	0.145219	0.136157	0.126329
3658.96	0.147455	0.145466	0.112441	0.148175	0.156286	0.160482	0.167521	0.136364	0.141821	0.145203	0.136265	0.126075
3660.89	0.14743	0.145534	0.112842	0.1485	0.156079	0.160533	0.167874	0.137288	0.141836	0.145367	0.136469	0.12643
3662.82	0.147255	0.145297	0.112343	0.148558	0.155763	0.160055	0.167731	0.137147	0.141598	0.145025	0.136393	0.126265
3664.75	0.147986	0.145827	0.112784	0.149283	0.156498	0.161	0.168806	0.138667	0.142585	0.145734	0.137469	0.127441
3666.68	0.149493	0.147251	0.114122	0.150299	0.158675	0.163417	0.17106	0.141059	0.144909	0.147556	0.139723	0.12953
3668.61	0.149145	0.147586	0.114691	0.149481	0.159538	0.164535	0.171508	0.140977	0.145376	0.148218	0.139976	0.129438
3670.54	0.14554	0.144303	0.109884	0.144841	0.156205	0.160698	0.167657	0.135083	0.141246	0.144097	0.135237	0.124952
3672.47	0.14792	0.146125	0.111082	0.147566	0.158464	0.162752	0.169693	0.138355	0.143898	0.146219	0.138043	0.127068
3674.39	0.147007	0.146706	0.113061	0.147578	0.159728	0.16359	0.17057	0.140322	0.144021	0.14714	0.138786	0.128322
3676.32	0.141429	0.141229	0.106189	0.140352	0.153848	0.156577	0.163804	0.131046	0.137502	0.140323	0.131423	0.121054
3678.25	0.142873	0.141863	0.10684	0.142255	0.153509	0.156918	0.164048	0.132296	0.137953	0.141315	0.132379	0.121731
3680.18	0.142663	0.142091	0.107601	0.14307	0.152797	0.157367	0.164273	0.13333	0.13754	0.141367	0.132344	0.122489
3682.11	0.143279	0.142467	0.108213	0.144205	0.152603	0.157971	0.16458	0.134321	0.138069	0.141752	0.132872	0.123052
3684.04	0.144494	0.143413	0.109447	0.145956	0.153868	0.159449	0.166408	0.136825	0.139346	0.142964	0.134523	0.124775
3685.97	0.145896	0.144871	0.110673	0.147411	0.156128	0.161528	0.168983	0.139322	0.141474	0.144781	0.136619	0.126814
3687.9	0.145108	0.144642	0.110616	0.146286	0.156845	0.161801	0.169182	0.139039	0.141477	0.145075	0.136478	0.126754
3689.83	0.14214	0.141914	0.106637	0.142009	0.15388	0.157894	0.165272	0.13333	0.137587	0.141328	0.132405	0.122491
3691.75	0.141298	0.140927	0.105482	0.141468	0.152028	0.155895	0.163462	0.130991	0.135879	0.139812	0.130932	0.121114
3693.68	0.142219	0.141635	0.106796	0.143027	0.152222	0.156145	0.164235	0.1326	0.136532	0.140545	0.131894	0.122381
3695.61	0.142577	0.14246	0.107938	0.144243	0.152687	0.156603	0.16493	0.134255	0.13687	0.141294	0.132844	0.123579
3697.54	0.142552	0.142522	0.107935	0.144568	0.153093	0.157144	0.165234	0.134572	0.137031	0.141464	0.133196	0.124142
3699.47	0.143495	0.1433	0.108881	0.145484	0.154266	0.158653	0.166753	0.13627	0.138183	0.14276	0.134389	0.125337
3701.4	0.141849	0.142234	0.107669	0.143978	0.152976	0.157514	0.165643	0.134427	0.136857	0.141642	0.132729	0.123797
3703.33	0.141164	0.141431	0.106146	0.143265	0.151475	0.156121	0.164322	0.132535	0.135976	0.14053	0.131516	0.122376
3705.26	0.143226	0.143005	0.107899	0.145186	0.15304	0.15809	0.165954	0.135579	0.13791	0.142266	0.133757	0.124553
3707.18	0.144881	0.144546	0.109773	0.146594	0.155413	0.160882	0.168048	0.138253	0.139992	0.144198	0.135886	0.126651
3709.11	0.145207	0.145401	0.110501	0.146581	0.157629	0.162567	0.169754	0.138739	0.141235	0.145467	0.136755	0.127388
3711.04	0.142911	0.143837	0.107903	0.143211	0.156165	0.160097	0.16768	0.13497	0.139219	0.143437	0.134077	0.124311
3712.97	0.140849	0.141533	0.104778	0.140816	0.152644	0.156405	0.164174	0.131152	0.13654	0.140478	0.131082	0.120741
3714.9	0.142325	0.142461	0.106302	0.143034	0.153152	0.157254	0.164736	0.132913	0.137911	0.141371	0.132348	0.122253
3716.83	0.143497	0.143771	0.108117	0.144925	0.154248	0.15913	0.166461	0.135729	0.139111	0.142864	0.134015	0.124529
3718.76	0.143568	0.143915	0.108066	0.145278	0.154726	0.1598	0.16718	0.136658	0.139308	0.143428	0.134678	0.125443
3720.69	0.143748	0.144153	0.108539	0.145685	0.155631	0.160372	0.167802	0.137259	0.139798	0.144217	0.135351	0.126042
3722.61	0.143539	0.144102	0.108195	0.144782	0.1553	0.160851	0.168015	0.13605	0.139441	0.144121	0.135068	0.125719
3724.54	0.143698	0.144053	0.108135	0.144655	0.155112	0.16072	0.167687	0.135146	0.139368	0.144468	0.135026	0.125459
3726.47	0.142651	0.143226	0.107366	0.143876	0.1545	0.15918	0.166649	0.134042	0.137945	0.143262	0.133709	0.124704
3728.4	0.143765	0.144086	0.107272	0.144721	0.154879	0.160105	0.167531	0.135038	0.138673	0.143265	0.134495	0.125559
3730.33	0.146151	0.146413	0.109979	0.147272	0.157137	0.163361	0.170447	0.139599	0.14149	0.146042	0.13777	0.128818
3732.26	0.146361	0.146409	0.110003	0.146646	0.158334	0.16428	0.171323	0.140374	0.142369	0.146422	0.13829	0.129324
3734.19	0.145487	0.145749	0.109225	0.144825	0.159527	0.163462	0.170542	0.138837	0.142784	0.1465	0.137357	0.127841
3736.12	0.142078	0.142825	0.105504	0.140751	0.156039	0.160025	0.166897	0.132943	0.139105	0.14316	0.132726	0.12301
3738.05	0.142817	0.142861	0.105194	0.142197	0.154475	0.159386	0.166189	0.133018	0.138673	0.142511	0.132672	0.122468
3739.97	0.144929	0.144806	0.107658	0.145452	0.156618	0.161663	0.169042	0.137097	0.141099	0.144486	0.135518	0.125437
3741.9	0.147456	0.147261	0.110066	0.147841	0.159597	0.164738	0.172473	0.140869	0.144124	0.14722	0.138533	0.128016
3743.83	0.145104	0.146374	0.109604	0.145263	0.158944	0.163664	0.171483	0.139446	0.142651	0.146445	0.137178	0.127131
3745.76	0.143384	0.144054	0.105117	0.141983	0.156226	0.161094	0.169073	0.134186	0.140408	0.143185	0.134145	0.12399
3747.69	0.147552	0.147416	0.108734	0.146382	0.159941	0.164597	0.172798	0.139482	0.144564	0.147092	0.138389	0.127952
3749.62	0.145937	0.146993	0.109404	0.144841	0.160665	0.164025	0.172967	0.139143	0.144271	0.147143	0.138088	0.127398
3751.55	0.142185	0.143621	0.105047	0.140271	0.156301	0.159265	0.168626	0.132703	0.139666	0.1427	0.132917	0.121605
3753.48	0.142759	0.143094	0.104955	0.14164	0.154813	0.158745	0.167243	0.132881	0.138942	0.141748	0.132531	0.121522
3755.4	0.144987	0.144771	0.107855	0.14505	0.156356	0.161121	0.16895	0.136785	0.141138	0.143785	0.135403	0.12455
3757.33	0.145139	0.145454	0.109031	0.146004	0.157155	0.162136	0.170037	0.138037	0.141536	0.144736	0.136043	0.125408
3759.26	0.143122	0.144137	0.107411	0.144131	0.155698	0.160282	0.168178	0.135063	0.139605	0.142964	0.133719	0.123258
3761.19	0.142946	0.143407	0.106426	0.144013	0.154758	0.159088	0.167039	0.134136	0.139012	0.141905	0.133189	0.122805
3763.12	0.145114	0.145284	0.108623	0.147013	0.156666	0.161205	0.169113	0.137343	0.141354	0.144262	0.135738	0.125054
3765.05	0.144732	0.145431	0.109102	0.146917	0.15688	0.161336	0.170012	0.137641	0.141455	0.144529	0.135583	0.125221
3766.98	0.144613	0.145389	0.108613	0.146353	0.15691	0.161217	0.169899	0.137279	0.141395	0.144183	0.135721	0.124823
3768.91	0.144495	0.145753	0.10928	0.146394	0.15712	0.161708	0.16951	0.137869	0.141284	0.144657	0.136121	0.125146
3770.84	0.142848	0.143809	0.107039	0.144012	0.154893	0.159311	0.167199	0.134249	0.138893	0.142052	0.133281	0.122797
3772.76	0.143839	0.144432	0.107745	0.145401	0.155029	0.159492	0.167661	0.135304	0.139577	0.142674	0.134034	0.123461
3774.69	0.144584	0.145349	0.108976	0.146795	0.155772	0.160623	0.16893	0.137517	0.140353	0.143934	0.13516	0.12502
3776.62	0.145447	0.14609	0.109823	0.147639	0.157132	0.161941	0.170081	0.138709	0.141429	0.144861	0.136305	0.126034
3778.55	0.144589	0.145511	0.109571	0.146647	0.156901	0.161773	0.16959	0.138005	0.140743	0.144388	0.135643	0.125361
3780.48	0.143291	0.144063	0.107305	0.145035	0.155319	0.160167	0.167826	0.135225	0.139195	0.142441	0.133799	0.123393
3782.41	0.144737	0.145454	0.108732	0.146943	0.156724	0.161452	0.169364	0.137194	0.140823	0.143992	0.135565	0.12469
3784.34	0.144531	0.145601	0.109284	0.146653	0.156847	0.161742	0.169788	0.137524	0.14067	0.144362	0.135563	0.124844
3786.27	0.14416	0.144764	0.108114	0.1459	0.155873	0.160786	0.168175	0.136136	0.139695	0.143343	0.134546	0.123708
3788.19	0.144688	0.145179	0.108552	0.146968	0.156215	0.160988	0.168318	0.137209	0.140204	0.143707	0.135118	0.124243
3790.12	0.144954	0.145433	0.109044	0.147334	0.156295	0.161262	0.168823	0.137866	0.140666	0.144016	0.135426	0.124751
3792.05	0.145667	0.145999	0.109371	0.147716	0.156485	0.161889	0.16953	0.138413	0.141444	0.144598	0.13586	0.12545
3793.98	0.146949	0.147236	0.110357	0.148678	0.15797	0.163306	0.171296	0.139877	0.14297	0.146353	0.137264	0.126615
3795.91	0.146385	0.146869	0.110125	0.14777	0.158389	0.163449	0.171516	0.140019	0.142604	0.146292	0.13707	0.126593
3797.84	0.14667	0.146678	0.1089	0.147145	0.15871	0.164146	0.171928	0.139549	0.143121	0.145851	0.137098	0.126676
3799.77	0.148109	0.148173	0.110866	0.148556	0.160478	0.166176	0.173596	0.141777	0.145191	0.148007	0.139383	0.128488
3801.7	0.143761	0.145133	0.10748	0.14393	0.157465	0.16187	0.170456	0.136399	0.140474	0.14369	0.134889	0.124538
3803.63	0.145029	0.145527	0.106664	0.145139	0.157414	0.161479	0.170618	0.135844	0.140962	0.143745	0.1351	0.123816
3805.55	0.14634	0.147317	0.11014	0.148029	0.159026	0.163363	0.172518	0.139493	0.142764	0.146785	0.137573	0.12639
3807.48	0.143139	0.144599	0.107099	0.144581	0.156092	0.160157	0.168943	0.135029	0.139065	0.143277	0.133645	0.122923
3809.41	0.144801	0.145343	0.107492	0.145891	0.1564	0.160767	0.168631	0.136038	0.140106	0.143472	0.134415	0.12346
3811.34	0.146537	0.147104	0.109815	0.148258	0.158206	0.162996	0.171015	0.139176	0.142298	0.145362	0.13656	0.12647
3813.27	0.14818	0.14867	0.11137	0.149949	0.160572	0.165262	0.173633	0.141716	0.144707	0.14764	0.138778	0.128566
3815.2	0.147076	0.148157	0.111253	0.148728	0.160642	0.165047	0.174113	0.141732	0.14428	0.147595	0.138445	0.128255
3817.13	0.145965	0.146566	0.107801	0.146592	0.159185	0.163946	0.173042	0.138473	0.142983	0.145358	0.136584	0.125876
3819.06	0.148724	0.149131	0.110621	0.149508	0.161943	0.167266	0.174843	0.142172	0.14592	0.148991	0.140386	0.128359
3820.98	0.144267	0.14635	0.108345	0.14531	0.159527	0.16437	0.171446	0.137829	0.14139	0.14581	0.136365	0.124858
3822.91	0.144042	0.144988	0.105688	0.14409	0.157811	0.161532	0.169561	0.134387	0.139778	0.143254	0.13376	0.122264
3824.84	0.147146	0.147699	0.109475	0.147806	0.159605	0.164085	0.1723	0.138981	0.142753	0.146293	0.137292	0.12591
3826.77	0.146098	0.147168	0.109357	0.147073	0.158817	0.163694	0.171801	0.138748	0.142033	0.145624	0.136767	0.12599
3828.7	0.146882	0.147553	0.109529	0.147828	0.158996	0.164029	0.172039	0.139535	0.142945	0.146416	0.13752	0.126308
3830.63	0.147638	0.148451	0.110766	0.149129	0.159461	0.165136	0.173315	0.141364	0.14409	0.14779	0.138763	0.127397
3832.56	0.14733	0.148172	0.110056	0.148529	0.159705	0.165428	0.173513	0.140693	0.144141	0.147257	0.138149	0.127274
3834.49	0.148674	0.149184	0.110952	0.149439	0.161409	0.167208	0.174486	0.142082	0.145864	0.1484	0.139503	0.1288
3836.42	0.148482	0.149451	0.111404	0.148985	0.162026	0.167919	0.175101	0.142338	0.146221	0.148923	0.139989	0.129093
3838.34	0.145983	0.147726	0.109336	0.14644	0.161155	0.166057	0.174009	0.139375	0.144616	0.147361	0.137853	0.126948
3840.27	0.145198	0.14663	0.10782	0.145653	0.159727	0.164359	0.172541	0.136789	0.14312	0.145948	0.136077	0.125139
3842.2	0.145695	0.147224	0.108201	0.147097	0.159011	0.164385	0.171808	0.137579	0.142648	0.146048	0.136199	0.124808
3844.13	0.145371	0.146853	0.107743	0.14703	0.158423	0.163395	0.170721	0.137562	0.141559	0.145414	0.135349	0.124302
3846.06	0.146911	0.147495	0.108733	0.148231	0.158839	0.163899	0.171714	0.138593	0.142493	0.145917	0.136491	0.125554
3847.99	0.149298	0.149405	0.111262	0.150626	0.161483	0.167077	0.174849	0.142329	0.145444	0.148311	0.139605	0.129003
3849.92	0.15163	0.151842	0.113404	0.152331	0.165603	0.170647	0.17839	0.14604	0.148868	0.151259	0.142929	0.132192
3851.85	0.150475	0.152662	0.11438	0.151092	0.167551	0.172192	0.179529	0.146637	0.149331	0.152133	0.143866	0.132436
3853.77	0.142517	0.145957	0.106953	0.142873	0.160957	0.165	0.172306	0.135879	0.141603	0.144705	0.13535	0.123799
3855.7	0.143606	0.145327	0.105603	0.143811	0.158376	0.161913	0.170321	0.133992	0.14096	0.143775	0.134163	0.122207
3857.63	0.146643	0.147278	0.108192	0.147042	0.159526	0.163625	0.172193	0.137379	0.14317	0.146016	0.136481	0.125018
3859.56	0.148457	0.14859	0.110215	0.149359	0.161143	0.165827	0.174193	0.141053	0.14494	0.147918	0.138531	0.127441
3861.49	0.149179	0.149847	0.111441	0.150437	0.162631	0.16721	0.175421	0.142683	0.146186	0.149198	0.139822	0.129083
3863.42	0.148039	0.149873	0.110816	0.14924	0.162512	0.166839	0.174613	0.141023	0.145804	0.148772	0.139153	0.12853
3865.35	0.147191	0.148293	0.108853	0.147433	0.16147	0.166298	0.173715	0.139176	0.144479	0.146752	0.137588	0.126743
3867.28	0.150112	0.15029	0.111294	0.150554	0.163557	0.168346	0.175399	0.142193	0.147113	0.149237	0.140751	0.128765
3869.2	0.148748	0.150864	0.112333	0.149831	0.164182	0.168688	0.175704	0.142423	0.146846	0.149612	0.1407	0.129051
3871.13	0.14664	0.148244	0.10817	0.146531	0.161596	0.165741	0.173552	0.13764	0.144223	0.146331	0.137335	0.125335
3873.06	0.147838	0.148876	0.109619	0.148711	0.161806	0.165687	0.173365	0.13961	0.144941	0.147652	0.138548	0.126082
3874.99	0.145984	0.147371	0.108576	0.147581	0.160067	0.164029	0.171475	0.137958	0.142683	0.145794	0.136199	0.125021
3876.92	0.148642	0.149157	0.110267	0.150417	0.161451	0.165802	0.173533	0.140411	0.144758	0.147628	0.138762	0.127239
3878.85	0.149794	0.150856	0.113027	0.152105	0.163537	0.168211	0.176027	0.143796	0.146719	0.150116	0.141063	0.129575
3880.78	0.147353	0.148754	0.109711	0.148433	0.161801	0.166019	0.174459	0.140324	0.14463	0.147702	0.137957	0.126762
3882.71	0.149113	0.149615	0.109678	0.149703	0.162587	0.166863	0.17479	0.140832	0.145854	0.148469	0.13912	0.127067
3884.64	0.148648	0.149871	0.111239	0.15023	0.162788	0.166938	0.174353	0.1416	0.145395	0.149045	0.139328	0.127646
3886.56	0.146264	0.147512	0.108542	0.147444	0.160319	0.163772	0.172496	0.138156	0.142687	0.145963	0.136306	0.12521
3888.49	0.149359	0.149809	0.110949	0.150788	0.162526	0.166782	0.175312	0.141769	0.145617	0.148325	0.139566	0.1281
3890.42	0.149329	0.150805	0.112576	0.15127	0.163536	0.168173	0.176219	0.143036	0.146388	0.149517	0.140533	0.12938
3892.35	0.147077	0.14843	0.109342	0.14775	0.161147	0.165234	0.173508	0.138575	0.143709	0.146959	0.137083	0.125747
3894.28	0.148574	0.148985	0.109752	0.149355	0.161203	0.166007	0.1741	0.139728	0.14444	0.147454	0.137972	0.126425
3896.21	0.150559	0.151007	0.111764	0.152139	0.163127	0.168585	0.176877	0.143263	0.146995	0.149696	0.140609	0.129308
3898.14	0.150914	0.151827	0.112563	0.152409	0.164846	0.169897	0.177829	0.144779	0.148458	0.151105	0.142072	0.130872
3900.07	0.149515	0.151235	0.111086	0.150418	0.165281	0.169402	0.177003	0.142679	0.147571	0.150269	0.141091	0.129867
3901.99	0.149219	0.151403	0.110954	0.149724	0.165459	0.168966	0.176567	0.141853	0.14701	0.1499	0.140687	0.129114
3903.92	0.147353	0.149764	0.109647	0.14799	0.163862	0.16644	0.174508	0.139573	0.14468	0.148183	0.138476	0.126559
3905.85	0.146509	0.148102	0.108405	0.14777	0.161577	0.164352	0.172863	0.137631	0.142647	0.146362	0.136318	0.124401
3907.78	0.147657	0.14857	0.109673	0.149718	0.161034	0.165062	0.173459	0.139253	0.143119	0.146616	0.137215	0.125611
3909.71	0.148439	0.149553	0.111038	0.151107	0.161636	0.166189	0.174115	0.141057	0.143982	0.14745	0.13849	0.127084
3911.64	0.148725	0.149771	0.111559	0.1515	0.162012	0.166895	0.174395	0.141763	0.144583	0.147853	0.138924	0.127587
3913.57	0.149593	0.150562	0.112275	0.152237	0.163112	0.167881	0.175779	0.142892	0.145951	0.148957	0.139878	0.128503
3915.5	0.150079	0.151203	0.112888	0.15246	0.164336	0.16859	0.176583	0.143131	0.146856	0.150139	0.140556	0.129185
3917.43	0.14904	0.150096	0.111242	0.150967	0.163599	0.167263	0.175676	0.14118	0.145781	0.149251	0.139249	0.127532
3919.35	0.148553	0.149711	0.110544	0.150539	0.162701	0.166544	0.175154	0.14052	0.145096	0.148263	0.138572	0.126795
3921.28	0.149096	0.150291	0.111116	0.151226	0.163226	0.167459	0.175709	0.141288	0.145688	0.148631	0.139388	0.127765
3923.21	0.14959	0.1508	0.111959	0.151761	0.164419	0.168207	0.176282	0.142173	0.146462	0.14956	0.140045	0.12845
3925.14	0.148535	0.149923	0.111201	0.150707	0.163391	0.167049	0.17544	0.141098	0.145087	0.148439	0.138735	0.127218
3927.07	0.149218	0.150395	0.111564	0.151414	0.163069	0.167368	0.175794	0.142036	0.145304	0.148469	0.139357	0.12775
3929	0.15021	0.15149	0.112952	0.152532	0.164545	0.169074	0.177014	0.143711	0.146686	0.149879	0.141024	0.129501
3930.93	0.149713	0.151052	0.112142	0.15167	0.164878	0.168769	0.176864	0.142575	0.146689	0.149777	0.140529	0.128809
3932.86	0.148584	0.149894	0.110788	0.150515	0.163604	0.167228	0.175372	0.140685	0.145282	0.148481	0.138863	0.126877
3934.78	0.148572	0.149823	0.11069	0.150943	0.162951	0.166509	0.174673	0.140229	0.144477	0.147918	0.138483	0.126345
3936.71	0.149416	0.150518	0.111375	0.152196	0.163319	0.167115	0.175547	0.141517	0.14499	0.148504	0.13912	0.12734
3938.64	0.149748	0.150789	0.11156	0.152541	0.16375	0.167752	0.176087	0.142486	0.145472	0.148902	0.139565	0.128059
3940.57	0.150401	0.151483	0.112411	0.152922	0.16461	0.168659	0.176745	0.143275	0.146267	0.149723	0.140482	0.128735
3942.5	0.149571	0.150813	0.111809	0.151802	0.164167	0.168447	0.176582	0.14222	0.145738	0.149482	0.139676	0.127863
3944.43	0.149459	0.150467	0.110826	0.15151	0.163516	0.168351	0.176158	0.14144	0.145424	0.148772	0.139207	0.127226
3946.36	0.150423	0.15155	0.112089	0.152962	0.164388	0.169263	0.177106	0.143379	0.146597	0.149644	0.140377	0.128459
3948.29	0.149898	0.15108	0.11206	0.152678	0.164604	0.168545	0.176918	0.143098	0.146433	0.149718	0.140004	0.128481
3950.22	0.149306	0.150355	0.111152	0.152035	0.163533	0.167802	0.175927	0.141467	0.14523	0.148912	0.138988	0.127352
3952.14	0.14933	0.150518	0.111422	0.152393	0.163045	0.167872	0.176081	0.141883	0.14483	0.148569	0.138949	0.127037
3954.07	0.149458	0.150668	0.111847	0.152721	0.163267	0.167965	0.176559	0.142364	0.145057	0.148578	0.139422	0.127287
3956	0.149412	0.150782	0.112031	0.152474	0.163307	0.167966	0.176868	0.142184	0.145393	0.148797	0.139481	0.127527
3957.93	0.149489	0.150884	0.111909	0.152387	0.163356	0.167929	0.176785	0.14186	0.145323	0.148592	0.139437	0.127523
3959.86	0.149742	0.151031	0.111895	0.152606	0.163699	0.167959	0.176562	0.142112	0.145116	0.148726	0.139531	0.127468
3961.79	0.149347	0.150754	0.111593	0.152214	0.163436	0.167574	0.176253	0.141808	0.144812	0.148537	0.13894	0.127239
3963.72	0.149145	0.15047	0.11145	0.152343	0.163054	0.167458	0.17633	0.14136	0.144431	0.148008	0.13859	0.12705
3965.65	0.149683	0.150677	0.111922	0.152918	0.163298	0.167819	0.176896	0.141907	0.144669	0.148239	0.138894	0.12751
3967.57	0.149873	0.150983	0.112031	0.153039	0.163895	0.168162	0.176997	0.142289	0.145291	0.1488	0.139165	0.127885
3969.5	0.149968	0.151184	0.111956	0.153049	0.164122	0.168616	0.176957	0.142474	0.145549	0.149049	0.139491	0.12816
3971.43	0.150087	0.1514	0.112149	0.153196	0.16392	0.168755	0.176921	0.142797	0.145641	0.14895	0.139866	0.128279
3973.36	0.150068	0.151521	0.112057	0.153155	0.164028	0.168776	0.177378	0.142803	0.14573	0.149053	0.140027	0.127985
3975.29	0.149916	0.151314	0.111552	0.152793	0.16402	0.168594	0.177604	0.142604	0.145609	0.148957	0.1394	0.127513
3977.22	0.149658	0.150898	0.111328	0.15259	0.16384	0.168246	0.176898	0.142401	0.145212	0.148578	0.1389	0.127093
3979.15	0.149689	0.15106	0.11171	0.152826	0.163769	0.168196	0.176748	0.142496	0.145131	0.148341	0.139102	0.127354
3981.08	0.149696	0.151181	0.111811	0.15299	0.163665	0.168237	0.176681	0.142268	0.144809	0.148187	0.139007	0.127324
3983.01	0.149765	0.150956	0.111514	0.15304	0.163632	0.168282	0.176285	0.142502	0.144303	0.148208	0.138735	0.126996
3984.93	0.149931	0.151129	0.111692	0.152912	0.163703	0.168214	0.176639	0.142926	0.144559	0.148452	0.138895	0.127268
3986.86	0.150121	0.151413	0.112236	0.152877	0.16389	0.168365	0.176907	0.142827	0.145186	0.14885	0.139403	0.127647
3988.79	0.150198	0.151636	0.11266	0.153353	0.164403	0.168431	0.177098	0.143055	0.145703	0.1492	0.139786	0.127757
3990.72	0.150183	0.151538	0.11245	0.153507	0.164272	0.168554	0.17725	0.14312	0.145617	0.149163	0.139538	0.127443
3992.65	0.15031	0.151703	0.112095	0.153377	0.164024	0.168707	0.177429	0.143027	0.145314	0.149204	0.139458	0.127425
3994.58	0.150054	0.151587	0.112002	0.153082	0.164161	0.16887	0.177607	0.142606	0.145208	0.149059	0.139371	0.127423
3996.51	0.15007	0.151223	0.111914	0.152899	0.16405	0.168384	0.176912	0.142294	0.144876	0.148433	0.138954	0.126986
3998.44	0.150253	0.151128	0.111896	0.153168	0.163997	0.168118	0.176785	0.142325	0.144791	0.148238	0.138797	0.126829
4000.36	0.149904	0.151009	0.111924	0.153118	0.16426	0.168837	0.177046	0.142506	0.144739	0.148082	0.138883	0.126989

## Sheet: FTIR 1º derivative
	088_1.1	088_1.2	088_1.3	088_1.4	088_2.1	088_2.2	088_2.3	088_2.4	088_3.1	088_3.2	088_3.3	088_3.4
599.862	-0.01428	0.015262	-0.007895	0.008295	-0.011341	-0.005722	0.008871	0.000113	-0.003588	-0.009625	0.004333	-0.006694
601.791	-0.026534	0.017373	-0.010869	-0.003224	-0.021777	-0.009133	0.004467	0.011643	-0.01088	-0.010616	0.005183	-0.014279
603.719	-0.023731	0.01494	-0.010773	-0.006374	-0.025257	-0.009555	-0.007253	0.011008	-0.0171	-0.008986	0.003612	-0.01399
605.648	-0.00723	0.001978	-0.005733	-0.001158	-0.021627	-0.007008	-0.014569	-0.00232	-0.021488	-0.008004	-0.00236	-0.011938
607.577	9e-06	-0.013119	-0.004338	0.006693	-0.015729	-0.002817	-0.01896	-0.016134	-0.022522	-0.009429	-0.008587	-0.008068
609.506	0.000619	-0.008007	-0.012274	0.016373	-0.003871	0.001177	-0.01488	-0.026299	-0.010549	-0.01168	-0.015457	-0.002882
611.435	-0.005007	-0.00219	-0.010727	0.017171	0.006204	0.002062	-0.007522	-0.015037	0.004426	-0.002698	-0.019559	-0.010882
613.363	-0.007108	-0.00185	-0.007835	-0.003018	0.011092	0.002458	-0.004558	0.008528	0.016998	0.010221	-0.015568	-0.003445
615.292	5.6e-05	-0.003449	-0.001412	-0.017013	0.017469	0.00548	0.000996	0.019518	0.018606	0.02097	-0.000956	0.017245
617.221	0.010979	-0.007792	0.008342	-0.017112	0.018751	0.005308	0.011822	0.017293	0.010981	0.020582	0.013262	0.029531
619.15	0.009301	-0.009283	0.015261	-0.014116	0.012386	0.003969	0.020414	0.013104	0.002231	0.010834	0.021642	0.023728
621.079	-0.00219	0.000141	0.009842	-0.010029	0.004681	0.007671	0.020534	0.012608	0.000467	0.002628	0.021623	0.008005
623.008	-0.003683	0.014761	0.006156	-0.002527	0.005135	0.012942	0.017698	0.011635	0.008122	0.001101	0.012735	-0.006464
624.936	-0.001693	0.013308	0.007579	0.001663	0.007181	0.015709	0.00914	0.011271	0.013309	0.005024	0.006547	-0.009909
626.865	0.000946	0.003669	0.001636	0.001729	0.008002	0.015997	0.00358	0.007708	0.011524	0.0077	0.006463	-0.000416
628.794	0.003645	-0.004259	-0.001864	0.000368	0.011522	0.010928	0.005755	0.004145	0.005789	0.005719	0.00694	0.005448
630.723	-0.00158	-0.006477	-0.001072	-0.000499	0.009824	0.001871	0.004404	0.002865	0.001505	0.000218	0.005443	0.005978
632.652	-0.005318	-0.003151	-0.00175	-0.001646	0.004867	-0.00108	0.002715	0.002911	0.001298	-0.001662	0.003379	0.002397
634.58	-0.003997	-0.000171	-0.003094	-0.000798	0.000562	0.00169	0.003343	0.003042	0.00158	0.000487	0.002101	-0.001056
636.509	-0.001275	0.000394	-0.002003	0.000839	-0.001619	0.003432	0.002441	0.002841	0.001404	0.001895	0.001514	-0.000987
638.438	0.000591	-0.001762	-0.003385	4e-06	-0.001762	0.004734	0.00061	0.002877	0.000975	0.003113	0.00146	0.000109
640.367	0.000756	-0.001742	-0.003724	0.000354	0.000389	0.004854	0.00094	0.002754	9.6e-05	0.003289	0.00185	0.000687
642.296	0.000831	-0.000503	-0.001497	0.000326	0.002365	0.002771	0.000724	0.001875	-0.000711	0.00179	0.001659	0.00096
644.225	-0.000168	0.000356	-0.000338	-0.000565	0.002325	0.000969	0.000572	0.000989	-0.000637	0.000502	0.000905	0.001216
646.153	-0.001315	0.000935	4.2e-05	0.000574	0.000959	3.9e-05	0.001126	0.000648	-0.000369	0.000211	0.000793	0.000619
648.082	-0.00084	0.000327	-0.000674	0.000996	0.000188	-0.000908	0.000381	5e-06	9e-05	-0.000704	0.000889	-0.000276
650.011	-0.000789	-0.00088	-0.001347	-0.000213	-0.000456	-0.001316	-0.000162	0.000302	-5.5e-05	-0.002033	-0.000149	-0.000354
651.94	-0.001137	-0.00127	-0.000721	-0.00124	-0.000587	-0.000545	1.3e-05	0.000762	-0.000501	-0.002098	-0.000678	-0.000462
653.869	-0.001172	-0.000564	8.1e-05	-0.000763	0.000343	0.000372	0.000419	0.000334	-0.000232	-0.001186	-0.000119	-0.000883
655.797	-0.000754	-0.000272	0.00037	-0.000239	0.000548	0.000574	0.000778	0.000162	0.000109	-0.000354	0.000162	-0.001025
657.726	-0.000167	-0.000249	0.000432	-0.000279	-0.000135	0.000389	0.00056	0.00059	9e-06	0.000362	0.000181	-0.000992
659.655	4.5e-05	-4e-06	0.000509	-3e-05	1.9e-05	0.000715	0.000304	0.000871	0.000128	0.00082	0.000204	-0.000645
661.584	0.00085	-0.000173	0.000826	0.000288	0.000666	0.000966	0.00055	0.000697	0.000385	0.000917	0.000659	0.000706
663.513	0.000535	-0.000916	7.1e-05	-0.000296	-0.000157	0.000117	6.2e-05	2.5e-05	-0.000864	-3e-06	0.00011	0.001076
665.442	-0.000595	-0.0011	-0.001082	-0.000872	-0.000921	-0.000547	-0.00045	-0.000579	-0.001708	-0.000888	-0.000836	5e-05
667.37	-0.001594	-0.001256	-0.001985	-0.001416	-0.001265	-0.00116	-0.001017	-0.001177	-0.001709	-0.001362	-0.001374	-0.001408
669.299	-0.00223	-0.001568	-0.002325	-0.002179	-0.001663	-0.001547	-0.001564	-0.001612	-0.001722	-0.001693	-0.001652	-0.002374
671.228	-0.002435	-0.001787	-0.002331	-0.002525	-0.001871	-0.001456	-0.001802	-0.001727	-0.001577	-0.001832	-0.001987	-0.002966
673.157	-0.002038	-0.001663	-0.001978	-0.002285	-0.001706	-0.001168	-0.001621	-0.001493	-0.001147	-0.001558	-0.001769	-0.002675
675.086	-0.001839	-0.00184	-0.00185	-0.002033	-0.001927	-0.001475	-0.001698	-0.001562	-0.001491	-0.001564	-0.001424	-0.001819
677.014	-0.002486	-0.002422	-0.002462	-0.002286	-0.002439	-0.002107	-0.002273	-0.001967	-0.002247	-0.002194	-0.001867	-0.00211
678.943	-0.002405	-0.00226	-0.002426	-0.002277	-0.002055	-0.001957	-0.001966	-0.00178	-0.001919	-0.002163	-0.001817	-0.002165
680.872	-0.001884	-0.001816	-0.001788	-0.001931	-0.001466	-0.001656	-0.001363	-0.001468	-0.001395	-0.0017	-0.001397	-0.001534
682.801	-0.000311	-0.000526	-0.000179	-0.000504	-0.000588	-0.000805	-0.000359	-0.00073	5.1e-05	-0.000181	5.3e-05	8.4e-05
684.73	0.001187	0.000779	0.001084	0.000879	0.000133	7e-06	0.00033	-6e-06	0.001481	0.001319	0.001396	0.00123
686.658	0.000921	0.000714	0.000721	0.000746	9.5e-05	1e-05	3.3e-05	2.1e-05	0.001215	0.00109	0.001167	0.00072
688.587	-0.000567	-0.000471	-0.000519	-0.000409	-0.000475	-0.000508	-0.000676	-0.00042	-0.000229	-0.000459	-0.000188	-0.000684
690.516	-0.001915	-0.001653	-0.001598	-0.001573	-0.000941	-0.000918	-0.001186	-0.000801	-0.001615	-0.001923	-0.001607	-0.001988
692.445	-0.002255	-0.001952	-0.001961	-0.002001	-0.000836	-0.000831	-0.00106	-0.000733	-0.002055	-0.002298	-0.002096	-0.002386
694.374	-0.001112	-0.000931	-0.0011	-0.001089	-0.000134	-0.000144	-0.000247	-7.8e-05	-0.000878	-0.001087	-0.000982	-0.001212
696.303	0.001139	0.0012	0.000812	0.000914	0.0008	0.00088	0.000852	0.000819	0.001504	0.00129	0.001304	0.001174
698.231	0.00166	0.0018	0.001312	0.001402	0.000718	0.000757	0.000781	0.000622	0.002124	0.001979	0.001845	0.001775
700.16	-0.000243	-6.9e-05	-0.000387	-0.000335	-0.00068	-0.000766	-0.000679	-0.00082	0.000176	0.000109	-9e-06	-0.000155
702.089	-0.002691	-0.002565	-0.002603	-0.002718	-0.002416	-0.002516	-0.002339	-0.002461	-0.00246	-0.002536	-0.002548	-0.002694
704.018	-0.004742	-0.004607	-0.004472	-0.004697	-0.003751	-0.003782	-0.00363	-0.003699	-0.004647	-0.004737	-0.004618	-0.004845
705.947	-0.005732	-0.005547	-0.005397	-0.005506	-0.004291	-0.00416	-0.004147	-0.004131	-0.005537	-0.005661	-0.005352	-0.005779
707.875	-0.00516	-0.004865	-0.004911	-0.004885	-0.003879	-0.003633	-0.003669	-0.003661	-0.004802	-0.004973	-0.004599	-0.004997
709.804	-0.003557	-0.003161	-0.003337	-0.003282	-0.00279	-0.002574	-0.002608	-0.002592	-0.00315	-0.003201	-0.002981	-0.003234
711.733	-0.002136	-0.001814	-0.001907	-0.001885	-0.001669	-0.001557	-0.001537	-0.001515	-0.001731	-0.001683	-0.001609	-0.001808
713.662	-0.001035	-0.000977	-0.000941	-0.000925	-0.000757	-0.000678	-0.000562	-0.000618	-0.000753	-0.000689	-0.000617	-0.000731
715.591	-0.000434	-0.000566	-0.00039	-0.000435	-0.000369	-0.000251	-0.00013	-0.000207	-0.000319	-0.000244	-0.000116	-9.4e-05
717.52	-0.0007	-0.000848	-0.000674	-0.00067	-0.000726	-0.000573	-0.000547	-0.000535	-0.000656	-0.000622	-0.000352	-0.000362
719.448	-0.001425	-0.001482	-0.00148	-0.001329	-0.001572	-0.001345	-0.001432	-0.00135	-0.001373	-0.001402	-0.001075	-0.001187
721.377	-0.002168	-0.002063	-0.002261	-0.002177	-0.002446	-0.002196	-0.002312	-0.002246	-0.002072	-0.00216	-0.001921	-0.002085
723.306	-0.00279	-0.002553	-0.00276	-0.002805	-0.002926	-0.002762	-0.002823	-0.002763	-0.002583	-0.002691	-0.00254	-0.002735
725.235	-0.003126	-0.002869	-0.002915	-0.003008	-0.00296	-0.002875	-0.002899	-0.002828	-0.002777	-0.00293	-0.002825	-0.002991
727.164	-0.003218	-0.003025	-0.002912	-0.003037	-0.002868	-0.002763	-0.0028	-0.002712	-0.002872	-0.002985	-0.002898	-0.002999
729.092	-0.003135	-0.003001	-0.002857	-0.002977	-0.002712	-0.002628	-0.002682	-0.00254	-0.002921	-0.002908	-0.002775	-0.002921
731.021	-0.002515	-0.00244	-0.002432	-0.00245	-0.002186	-0.002131	-0.002212	-0.002068	-0.002457	-0.002382	-0.002199	-0.002415
732.95	-0.001411	-0.001345	-0.001497	-0.001428	-0.001307	-0.001252	-0.001308	-0.001277	-0.001452	-0.001354	-0.00127	-0.00142
734.879	-0.000403	-0.000294	-0.000515	-0.000472	-0.000444	-0.000447	-0.000403	-0.000529	-0.000445	-0.000344	-0.00038	-0.000415
736.808	-2e-06	0.000147	-2.8e-05	4e-06	-1.5e-05	-5.8e-05	1.2e-05	-0.000159	5.5e-05	0.000145	5.7e-05	8.1e-05
738.737	-0.000202	-0.000101	-0.000187	-0.000192	-0.00021	-0.000206	-0.000162	-0.000303	-6.5e-05	9e-06	-8.3e-05	-7.6e-05
740.665	-0.000838	-0.000801	-0.000829	-0.000877	-0.000843	-0.000783	-0.00071	-0.000818	-0.000676	-0.000594	-0.000586	-0.000635
742.594	-0.001687	-0.001588	-0.001557	-0.001619	-0.001543	-0.001504	-0.00136	-0.001417	-0.001442	-0.001355	-0.001235	-0.001346
744.523	-0.002291	-0.002119	-0.002077	-0.00208	-0.00207	-0.002025	-0.00186	-0.001867	-0.001988	-0.00192	-0.001768	-0.001893
746.452	-0.002418	-0.002284	-0.002266	-0.002198	-0.002282	-0.002193	-0.002091	-0.00199	-0.00217	-0.002127	-0.001979	-0.002087
748.381	-0.002197	-0.002116	-0.00214	-0.002086	-0.002141	-0.002003	-0.002013	-0.001842	-0.001982	-0.002001	-0.001832	-0.001904
750.309	-0.001797	-0.001707	-0.001809	-0.001753	-0.001715	-0.001556	-0.001649	-0.001511	-0.001542	-0.001639	-0.001442	-0.001464
752.238	-0.001372	-0.001263	-0.001384	-0.001324	-0.00122	-0.001107	-0.00118	-0.001098	-0.00109	-0.001209	-0.001028	-0.000988
754.167	-0.001123	-0.000968	-0.001055	-0.000977	-0.000887	-0.000854	-0.000849	-0.000828	-0.000811	-0.000889	-0.00076	-0.000704
756.096	-0.001015	-0.000787	-0.000824	-0.000751	-0.000727	-0.000701	-0.00064	-0.000663	-0.000694	-0.000647	-0.000564	-0.00063
758.025	-0.000813	-0.000632	-0.000621	-0.000599	-0.000653	-0.000542	-0.000504	-0.000493	-0.00058	-0.000435	-0.000388	-0.000566
759.954	-0.00052	-0.000452	-0.000435	-0.000487	-0.000564	-0.00041	-0.000417	-0.000358	-0.00042	-0.000265	-0.000242	-0.000431
761.882	-0.000408	-0.000314	-0.000361	-0.000485	-0.000555	-0.000413	-0.000395	-0.000357	-0.000344	-0.000198	-0.000212	-0.000308
763.811	-0.000451	-0.000294	-0.000431	-0.000526	-0.000655	-0.000558	-0.000502	-0.000502	-0.000307	-0.000232	-0.0003	-0.000269
765.74	-0.000839	-0.000703	-0.000873	-0.000844	-0.000993	-0.000936	-0.000865	-0.000873	-0.000594	-0.000605	-0.000674	-0.000634
767.669	-0.000269	-0.000236	-0.000454	-0.000241	-0.000762	-0.000732	-0.000661	-0.000675	3.9e-05	1.4e-05	-2.4e-05	-5.3e-05
769.598	0.002353	0.002175	0.001953	0.002261	0.000709	0.000753	0.00074	0.000733	0.002668	0.00274	0.002678	0.002583
771.526	0.004076	0.003824	0.003653	0.003889	0.001814	0.00187	0.001806	0.001807	0.004402	0.004545	0.004503	0.00434
773.455	0.003083	0.002996	0.002882	0.002941	0.001492	0.001508	0.00149	0.00146	0.00341	0.003557	0.003572	0.003385
775.384	0.000138	0.000283	0.000279	0.000131	3.2e-05	3e-05	1.5e-05	1.4e-05	0.000427	0.000532	0.000589	0.000457
777.313	-0.003085	-0.002769	-0.002709	-0.002954	-0.001691	-0.001661	-0.001693	-0.001663	-0.002828	-0.002854	-0.002727	-0.002806
779.242	-0.004683	-0.004383	-0.004291	-0.004507	-0.002653	-0.002589	-0.002585	-0.002574	-0.004526	-0.004639	-0.00443	-0.004537
781.17	-0.003297	-0.003209	-0.003127	-0.003237	-0.002018	-0.001972	-0.001941	-0.001972	-0.003267	-0.003316	-0.003158	-0.003263
783.099	-0.000766	-0.000838	-0.00079	-0.000831	-0.000666	-0.000646	-0.000638	-0.000696	-0.000707	-0.000651	-0.000591	-0.000664
785.028	-5.9e-05	-6.7e-05	-2.1e-05	-5.8e-05	-0.000174	-0.000205	-0.00019	-0.000203	0.000159	0.000211	0.0003	0.000217
786.957	-0.000207	-0.000161	-0.00015	-0.000165	-0.00013	-0.000228	-0.000219	-0.000155	8.8e-05	7.6e-05	0.000171	0.000105
788.886	-0.000318	-0.000297	-0.000357	-0.000357	-0.000117	-0.000192	-0.000218	-0.000109	-8e-05	-0.000149	-6.8e-05	-0.000105
790.815	-0.000588	-0.000549	-0.000656	-0.000668	-0.000181	-0.000145	-0.000175	-0.00012	-0.000442	-0.00049	-0.000398	-0.000465
792.743	-0.000957	-0.000856	-0.000987	-0.000977	-0.000305	-0.00018	-0.000195	-0.000235	-0.000892	-0.000856	-0.000783	-0.000849
794.672	-0.001394	-0.001214	-0.001339	-0.001322	-0.000486	-0.000364	-0.000369	-0.000444	-0.001337	-0.001241	-0.001169	-0.001207
796.601	-0.001738	-0.001464	-0.001547	-0.001578	-0.000626	-0.000514	-0.000557	-0.000561	-0.00158	-0.001509	-0.001421	-0.001428
798.53	-0.00169	-0.001445	-0.001486	-0.001506	-0.0006	-0.000459	-0.000537	-0.000464	-0.001502	-0.001523	-0.00142	-0.001402
800.459	-0.001124	-0.001022	-0.001052	-0.001005	-0.000298	-0.000122	-0.000184	-9.6e-05	-0.001047	-0.001129	-0.001024	-0.001023
802.387	-0.000291	-0.000249	-0.000295	-0.00022	0.000298	0.000435	0.000465	0.000495	-0.000329	-0.000416	-0.000339	-0.000334
804.316	0.000488	0.000543	0.000472	0.00057	0.00094	0.000976	0.001088	0.001061	0.00036	0.000374	0.000358	0.000391
806.245	0.000959	0.000998	0.000905	0.001029	0.001265	0.001227	0.00137	0.001337	0.000733	0.000862	0.000769	0.000825
808.174	0.000861	0.000892	0.000821	0.000886	0.001088	0.001001	0.001133	0.001114	0.000608	0.000772	0.000704	0.000719
810.103	0.000116	0.000171	0.000126	0.000102	0.000314	0.000251	0.000281	0.000317	-7.5e-05	4.2e-05	2e-05	-1.2e-05
812.032	-0.001157	-0.00107	-0.001089	-0.001139	-0.000981	-0.000952	-0.001023	-0.000957	-0.001241	-0.001266	-0.001189	-0.001229
813.96	-0.002709	-0.002576	-0.002542	-0.002604	-0.002505	-0.002408	-0.002507	-0.002452	-0.002651	-0.002784	-0.002613	-0.002683
815.889	-0.004111	-0.003942	-0.003885	-0.003951	-0.003846	-0.003743	-0.003812	-0.003799	-0.003901	-0.004093	-0.0039	-0.00398
817.818	-0.004991	-0.004844	-0.004813	-0.004782	-0.004683	-0.004556	-0.004611	-0.004607	-0.004697	-0.004884	-0.004672	-0.004765
819.747	-0.005162	-0.005047	-0.005024	-0.004936	-0.004788	-0.004647	-0.004662	-0.004686	-0.004855	-0.004976	-0.004733	-0.004875
821.676	-0.004698	-0.004523	-0.004481	-0.00446	-0.004223	-0.004135	-0.004091	-0.004156	-0.004354	-0.004414	-0.004179	-0.004359
823.604	-0.003805	-0.003553	-0.003518	-0.003552	-0.00333	-0.003267	-0.003215	-0.003278	-0.003449	-0.003446	-0.00329	-0.003454
825.533	-0.002731	-0.002477	-0.002441	-0.00251	-0.002361	-0.002299	-0.002213	-0.002286	-0.002435	-0.002409	-0.002315	-0.002435
827.462	-0.001713	-0.001521	-0.001495	-0.001594	-0.001483	-0.001451	-0.001351	-0.001403	-0.001518	-0.001469	-0.001428	-0.001515
829.391	-0.000906	-0.00078	-0.00081	-0.000832	-0.000813	-0.000797	-0.000745	-0.000733	-0.00075	-0.000725	-0.000706	-0.000761
831.32	-0.000277	-0.000179	-0.000254	-0.000209	-0.000317	-0.000321	-0.000289	-0.000201	-0.000129	-0.000149	-8.7e-05	-0.000123
833.249	0.000289	0.000373	0.000339	0.000293	7.8e-05	7.9e-05	9.6e-05	0.000218	0.00045	0.000418	0.000486	0.000466
835.177	0.000702	0.000787	0.000775	0.000653	0.000328	0.000389	0.000346	0.000468	0.00086	0.000839	0.00089	0.000879
837.106	0.000833	0.000922	0.000828	0.00075	0.000423	0.000528	0.000453	0.000533	0.000905	0.000935	0.000974	0.000965
839.035	0.000829	0.000856	0.000736	0.000724	0.0005	0.000583	0.000534	0.000542	0.000822	0.000878	0.000921	0.000908
840.964	0.001028	0.001009	0.000896	0.000941	0.000737	0.000768	0.000755	0.000706	0.001056	0.001113	0.001137	0.001131
842.893	0.002059	0.002084	0.001919	0.001984	0.001463	0.001429	0.001472	0.001394	0.002251	0.002303	0.002272	0.0023
844.821	0.003858	0.003847	0.003646	0.003645	0.002524	0.002403	0.002462	0.002399	0.004052	0.004134	0.004017	0.004098
846.75	0.004369	0.004247	0.004073	0.004064	0.002733	0.00262	0.002597	0.002562	0.004352	0.00445	0.004288	0.00439
848.679	0.002293	0.002213	0.002082	0.002121	0.001549	0.001488	0.001414	0.001395	0.002079	0.002169	0.002064	0.00212
850.608	-0.001093	-0.001001	-0.001079	-0.001027	-0.000247	-0.000301	-0.000345	-0.000325	-0.001362	-0.001314	-0.001308	-0.001306
852.537	-0.003601	-0.003387	-0.003385	-0.00335	-0.001507	-0.001536	-0.001523	-0.001476	-0.003752	-0.003826	-0.003688	-0.003737
854.465	-0.003732	-0.003455	-0.00345	-0.003467	-0.001429	-0.001379	-0.001336	-0.001319	-0.003709	-0.003847	-0.003647	-0.003736
856.394	-0.00142	-0.001186	-0.001261	-0.001294	0	8.8e-05	0.000128	0.000135	-0.001309	-0.001387	-0.001256	-0.001327
858.323	0.001548	0.00158	0.001489	0.001492	0.001743	0.001802	0.0018	0.00185	0.001559	0.00159	0.001605	0.001556
860.252	0.003157	0.003033	0.002982	0.003009	0.002724	0.002738	0.002728	0.002826	0.002997	0.00315	0.003083	0.003011
862.181	0.003585	0.00347	0.003395	0.003421	0.003039	0.003039	0.003056	0.003164	0.003375	0.003607	0.003484	0.00342
864.11	0.0037	0.003607	0.003497	0.003506	0.003081	0.0031	0.003094	0.003179	0.003519	0.003724	0.003599	0.00358
866.038	0.003619	0.003541	0.003402	0.00343	0.002882	0.002945	0.002901	0.002917	0.003484	0.003592	0.003522	0.003532
867.967	0.003288	0.003255	0.003081	0.003168	0.002438	0.002553	0.002486	0.002417	0.003196	0.003263	0.0032	0.003228
869.896	0.002675	0.002696	0.002528	0.002636	0.00182	0.001902	0.001844	0.001777	0.002631	0.002692	0.002575	0.002623
871.825	0.001825	0.001837	0.001734	0.001815	0.001141	0.001117	0.001079	0.001069	0.001801	0.00185	0.0017	0.001754
873.754	0.000781	0.000768	0.000695	0.000758	0.000408	0.000303	0.000312	0.000322	0.000707	0.000784	0.000635	0.000675
875.682	-0.000465	-0.000451	-0.000573	-0.000503	-0.000384	-0.000493	-0.000467	-0.000457	-0.000568	-0.000501	-0.00059	-0.000559
877.611	-0.00177	-0.00173	-0.001863	-0.001778	-0.001096	-0.00119	-0.001175	-0.001176	-0.001855	-0.001825	-0.001779	-0.001794
879.54	-0.002804	-0.002739	-0.002832	-0.00273	-0.001625	-0.001656	-0.001633	-0.00164	-0.002857	-0.002868	-0.002689	-0.002771
881.469	-0.003367	-0.003233	-0.003279	-0.003212	-0.00185	-0.001824	-0.001774	-0.001778	-0.003337	-0.003364	-0.003127	-0.003264
883.398	-0.003376	-0.003173	-0.003161	-0.003194	-0.00168	-0.001673	-0.001615	-0.001617	-0.003235	-0.003287	-0.003036	-0.00319
885.327	-0.002884	-0.002677	-0.0026	-0.002707	-0.001211	-0.001231	-0.00121	-0.001215	-0.002662	-0.002723	-0.002528	-0.002636
887.255	-0.002129	-0.001954	-0.001877	-0.001955	-0.000676	-0.000698	-0.000739	-0.000738	-0.001893	-0.001937	-0.00182	-0.001874
889.184	-0.001368	-0.001256	-0.001246	-0.001265	-0.000257	-0.000273	-0.000351	-0.000302	-0.00117	-0.001237	-0.001162	-0.001156
891.113	-0.000797	-0.000736	-0.000761	-0.000766	4e-06	-1e-06	-5e-05	4e-05	-0.000657	-0.000719	-0.000656	-0.00062
893.042	-0.000451	-0.000365	-0.000395	-0.000423	0.000135	0.000134	0.000139	0.00023	-0.000355	-0.000379	-0.000319	-0.000303
894.971	-0.000291	-0.000145	-0.000227	-0.000245	0.000177	0.000115	0.000183	0.000205	-0.000222	-0.000202	-0.000128	-0.000164
896.899	-0.000243	-0.000111	-0.000204	-0.000213	0.000118	2.2e-05	0.000108	4e-06	-0.000217	-0.000164	-9.3e-05	-0.000148
898.828	-0.000284	-0.000228	-0.00027	-0.000275	-3e-05	-0.000103	-6.8e-05	-0.000215	-0.000265	-0.000226	-0.000212	-0.000228
900.757	-0.00036	-0.000392	-0.00042	-0.00038	-0.000241	-0.000252	-0.000288	-0.000352	-0.000325	-0.000372	-0.000343	-0.000352
902.686	-0.000411	-0.000462	-0.000505	-0.000481	-0.000393	-0.000358	-0.000408	-0.00034	-0.000348	-0.000465	-0.000407	-0.000435
904.615	-0.000389	-0.000347	-0.000402	-0.00044	-0.000347	-0.000329	-0.000346	-0.000241	-0.00028	-0.000385	-0.000335	-0.000399
906.544	-0.000185	-6.8e-05	-0.000103	-0.000175	-0.000115	-0.000127	-0.000124	-0.000103	-6.8e-05	-0.000121	-9.4e-05	-0.000175
908.472	0.000166	0.000284	0.000258	0.000202	0.000165	0.000145	0.000161	8.9e-05	0.000224	0.000225	0.000239	0.000191
910.401	0.000519	0.000575	0.000573	0.000545	0.000392	0.000417	0.000411	0.00033	0.000497	0.000531	0.000511	0.000539
912.33	0.000728	0.000736	0.000763	0.000759	0.000532	0.000609	0.000558	0.00056	0.000685	0.000736	0.000676	0.000743
914.259	0.000756	0.000756	0.000766	0.000784	0.000555	0.000643	0.000597	0.000681	0.00075	0.000787	0.00077	0.000805
916.188	0.000606	0.000659	0.000635	0.000653	0.000488	0.000564	0.000563	0.00066	0.000696	0.000724	0.000744	0.000749
918.116	0.000388	0.000507	0.000453	0.000512	0.000373	0.00046	0.000502	0.000531	0.000569	0.000605	0.000633	0.000608
920.045	0.000291	0.000388	0.000339	0.00046	0.000267	0.000412	0.000458	0.000482	0.000455	0.000497	0.000564	0.000513
921.974	0.000392	0.00044	0.000419	0.000559	0.000318	0.000495	0.000535	0.000629	0.000489	0.000542	0.000629	0.000581
923.903	0.000714	0.000724	0.000744	0.000823	0.00059	0.000771	0.000833	0.000956	0.000765	0.000828	0.000877	0.000848
925.832	0.001161	0.001176	0.001219	0.001212	0.001022	0.001188	0.001297	0.001376	0.001212	0.001277	0.001309	0.001294
927.76	0.001601	0.001651	0.001645	0.001624	0.001453	0.001616	0.001734	0.001752	0.001664	0.001712	0.001774	0.00177
929.689	0.001944	0.001999	0.001924	0.001946	0.001745	0.001934	0.001999	0.001961	0.001993	0.002042	0.002077	0.002084
931.618	0.002133	0.002144	0.002025	0.00212	0.001843	0.002045	0.002076	0.001999	0.002149	0.002194	0.002173	0.002188
933.547	0.002153	0.002125	0.001997	0.002106	0.001797	0.001993	0.001976	0.001961	0.002128	0.002181	0.002126	0.002149
935.476	0.002056	0.002014	0.001933	0.001957	0.00176	0.00188	0.001824	0.001884	0.002036	0.002128	0.002015	0.002062
937.405	0.002026	0.001966	0.001938	0.001888	0.001795	0.001827	0.001769	0.001845	0.002071	0.002159	0.002034	0.002105
939.333	0.002384	0.002347	0.002283	0.002251	0.002041	0.00201	0.001961	0.002037	0.002507	0.002586	0.002505	0.002569
941.262	0.003337	0.003282	0.00314	0.003165	0.002548	0.002497	0.002469	0.002524	0.003483	0.003534	0.003508	0.003531
943.191	0.004427	0.004295	0.00407	0.004141	0.003052	0.003026	0.003043	0.003046	0.00455	0.004554	0.004521	0.004536
945.12	0.004447	0.004281	0.003996	0.004128	0.002981	0.002992	0.003032	0.003025	0.004526	0.004507	0.004421	0.004485
947.049	0.00267	0.002562	0.002327	0.002422	0.00202	0.002045	0.002059	0.002065	0.002667	0.002653	0.002549	0.002633
948.977	-9.4e-05	-9.8e-05	-0.000192	-0.000173	0.000618	0.000612	0.00062	0.000632	-0.000159	-0.000185	-0.000228	-0.000182
950.906	-0.002229	-0.002111	-0.002109	-0.002089	-0.000411	-0.000438	-0.000431	-0.000408	-0.002315	-0.002345	-0.002278	-0.002319
952.835	-0.002507	-0.002312	-0.002285	-0.002274	-0.000428	-0.000446	-0.000436	-0.000412	-0.002584	-0.002613	-0.002466	-0.002588
954.764	-0.00092	-0.0008	-0.000746	-0.000801	0.000566	0.000552	0.000563	0.00057	-0.00104	-0.001077	-0.000925	-0.00106
956.693	0.00131	0.001291	0.001301	0.001222	0.001874	0.001837	0.001845	0.001835	0.001083	0.001091	0.001129	0.001081
958.622	0.002742	0.002653	0.002607	0.002541	0.00271	0.00266	0.00264	0.00262	0.002474	0.002523	0.002419	0.002482
960.55	0.003058	0.003009	0.00292	0.002871	0.002908	0.002883	0.002837	0.002754	0.002818	0.002872	0.002732	0.002794
962.479	0.002876	0.002856	0.00272	0.002752	0.002756	0.002757	0.002694	0.002609	0.00268	0.002739	0.00264	0.002646
964.408	0.002517	0.002517	0.002371	0.002473	0.002484	0.00245	0.002413	0.002369	0.002431	0.002468	0.002416	0.0024
966.337	0.002127	0.002153	0.002015	0.00214	0.002213	0.002143	0.002165	0.002137	0.002166	0.002169	0.002158	0.002165
968.266	0.001858	0.001845	0.001774	0.001879	0.002042	0.001941	0.002007	0.002016	0.001936	0.001958	0.001969	0.002006
970.194	0.001772	0.001756	0.001742	0.001793	0.002023	0.001938	0.002018	0.002075	0.001897	0.001946	0.001941	0.001997
972.123	0.001954	0.002007	0.001987	0.001988	0.002259	0.002256	0.002282	0.002349	0.002139	0.002206	0.002194	0.002218
974.052	0.002552	0.002635	0.00256	0.002552	0.002865	0.002886	0.002865	0.002914	0.002687	0.002765	0.002784	0.002716
975.981	0.0036	0.003577	0.003483	0.003487	0.003779	0.003749	0.003716	0.003771	0.00358	0.003656	0.003659	0.003584
977.91	0.004907	0.004765	0.004648	0.004659	0.00486	0.004779	0.004773	0.004831	0.004698	0.004779	0.004731	0.004722
979.839	0.006236	0.006044	0.005847	0.005895	0.00599	0.005893	0.005938	0.005978	0.00587	0.005976	0.005868	0.005927
981.767	0.007414	0.007217	0.007001	0.007037	0.007027	0.006957	0.007014	0.007059	0.006991	0.007081	0.006939	0.007052
983.696	0.008401	0.008209	0.007991	0.008013	0.007882	0.007878	0.007924	0.007987	0.007942	0.007987	0.007846	0.008009
985.625	0.009198	0.008983	0.008767	0.008803	0.00857	0.008588	0.008646	0.0087	0.008651	0.008684	0.008563	0.008723
987.554	0.009727	0.009453	0.009295	0.009304	0.008983	0.009022	0.009019	0.009125	0.0091	0.009161	0.009022	0.009147
989.483	0.009858	0.009529	0.009357	0.009383	0.008938	0.009082	0.008945	0.009149	0.009178	0.009329	0.009084	0.009227
991.411	0.009479	0.009189	0.00893	0.009001	0.00849	0.008703	0.008552	0.008771	0.008807	0.009053	0.008741	0.008869
993.34	0.008674	0.008505	0.008174	0.008297	0.00784	0.008013	0.007939	0.008071	0.008138	0.008407	0.008077	0.008189
995.269	0.007784	0.007675	0.007367	0.007502	0.00713	0.007275	0.007245	0.0073	0.00741	0.007596	0.007339	0.007432
997.198	0.007172	0.007	0.006799	0.006876	0.006608	0.006703	0.00678	0.006753	0.006848	0.006921	0.006785	0.006812
999.127	0.006896	0.006677	0.006622	0.006592	0.006442	0.006429	0.006612	0.00653	0.006603	0.006585	0.006517	0.006522
1001.06	0.006886	0.006646	0.006673	0.006581	0.006504	0.006462	0.006592	0.006566	0.006579	0.006576	0.006506	0.006551
1002.98	0.0071	0.006823	0.006782	0.006721	0.006634	0.006607	0.00671	0.006743	0.006666	0.006723	0.006623	0.006718
1004.91	0.007355	0.007039	0.006903	0.006893	0.006778	0.006728	0.006834	0.006925	0.006818	0.006881	0.006783	0.006894
1006.84	0.007512	0.007149	0.006956	0.006964	0.00687	0.006796	0.0068	0.007003	0.006989	0.006991	0.00692	0.00698
1008.77	0.007559	0.007164	0.006963	0.006932	0.006847	0.00681	0.006717	0.00696	0.007091	0.007021	0.006978	0.00691
1010.7	0.007464	0.007093	0.006899	0.006845	0.006759	0.006746	0.006722	0.006783	0.007027	0.006985	0.006893	0.006771
1012.63	0.007132	0.006896	0.006742	0.006671	0.006615	0.006596	0.006653	0.006539	0.006798	0.006809	0.006631	0.006599
1014.56	0.006732	0.006582	0.006461	0.006388	0.006349	0.006339	0.006377	0.00622	0.006416	0.00648	0.006247	0.006319
1016.49	0.006327	0.006109	0.006018	0.005979	0.005926	0.005925	0.005917	0.005818	0.00594	0.005987	0.005755	0.005886
1018.41	0.005699	0.005419	0.005383	0.005354	0.005335	0.005367	0.00522	0.005304	0.005313	0.00527	0.005131	0.005277
1020.34	0.004843	0.004555	0.004595	0.004505	0.004541	0.004628	0.00439	0.004637	0.00447	0.004351	0.004354	0.004429
1022.27	0.003846	0.003599	0.003661	0.003542	0.003691	0.003694	0.003576	0.003806	0.003516	0.003393	0.003453	0.003428
1024.2	0.002711	0.002613	0.002581	0.002544	0.00283	0.002643	0.002743	0.002809	0.002521	0.002425	0.00248	0.002426
1026.13	0.00154	0.001648	0.00149	0.001544	0.001823	0.001557	0.001747	0.001706	0.001468	0.001375	0.001429	0.001378
1028.06	0.000506	0.000657	0.000456	0.000559	0.000687	0.000494	0.000643	0.000589	0.000394	0.00036	0.000324	0.000326
1029.99	-0.00043	-0.000365	-0.00046	-0.000459	-0.00047	-0.000442	-0.000404	-0.000432	-0.000614	-0.000603	-0.000642	-0.000664
1031.92	-0.001235	-0.00121	-0.001174	-0.001357	-0.001449	-0.001185	-0.001274	-0.001258	-0.001434	-0.001478	-0.001383	-0.001453
1033.85	-0.001787	-0.001769	-0.001659	-0.001903	-0.002026	-0.001759	-0.001835	-0.00179	-0.001923	-0.002012	-0.001818	-0.001904
1035.77	-0.001983	-0.002006	-0.001907	-0.002062	-0.00209	-0.002052	-0.002027	-0.001993	-0.002005	-0.002098	-0.00192	-0.002019
1037.7	-0.001929	-0.001972	-0.001957	-0.001916	-0.001917	-0.001983	-0.001929	-0.002008	-0.001907	-0.00198	-0.001884	-0.001919
1039.63	-0.001774	-0.001771	-0.001833	-0.001618	-0.001712	-0.001741	-0.001738	-0.001879	-0.001797	-0.001831	-0.001814	-0.001757
1041.56	-0.001614	-0.001555	-0.001637	-0.001398	-0.001454	-0.00148	-0.001522	-0.001586	-0.001605	-0.001643	-0.00169	-0.001587
1043.49	-0.001372	-0.001289	-0.00141	-0.001254	-0.001184	-0.001191	-0.001241	-0.001249	-0.00135	-0.001416	-0.001417	-0.001393
1045.42	-0.001014	-0.000944	-0.001138	-0.001008	-0.000903	-0.000882	-0.000929	-0.000866	-0.001018	-0.001127	-0.001044	-0.001108
1047.35	-0.000635	-0.000594	-0.00079	-0.000715	-0.000594	-0.000599	-0.000592	-0.000475	-0.00066	-0.000758	-0.000678	-0.000746
1049.28	-0.0003	-0.000354	-0.000438	-0.000482	-0.000329	-0.000318	-0.000259	-0.000237	-0.0004	-0.00051	-0.000421	-0.000486
1051.2	-0.000165	-0.000279	-0.00023	-0.000328	-0.000171	-0.00012	-8.8e-05	-0.000222	-0.000325	-0.000475	-0.000334	-0.000357
1053.13	-0.000276	-0.000352	-0.000232	-0.000402	-0.000218	-0.000174	-0.000166	-0.000331	-0.000449	-0.000592	-0.000429	-0.000356
1055.06	-0.000581	-0.000617	-0.000471	-0.000726	-0.000485	-0.000449	-0.000365	-0.000474	-0.000705	-0.000803	-0.000708	-0.000589
1056.99	-0.000989	-0.001047	-0.000881	-0.001077	-0.00089	-0.000843	-0.000764	-0.000738	-0.001083	-0.001085	-0.001053	-0.000973
1058.92	-0.001474	-0.001481	-0.001335	-0.001361	-0.001286	-0.001263	-0.001318	-0.00112	-0.001464	-0.001434	-0.001384	-0.001349
1060.85	-0.001833	-0.001745	-0.001669	-0.001601	-0.001565	-0.001631	-0.001696	-0.001517	-0.001749	-0.001743	-0.001696	-0.001625
1062.78	-0.001949	-0.001829	-0.001838	-0.001698	-0.001717	-0.001795	-0.00186	-0.001841	-0.001893	-0.001908	-0.001854	-0.00178
1064.71	-0.001843	-0.001728	-0.001834	-0.001631	-0.001777	-0.001838	-0.001874	-0.002	-0.001826	-0.001848	-0.001808	-0.001762
1066.64	-0.001565	-0.001463	-0.001652	-0.001518	-0.001841	-0.001861	-0.001763	-0.001954	-0.001628	-0.001662	-0.001671	-0.001597
1068.56	-0.001358	-0.001241	-0.001447	-0.001403	-0.00188	-0.001867	-0.001676	-0.001819	-0.001438	-0.001531	-0.001556	-0.001462
1070.49	-0.00146	-0.001338	-0.001448	-0.00138	-0.001973	-0.001989	-0.001929	-0.001882	-0.001462	-0.001636	-0.001599	-0.001496
1072.42	-0.001882	-0.001805	-0.001782	-0.001701	-0.002304	-0.002305	-0.002473	-0.002321	-0.001827	-0.002065	-0.001949	-0.001827
1074.35	-0.002572	-0.00259	-0.002481	-0.002431	-0.002886	-0.002865	-0.003146	-0.003044	-0.002531	-0.002763	-0.002624	-0.002527
1076.28	-0.003471	-0.003515	-0.003401	-0.003334	-0.003597	-0.003597	-0.003831	-0.003838	-0.003426	-0.003562	-0.003459	-0.003425
1078.21	-0.004319	-0.004309	-0.004234	-0.004172	-0.00429	-0.004345	-0.004352	-0.004488	-0.004229	-0.004285	-0.00423	-0.004226
1080.14	-0.004848	-0.004769	-0.004766	-0.004736	-0.004724	-0.004775	-0.004643	-0.004815	-0.00476	-0.004758	-0.004746	-0.004703
1082.07	-0.0051	-0.004927	-0.004972	-0.004938	-0.004799	-0.004805	-0.00471	-0.004818	-0.004948	-0.004956	-0.00493	-0.004863
1083.99	-0.005135	-0.004916	-0.004889	-0.004846	-0.004671	-0.004603	-0.004633	-0.00463	-0.004872	-0.004958	-0.004825	-0.004796
1085.92	-0.004984	-0.00477	-0.004715	-0.004663	-0.004503	-0.004355	-0.004485	-0.004449	-0.004702	-0.004821	-0.004605	-0.004605
1087.85	-0.004827	-0.004652	-0.004632	-0.004507	-0.004381	-0.004286	-0.004391	-0.004344	-0.004574	-0.004683	-0.004439	-0.004473
1089.78	-0.004781	-0.004675	-0.00465	-0.004469	-0.004443	-0.004465	-0.004425	-0.004383	-0.00457	-0.004657	-0.004422	-0.004483
1091.71	-0.004902	-0.004823	-0.004798	-0.004624	-0.004696	-0.004755	-0.004639	-0.00463	-0.004688	-0.004749	-0.004573	-0.004624
1093.64	-0.005144	-0.005037	-0.005041	-0.004914	-0.004992	-0.005049	-0.004995	-0.004987	-0.004899	-0.004914	-0.004846	-0.00487
1095.57	-0.005442	-0.005253	-0.005252	-0.005221	-0.005262	-0.005297	-0.005327	-0.00532	-0.005128	-0.005145	-0.005126	-0.005139
1097.5	-0.005657	-0.005418	-0.005354	-0.005402	-0.005432	-0.005421	-0.005491	-0.005519	-0.005296	-0.005326	-0.005269	-0.005334
1099.43	-0.005658	-0.00545	-0.005336	-0.005367	-0.005448	-0.005407	-0.005457	-0.005579	-0.00533	-0.005323	-0.005237	-0.005361
1101.35	-0.005492	-0.005319	-0.005162	-0.005156	-0.005281	-0.005258	-0.005289	-0.005466	-0.005158	-0.005151	-0.005015	-0.005197
1103.28	-0.005175	-0.004976	-0.004851	-0.004848	-0.004988	-0.005009	-0.005014	-0.005187	-0.004816	-0.004801	-0.004674	-0.004857
1105.21	-0.00474	-0.0045	-0.004462	-0.004446	-0.004619	-0.004647	-0.00467	-0.004789	-0.004403	-0.00433	-0.004295	-0.004388
1107.14	-0.004234	-0.003997	-0.003987	-0.003984	-0.004218	-0.004264	-0.0043	-0.004339	-0.003974	-0.003864	-0.003885	-0.003895
1109.07	-0.003717	-0.003527	-0.003495	-0.003528	-0.003823	-0.00389	-0.003928	-0.003905	-0.003518	-0.003453	-0.003462	-0.003426
1111	-0.003225	-0.003146	-0.003074	-0.003119	-0.003456	-0.003536	-0.00354	-0.003508	-0.003065	-0.003068	-0.003036	-0.003013
1112.93	-0.002798	-0.002804	-0.002707	-0.002758	-0.003161	-0.003249	-0.003188	-0.003227	-0.002664	-0.002694	-0.002649	-0.002653
1114.86	-0.002551	-0.002546	-0.002466	-0.002516	-0.002983	-0.003039	-0.00298	-0.003054	-0.002377	-0.002428	-0.002388	-0.002421
1116.78	-0.00252	-0.002501	-0.002468	-0.002454	-0.002973	-0.002974	-0.002945	-0.003008	-0.002352	-0.002392	-0.002374	-0.002425
1118.71	-0.002796	-0.002794	-0.002767	-0.002702	-0.003172	-0.003118	-0.0031	-0.003156	-0.002708	-0.002731	-0.002693	-0.002741
1120.64	-0.003446	-0.003428	-0.00337	-0.003326	-0.00356	-0.003507	-0.003451	-0.003503	-0.003412	-0.003438	-0.003375	-0.0034
1122.57	-0.004322	-0.004267	-0.004169	-0.00415	-0.004024	-0.003997	-0.003951	-0.003995	-0.004269	-0.004298	-0.004227	-0.004222
1124.5	-0.005083	-0.004992	-0.004871	-0.004879	-0.004389	-0.004381	-0.004369	-0.004401	-0.004987	-0.004984	-0.004896	-0.004926
1126.43	-0.00543	-0.005273	-0.005168	-0.005202	-0.004494	-0.00449	-0.004492	-0.004501	-0.005252	-0.0052	-0.005125	-0.005224
1128.36	-0.005185	-0.004979	-0.004924	-0.004933	-0.004222	-0.004169	-0.004207	-0.004182	-0.004918	-0.004842	-0.004782	-0.004938
1130.29	-0.004324	-0.004139	-0.004148	-0.004079	-0.003537	-0.003428	-0.003484	-0.00345	-0.004067	-0.003968	-0.003919	-0.0041
1132.21	-0.003046	-0.002924	-0.002961	-0.002858	-0.002508	-0.002391	-0.002432	-0.002401	-0.002849	-0.002749	-0.002702	-0.00288
1134.14	-0.001532	-0.001487	-0.001513	-0.001423	-0.001246	-0.001187	-0.001167	-0.001129	-0.001412	-0.001314	-0.001298	-0.001433
1136.07	4.9e-05	1.5e-05	1.2e-05	6.1e-05	9.4e-05	8e-05	0.000134	0.000165	8.3e-05	0.000188	0.000149	5.8e-05
1138	0.001523	0.001407	0.00139	0.001392	0.001298	0.001264	0.001308	0.001315	0.001428	0.001543	0.001459	0.001368
1139.93	0.002672	0.002497	0.002417	0.002419	0.002164	0.002157	0.002181	0.002165	0.002419	0.002534	0.002402	0.002337
1141.86	0.003292	0.003111	0.002947	0.002981	0.002584	0.002622	0.002593	0.002567	0.002917	0.00302	0.002859	0.002837
1143.79	0.003261	0.003119	0.002906	0.002956	0.002476	0.002534	0.002478	0.002472	0.002838	0.002939	0.002768	0.002768
1145.72	0.002618	0.002511	0.002328	0.002357	0.001878	0.001916	0.001886	0.00193	0.002203	0.002322	0.002165	0.002177
1147.65	0.001509	0.001434	0.001328	0.001344	0.000913	0.000943	0.00098	0.001021	0.001169	0.001304	0.001186	0.001185
1149.57	0.000133	0.000106	8.7e-05	0.000102	-0.000226	-0.000164	-9.5e-05	-0.000102	-5.3e-05	7.3e-05	1.2e-05	-2.3e-05
1151.5	-0.001222	-0.001217	-0.001158	-0.001142	-0.001311	-0.001235	-0.001176	-0.001206	-0.001253	-0.001172	-0.001145	-0.00123
1153.43	-0.002322	-0.002298	-0.002201	-0.002173	-0.002166	-0.00212	-0.002094	-0.002112	-0.002233	-0.002203	-0.002115	-0.002221
1155.36	-0.003086	-0.003014	-0.002916	-0.002882	-0.002742	-0.002731	-0.002766	-0.002757	-0.002878	-0.002866	-0.002788	-0.002878
1157.29	-0.003468	-0.003368	-0.003281	-0.003259	-0.003116	-0.003105	-0.003135	-0.00312	-0.00321	-0.003194	-0.003143	-0.003219
1159.22	-0.003582	-0.003511	-0.003425	-0.00342	-0.003336	-0.003292	-0.003287	-0.003282	-0.003343	-0.00332	-0.003271	-0.003342
1161.15	-0.003624	-0.003543	-0.00346	-0.003473	-0.00346	-0.003405	-0.003374	-0.003399	-0.003364	-0.003361	-0.003305	-0.003347
1163.08	-0.003604	-0.003493	-0.003403	-0.003448	-0.003531	-0.003479	-0.003443	-0.003474	-0.003309	-0.003316	-0.003267	-0.003264
1165	-0.003326	-0.003237	-0.003125	-0.003205	-0.003457	-0.003431	-0.00339	-0.003415	-0.003002	-0.00302	-0.002961	-0.002958
1166.93	-0.002822	-0.002762	-0.002669	-0.002739	-0.003293	-0.003303	-0.003256	-0.003281	-0.002494	-0.002513	-0.002454	-0.002442
1168.86	-0.002841	-0.002753	-0.00271	-0.00273	-0.003463	-0.003485	-0.003451	-0.003485	-0.002539	-0.002554	-0.00252	-0.002485
1170.79	-0.003843	-0.003717	-0.003694	-0.003669	-0.004162	-0.004164	-0.004136	-0.004171	-0.003584	-0.003623	-0.003567	-0.003567
1172.72	-0.005408	-0.005251	-0.005183	-0.005142	-0.005025	-0.005004	-0.005005	-0.00502	-0.005156	-0.005213	-0.005112	-0.005165
1174.65	-0.00664	-0.006442	-0.006291	-0.006279	-0.005534	-0.0055	-0.005545	-0.005553	-0.006346	-0.006409	-0.006296	-0.006356
1176.58	-0.006693	-0.006529	-0.006309	-0.00635	-0.005317	-0.005257	-0.0053	-0.005327	-0.006388	-0.006452	-0.00633	-0.006395
1178.51	-0.005405	-0.005324	-0.005116	-0.005174	-0.004336	-0.004266	-0.00427	-0.004304	-0.005129	-0.005199	-0.005068	-0.005134
1180.44	-0.00355	-0.003487	-0.003386	-0.003421	-0.003076	-0.003004	-0.002989	-0.003005	-0.003354	-0.003418	-0.003298	-0.003346
1182.36	-0.002166	-0.002091	-0.002079	-0.002067	-0.00212	-0.002028	-0.002021	-0.002036	-0.002058	-0.002105	-0.002026	-0.002056
1184.29	-0.001396	-0.001321	-0.001327	-0.001291	-0.001495	-0.0014	-0.001396	-0.001417	-0.001323	-0.001353	-0.001321	-0.001353
1186.22	-0.000897	-0.000826	-0.000814	-0.000795	-0.001009	-0.000938	-0.000944	-0.000959	-0.000826	-0.000832	-0.000845	-0.000883
1188.15	-0.000473	-0.000422	-0.000414	-0.000402	-0.000599	-0.000558	-0.000569	-0.000572	-0.000432	-0.000421	-0.00046	-0.000485
1190.08	-2e-06	-7e-06	-2.9e-05	-4e-06	-0.000204	-0.000166	-0.000166	-0.000176	-2.9e-05	1e-06	-3.6e-05	-5.8e-05
1192.01	0.000521	0.000474	0.000406	0.000437	0.000236	0.000277	0.000292	0.00026	0.000449	0.000488	0.000456	0.000429
1193.94	0.001055	0.000983	0.000909	0.000917	0.000685	0.000699	0.000732	0.000701	0.00095	0.000972	0.000946	0.000924
1195.87	0.001493	0.001407	0.001366	0.00136	0.001069	0.001062	0.001079	0.001084	0.001374	0.001389	0.001344	0.001358
1197.79	0.001775	0.001716	0.001677	0.001669	0.001376	0.001335	0.001301	0.001357	0.001666	0.001683	0.001609	0.001654
1199.72	0.001913	0.001885	0.001823	0.001814	0.001545	0.001472	0.001403	0.001485	0.001788	0.001801	0.001712	0.001783
1201.65	0.001917	0.001889	0.001795	0.0018	0.001556	0.001479	0.001409	0.001467	0.001747	0.001769	0.001675	0.001759
1203.58	0.001839	0.001782	0.001695	0.001688	0.001505	0.001439	0.001395	0.001392	0.001656	0.001688	0.001615	0.001645
1205.51	0.001768	0.001691	0.001642	0.001616	0.001499	0.001429	0.001432	0.001378	0.001645	0.00165	0.001612	0.001574
1207.44	0.0018	0.001727	0.001713	0.001676	0.001575	0.001515	0.001512	0.001471	0.001742	0.001725	0.001717	0.001633
1209.37	0.001975	0.001926	0.001907	0.001876	0.001763	0.001731	0.001685	0.001684	0.001945	0.001948	0.001944	0.001862
1211.3	0.002286	0.002243	0.002193	0.002195	0.00204	0.002005	0.001954	0.001959	0.00224	0.002253	0.002222	0.002208
1213.23	0.002655	0.002575	0.002486	0.00251	0.002286	0.002261	0.002222	0.002214	0.002535	0.002538	0.002477	0.00254
1215.15	0.002876	0.002746	0.002626	0.002643	0.002414	0.002406	0.002372	0.002352	0.002654	0.002661	0.002584	0.002664
1217.08	0.002777	0.002616	0.002513	0.002525	0.002378	0.00237	0.002349	0.002325	0.002488	0.002504	0.002422	0.002469
1219.01	0.002397	0.002253	0.00217	0.002197	0.002184	0.002184	0.002163	0.002134	0.00211	0.002115	0.002035	0.002051
1220.94	0.001906	0.001829	0.001733	0.001779	0.001881	0.001905	0.001866	0.001831	0.001646	0.001629	0.001563	0.001568
1222.87	0.001505	0.001485	0.001375	0.001469	0.001599	0.001623	0.001594	0.001569	0.001267	0.001224	0.001186	0.001223
1224.8	0.001331	0.00131	0.001211	0.001341	0.001407	0.001418	0.001398	0.001409	0.001112	0.001043	0.001023	0.001097
1226.73	0.001372	0.001303	0.001232	0.001335	0.001299	0.001317	0.001275	0.001314	0.001157	0.001089	0.001068	0.001151
1228.66	0.001453	0.001342	0.001305	0.001351	0.001217	0.001211	0.001199	0.001223	0.001231	0.00119	0.001163	0.001225
1230.58	0.001444	0.001301	0.001303	0.001297	0.001099	0.001035	0.001095	0.001084	0.001224	0.001192	0.001165	0.001214
1232.51	0.001291	0.001152	0.001151	0.001139	0.000896	0.000803	0.000889	0.000846	0.001102	0.001051	0.001033	0.001088
1234.44	0.000969	0.000882	0.000845	0.000881	0.000575	0.000493	0.000545	0.000517	0.000823	0.000769	0.000754	0.000808
1236.37	0.000573	0.000505	0.000474	0.000551	0.000197	0.000153	0.000145	0.000171	0.000458	0.000416	0.000403	0.000459
1238.3	0.000158	0.000102	9.2e-05	0.000168	-0.000203	-0.000192	-0.00025	-0.000189	9.7e-05	4.9e-05	3.2e-05	8e-05
1240.23	-0.000257	-0.000258	-0.000273	-0.000215	-0.000588	-0.000549	-0.000606	-0.000535	-0.000244	-0.000316	-0.000323	-0.000279
1242.16	-0.000605	-0.000568	-0.000589	-0.000555	-0.000923	-0.000887	-0.000879	-0.000832	-0.000562	-0.000646	-0.000618	-0.000586
1244.09	-0.000892	-0.000873	-0.000855	-0.000846	-0.001183	-0.00115	-0.001104	-0.001095	-0.000838	-0.000916	-0.000869	-0.000852
1246.02	-0.001177	-0.001161	-0.001112	-0.001102	-0.001364	-0.001333	-0.001298	-0.00131	-0.001083	-0.001141	-0.001107	-0.001093
1247.94	-0.001403	-0.001377	-0.001313	-0.001287	-0.001464	-0.001426	-0.001421	-0.00143	-0.001251	-0.001268	-0.001254	-0.001257
1249.87	-0.001493	-0.001456	-0.001393	-0.001361	-0.001483	-0.001423	-0.001415	-0.001437	-0.001287	-0.001269	-0.001248	-0.001259
1251.8	-0.001404	-0.001334	-0.001308	-0.001268	-0.001385	-0.001316	-0.001275	-0.001305	-0.001137	-0.001101	-0.001062	-0.001082
1253.73	-0.001085	-0.00101	-0.001015	-0.000994	-0.001157	-0.001085	-0.001024	-0.001039	-0.000771	-0.000722	-0.000674	-0.000701
1255.66	-0.000521	-0.000492	-0.000505	-0.000522	-0.000853	-0.000772	-0.000723	-0.000731	-0.000203	-0.000154	-0.00011	-0.000134
1257.59	0.000134	0.000118	0.000108	7.4e-05	-0.000542	-0.000464	-0.00046	-0.000453	0.000401	0.000432	0.000466	0.000451
1259.52	0.00023	0.000211	0.000199	0.000179	-0.000555	-0.000479	-0.000525	-0.00049	0.00039	0.000381	0.000403	0.000418
1261.45	-0.00078	-0.000756	-0.000738	-0.000728	-0.001167	-0.001093	-0.001139	-0.001109	-0.000753	-0.000793	-0.000761	-0.000734
1263.37	-0.002534	-0.002441	-0.002377	-0.002362	-0.002131	-0.002078	-0.002066	-0.00208	-0.002624	-0.002687	-0.002613	-0.002584
1265.3	-0.00413	-0.004011	-0.003904	-0.003911	-0.002944	-0.002922	-0.002868	-0.002927	-0.004279	-0.00436	-0.004247	-0.004226
1267.23	-0.004806	-0.004692	-0.004562	-0.004587	-0.003267	-0.003264	-0.003204	-0.003277	-0.004948	-0.005015	-0.004888	-0.004892
1269.16	-0.004248	-0.004134	-0.004025	-0.004047	-0.002958	-0.002949	-0.002898	-0.002955	-0.004343	-0.004384	-0.004249	-0.004285
1271.09	-0.002916	-0.002802	-0.002721	-0.002735	-0.002216	-0.002165	-0.002133	-0.002157	-0.002936	-0.00296	-0.002846	-0.002901
1273.02	-0.00173	-0.001645	-0.001573	-0.001567	-0.0015	-0.001431	-0.001421	-0.001393	-0.001678	-0.001711	-0.00164	-0.001678
1274.95	-0.001034	-0.001004	-0.000946	-0.000901	-0.001025	-0.000978	-0.000959	-0.000907	-0.000952	-0.001004	-0.000967	-0.000969
1276.88	-0.000632	-0.000631	-0.000614	-0.000553	-0.000707	-0.000686	-0.00065	-0.00062	-0.000546	-0.000613	-0.00058	-0.000565
1278.81	-0.000371	-0.000376	-0.000407	-0.000354	-0.000492	-0.000487	-0.000448	-0.000454	-0.000306	-0.000362	-0.000339	-0.000324
1280.73	-0.00015	-0.000161	-0.000211	-0.000178	-0.000309	-0.000303	-0.000279	-0.0003	-0.000121	-0.000135	-0.000145	-0.000137
1282.66	-2.7e-05	-4.3e-05	-0.000102	-8.9e-05	-0.000206	-0.000175	-0.000174	-0.000207	-8e-06	-4e-06	-3.7e-05	-5e-05
1284.59	-8.8e-05	-0.000105	-0.00015	-0.00016	-0.000258	-0.0002	-0.000226	-0.000244	-6.9e-05	-6.2e-05	-0.000107	-0.000138
1286.52	-0.000275	-0.000305	-0.000319	-0.000316	-0.000412	-0.000354	-0.000387	-0.000382	-0.000285	-0.000271	-0.000302	-0.000335
1288.45	-0.000462	-0.000484	-0.000467	-0.000432	-0.000541	-0.00051	-0.00049	-0.000492	-0.000502	-0.000477	-0.000464	-0.000489
1290.38	-0.000489	-0.000472	-0.000441	-0.000397	-0.0005	-0.000508	-0.000428	-0.000437	-0.000525	-0.000498	-0.00045	-0.000457
1292.31	-0.000286	-0.000251	-0.000215	-0.00018	-0.000283	-0.000285	-0.000195	-0.000191	-0.000313	-0.000273	-0.000234	-0.000209
1294.24	4.9e-05	7.6e-05	0.000114	0.000132	2e-06	5.8e-05	9.7e-05	0.00014	3.3e-05	7.7e-05	9.7e-05	0.000135
1296.16	0.00032	0.000345	0.000362	0.000365	0.000198	0.000297	0.000281	0.000345	0.000315	0.000329	0.00035	0.000376
1298.09	0.00043	0.000452	0.000457	0.000446	0.000244	0.000356	0.000316	0.000377	0.000423	0.000424	0.000444	0.000464
1300.02	0.000389	0.000392	0.000397	0.000384	0.000188	0.000275	0.000251	0.000292	0.000381	0.000378	0.000408	0.000429
1301.95	0.000208	0.000197	0.000196	0.000183	5.6e-05	8.1e-05	8.9e-05	0.000101	0.00023	0.000216	0.000244	0.000258
1303.88	-9.4e-05	-9.3e-05	-9.8e-05	-0.000113	-0.000182	-0.000185	-0.000163	-0.000166	-1.7e-05	-5.5e-05	-3.1e-05	-2.4e-05
1305.81	-0.000348	-0.000323	-0.000317	-0.000336	-0.000374	-0.000331	-0.000314	-0.000326	-0.000214	-0.000253	-0.000228	-0.000216
1307.74	-0.000548	-0.000525	-0.000526	-0.000541	-0.000521	-0.000462	-0.000462	-0.000488	-0.000372	-0.000411	-0.000406	-0.000395
1309.67	-0.000725	-0.000721	-0.00073	-0.00072	-0.000652	-0.00064	-0.000624	-0.000659	-0.000537	-0.000588	-0.000596	-0.000572
1311.59	-0.000818	-0.000823	-0.000825	-0.000796	-0.000676	-0.000696	-0.000656	-0.000698	-0.000605	-0.000642	-0.00065	-0.000628
1313.52	-0.000936	-0.000923	-0.000936	-0.000906	-0.000739	-0.00077	-0.00073	-0.000786	-0.000698	-0.000709	-0.00072	-0.000742
1315.45	-0.001119	-0.001053	-0.001069	-0.001042	-0.000915	-0.000939	-0.000914	-0.000951	-0.000898	-0.000898	-0.000885	-0.000941
1317.38	-0.001177	-0.00107	-0.001052	-0.001035	-0.001029	-0.000999	-0.000988	-0.000979	-0.001024	-0.001016	-0.000943	-0.000983
1319.31	-0.00101	-0.000918	-0.000864	-0.000858	-0.000938	-0.00086	-0.000866	-0.00082	-0.000935	-0.000909	-0.000805	-0.000815
1321.24	-0.000763	-0.00071	-0.000643	-0.000639	-0.000767	-0.000681	-0.000697	-0.000623	-0.000745	-0.000724	-0.000624	-0.000627
1323.17	-0.000436	-0.000414	-0.000344	-0.000332	-0.000488	-0.000393	-0.000397	-0.000314	-0.000436	-0.000429	-0.000333	-0.000346
1325.1	-0.000126	-0.00013	-7.8e-05	-7.5e-05	-0.000176	-8.8e-05	-7.7e-05	-4.9e-05	-9.7e-05	-8.3e-05	-2.8e-05	-7.3e-05
1327.03	-1.2e-05	-2.8e-05	-4e-06	-1.4e-05	-6.4e-05	-2.4e-05	1.1e-05	-1.9e-05	3.4e-05	3.5e-05	4e-05	-3e-06
1328.95	5.8e-05	4.8e-05	5.8e-05	5.3e-05	6e-06	-8e-06	6.1e-05	1.3e-05	9.6e-05	7e-05	7.6e-05	6.6e-05
1330.88	0.0003	0.00028	0.000275	0.000279	0.000271	0.000229	0.000312	0.00028	0.00038	0.000342	0.000346	0.00036
1332.81	0.000736	0.0007	0.000612	0.000591	0.000802	0.000765	0.000758	0.00072	0.000946	0.000887	0.000852	0.000864
1334.74	0.000805	0.000797	0.000596	0.000551	0.000937	0.000909	0.00078	0.000647	0.001104	0.001019	0.000914	0.000861
1336.67	0.000514	0.000522	0.000355	0.000308	0.00058	0.000565	0.000415	0.000254	0.000727	0.000679	0.000559	0.000462
1338.6	0.000195	0.000171	0.000173	0.000136	0.000123	0.000117	2.7e-05	-6.3e-05	0.000198	0.000223	0.000154	9.3e-05
1340.53	-4e-05	-7.9e-05	7.5e-05	9.3e-05	-0.000257	-0.000235	-0.000226	-0.000182	-0.000222	-0.000159	-0.00013	-0.000119
1342.46	-3.6e-05	-4e-05	0.000153	0.000236	-0.000289	-0.000241	-0.000141	1.9e-05	-0.000263	-0.000175	-5.7e-05	-4e-06
1344.38	0.000152	0.000197	0.000318	0.000404	-2.3e-05	3.3e-05	0.000143	0.000324	4.3e-05	0.000128	0.000237	0.0003
1346.31	0.000386	0.000472	0.000457	0.000494	0.000319	0.000357	0.000391	0.000498	0.000443	0.000495	0.000549	0.000577
1348.24	0.000513	0.000603	0.000509	0.000514	0.000437	0.000425	0.000417	0.000407	0.000629	0.000664	0.000663	0.000621
1350.17	0.000957	0.000988	0.000914	0.000895	0.000723	0.000691	0.000682	0.000655	0.001019	0.001075	0.001058	0.001007
1352.1	0.001707	0.001657	0.001586	0.001574	0.001226	0.001205	0.001164	0.001168	0.001686	0.001764	0.001723	0.001691
1354.03	0.00262	0.002492	0.002398	0.002433	0.001903	0.001898	0.001861	0.001914	0.002554	0.002618	0.00257	0.002587
1355.96	0.00357	0.00338	0.00323	0.003265	0.00281	0.002805	0.002783	0.002799	0.00355	0.003583	0.003515	0.003569
1357.89	0.003886	0.003708	0.003481	0.0035	0.003142	0.003114	0.003069	0.002947	0.003869	0.003878	0.003715	0.003729
1359.82	0.003926	0.003806	0.003576	0.00361	0.003157	0.003132	0.003103	0.002965	0.003817	0.003823	0.00363	0.00362
1361.74	0.004151	0.004064	0.00387	0.003916	0.003338	0.00335	0.003329	0.003275	0.0039	0.003938	0.00378	0.003774
1363.67	0.004145	0.004087	0.003918	0.003963	0.003222	0.003259	0.00323	0.003255	0.003744	0.003812	0.003701	0.003688
1365.6	0.004128	0.004004	0.00392	0.003971	0.003116	0.003163	0.003159	0.003312	0.003682	0.003725	0.003701	0.003727
1367.53	0.004245	0.004011	0.003954	0.003994	0.003384	0.00342	0.003407	0.003583	0.003953	0.003938	0.003963	0.004049
1369.46	0.003649	0.003437	0.00329	0.00332	0.003072	0.00306	0.003007	0.00298	0.003545	0.003486	0.003426	0.003462
1371.39	0.00269	0.002565	0.002393	0.002442	0.002263	0.002227	0.002193	0.002022	0.00259	0.002538	0.002396	0.002385
1373.32	0.002086	0.002008	0.001906	0.00196	0.00176	0.001748	0.001763	0.001642	0.001898	0.001885	0.00177	0.001776
1375.25	0.001631	0.001549	0.001508	0.001524	0.001399	0.001398	0.001404	0.001371	0.001326	0.001351	0.0013	0.001308
1377.17	0.000874	0.000789	0.000813	0.000795	0.000714	0.000686	0.000696	0.000739	0.00047	0.000495	0.000504	0.000501
1379.1	0.000582	0.000434	0.000554	0.000534	0.000591	0.000576	0.000611	0.000796	0.000229	0.000214	0.000291	0.000365
1381.03	0.000241	0.000126	0.000171	0.00015	0.000602	0.000626	0.000602	0.000725	8.8e-05	8e-06	9.4e-05	0.000162
1382.96	-0.001207	-0.001159	-0.001235	-0.001246	-0.000525	-0.000505	-0.000563	-0.000674	-0.001251	-0.001386	-0.001358	-0.001402
1384.89	-0.002575	-0.002445	-0.002487	-0.00249	-0.001668	-0.001653	-0.00169	-0.00187	-0.002609	-0.002755	-0.00274	-0.002812
1386.82	-0.00319	-0.003079	-0.00301	-0.003015	-0.002101	-0.002109	-0.002139	-0.002212	-0.003221	-0.003377	-0.003308	-0.003347
1388.75	-0.003104	-0.003035	-0.002905	-0.002932	-0.001955	-0.001985	-0.002042	-0.002021	-0.003133	-0.00324	-0.003139	-0.003127
1390.68	-0.002574	-0.002552	-0.002434	-0.002486	-0.001547	-0.001594	-0.001649	-0.001623	-0.002573	-0.002644	-0.002568	-0.002506
1392.61	-0.001501	-0.001506	-0.001471	-0.001551	-0.000666	-0.000717	-0.000726	-0.000787	-0.001381	-0.00147	-0.001409	-0.001324
1394.53	-0.001553	-0.001445	-0.001538	-0.001625	-0.000941	-0.001033	-0.001003	-0.001271	-0.001368	-0.001478	-0.001477	-0.00151
1396.46	-0.002084	-0.001913	-0.001957	-0.001978	-0.001719	-0.001832	-0.001732	-0.001962	-0.00197	-0.002076	-0.002074	-0.002145
1398.39	-0.001848	-0.001734	-0.001648	-0.001559	-0.001594	-0.001639	-0.001513	-0.001511	-0.001782	-0.001861	-0.001767	-0.001768
1400.32	-0.001557	-0.001504	-0.001372	-0.001247	-0.001322	-0.001313	-0.001227	-0.001087	-0.001497	-0.001546	-0.001385	-0.001366
1402.25	-0.001463	-0.001428	-0.001319	-0.001242	-0.001253	-0.001226	-0.001195	-0.001051	-0.001375	-0.001371	-0.00124	-0.001215
1404.18	-0.00124	-0.001212	-0.001151	-0.00114	-0.001093	-0.001066	-0.001038	-0.000939	-0.001078	-0.001076	-0.000994	-0.000946
1406.11	-0.000948	-0.000902	-0.000885	-0.000937	-0.000893	-0.000895	-0.000838	-0.000822	-0.000703	-0.000717	-0.000687	-0.000641
1408.04	-0.000968	-0.000882	-0.00086	-0.000913	-0.001094	-0.001109	-0.001031	-0.001029	-0.000706	-0.000721	-0.000736	-0.000712
1409.96	-0.000195	-0.000191	-0.00014	-0.000132	-0.000497	-0.000458	-0.000405	-0.000263	9.1e-05	3.9e-05	6.3e-05	0.000127
1411.89	0.00097	0.000828	0.00081	0.000836	0.000677	0.000756	0.000705	0.000831	0.001332	0.001216	0.001268	0.001341
1413.82	0.000342	0.000215	6.4e-05	5.8e-05	0.000112	0.000153	2.8e-05	-0.000102	0.000631	0.000525	0.000489	0.000417
1415.75	-0.00084	-0.000905	-0.001076	-0.001073	-0.000958	-0.000927	-0.001039	-0.001254	-0.000715	-0.000767	-0.000835	-0.00095
1417.68	-0.001868	-0.001824	-0.001975	-0.001963	-0.001734	-0.001677	-0.001736	-0.00197	-0.001886	-0.001863	-0.001917	-0.002016
1419.61	-0.003113	-0.002943	-0.003008	-0.002973	-0.002722	-0.002656	-0.002643	-0.00282	-0.003253	-0.003187	-0.003211	-0.003321
1421.54	-0.00326	-0.003078	-0.002962	-0.002912	-0.002688	-0.002577	-0.002502	-0.002427	-0.003417	-0.003361	-0.00329	-0.003323
1423.47	-0.002011	-0.001939	-0.001749	-0.001717	-0.001303	-0.00119	-0.001124	-0.000861	-0.002049	-0.002043	-0.001905	-0.001864
1425.4	-0.000592	-0.000618	-0.000519	-0.00051	6.7e-05	0.000109	0.000123	0.000301	-0.000546	-0.000557	-0.000457	-0.000443
1427.32	6.3e-05	6e-05	1.7e-05	6.8e-05	0.000366	0.000351	0.000339	0.000339	4.2e-05	7.2e-05	4.4e-05	-2.2e-05
1429.25	0.001847	0.001771	0.001682	0.001747	0.001797	0.001829	0.001801	0.001877	0.001831	0.001807	0.001784	0.001834
1431.18	0.00283	0.002788	0.002581	0.002592	0.002546	0.002614	0.002531	0.002462	0.002837	0.002813	0.002721	0.002773
1433.11	0.002305	0.002312	0.002083	0.002089	0.001779	0.001828	0.001741	0.001564	0.002212	0.002212	0.002067	0.002036
1435.04	0.001964	0.001936	0.001857	0.001842	0.001344	0.001374	0.001345	0.001269	0.00177	0.001786	0.001709	0.001694
1436.97	0.001381	0.001357	0.001399	0.001398	0.000788	0.000766	0.000808	0.000797	0.001098	0.00116	0.00114	0.001109
1438.9	0.000919	0.000866	0.001002	0.001059	0.000344	0.000298	0.000392	0.000498	0.000577	0.000661	0.000685	0.000688
1440.83	0.001349	0.001207	0.001371	0.001433	0.000911	0.000908	0.000984	0.001228	0.001111	0.001147	0.001221	0.001337
1442.75	0.001601	0.001456	0.001499	0.001497	0.001335	0.001359	0.001377	0.001542	0.001546	0.001541	0.001576	0.001714
1444.68	0.000888	0.000844	0.000724	0.000699	0.00064	0.000628	0.000599	0.000529	0.000906	0.000936	0.000846	0.000868
1446.61	0.000304	0.000307	0.00017	0.000188	2.3e-05	-3.3e-05	-6.1e-05	-0.000176	0.000314	0.000338	0.000233	0.000185
1448.54	0.000722	0.000663	0.000597	0.000639	0.000483	0.000455	0.000435	0.000434	0.000768	0.000721	0.000682	0.000691
1450.47	0.00177	0.001616	0.001564	0.001566	0.001741	0.001826	0.001758	0.001846	0.002026	0.001974	0.001999	0.002078
1452.4	0.000945	0.000856	0.000663	0.000591	0.001102	0.001149	0.000989	0.000811	0.001333	0.001356	0.001323	0.001249
1454.33	-0.001134	-0.001063	-0.001316	-0.001423	-0.00103	-0.001076	-0.001226	-0.001683	-0.000791	-0.000706	-0.000797	-0.001064
1456.26	-0.002763	-0.002563	-0.002656	-0.002731	-0.002939	-0.003034	-0.00306	-0.003438	-0.002558	-0.002471	-0.002535	-0.002845
1458.18	-0.002563	-0.002364	-0.002173	-0.0022	-0.002969	-0.003002	-0.002898	-0.002899	-0.002432	-0.002402	-0.002303	-0.002467
1460.11	-0.001994	-0.001816	-0.001465	-0.001437	-0.002405	-0.002341	-0.002183	-0.001941	-0.001887	-0.001918	-0.001722	-0.001782
1462.04	-0.001434	-0.001339	-0.000954	-0.0009	-0.001591	-0.001438	-0.001308	-0.00093	-0.001299	-0.001354	-0.00113	-0.001106
1463.97	-0.001575	-0.001571	-0.001247	-0.001214	-0.001303	-0.001136	-0.001097	-0.000753	-0.001343	-0.001321	-0.001127	-0.00108
1465.9	-0.002843	-0.002833	-0.002666	-0.002693	-0.00232	-0.002258	-0.002265	-0.00223	-0.002484	-0.002421	-0.002346	-0.002365
1467.83	-0.003557	-0.003564	-0.003551	-0.003622	-0.003314	-0.003321	-0.003313	-0.003518	-0.002976	-0.002978	-0.003015	-0.003076
1469.76	-0.003099	-0.003128	-0.003252	-0.003315	-0.00343	-0.003454	-0.003463	-0.003755	-0.002381	-0.00241	-0.002522	-0.002577
1471.69	-0.003379	-0.00329	-0.003526	-0.003527	-0.004042	-0.004084	-0.004112	-0.004492	-0.00282	-0.002788	-0.003001	-0.003112
1473.62	-0.004664	-0.004457	-0.00462	-0.004513	-0.004974	-0.005057	-0.005065	-0.005335	-0.004499	-0.004388	-0.004605	-0.004773
1475.54	-0.005509	-0.005293	-0.005192	-0.00505	-0.004719	-0.004806	-0.004771	-0.00473	-0.005689	-0.005515	-0.005571	-0.005688
1477.47	-0.005289	-0.005121	-0.004784	-0.004687	-0.003302	-0.003312	-0.003227	-0.002918	-0.005579	-0.005403	-0.005257	-0.005295
1479.4	-0.003825	-0.003691	-0.003337	-0.003333	-0.001227	-0.001137	-0.001043	-0.000715	-0.00395	-0.003819	-0.003578	-0.003605
1481.33	-0.001475	-0.00142	-0.001263	-0.001302	0.000746	0.000873	0.000886	0.001046	-0.001421	-0.00133	-0.001156	-0.001263
1483.26	0.002075	0.002	0.001885	0.001795	0.003447	0.003639	0.003544	0.003553	0.002247	0.002291	0.002369	0.002285
1485.19	0.004283	0.004236	0.003842	0.003726	0.004679	0.004855	0.004711	0.00442	0.004306	0.004367	0.004229	0.004085
1487.12	0.005447	0.005405	0.004987	0.004914	0.005127	0.00524	0.005135	0.004834	0.005139	0.005247	0.005044	0.00489
1489.05	0.00612	0.006064	0.005793	0.005782	0.005527	0.005644	0.005609	0.00555	0.005513	0.005683	0.005546	0.005467
1490.97	0.006713	0.006648	0.006479	0.006554	0.00599	0.006172	0.006214	0.006379	0.005989	0.006205	0.006105	0.006132
1492.9	0.007247	0.007138	0.006986	0.007099	0.00655	0.006697	0.006771	0.007011	0.006564	0.006793	0.006701	0.006795
1494.83	0.007445	0.007295	0.007051	0.007145	0.006795	0.006814	0.006864	0.00699	0.006879	0.007077	0.006936	0.006995
1496.76	0.00723	0.007043	0.006692	0.006784	0.006482	0.006365	0.006375	0.006354	0.006721	0.006845	0.006618	0.006585
1498.69	0.007429	0.007101	0.006847	0.007004	0.006509	0.006456	0.006438	0.006617	0.006792	0.006836	0.006687	0.006691
1500.62	0.008661	0.008197	0.008022	0.008067	0.008007	0.008184	0.008139	0.008524	0.008352	0.008315	0.008386	0.008576
1502.55	0.008865	0.008548	0.008108	0.007991	0.00833	0.008453	0.008275	0.008179	0.008949	0.008878	0.008707	0.00882
1504.48	0.008411	0.00831	0.007641	0.007456	0.007661	0.007599	0.007367	0.006721	0.008531	0.008439	0.007972	0.00792
1506.41	0.007568	0.007557	0.006991	0.006853	0.006349	0.005992	0.005893	0.005122	0.007275	0.007194	0.006597	0.006446
1508.33	0.007558	0.007403	0.00717	0.007198	0.005893	0.005485	0.005534	0.005227	0.006744	0.006626	0.006187	0.006156
1510.26	0.008456	0.008014	0.008074	0.008224	0.006717	0.00654	0.006647	0.006981	0.007405	0.007257	0.007145	0.0073
1512.19	0.008404	0.007712	0.007871	0.008008	0.006833	0.006858	0.006951	0.007581	0.007382	0.00727	0.007354	0.007596
1514.12	0.007762	0.007031	0.007057	0.006963	0.006684	0.006849	0.006787	0.007217	0.007233	0.007134	0.007343	0.007581
1516.05	0.004812	0.004497	0.004225	0.003967	0.003938	0.003954	0.003723	0.003503	0.004717	0.004607	0.004536	0.004494
1517.98	0.002488	0.002473	0.002172	0.001988	0.00172	0.001629	0.001477	0.001146	0.002597	0.002407	0.002235	0.002125
1519.91	0.001788	0.00183	0.00165	0.001605	0.001	0.000828	0.000805	0.000606	0.001849	0.00162	0.001421	0.001393
1521.84	0.00212	0.002109	0.002012	0.002109	0.001205	0.001002	0.001	0.000949	0.001903	0.001691	0.001539	0.001568
1523.76	0.002491	0.002352	0.002366	0.002585	0.001303	0.001052	0.001035	0.001092	0.001843	0.001731	0.001602	0.001608
1525.69	0.003747	0.003284	0.003478	0.003724	0.002384	0.002169	0.002142	0.002484	0.002781	0.002702	0.00273	0.002895
1527.62	0.004919	0.004421	0.004597	0.004672	0.003857	0.003834	0.003741	0.004109	0.004197	0.004128	0.00434	0.004631
1529.55	0.003212	0.003027	0.002991	0.002983	0.002147	0.002074	0.00196	0.001879	0.002738	0.00269	0.002604	0.002721
1531.48	0.003477	0.003134	0.003057	0.003136	0.002337	0.002265	0.002217	0.002193	0.003025	0.002752	0.002671	0.002878
1533.41	0.004585	0.003993	0.00397	0.003935	0.00366	0.003819	0.003786	0.003816	0.004583	0.004163	0.004371	0.004674
1535.34	0.00152	0.001122	0.0011	0.000934	0.000874	0.000963	0.000882	0.000578	0.001938	0.001578	0.001638	0.001714
1537.27	-0.00152	-0.001583	-0.001636	-0.001795	-0.001756	-0.001786	-0.001882	-0.002261	-0.000754	-0.001065	-0.001129	-0.001131
1539.2	-0.004484	-0.004172	-0.004302	-0.004462	-0.004391	-0.004646	-0.004766	-0.005284	-0.003708	-0.003898	-0.004188	-0.004289
1541.12	-0.007295	-0.006718	-0.006785	-0.006838	-0.007349	-0.007843	-0.007904	-0.008465	-0.006992	-0.007031	-0.007515	-0.007688
1543.05	-0.00671	-0.006345	-0.006163	-0.006001	-0.007167	-0.007648	-0.007595	-0.007673	-0.007051	-0.00709	-0.007366	-0.007309
1544.98	-0.004769	-0.004837	-0.004432	-0.004165	-0.005205	-0.005426	-0.005321	-0.004862	-0.005203	-0.005369	-0.005202	-0.004852
1546.91	-0.004393	-0.004637	-0.00409	-0.003921	-0.004395	-0.004304	-0.004236	-0.003654	-0.004322	-0.004442	-0.003984	-0.003573
1548.84	-0.007183	-0.007167	-0.006706	-0.006627	-0.006522	-0.006427	-0.006423	-0.006202	-0.006699	-0.006687	-0.006364	-0.006127
1550.77	-0.007867	-0.007785	-0.007503	-0.007396	-0.006584	-0.006441	-0.006467	-0.006311	-0.006997	-0.007095	-0.00674	-0.006562
1552.7	-0.007731	-0.00754	-0.007412	-0.007437	-0.005759	-0.005501	-0.005546	-0.005642	-0.006316	-0.006253	-0.005972	-0.00596
1554.63	-0.010499	-0.010018	-0.009976	-0.010017	-0.00825	-0.008075	-0.008008	-0.008511	-0.009005	-0.008768	-0.008687	-0.008995
1556.55	-0.011853	-0.011204	-0.011126	-0.011104	-0.009844	-0.00978	-0.009608	-0.010148	-0.010666	-0.010458	-0.010415	-0.010838
1558.48	-0.012099	-0.01142	-0.011181	-0.011098	-0.01065	-0.010697	-0.010471	-0.01082	-0.011488	-0.011391	-0.011314	-0.011683
1560.41	-0.010215	-0.009699	-0.009269	-0.009121	-0.009289	-0.009365	-0.009101	-0.009017	-0.010221	-0.010226	-0.009984	-0.010107
1562.34	-0.007018	-0.006796	-0.006298	-0.006142	-0.0062	-0.006225	-0.005991	-0.005499	-0.007207	-0.007345	-0.006917	-0.006732
1564.27	-0.004063	-0.00406	-0.003672	-0.003601	-0.00296	-0.002883	-0.002769	-0.002212	-0.004018	-0.004179	-0.003716	-0.00345
1566.2	-0.00403	-0.003839	-0.003645	-0.003714	-0.002513	-0.002398	-0.002371	-0.002251	-0.003577	-0.003502	-0.003225	-0.003192
1568.13	-0.005833	-0.00552	-0.005378	-0.005408	-0.004475	-0.004476	-0.004444	-0.004577	-0.005454	-0.005405	-0.005315	-0.00549
1570.06	-0.0039	-0.003728	-0.003564	-0.003566	-0.00286	-0.002753	-0.002679	-0.002673	-0.003496	-0.003518	-0.003328	-0.003371
1571.99	-0.003104	-0.002931	-0.002851	-0.002829	-0.002353	-0.002235	-0.002154	-0.00226	-0.00276	-0.002702	-0.002581	-0.002665
1573.91	-0.002584	-0.002455	-0.002374	-0.002333	-0.00208	-0.00199	-0.001937	-0.002032	-0.002342	-0.002259	-0.002201	-0.002306
1575.84	-0.001609	-0.00153	-0.001379	-0.001382	-0.001212	-0.00116	-0.001145	-0.001153	-0.001406	-0.00132	-0.001268	-0.00134
1577.77	-0.001651	-0.001517	-0.001342	-0.00138	-0.001312	-0.001377	-0.001382	-0.0014	-0.001557	-0.001427	-0.001451	-0.001595
1579.7	-0.000859	-0.000775	-0.000545	-0.00058	-0.000653	-0.000756	-0.000723	-0.000554	-0.000817	-0.000741	-0.000721	-0.000792
1581.63	0.000783	0.000742	0.00097	0.000898	0.000943	0.000905	0.000975	0.001271	0.000903	0.000906	0.001014	0.001081
1583.56	0.001399	0.001364	0.001443	0.001352	0.001551	0.001559	0.001634	0.001733	0.001591	0.00163	0.001694	0.001716
1585.49	0.001293	0.001279	0.001262	0.001197	0.001353	0.001342	0.001364	0.001331	0.001426	0.001494	0.001453	0.001372
1587.42	0.00193	0.001837	0.001878	0.001808	0.001897	0.001932	0.001894	0.001933	0.002026	0.002062	0.002014	0.001972
1589.34	0.002489	0.00234	0.002419	0.002356	0.00238	0.002418	0.002369	0.002388	0.00257	0.002582	0.002521	0.002513
1591.27	0.002838	0.002692	0.002751	0.002719	0.002628	0.002604	0.002605	0.002564	0.002867	0.002876	0.002807	0.002806
1593.2	0.003185	0.00303	0.003081	0.003062	0.002833	0.002776	0.002832	0.002779	0.003147	0.003146	0.003081	0.003091
1595.13	0.003738	0.003532	0.003548	0.003552	0.003249	0.003174	0.00325	0.00323	0.003663	0.003626	0.003566	0.003584
1597.06	0.004374	0.004142	0.004075	0.00412	0.003761	0.003674	0.003727	0.003731	0.004285	0.004232	0.004143	0.004144
1598.99	0.005117	0.004838	0.004758	0.004807	0.004347	0.004288	0.004302	0.004344	0.004986	0.00495	0.004805	0.004798
1600.92	0.00608	0.005724	0.005668	0.005682	0.00518	0.005169	0.005179	0.005235	0.005893	0.005887	0.005707	0.005737
1602.85	0.007047	0.006608	0.006545	0.006542	0.006002	0.005997	0.006022	0.006026	0.006794	0.006804	0.00655	0.006615
1604.77	0.007766	0.007283	0.007239	0.007238	0.006559	0.006533	0.006566	0.006552	0.007415	0.007423	0.007108	0.007167
1606.7	0.008458	0.007934	0.007943	0.007955	0.007079	0.007006	0.007042	0.007066	0.008004	0.007992	0.007637	0.00768
1608.63	0.009717	0.009059	0.009077	0.00912	0.008309	0.008253	0.008249	0.00842	0.00924	0.00914	0.008877	0.008981
1610.56	0.010746	0.010043	0.009997	0.010002	0.009409	0.009483	0.009452	0.009597	0.010324	0.010241	0.010044	0.010185
1612.49	0.010528	0.009923	0.009849	0.009777	0.009071	0.009177	0.009148	0.009072	0.010036	0.010112	0.009733	0.009761
1614.42	0.010659	0.01004	0.009981	0.009891	0.009072	0.009157	0.009127	0.009044	0.010072	0.010173	0.009715	0.009669
1616.35	0.011335	0.010678	0.010605	0.010493	0.009826	0.0099	0.009876	0.009901	0.010766	0.010809	0.010457	0.010398
1618.28	0.010936	0.010352	0.010282	0.010119	0.009398	0.009432	0.009395	0.009386	0.010235	0.010331	0.00998	0.009864
1620.21	0.010587	0.010016	0.00996	0.009803	0.008993	0.009065	0.009001	0.009094	0.00974	0.009854	0.009582	0.009519
1622.13	0.009869	0.009341	0.009266	0.009114	0.008316	0.008466	0.008383	0.008536	0.008911	0.009079	0.008935	0.008982
1624.06	0.007399	0.007055	0.007026	0.006875	0.005667	0.005722	0.005679	0.005661	0.006225	0.006501	0.006282	0.006297
1625.99	0.005039	0.004773	0.004884	0.00479	0.002965	0.002831	0.00282	0.002831	0.003699	0.003848	0.003576	0.003575
1627.92	0.005713	0.005267	0.005407	0.00537	0.003813	0.003762	0.003717	0.004191	0.004738	0.004431	0.004598	0.00483
1629.85	0.005398	0.005104	0.005	0.004892	0.004219	0.004297	0.004221	0.004571	0.005185	0.00477	0.005186	0.005443
1631.78	0.002458	0.002438	0.002188	0.002023	0.001648	0.001687	0.001538	0.001316	0.00254	0.002353	0.002381	0.002451
1633.71	0.000796	0.000854	0.000638	0.000507	0.000168	0.000135	-3e-05	-0.000454	0.000761	0.000783	0.000542	0.000518
1635.64	-0.000343	-0.000266	-0.000293	-0.000401	-0.000984	-0.001168	-0.00127	-0.001715	-0.000816	-0.000574	-0.000984	-0.0011
1637.56	-7.7e-05	-0.000194	5.4e-05	4e-06	-0.000873	-0.001128	-0.001198	-0.001302	-0.000926	-0.000745	-0.001086	-0.001185
1639.49	0.003175	0.002786	0.003065	0.002993	0.002694	0.002747	0.00262	0.003152	0.002732	0.002597	0.002833	0.002967
1641.42	0.003777	0.00365	0.003464	0.003271	0.004104	0.004245	0.004099	0.004483	0.004139	0.004014	0.004459	0.004548
1643.35	0.000218	0.000536	-2.8e-05	-0.000258	0.000811	0.000737	0.000617	0.000264	0.000819	0.000977	0.000982	0.00076
1645.28	4.3e-05	0.000177	-0.000333	-0.000418	0.000297	0.000244	0.000129	-0.000274	0.000446	0.00046	0.00037	0.000175
1647.21	-0.000494	-0.000282	-0.000642	-0.000599	0.000323	0.000181	0.000257	-0.000107	0.000263	0.000311	0.000469	0.000361
1649.14	-0.004547	-0.004077	-0.004279	-0.004117	-0.003516	-0.003795	-0.003665	-0.004128	-0.003923	-0.003697	-0.003663	-0.003864
1651.07	-0.006663	-0.006121	-0.006198	-0.005976	-0.005815	-0.005989	-0.005949	-0.006157	-0.006491	-0.006235	-0.006211	-0.006424
1653	-0.007462	-0.006841	-0.006934	-0.006737	-0.006829	-0.006781	-0.006815	-0.00671	-0.007697	-0.007396	-0.007293	-0.007511
1654.92	-0.008243	-0.00756	-0.007741	-0.007541	-0.007891	-0.007675	-0.007713	-0.007532	-0.008787	-0.008449	-0.008414	-0.008664
1656.85	-0.007229	-0.006771	-0.006878	-0.006664	-0.00704	-0.006513	-0.006582	-0.006126	-0.007724	-0.007556	-0.007335	-0.007432
1658.78	-0.006731	-0.006384	-0.006451	-0.006253	-0.006017	-0.00533	-0.005351	-0.004791	-0.006534	-0.006521	-0.005969	-0.0059
1660.71	-0.010087	-0.009397	-0.009502	-0.009345	-0.008551	-0.008135	-0.008061	-0.007894	-0.009092	-0.008911	-0.008438	-0.008434
1662.64	-0.011663	-0.010947	-0.011082	-0.01093	-0.010143	-0.009926	-0.009957	-0.009933	-0.010577	-0.01042	-0.010123	-0.010154
1664.57	-0.011345	-0.010666	-0.010842	-0.010698	-0.009849	-0.009797	-0.009867	-0.009945	-0.010325	-0.01016	-0.009926	-0.009968
1666.5	-0.011461	-0.010865	-0.011007	-0.01083	-0.010027	-0.010039	-0.010078	-0.010233	-0.010624	-0.010476	-0.010279	-0.010327
1668.43	-0.01048	-0.009987	-0.010048	-0.009908	-0.009021	-0.008942	-0.008929	-0.009067	-0.009717	-0.00965	-0.009394	-0.009371
1670.35	-0.012448	-0.011817	-0.011799	-0.011702	-0.010824	-0.010872	-0.010782	-0.011087	-0.011949	-0.011833	-0.011754	-0.011867
1672.28	-0.01343	-0.012822	-0.012601	-0.012495	-0.011738	-0.011853	-0.011673	-0.011826	-0.013217	-0.013159	-0.013052	-0.013223
1674.21	-0.012076	-0.01155	-0.011225	-0.011196	-0.010231	-0.010276	-0.010117	-0.009985	-0.011766	-0.011796	-0.011519	-0.011653
1676.14	-0.010086	-0.009701	-0.009431	-0.009493	-0.008077	-0.008065	-0.00799	-0.00772	-0.00943	-0.009527	-0.009165	-0.009191
1678.07	-0.009151	-0.00876	-0.008698	-0.008822	-0.007209	-0.007183	-0.007163	-0.007211	-0.008123	-0.008128	-0.007876	-0.007925
1680	-0.00935	-0.008914	-0.00904	-0.00912	-0.007944	-0.007929	-0.007958	-0.008322	-0.008129	-0.008087	-0.007976	-0.008145
1681.93	-0.008912	-0.008448	-0.008624	-0.008656	-0.00819	-0.008187	-0.008206	-0.008656	-0.007721	-0.007633	-0.007611	-0.007801
1683.86	-0.009666	-0.009134	-0.009238	-0.009219	-0.009572	-0.009669	-0.009646	-0.010132	-0.008787	-0.008609	-0.008729	-0.008981
1685.79	-0.00871	-0.008303	-0.0082	-0.008142	-0.009212	-0.00929	-0.009205	-0.009381	-0.008188	-0.008009	-0.00808	-0.008243
1687.71	-0.006435	-0.006282	-0.005981	-0.00592	-0.007162	-0.007142	-0.007024	-0.006721	-0.005999	-0.005922	-0.005839	-0.005787
1689.64	-0.004048	-0.004045	-0.003701	-0.003699	-0.004418	-0.00427	-0.004166	-0.003687	-0.003297	-0.003302	-0.003056	-0.00283
1691.57	-0.004716	-0.00462	-0.004541	-0.004582	-0.004615	-0.004536	-0.004492	-0.00443	-0.00361	-0.003631	-0.003463	-0.003379
1693.5	-0.005734	-0.005612	-0.005672	-0.005739	-0.00538	-0.005383	-0.0054	-0.005573	-0.00458	-0.004648	-0.004566	-0.004616
1695.43	-0.007665	-0.007394	-0.00747	-0.007585	-0.007009	-0.007118	-0.007149	-0.007518	-0.006668	-0.006783	-0.006783	-0.006913
1697.36	-0.00966	-0.009298	-0.009296	-0.009376	-0.008995	-0.009251	-0.009248	-0.009654	-0.009021	-0.00918	-0.00925	-0.009401
1699.29	-0.010169	-0.009819	-0.009634	-0.009639	-0.00954	-0.009775	-0.009687	-0.009891	-0.00987	-0.01008	-0.01009	-0.010093
1701.22	-0.009762	-0.009472	-0.009101	-0.009096	-0.008873	-0.009001	-0.008852	-0.008863	-0.009686	-0.009937	-0.009838	-0.009682
1703.14	-0.00947	-0.009182	-0.008706	-0.00875	-0.008116	-0.008209	-0.008032	-0.008032	-0.00949	-0.009682	-0.009514	-0.009347
1705.07	-0.009084	-0.008893	-0.008369	-0.008421	-0.007355	-0.007489	-0.00728	-0.007228	-0.009203	-0.009368	-0.009132	-0.009016
1707	-0.007837	-0.007684	-0.007071	-0.007179	-0.005772	-0.005879	-0.005649	-0.00546	-0.007882	-0.007957	-0.00765	-0.007538
1708.93	-0.007908	-0.007712	-0.007199	-0.007328	-0.005643	-0.005806	-0.005632	-0.005519	-0.007767	-0.007808	-0.007641	-0.007599
1710.86	-0.005839	-0.005764	-0.005448	-0.00564	-0.003518	-0.003646	-0.003565	-0.00348	-0.005369	-0.005462	-0.005351	-0.005272
1712.79	-0.00536	-0.005162	-0.00513	-0.005362	-0.002997	-0.003082	-0.003072	-0.003358	-0.004763	-0.004865	-0.00485	-0.004943
1714.72	-0.005908	-0.005636	-0.005687	-0.005832	-0.003852	-0.003931	-0.003921	-0.004365	-0.005599	-0.005711	-0.005726	-0.005975
1716.65	-0.005509	-0.005263	-0.005152	-0.005186	-0.00397	-0.004019	-0.003967	-0.004182	-0.005562	-0.005633	-0.005556	-0.005766
1718.58	-0.004801	-0.004609	-0.004321	-0.004249	-0.003733	-0.003739	-0.003668	-0.003612	-0.005111	-0.005135	-0.004986	-0.005097
1720.5	-0.003442	-0.00337	-0.002949	-0.002842	-0.002775	-0.002721	-0.002654	-0.002344	-0.003798	-0.003784	-0.003602	-0.003573
1722.43	-0.001913	-0.001952	-0.001542	-0.001509	-0.00134	-0.00128	-0.001251	-0.000859	-0.002082	-0.002054	-0.0019	-0.001773
1724.36	-0.000913	-0.000973	-0.000785	-0.000845	-0.000288	-0.000276	-0.000315	-0.000121	-0.000856	-0.000847	-0.000773	-0.000688
1726.29	-0.000458	-0.000536	-0.000537	-0.000627	0.000164	0.000187	9.8e-05	0.000121	-0.000279	-0.000356	-0.000321	-0.000291
1728.22	-7.6e-05	-0.000107	-0.000228	-0.00037	0.000627	0.000663	0.000566	0.000391	0.000335	0.0002	0.000189	0.00016
1730.15	-0.000433	-0.000387	-0.000614	-0.000719	0.000242	0.000207	0.000135	-0.000233	1.2e-05	-0.000134	-0.000196	-0.000353
1732.08	-0.000845	-0.000795	-0.000958	-0.000994	-0.000339	-0.000404	-0.00044	-0.000749	-0.00058	-0.000697	-0.000731	-0.000904
1734.01	-0.001336	-0.001297	-0.001315	-0.001294	-0.001039	-0.001081	-0.001076	-0.001211	-0.001309	-0.001356	-0.001339	-0.00144
1735.93	-0.001739	-0.001758	-0.001639	-0.001579	-0.00156	-0.001599	-0.001593	-0.001517	-0.00187	-0.001862	-0.001819	-0.001805
1737.86	-0.002111	-0.002205	-0.002044	-0.001993	-0.001863	-0.00196	-0.002019	-0.001867	-0.002227	-0.002203	-0.002196	-0.002113
1739.79	-0.002465	-0.002599	-0.002431	-0.002428	-0.002059	-0.002178	-0.002273	-0.00216	-0.002403	-0.002428	-0.002438	-0.002337
1741.72	-0.0032	-0.003228	-0.003158	-0.00321	-0.00262	-0.002763	-0.002846	-0.002967	-0.002895	-0.002948	-0.003011	-0.003018
1743.65	-0.003762	-0.003764	-0.003748	-0.003792	-0.003178	-0.003322	-0.003388	-0.003566	-0.003383	-0.003473	-0.00354	-0.003587
1745.58	-0.003913	-0.00384	-0.003816	-0.003877	-0.003357	-0.003422	-0.003473	-0.003679	-0.003466	-0.003563	-0.003602	-0.003665
1747.51	-0.004477	-0.004312	-0.004267	-0.004268	-0.004153	-0.004166	-0.004164	-0.00439	-0.004151	-0.004212	-0.004231	-0.004364
1749.44	-0.004338	-0.004208	-0.00398	-0.003938	-0.004288	-0.004269	-0.004193	-0.004176	-0.004224	-0.004235	-0.004195	-0.004257
1751.36	-0.00387	-0.003778	-0.003448	-0.003417	-0.003949	-0.003946	-0.003835	-0.003701	-0.003878	-0.00384	-0.0038	-0.003816
1753.29	-0.003127	-0.003108	-0.002761	-0.00273	-0.003313	-0.003288	-0.003151	-0.00295	-0.003194	-0.003174	-0.003121	-0.003076
1755.22	-0.002158	-0.002174	-0.001878	-0.001919	-0.002234	-0.00216	-0.002053	-0.001884	-0.002105	-0.002122	-0.002075	-0.001968
1757.15	-0.001713	-0.001691	-0.001584	-0.001643	-0.001634	-0.001605	-0.001551	-0.001607	-0.001549	-0.001601	-0.001599	-0.001583
1759.08	-0.001617	-0.001555	-0.001552	-0.001547	-0.001576	-0.001569	-0.001537	-0.001672	-0.001521	-0.001572	-0.001566	-0.00163
1761.01	-0.001343	-0.001297	-0.001247	-0.001208	-0.001373	-0.001353	-0.001327	-0.00133	-0.001364	-0.001375	-0.001339	-0.001371
1762.94	-0.000834	-0.000833	-0.000756	-0.000722	-0.000858	-0.000846	-0.000827	-0.000739	-0.000855	-0.00085	-0.000834	-0.00082
1764.87	-0.000381	-0.000427	-0.000397	-0.000388	-0.000361	-0.000338	-0.000337	-0.000268	-0.000304	-0.000306	-0.000348	-0.000301
1766.8	-8.7e-05	-0.000122	-0.000196	-0.000218	2.1e-05	6.7e-05	5.6e-05	-4e-06	0.000101	8.5e-05	2.3e-05	6e-05
1768.72	-0.000108	-7.1e-05	-0.000251	-0.000281	6.8e-05	8.1e-05	7.1e-05	-0.000159	0.000114	9.4e-05	3.9e-05	-1.4e-05
1770.65	-0.000409	-0.000323	-0.000511	-0.00049	-0.000326	-0.000396	-0.000376	-0.000643	-0.000341	-0.000337	-0.000361	-0.000514
1772.58	-0.000401	-0.000355	-0.000358	-0.000307	-0.000463	-0.000539	-0.000504	-0.000536	-0.000528	-0.000494	-0.000453	-0.000542
1774.51	-0.000215	-0.000207	-7.3e-05	-4e-05	-0.000297	-0.000347	-0.000331	-0.00022	-0.000351	-0.000325	-0.000283	-0.000302
1776.44	-5.3e-05	-9.8e-05	5.6e-05	8.8e-05	-0.000158	-0.00018	-0.000173	-2.8e-05	-0.00014	-0.000151	-0.000134	-0.000106
1778.37	0.000162	0.000113	0.000245	0.000235	0.000128	0.000159	0.000165	0.000286	0.000183	0.000158	0.000158	0.000244
1780.3	2.6e-05	5.2e-05	5.6e-05	4.7e-05	6.8e-05	7.6e-05	8.4e-05	3.5e-05	9.9e-05	8.6e-05	6.4e-05	6.6e-05
1782.23	-0.000104	-7.6e-05	-8.9e-05	-5.8e-05	-0.000132	-0.000167	-0.000143	-0.000166	-0.00014	-0.000122	-0.000125	-0.000163
1784.15	8.5e-05	6.1e-05	0.000116	0.000137	2.8e-05	1.7e-05	3.5e-05	0.000143	1.2e-05	4.4e-05	5.6e-05	8.5e-05
1786.08	0.000336	0.000296	0.000314	0.000295	0.000383	0.000421	0.000394	0.000466	0.000376	0.00038	0.000387	0.000434
1788.01	0.000313	0.000308	0.000191	0.000167	0.000436	0.00048	0.000419	0.000312	0.00045	0.000415	0.000406	0.000367
1789.94	0.000193	0.000209	2.2e-05	2.4e-05	0.000298	0.000315	0.000254	5e-05	0.000331	0.000265	0.000251	0.000158
1791.87	8.8e-05	0.000116	-3e-05	-1e-06	0.000124	0.00012	8.4e-05	-8.2e-05	0.000178	0.000109	9.5e-05	1.7e-05
1793.8	5e-06	1.6e-05	-2.7e-05	2.9e-05	-6.2e-05	-7.1e-05	-7.9e-05	-0.000107	-4e-06	-2.9e-05	-3.5e-05	-7.5e-05
1795.73	7.6e-05	5.3e-05	9.5e-05	0.000151	-3.5e-05	-3e-05	-2.8e-05	5.9e-05	2e-05	2.3e-05	8e-06	3e-05
1797.66	0.00017	0.000142	0.000204	0.000241	9.2e-05	0.00012	0.00013	0.000226	0.00016	0.000158	0.000122	0.000175
1799.59	6.3e-05	7.5e-05	0.0001	0.000138	1.7e-05	3.6e-05	6.1e-05	8.7e-05	4.5e-05	6.7e-05	5.1e-05	5.4e-05
1801.51	-5.9e-05	-4.4e-05	-2e-05	4.6e-05	-0.000154	-0.00016	-9.8e-05	-7.5e-05	-0.000147	-0.000111	-8.7e-05	-0.00011
1803.44	3.1e-05	1.4e-05	6.9e-05	0.000124	-7.1e-05	-7.4e-05	1.2e-05	7.3e-05	-6.4e-05	-3.7e-05	1e-05	3e-05
1805.37	0.00013	0.000107	0.000142	0.000162	9e-05	0.000101	0.00016	0.000211	8.4e-05	0.000102	0.000145	0.000189
1807.3	0.00014	0.000131	0.000103	0.000107	0.000168	0.000177	0.00018	0.000172	0.000158	0.000165	0.000175	0.000185
1809.23	6.1e-05	7.8e-05	1.6e-05	3.8e-05	9.8e-05	0.000108	8.2e-05	3e-05	9.8e-05	8.8e-05	7.5e-05	4.7e-05
1811.16	-2.5e-05	2e-06	-1.5e-05	2.8e-05	-2.9e-05	-2.4e-05	-3.9e-05	-4.5e-05	-2.7e-05	-2.6e-05	-3.3e-05	-6e-05
1813.09	-3.3e-05	-1.6e-05	3.4e-05	7.9e-05	-7.3e-05	-7.9e-05	-6.6e-05	-1.2e-05	-8.2e-05	-4.9e-05	-3.7e-05	-4.8e-05
1815.02	2.1e-05	1.1e-05	8.9e-05	0.000124	-5.1e-05	-5.9e-05	-2e-05	6e-05	-3.9e-05	-5e-06	1.3e-05	2.2e-05
1816.94	0.00019	0.000148	0.000219	0.000217	0.000157	0.000142	0.000171	0.000276	0.000163	0.00018	0.000206	0.000245
1818.87	0.000273	0.000259	0.000253	0.000211	0.00034	0.000327	0.000302	0.000323	0.000316	0.000321	0.000332	0.000347
1820.8	0.000224	0.000224	0.000154	0.000137	0.000272	0.000288	0.000244	0.000198	0.000291	0.000253	0.00026	0.000254
1822.73	0.000311	0.0003	0.000254	0.00023	0.000395	0.000433	0.0004	0.000369	0.000424	0.00037	0.000379	0.000411
1824.66	0.000241	0.00027	0.000164	0.000134	0.000416	0.000391	0.000367	0.000232	0.00039	0.000369	0.000343	0.000334
1826.59	7.8e-05	0.000116	-1.2e-05	1.7e-05	0.000185	0.000106	0.000122	-3.9e-05	0.000143	0.000153	0.000126	8.3e-05
1828.52	1.7e-05	3.5e-05	-1.6e-05	5e-05	5e-06	-8.5e-05	-2e-05	-8.5e-05	-2.2e-05	7e-06	6e-06	-1.9e-05
1830.45	8.8e-05	8.4e-05	0.000123	0.000168	1.8e-05	-4.7e-05	2.9e-05	6.9e-05	2.3e-05	4.6e-05	6.3e-05	7.3e-05
1832.38	9.2e-05	0.000107	0.00017	0.000186	-5e-06	-3e-06	3.7e-05	9.9e-05	4.3e-05	5.4e-05	6.7e-05	7.9e-05
1834.3	0.000107	0.000106	0.000175	0.000203	-5.4e-05	1.1e-05	2.1e-05	0.000151	5.4e-05	4.5e-05	5.9e-05	9e-05
1836.23	0.00035	0.000313	0.000396	0.000393	0.000286	0.00037	0.000344	0.000532	0.000375	0.000361	0.000372	0.000445
1838.16	0.000382	0.00038	0.000346	0.000329	0.000456	0.000536	0.000489	0.000484	0.000523	0.000496	0.000475	0.000492
1840.09	0.000303	0.000297	0.000177	0.000195	0.000378	0.000448	0.000423	0.00026	0.000485	0.000412	0.000377	0.000339
1842.02	0.000227	0.000222	9.5e-05	0.000111	0.00031	0.000325	0.00032	0.000102	0.000396	0.000326	0.000278	0.000201
1843.95	6.4e-05	8.4e-05	-3.1e-05	8e-06	8.9e-05	4.9e-05	6.1e-05	-0.000124	0.000124	0.0001	5.5e-05	-3.9e-05
1845.88	-7.7e-05	-4.6e-05	-9e-05	-6e-06	-0.000172	-0.000232	-0.000193	-0.000231	-0.000193	-0.000155	-0.000156	-0.000214
1847.81	-7.6e-05	-6.6e-05	-2e-06	0.000103	-0.000262	-0.0003	-0.000238	-9.3e-05	-0.00031	-0.000236	-0.000186	-0.000167
1849.73	7.5e-05	6.2e-05	0.000197	0.000266	-8.2e-05	-6.8e-05	-5e-06	0.00022	-0.000118	-5.5e-05	1.3e-05	0.000102
1851.66	0.000114	0.000119	0.000197	0.00022	3.6e-05	8.9e-05	0.000133	0.000249	4.1e-05	7.3e-05	0.000111	0.000175
1853.59	0.000128	0.000128	0.000118	0.000133	9.3e-05	0.000134	0.000136	0.000161	0.000132	0.00013	0.000123	0.000138
1855.52	0.000176	0.000176	0.000127	0.000138	0.000199	0.000205	0.000171	0.000146	0.000216	0.000212	0.000176	0.000166
1857.45	0.000135	0.000138	8.1e-05	0.000115	0.000143	0.000141	0.000109	5.6e-05	0.00015	0.000152	0.000127	0.000103
1859.38	0.000154	0.000127	0.000112	0.000146	0.000112	0.000121	0.000111	0.000102	0.000147	0.00014	0.000137	0.000133
1861.31	0.000323	0.000265	0.000271	0.000253	0.00032	0.000337	0.000327	0.000347	0.00036	0.000345	0.000342	0.000381
1863.24	0.000395	0.000374	0.000295	0.000236	0.000509	0.000527	0.000483	0.000408	0.000538	0.000503	0.000483	0.000491
1865.17	0.00028	0.000306	0.000138	9.6e-05	0.000424	0.000424	0.000358	0.000185	0.000453	0.000406	0.000372	0.000307
1867.09	9.8e-05	0.000156	1.3e-05	1.9e-05	0.000183	0.000152	0.000119	-4.7e-05	0.000192	0.000165	0.000151	6.1e-05
1869.02	-6e-05	3e-06	-1.7e-05	2.6e-05	-9.6e-05	-0.000138	-0.000103	-0.000158	-0.0001	-9.3e-05	-6.1e-05	-0.000118
1870.95	-8.3e-05	-6e-05	6.1e-05	0.000109	-0.000252	-0.000268	-0.000189	-8.1e-05	-0.000244	-0.000207	-0.000138	-0.000124
1872.88	8.6e-05	5.7e-05	0.000251	0.000261	-0.000103	-9.1e-05	-1.8e-05	0.000186	-8.4e-05	-4.5e-05	2.3e-05	0.000111
1874.81	0.000282	0.000239	0.000381	0.000349	0.000206	0.00022	0.000239	0.000383	0.000205	0.000227	0.000266	0.000362
1876.74	0.000277	0.000269	0.000289	0.000268	0.000291	0.000301	0.000262	0.000286	0.000296	0.000298	0.000302	0.000327
1878.67	0.00021	0.000209	0.000175	0.000189	0.000211	0.000212	0.000173	0.000165	0.00024	0.000245	0.000237	0.000215
1880.6	0.000197	0.000189	0.000168	0.000202	0.000171	0.000171	0.00017	0.000189	0.000222	0.000226	0.000229	0.000213
1882.52	0.000261	0.000247	0.000241	0.000259	0.000257	0.000264	0.000283	0.000305	0.000322	0.000309	0.000313	0.000323
1884.45	0.000251	0.000251	0.00019	0.000189	0.000291	0.000277	0.000297	0.000232	0.000333	0.000308	0.000297	0.000287
1886.38	0.000186	0.000193	9.9e-05	0.000108	0.000216	0.000187	0.000209	0.000104	0.000242	0.00021	0.000197	0.000165
1888.31	0.000157	0.000161	8.3e-05	0.000106	0.000165	0.00015	0.000163	8.2e-05	0.000183	0.000158	0.000146	0.000123
1890.24	0.000114	0.000119	5.3e-05	9.4e-05	9.6e-05	0.000109	9.1e-05	4.6e-05	0.000112	0.000105	8.6e-05	6.5e-05
1892.17	5.6e-05	5.8e-05	2.7e-05	8.8e-05	-2e-06	3.1e-05	5e-06	3e-06	2.6e-05	3.2e-05	1.4e-05	-3e-06
1894.1	4.6e-05	4.3e-05	6.4e-05	0.000132	-3.3e-05	6e-06	6e-06	5e-05	3e-06	1.1e-05	5e-06	1.7e-05
1896.03	6.8e-05	7.7e-05	0.000107	0.000152	2.7e-05	5.1e-05	7.4e-05	0.000113	3.9e-05	5.5e-05	5.2e-05	7.4e-05
1897.95	1.8e-05	3.7e-05	3e-05	6.1e-05	-1.7e-05	-8e-06	2.5e-05	2e-05	-2.5e-05	-7e-06	-3e-06	-1.1e-05
1899.88	4.6e-05	3.5e-05	4.3e-05	6.9e-05	-9e-06	1.4e-05	4.2e-05	5.6e-05	-1e-05	-2e-06	1e-05	1.6e-05
1901.81	0.000153	0.000121	0.000124	0.000126	0.00014	0.000177	0.000181	0.000183	0.000149	0.000147	0.000136	0.000159
1903.74	0.000179	0.00016	0.000102	0.000101	0.000205	0.000236	0.000207	0.000167	0.000231	0.000215	0.000177	0.000169
1905.67	0.000143	0.000143	6.8e-05	8.2e-05	0.00017	0.000181	0.000161	0.000108	0.000203	0.000185	0.00015	0.000116
1907.6	6.9e-05	8.9e-05	2.9e-05	5.9e-05	6.6e-05	6.3e-05	5.7e-05	1.9e-05	8.6e-05	9e-05	7.3e-05	2.8e-05
1909.53	7.1e-05	8e-05	6.4e-05	0.000104	1.5e-05	2.4e-05	2e-05	4.6e-05	3.7e-05	5e-05	5.8e-05	4.4e-05
1911.46	0.000147	0.000139	0.000166	0.000175	0.000122	0.000114	0.000118	0.000158	0.000107	0.00013	0.000149	0.000171
1913.39	0.000146	0.000141	0.000154	0.000145	0.000161	0.000119	0.000126	0.000124	0.000125	0.000142	0.000155	0.000178
1915.31	0.000224	0.000208	0.000207	0.000181	0.000278	0.00024	0.00023	0.000218	0.000261	0.00025	0.000259	0.000282
1917.24	0.000242	0.000233	0.000184	0.000145	0.00036	0.000307	0.000266	0.000187	0.000338	0.000302	0.000301	0.000275
1919.17	0.00014	0.000138	7.8e-05	5.9e-05	0.000209	0.000157	0.00012	2.5e-05	0.000202	0.000167	0.000175	0.000112
1921.1	7.4e-05	7.5e-05	7.2e-05	6.8e-05	3.7e-05	2.5e-05	1.7e-05	9e-06	6.8e-05	5.6e-05	8.1e-05	4.6e-05
1923.03	7.9e-05	8.3e-05	0.000139	0.00014	-1.9e-05	0	2.9e-05	0.00011	3.8e-05	4e-05	7e-05	8.9e-05
1924.96	8e-05	0.000101	0.000172	0.000173	-1.2e-05	-1e-06	7e-05	0.000144	2.9e-05	5.7e-05	8.4e-05	0.000116
1926.89	7.3e-05	9.5e-05	0.000147	0.000174	-1.6e-05	-1.1e-05	6.7e-05	0.000108	2.6e-05	5.2e-05	7.5e-05	0.000103
1928.82	0.00018	0.000175	0.00021	0.000238	0.000143	0.000155	0.000193	0.000218	0.000181	0.000181	0.000193	0.000232
1930.74	0.00018	0.000181	0.000152	0.000176	0.000211	0.000203	0.000199	0.000153	0.000222	0.000209	0.000206	0.000204
1932.67	0.000111	0.00011	6.6e-05	0.000106	0.000101	9.1e-05	8.4e-05	5.1e-05	0.000119	0.000104	0.000108	9.4e-05
1934.6	0.00018	0.000151	0.000143	0.000179	0.000147	0.000162	0.000144	0.000194	0.000168	0.000157	0.000163	0.000184
1936.53	0.000247	0.000211	0.000176	0.000196	0.000257	0.000288	0.000251	0.000271	0.000296	0.000272	0.000242	0.000254
1938.46	0.00022	0.000194	0.000105	0.000123	0.000253	0.000278	0.000245	0.000174	0.00031	0.000278	0.000219	0.000192
1940.39	0.000141	0.000133	3.2e-05	4e-05	0.000171	0.000184	0.000158	4.6e-05	0.00022	0.00019	0.000132	7.7e-05
1942.32	3.1e-05	4.4e-05	-2.4e-05	-1.4e-05	1.5e-05	2.8e-05	2e-05	-7.3e-05	4.4e-05	3.2e-05	4e-06	-5e-05
1944.25	-4.5e-05	-2.5e-05	-3e-05	4e-06	-0.000123	-0.000107	-7.9e-05	-0.000118	-0.000123	-0.000102	-8.9e-05	-0.000108
1946.18	-3.6e-05	-3.8e-05	2.7e-05	7.5e-05	-0.000152	-0.000134	-8.1e-05	-3.9e-05	-0.000171	-0.000135	-9.9e-05	-6.9e-05
1948.1	7.9e-05	5e-05	0.000132	0.000174	-1e-05	2.8e-05	5.5e-05	0.000152	-2.2e-05	0	3e-05	9e-05
1950.03	0.000118	0.0001	0.000118	0.00015	9.6e-05	0.000134	0.00011	0.000164	0.000108	0.000101	0.000102	0.000122
1951.96	9.2e-05	8.2e-05	6.3e-05	9.8e-05	8e-05	0.000108	6.9e-05	9.1e-05	0.000103	9.2e-05	8.6e-05	6.4e-05
1953.89	8.8e-05	8.6e-05	7.4e-05	9.7e-05	7.5e-05	9.9e-05	7.9e-05	8.8e-05	9.1e-05	0.000103	0.000103	6.7e-05
1955.82	6.3e-05	7.6e-05	6.3e-05	9.1e-05	5.5e-05	6.3e-05	5.5e-05	5.1e-05	5.1e-05	8.8e-05	8.5e-05	5.5e-05
1957.75	6.9e-05	7.1e-05	7.2e-05	0.0001	5.1e-05	4.1e-05	4.5e-05	5.6e-05	3.3e-05	7.8e-05	7.1e-05	6.6e-05
1959.68	0.000151	0.000142	0.000155	0.000149	0.000152	0.000134	0.000147	0.000168	0.000139	0.000155	0.000159	0.000179
1961.61	0.000216	0.000223	0.000191	0.000163	0.000259	0.00025	0.000246	0.000209	0.000272	0.000242	0.000244	0.000263
1963.53	0.000196	0.000203	0.000139	0.00012	0.000241	0.000229	0.000215	0.000127	0.000269	0.000225	0.000216	0.000212
1965.46	0.000141	0.000139	0.000103	9.7e-05	0.000157	0.00014	0.000139	6.5e-05	0.000182	0.000156	0.000154	0.000139
1967.39	8.6e-05	8.7e-05	8.9e-05	8.8e-05	5.8e-05	5.3e-05	6e-05	3.5e-05	7.9e-05	8.9e-05	9.4e-05	8e-05
1969.32	6.2e-05	6.4e-05	9.5e-05	9.9e-05	7e-06	-6e-06	1.2e-05	4.2e-05	1.7e-05	4.8e-05	6e-05	5.7e-05
1971.25	9.4e-05	8.9e-05	0.000146	0.000144	3.8e-05	1.1e-05	4.6e-05	0.000107	4.6e-05	6.6e-05	8.9e-05	0.000109
1973.18	0.000155	0.000156	0.0002	0.00018	0.000142	0.000105	0.000147	0.000182	0.00015	0.000147	0.000163	0.000191
1975.11	0.000158	0.000167	0.000156	0.000149	0.000178	0.000121	0.000157	0.00014	0.000182	0.000163	0.000158	0.00017
1977.04	0.000138	0.000134	0.000109	0.000128	0.00015	8.4e-05	0.000111	0.000102	0.000153	0.000132	0.000126	0.00013
1978.97	0.000128	0.000119	0.000102	0.000124	0.000118	9.2e-05	0.000102	0.000112	0.00014	0.000121	0.000127	0.000128
1980.89	0.000129	0.000123	0.0001	0.000121	9.8e-05	0.00012	0.000124	0.000112	0.000138	0.000135	0.00014	0.000134
1982.82	0.000129	0.00012	9e-05	0.000119	9.1e-05	0.000138	0.000132	9.3e-05	0.00015	0.000145	0.000145	0.000136
1984.75	0.000171	0.000148	0.000121	0.000147	0.000149	0.000205	0.000172	0.000148	0.000217	0.000202	0.000191	0.000192
1986.68	0.000182	0.00016	9.7e-05	0.00012	0.000202	0.000224	0.000189	0.000132	0.000251	0.000237	0.000195	0.000176
1988.61	0.000116	9.7e-05	9e-06	4.9e-05	0.000127	0.000124	9e-05	1.3e-05	0.000164	0.000138	9.4e-05	5.4e-05
1990.54	3.7e-05	2.1e-05	-2.7e-05	1e-05	6e-06	6e-06	-1.3e-05	-5.5e-05	3e-05	4e-06	-1e-05	-5e-05
1992.47	-2e-05	-2.8e-05	-2.6e-05	3e-06	-8e-05	-7.3e-05	-6e-05	-6.7e-05	-8.5e-05	-8.7e-05	-7.2e-05	-0.000104
1994.4	-2.3e-05	-3e-05	6e-06	2.9e-05	-0.0001	-7.3e-05	-4.9e-05	-3.1e-05	-0.000121	-0.0001	-7.2e-05	-7.6e-05
1996.32	1.3e-05	-4e-06	4.3e-05	5.8e-05	-6.8e-05	-2.1e-05	-7e-06	3.6e-05	-7e-05	-4.8e-05	-2.3e-05	1e-06
1998.25	7.5e-05	5.9e-05	8.4e-05	9.8e-05	2.8e-05	7.6e-05	7.8e-05	0.000123	3.7e-05	5.7e-05	6.8e-05	9.5e-05
2000.18	8.4e-05	8.1e-05	6.3e-05	8.9e-05	6e-05	9.8e-05	9.4e-05	8.9e-05	7.9e-05	9.2e-05	8e-05	8.1e-05
2002.11	8.1e-05	8e-05	5.8e-05	0.0001	5.5e-05	7.5e-05	7e-05	6.3e-05	7.3e-05	7.3e-05	6.3e-05	5.9e-05
2004.04	9.8e-05	0.000104	9.3e-05	0.000129	8.9e-05	8.4e-05	8.8e-05	0.000107	9e-05	9.1e-05	9.4e-05	9.1e-05
2005.97	9.4e-05	0.000107	9.4e-05	0.000117	9.6e-05	7.7e-05	8.3e-05	9.4e-05	9.3e-05	0.0001	9.8e-05	9.4e-05
2007.9	0.000105	0.000102	0.000107	0.000111	9.7e-05	7.6e-05	8.6e-05	8.6e-05	9.6e-05	0.000101	0.000101	0.000113
2009.83	0.000163	0.00014	0.000163	0.000146	0.000162	0.000139	0.000159	0.000157	0.000169	0.000166	0.000168	0.00019
2011.76	0.000211	0.000198	0.000192	0.000163	0.000242	0.000208	0.000226	0.000186	0.000256	0.000253	0.000234	0.000236
2013.68	0.000204	0.000209	0.000173	0.000152	0.000259	0.000215	0.000214	0.000146	0.000263	0.000262	0.000229	0.000215
2015.61	0.000161	0.000179	0.000147	0.000139	0.000217	0.00017	0.000166	0.000111	0.000212	0.000209	0.000189	0.000171
2017.54	0.000116	0.000133	0.000122	0.000124	0.000123	0.000103	0.000103	8.7e-05	0.000139	0.000132	0.000138	0.000121
2019.47	9.3e-05	9.7e-05	0.000117	0.000126	4.8e-05	5.5e-05	5.9e-05	7e-05	8.7e-05	6.6e-05	0.0001	9.7e-05
2021.4	0.00011	9.9e-05	0.000139	0.000149	4e-05	6.8e-05	7.7e-05	9.5e-05	8.3e-05	6e-05	0.000111	0.000123
2023.33	0.000147	0.000121	0.000154	0.000163	7.9e-05	0.000117	0.000123	0.00013	0.000126	0.000112	0.00015	0.000164
2025.26	0.000141	0.000117	0.000118	0.000129	9.7e-05	0.000111	0.000112	9.4e-05	0.000137	0.000128	0.000137	0.000138
2027.19	0.000111	9.3e-05	8.4e-05	9.6e-05	9.2e-05	8.3e-05	8e-05	6.1e-05	0.000115	0.0001	0.000105	9.8e-05
2029.11	9.8e-05	9.3e-05	7.7e-05	9.1e-05	9e-05	7.3e-05	7.3e-05	7.3e-05	0.000116	9.4e-05	9.4e-05	8.4e-05
2031.04	8.8e-05	9.5e-05	5.7e-05	8.2e-05	6.8e-05	5.3e-05	5.1e-05	6.8e-05	0.000107	9.1e-05	7.2e-05	5.9e-05
2032.97	8.2e-05	9.7e-05	4.9e-05	8.3e-05	5.4e-05	5.4e-05	4.9e-05	7.3e-05	8.9e-05	8.6e-05	6.7e-05	5.8e-05
2034.9	9.3e-05	0.000111	6e-05	9.5e-05	7e-05	8.6e-05	8.5e-05	8.7e-05	9.7e-05	9.7e-05	8.6e-05	7.8e-05
2036.83	0.000101	9.8e-05	4.7e-05	8.5e-05	6.9e-05	8.9e-05	0.000101	4.8e-05	9.8e-05	8.4e-05	7.8e-05	6.7e-05
2038.76	8.8e-05	6.9e-05	2.9e-05	6.6e-05	4.7e-05	7.2e-05	8.2e-05	4e-06	7.3e-05	5.2e-05	5.1e-05	3.7e-05
2040.69	5.1e-05	3.6e-05	1.3e-05	5e-05	1.4e-05	4.2e-05	3.4e-05	-1.9e-05	3.1e-05	2.2e-05	1.7e-05	5e-06
2042.62	1.7e-05	7e-06	8e-06	4e-05	-2.3e-05	-2e-06	-1e-05	-1.2e-05	-1.2e-05	-2e-06	-1.6e-05	-1.9e-05
2044.54	4e-06	-1.2e-05	1.6e-05	3.4e-05	-4.1e-05	-1.7e-05	-2.6e-05	1.5e-05	-3.5e-05	-3e-06	-2e-05	-1.9e-05
2046.47	1.7e-05	2e-06	3.9e-05	4.7e-05	-9e-06	1.2e-05	1e-06	6e-05	-1.6e-05	1.8e-05	1.5e-05	1.8e-05
2048.4	4.5e-05	3.7e-05	6e-05	6.2e-05	4.4e-05	5.3e-05	4e-05	8.1e-05	2.7e-05	4.8e-05	5.2e-05	5.2e-05
2050.33	6.8e-05	5.5e-05	5.6e-05	6.8e-05	6.3e-05	6.9e-05	6e-05	5.4e-05	4.4e-05	6.6e-05	6.2e-05	6.8e-05
2052.26	9.1e-05	8.2e-05	6.9e-05	0.000102	8.7e-05	7.9e-05	8.6e-05	5.5e-05	6.8e-05	9.1e-05	8.3e-05	0.000101
2054.19	0.000106	0.000111	8.8e-05	0.000126	0.000113	8.4e-05	0.000101	5.5e-05	0.000103	0.000109	0.0001	0.000119
2056.12	0.000114	0.000122	0.000102	0.000125	0.000116	9.4e-05	0.000108	6.9e-05	0.000124	0.000109	0.000113	0.000126
2058.05	0.000133	0.000141	0.000125	0.000127	0.000135	0.000146	0.000134	0.000127	0.000168	0.000144	0.000153	0.000157
2059.98	0.000134	0.000145	0.000123	0.000102	0.000145	0.000168	0.000133	0.000133	0.00019	0.000168	0.000175	0.000154
2061.9	0.000117	0.000126	0.000111	7.1e-05	0.000126	0.000137	0.000105	0.000108	0.000164	0.000152	0.000166	0.000124
2063.83	0.000109	0.000107	0.000103	7.5e-05	9.7e-05	8.7e-05	8.4e-05	8.3e-05	0.000127	0.000125	0.000138	0.000112
2065.76	0.000105	0.000105	0.000107	0.0001	8.3e-05	5e-05	8.2e-05	6.9e-05	9.9e-05	9.6e-05	0.000107	0.000108
2067.69	9.8e-05	0.000102	0.000116	0.000113	7.5e-05	4.4e-05	8.2e-05	7.1e-05	9.1e-05	7.6e-05	8.3e-05	0.000106
2069.62	9e-05	9.8e-05	0.000111	0.000113	7.7e-05	6.6e-05	8.4e-05	9.1e-05	0.000101	8.2e-05	8.2e-05	0.000114
2071.55	8.5e-05	9.4e-05	9.4e-05	9.8e-05	8.7e-05	8.7e-05	8.6e-05	8.6e-05	0.000116	0.000108	9.6e-05	0.000113
2073.48	6.1e-05	6.4e-05	5.6e-05	5.8e-05	6.2e-05	5.1e-05	5.2e-05	3.7e-05	8.5e-05	8.6e-05	7.4e-05	6.5e-05
2075.41	4.9e-05	4.4e-05	4e-05	4.6e-05	4.2e-05	2e-05	3.4e-05	2.7e-05	4.9e-05	5.1e-05	5.1e-05	3.8e-05
2077.33	6.4e-05	5.2e-05	3.8e-05	6.4e-05	3.8e-05	2.8e-05	3.9e-05	3.1e-05	4.8e-05	4.2e-05	4.5e-05	4.5e-05
2079.26	8.2e-05	7e-05	3.6e-05	8.3e-05	4.2e-05	4.7e-05	5.3e-05	3.3e-05	6.3e-05	4.1e-05	4.6e-05	5.3e-05
2081.19	8.9e-05	7.5e-05	3.5e-05	9.2e-05	4.4e-05	6.1e-05	5.7e-05	4.6e-05	8.1e-05	4.8e-05	5.5e-05	5.3e-05
2083.12	8.5e-05	6.8e-05	2.3e-05	8.1e-05	4.4e-05	7.8e-05	5.6e-05	6.2e-05	8.6e-05	6.2e-05	6.4e-05	4.4e-05
2085.05	5.4e-05	3.9e-05	-7e-06	4.3e-05	2.7e-05	6.5e-05	4.7e-05	4.4e-05	5e-05	5.2e-05	4.6e-05	1.8e-05
2086.98	1.3e-05	0	-2.9e-05	1e-06	-1.2e-05	1.8e-05	1.7e-05	8e-06	-4e-06	1.6e-05	-2e-06	-2.3e-05
2088.91	-7e-06	-2.2e-05	-2.4e-05	-1.1e-05	-3.6e-05	-5e-06	-1.8e-05	-2.6e-05	-3.8e-05	-1.3e-05	-3.5e-05	-4.2e-05
2090.84	-6e-06	-1.5e-05	-1.2e-05	1e-06	-3e-05	-1.6e-05	-3e-05	-4.6e-05	-4.1e-05	-2.5e-05	-4.1e-05	-3.8e-05
2092.77	2.2e-05	1.9e-05	1.8e-05	3e-05	5e-06	-7e-06	0	-2.4e-05	-7e-06	-9e-06	-1e-05	-1.2e-05
2094.69	5.5e-05	4.8e-05	4.8e-05	5.5e-05	3.6e-05	2.8e-05	4.1e-05	3.1e-05	4e-05	2.8e-05	4.2e-05	2.7e-05
2096.62	7.5e-05	7e-05	5.7e-05	6.5e-05	5.8e-05	6.1e-05	7.2e-05	7.5e-05	7.2e-05	6.5e-05	7.6e-05	6.3e-05
2098.55	6e-05	6.9e-05	4.5e-05	6.1e-05	5.1e-05	4.8e-05	7.3e-05	6.7e-05	5.8e-05	7.3e-05	6.9e-05	7.8e-05
2100.48	4.8e-05	5.8e-05	4.5e-05	5.8e-05	4.3e-05	3e-05	6.6e-05	5.5e-05	3.9e-05	6.6e-05	5.2e-05	8e-05
2102.41	4.8e-05	4.8e-05	5.5e-05	5.7e-05	5.5e-05	3.7e-05	5.6e-05	4.4e-05	4e-05	6.1e-05	4.9e-05	7.5e-05
2104.34	5.1e-05	4.7e-05	6.5e-05	6.5e-05	7.6e-05	4.8e-05	5.8e-05	3.9e-05	5.2e-05	6.2e-05	6.2e-05	7.1e-05
2106.27	7.1e-05	6.4e-05	8.6e-05	8.3e-05	9.2e-05	7.9e-05	7.6e-05	5.6e-05	8e-05	7.8e-05	9.3e-05	8.8e-05
2108.2	0.000105	9.4e-05	0.000112	9.6e-05	0.000117	0.000123	0.0001	9.4e-05	0.000119	0.000105	0.00013	0.000123
2110.12	0.000126	0.000117	0.000115	9.5e-05	0.000137	0.000139	0.000111	0.000101	0.000139	0.000122	0.000145	0.000146
2112.05	0.000117	0.000116	9.2e-05	8.6e-05	0.000127	0.000113	0.000104	7.6e-05	0.000122	0.00011	0.000128	0.000138
2113.98	9e-05	8.6e-05	6.4e-05	7.1e-05	9.1e-05	6.2e-05	7.5e-05	4.9e-05	9e-05	7.4e-05	8.5e-05	9.6e-05
2115.91	5.1e-05	4.1e-05	3.9e-05	5.8e-05	4e-05	1.3e-05	3.4e-05	1.6e-05	4.8e-05	3.9e-05	3.4e-05	3.5e-05
2117.84	1.4e-05	1e-05	2.1e-05	4.7e-05	1.2e-05	-1e-05	2.8e-05	2e-06	1.7e-05	2.1e-05	1e-05	1e-06
2119.77	0	7e-06	1.3e-05	2.9e-05	8e-06	5e-06	3.7e-05	1.6e-05	1.6e-05	2.1e-05	1.4e-05	4e-06
2121.7	2.1e-05	3.3e-05	2.8e-05	2e-05	2e-05	4.4e-05	3.7e-05	3.7e-05	4.1e-05	3.6e-05	2.8e-05	2.3e-05
2123.63	4.6e-05	4.8e-05	2.9e-05	3.3e-05	3e-05	6e-05	3.9e-05	3.2e-05	5.7e-05	4e-05	3.7e-05	3.3e-05
2125.56	5.5e-05	4.3e-05	2.2e-05	5.1e-05	2.9e-05	5.1e-05	4.1e-05	2.9e-05	5.4e-05	3.8e-05	3.5e-05	2.4e-05
2127.48	4.9e-05	2.4e-05	1.6e-05	5.1e-05	1.3e-05	3.4e-05	3.2e-05	2e-05	3.6e-05	2.5e-05	2.2e-05	3e-06
2129.41	2.9e-05	0	-9e-06	2.5e-05	-8e-06	1.8e-05	3.1e-05	-5e-06	8e-06	3e-06	8e-06	-1.9e-05
2131.34	-8e-06	-1.5e-05	-4.6e-05	-4e-06	-2.6e-05	1e-06	8e-06	-2.4e-05	-1.4e-05	-1.6e-05	-1.2e-05	-4.1e-05
2133.27	-3.4e-05	-1e-05	-6.6e-05	-1.5e-05	-2.8e-05	-1.1e-05	-3.8e-05	-3e-05	-2.7e-05	-2.9e-05	-3.5e-05	-5.5e-05
2135.2	-2.5e-05	9e-06	-4.9e-05	-1e-05	-1.5e-05	-1.1e-05	-5e-05	-3e-05	-2.4e-05	-2.7e-05	-4e-05	-5.3e-05
2137.13	2e-06	2.2e-05	-2.4e-05	7e-06	-3e-06	-4e-06	-1.7e-05	-8e-06	-1.3e-05	-3e-06	-2e-05	-2.4e-05
2139.06	3.4e-05	3.5e-05	8e-06	2.4e-05	1.1e-05	2e-05	3.5e-05	3.2e-05	8e-06	3e-05	1e-05	1.1e-05
2140.99	5.9e-05	4.3e-05	3.4e-05	3.1e-05	2.8e-05	4.8e-05	7.4e-05	5.2e-05	3.2e-05	4.7e-05	4.2e-05	4.6e-05
2142.91	6e-05	3.6e-05	3.6e-05	3.1e-05	3.7e-05	5.8e-05	8.2e-05	4.2e-05	4.7e-05	5.3e-05	5.8e-05	5.6e-05
2144.84	3.8e-05	2.8e-05	3.1e-05	3.3e-05	3e-05	4.3e-05	4.4e-05	1.7e-05	3.9e-05	4.2e-05	4.2e-05	3.6e-05
2146.77	2.1e-05	2.2e-05	3.1e-05	3.3e-05	2.4e-05	2.1e-05	1.4e-05	0	2.2e-05	3e-05	2.2e-05	2.1e-05
2148.7	2.1e-05	2.8e-05	3.7e-05	3.2e-05	1.9e-05	1.3e-05	2.1e-05	7e-06	1.4e-05	3.4e-05	2.1e-05	2.3e-05
2150.63	3.4e-05	5.4e-05	5.5e-05	5.2e-05	4e-05	3e-05	5.5e-05	4.6e-05	3e-05	5.6e-05	4.7e-05	5e-05
2152.56	6.1e-05	8.4e-05	8.4e-05	8.7e-05	8.6e-05	7e-05	0.000109	9.8e-05	7.1e-05	8.3e-05	8.5e-05	8.7e-05
2154.49	8.9e-05	0.000114	0.00011	0.000122	0.000128	0.000113	0.000142	0.000139	0.000114	0.000106	0.000122	0.000125
2156.42	0.00011	0.000131	0.000122	0.000145	0.000134	0.000135	0.000136	0.00015	0.000149	0.000126	0.000142	0.000147
2158.35	0.00012	0.000121	0.000109	0.000136	0.000107	0.00012	0.000103	0.000126	0.000157	0.000126	0.000134	0.000143
2160.27	0.000107	9e-05	8e-05	9.7e-05	8.2e-05	7.8e-05	6.1e-05	8.4e-05	0.000128	0.000104	0.000109	0.000113
2162.2	7.4e-05	6e-05	5.4e-05	4.7e-05	6.4e-05	3.2e-05	3.6e-05	3.1e-05	7.6e-05	6.8e-05	7.9e-05	7e-05
2164.13	4.1e-05	4e-05	4.1e-05	1.8e-05	5.2e-05	1.2e-05	3e-05	-2e-06	3.5e-05	3.8e-05	5.9e-05	3.9e-05
2166.06	2.3e-05	4.5e-05	4.5e-05	2e-05	4.3e-05	2.8e-05	4.8e-05	2e-05	2.6e-05	3.5e-05	5.6e-05	3.3e-05
2167.99	2.6e-05	7.8e-05	5.5e-05	4.5e-05	4.2e-05	5.7e-05	6.9e-05	5.8e-05	4.3e-05	6e-05	7.1e-05	5.3e-05
2169.92	5.1e-05	9.5e-05	6.1e-05	7.6e-05	4.8e-05	7.2e-05	8.2e-05	7e-05	7.7e-05	8.6e-05	8.3e-05	8e-05
2171.85	7e-05	8.3e-05	5.4e-05	8.4e-05	4.9e-05	6.4e-05	7.9e-05	6.3e-05	9e-05	9.1e-05	7.8e-05	8.3e-05
2173.78	6.6e-05	6e-05	3.8e-05	6.7e-05	4.1e-05	3.6e-05	5.2e-05	3.7e-05	6.8e-05	7.4e-05	5.1e-05	5e-05
2175.7	4.3e-05	2.9e-05	1.1e-05	3.8e-05	1.9e-05	1.3e-05	2.5e-05	-8e-06	3.4e-05	3.9e-05	7e-06	1e-06
2177.63	8e-06	-9e-06	-2.2e-05	8e-06	-1.2e-05	-7e-06	-2e-06	-2.8e-05	-5e-06	-1e-05	-3.3e-05	-4.6e-05
2179.56	-1.7e-05	-3.5e-05	-4.1e-05	-7e-06	-4e-05	-2.4e-05	-2.1e-05	-1.7e-05	-3.5e-05	-4.5e-05	-5.1e-05	-7.2e-05
2181.49	-1.8e-05	-2.9e-05	-4.8e-05	1e-06	-5e-05	-2.4e-05	-3.3e-05	-7e-06	-4.6e-05	-5.3e-05	-4.4e-05	-6.3e-05
2183.42	7e-06	-6e-06	-3.7e-05	1.8e-05	-4.2e-05	-4e-06	-2.2e-05	1.2e-05	-3.1e-05	-2.9e-05	-2e-05	-2.5e-05
2185.35	3.6e-05	2.1e-05	-1.3e-05	2.5e-05	-1.6e-05	2.2e-05	1.5e-05	4.2e-05	-5e-06	2.8e-05	7e-06	1e-05
2187.28	5.5e-05	5.2e-05	7e-06	2.7e-05	2.5e-05	4e-05	4.4e-05	4.8e-05	2.4e-05	7.1e-05	2.4e-05	3.7e-05
2189.21	5.5e-05	5.8e-05	2.2e-05	2.8e-05	5e-05	5.5e-05	4.9e-05	2.4e-05	4.2e-05	7.3e-05	2.9e-05	4.4e-05
2191.13	3e-05	2.8e-05	2.4e-05	1.9e-05	4.9e-05	5e-05	4.3e-05	-3e-06	3.8e-05	4.1e-05	2.7e-05	2.4e-05
2193.06	-2e-06	1e-06	1.6e-05	6e-06	3.7e-05	3.1e-05	2.4e-05	-2.3e-05	2.4e-05	2e-06	1.5e-05	2e-06
2194.99	-2.1e-05	2e-06	8e-06	4e-06	1.5e-05	8e-06	1e-06	-3e-05	5e-06	-2e-05	4e-06	-8e-06
2196.92	-9e-06	1.3e-05	8e-06	2.2e-05	1.8e-05	-2e-06	2e-05	1.4e-05	2e-06	-1.1e-05	6e-06	0
2198.85	2.4e-05	3.2e-05	3.1e-05	5.1e-05	6.4e-05	1.6e-05	5.3e-05	6.8e-05	3e-05	2.3e-05	3.7e-05	3.6e-05
2200.78	6.1e-05	7.3e-05	7.1e-05	7.8e-05	9.6e-05	5.7e-05	6.6e-05	0.000102	6.4e-05	5.9e-05	8.4e-05	9.3e-05
2202.71	8.9e-05	0.000107	0.000105	8.9e-05	9.6e-05	0.0001	7.6e-05	0.00012	8.8e-05	9.2e-05	0.000122	0.000133
2204.64	9.4e-05	0.000107	0.000118	7e-05	9.2e-05	0.000111	8.8e-05	0.000108	0.0001	0.000109	0.000129	0.000142
2206.57	7.9e-05	9.1e-05	9.7e-05	4e-05	7.6e-05	8.9e-05	8.1e-05	6e-05	9.2e-05	0.000101	0.000107	0.000125
2208.49	5.9e-05	6.4e-05	5.6e-05	2.5e-05	3.6e-05	5.3e-05	6.1e-05	1.7e-05	6.6e-05	7.2e-05	7.2e-05	8.2e-05
2210.42	4.5e-05	3.7e-05	2.4e-05	2e-05	2.2e-05	2.8e-05	4.9e-05	-2e-06	4.6e-05	4.3e-05	3.5e-05	4.2e-05
2212.35	3.6e-05	3.6e-05	1.9e-05	2.4e-05	3.2e-05	2.5e-05	3.3e-05	-1.4e-05	3.2e-05	3e-05	1.9e-05	2.4e-05
2214.28	3.8e-05	4.8e-05	2.8e-05	3.9e-05	3.6e-05	3.7e-05	3.2e-05	1e-05	3e-05	3.4e-05	2.6e-05	2.2e-05
2216.21	4.6e-05	5.6e-05	3.8e-05	6e-05	5e-05	5.4e-05	4.2e-05	4.5e-05	5.2e-05	4.9e-05	4.4e-05	2.8e-05
2218.14	4.8e-05	5.2e-05	4.5e-05	6.9e-05	6.7e-05	7.2e-05	6.3e-05	6.1e-05	8.2e-05	6.4e-05	5.8e-05	4.5e-05
2220.07	4.3e-05	5e-05	3.7e-05	7.7e-05	6.7e-05	8.9e-05	8.3e-05	5.6e-05	9.4e-05	5.8e-05	5.8e-05	5.5e-05
2222	3.9e-05	4.7e-05	2.1e-05	6.3e-05	4.8e-05	7.7e-05	7.5e-05	4.2e-05	7.3e-05	3.6e-05	4.1e-05	4.2e-05
2223.92	3.2e-05	3.5e-05	-2e-06	2.5e-05	1.8e-05	3.3e-05	4.2e-05	2.3e-05	2.9e-05	1.5e-05	1.7e-05	1.4e-05
2225.85	1.5e-05	1.9e-05	-2.8e-05	4e-06	-1.7e-05	-1.2e-05	7e-06	4e-06	-1.8e-05	-2e-06	-1e-06	-2.4e-05
2227.78	-4e-06	4e-06	-3.3e-05	1.3e-05	-4.5e-05	-3.3e-05	-1.5e-05	-1.3e-05	-4e-05	-1.5e-05	-1.9e-05	-5.5e-05
2229.71	-1e-05	-4e-06	-2.6e-05	2.3e-05	-4.1e-05	-2.2e-05	-1e-05	-2.4e-05	-4.3e-05	-1e-05	-2.8e-05	-5.7e-05
2231.64	5e-06	9e-06	-7e-06	2.8e-05	-1e-05	1.6e-05	2e-05	-1e-06	-3.2e-05	1.3e-05	-1.6e-05	-2.7e-05
2233.57	3.9e-05	3.7e-05	2.1e-05	4e-05	2e-05	6.2e-05	5.5e-05	3.3e-05	-1e-06	3.9e-05	6e-06	6e-06
2235.5	6.9e-05	5.6e-05	4.4e-05	4.3e-05	4e-05	8e-05	7.3e-05	4.8e-05	3.6e-05	5.8e-05	3.6e-05	3.9e-05
2237.43	7.1e-05	5.8e-05	5.8e-05	4.8e-05	4.2e-05	7.1e-05	6.9e-05	5.2e-05	5.8e-05	6.6e-05	5.9e-05	6.8e-05
2239.36	5.2e-05	5.5e-05	5.5e-05	6.2e-05	4.7e-05	5.2e-05	5.8e-05	4.8e-05	5.8e-05	5.6e-05	6.7e-05	7.5e-05
2241.28	3.6e-05	3.8e-05	3.9e-05	6.8e-05	6.3e-05	3.2e-05	4.5e-05	2.7e-05	4.5e-05	3.8e-05	6.1e-05	6.8e-05
2243.21	2.9e-05	2.3e-05	2.1e-05	5.5e-05	7.5e-05	3e-05	4.3e-05	2.4e-05	2.4e-05	3.4e-05	5.3e-05	6.6e-05
2245.14	3e-05	3.3e-05	2.2e-05	4.8e-05	6.9e-05	4.9e-05	5e-05	4.8e-05	1.7e-05	5e-05	5e-05	6.8e-05
2247.07	4.5e-05	6e-05	4.3e-05	6.3e-05	5.9e-05	6e-05	6.4e-05	6.9e-05	3e-05	7.9e-05	6.2e-05	8.4e-05
2249	6.1e-05	9e-05	8e-05	8.7e-05	5.8e-05	6.2e-05	7.6e-05	8.7e-05	6e-05	0.000107	9.6e-05	0.000123
2250.93	8.3e-05	0.00011	0.000119	0.000114	6.9e-05	7.3e-05	9.2e-05	0.000114	8.5e-05	0.000128	0.000129	0.000159
2252.86	0.000115	0.000117	0.00014	0.000129	8.5e-05	8.8e-05	0.000114	0.000122	0.000103	0.000135	0.000154	0.000179
2254.79	0.000123	0.000109	0.00014	0.000124	0.000103	0.000101	0.000123	0.000103	0.000112	0.000125	0.000153	0.00018
2256.71	9e-05	9.5e-05	0.000124	0.000107	0.000103	0.000108	0.000111	9e-05	9.7e-05	0.000112	0.000126	0.000159
2258.64	4.7e-05	7.8e-05	8.9e-05	8.4e-05	8.6e-05	9e-05	7.9e-05	6.2e-05	6.1e-05	9.2e-05	9.2e-05	0.000124
2260.57	2.2e-05	6e-05	5.4e-05	6.7e-05	5.9e-05	5.1e-05	3.6e-05	2.5e-05	2.6e-05	6.8e-05	6.6e-05	8.4e-05
2262.5	1.5e-05	4.7e-05	3.4e-05	6.8e-05	3.1e-05	2.6e-05	6e-06	1.7e-05	1.3e-05	5.2e-05	5e-05	5.5e-05
2264.43	3.3e-05	5.3e-05	2.6e-05	7.7e-05	1.2e-05	2.4e-05	1e-05	2.8e-05	1.8e-05	4.4e-05	4.3e-05	5.2e-05
2266.36	5.5e-05	7.2e-05	3.2e-05	7.9e-05	1.8e-05	3.4e-05	4.3e-05	3.8e-05	3.6e-05	4.4e-05	4.3e-05	6.7e-05
2268.29	6.4e-05	8.1e-05	4.1e-05	7.2e-05	3.8e-05	5.4e-05	7.8e-05	4.9e-05	6e-05	5.2e-05	4.8e-05	7.2e-05
2270.22	6.8e-05	7.6e-05	4.6e-05	6.4e-05	4e-05	7.3e-05	9.1e-05	4.7e-05	7.6e-05	6.4e-05	4.7e-05	6.1e-05
2272.15	7.3e-05	7.3e-05	4.1e-05	5.3e-05	3.4e-05	7.7e-05	8.8e-05	3.2e-05	7e-05	6.2e-05	4.6e-05	4e-05
2274.07	6.3e-05	6.1e-05	2.4e-05	3.9e-05	1.9e-05	5.4e-05	7.3e-05	2.8e-05	5.2e-05	5e-05	4e-05	1.1e-05
2276	4.6e-05	4.7e-05	3e-06	2.7e-05	1.1e-05	3e-05	5e-05	2.7e-05	4.2e-05	3e-05	1.9e-05	-2.2e-05
2277.93	4.4e-05	4.2e-05	-3e-06	2.2e-05	3.1e-05	3.9e-05	3e-05	3.8e-05	4.3e-05	1.2e-05	6e-06	-4.3e-05
2279.86	5.8e-05	4.1e-05	1.2e-05	3.2e-05	6.5e-05	6.3e-05	2e-05	6e-05	4.2e-05	1.9e-05	1.8e-05	-2.6e-05
2281.79	7.3e-05	5.2e-05	3.7e-05	6.5e-05	7.6e-05	8.5e-05	2e-05	7e-05	3.5e-05	5.7e-05	4.7e-05	3.4e-05
2283.72	8e-05	8.1e-05	7.7e-05	0.000123	6.2e-05	8.1e-05	4.1e-05	6.9e-05	1.4e-05	0.000101	8.1e-05	0.000135
2285.65	7.6e-05	9.7e-05	0.000117	0.000168	4.8e-05	6.1e-05	7.9e-05	7.7e-05	-1.8e-05	0.00013	0.000124	0.000239
2287.58	6.2e-05	8.5e-05	0.000134	0.000182	2.7e-05	5.1e-05	0.000112	7.9e-05	-3.8e-05	0.00015	0.000151	0.000306
2289.5	5.9e-05	6.7e-05	0.000131	0.000172	1.8e-05	5.5e-05	0.00012	7.2e-05	-4.2e-05	0.000156	0.00016	0.000329
2291.43	4.8e-05	5.6e-05	0.000114	0.000149	2.2e-05	5.9e-05	8.5e-05	6.7e-05	-4.7e-05	0.000148	0.000161	0.00034
2293.36	2.7e-05	6e-05	9.2e-05	0.00014	1.9e-05	5.8e-05	5e-05	3.6e-05	-5.9e-05	0.000144	0.000142	0.000357
2295.29	1.7e-05	6.9e-05	8.5e-05	0.000152	6e-06	4.1e-05	4.4e-05	1.3e-05	-7.1e-05	0.000143	0.000123	0.000363
2297.22	2.3e-05	7.7e-05	0.000114	0.000185	-4e-06	3.7e-05	6.4e-05	3.4e-05	-7.3e-05	0.000144	0.000125	0.000364
2299.15	4.6e-05	8.6e-05	0.000162	0.000225	1.3e-05	7.6e-05	0.000109	8.6e-05	-6.2e-05	0.000166	0.000148	0.00039
2301.08	7.2e-05	9.7e-05	0.000203	0.000263	2e-05	0.000105	0.000146	0.000126	-6.6e-05	0.000207	0.000186	0.000466
2303.01	6.2e-05	0.000102	0.000212	0.000289	7e-06	8e-05	0.000136	0.000135	-0.000117	0.000242	0.000229	0.000567
2304.94	1.3e-05	8.7e-05	0.000186	0.00029	-1.6e-05	2.2e-05	9.6e-05	0.000126	-0.000202	0.000257	0.000242	0.000654
2306.86	-5.4e-05	3.2e-05	0.000127	0.000257	-7.5e-05	-4.3e-05	5.3e-05	6.8e-05	-0.000291	0.000228	0.000193	0.000662
2308.79	-0.000124	-4.9e-05	5.3e-05	0.000181	-0.000168	-0.000111	-3e-06	-2.9e-05	-0.00035	0.000138	9.4e-05	0.000523
2310.72	-0.000153	-7.8e-05	2.5e-05	0.000126	-0.000238	-0.000105	-2.7e-05	-8.4e-05	-0.000354	4.2e-05	1.4e-05	0.000365
2312.65	-0.000134	-6e-05	3.5e-05	0.00014	-0.00024	-6.5e-05	-2.1e-05	-7.6e-05	-0.000377	6e-06	1.2e-05	0.000349
2314.58	-0.000135	-6e-05	5.9e-05	0.000199	-0.000237	-8.4e-05	-5e-05	-5e-05	-0.000487	4.1e-05	6.6e-05	0.00048
2316.51	-0.000178	-9.5e-05	7.5e-05	0.000249	-0.000257	-0.000147	-8.8e-05	-5.6e-05	-0.000663	8.6e-05	0.000113	0.000668
2318.44	-0.000231	-0.000165	5.4e-05	0.000215	-0.000304	-0.000229	-0.000135	-9.7e-05	-0.000811	6.7e-05	9.7e-05	0.000749
2320.37	-0.000273	-0.000227	1.1e-05	0.000129	-0.000392	-0.000281	-0.000152	-0.000124	-0.000812	8e-06	2.7e-05	0.000635
2322.29	-0.000261	-0.000205	-7e-06	0.000101	-0.000455	-0.000249	-8.4e-05	-8e-05	-0.000679	-4.9e-05	-1.8e-05	0.000462
2324.22	-0.000244	-0.000135	-4e-06	0.000125	-0.00043	-0.000171	-2.4e-05	-1.4e-05	-0.00057	-7.3e-05	8e-06	0.000397
2326.15	-0.000272	-0.000134	-4.2e-05	0.000122	-0.000402	-0.000192	-6.2e-05	-4.7e-05	-0.000564	-8.3e-05	0	0.00035
2328.08	-0.000284	-0.000178	-8.7e-05	5.6e-05	-0.000409	-0.000234	-0.000142	-0.000111	-0.000555	-8.6e-05	-8.9e-05	0.000244
2330.01	-0.000241	-0.00019	-0.000101	-2.1e-05	-0.000393	-0.000212	-0.000171	-0.00014	-0.000502	-9.5e-05	-0.000161	0.000152
2331.94	-0.000163	-0.000146	-8.1e-05	-4e-05	-0.000319	-0.000155	-0.000139	-9.3e-05	-0.000412	-8.7e-05	-0.000147	9e-05
2333.87	-7e-05	-4.8e-05	1.2e-05	5.4e-05	-0.000203	-5.8e-05	-1.7e-05	2.7e-05	-0.000273	-2e-05	-2.8e-05	0.000141
2335.8	-6e-06	4.1e-05	0.000112	0.000182	-7.4e-05	3.2e-05	9.6e-05	7.5e-05	-0.000213	4e-05	0.000123	0.00031
2337.72	1.1e-05	8.3e-05	0.000158	0.000241	3.2e-05	7.8e-05	0.000123	6.3e-05	-0.000191	0.00011	0.000235	0.000472
2339.65	-7.3e-05	1.1e-05	4.8e-05	0.000102	-2.4e-05	-4.7e-05	-1.3e-05	-0.000128	-0.000178	5.8e-05	0.00011	0.000265
2341.58	-3.7e-05	-1.1e-05	-0.000149	-0.000184	2.5e-05	-0.000107	-0.000165	-0.000328	0.000151	-9e-05	-0.00016	-0.000402
2343.51	0.000305	0.000215	-0.000119	-0.000251	0.000442	0.000169	-6e-06	-0.000129	0.000869	-1.5e-05	-0.000134	-0.000848
2345.44	0.000668	0.000507	0.000169	6e-06	0.00084	0.000561	0.000375	0.000363	0.001342	0.00027	0.000178	-0.000619
2347.37	0.000726	0.000558	0.000453	0.000356	0.000799	0.000715	0.000637	0.000703	0.001078	0.000495	0.000492	0.000133
2349.3	0.000388	0.000326	0.000554	0.000609	0.000307	0.000511	0.000569	0.000711	0.000138	0.000552	0.00063	0.00107
2351.23	-0.000214	-7.8e-05	0.000421	0.000622	-0.000419	-1.7e-05	0.000185	0.000351	-0.001018	0.000389	0.000494	0.001708
2353.16	-0.000759	-0.000469	8.9e-05	0.000341	-0.001016	-0.000601	-0.000307	-0.00031	-0.001806	1.2e-05	0.000133	0.001615
2355.08	-0.000849	-0.000578	-0.0002	4.1e-05	-0.001113	-0.000798	-0.0005	-0.000682	-0.001683	-0.0002	-0.000144	0.001014
2357.01	-0.000537	-0.000363	-0.00018	-3.3e-05	-0.000698	-0.000564	-0.00031	-0.0005	-0.001008	-0.000114	-0.000123	0.000526
2358.94	-0.000256	-0.000123	-0.000109	-5.7e-05	-0.000353	-0.000265	-0.000103	-0.000208	-0.000379	-7.6e-05	-0.00013	9.4e-05
2360.87	-5.8e-05	9e-06	-0.000157	-0.000129	-7e-05	-6e-05	-3.5e-05	-5.2e-05	0.00014	-8.1e-05	-0.000196	-0.000408
2362.8	0.000149	0.000129	-0.000184	-0.000186	0.000342	0.000103	-3.1e-05	3.3e-05	0.000554	-6.6e-05	-0.000187	-0.000785
2364.73	0.00037	0.00026	-0.000151	-0.00022	0.000693	0.000248	2.9e-05	5.4e-05	0.000912	-9e-05	-0.000131	-0.001021
2366.66	0.00057	0.000383	-7.2e-05	-0.000221	0.000863	0.000435	0.000186	5.5e-05	0.001273	-8.3e-05	-3.1e-05	-0.001178
2368.59	0.000682	0.000466	2e-05	-0.000212	0.000885	0.00057	0.000336	0.000145	0.001567	-4e-06	3.6e-05	-0.00127
2370.51	0.000739	0.000542	0.000137	-0.000201	0.000892	0.000659	0.000422	0.000291	0.00173	6.2e-05	6.3e-05	-0.001267
2372.44	0.000732	0.000566	0.000179	-0.000189	0.000836	0.000699	0.000432	0.000358	0.001779	0.000105	4.6e-05	-0.001213
2374.37	0.000714	0.000529	0.000146	-0.000166	0.000887	0.000643	0.000379	0.000331	0.001656	0.00018	7.3e-05	-0.0011
2376.3	0.000705	0.000496	0.000117	-0.000143	0.000983	0.000562	0.000309	0.00031	0.001418	0.000179	0.000103	-0.000964
2378.23	0.00067	0.000474	9.9e-05	-0.000119	0.000926	0.000502	0.000291	0.000335	0.001244	0.000134	0.000104	-0.000862
2380.16	0.000591	0.000426	9.3e-05	-8.8e-05	0.000763	0.000456	0.000309	0.000368	0.001102	0.000112	0.000103	-0.000778
2382.09	0.000504	0.000368	0.000104	-4e-05	0.000597	0.000407	0.000319	0.000407	0.000927	0.000115	0.000112	-0.000639
2384.02	0.000426	0.000311	0.000142	3.8e-05	0.00044	0.000357	0.000307	0.000398	0.000727	0.000121	0.000139	-0.000426
2385.95	0.000347	0.000267	0.000187	0.000114	0.000317	0.000305	0.000279	0.000327	0.000536	0.00013	0.000191	-0.000187
2387.87	0.000277	0.000237	0.000208	0.000149	0.000245	0.000256	0.000226	0.00025	0.000377	0.000153	0.000222	1.9e-05
2389.8	0.000226	0.000207	0.000214	0.00015	0.000205	0.000204	0.00018	0.000194	0.000271	0.000175	0.000217	0.000135
2391.73	0.000186	0.000182	0.000203	0.000138	0.000169	0.000149	0.000153	0.000155	0.000218	0.000181	0.0002	0.00017
2393.66	0.000155	0.000157	0.000173	0.000118	0.000134	0.000104	0.000123	0.00013	0.00018	0.000168	0.000166	0.000162
2395.59	0.000132	0.000136	0.000127	0.0001	0.000128	8.6e-05	9.7e-05	9.5e-05	0.000139	0.000139	0.000127	0.000141
2397.52	0.000106	0.000119	8.7e-05	9.1e-05	0.00012	8.9e-05	8.3e-05	7.4e-05	0.000119	0.000101	0.000116	0.000125
2399.45	9.2e-05	0.000111	7e-05	9.8e-05	9.7e-05	9.9e-05	8e-05	7.3e-05	0.000113	9e-05	0.000122	0.000111
2401.38	0.000103	0.000118	8.7e-05	0.000119	8.8e-05	0.000115	9e-05	8.5e-05	0.000127	0.000113	0.000129	0.000112
2403.3	0.000134	0.00014	0.000124	0.000156	0.000107	0.000127	0.000113	0.000123	0.000163	0.000148	0.000146	0.000128
2405.23	0.00017	0.000166	0.000159	0.000178	0.000137	0.000141	0.000126	0.000157	0.00019	0.000175	0.000163	0.000146
2407.16	0.000183	0.000174	0.000168	0.000177	0.000138	0.000145	0.000134	0.000151	0.000184	0.000179	0.000161	0.00016
2409.09	0.000166	0.000166	0.000135	0.000163	0.000106	0.000128	0.000137	0.000119	0.000151	0.000158	0.000144	0.00015
2411.02	0.000133	0.000136	8.8e-05	0.000133	6.4e-05	9.1e-05	0.000114	7.5e-05	0.000109	0.000117	0.000122	0.000119
2412.95	0.000104	9.4e-05	4.3e-05	0.000101	5e-05	4.6e-05	8.1e-05	3.3e-05	7.7e-05	7.9e-05	8.6e-05	7.8e-05
2414.88	8.1e-05	6.6e-05	1.8e-05	6.7e-05	5.7e-05	3.4e-05	6.1e-05	2.4e-05	6.7e-05	5.5e-05	4.9e-05	4.7e-05
2416.81	6.2e-05	5.2e-05	2.7e-05	4.4e-05	7.8e-05	6.3e-05	6.9e-05	4.6e-05	6.7e-05	4.7e-05	3.3e-05	2.6e-05
2418.74	6.4e-05	5.9e-05	5.8e-05	6e-05	9.5e-05	0.000104	9.7e-05	7.4e-05	7.1e-05	6.4e-05	4.3e-05	2.8e-05
2420.66	9.1e-05	9.2e-05	0.0001	0.000114	9.2e-05	0.000136	0.000137	9.8e-05	9.4e-05	9.6e-05	8.4e-05	6.3e-05
2422.59	0.000137	0.000138	0.000142	0.000163	0.000118	0.000157	0.00016	0.000123	0.000127	0.000131	0.00013	0.000109
2424.52	0.000183	0.00017	0.000163	0.000183	0.000158	0.000159	0.000154	0.000134	0.000154	0.000151	0.000163	0.000149
2426.45	0.0002	0.000178	0.000147	0.000178	0.000166	0.000151	0.000141	0.000146	0.000166	0.000153	0.000166	0.000161
2428.38	0.000179	0.000168	0.000117	0.000149	0.000137	0.000137	0.000123	0.000156	0.000152	0.00015	0.000145	0.000144
2430.31	0.000137	0.000142	0.000102	0.000121	0.0001	0.000119	0.000109	0.000142	0.000124	0.000144	0.000123	0.000126
2432.24	0.000111	0.000125	0.0001	0.000115	8.2e-05	0.000111	0.000113	0.000121	0.00011	0.000135	0.000112	0.000121
2434.17	0.000126	0.000134	0.000117	0.000125	9.9e-05	0.000121	0.00013	9.6e-05	0.000109	0.000137	0.00012	0.000135
2436.09	0.000167	0.000158	0.000153	0.000143	0.000138	0.000132	0.00014	9.5e-05	0.00013	0.000156	0.000147	0.000165
2438.02	0.000205	0.000196	0.000194	0.000179	0.000169	0.000149	0.000155	0.00013	0.000183	0.000193	0.000189	0.000202
2439.95	0.000226	0.000238	0.000226	0.000219	0.000191	0.000178	0.000181	0.000156	0.000234	0.000224	0.000235	0.000242
2441.88	0.00023	0.000255	0.000244	0.000236	0.000193	0.000182	0.000188	0.000166	0.000264	0.000239	0.000255	0.000273
2443.81	0.000214	0.000242	0.00024	0.000216	0.000183	0.000162	0.00018	0.000167	0.000269	0.000235	0.000238	0.000271
2445.74	0.000186	0.000205	0.000204	0.000175	0.000161	0.000135	0.000147	0.00015	0.000236	0.000207	0.0002	0.000224
2447.67	0.000153	0.000149	0.000147	0.000131	0.000119	0.000103	9.7e-05	0.00012	0.000171	0.000154	0.000157	0.000152
2449.6	0.000111	8.9e-05	9.5e-05	9.3e-05	8.6e-05	7.5e-05	5.8e-05	9.2e-05	0.000111	0.000104	0.000119	8.5e-05
2451.53	9.1e-05	5.8e-05	5.6e-05	7.9e-05	7.4e-05	7.7e-05	4.9e-05	6e-05	8.1e-05	7.9e-05	8.6e-05	5e-05
2453.45	8.7e-05	6.5e-05	4e-05	8.1e-05	7.6e-05	0.0001	6.4e-05	3.4e-05	7.5e-05	7.3e-05	7.6e-05	5.4e-05
2455.38	9.4e-05	9.8e-05	5.9e-05	9.3e-05	8.2e-05	0.000116	8.9e-05	5.5e-05	8.9e-05	8.9e-05	7.9e-05	7.8e-05
2457.31	0.000108	0.000135	9e-05	0.000112	8.8e-05	0.000121	0.00011	0.000101	0.000104	0.000111	8.4e-05	9.6e-05
2459.24	0.000113	0.000156	0.00011	0.000124	8.7e-05	0.000127	0.000118	0.000132	0.000109	0.000109	9.2e-05	9.8e-05
2461.17	0.000106	0.000146	0.000101	0.000119	0.000103	0.000118	0.000115	0.000125	9.3e-05	8.5e-05	8.4e-05	8.2e-05
2463.1	8.5e-05	9.4e-05	6.9e-05	9.1e-05	0.00012	7.7e-05	8.4e-05	8e-05	6.1e-05	6.2e-05	5.9e-05	5.8e-05
2465.03	6.2e-05	3.7e-05	3e-05	4.9e-05	9.4e-05	3.9e-05	4.7e-05	3.7e-05	3.2e-05	3.6e-05	3.3e-05	3.1e-05
2466.96	4e-05	1.6e-05	0	2.2e-05	5.5e-05	1.7e-05	3.9e-05	6e-06	1.5e-05	1.5e-05	2.3e-05	1e-05
2468.88	4e-05	2.3e-05	-3e-06	3.8e-05	2.4e-05	1.8e-05	4.9e-05	3e-06	2e-05	1.2e-05	2.3e-05	1e-05
2470.81	7e-05	5.8e-05	2.9e-05	8.6e-05	2.5e-05	4.5e-05	8.3e-05	4.8e-05	4.5e-05	3.9e-05	3.8e-05	2.7e-05
2472.74	0.000111	0.000112	7.8e-05	0.000129	5.9e-05	9.5e-05	0.000123	0.000107	8.2e-05	8.2e-05	8.3e-05	6.3e-05
2474.67	0.000147	0.000156	0.000127	0.000161	0.000122	0.000145	0.000157	0.000145	0.000121	0.000133	0.000127	0.000114
2476.6	0.000165	0.000176	0.000168	0.00017	0.000164	0.000176	0.000181	0.000163	0.000146	0.000175	0.000156	0.000163
2478.53	0.000172	0.000175	0.000174	0.000153	0.000162	0.000195	0.000185	0.000152	0.000165	0.000179	0.00017	0.00018
2480.46	0.000159	0.000158	0.000149	0.000133	0.000143	0.000168	0.00017	0.000124	0.000169	0.000159	0.000153	0.000173
2482.39	0.000137	0.000129	0.000123	0.000123	0.000119	0.000116	0.000126	0.000105	0.000145	0.000137	0.00013	0.000148
2484.32	0.000124	0.000119	0.000104	0.000118	0.000102	8.5e-05	9.2e-05	0.000109	0.000116	0.000117	0.000125	0.000119
2486.24	0.000127	0.000135	0.0001	0.000122	8.4e-05	8.2e-05	7.5e-05	0.000114	0.00011	0.000107	0.000125	0.000113
2488.17	0.000141	0.00015	0.000126	0.00014	9.6e-05	0.000101	7.8e-05	0.000115	0.000128	0.000123	0.000131	0.000133
2490.1	0.000166	0.000164	0.000166	0.000162	0.000133	0.000129	0.000102	0.000126	0.000166	0.000158	0.000155	0.000168
2492.03	0.000191	0.000173	0.000191	0.00017	0.000165	0.000151	0.000129	0.000142	0.000214	0.000195	0.000185	0.000199
2493.96	0.000204	0.000186	0.000199	0.000173	0.000184	0.000155	0.000159	0.00015	0.000237	0.000222	0.000205	0.00022
2495.89	0.000205	0.000195	0.000193	0.00017	0.000175	0.000154	0.000178	0.000136	0.000225	0.000222	0.000215	0.000221
2497.82	0.000182	0.000184	0.000157	0.000158	0.000136	0.000146	0.000177	0.000115	0.000197	0.000188	0.000196	0.000191
2499.75	0.000142	0.000145	0.00012	0.000146	9e-05	0.000126	0.000137	8.2e-05	0.000152	0.000136	0.000149	0.000137
2501.67	9.9e-05	0.000101	9.9e-05	0.000123	7.6e-05	0.000102	7.5e-05	5.4e-05	0.000113	9.3e-05	0.000108	8.5e-05
2503.6	6.5e-05	7.9e-05	8.3e-05	9.8e-05	7.5e-05	7.1e-05	3.7e-05	5.6e-05	8.7e-05	7.2e-05	7.7e-05	6.3e-05
2505.53	6e-05	7.8e-05	7.5e-05	9.2e-05	6.4e-05	5.4e-05	2.9e-05	7.2e-05	7.4e-05	7.5e-05	7.2e-05	6.4e-05
2507.46	9.7e-05	0.000112	8.3e-05	0.000113	7.5e-05	6.2e-05	6.9e-05	9.4e-05	8.5e-05	0.0001	8.9e-05	8e-05
2509.39	0.000149	0.000162	9.9e-05	0.000148	9.5e-05	8.7e-05	0.000133	0.000121	0.000123	0.000134	0.000112	0.00011
2511.32	0.000194	0.000195	0.00011	0.000178	0.000112	0.000119	0.000167	0.000139	0.000172	0.000165	0.000136	0.000138
2513.25	0.000215	0.000201	0.000127	0.000183	0.000119	0.000148	0.00016	0.000139	0.000189	0.000172	0.000149	0.000155
2515.18	0.000194	0.000185	0.000134	0.000168	0.000113	0.000146	0.000132	0.00014	0.000164	0.000151	0.000141	0.000153
2517.1	0.000151	0.000142	0.000116	0.000144	9.7e-05	0.000117	9.6e-05	0.000131	0.000115	0.000114	0.000116	0.000122
2519.03	0.000103	9.7e-05	8.9e-05	0.000113	7.4e-05	8.8e-05	8.1e-05	8.6e-05	7.3e-05	8.5e-05	8.8e-05	7.4e-05
2520.96	7e-05	8.1e-05	6.9e-05	9e-05	6e-05	8.2e-05	9.9e-05	2.9e-05	5e-05	7.9e-05	5.7e-05	3.9e-05
2522.89	7e-05	8.2e-05	6.7e-05	9.3e-05	7.4e-05	8.9e-05	0.000107	1e-06	5.2e-05	7.9e-05	5.7e-05	4.9e-05
2524.82	0.000101	9.2e-05	8.7e-05	0.000122	0.000109	9.7e-05	0.000109	2.6e-05	8.6e-05	9.6e-05	9.8e-05	9.4e-05
2526.75	0.000149	0.000117	0.000123	0.000156	0.000156	0.000118	0.000122	9.1e-05	0.000128	0.000131	0.000149	0.000139
2528.68	0.000199	0.000165	0.00016	0.00019	0.000198	0.000144	0.000141	0.000175	0.000172	0.000163	0.00019	0.000182
2530.61	0.000228	0.000199	0.000193	0.000201	0.000204	0.00017	0.000164	0.000223	0.000208	0.000192	0.000208	0.000213
2532.54	0.000207	0.000207	0.000206	0.000181	0.000178	0.000183	0.000182	0.000205	0.000204	0.000205	0.000199	0.000219
2534.46	0.000148	0.000191	0.000188	0.000155	0.000149	0.00016	0.000163	0.000153	0.000167	0.000185	0.00017	0.000208
2536.39	9e-05	0.000155	0.000152	0.000133	0.000125	0.000105	0.000107	0.000105	0.000134	0.000143	0.000144	0.000185
2538.32	6.5e-05	0.000125	0.000116	0.000111	8.3e-05	6.7e-05	7.4e-05	7.4e-05	0.000115	0.000115	0.000124	0.000139
2540.25	9.7e-05	0.000115	9.2e-05	0.000105	6e-05	7.4e-05	6.7e-05	7.6e-05	0.000119	0.000117	0.000113	0.000101
2542.18	0.000153	0.000129	0.000105	0.000129	8.5e-05	0.000112	9.1e-05	9.8e-05	0.000148	0.000135	0.000123	0.000113
2544.11	0.000195	0.000149	0.000149	0.000162	0.000129	0.000163	0.000142	0.00013	0.000184	0.000163	0.00015	0.000156
2546.04	0.000216	0.000168	0.00019	0.000193	0.000185	0.000194	0.000166	0.000154	0.000211	0.000195	0.000181	0.000194
2547.97	0.000214	0.000189	0.000201	0.000219	0.0002	0.000184	0.000151	0.000158	0.000222	0.000213	0.000204	0.000218
2549.89	0.000203	0.000208	0.000185	0.000209	0.000151	0.00016	0.000138	0.000137	0.000211	0.000207	0.000204	0.000202
2551.82	0.000181	0.000201	0.000151	0.000168	8.9e-05	0.000126	0.000135	0.000101	0.000179	0.000178	0.000177	0.00015
2553.75	0.000146	0.000172	0.0001	0.000122	5.9e-05	8.6e-05	0.000134	7e-05	0.000141	0.000141	0.000132	0.000108
2555.68	0.000111	0.00013	5.4e-05	7.9e-05	6.7e-05	5.9e-05	0.000122	4e-05	9.5e-05	0.0001	8.7e-05	8.2e-05
2557.61	9.7e-05	8.4e-05	3.4e-05	6.9e-05	8.6e-05	5.7e-05	8.6e-05	4e-05	5.6e-05	7.1e-05	6.4e-05	5.8e-05
2559.54	0.000106	6.6e-05	5.4e-05	9.7e-05	9.6e-05	7.6e-05	7.4e-05	5.3e-05	5.8e-05	7.2e-05	6.5e-05	4.7e-05
2561.47	0.000126	9.6e-05	9.8e-05	0.000142	9.3e-05	9.6e-05	9.8e-05	7.7e-05	0.000103	9.3e-05	9.8e-05	6.9e-05
2563.4	0.000158	0.000145	0.000145	0.000178	0.000102	0.000125	0.000154	0.000129	0.000155	0.000122	0.000143	0.000107
2565.33	0.000186	0.000189	0.000186	0.000195	0.000136	0.000149	0.000193	0.000182	0.000189	0.000161	0.000175	0.000154
2567.25	0.000198	0.000215	0.000194	0.000193	0.000167	0.000172	0.000191	0.00021	0.000201	0.000193	0.000189	0.000193
2569.18	0.000198	0.000197	0.000168	0.000175	0.000173	0.000179	0.000156	0.000205	0.000172	0.000192	0.00018	0.000188
2571.11	0.000165	0.000145	0.000131	0.000156	0.000149	0.000158	0.000115	0.000169	0.000122	0.000161	0.000155	0.000149
2573.04	0.00012	0.000111	0.000107	0.000136	0.000126	0.000116	9.4e-05	9.5e-05	9.4e-05	0.000121	0.000115	0.000122
2574.97	9.5e-05	0.000112	0.000105	0.000124	0.000126	8.6e-05	7.5e-05	5.6e-05	9.2e-05	9.9e-05	9.5e-05	0.000119
2576.9	0.000113	0.000138	0.000119	0.000131	0.000135	0.000107	9.6e-05	8.3e-05	0.000113	0.000108	0.000112	0.000139
2578.83	0.000154	0.000183	0.000152	0.000151	0.000145	0.000158	0.000153	0.000135	0.000163	0.00015	0.000156	0.000179
2580.76	0.000201	0.000221	0.000192	0.000181	0.000156	0.000204	0.000212	0.00019	0.000225	0.000207	0.00021	0.000222
2582.68	0.000237	0.000243	0.000225	0.000218	0.000173	0.000219	0.000256	0.000228	0.000262	0.000243	0.000256	0.000249
2584.61	0.000247	0.000252	0.000245	0.000249	0.000213	0.000215	0.000248	0.000218	0.000271	0.000253	0.000277	0.000263
2586.54	0.000239	0.000254	0.000244	0.000245	0.000245	0.000194	0.000188	0.000177	0.000257	0.00024	0.000252	0.00026
2588.47	0.000219	0.000228	0.000215	0.000203	0.000208	0.000173	0.000126	0.000133	0.000221	0.000211	0.000215	0.000229
2590.4	0.000198	0.000169	0.000158	0.000151	0.000149	0.00015	8.8e-05	8.7e-05	0.000172	0.000178	0.000186	0.000178
2592.33	0.000165	0.000116	0.000121	0.000103	0.000114	0.000119	8.1e-05	6.5e-05	0.000142	0.00016	0.000161	0.000131
2594.26	0.000141	9.4e-05	0.000127	8.6e-05	9.6e-05	0.0001	0.000103	9.5e-05	0.000147	0.000154	0.000142	0.000112
2596.19	0.000149	0.000116	0.000147	0.00012	0.000114	0.000121	0.000143	0.000151	0.000171	0.000147	0.000135	0.000118
2598.12	0.000182	0.000166	0.000171	0.000183	0.000152	0.000165	0.00018	0.000187	0.000196	0.000161	0.000146	0.000142
2600.04	0.00022	0.00022	0.000191	0.000243	0.000178	0.000191	0.000189	0.000183	0.000215	0.000188	0.000176	0.000174
2601.97	0.00026	0.000259	0.0002	0.000272	0.000194	0.000202	0.000179	0.000157	0.00022	0.000214	0.000217	0.000197
2603.9	0.000273	0.000268	0.000201	0.000262	0.000211	0.000197	0.000179	0.000145	0.00021	0.000229	0.000241	0.000205
2605.83	0.00024	0.000257	0.000202	0.000227	0.000196	0.000191	0.000193	0.000153	0.000203	0.000225	0.000231	0.000201
2607.76	0.000208	0.000228	0.000193	0.000194	0.000147	0.000179	0.000205	0.00017	0.000191	0.0002	0.000192	0.00019
2609.69	0.000184	0.000193	0.000164	0.000181	0.000123	0.000155	0.000214	0.000167	0.000171	0.000171	0.000149	0.000166
2611.62	0.000172	0.000171	0.000146	0.000185	0.00012	0.000135	0.000207	0.000145	0.000167	0.000154	0.000131	0.000145
2613.55	0.000191	0.000175	0.000157	0.000193	0.000139	0.000146	0.00018	0.000151	0.000182	0.000161	0.000157	0.000151
2615.47	0.000244	0.000209	0.000191	0.000211	0.000179	0.000199	0.00017	0.000198	0.000208	0.000203	0.000208	0.000195
2617.4	0.000293	0.000264	0.000241	0.000246	0.00022	0.000253	0.000207	0.000248	0.000247	0.000265	0.000257	0.000264
2619.33	0.000318	0.000317	0.000283	0.000287	0.000254	0.000277	0.000246	0.000271	0.000287	0.000322	0.000301	0.00032
2621.26	0.000337	0.00034	0.000301	0.000327	0.00028	0.000271	0.000269	0.00027	0.00031	0.000343	0.000329	0.000339
2623.19	0.000323	0.000332	0.000288	0.000325	0.000278	0.000247	0.000266	0.000238	0.000316	0.000328	0.000334	0.000321
2625.12	0.000294	0.000302	0.000264	0.000291	0.000239	0.000238	0.000227	0.000208	0.00031	0.000292	0.000313	0.000287
2627.05	0.000267	0.000252	0.000247	0.000254	0.00019	0.000228	0.000193	0.000191	0.000279	0.000259	0.000285	0.000261
2628.98	0.000232	0.000223	0.000231	0.000222	0.000147	0.000191	0.000176	0.000168	0.000245	0.000231	0.000246	0.000254
2630.91	0.000203	0.000219	0.000226	0.000204	0.000137	0.00015	0.00016	0.000151	0.000228	0.000206	0.000211	0.000252
2632.83	0.000203	0.000221	0.000221	0.000213	0.000157	0.000145	0.000151	0.000149	0.000216	0.000189	0.000203	0.000245
2634.76	0.000235	0.00023	0.00022	0.000243	0.000204	0.00017	0.000159	0.000155	0.000223	0.000187	0.000215	0.000242
2636.69	0.000262	0.000237	0.000233	0.000247	0.000245	0.000192	0.000178	0.000173	0.000255	0.00021	0.000234	0.000242
2638.62	0.000285	0.00024	0.000245	0.000242	0.000246	0.000209	0.000197	0.000208	0.00028	0.00023	0.000249	0.000242
2640.55	0.000283	0.00024	0.000246	0.000221	0.000222	0.000204	0.000202	0.000217	0.000279	0.000242	0.000264	0.000235
2642.48	0.000233	0.000242	0.000224	0.000196	0.000203	0.000195	0.000192	0.0002	0.000259	0.000241	0.000248	0.000228
2644.41	0.000185	0.00023	0.000187	0.000188	0.000189	0.000184	0.000164	0.000166	0.000216	0.000221	0.000206	0.000199
2646.34	0.000152	0.000194	0.000148	0.00018	0.000158	0.000157	0.000152	0.000107	0.000163	0.00019	0.000168	0.00016
2648.26	0.000137	0.000164	0.00013	0.000169	0.000136	0.000135	0.00015	6.8e-05	0.000134	0.000158	0.000134	0.000135
2650.19	0.000151	0.000151	0.000137	0.000157	0.000118	0.000128	0.000162	8.9e-05	0.000133	0.000134	0.000115	0.00013
2652.12	0.000203	0.000167	0.000157	0.000191	0.000114	0.000148	0.000193	0.000147	0.000139	0.000135	0.000128	0.000145
2654.05	0.000255	0.000227	0.000182	0.000256	0.000161	0.000187	0.000213	0.000192	0.000163	0.000177	0.000169	0.000165
2655.98	0.000282	0.000288	0.000204	0.000301	0.000226	0.00023	0.000217	0.000232	0.00022	0.000232	0.000207	0.000205
2657.91	0.000309	0.000315	0.000228	0.000301	0.000245	0.00025	0.000202	0.000258	0.000267	0.000273	0.000242	0.000241
2659.84	0.000305	0.000289	0.000242	0.000268	0.000228	0.000232	0.000203	0.000243	0.000284	0.00028	0.000267	0.000262
2661.77	0.000276	0.000232	0.000236	0.000226	0.000199	0.00021	0.000209	0.000211	0.000282	0.000269	0.000257	0.000262
2663.69	0.000247	0.000187	0.000224	0.000205	0.00016	0.000191	0.000214	0.000178	0.000252	0.000245	0.00023	0.000238
2665.62	0.000216	0.000178	0.000212	0.000222	0.000146	0.000172	0.000208	0.00015	0.000204	0.000214	0.000209	0.000205
2667.55	0.000202	0.000215	0.000196	0.000235	0.000174	0.000176	0.000174	0.000157	0.000188	0.000197	0.0002	0.000182
2669.48	0.000224	0.000253	0.000217	0.000232	0.000207	0.000211	0.000177	0.000206	0.000207	0.000205	0.000214	0.000199
2671.41	0.000282	0.000286	0.000264	0.000244	0.000233	0.00024	0.000218	0.000248	0.000238	0.000241	0.000245	0.000226
2673.34	0.000328	0.00031	0.000297	0.00028	0.000262	0.000246	0.00026	0.000252	0.000291	0.000285	0.00028	0.000267
2675.27	0.000353	0.000323	0.000327	0.000315	0.000275	0.000267	0.000295	0.000245	0.000349	0.000334	0.000321	0.000323
2677.2	0.000357	0.000344	0.000348	0.000342	0.000273	0.000267	0.0003	0.000247	0.000382	0.000364	0.000364	0.000368
2679.13	0.000332	0.000343	0.000338	0.000343	0.000264	0.00024	0.000274	0.000234	0.000375	0.000362	0.000388	0.000388
2681.05	0.000305	0.00033	0.000309	0.000311	0.000249	0.000231	0.000244	0.000222	0.000344	0.000346	0.000388	0.000365
2682.98	0.000297	0.00032	0.000284	0.000285	0.000226	0.000232	0.000223	0.000193	0.000312	0.000316	0.00035	0.000317
2684.91	0.000301	0.000312	0.000263	0.000277	0.000208	0.000233	0.0002	0.000154	0.000295	0.000294	0.000293	0.000272
2686.84	0.000295	0.000306	0.000257	0.00029	0.000214	0.000249	0.000204	0.000155	0.000299	0.000288	0.000256	0.000272
2688.77	0.000308	0.000302	0.000276	0.000314	0.000243	0.000268	0.000231	0.000208	0.000318	0.000302	0.000257	0.000306
2690.7	0.000337	0.000309	0.000288	0.00033	0.000275	0.000261	0.000242	0.000286	0.000327	0.000305	0.000266	0.000334
2692.63	0.000325	0.000301	0.000275	0.00031	0.000288	0.000251	0.000248	0.000311	0.000299	0.000275	0.000256	0.000318
2694.56	0.000285	0.000275	0.000232	0.000265	0.000272	0.000227	0.000254	0.000266	0.000254	0.000225	0.000224	0.000247
2696.48	0.00023	0.000224	0.000168	0.000221	0.000208	0.000207	0.000232	0.000178	0.000193	0.000167	0.000172	0.000146
2698.41	0.000141	0.000144	0.000111	0.000155	0.000127	0.000185	0.000199	0.000113	0.000121	0.000124	0.000127	6.5e-05
2700.34	7.4e-05	7.1e-05	7.3e-05	0.000103	9.1e-05	0.000162	0.000164	0.000113	6.6e-05	9.3e-05	9e-05	2.9e-05
2702.27	7.3e-05	4.2e-05	6.1e-05	8.1e-05	9.2e-05	0.000137	0.000115	0.000149	3.6e-05	6.4e-05	6.9e-05	2.7e-05
2704.2	9.3e-05	7.2e-05	6.8e-05	7.4e-05	0.000118	0.000127	9.9e-05	0.000177	3.5e-05	4.4e-05	7.2e-05	5e-05
2706.13	0.000128	0.00014	0.000101	0.000101	0.000168	0.000152	0.000132	0.000163	7.4e-05	5.7e-05	9.8e-05	8.8e-05
2708.06	0.000192	0.000212	0.000156	0.00018	0.000229	0.000194	0.000203	0.000162	0.000143	0.000117	0.000141	0.000146
2709.99	0.000251	0.000264	0.000212	0.000266	0.000264	0.000264	0.000265	0.000205	0.000206	0.000204	0.000214	0.000201
2711.92	0.000302	0.000304	0.000268	0.000312	0.000288	0.000326	0.000317	0.000256	0.000267	0.000297	0.000289	0.000254
2713.84	0.00035	0.000331	0.000308	0.000329	0.000305	0.000338	0.000335	0.000303	0.000313	0.000349	0.000324	0.000293
2715.77	0.000347	0.000314	0.000303	0.000306	0.000272	0.000311	0.000316	0.000303	0.000313	0.000322	0.000315	0.000292
2717.7	0.000289	0.000261	0.000267	0.000252	0.000231	0.000274	0.000284	0.000264	0.000274	0.000251	0.000267	0.000259
2719.63	0.000218	0.000204	0.000223	0.000198	0.0002	0.000225	0.000237	0.000229	0.000201	0.000175	0.000178	0.00021
2721.56	0.000166	0.000165	0.000182	0.000169	0.000179	0.000177	0.000195	0.000218	0.000131	0.000131	0.000118	0.00018
2723.49	0.000156	0.000163	0.000159	0.000166	0.000189	0.000182	0.000156	0.000214	0.000114	0.000145	0.000142	0.00017
2725.42	0.000198	0.000203	0.000182	0.000186	0.000241	0.000213	0.000173	0.000219	0.000166	0.000196	0.000195	0.000192
2727.35	0.000254	0.000248	0.000232	0.000225	0.000286	0.000238	0.000215	0.000237	0.000248	0.000245	0.000247	0.000236
2729.27	0.000274	0.000267	0.000265	0.000258	0.000296	0.000267	0.000247	0.000244	0.0003	0.000261	0.000284	0.000264
2731.2	0.000259	0.000269	0.000266	0.000276	0.000294	0.000266	0.000284	0.000253	0.000304	0.000246	0.000271	0.000261
2733.13	0.000243	0.000256	0.000246	0.000267	0.000269	0.000221	0.000289	0.00024	0.000272	0.000219	0.000229	0.000251
2735.06	0.000236	0.000231	0.00022	0.000241	0.000235	0.00017	0.000245	0.000188	0.000229	0.000199	0.000208	0.000229
2736.99	0.000222	0.000204	0.000185	0.000212	0.000223	0.000157	0.000183	0.000131	0.000183	0.000183	0.000188	0.000174
2738.92	0.000192	0.000179	0.000163	0.000169	0.00019	0.000164	0.000157	0.000111	0.000135	0.000156	0.00015	0.000117
2740.85	0.000144	0.000158	0.000151	0.000129	0.000131	0.000189	0.000152	0.00012	0.000104	0.000125	0.000116	8.2e-05
2742.78	0.0001	0.000137	0.000126	0.000114	9.6e-05	0.000225	0.000178	0.000165	8.8e-05	0.0001	8.8e-05	7.7e-05
2744.71	0.000113	0.000136	0.000115	0.000134	0.000125	0.000224	0.000233	0.000219	0.000106	0.00011	9.1e-05	0.000104
2746.63	0.000183	0.00018	0.000154	0.000195	0.000211	0.000208	0.000262	0.000251	0.000174	0.00018	0.000141	0.000166
2748.56	0.000257	0.00024	0.000209	0.00028	0.000308	0.000216	0.000288	0.000263	0.000241	0.000254	0.000213	0.000227
2750.49	0.000306	0.000282	0.000248	0.000334	0.000345	0.000244	0.000326	0.000265	0.000277	0.000297	0.000261	0.000261
2752.42	0.00031	0.000294	0.000272	0.000323	0.000283	0.000268	0.000318	0.000257	0.00029	0.000292	0.00027	0.00027
2754.35	0.00029	0.000287	0.000265	0.000275	0.000206	0.000281	0.000268	0.000226	0.000275	0.000247	0.000244	0.000256
2756.28	0.000262	0.000263	0.000228	0.000221	0.000172	0.000269	0.000213	0.000215	0.000236	0.000199	0.000206	0.000224
2758.21	0.000244	0.000231	0.000201	0.000201	0.000184	0.00023	0.000177	0.000212	0.000203	0.00018	0.000197	0.000197
2760.14	0.000245	0.00022	0.000207	0.000234	0.000229	0.000231	0.000187	0.000232	0.000206	0.00021	0.000215	0.0002
2762.06	0.000269	0.000243	0.000242	0.000291	0.000296	0.000258	0.000247	0.000277	0.000231	0.000253	0.000261	0.000233
2763.99	0.000312	0.000297	0.0003	0.000337	0.00034	0.000291	0.000314	0.000324	0.000283	0.000292	0.000321	0.000291
2765.92	0.000364	0.000366	0.000356	0.000361	0.000359	0.000343	0.000364	0.000367	0.000337	0.000325	0.000367	0.000354
2767.85	0.000396	0.000402	0.000387	0.00037	0.000377	0.000393	0.000395	0.000383	0.000366	0.000334	0.000377	0.000384
2769.78	0.000398	0.000382	0.000389	0.000359	0.000363	0.000398	0.000388	0.000351	0.000374	0.00034	0.000353	0.000367
2771.71	0.000374	0.000341	0.000373	0.000341	0.000328	0.000352	0.000372	0.000295	0.000372	0.000353	0.000329	0.000346
2773.64	0.000336	0.000338	0.000347	0.000325	0.000305	0.000319	0.000354	0.000271	0.000371	0.000353	0.000322	0.000327
2775.57	0.000316	0.00035	0.000313	0.000327	0.000304	0.000302	0.000327	0.000281	0.000359	0.00032	0.000327	0.000308
2777.5	0.000312	0.000352	0.000284	0.000337	0.00031	0.00029	0.00031	0.000306	0.000339	0.000284	0.000327	0.00031
2779.42	0.000342	0.000344	0.000285	0.000344	0.000323	0.000326	0.000304	0.000331	0.000323	0.000276	0.000316	0.000314
2781.35	0.000374	0.000327	0.000319	0.000363	0.000344	0.000382	0.000324	0.000342	0.000317	0.000291	0.000301	0.00031
2783.28	0.000389	0.000327	0.000368	0.000385	0.000382	0.000396	0.000371	0.000351	0.00033	0.000331	0.000302	0.000326
2785.21	0.000396	0.000361	0.000417	0.000407	0.000427	0.00041	0.000446	0.000386	0.000357	0.000376	0.000342	0.000367
2787.14	0.000413	0.000429	0.000442	0.000421	0.000454	0.000444	0.000503	0.000436	0.000391	0.000403	0.000407	0.000408
2789.07	0.000446	0.000477	0.000432	0.000438	0.000471	0.000452	0.000502	0.00048	0.000433	0.000417	0.000442	0.000436
2791	0.000454	0.000479	0.000407	0.000447	0.00047	0.000436	0.000473	0.000503	0.000449	0.000411	0.000429	0.000428
2792.93	0.000448	0.00044	0.000373	0.00044	0.000434	0.000441	0.000433	0.000492	0.000427	0.000395	0.000392	0.000387
2794.85	0.000448	0.000411	0.000352	0.000434	0.000409	0.000433	0.000408	0.000464	0.000396	0.000392	0.000357	0.000356
2796.78	0.000461	0.000409	0.000374	0.000448	0.000423	0.000427	0.000408	0.000432	0.000389	0.000396	0.000365	0.000355
2798.71	0.0005	0.000445	0.000443	0.000482	0.000454	0.000488	0.000468	0.000423	0.000416	0.000425	0.000424	0.000389
2800.64	0.000552	0.000532	0.000523	0.000533	0.00052	0.000583	0.000554	0.000472	0.000484	0.000491	0.000508	0.000481
2802.57	0.000594	0.000614	0.000592	0.000607	0.000613	0.000665	0.000618	0.000569	0.000567	0.000568	0.000585	0.000575
2804.5	0.000637	0.000676	0.000643	0.000663	0.000664	0.00071	0.000691	0.000682	0.000628	0.000616	0.000638	0.000633
2806.43	0.000708	0.000732	0.000677	0.000706	0.000685	0.000739	0.000747	0.000771	0.000684	0.00067	0.000684	0.00069
2808.36	0.000797	0.00079	0.00073	0.000746	0.000716	0.000743	0.000781	0.000795	0.000744	0.000736	0.000742	0.000746
2810.28	0.000862	0.000821	0.000794	0.000799	0.00075	0.000739	0.000797	0.000779	0.000795	0.000786	0.000806	0.000794
2812.21	0.00091	0.000865	0.000854	0.000858	0.000787	0.000769	0.000793	0.000794	0.000847	0.000843	0.000854	0.000861
2814.14	0.000944	0.000938	0.000911	0.000912	0.000852	0.000814	0.000793	0.000861	0.000915	0.000905	0.000906	0.000944
2816.07	0.000998	0.00101	0.000976	0.000983	0.000917	0.00088	0.000844	0.000925	0.001005	0.000961	0.000976	0.001004
2818	0.001106	0.001101	0.001062	0.001075	0.000993	0.00099	0.000952	0.000998	0.001121	0.00105	0.001072	0.001079
2819.93	0.00124	0.001226	0.001175	0.001199	0.001113	0.001139	0.001102	0.001094	0.001268	0.001201	0.00122	0.001204
2821.86	0.001406	0.001381	0.001337	0.001348	0.001245	0.001281	0.001257	0.001216	0.00143	0.001363	0.001397	0.001354
2823.79	0.001593	0.001537	0.001508	0.001499	0.001376	0.001428	0.001393	0.001389	0.001572	0.001522	0.001547	0.001526
2825.72	0.001749	0.001689	0.00166	0.001645	0.00148	0.00157	0.001536	0.00157	0.001703	0.001658	0.001671	0.001689
2827.64	0.001878	0.001843	0.001785	0.001778	0.001593	0.001653	0.00169	0.001715	0.00184	0.001775	0.001795	0.001811
2829.57	0.002034	0.002009	0.001929	0.001937	0.001774	0.001752	0.001862	0.00184	0.001987	0.001927	0.001956	0.001946
2831.5	0.002238	0.002227	0.002134	0.002169	0.00201	0.001944	0.002057	0.002054	0.002186	0.002167	0.002192	0.002159
2833.43	0.00255	0.002568	0.002443	0.002516	0.002322	0.002304	0.002358	0.002412	0.002529	0.002516	0.002531	0.002487
2835.36	0.00309	0.003075	0.002969	0.003045	0.002801	0.002894	0.002858	0.002919	0.003074	0.003022	0.003048	0.003011
2837.29	0.003919	0.003848	0.0038	0.003846	0.003584	0.003771	0.003645	0.003731	0.003894	0.003796	0.003858	0.003832
2839.22	0.00517	0.005077	0.005078	0.005095	0.004835	0.005053	0.004924	0.005066	0.005153	0.004981	0.005112	0.005083
2841.15	0.007136	0.007021	0.007076	0.007035	0.006782	0.006958	0.006907	0.007113	0.007092	0.006793	0.007067	0.006975
2843.07	0.009431	0.009254	0.009432	0.009253	0.008974	0.009099	0.009118	0.009347	0.009256	0.008826	0.009292	0.009089
2845	0.010383	0.010125	0.010382	0.010143	0.009764	0.009894	0.009865	0.010091	0.009961	0.009502	0.010079	0.009802
2846.93	0.008531	0.008272	0.008404	0.008267	0.007848	0.008001	0.007839	0.008023	0.007875	0.007536	0.008033	0.007787
2848.86	0.0041	0.003947	0.003839	0.003863	0.003569	0.003673	0.003438	0.003517	0.003355	0.003304	0.003518	0.003421
2850.79	-0.001167	-0.001144	-0.001507	-0.001325	-0.001392	-0.001342	-0.001579	-0.00161	-0.001813	-0.001521	-0.001691	-0.001577
2852.72	-0.005091	-0.004936	-0.005419	-0.005141	-0.005017	-0.005012	-0.005158	-0.005296	-0.005509	-0.004996	-0.005477	-0.005191
2854.65	-0.006372	-0.00619	-0.00658	-0.006319	-0.006136	-0.00622	-0.006199	-0.006395	-0.006531	-0.006024	-0.00657	-0.006272
2856.58	-0.005505	-0.005384	-0.005571	-0.005428	-0.005275	-0.005419	-0.005278	-0.005474	-0.005507	-0.005157	-0.005555	-0.005367
2858.51	-0.004009	-0.003943	-0.004005	-0.003909	-0.003858	-0.003993	-0.003872	-0.003988	-0.003967	-0.003785	-0.004	-0.003898
2860.43	-0.002639	-0.002571	-0.002647	-0.002539	-0.002563	-0.002695	-0.002631	-0.002636	-0.00258	-0.002528	-0.002628	-0.002571
2862.36	-0.001431	-0.001385	-0.001485	-0.001391	-0.001447	-0.001543	-0.001499	-0.001491	-0.001384	-0.0014	-0.001456	-0.001416
2864.29	-0.000453	-0.000468	-0.000553	-0.000493	-0.000555	-0.000582	-0.00053	-0.000575	-0.000473	-0.000512	-0.000543	-0.0005
2866.22	0.000137	7.8e-05	1.9e-05	7e-05	2.2e-05	2.2e-05	7.5e-05	2.1e-05	4.9e-05	3.7e-05	1.2e-05	5.9e-05
2868.15	0.00032	0.000253	0.000213	0.000257	0.000239	0.000247	0.000317	0.00024	0.000217	0.00023	0.000218	0.000237
2870.08	0.000212	0.000168	0.000114	0.000131	0.000162	0.000194	0.000251	0.000144	0.000138	0.000128	0.000143	0.000133
2872.01	-5.2e-05	-5.6e-05	-9.4e-05	-6e-05	-4e-05	-6e-06	6e-06	-9.9e-05	-4.8e-05	-7.2e-05	-6e-05	-6.6e-05
2873.94	-0.000234	-0.000249	-0.000233	-0.00019	-0.000181	-0.000182	-0.000198	-0.000279	-0.000158	-0.000192	-0.000188	-0.000195
2875.86	-0.00022	-0.000274	-0.000185	-0.00017	-0.000133	-0.000166	-0.000193	-0.000231	-8.5e-05	-0.000154	-0.000139	-0.000143
2877.79	-1.8e-05	-5.6e-05	6.3e-05	4.4e-05	0.00013	6.3e-05	5.2e-05	7.3e-05	0.000141	6.6e-05	7.5e-05	9.9e-05
2879.72	0.000338	0.00035	0.000408	0.000365	0.000467	0.000445	0.000399	0.000462	0.000474	0.000419	0.000405	0.000449
2881.65	0.000755	0.000796	0.000786	0.000714	0.000805	0.000824	0.000772	0.000815	0.000837	0.000796	0.000798	0.000809
2883.58	0.001138	0.001172	0.001119	0.00105	0.001118	0.001135	0.001097	0.001116	0.001164	0.001125	0.001172	0.001143
2885.51	0.001436	0.00142	0.001395	0.001376	0.001347	0.001398	0.001365	0.001379	0.001451	0.001382	0.001477	0.001427
2887.44	0.001677	0.001595	0.001615	0.001617	0.00153	0.00159	0.001583	0.001611	0.001666	0.00155	0.001673	0.001625
2889.37	0.00182	0.001727	0.001767	0.001766	0.001679	0.001732	0.001757	0.00181	0.001791	0.001655	0.001763	0.00173
2891.3	0.00191	0.001864	0.001869	0.001851	0.001798	0.001856	0.001909	0.001962	0.001863	0.001747	0.001813	0.001795
2893.22	0.002028	0.002014	0.001955	0.001916	0.001914	0.002003	0.002024	0.002043	0.001934	0.00184	0.001892	0.001896
2895.15	0.002159	0.002125	0.002073	0.002042	0.002078	0.002153	0.002115	0.002123	0.002022	0.001957	0.00201	0.002039
2897.08	0.00232	0.002222	0.002223	0.002225	0.002254	0.00232	0.002225	0.002263	0.00217	0.002126	0.002175	0.002215
2899.01	0.002531	0.002372	0.002445	0.002467	0.002412	0.002511	0.002397	0.002493	0.0024	0.002324	0.002403	0.002421
2900.94	0.002803	0.00266	0.002743	0.002752	0.002651	0.002769	0.002712	0.002825	0.002705	0.002576	0.002696	0.002693
2902.87	0.003178	0.003133	0.003131	0.00313	0.00306	0.003162	0.003221	0.003285	0.00315	0.002967	0.003106	0.003094
2904.8	0.003852	0.003838	0.00378	0.003762	0.003769	0.003829	0.003983	0.004015	0.003863	0.003598	0.003767	0.003744
2906.73	0.005071	0.004997	0.005014	0.00492	0.004979	0.005037	0.00516	0.005219	0.005033	0.004705	0.004923	0.004897
2908.65	0.006996	0.006848	0.007046	0.006833	0.006824	0.00691	0.006913	0.007029	0.006875	0.006475	0.006797	0.006693
2910.58	0.009076	0.008803	0.009177	0.00889	0.008705	0.00885	0.008698	0.008911	0.008772	0.008289	0.008782	0.008541
2912.51	0.009763	0.009429	0.009859	0.009563	0.009215	0.009414	0.009133	0.009445	0.009227	0.008729	0.009371	0.009035
2914.44	0.007969	0.007731	0.007974	0.007771	0.007446	0.007652	0.007331	0.007585	0.007293	0.006944	0.007553	0.007224
2916.37	0.004068	0.003974	0.003883	0.003884	0.003762	0.003902	0.003613	0.003764	0.003365	0.003328	0.00367	0.003464
2918.3	-0.000465	-0.00045	-0.000781	-0.000608	-0.000473	-0.000457	-0.000652	-0.00057	-0.0011	-0.00081	-0.00083	-0.000838
2920.23	-0.004011	-0.00387	-0.004287	-0.004062	-0.003759	-0.003823	-0.003922	-0.00393	-0.004461	-0.003978	-0.004299	-0.004104
2922.16	-0.005768	-0.005507	-0.00592	-0.005688	-0.005376	-0.00548	-0.005475	-0.00559	-0.005958	-0.005487	-0.005958	-0.00567
2924.09	-0.006218	-0.00596	-0.006284	-0.006072	-0.005836	-0.005923	-0.005843	-0.006025	-0.006256	-0.005883	-0.006359	-0.006079
2926.01	-0.00631	-0.006137	-0.006313	-0.006167	-0.006004	-0.006014	-0.005951	-0.006157	-0.006278	-0.00601	-0.006396	-0.006152
2927.94	-0.006364	-0.006279	-0.006372	-0.006239	-0.006099	-0.006068	-0.006061	-0.006296	-0.006285	-0.006081	-0.00639	-0.006187
2929.87	-0.006365	-0.006324	-0.006366	-0.006212	-0.006052	-0.006095	-0.006092	-0.00631	-0.006258	-0.006068	-0.006335	-0.006189
2931.8	-0.00631	-0.006248	-0.006202	-0.00609	-0.005895	-0.006071	-0.005981	-0.006203	-0.00613	-0.00599	-0.006179	-0.006105
2933.73	-0.006174	-0.006038	-0.005965	-0.005911	-0.005674	-0.005939	-0.005776	-0.005991	-0.005891	-0.005816	-0.005947	-0.005897
2935.66	-0.005904	-0.005705	-0.005631	-0.00564	-0.005342	-0.005637	-0.005428	-0.005639	-0.005577	-0.005523	-0.005632	-0.005578
2937.59	-0.005423	-0.005271	-0.005149	-0.005208	-0.004914	-0.005115	-0.004938	-0.005133	-0.005144	-0.005094	-0.005176	-0.005097
2939.52	-0.00472	-0.00468	-0.004507	-0.004566	-0.004351	-0.004449	-0.004356	-0.004454	-0.004505	-0.004469	-0.004545	-0.004441
2941.44	-0.003859	-0.003887	-0.003725	-0.003755	-0.003612	-0.003686	-0.003624	-0.003668	-0.003698	-0.003646	-0.003762	-0.003704
2943.37	-0.002904	-0.00296	-0.002849	-0.002841	-0.002764	-0.002846	-0.002774	-0.002817	-0.00277	-0.00272	-0.002862	-0.002881
2945.3	-0.001929	-0.001999	-0.001949	-0.001894	-0.001907	-0.001973	-0.001914	-0.00196	-0.001822	-0.00177	-0.001924	-0.001964
2947.23	-0.001065	-0.00111	-0.001152	-0.001043	-0.001101	-0.001149	-0.001154	-0.001184	-0.001013	-0.000928	-0.001067	-0.00108
2949.16	-0.000438	-0.000436	-0.000536	-0.000422	-0.000481	-0.000504	-0.000569	-0.00059	-0.000424	-0.000342	-0.000425	-0.000419
2951.09	-0.000128	-9.8e-05	-0.000189	-0.000108	-0.000192	-0.000196	-0.000287	-0.000282	-0.000101	-6.2e-05	-8.3e-05	-9.5e-05
2953.02	-0.000143	-0.000107	-0.000151	-0.00012	-0.000194	-0.000256	-0.000282	-0.000291	-9.2e-05	-7.2e-05	-7.5e-05	-0.000138
2954.95	-0.00042	-0.000417	-0.00042	-0.000436	-0.000468	-0.000571	-0.00048	-0.000554	-0.00038	-0.000323	-0.000376	-0.000455
2956.87	-0.000906	-0.00094	-0.000923	-0.000933	-0.000942	-0.001048	-0.000907	-0.001023	-0.000868	-0.000763	-0.000881	-0.000913
2958.8	-0.001507	-0.001548	-0.001487	-0.001475	-0.001464	-0.00155	-0.001465	-0.001574	-0.00144	-0.001285	-0.001438	-0.001434
2960.73	-0.00208	-0.00212	-0.001998	-0.002005	-0.001934	-0.002001	-0.002005	-0.002075	-0.001982	-0.001821	-0.001938	-0.001949
2962.66	-0.002574	-0.002557	-0.002401	-0.002453	-0.002358	-0.002382	-0.002433	-0.002466	-0.002399	-0.002283	-0.00233	-0.002387
2964.59	-0.002923	-0.002854	-0.002667	-0.002749	-0.002643	-0.002646	-0.002689	-0.002725	-0.002666	-0.002587	-0.002591	-0.002675
2966.52	-0.003047	-0.002975	-0.002788	-0.002882	-0.00269	-0.002768	-0.002728	-0.00282	-0.002758	-0.002693	-0.002713	-0.002786
2968.45	-0.002954	-0.002918	-0.002778	-0.002872	-0.002613	-0.002722	-0.002619	-0.002732	-0.002664	-0.002638	-0.002684	-0.00274
2970.38	-0.002754	-0.002741	-0.002631	-0.00269	-0.002474	-0.002544	-0.002454	-0.002564	-0.002461	-0.002477	-0.002514	-0.002574
2972.31	-0.002492	-0.002499	-0.002373	-0.002405	-0.00227	-0.002303	-0.002231	-0.002328	-0.00223	-0.002236	-0.00228	-0.002339
2974.23	-0.002248	-0.002253	-0.002098	-0.002128	-0.002067	-0.002057	-0.002004	-0.002071	-0.00201	-0.002003	-0.002047	-0.002084
2976.16	-0.002053	-0.002036	-0.001872	-0.001878	-0.001886	-0.001818	-0.00183	-0.001853	-0.0018	-0.001783	-0.001825	-0.001838
2978.09	-0.001843	-0.001862	-0.001692	-0.00169	-0.00166	-0.001617	-0.00168	-0.001686	-0.001602	-0.001586	-0.00164	-0.001625
2980.02	-0.001638	-0.001688	-0.001541	-0.001552	-0.001437	-0.001464	-0.001502	-0.001569	-0.001422	-0.001444	-0.001473	-0.001475
2981.95	-0.001455	-0.00151	-0.001427	-0.00141	-0.001314	-0.001344	-0.001328	-0.001467	-0.001282	-0.001345	-0.001317	-0.001388
2983.88	-0.001324	-0.001347	-0.001318	-0.001277	-0.001224	-0.001257	-0.001197	-0.001338	-0.001199	-0.001248	-0.001219	-0.001292
2985.81	-0.001228	-0.001181	-0.001184	-0.001158	-0.001086	-0.001142	-0.001078	-0.001127	-0.001124	-0.001138	-0.001143	-0.001163
2987.74	-0.001098	-0.001021	-0.001002	-0.000994	-0.000903	-0.00095	-0.000954	-0.000884	-0.000986	-0.000984	-0.001019	-0.00101
2989.66	-0.000885	-0.000872	-0.000781	-0.000786	-0.000688	-0.000742	-0.000779	-0.000642	-0.000799	-0.000776	-0.000837	-0.000822
2991.59	-0.000608	-0.000672	-0.000547	-0.000547	-0.000458	-0.000534	-0.000509	-0.000416	-0.000587	-0.000558	-0.000603	-0.000586
2993.52	-0.000301	-0.000402	-0.000277	-0.000272	-0.000248	-0.000271	-0.000204	-0.000234	-0.000341	-0.000318	-0.00032	-0.000319
2995.45	-7e-06	-0.000112	-2e-05	-4e-06	-3.9e-05	-2e-05	8e-06	-4.7e-05	-7.8e-05	-5.3e-05	-3.3e-05	-5.7e-05
2997.38	0.000208	0.000165	0.00017	0.000193	0.00019	0.000172	0.000152	0.000146	0.000178	0.000188	0.000195	0.000187
2999.31	0.000325	0.00037	0.000298	0.000318	0.000359	0.000298	0.000274	0.000264	0.000385	0.000347	0.000347	0.000333
3001.24	0.000387	0.000438	0.000374	0.000392	0.000417	0.000378	0.000347	0.000296	0.000479	0.000408	0.000403	0.000379
3003.17	0.000401	0.000421	0.000396	0.000405	0.000405	0.000381	0.000413	0.000292	0.000453	0.000383	0.000364	0.000379
3005.1	0.000375	0.00039	0.000367	0.000377	0.000362	0.000376	0.000451	0.000285	0.000394	0.000332	0.000307	0.000335
3007.02	0.000349	0.000327	0.000325	0.000321	0.000301	0.000367	0.000402	0.000262	0.000331	0.000287	0.000252	0.000276
3008.95	0.000325	0.000251	0.000258	0.000287	0.000265	0.000262	0.00029	0.00024	0.00026	0.000265	0.000212	0.000234
3010.88	0.000289	0.000203	0.000221	0.000252	0.000215	0.000131	0.00019	0.000191	0.000222	0.000254	0.000199	0.000217
3012.81	0.000258	0.000186	0.000239	0.000227	0.000141	7.7e-05	0.000133	0.00014	0.000227	0.000246	0.000213	0.000228
3014.74	0.000292	0.000223	0.000294	0.000273	0.000121	0.000131	0.000143	0.000178	0.00028	0.000277	0.000283	0.000317
3016.67	0.000349	0.0003	0.000357	0.000327	0.00019	0.000209	0.000216	0.000256	0.000366	0.000319	0.000372	0.000406
3018.6	0.000384	0.000362	0.00039	0.000363	0.000301	0.000317	0.00029	0.000309	0.000434	0.000356	0.000453	0.000439
3020.53	0.000408	0.000356	0.000374	0.000375	0.00038	0.000388	0.000306	0.000297	0.000434	0.000385	0.000462	0.000417
3022.45	0.00044	0.000337	0.000349	0.000397	0.000411	0.000379	0.000334	0.000312	0.000435	0.000416	0.000449	0.000388
3024.38	0.000468	0.0004	0.000378	0.000406	0.000418	0.000414	0.000419	0.000377	0.000474	0.000461	0.000463	0.000404
3026.31	0.000458	0.000461	0.000407	0.00039	0.000418	0.000462	0.000459	0.000403	0.000484	0.000465	0.000435	0.000408
3028.24	0.000442	0.000458	0.000431	0.000426	0.000375	0.000458	0.000422	0.000393	0.000468	0.000431	0.000399	0.000408
3030.17	0.000448	0.000459	0.000461	0.000494	0.000346	0.000428	0.000385	0.000387	0.000458	0.000408	0.000389	0.000428
3032.1	0.000505	0.00049	0.000503	0.000579	0.000391	0.000458	0.000409	0.000433	0.000502	0.000463	0.00044	0.000489
3034.03	0.000596	0.000533	0.000544	0.000651	0.000466	0.00052	0.000498	0.000518	0.00057	0.000561	0.000527	0.000562
3035.96	0.000688	0.000614	0.000604	0.000706	0.000543	0.000556	0.000642	0.000621	0.000651	0.000647	0.000626	0.000634
3037.89	0.000726	0.00068	0.000642	0.000694	0.000585	0.000586	0.000687	0.000636	0.000692	0.000688	0.000685	0.000665
3039.81	0.000704	0.000642	0.00062	0.000646	0.000561	0.000533	0.000591	0.000559	0.000667	0.000665	0.000665	0.000625
3041.74	0.000704	0.000596	0.000606	0.000654	0.000536	0.000475	0.000531	0.000519	0.000677	0.000656	0.000658	0.000636
3043.67	0.00071	0.000596	0.000606	0.000672	0.000571	0.000516	0.000527	0.00054	0.000705	0.000656	0.000652	0.000662
3045.6	0.000706	0.000629	0.000636	0.000701	0.000636	0.000604	0.00055	0.000591	0.000706	0.000653	0.000634	0.000666
3047.53	0.00075	0.000704	0.000691	0.000755	0.000683	0.000664	0.000624	0.000619	0.000727	0.000677	0.000654	0.000699
3049.46	0.000831	0.000785	0.000746	0.000795	0.000696	0.000688	0.000685	0.000627	0.0008	0.000718	0.000722	0.00076
3051.39	0.000865	0.000818	0.000762	0.00078	0.000676	0.000681	0.000698	0.000604	0.000821	0.000744	0.000787	0.000763
3053.32	0.000857	0.000794	0.00076	0.000732	0.00064	0.00062	0.000693	0.000612	0.000805	0.000761	0.000797	0.000737
3055.24	0.000789	0.000717	0.000733	0.000681	0.000616	0.000569	0.000652	0.000642	0.000772	0.000739	0.00074	0.000714
3057.17	0.000668	0.000636	0.000672	0.000631	0.000601	0.000568	0.000575	0.000654	0.000673	0.000665	0.000636	0.000652
3059.1	0.000552	0.000561	0.000582	0.00057	0.000537	0.000553	0.0005	0.000574	0.000548	0.000545	0.000518	0.000585
3061.03	0.000445	0.000425	0.000434	0.000462	0.000409	0.000457	0.000403	0.000369	0.000429	0.000394	0.000399	0.000481
3062.96	0.000311	0.000252	0.000258	0.000302	0.000297	0.000311	0.000279	0.000182	0.000269	0.000231	0.000257	0.000309
3064.89	0.000207	0.00013	0.000122	0.000189	0.000194	0.000198	0.000178	7.6e-05	0.000151	0.000129	0.000133	0.000139
3066.82	0.000208	8.6e-05	0.000108	0.000195	0.000148	0.000148	0.00014	0.000107	0.000163	0.000129	0.000107	0.000102
3068.75	0.000251	0.000142	0.000187	0.000266	0.000226	0.000179	0.000194	0.000231	0.000231	0.00019	0.000172	0.000161
3070.68	0.000319	0.000266	0.000304	0.000328	0.000329	0.000304	0.000314	0.000349	0.00031	0.000277	0.000254	0.000251
3072.6	0.000334	0.00032	0.000348	0.000348	0.000361	0.000392	0.000415	0.000373	0.000344	0.000309	0.000292	0.000321
3074.53	0.000262	0.000273	0.000287	0.000294	0.000321	0.000356	0.000418	0.000316	0.000295	0.000272	0.000265	0.000292
3076.46	0.000198	0.000193	0.000198	0.000215	0.000246	0.000296	0.000313	0.000239	0.00021	0.00021	0.0002	0.000219
3078.39	0.000165	0.000119	0.000108	0.000178	0.000154	0.000217	0.00015	0.000139	0.000152	0.000152	0.000153	0.000143
3080.32	0.000146	6e-05	7.7e-05	0.000153	0.000115	0.000109	3.8e-05	7.6e-05	0.0001	0.000103	0.000123	7.7e-05
3082.25	0.000135	6.5e-05	9.2e-05	0.000121	0.00012	6e-05	1.7e-05	6.7e-05	7.1e-05	7e-05	8.2e-05	6.1e-05
3084.18	0.000148	0.000101	0.000128	0.000119	0.000119	6.7e-05	7.1e-05	0.000109	0.000106	7.8e-05	6.9e-05	9.6e-05
3086.11	0.00017	0.000147	0.000163	0.000157	0.000117	7.4e-05	0.000162	0.000149	0.000191	0.000122	0.000114	0.000148
3088.03	0.000223	0.000226	0.000208	0.000203	0.00014	0.000115	0.000212	0.00017	0.000306	0.000202	0.000196	0.000214
3089.96	0.000285	0.000274	0.000263	0.000231	0.000179	0.000166	0.000193	0.000174	0.000358	0.000272	0.000286	0.000264
3091.89	0.000308	0.00028	0.000285	0.000248	0.00024	0.000204	0.000176	0.000189	0.000338	0.000302	0.000347	0.000258
3093.82	0.000303	0.000271	0.000294	0.000235	0.000295	0.000274	0.000208	0.000236	0.000278	0.000297	0.000344	0.000262
3095.75	0.000252	0.000219	0.000239	0.000184	0.000273	0.000296	0.000198	0.000198	0.000206	0.000229	0.00025	0.000247
3097.68	0.000207	0.000146	0.000145	0.000168	0.000199	0.000211	0.000186	0.000118	0.000192	0.000159	0.00014	0.000182
3099.61	0.000203	0.000135	0.000129	0.000232	0.000164	0.00015	0.000234	6.4e-05	0.000228	0.000147	0.000113	0.000172
3101.54	0.00022	0.000165	0.000185	0.000298	0.000175	0.000157	0.000268	0.000119	0.00025	0.000164	0.000146	0.000207
3103.46	0.000229	0.000186	0.000251	0.000302	0.000187	0.000163	0.000276	0.000235	0.000224	0.000183	0.000188	0.000216
3105.39	0.000254	0.000254	0.000298	0.000297	0.000219	0.000203	0.000274	0.000329	0.000209	0.000225	0.000242	0.00022
3107.32	0.000277	0.000289	0.000302	0.000282	0.000236	0.000294	0.000281	0.000381	0.000196	0.000238	0.000268	0.000227
3109.25	0.000242	0.000216	0.000225	0.000236	0.000232	0.000328	0.00026	0.000331	0.000167	0.000195	0.0002	0.000171
3111.18	0.000192	0.000119	0.00014	0.000206	0.000277	0.000273	0.000239	0.000272	0.000113	0.000127	0.000105	9.7e-05
3113.11	0.000142	5.1e-05	0.000114	0.000184	0.000307	0.000241	0.000252	0.000239	4.2e-05	3.8e-05	4.2e-05	6.6e-05
3115.04	0.000118	6.6e-05	0.000103	0.000142	0.000273	0.000245	0.000257	0.000233	4.5e-05	1.5e-05	2.5e-05	6.4e-05
3116.97	0.000148	0.000144	0.000124	0.000113	0.000226	0.000204	0.000225	0.000182	0.000105	5.8e-05	4.6e-05	8.5e-05
3118.9	0.000206	0.000213	0.0002	0.000135	0.000192	0.000177	0.000201	0.000104	0.000189	0.000111	9.6e-05	0.000121
3120.82	0.000253	0.000223	0.000285	0.000164	0.000225	0.000216	0.00022	0.000111	0.000267	0.000144	0.000135	0.000174
3122.75	0.000271	0.000194	0.000302	0.00019	0.000301	0.000249	0.000224	0.000149	0.000293	0.000156	0.00012	0.000213
3124.68	0.000349	0.000243	0.000327	0.000303	0.000393	0.000283	0.000291	0.000261	0.00031	0.000215	0.000177	0.000296
3126.61	0.000468	0.000375	0.000389	0.000468	0.000444	0.00039	0.000398	0.000408	0.000375	0.000315	0.000325	0.000395
3128.54	0.000559	0.000502	0.000457	0.00057	0.000452	0.00052	0.000465	0.000512	0.000443	0.000431	0.000466	0.000458
3130.47	0.00061	0.000577	0.000562	0.00062	0.000463	0.000588	0.000513	0.000589	0.000478	0.000536	0.000562	0.000495
3132.4	0.000591	0.000594	0.000631	0.000649	0.000493	0.000607	0.000565	0.000594	0.000499	0.000576	0.000598	0.000515
3134.33	0.000556	0.000549	0.000629	0.000638	0.000551	0.000599	0.000591	0.000563	0.000503	0.000532	0.000546	0.00053
3136.25	0.00058	0.000501	0.000576	0.000608	0.000576	0.000552	0.000589	0.000541	0.000535	0.000475	0.000483	0.000539
3138.18	0.000636	0.000518	0.000552	0.000606	0.000587	0.000496	0.000607	0.000524	0.000606	0.000459	0.000488	0.000551
3140.11	0.000635	0.000557	0.000553	0.000592	0.000551	0.000484	0.000582	0.000515	0.00064	0.000441	0.000498	0.000528
3142.04	0.000636	0.000601	0.000578	0.000577	0.000516	0.00053	0.000563	0.000551	0.000644	0.000489	0.000512	0.000525
3143.97	0.00071	0.000685	0.000633	0.000635	0.000581	0.000596	0.000572	0.000621	0.00066	0.000625	0.000574	0.00059
3145.9	0.000801	0.000729	0.000678	0.000713	0.000701	0.000657	0.000601	0.000662	0.000673	0.000719	0.000637	0.000669
3147.83	0.000874	0.000727	0.000751	0.000786	0.000789	0.000716	0.000684	0.000695	0.000727	0.000781	0.000698	0.000746
3149.76	0.000926	0.00076	0.000803	0.000838	0.000791	0.000764	0.000762	0.000729	0.000842	0.000822	0.000788	0.000815
3151.69	0.000936	0.000795	0.000836	0.000873	0.000739	0.00082	0.000818	0.000765	0.000913	0.000831	0.00086	0.000843
3153.61	0.00094	0.000825	0.000871	0.000909	0.000703	0.000845	0.000811	0.000804	0.000911	0.000824	0.000885	0.000835
3155.54	0.00095	0.000849	0.00086	0.000906	0.000708	0.000813	0.000733	0.000764	0.000868	0.000802	0.000854	0.000834
3157.47	0.000896	0.000844	0.000822	0.000872	0.00073	0.000744	0.00068	0.000664	0.0008	0.000759	0.000812	0.000829
3159.4	0.000821	0.000835	0.000808	0.000811	0.000726	0.000668	0.000703	0.000625	0.000766	0.000716	0.000784	0.000814
3161.33	0.000795	0.000871	0.000807	0.000779	0.000727	0.000616	0.000756	0.000664	0.000803	0.000727	0.000763	0.000829
3163.26	0.000863	0.000933	0.000842	0.000794	0.000768	0.000647	0.000794	0.000752	0.000862	0.000779	0.000777	0.000853
3165.19	0.00102	0.000955	0.000929	0.000879	0.000841	0.000775	0.000827	0.000846	0.00092	0.000873	0.00083	0.000869
3167.12	0.001137	0.000973	0.000991	0.001005	0.000878	0.000877	0.00084	0.000858	0.000984	0.000948	0.000877	0.000906
3169.04	0.001177	0.001025	0.00102	0.00112	0.000846	0.000921	0.000847	0.000854	0.001067	0.000987	0.000937	0.000979
3170.97	0.001165	0.001083	0.001061	0.001175	0.00087	0.000961	0.000886	0.000925	0.001135	0.001018	0.001009	0.001033
3172.9	0.00112	0.001092	0.001027	0.001098	0.000888	0.000939	0.000903	0.000952	0.001104	0.000999	0.000997	0.001017
3174.83	0.001035	0.001004	0.000922	0.00096	0.00087	0.00084	0.000867	0.000857	0.000989	0.000935	0.000921	0.000959
3176.76	0.000965	0.000879	0.00086	0.000846	0.000872	0.000822	0.000823	0.000737	0.000857	0.000859	0.000866	0.000898
3178.69	0.000927	0.000771	0.000796	0.000789	0.000845	0.000878	0.000788	0.000709	0.000785	0.000796	0.000831	0.000843
3180.62	0.000861	0.000698	0.000728	0.000779	0.000758	0.000851	0.000758	0.000734	0.00075	0.000738	0.000763	0.000785
3182.55	0.000862	0.000698	0.000743	0.000816	0.000703	0.000796	0.000756	0.000795	0.000741	0.000705	0.000699	0.000723
3184.48	0.000886	0.000736	0.000774	0.000832	0.00072	0.000767	0.000763	0.00081	0.000732	0.000719	0.000665	0.000668
3186.4	0.000863	0.000738	0.00075	0.000791	0.000684	0.000701	0.00074	0.000726	0.00072	0.000732	0.000653	0.000668
3188.33	0.000835	0.000748	0.000765	0.000752	0.000677	0.000729	0.000728	0.000698	0.000766	0.000731	0.000693	0.000741
3190.26	0.000811	0.000802	0.000775	0.000755	0.000754	0.000823	0.000756	0.000791	0.000793	0.000733	0.000758	0.00081
3192.19	0.000717	0.000752	0.000675	0.000741	0.000747	0.000767	0.00075	0.000848	0.000761	0.000672	0.000737	0.000751
3194.12	0.000589	0.000601	0.000557	0.000638	0.000664	0.000624	0.000667	0.000739	0.000661	0.000542	0.000607	0.000618
3196.05	0.000528	0.000473	0.000502	0.000546	0.000595	0.00051	0.000567	0.000582	0.000538	0.000432	0.000492	0.000494
3197.98	0.000516	0.000392	0.000476	0.0005	0.000548	0.000435	0.000529	0.000466	0.00046	0.0004	0.000416	0.000424
3199.91	0.000551	0.0004	0.0005	0.000478	0.000533	0.000429	0.000555	0.000443	0.00044	0.000408	0.000367	0.000432
3201.83	0.000637	0.000554	0.000603	0.000546	0.000593	0.000556	0.000637	0.000555	0.000491	0.000457	0.000426	0.000502
3203.76	0.000686	0.000711	0.00066	0.000667	0.00062	0.000621	0.0007	0.000636	0.000543	0.000532	0.000526	0.000581
3205.69	0.000714	0.000737	0.000651	0.000718	0.000601	0.000628	0.000681	0.00064	0.000604	0.000579	0.000604	0.000628
3207.62	0.000746	0.000737	0.00068	0.000723	0.000618	0.000683	0.000659	0.000661	0.000664	0.000615	0.000654	0.000682
3209.55	0.000734	0.000708	0.000658	0.000714	0.000632	0.000641	0.000665	0.000651	0.000676	0.000626	0.000634	0.000672
3211.48	0.000736	0.000679	0.000625	0.00072	0.000677	0.000632	0.000705	0.000639	0.00071	0.000653	0.000619	0.000662
3213.41	0.000743	0.00069	0.000667	0.000675	0.000714	0.000652	0.000687	0.000651	0.000708	0.000671	0.000638	0.000645
3215.34	0.000716	0.000658	0.00071	0.0006	0.000689	0.000641	0.000605	0.000622	0.000656	0.000655	0.000637	0.000596
3217.27	0.000667	0.000551	0.000692	0.00055	0.000593	0.000586	0.000525	0.000544	0.000582	0.000597	0.000591	0.000557
3219.19	0.000662	0.000519	0.000668	0.000578	0.000547	0.000579	0.000489	0.000555	0.000594	0.000578	0.000584	0.000588
3221.12	0.000708	0.000643	0.000654	0.000698	0.000612	0.000668	0.000609	0.000653	0.000664	0.000604	0.000599	0.00068
3223.05	0.000803	0.000772	0.000657	0.000817	0.000716	0.000771	0.0008	0.000758	0.000741	0.000656	0.000635	0.000765
3224.98	0.000956	0.000885	0.000781	0.000947	0.000826	0.000901	0.000964	0.00092	0.000845	0.000774	0.000774	0.000875
3226.91	0.00102	0.000967	0.000883	0.000967	0.000862	0.000926	0.001016	0.001041	0.000844	0.00082	0.000845	0.000872
3228.84	0.000988	0.00095	0.000872	0.00096	0.000871	0.000946	0.000934	0.001032	0.00082	0.000805	0.000847	0.000831
3230.77	0.000947	0.0009	0.000841	0.000972	0.00084	0.000947	0.000785	0.000961	0.000857	0.000831	0.000877	0.000864
3232.7	0.000947	0.000909	0.000832	0.000934	0.000788	0.000878	0.000689	0.000841	0.000929	0.000893	0.000878	0.000897
3234.62	0.001044	0.000952	0.000861	0.000882	0.000795	0.000852	0.000731	0.000756	0.000971	0.000933	0.00087	0.000902
3236.55	0.001189	0.001016	0.000986	0.000913	0.000888	0.000872	0.000862	0.000852	0.001032	0.001001	0.000938	0.000953
3238.48	0.001254	0.001117	0.001068	0.001006	0.001032	0.000964	0.001051	0.001011	0.001077	0.001074	0.001043	0.001023
3240.41	0.001198	0.001156	0.001058	0.001062	0.001136	0.001085	0.001137	0.001102	0.001046	0.001059	0.001043	0.001029
3242.34	0.001171	0.001155	0.001081	0.001146	0.00118	0.00122	0.001122	0.00114	0.001078	0.001092	0.001065	0.001084
3244.27	0.001215	0.001214	0.001164	0.001229	0.001164	0.001201	0.001107	0.001128	0.001163	0.001194	0.001145	0.001166
3246.2	0.001353	0.001353	0.001337	0.001358	0.001189	0.001155	0.001186	0.001149	0.001316	0.001323	0.001281	0.001278
3248.13	0.00157	0.001495	0.001468	0.001491	0.001279	0.001249	0.001304	0.001279	0.001507	0.001465	0.001457	0.00142
3250.05	0.00169	0.001579	0.001506	0.001528	0.001357	0.001333	0.001378	0.001407	0.001623	0.001521	0.00155	0.001528
3251.98	0.001655	0.001556	0.001437	0.001413	0.001333	0.001332	0.001364	0.001336	0.001566	0.001443	0.001501	0.0015
3253.91	0.001575	0.001437	0.001338	0.001288	0.001259	0.001296	0.001302	0.001178	0.001416	0.001305	0.001348	0.001388
3255.84	0.001501	0.001362	0.001281	0.001279	0.001247	0.001337	0.001255	0.001138	0.001323	0.001247	0.001271	0.001326
3257.77	0.001412	0.001364	0.001278	0.001321	0.001255	0.001337	0.001164	0.001155	0.001306	0.001261	0.001238	0.00127
3259.7	0.001383	0.001416	0.00129	0.001374	0.001258	0.001315	0.00114	0.001229	0.001344	0.001292	0.001236	0.001264
3261.63	0.001374	0.001423	0.00123	0.001375	0.001241	0.001301	0.001152	0.001281	0.001317	0.001295	0.00126	0.00128
3263.56	0.001352	0.001374	0.001217	0.001332	0.001193	0.001213	0.001176	0.001251	0.001207	0.001228	0.001255	0.001251
3265.49	0.001367	0.001299	0.001232	0.001281	0.001184	0.001158	0.00124	0.001218	0.001107	0.001192	0.00125	0.001168
3267.41	0.001356	0.001182	0.001184	0.001202	0.00116	0.001132	0.001242	0.00116	0.001054	0.001175	0.001156	0.001061
3269.34	0.001221	0.001021	0.001028	0.001032	0.000984	0.001031	0.001022	0.000996	0.001002	0.001089	0.000948	0.000927
3271.27	0.000945	0.000838	0.000801	0.000779	0.000697	0.000755	0.000743	0.000693	0.000894	0.000881	0.000686	0.000722
3273.2	0.000662	0.000622	0.000535	0.000537	0.000436	0.000443	0.000514	0.000405	0.000708	0.000555	0.000472	0.000536
3275.13	0.000429	0.000413	0.00035	0.000406	0.000276	0.00031	0.000287	0.000245	0.000456	0.000277	0.000354	0.000405
3277.06	0.000241	0.000246	0.000282	0.000297	0.000213	0.000266	0.000123	0.000178	0.000206	0.0001	0.000252	0.000288
3278.99	0.000136	0.000127	0.000183	0.000149	0.000202	0.000211	4.4e-05	0.00014	2.7e-05	2e-05	0.000133	0.000194
3280.92	0.000108	8.4e-05	8.2e-05	2.2e-05	0.00015	0.000136	7.3e-05	7e-05	-6e-05	3e-06	1e-05	0.000152
3282.84	9.8e-05	7e-06	-1.6e-05	-5.2e-05	4.6e-05	7.8e-05	0.00013	-1.8e-05	-9.2e-05	-4e-05	-7.6e-05	7.5e-05
3284.77	7.8e-05	-4.9e-05	-0.000119	-9.4e-05	-2.4e-05	4.6e-05	0.000128	-2.5e-05	-9.5e-05	-9.3e-05	-0.000108	-8.2e-05
3286.7	-5e-06	-7.2e-05	-0.00024	-0.000171	-0.000103	0	-2.4e-05	-4e-06	-0.000166	-0.000169	-0.000203	-0.000288
3288.63	-0.000255	-0.000219	-0.000323	-0.000285	-0.000204	-0.000147	-0.000224	-7e-05	-0.000341	-0.00029	-0.000362	-0.00047
3290.56	-0.000527	-0.000426	-0.000383	-0.000434	-0.000318	-0.000434	-0.000424	-0.000275	-0.000528	-0.000478	-0.000484	-0.000565
3292.49	-0.000715	-0.000588	-0.000476	-0.000598	-0.000494	-0.000668	-0.000615	-0.000599	-0.000665	-0.000629	-0.000602	-0.000598
3294.42	-0.000795	-0.000711	-0.000556	-0.000676	-0.000673	-0.000747	-0.000656	-0.000856	-0.000714	-0.000665	-0.000655	-0.000605
3296.35	-0.000811	-0.000807	-0.000668	-0.00069	-0.000772	-0.000725	-0.00061	-0.00092	-0.000735	-0.000693	-0.000677	-0.000654
3298.28	-0.000842	-0.000818	-0.000794	-0.000713	-0.000779	-0.00064	-0.00062	-0.000786	-0.000788	-0.000725	-0.000769	-0.000753
3300.2	-0.000877	-0.000791	-0.000856	-0.000735	-0.000744	-0.0006	-0.000665	-0.000609	-0.000838	-0.000786	-0.000818	-0.00082
3302.13	-0.000852	-0.000803	-0.000853	-0.000727	-0.000684	-0.000641	-0.0007	-0.000501	-0.000856	-0.000852	-0.000731	-0.000807
3304.06	-0.000806	-0.000768	-0.000841	-0.000767	-0.000679	-0.000759	-0.000818	-0.000571	-0.000839	-0.000873	-0.000657	-0.000792
3305.99	-0.000812	-0.000749	-0.000824	-0.000853	-0.000774	-0.000879	-0.000902	-0.0008	-0.000789	-0.000796	-0.000703	-0.000786
3307.92	-0.000865	-0.000824	-0.000831	-0.000883	-0.000869	-0.000995	-0.000857	-0.001004	-0.000797	-0.000782	-0.000798	-0.000831
3309.85	-0.000967	-0.000911	-0.00083	-0.000915	-0.000895	-0.001038	-0.000808	-0.001085	-0.000886	-0.000845	-0.000932	-0.000919
3311.78	-0.001064	-0.001011	-0.000835	-0.00098	-0.000921	-0.000948	-0.000848	-0.001023	-0.000974	-0.000895	-0.001041	-0.000976
3313.71	-0.00111	-0.00108	-0.000868	-0.001023	-0.000937	-0.000843	-0.000915	-0.000935	-0.001005	-0.000982	-0.001005	-0.000963
3315.63	-0.001125	-0.001092	-0.000903	-0.001002	-0.000978	-0.000835	-0.000924	-0.000858	-0.001022	-0.001029	-0.000923	-0.000905
3317.56	-0.001105	-0.001054	-0.000939	-0.000922	-0.000958	-0.000845	-0.000875	-0.0008	-0.000981	-0.001003	-0.000897	-0.000842
3319.49	-0.000995	-0.000967	-0.000979	-0.000866	-0.000846	-0.000799	-0.00078	-0.000791	-0.000925	-0.000925	-0.000864	-0.000838
3321.42	-0.000923	-0.000919	-0.00102	-0.000871	-0.000793	-0.000829	-0.000744	-0.000806	-0.000946	-0.000911	-0.000845	-0.000965
3323.35	-0.00089	-0.000863	-0.000998	-0.000895	-0.000808	-0.000898	-0.000806	-0.000806	-0.000918	-0.000906	-0.000856	-0.001049
3325.28	-0.00086	-0.000829	-0.000927	-0.000876	-0.000834	-0.000933	-0.000905	-0.000823	-0.00085	-0.000885	-0.000839	-0.000958
3327.21	-0.000843	-0.000823	-0.000789	-0.000735	-0.00079	-0.000884	-0.000897	-0.000805	-0.000798	-0.000823	-0.000744	-0.00076
3329.14	-0.000816	-0.000782	-0.000665	-0.000595	-0.000724	-0.000746	-0.000726	-0.000696	-0.000749	-0.000687	-0.000656	-0.000571
3331.07	-0.000855	-0.000807	-0.000698	-0.000639	-0.000683	-0.000602	-0.000623	-0.000653	-0.000754	-0.00063	-0.000729	-0.000593
3332.99	-0.000949	-0.000857	-0.00081	-0.000809	-0.000755	-0.0006	-0.000698	-0.0007	-0.00083	-0.000682	-0.000843	-0.000786
3334.92	-0.00106	-0.000891	-0.00087	-0.000931	-0.000893	-0.000724	-0.000783	-0.000801	-0.000895	-0.000815	-0.000904	-0.000968
3336.85	-0.001073	-0.000919	-0.000917	-0.000984	-0.000951	-0.000849	-0.000874	-0.000931	-0.000913	-0.000938	-0.000946	-0.001034
3338.78	-0.000957	-0.000923	-0.000909	-0.000997	-0.000877	-0.000917	-0.000946	-0.000959	-0.000916	-0.000951	-0.000902	-0.000965
3340.71	-0.000802	-0.000907	-0.000833	-0.000932	-0.000767	-0.00093	-0.00085	-0.000858	-0.000887	-0.000901	-0.000819	-0.000863
3342.64	-0.000755	-0.000879	-0.000821	-0.000894	-0.000746	-0.000905	-0.000719	-0.00078	-0.000875	-0.00089	-0.000813	-0.000838
3344.57	-0.000872	-0.000942	-0.000907	-0.000878	-0.000765	-0.00086	-0.000728	-0.000818	-0.000936	-0.000957	-0.000914	-0.000927
3346.5	-0.00103	-0.001051	-0.001038	-0.0009	-0.000818	-0.000832	-0.000781	-0.00086	-0.001013	-0.001045	-0.001018	-0.000977
3348.42	-0.001172	-0.001134	-0.001117	-0.001014	-0.000901	-0.000822	-0.000826	-0.000917	-0.001049	-0.001096	-0.001094	-0.001016
3350.35	-0.001287	-0.001236	-0.001182	-0.001174	-0.000978	-0.000894	-0.000974	-0.001036	-0.00114	-0.001151	-0.001229	-0.001129
3352.28	-0.001351	-0.001351	-0.001222	-0.001325	-0.000974	-0.001041	-0.001098	-0.001121	-0.001277	-0.001247	-0.001346	-0.001282
3354.21	-0.001378	-0.001421	-0.001246	-0.001389	-0.000993	-0.001103	-0.001067	-0.001142	-0.001387	-0.001368	-0.001392	-0.001423
3356.14	-0.00142	-0.001433	-0.001321	-0.001357	-0.001067	-0.001058	-0.001042	-0.001143	-0.001503	-0.001466	-0.001395	-0.001502
3358.07	-0.001428	-0.001403	-0.001361	-0.001283	-0.001075	-0.000994	-0.001016	-0.001091	-0.001542	-0.00146	-0.001361	-0.001473
3360	-0.001385	-0.001336	-0.001346	-0.001242	-0.001121	-0.000988	-0.000969	-0.001007	-0.001473	-0.001387	-0.001311	-0.00138
3361.93	-0.001333	-0.001217	-0.001258	-0.001202	-0.001125	-0.001051	-0.000995	-0.001009	-0.001368	-0.001313	-0.001297	-0.001362
3363.86	-0.001257	-0.001158	-0.001162	-0.001195	-0.001011	-0.001108	-0.00103	-0.001054	-0.001294	-0.001259	-0.001306	-0.001372
3365.78	-0.001173	-0.00116	-0.001107	-0.001194	-0.000913	-0.00108	-0.000985	-0.001013	-0.001192	-0.001219	-0.001252	-0.001292
3367.71	-0.001118	-0.001136	-0.001061	-0.001106	-0.0009	-0.000948	-0.000928	-0.000938	-0.001079	-0.001166	-0.001139	-0.001145
3369.64	-0.001078	-0.001102	-0.000993	-0.000988	-0.000895	-0.000841	-0.000929	-0.00089	-0.001021	-0.001071	-0.001013	-0.001016
3371.57	-0.001053	-0.001045	-0.000899	-0.000906	-0.000852	-0.000804	-0.000931	-0.000835	-0.00096	-0.000978	-0.000937	-0.000941
3373.5	-0.001072	-0.000975	-0.000895	-0.000889	-0.000812	-0.000862	-0.00093	-0.000854	-0.000961	-0.000946	-0.000968	-0.00095
3375.43	-0.001046	-0.000899	-0.000914	-0.000922	-0.000771	-0.000941	-0.000885	-0.000879	-0.001005	-0.00091	-0.000992	-0.000986
3377.36	-0.00096	-0.00085	-0.000881	-0.000917	-0.000704	-0.000882	-0.000723	-0.000802	-0.000962	-0.000819	-0.000897	-0.000919
3379.29	-0.000919	-0.000852	-0.000861	-0.000858	-0.000697	-0.000807	-0.000591	-0.000766	-0.000878	-0.000775	-0.000841	-0.000832
3381.21	-0.000841	-0.000841	-0.000845	-0.000801	-0.000741	-0.000775	-0.000615	-0.000825	-0.000821	-0.000762	-0.000832	-0.0008
3383.14	-0.000728	-0.000751	-0.000767	-0.00073	-0.000762	-0.000738	-0.000704	-0.000794	-0.000784	-0.000722	-0.000804	-0.000765
3385.07	-0.000662	-0.000603	-0.000614	-0.00059	-0.000684	-0.0006	-0.000645	-0.000586	-0.000688	-0.000669	-0.000702	-0.000627
3387	-0.000675	-0.000587	-0.000559	-0.000563	-0.00062	-0.000534	-0.000591	-0.000497	-0.000646	-0.000666	-0.000615	-0.000601
3388.93	-0.000671	-0.000679	-0.000615	-0.000634	-0.000621	-0.000529	-0.00062	-0.000497	-0.000649	-0.000684	-0.000553	-0.000694
3390.86	-0.000698	-0.000778	-0.000693	-0.000673	-0.00058	-0.000505	-0.000642	-0.000506	-0.000657	-0.000687	-0.000551	-0.000768
3392.79	-0.000841	-0.000903	-0.000841	-0.000798	-0.000663	-0.000652	-0.000769	-0.000641	-0.000791	-0.000785	-0.000716	-0.000927
3394.72	-0.000886	-0.000903	-0.00095	-0.000873	-0.000799	-0.000817	-0.000843	-0.000776	-0.000921	-0.000838	-0.000832	-0.000973
3396.64	-0.000881	-0.000797	-0.000885	-0.000861	-0.000842	-0.000887	-0.000756	-0.000822	-0.000934	-0.000801	-0.000834	-0.000845
3398.57	-0.000914	-0.0007	-0.000759	-0.000849	-0.000826	-0.000874	-0.000583	-0.000829	-0.000832	-0.000758	-0.000768	-0.000687
3400.5	-0.000904	-0.000701	-0.000748	-0.000858	-0.000834	-0.000867	-0.000596	-0.000929	-0.000773	-0.000757	-0.000758	-0.000695
3402.43	-0.000811	-0.000696	-0.000739	-0.000767	-0.000745	-0.000728	-0.00067	-0.000852	-0.000712	-0.000714	-0.000754	-0.000728
3404.36	-0.000763	-0.000707	-0.000714	-0.000638	-0.00061	-0.000572	-0.000678	-0.000658	-0.00069	-0.000666	-0.000729	-0.00075
3406.29	-0.00073	-0.000759	-0.000753	-0.00062	-0.000599	-0.00053	-0.000728	-0.000582	-0.000729	-0.000663	-0.000726	-0.000814
3408.22	-0.000663	-0.000763	-0.000783	-0.000669	-0.00064	-0.00055	-0.000713	-0.000621	-0.000722	-0.000629	-0.000698	-0.000801
3410.15	-0.000719	-0.0008	-0.000785	-0.000781	-0.000725	-0.000675	-0.000742	-0.000754	-0.000742	-0.000687	-0.000729	-0.000777
3412.08	-0.000776	-0.000788	-0.000738	-0.000833	-0.000764	-0.000699	-0.000748	-0.000743	-0.000736	-0.000765	-0.000725	-0.000686
3414	-0.000767	-0.000762	-0.000683	-0.000829	-0.000716	-0.000623	-0.000684	-0.000655	-0.000723	-0.000766	-0.0007	-0.000594
3415.93	-0.000876	-0.000868	-0.00078	-0.000907	-0.000736	-0.000705	-0.000712	-0.000732	-0.000826	-0.000832	-0.000794	-0.00072
3417.86	-0.001047	-0.000995	-0.000976	-0.001023	-0.000809	-0.0009	-0.000809	-0.000937	-0.000998	-0.000944	-0.000918	-0.000972
3419.79	-0.001116	-0.001042	-0.001105	-0.001073	-0.000855	-0.00101	-0.000934	-0.001056	-0.001107	-0.000994	-0.001001	-0.001151
3421.72	-0.001134	-0.001033	-0.001099	-0.001032	-0.000891	-0.00104	-0.000993	-0.001001	-0.001142	-0.00099	-0.001038	-0.00118
3423.65	-0.001073	-0.000951	-0.00097	-0.000916	-0.000878	-0.000941	-0.000936	-0.00081	-0.001074	-0.000908	-0.000999	-0.001049
3425.58	-0.000919	-0.000847	-0.000832	-0.000787	-0.000806	-0.000777	-0.000796	-0.000617	-0.000932	-0.000792	-0.000891	-0.00086
3427.51	-0.000883	-0.000892	-0.00085	-0.000799	-0.00084	-0.000794	-0.000728	-0.000682	-0.0009	-0.000793	-0.000904	-0.00085
3429.43	-0.00096	-0.00105	-0.000997	-0.000918	-0.000968	-0.000944	-0.000818	-0.000932	-0.000995	-0.000916	-0.001022	-0.001006
3431.36	-0.00104	-0.001131	-0.001089	-0.001024	-0.000973	-0.001021	-0.000949	-0.001114	-0.001084	-0.001028	-0.001076	-0.001108
3433.29	-0.001117	-0.001143	-0.001102	-0.001085	-0.000954	-0.000981	-0.001048	-0.001138	-0.001104	-0.001082	-0.001057	-0.001099
3435.22	-0.001174	-0.001104	-0.001078	-0.001093	-0.000928	-0.000888	-0.001038	-0.001033	-0.001068	-0.001061	-0.000959	-0.001042
3437.15	-0.001223	-0.001082	-0.001124	-0.001151	-0.00093	-0.000927	-0.000998	-0.001011	-0.001036	-0.001039	-0.000928	-0.00107
3439.08	-0.001107	-0.000998	-0.001088	-0.001063	-0.00086	-0.000922	-0.000842	-0.000877	-0.000912	-0.000953	-0.000849	-0.000967
3441.01	-0.001025	-0.000944	-0.001037	-0.001003	-0.00083	-0.00093	-0.000749	-0.000842	-0.000878	-0.000884	-0.000881	-0.000942
3442.94	-0.001134	-0.00107	-0.001164	-0.001178	-0.001003	-0.001131	-0.000986	-0.001161	-0.001099	-0.001017	-0.001131	-0.001195
3444.87	-0.001272	-0.001181	-0.001252	-0.001295	-0.001198	-0.001274	-0.001247	-0.001387	-0.001318	-0.00119	-0.001324	-0.00138
3446.79	-0.001381	-0.001244	-0.001271	-0.001294	-0.001344	-0.001283	-0.001335	-0.001359	-0.001406	-0.001286	-0.00136	-0.001406
3448.72	-0.001385	-0.001257	-0.001232	-0.001272	-0.001299	-0.001197	-0.001308	-0.001224	-0.001396	-0.00125	-0.001249	-0.001312
3450.65	-0.001316	-0.001241	-0.001174	-0.001243	-0.001182	-0.001076	-0.001204	-0.001094	-0.001285	-0.001168	-0.001163	-0.001152
3452.58	-0.001182	-0.001166	-0.001056	-0.001115	-0.001007	-0.000894	-0.000993	-0.000928	-0.001092	-0.001066	-0.001028	-0.000945
3454.51	-0.001163	-0.001178	-0.001079	-0.001139	-0.000944	-0.000907	-0.000984	-0.00104	-0.001091	-0.001071	-0.001053	-0.001008
3456.44	-0.001233	-0.001264	-0.001228	-0.001278	-0.001058	-0.001105	-0.001135	-0.001277	-0.00122	-0.001197	-0.001202	-0.001243
3458.37	-0.001255	-0.001246	-0.001282	-0.001242	-0.001125	-0.001161	-0.001163	-0.001232	-0.001275	-0.001224	-0.001215	-0.001316
3460.3	-0.001319	-0.001217	-0.001322	-0.001185	-0.001193	-0.00118	-0.001196	-0.001188	-0.001313	-0.001223	-0.001218	-0.001355
3462.22	-0.001371	-0.001223	-0.001323	-0.001174	-0.001238	-0.001225	-0.001228	-0.00125	-0.00132	-0.001208	-0.001258	-0.001374
3464.15	-0.001383	-0.001242	-0.001266	-0.001129	-0.001212	-0.001273	-0.00116	-0.001244	-0.00127	-0.001181	-0.001292	-0.00134
3466.08	-0.001348	-0.001223	-0.001179	-0.001154	-0.001133	-0.001276	-0.001062	-0.001175	-0.001204	-0.001166	-0.001235	-0.00126
3468.01	-0.001258	-0.001168	-0.001121	-0.001274	-0.001086	-0.001188	-0.001063	-0.001123	-0.001157	-0.001142	-0.001176	-0.001168
3469.94	-0.001291	-0.001228	-0.001205	-0.00143	-0.001201	-0.001211	-0.001195	-0.001226	-0.001247	-0.001239	-0.001266	-0.001259
3471.87	-0.001335	-0.001318	-0.001303	-0.00146	-0.001329	-0.001213	-0.001227	-0.001295	-0.001324	-0.001327	-0.001303	-0.001334
3473.8	-0.00127	-0.001267	-0.001241	-0.001317	-0.001248	-0.001063	-0.001081	-0.001154	-0.001233	-0.001224	-0.001189	-0.001214
3475.73	-0.001278	-0.001259	-0.001208	-0.001215	-0.001078	-0.001063	-0.001044	-0.001114	-0.001176	-0.001123	-0.001138	-0.001181
3477.66	-0.001386	-0.001353	-0.001293	-0.00127	-0.001035	-0.001243	-0.001167	-0.001227	-0.001226	-0.00117	-0.001235	-0.001309
3479.58	-0.00143	-0.001386	-0.001317	-0.001317	-0.001048	-0.00129	-0.001252	-0.001252	-0.00126	-0.001206	-0.001272	-0.001347
3481.51	-0.001429	-0.001368	-0.00131	-0.001294	-0.001125	-0.001265	-0.001282	-0.001234	-0.001311	-0.001221	-0.001268	-0.001338
3483.44	-0.001454	-0.00139	-0.001346	-0.001288	-0.001291	-0.001316	-0.001315	-0.001311	-0.001407	-0.001314	-0.001323	-0.001433
3485.37	-0.001386	-0.00132	-0.001287	-0.001237	-0.001332	-0.001232	-0.001241	-0.001287	-0.001369	-0.001303	-0.001256	-0.001369
3487.3	-0.001257	-0.00112	-0.001157	-0.001161	-0.001184	-0.00105	-0.001092	-0.001112	-0.00124	-0.001166	-0.001127	-0.001184
3489.23	-0.001214	-0.001061	-0.001136	-0.001205	-0.001075	-0.001021	-0.001048	-0.001105	-0.001196	-0.00114	-0.001134	-0.001177
3491.16	-0.001265	-0.001193	-0.001235	-0.001345	-0.001143	-0.001111	-0.001136	-0.001235	-0.001251	-0.001215	-0.001258	-0.001282
3493.09	-0.001273	-0.001238	-0.001236	-0.001321	-0.001138	-0.001071	-0.001154	-0.001164	-0.001251	-0.001178	-0.001235	-0.001205
3495.01	-0.0012	-0.001156	-0.001153	-0.001155	-0.001012	-0.000959	-0.000978	-0.000976	-0.0011	-0.001033	-0.00105	-0.001017
3496.94	-0.001154	-0.001106	-0.001143	-0.00109	-0.000902	-0.00096	-0.000881	-0.000976	-0.000979	-0.000936	-0.000968	-0.000973
3498.87	-0.00127	-0.001242	-0.001278	-0.001237	-0.000995	-0.00116	-0.001106	-0.001287	-0.001127	-0.001071	-0.001136	-0.001164
3500.8	-0.001327	-0.001319	-0.001327	-0.001305	-0.001109	-0.001283	-0.001228	-0.001387	-0.001253	-0.001223	-0.001216	-0.001283
3502.73	-0.001321	-0.001283	-0.00124	-0.001283	-0.001097	-0.001211	-0.001192	-0.001212	-0.001248	-0.00125	-0.001175	-0.001282
3504.66	-0.001421	-0.001321	-0.001296	-0.001379	-0.001198	-0.00124	-0.001312	-0.001204	-0.001332	-0.001322	-0.001312	-0.001418
3506.59	-0.001389	-0.001271	-0.001276	-0.001341	-0.001223	-0.001186	-0.00128	-0.001139	-0.001312	-0.00128	-0.001349	-0.001375
3508.52	-0.001269	-0.001195	-0.001178	-0.00117	-0.00116	-0.001092	-0.001117	-0.001067	-0.001202	-0.001135	-0.001256	-0.001228
3510.45	-0.001268	-0.001237	-0.001226	-0.001147	-0.001247	-0.0012	-0.001175	-0.001245	-0.001263	-0.001154	-0.001276	-0.001259
3512.37	-0.00132	-0.001323	-0.001282	-0.001226	-0.001388	-0.001322	-0.001296	-0.001454	-0.001381	-0.001277	-0.001308	-0.001317
3514.3	-0.001158	-0.00117	-0.001134	-0.001072	-0.00119	-0.001125	-0.001069	-0.001182	-0.001214	-0.00113	-0.00106	-0.001067
3516.23	-0.000987	-0.000908	-0.000952	-0.00095	-0.000753	-0.000773	-0.000748	-0.000744	-0.000953	-0.000854	-0.000817	-0.000771
3518.16	-0.001059	-0.000927	-0.001022	-0.001139	-0.00062	-0.000752	-0.000771	-0.000794	-0.000921	-0.000834	-0.000922	-0.000864
3520.09	-0.001107	-0.000998	-0.001084	-0.001181	-0.000656	-0.000813	-0.000776	-0.000875	-0.000873	-0.000853	-0.000966	-0.000947
3522.02	-0.00122	-0.0011	-0.001167	-0.001197	-0.000779	-0.000937	-0.00088	-0.000977	-0.000923	-0.00095	-0.001005	-0.001121
3523.95	-0.001392	-0.00128	-0.001347	-0.00136	-0.001066	-0.001199	-0.001178	-0.001273	-0.001189	-0.001218	-0.001199	-0.001442
3525.88	-0.001548	-0.001485	-0.001471	-0.001504	-0.001404	-0.001461	-0.001479	-0.001572	-0.001514	-0.001495	-0.001467	-0.001664
3527.8	-0.001495	-0.001445	-0.001358	-0.00135	-0.001465	-0.001448	-0.00144	-0.001446	-0.001574	-0.001471	-0.001444	-0.001498
3529.73	-0.001295	-0.001186	-0.001094	-0.001118	-0.001234	-0.001141	-0.001106	-0.001065	-0.001327	-0.001197	-0.001186	-0.001121
3531.66	-0.001248	-0.001175	-0.001056	-0.001157	-0.001178	-0.001081	-0.001057	-0.001078	-0.001205	-0.001115	-0.001166	-0.001076
3533.59	-0.001208	-0.001192	-0.001108	-0.001154	-0.001186	-0.001108	-0.00108	-0.001114	-0.001145	-0.001091	-0.001152	-0.001092
3535.52	-0.001184	-0.001196	-0.001156	-0.001147	-0.001142	-0.001088	-0.00112	-0.001083	-0.001151	-0.001106	-0.001141	-0.001137
3537.45	-0.001007	-0.001075	-0.001069	-0.001005	-0.000938	-0.000918	-0.000944	-0.00087	-0.001034	-0.001009	-0.000989	-0.001034
3539.38	-0.000763	-0.000832	-0.000897	-0.000797	-0.000609	-0.000652	-0.000625	-0.000604	-0.000749	-0.000716	-0.000727	-0.000811
3541.31	-0.000815	-0.000835	-0.000946	-0.000922	-0.000545	-0.000711	-0.000657	-0.000762	-0.000738	-0.000652	-0.000756	-0.000902
3543.23	-0.001082	-0.001081	-0.001186	-0.001275	-0.000801	-0.001017	-0.001001	-0.001186	-0.000986	-0.000899	-0.001041	-0.001201
3545.16	-0.001306	-0.001255	-0.001308	-0.001431	-0.001094	-0.001256	-0.00128	-0.001388	-0.00123	-0.001151	-0.001242	-0.001338
3547.09	-0.001453	-0.001297	-0.00131	-0.001383	-0.001317	-0.001341	-0.001356	-0.001374	-0.001406	-0.001313	-0.00133	-0.001358
3549.02	-0.001446	-0.001265	-0.001233	-0.001254	-0.001353	-0.001237	-0.001265	-0.001208	-0.001425	-0.001359	-0.001318	-0.001292
3550.95	-0.001263	-0.001127	-0.001074	-0.001066	-0.00117	-0.000998	-0.000996	-0.000935	-0.001255	-0.001207	-0.001155	-0.001113
3552.88	-0.00115	-0.001087	-0.001036	-0.000984	-0.001058	-0.000912	-0.000902	-0.000912	-0.001135	-0.001071	-0.001096	-0.001079
3554.81	-0.001185	-0.001199	-0.001117	-0.001053	-0.001084	-0.00106	-0.001029	-0.00105	-0.00117	-0.001098	-0.001162	-0.001168
3556.74	-0.001033	-0.001092	-0.001034	-0.000923	-0.000942	-0.000915	-0.000891	-0.000811	-0.000979	-0.000955	-0.000953	-0.000954
3558.67	-0.000578	-0.000594	-0.000631	-0.000471	-0.000387	-0.000244	-0.000312	-0.00013	-0.000385	-0.000443	-0.000373	-0.000313
3560.59	-0.000475	-0.00032	-0.000482	-0.000504	8.7e-05	6.8e-05	-3.3e-05	-3.5e-05	-8.3e-05	-0.000171	-0.000154	-0.000128
3562.52	-0.001023	-0.000736	-0.000986	-0.001208	-0.000222	-0.000571	-0.000614	-0.000955	-0.000621	-0.000671	-0.000748	-0.00087
3564.45	-0.001577	-0.001322	-0.001544	-0.001775	-0.000957	-0.001425	-0.001368	-0.001838	-0.001392	-0.001354	-0.001475	-0.001699
3566.38	-0.00181	-0.001693	-0.001778	-0.00185	-0.001645	-0.001963	-0.001867	-0.002135	-0.0019	-0.001778	-0.001879	-0.002075
3568.31	-0.001718	-0.001709	-0.001624	-0.001525	-0.001962	-0.001951	-0.001871	-0.00181	-0.001961	-0.001797	-0.001822	-0.001876
3570.24	-0.001279	-0.001341	-0.001131	-0.000956	-0.001711	-0.001339	-0.001304	-0.001015	-0.001514	-0.001383	-0.0013	-0.001186
3572.17	-0.000729	-0.000784	-0.000546	-0.000438	-0.001001	-0.000505	-0.000517	-0.000192	-0.000802	-0.000748	-0.00063	-0.000407
3574.1	-0.000747	-0.000711	-0.000536	-0.000646	-0.000647	-0.000406	-0.000409	-0.000303	-0.00066	-0.000616	-0.000598	-0.000479
3576.02	-0.001106	-0.001074	-0.001017	-0.001147	-0.00092	-0.000918	-0.000913	-0.001002	-0.001064	-0.001	-0.001051	-0.001094
3577.95	-0.000946	-0.000992	-0.00105	-0.001014	-0.000869	-0.000884	-0.000881	-0.00089	-0.000978	-0.000932	-0.000957	-0.001003
3579.88	-0.000472	-0.000432	-0.000608	-0.00048	-0.000286	-0.000245	-0.000327	-0.000143	-0.000387	-0.000352	-0.000345	-0.000353
3581.81	-0.000492	-0.000277	-0.000512	-0.000511	-4e-06	8e-06	-0.000181	-0.000168	-0.00024	-0.000137	-0.000216	-0.000277
3583.74	-0.000965	-0.00076	-0.00095	-0.001074	-0.000422	-0.00053	-0.000707	-0.000998	-0.000719	-0.000615	-0.000759	-0.00089
3585.67	-0.00127	-0.001145	-0.001249	-0.001325	-0.000924	-0.001065	-0.00113	-0.001459	-0.001134	-0.001079	-0.001191	-0.001289
3587.6	-0.001298	-0.001219	-0.001234	-0.001234	-0.00117	-0.001285	-0.001232	-0.001363	-0.001294	-0.001257	-0.001252	-0.001267
3589.53	-0.001139	-0.001119	-0.00108	-0.001048	-0.001191	-0.001268	-0.00112	-0.001048	-0.001265	-0.001236	-0.001123	-0.001056
3591.46	-0.000782	-0.000832	-0.000758	-0.000713	-0.000899	-0.00091	-0.000704	-0.000526	-0.000936	-0.000896	-0.000779	-0.000648
3593.38	-0.000557	-0.000561	-0.000469	-0.000533	-0.000536	-0.000475	-0.000347	-0.000192	-0.00058	-0.000493	-0.000451	-0.000368
3595.31	-0.000934	-0.000865	-0.000792	-0.000953	-0.000793	-0.000739	-0.000683	-0.000834	-0.000898	-0.00074	-0.000843	-0.000857
3597.24	-0.001225	-0.001148	-0.001133	-0.001154	-0.001182	-0.001107	-0.001054	-0.001307	-0.001245	-0.001092	-0.001225	-0.001259
3599.17	-0.00093	-0.000826	-0.000864	-0.000724	-0.000948	-0.000778	-0.000788	-0.000786	-0.000968	-0.000857	-0.000874	-0.000894
3601.1	-0.000519	-0.000374	-0.000432	-0.000337	-0.00043	-0.000244	-0.000328	-0.000101	-0.000499	-0.000422	-0.000338	-0.000362
3603.03	-0.000481	-0.000355	-0.000433	-0.000473	-0.000235	-0.000185	-0.000224	-0.000137	-0.000373	-0.000375	-0.000303	-0.000337
3604.96	-0.000463	-0.000437	-0.000528	-0.00058	-0.000127	-0.000239	-0.000253	-0.000301	-0.000277	-0.000375	-0.000323	-0.000397
3606.89	-0.000527	-0.000494	-0.000597	-0.0007	-0.000128	-0.000297	-0.000388	-0.000487	-0.000278	-0.000391	-0.000398	-0.000484
3608.81	-0.000812	-0.000781	-0.000957	-0.001057	-0.000491	-0.00065	-0.000774	-0.001009	-0.000663	-0.00074	-0.000828	-0.000909
3610.74	-0.000724	-0.000767	-0.000959	-0.000927	-0.000617	-0.000639	-0.000773	-0.000879	-0.000712	-0.000766	-0.000817	-0.000905
3612.67	-0.000506	-0.0005	-0.000588	-0.000524	-0.000437	-0.000332	-0.000394	-0.000292	-0.000487	-0.000467	-0.000461	-0.0005
3614.6	-0.000787	-0.000665	-0.000681	-0.000656	-0.000632	-0.000572	-0.000515	-0.000531	-0.000792	-0.000633	-0.000664	-0.000672
3616.53	-0.00123	-0.001097	-0.001048	-0.000979	-0.001107	-0.001155	-0.001038	-0.001231	-0.001325	-0.001097	-0.001161	-0.001184
3618.46	-0.001201	-0.001123	-0.00101	-0.000848	-0.001243	-0.001261	-0.001157	-0.001249	-0.001356	-0.001164	-0.001189	-0.001168
3620.39	-0.000646	-0.000594	-0.000533	-0.000364	-0.000811	-0.000691	-0.000599	-0.000481	-0.000736	-0.000687	-0.00062	-0.000488
3622.32	-7.8e-05	8.8e-05	8.4e-05	7.7e-05	-1.4e-05	9.3e-05	0.000204	0.000495	3.4e-05	2.3e-05	0.000136	0.000302
3624.25	-0.000176	8.9e-05	-1e-06	-0.000224	0.000173	0.000153	0.000292	0.000414	7.9e-05	7.5e-05	0.000104	0.000235
3626.17	-0.00065	-0.000385	-0.000542	-0.000867	-0.000194	-0.000358	-0.000262	-0.000425	-0.000431	-0.000375	-0.000463	-0.000444
3628.1	-0.001173	-0.001025	-0.001162	-0.001402	-0.000879	-0.001099	-0.001115	-0.001412	-0.00119	-0.001076	-0.001176	-0.001322
3630.03	-0.00121	-0.001231	-0.001261	-0.001247	-0.001253	-0.001369	-0.001422	-0.001576	-0.001401	-0.001298	-0.001333	-0.001544
3631.96	-0.000787	-0.000916	-0.000828	-0.000604	-0.001065	-0.000967	-0.001017	-0.000891	-0.000997	-0.000953	-0.000909	-0.001035
3633.89	-0.000255	-0.000354	-0.000251	2.8e-05	-0.000484	-0.000283	-0.000346	1.9e-05	-0.000347	-0.000338	-0.000253	-0.000296
3635.82	-0.000233	-0.000168	-7.4e-05	3.2e-05	-0.000194	-6.7e-05	-0.000123	0.0002	-0.000182	-9.3e-05	-0.000109	-8.9e-05
3637.75	-0.000458	-0.000454	-0.000495	-0.000439	-0.00047	-0.00033	-0.000393	-0.000399	-0.000414	-0.000409	-0.000461	-0.000447
3639.68	-1.3e-05	-6e-05	-0.000163	-6.3e-05	-3.1e-05	0.000174	4.7e-05	0.000163	0.000121	-5e-06	5.7e-05	5.5e-05
3641.6	0.000377	0.000443	0.000289	0.000299	0.00064	0.000842	0.000696	0.00092	0.000718	0.000512	0.000611	0.00071
3643.53	0.000233	0.000467	0.000139	-1.6e-05	0.000751	0.000824	0.000786	0.000656	0.000693	0.000516	0.000523	0.0005
3645.46	-0.00058	-0.000206	-0.000639	-0.000931	3.3e-05	-0.000141	0	-0.000635	-0.000249	-0.00029	-0.00044	-0.000575
3647.39	-0.001151	-0.000893	-0.001294	-0.001447	-0.000812	-0.001182	-0.000906	-0.001695	-0.001138	-0.001091	-0.001276	-0.001456
3649.32	-0.001145	-0.001069	-0.001172	-0.001181	-0.001151	-0.001429	-0.001207	-0.001658	-0.001345	-0.001233	-0.001322	-0.001449
3651.25	-0.00097	-0.001002	-0.000837	-0.000738	-0.001157	-0.001207	-0.001162	-0.001199	-0.001237	-0.001116	-0.001081	-0.001075
3653.18	-0.000483	-0.000541	-0.000247	-8.4e-05	-0.00065	-0.000507	-0.00067	-0.000225	-0.000677	-0.000582	-0.000471	-0.000336
3655.11	-0.000201	-0.000177	6.5e-05	0.000129	-0.000236	1.4e-05	-0.00023	0.000306	-0.000274	-0.000171	-0.000116	5.5e-05
3657.04	-0.000384	-0.000284	-0.000226	-0.000206	-0.0004	-0.00024	-0.000336	-0.000139	-0.000447	-0.000313	-0.000334	-0.000348
3658.96	-0.000471	-0.000442	-0.000496	-0.000353	-0.000599	-0.000564	-0.000487	-0.000446	-0.000603	-0.000512	-0.000539	-0.000572
3660.89	7.8e-05	-5.9e-05	-0.000127	0.000162	-0.000141	-0.00011	4.4e-05	0.000221	2e-06	-5.2e-05	6.3e-05	4.5e-05
3662.82	0.000521	0.000447	0.000505	0.000578	0.000535	0.00064	0.000719	0.000998	0.000694	0.000583	0.000771	0.00074
3664.75	0.000114	0.00019	0.000153	-3.1e-05	0.000384	0.000458	0.000426	0.000351	0.000367	0.000273	0.000344	0.000335
3666.68	-3.4e-05	3e-06	-0.000235	-0.000338	0.000223	0.00027	0.000141	-0.000129	0.000169	3.9e-05	4.3e-05	-4.6e-05
3668.61	-1.3e-05	0.000112	-8.2e-05	-0.0002	0.000359	0.000366	0.000216	7.6e-05	0.000222	0.000171	0.000139	4.6e-05
3670.54	-0.000519	-0.000282	-0.00049	-0.000651	-5e-05	-0.00024	-0.000313	-0.000497	-0.000334	-0.000341	-0.000409	-0.000458
3672.47	-0.00078	-0.000597	-0.000798	-0.000884	-0.000467	-0.000778	-0.000753	-0.000891	-0.000752	-0.00072	-0.000788	-0.000818
3674.39	-0.00075	-0.000636	-0.000743	-0.000783	-0.000671	-0.000898	-0.000833	-0.000858	-0.000858	-0.000765	-0.000821	-0.00079
3676.32	-0.000636	-0.000563	-0.000542	-0.000579	-0.00083	-0.000799	-0.000814	-0.000756	-0.00084	-0.000677	-0.000774	-0.000691
3678.25	-0.000472	-0.000499	-0.000462	-0.000331	-0.00094	-0.000666	-0.000732	-0.000634	-0.00079	-0.000624	-0.000717	-0.000577
3680.18	0.000317	0.000159	0.000219	0.000617	-0.00021	0.000208	0.000169	0.00051	9.5e-05	0.000143	0.000213	0.000304
3682.11	0.000766	0.000717	0.00094	0.00117	0.000685	0.00104	0.001065	0.001542	0.000884	0.000892	0.00103	0.001126
3684.04	0.000309	0.000362	0.000403	0.00039	0.000626	0.000655	0.000744	0.000822	0.000557	0.000499	0.000574	0.000611
3685.97	-0.000122	-4.3e-05	-0.000198	-0.000295	0.000272	6.1e-05	0.000154	-0.000118	2.7e-05	1.3e-05	-1e-06	-4.8e-05
3687.9	-0.000538	-0.000437	-0.000656	-0.000792	-0.000298	-0.000584	-0.000498	-0.000962	-0.000576	-0.000527	-0.000613	-0.000629
3689.83	-0.000611	-0.000538	-0.000692	-0.000754	-0.000685	-0.000924	-0.000831	-0.001177	-0.000839	-0.000739	-0.000819	-0.000798
3691.75	-0.000379	-0.00034	-0.000365	-0.000275	-0.000644	-0.000776	-0.00066	-0.000717	-0.000678	-0.000559	-0.000541	-0.00046
3693.68	0.000157	0.000151	0.00025	0.000447	-7.2e-05	-6.9e-05	5.2e-05	0.000296	-2.3e-05	6.7e-05	0.000188	0.0003
3695.61	0.000333	0.000389	0.000581	0.000658	0.000382	0.000477	0.000538	0.000865	0.000383	0.000489	0.000569	0.000698
3697.54	-3e-05	8.7e-05	0.000119	0.00014	0.000148	0.000235	0.000247	0.000276	9.3e-05	0.000182	0.000141	0.000217
3699.47	-0.00023	-0.000153	-0.000258	-0.000174	-0.000185	-8.7e-05	-9.4e-05	-0.000241	-0.000154	-0.000113	-0.000208	-0.000193
3701.4	-4.1e-05	-7.4e-05	-0.000179	-5.8e-05	-0.000192	-3.5e-05	-8.7e-05	-0.000103	-3e-05	-6e-05	-0.000105	-0.000126
3703.33	0.000344	0.000274	0.000248	0.000323	0.000251	0.000424	0.000303	0.000462	0.000382	0.000323	0.000357	0.000326
3705.26	0.000515	0.000508	0.000496	0.000402	0.000743	0.000805	0.000648	0.000725	0.000672	0.000603	0.000639	0.000602
3707.18	0.000238	0.000322	0.000209	-3.2e-05	0.000669	0.000565	0.000476	0.000302	0.000447	0.000401	0.000355	0.000245
3709.11	-0.000298	-0.000157	-0.000373	-0.000604	6.4e-05	-0.000176	-0.000175	-0.000579	-0.000122	-0.000186	-0.000322	-0.000485
3711.04	-0.000528	-0.000434	-0.000666	-0.000709	-0.000512	-0.000718	-0.000662	-0.001012	-0.000484	-0.000584	-0.000713	-0.000852
3712.97	-0.000277	-0.000295	-0.000419	-0.000249	-0.00059	-0.000599	-0.000562	-0.000529	-0.000364	-0.000454	-0.000461	-0.000485
3714.9	0.000161	6.9e-05	0.000135	0.000413	-0.000153	-1e-05	-3.6e-05	0.000385	8e-05	5.6e-05	0.000156	0.000255
3716.83	0.000408	0.000368	0.000521	0.000703	0.000379	0.00059	0.000538	0.000922	0.000435	0.000508	0.000614	0.000782
3718.76	0.000302	0.000338	0.000411	0.000402	0.000472	0.000673	0.000606	0.000631	0.00039	0.00056	0.000561	0.000653
3720.69	-7.4e-05	-1.4e-05	-1.9e-05	-0.000144	0.000104	0.000172	0.000142	-0.000158	-4.9e-05	0.000186	6.3e-05	6.5e-05
3722.61	-0.000207	-0.000192	-0.000272	-0.000346	-0.000158	-0.000202	-0.000199	-0.00063	-0.0003	-0.000151	-0.000273	-0.000277
3724.54	5e-06	2e-06	-0.000104	-7.2e-05	-0.000111	-8.7e-05	-7.8e-05	-0.00029	-0.000164	-9.9e-05	-0.000116	-6.7e-05
3726.47	0.000314	0.000267	0.00015	0.00029	0.000129	0.000282	0.000288	0.000404	0.000163	0.000117	0.00028	0.00038
3728.4	0.0006	0.000526	0.000479	0.000542	0.000663	0.000705	0.000706	0.001081	0.000681	0.000504	0.000739	0.000797
3730.33	0.000308	0.000311	0.000256	4.1e-05	0.000702	0.000602	0.000556	0.000675	0.000623	0.000426	0.000463	0.000441
3732.26	-0.000215	-0.000194	-0.000307	-0.000603	0.000171	-2.4e-05	-0.000128	-0.000355	8.8e-05	-3.1e-05	-0.000254	-0.000406
3734.19	-0.000625	-0.000603	-0.000728	-0.000855	-0.000434	-0.000681	-0.000727	-0.001092	-0.000498	-0.00055	-0.000853	-0.001014
3736.12	-0.000237	-0.000327	-0.000501	-0.00023	-0.000422	-0.000493	-0.000454	-0.000683	-0.000319	-0.000429	-0.000545	-0.000731
3738.05	0.000349	0.000323	0.000347	0.000625	0.00011	0.000244	0.000342	0.000545	0.000281	0.000242	0.00032	0.000193
3739.97	0.000335	0.000398	0.000406	0.000524	0.000261	0.000442	0.000585	0.000725	0.000369	0.000305	0.000495	0.000465
3741.9	0.00038	0.000424	0.000294	0.00032	0.000475	0.000516	0.000652	0.000621	0.000514	0.000384	0.000539	0.000544
3743.83	0.000186	0.00027	9.6e-05	-6.2e-05	0.000468	0.000363	0.000485	0.000222	0.000413	0.000302	0.000329	0.000349
3745.76	-0.000161	-4.7e-05	-0.000256	-0.000491	0.000112	-0.000133	4.9e-05	-0.000411	1.9e-05	-5.3e-05	-0.000127	-0.000209
3747.69	-0.000399	-0.000327	-0.000472	-0.000632	-0.000265	-0.00056	-0.000347	-0.000779	-0.000362	-0.000411	-0.00051	-0.000647
3749.62	-0.000268	-0.000321	-0.000286	-0.000309	-0.000388	-0.000551	-0.000449	-0.000541	-0.000389	-0.000434	-0.000453	-0.000619
3751.55	-0.000208	-0.000266	6e-06	3e-06	-0.000444	-0.000392	-0.000455	-0.000168	-0.000397	-0.000348	-0.00031	-0.000376
3753.48	-0.000171	-0.000245	-8e-06	0.000145	-0.0005	-0.000249	-0.000439	-0.000141	-0.000404	-0.000351	-0.000289	-0.000252
3755.4	0.000116	3.1e-05	0.000243	0.00049	-0.000165	9.4e-05	-0.000113	0.000252	-6.8e-05	-3.2e-05	5.7e-05	0.000177
3757.33	0.00014	0.000153	0.000332	0.000489	0.000124	0.000204	8.1e-05	0.000355	0.000132	0.000163	0.000232	0.000332
3759.26	-7.9e-05	9e-06	4.5e-05	0.000155	-1e-06	-7.3e-05	-2.7e-05	-4.4e-05	-3e-05	1e-06	-4.5e-05	8e-06
3761.19	-1.3e-05	0	-4.3e-05	0.000138	-2.2e-05	-0.000122	2.3e-05	-6.5e-05	1.7e-05	-3.1e-05	-4.3e-05	-3.6e-05
3763.12	0.000264	0.000271	0.000294	0.00041	0.000272	0.000244	0.000341	0.000464	0.000354	0.000307	0.000385	0.000314
3765.05	0.000135	0.000221	0.000265	0.000179	0.000242	0.00026	0.00028	0.000363	0.000223	0.000248	0.000294	0.000229
3766.98	-0.000203	-8.9e-05	-0.000101	-0.000295	-0.000122	-0.000127	-0.000178	-0.000268	-0.00021	-0.000168	-0.000179	-0.00022
3768.91	-0.000299	-0.000268	-0.000307	-0.000406	-0.000411	-0.000403	-0.000472	-0.000524	-0.000448	-0.000405	-0.000417	-0.000383
3770.84	2.6e-05	-4.4e-05	-4.5e-05	4.1e-05	-0.000204	-0.000156	-0.000197	-8e-05	-0.00016	-0.000114	-0.000114	-3.7e-05
3772.76	0.000228	0.000172	0.000279	0.000347	0.000107	0.00017	0.000206	0.000386	0.000137	0.000212	0.000181	0.000299
3774.69	0.000156	0.000127	0.000201	0.000239	0.00018	0.000238	0.00025	0.000343	0.00015	0.000187	0.000186	0.000254
3776.62	7e-05	8.5e-05	0.0001	0.000133	0.00021	0.000251	0.000174	0.000216	0.000132	0.000137	0.000169	0.000142
3778.55	-0.000112	-6.6e-05	-0.000104	-0.000124	5.6e-05	5.6e-05	8e-06	-0.000152	-4.6e-05	-7.2e-05	-5.6e-05	-0.000122
3780.48	-0.000127	-0.000109	-0.000175	-0.000181	-7.2e-05	-8e-05	-0.000109	-0.000301	-0.000124	-0.000139	-0.000145	-0.000248
3782.41	-2.9e-05	-3.8e-05	-9.5e-05	-3.6e-05	-7.9e-05	-8e-05	-0.000117	-0.000137	-9.5e-05	-5.7e-05	-7.9e-05	-0.00016
3784.34	0.0001	5.5e-05	5.5e-05	0.000145	1.5e-05	3e-06	-5.1e-05	0.000111	1.8e-05	5.8e-05	5.8e-05	2e-06
3786.27	8.6e-05	3e-05	8.5e-05	0.00014	-3.9e-05	-8e-06	-8.5e-05	0.000167	1.7e-05	2.6e-05	3.1e-05	5.3e-05
3788.19	0.00016	7.5e-05	5.3e-05	0.000173	-4.5e-05	3e-05	-5e-06	0.000156	0.000124	5.9e-05	5.6e-05	0.000108
[truncated: 110 more rows]
