# Supplementary material for: Fourier Transform Infrared with Attenuated Total Reflectance Applied to the Discrimination of Freshwater Planktonic Coccoid Green Microalgae
Source: PLoS One. 2014 Dec 26;9(12):e114458. doi: 10.1371/journal.pone.0114458 (PMC4277285; doi:10.1371/journal.pone.0114458)
Supplement: S13 Data — Raw data and its 9-point first derivative presented in .xlsx file for strain Selenastrum gracile (350). (XLSX) [file pone.0114458.s015.xlsx]

## Sheet: FTIR raw
	350_1.1	350_1.2	350_1.3	350_1.4	350_2.1	350_2.2	350_2.3	350_2.4	350_3.1	350_3.2	350_3.3	350_3.4
628.794	0.857052	0.833454	0.804154	0.753961	1.088	0.721049	0.719809	0.735564	0.832492	0.751822	0.827008	0.723837
630.723	0.844608	0.835529	0.804306	0.782705	1.18447	0.75033	0.761606	0.7252	0.866438	0.788272	0.806391	0.736803
632.652	0.83275	0.824499	0.831873	0.797495	1.21456	0.758222	0.757485	0.726745	0.891952	0.796272	0.786559	0.754964
634.58	0.828049	0.816623	0.831855	0.805244	1.21705	0.747222	0.735527	0.728506	0.897383	0.808666	0.775636	0.75549
636.509	0.841174	0.823312	0.823392	0.811397	1.27239	0.755712	0.738805	0.737954	0.88151	0.82385	0.792335	0.77016
638.438	0.869302	0.833132	0.82297	0.802333	1.3219	0.749403	0.728561	0.747887	0.868145	0.830644	0.81337	0.793764
640.367	0.892311	0.834841	0.831315	0.811114	1.36811	0.757675	0.734816	0.758576	0.870771	0.829624	0.825329	0.803067
642.296	0.89789	0.858624	0.84914	0.819832	1.3758	0.779682	0.761057	0.774158	0.880058	0.831969	0.832832	0.81548
644.225	0.89953	0.869595	0.842866	0.823773	1.37671	0.780769	0.767868	0.779352	0.885656	0.834177	0.826766	0.823618
646.153	0.911505	0.867847	0.842444	0.829168	1.45378	0.780102	0.77004	0.767027	0.888632	0.853166	0.835961	0.824882
648.082	0.916667	0.872597	0.852815	0.832131	1.47595	0.781657	0.774569	0.771006	0.888434	0.859123	0.846911	0.832752
650.011	0.91717	0.881778	0.856132	0.837964	1.48165	0.787496	0.779544	0.779391	0.894067	0.847678	0.836189	0.836644
651.94	0.918124	0.879262	0.855078	0.842176	1.54782	0.791903	0.782879	0.780886	0.895797	0.852556	0.830604	0.836325
653.869	0.919406	0.875474	0.858959	0.839832	1.54912	0.797734	0.780902	0.782425	0.899902	0.856619	0.833475	0.838467
655.797	0.918064	0.879139	0.866354	0.841028	1.55767	0.803813	0.781457	0.787766	0.903708	0.860919	0.838089	0.840217
657.726	0.924815	0.883095	0.867785	0.848818	1.60824	0.80616	0.78579	0.790187	0.903423	0.867343	0.843093	0.84717
659.655	0.931751	0.889392	0.864746	0.852662	1.62873	0.810334	0.785024	0.788816	0.909246	0.871002	0.842025	0.854145
661.584	0.932118	0.890935	0.866069	0.857006	1.63623	0.81503	0.784765	0.795927	0.913836	0.871424	0.843639	0.856797
663.513	0.938403	0.889678	0.869234	0.858921	1.6657	0.81554	0.786489	0.79799	0.90959	0.870941	0.845778	0.856892
665.442	0.947953	0.89584	0.875096	0.86304	1.69743	0.82021	0.79224	0.800685	0.911891	0.878624	0.850137	0.860037
667.37	0.945775	0.899202	0.8751	0.863248	1.68196	0.818867	0.792827	0.801673	0.918339	0.884942	0.851052	0.859251
669.299	0.931383	0.887796	0.86534	0.851278	1.64689	0.80524	0.783997	0.791577	0.909655	0.873226	0.840958	0.849988
671.228	0.932822	0.884424	0.867783	0.851981	1.67265	0.808482	0.786687	0.792209	0.90494	0.869891	0.840156	0.852583
673.157	0.931586	0.881597	0.866994	0.849684	1.69197	0.808882	0.785503	0.790436	0.902803	0.86702	0.837145	0.852155
675.086	0.92667	0.877203	0.861278	0.844637	1.69706	0.80373	0.779388	0.785256	0.898623	0.861839	0.832544	0.848492
677.014	0.922603	0.872456	0.855592	0.840152	1.68787	0.798491	0.774216	0.781055	0.894013	0.856271	0.828927	0.842992
678.943	0.916971	0.869672	0.850986	0.834971	1.66841	0.79461	0.770078	0.776284	0.890026	0.851123	0.823453	0.837247
680.872	0.912979	0.865743	0.84556	0.832023	1.67077	0.788717	0.766204	0.770191	0.883945	0.845959	0.818443	0.833607
682.801	0.909617	0.859836	0.840025	0.828236	1.68225	0.783438	0.762708	0.766312	0.879051	0.842039	0.815289	0.830487
684.73	0.905251	0.855153	0.836696	0.824188	1.68492	0.780371	0.759668	0.764858	0.875611	0.839475	0.812292	0.826886
686.658	0.903516	0.853624	0.834342	0.82196	1.68691	0.779973	0.757316	0.763008	0.873308	0.836908	0.810816	0.825057
688.587	0.902032	0.854012	0.833529	0.820728	1.67567	0.779242	0.75579	0.760921	0.873005	0.835385	0.809578	0.824069
690.516	0.900818	0.852847	0.8337	0.821644	1.66593	0.778104	0.756537	0.76131	0.871666	0.834999	0.809144	0.822843
692.445	0.902349	0.855326	0.834497	0.82292	1.67816	0.780474	0.758806	0.763996	0.872477	0.837229	0.810355	0.824546
694.374	0.907208	0.860241	0.839375	0.825472	1.68782	0.78381	0.763542	0.768244	0.876063	0.840388	0.81436	0.82753
696.303	0.911956	0.864251	0.844874	0.829975	1.69429	0.788095	0.767332	0.773389	0.880833	0.843729	0.818447	0.831236
698.231	0.913984	0.866549	0.848376	0.833355	1.70482	0.791708	0.769365	0.776233	0.883606	0.846898	0.820729	0.834481
700.16	0.914032	0.86574	0.848703	0.834556	1.70331	0.79287	0.770343	0.77598	0.884058	0.84684	0.820394	0.834063
702.089	0.911771	0.862325	0.844819	0.831722	1.70819	0.789532	0.76809	0.773792	0.881536	0.84371	0.816204	0.830699
704.018	0.905392	0.856574	0.839115	0.826191	1.70952	0.783296	0.762974	0.768768	0.874763	0.837491	0.811526	0.824761
705.947	0.897124	0.850046	0.83222	0.819221	1.69232	0.777305	0.75585	0.761249	0.867616	0.829655	0.804896	0.817022
707.875	0.89024	0.842717	0.825006	0.811537	1.6853	0.770739	0.749166	0.75385	0.859387	0.822618	0.797156	0.810898
709.804	0.883202	0.834786	0.818036	0.804721	1.68189	0.764095	0.74306	0.74729	0.851581	0.816361	0.790075	0.804588
711.733	0.875806	0.827969	0.812239	0.798616	1.67651	0.757944	0.737413	0.741513	0.844952	0.810066	0.783694	0.797544
713.662	0.870384	0.822615	0.807155	0.793332	1.67378	0.753004	0.732692	0.736719	0.838814	0.804494	0.779118	0.792294
715.591	0.866982	0.818896	0.802338	0.789169	1.67218	0.749386	0.728705	0.733031	0.835079	0.801258	0.776278	0.789046
717.52	0.865976	0.817107	0.800152	0.787061	1.67368	0.747908	0.7269	0.731226	0.834385	0.800192	0.775009	0.787407
719.448	0.86266	0.812564	0.796974	0.783579	1.6702	0.745509	0.72401	0.728409	0.832218	0.797082	0.772564	0.784412
721.377	0.852491	0.804492	0.788093	0.775372	1.66203	0.736837	0.716388	0.720344	0.8232	0.788635	0.764354	0.776439
723.306	0.839653	0.792474	0.77567	0.76357	1.64853	0.72486	0.705821	0.708359	0.809505	0.776972	0.751985	0.765098
725.235	0.825605	0.77799	0.762137	0.749883	1.63695	0.71165	0.692781	0.694606	0.795748	0.763852	0.738583	0.751813
727.164	0.811459	0.764929	0.748813	0.736533	1.62844	0.698535	0.678933	0.682393	0.783038	0.750925	0.725496	0.738345
729.092	0.798567	0.752818	0.73672	0.724608	1.61619	0.687323	0.667404	0.671315	0.770861	0.738501	0.713651	0.72689
731.021	0.787878	0.74289	0.72609	0.714394	1.60637	0.677309	0.65827	0.661988	0.76015	0.728635	0.703972	0.716644
732.95	0.780007	0.73554	0.718331	0.706848	1.60288	0.670118	0.651282	0.65541	0.751892	0.721225	0.697265	0.709717
734.879	0.77534	0.731255	0.71375	0.702736	1.59902	0.666246	0.6469	0.651237	0.747585	0.716955	0.692833	0.705362
736.808	0.773409	0.729455	0.711601	0.700507	1.60359	0.664812	0.645259	0.649427	0.746203	0.715373	0.690662	0.702767
738.737	0.772258	0.727579	0.710664	0.698468	1.60545	0.664196	0.644392	0.647981	0.744743	0.713066	0.689241	0.70127
740.665	0.769026	0.72376	0.707424	0.69502	1.59813	0.660733	0.641242	0.645044	0.74139	0.709514	0.685755	0.697714
742.594	0.761867	0.717598	0.700813	0.688709	1.59181	0.653981	0.635802	0.639324	0.734178	0.703156	0.679087	0.691808
744.523	0.752657	0.709477	0.692336	0.680408	1.58396	0.645494	0.627958	0.631303	0.724392	0.694428	0.670865	0.683569
746.452	0.741328	0.69864	0.681762	0.670141	1.57684	0.635513	0.618136	0.621557	0.713447	0.684219	0.660919	0.672947
748.381	0.729867	0.687691	0.671213	0.659709	1.56431	0.625549	0.607778	0.611467	0.702538	0.673399	0.650243	0.662706
750.309	0.721142	0.679226	0.662641	0.651174	1.55664	0.616866	0.599148	0.603085	0.693114	0.66392	0.64144	0.654488
752.238	0.714768	0.672391	0.656099	0.644164	1.55134	0.610179	0.592677	0.596624	0.685742	0.657063	0.634314	0.647187
754.167	0.709912	0.667757	0.651452	0.639379	1.54855	0.60559	0.588286	0.591973	0.68056	0.652307	0.628757	0.641568
756.096	0.706305	0.664421	0.648105	0.636681	1.54624	0.602607	0.585442	0.58894	0.676279	0.64842	0.625135	0.637906
758.025	0.702334	0.659853	0.64421	0.633147	1.5378	0.599303	0.581818	0.585822	0.671702	0.643482	0.62151	0.633412
759.954	0.697373	0.655508	0.640423	0.629209	1.53315	0.595316	0.578317	0.582363	0.666846	0.638881	0.616975	0.629133
761.882	0.694152	0.652387	0.637502	0.626629	1.53275	0.592217	0.57591	0.579556	0.663873	0.635812	0.613697	0.625807
763.811	0.691904	0.650071	0.634988	0.624495	1.53391	0.59035	0.574153	0.577241	0.661404	0.632864	0.611208	0.622981
765.74	0.688306	0.646811	0.631426	0.621088	1.53055	0.587042	0.570744	0.573637	0.656533	0.629005	0.607839	0.619486
767.669	0.681946	0.640383	0.625161	0.614979	1.52358	0.580756	0.565168	0.567884	0.650096	0.623145	0.602348	0.613741
769.598	0.67306	0.631903	0.617771	0.607159	1.51198	0.5732	0.557633	0.560542	0.642383	0.615469	0.594679	0.605866
771.526	0.664035	0.623355	0.609441	0.599168	1.50396	0.565177	0.549401	0.553302	0.633922	0.607167	0.587024	0.597875
773.455	0.656032	0.615583	0.601341	0.591676	1.50006	0.557797	0.542796	0.546549	0.62667	0.600412	0.580824	0.591859
775.384	0.647997	0.608582	0.59458	0.58487	1.49402	0.551461	0.536702	0.539647	0.620692	0.594809	0.575203	0.586689
777.313	0.640388	0.602193	0.587959	0.578454	1.4879	0.545475	0.530682	0.533489	0.614229	0.588512	0.569252	0.581256
779.242	0.634179	0.596277	0.581855	0.572671	1.48423	0.540225	0.525555	0.528605	0.608552	0.583131	0.563931	0.57588
781.17	0.627898	0.590325	0.576683	0.567184	1.48154	0.535029	0.520671	0.523737	0.603656	0.578428	0.559095	0.570858
783.099	0.622281	0.585452	0.57188	0.562115	1.47725	0.530368	0.516167	0.519126	0.598838	0.573944	0.554869	0.566835
785.028	0.617901	0.580621	0.567644	0.55776	1.47251	0.526665	0.5125	0.515476	0.595057	0.570294	0.551901	0.563973
786.957	0.614361	0.576862	0.563894	0.554518	1.46839	0.523593	0.51005	0.513134	0.592536	0.567909	0.550035	0.561329
788.886	0.612194	0.575761	0.561622	0.552691	1.46813	0.522237	0.508749	0.511954	0.591164	0.567328	0.549165	0.559834
790.815	0.611299	0.575208	0.561048	0.552234	1.46704	0.522171	0.508101	0.511659	0.591502	0.56821	0.549536	0.559666
792.743	0.611596	0.57488	0.561112	0.552253	1.46898	0.522628	0.50832	0.511842	0.59263	0.569587	0.550806	0.559992
794.672	0.611819	0.574647	0.560818	0.551409	1.47123	0.522703	0.508272	0.511409	0.593074	0.570281	0.551195	0.560268
796.601	0.609121	0.572372	0.558223	0.54891	1.46635	0.521075	0.506316	0.509457	0.591579	0.568735	0.549295	0.558634
798.53	0.602985	0.566685	0.553136	0.543667	1.46224	0.516302	0.501839	0.50495	0.586787	0.563813	0.544839	0.554033
800.459	0.594776	0.55927	0.546256	0.536924	1.45449	0.5095	0.495715	0.498566	0.579689	0.556892	0.538594	0.547782
802.387	0.586898	0.552716	0.539595	0.530749	1.44849	0.503321	0.48992	0.492794	0.572807	0.550234	0.532434	0.541499
804.316	0.582301	0.548505	0.535646	0.527008	1.4458	0.49931	0.486113	0.488979	0.568057	0.546288	0.528163	0.536792
806.245	0.580839	0.546811	0.534147	0.525698	1.44465	0.497885	0.484827	0.487649	0.565478	0.544573	0.52639	0.535021
808.174	0.580563	0.546805	0.534282	0.525688	1.44522	0.498134	0.485406	0.488321	0.564811	0.543782	0.525909	0.535034
810.103	0.580579	0.546804	0.534805	0.526655	1.44489	0.499015	0.486265	0.489289	0.564834	0.543656	0.526054	0.535281
812.032	0.579551	0.545806	0.534128	0.525963	1.44481	0.498741	0.485722	0.488787	0.563629	0.541978	0.52534	0.534133
813.96	0.575321	0.542569	0.531001	0.522815	1.4381	0.495745	0.482951	0.485876	0.559425	0.538218	0.521763	0.530672
815.889	0.567861	0.535908	0.524583	0.516772	1.43122	0.48949	0.477559	0.47995	0.55164	0.531527	0.51502	0.5244
817.818	0.558026	0.526075	0.515477	0.50789	1.42424	0.480577	0.46913	0.471516	0.541649	0.521917	0.505744	0.515324
819.747	0.546485	0.515122	0.504954	0.497555	1.4142	0.470515	0.459082	0.461764	0.530096	0.510792	0.495401	0.504718
821.676	0.535111	0.504842	0.4945	0.487532	1.40308	0.460521	0.449298	0.452206	0.518464	0.499714	0.485021	0.494018
823.604	0.525208	0.495094	0.485259	0.478648	1.39601	0.45172	0.440695	0.443715	0.508138	0.490012	0.475168	0.48404
825.533	0.517535	0.487464	0.477954	0.471296	1.39102	0.444703	0.433724	0.436558	0.499382	0.481831	0.466859	0.475432
827.462	0.511663	0.48182	0.472287	0.46584	1.38549	0.439383	0.428256	0.431112	0.492595	0.475306	0.460262	0.468963
829.391	0.507059	0.477438	0.468136	0.461546	1.38162	0.435481	0.424463	0.427197	0.487326	0.469888	0.455561	0.46398
831.32	0.504054	0.474457	0.465251	0.45872	1.3784	0.432678	0.422022	0.424233	0.48342	0.465954	0.452304	0.460026
833.249	0.501888	0.472363	0.463439	0.456866	1.37739	0.43071	0.420248	0.422263	0.480517	0.463496	0.449602	0.457497
835.177	0.499867	0.471045	0.461843	0.4547	1.37558	0.42894	0.418681	0.420522	0.478138	0.460885	0.447077	0.454721
837.106	0.497704	0.469608	0.459767	0.452671	1.37268	0.427187	0.416833	0.418519	0.475745	0.458148	0.444491	0.451903
839.035	0.495753	0.467994	0.457876	0.451008	1.37158	0.425705	0.415137	0.417002	0.472961	0.456084	0.442324	0.44949
840.964	0.49464	0.466794	0.456769	0.450163	1.37379	0.424786	0.413972	0.415737	0.471109	0.454594	0.440718	0.447309
842.893	0.494686	0.466468	0.456935	0.450043	1.37352	0.424299	0.413583	0.415224	0.47064	0.4538	0.439701	0.446232
844.821	0.495712	0.467239	0.457895	0.450539	1.37307	0.424731	0.414358	0.415442	0.471017	0.453762	0.439651	0.445754
846.75	0.497118	0.468202	0.458491	0.451579	1.37616	0.426017	0.415393	0.415985	0.471925	0.454408	0.440353	0.446085
848.679	0.499322	0.470135	0.460066	0.453016	1.37774	0.427694	0.416869	0.417419	0.473541	0.455933	0.441534	0.447269
850.608	0.501668	0.472424	0.462161	0.454811	1.38091	0.429217	0.418199	0.419284	0.475301	0.457716	0.442532	0.448396
852.537	0.503077	0.473473	0.463219	0.455779	1.38292	0.429982	0.418684	0.419858	0.475947	0.458323	0.442999	0.448327
854.465	0.504137	0.474762	0.464388	0.456586	1.38298	0.43106	0.419504	0.42007	0.476383	0.458652	0.443586	0.448301
856.394	0.506992	0.477642	0.466821	0.459083	1.38679	0.433626	0.421599	0.422103	0.478668	0.460561	0.445432	0.450176
858.323	0.512116	0.482244	0.471113	0.463712	1.38922	0.437776	0.425536	0.425906	0.483083	0.464534	0.449095	0.453861
860.252	0.517959	0.487912	0.47653	0.469133	1.39143	0.442664	0.430579	0.431028	0.488323	0.469918	0.454177	0.458611
862.181	0.52285	0.492505	0.481301	0.473628	1.39671	0.446757	0.435065	0.43542	0.492542	0.474153	0.458794	0.46288
864.11	0.52494	0.494696	0.483659	0.475845	1.39616	0.448872	0.437522	0.437563	0.494793	0.476336	0.461504	0.465413
866.038	0.523914	0.494684	0.483395	0.476006	1.39541	0.448999	0.437548	0.437587	0.495327	0.477002	0.462323	0.466257
867.967	0.521352	0.492669	0.481296	0.474206	1.39532	0.447226	0.435799	0.435971	0.494588	0.476141	0.461248	0.46554
869.896	0.51761	0.489002	0.477849	0.470787	1.39047	0.444034	0.432826	0.433125	0.492226	0.473645	0.459148	0.463145
871.825	0.512439	0.484264	0.4735	0.466416	1.38735	0.439852	0.42889	0.429241	0.488475	0.470098	0.456324	0.460113
873.754	0.507257	0.479278	0.468609	0.46177	1.38431	0.435453	0.42466	0.425297	0.484446	0.466572	0.452624	0.456761
875.682	0.502559	0.474568	0.464205	0.457416	1.37975	0.431578	0.420814	0.421595	0.480427	0.463074	0.44916	0.453465
877.611	0.498097	0.470743	0.460468	0.453887	1.37543	0.428013	0.417592	0.418194	0.476717	0.459818	0.445742	0.45041
879.54	0.494635	0.467715	0.457245	0.451173	1.37274	0.424843	0.414817	0.415464	0.473659	0.456895	0.442672	0.447547
881.469	0.491938	0.465404	0.454806	0.448861	1.37042	0.422512	0.412866	0.413469	0.471144	0.454388	0.440579	0.445013
883.398	0.489936	0.463974	0.453584	0.447578	1.37128	0.421267	0.411578	0.412273	0.469144	0.452976	0.439019	0.443378
885.327	0.489354	0.463593	0.453701	0.447653	1.37297	0.421117	0.411207	0.412147	0.468387	0.452361	0.438312	0.443007
887.255	0.489482	0.464619	0.454665	0.448564	1.37257	0.422003	0.412141	0.412896	0.468678	0.452351	0.438689	0.443358
889.184	0.49049	0.466388	0.456234	0.450281	1.3735	0.423351	0.413408	0.41432	0.468992	0.453332	0.440016	0.444627
891.113	0.492492	0.468209	0.458398	0.452817	1.37451	0.425109	0.415225	0.416423	0.469868	0.454931	0.441989	0.446395
893.042	0.494462	0.470202	0.461056	0.455382	1.37837	0.427318	0.417665	0.419031	0.471636	0.456773	0.444072	0.448412
894.971	0.49636	0.472287	0.463251	0.457964	1.38045	0.42951	0.419796	0.421315	0.473437	0.458608	0.445681	0.450518
896.899	0.497687	0.47419	0.464887	0.459752	1.38026	0.430986	0.421654	0.422992	0.474541	0.460228	0.447286	0.452274
898.828	0.49853	0.475523	0.466012	0.460776	1.38064	0.43191	0.423148	0.424492	0.475276	0.461221	0.448306	0.452974
900.757	0.499567	0.47612	0.466714	0.461815	1.38074	0.432808	0.423971	0.425779	0.475794	0.46152	0.448869	0.453462
902.686	0.500776	0.476498	0.467601	0.462432	1.38035	0.434182	0.42519	0.426776	0.476488	0.461997	0.449908	0.454366
904.615	0.502019	0.477943	0.469046	0.463626	1.38221	0.43619	0.427052	0.428032	0.477838	0.462969	0.450932	0.455303
906.544	0.504436	0.480923	0.471486	0.466107	1.38635	0.438798	0.429536	0.430234	0.47991	0.464983	0.452705	0.457035
908.472	0.508592	0.484402	0.474959	0.469298	1.39016	0.442365	0.433159	0.433408	0.483427	0.46825	0.455676	0.459509
910.401	0.513621	0.48904	0.479546	0.473459	1.39575	0.446857	0.437379	0.437609	0.487916	0.472468	0.459587	0.463183
912.33	0.518594	0.494399	0.484471	0.477974	1.39896	0.451678	0.441853	0.442208	0.492567	0.47706	0.463761	0.467411
914.259	0.523756	0.499291	0.488976	0.482548	1.40222	0.456503	0.446112	0.446368	0.496765	0.481056	0.467838	0.471001
916.188	0.528671	0.503534	0.493254	0.487084	1.40625	0.460545	0.450145	0.450508	0.4999	0.484201	0.471627	0.474253
918.116	0.531584	0.506511	0.496733	0.490826	1.40876	0.463304	0.453705	0.453938	0.501962	0.486546	0.473962	0.476933
920.045	0.532744	0.508007	0.49857	0.492935	1.40879	0.464855	0.455279	0.455642	0.502226	0.487575	0.474585	0.478157
921.974	0.532564	0.50815	0.499028	0.493393	1.40887	0.464964	0.455246	0.455829	0.500805	0.486851	0.474009	0.478138
923.903	0.531033	0.507372	0.49867	0.493174	1.40937	0.464091	0.454718	0.455179	0.498915	0.485465	0.47313	0.477013
925.832	0.529949	0.506708	0.498268	0.493033	1.40889	0.463198	0.454218	0.455212	0.497374	0.484513	0.472697	0.47627
927.76	0.530449	0.507463	0.498956	0.493986	1.40915	0.463745	0.454473	0.455993	0.497649	0.48495	0.473192	0.477124
929.689	0.532452	0.509155	0.500907	0.495914	1.4106	0.465768	0.456048	0.457731	0.499411	0.486681	0.474971	0.478844
931.618	0.535027	0.511593	0.503436	0.4983	1.4146	0.468006	0.458488	0.460186	0.501625	0.489161	0.477504	0.481639
933.547	0.537168	0.51436	0.506123	0.501019	1.41633	0.47016	0.460847	0.462521	0.504524	0.492219	0.480329	0.484567
935.476	0.539267	0.516685	0.5083	0.5035	1.41574	0.472395	0.462754	0.464859	0.507172	0.494804	0.483112	0.487266
937.405	0.540922	0.518326	0.509798	0.505518	1.41431	0.473936	0.464217	0.466597	0.508902	0.496511	0.485224	0.489691
939.333	0.541218	0.518785	0.510479	0.506202	1.41567	0.474303	0.464759	0.46734	0.510083	0.497448	0.48624	0.491014
941.262	0.539463	0.517328	0.509343	0.505011	1.41368	0.47327	0.463984	0.466359	0.509672	0.497357	0.485773	0.490915
943.191	0.536897	0.51487	0.507207	0.502913	1.40946	0.471127	0.462105	0.464442	0.508042	0.49648	0.484774	0.489788
945.12	0.534869	0.512596	0.5052	0.500965	1.41097	0.468991	0.460123	0.462862	0.507096	0.495458	0.484196	0.488906
947.049	0.533663	0.511519	0.504014	0.499958	1.41165	0.467572	0.458886	0.461592	0.507024	0.49512	0.484253	0.489024
948.977	0.533908	0.512189	0.504513	0.500199	1.4115	0.46756	0.458881	0.461469	0.508026	0.49599	0.485095	0.489901
950.906	0.536723	0.514958	0.507159	0.50265	1.41147	0.469504	0.460809	0.463435	0.510642	0.498725	0.487732	0.492235
952.835	0.5424	0.520389	0.512434	0.507793	1.41632	0.47427	0.465306	0.467843	0.515886	0.50406	0.493125	0.49696
954.764	0.551259	0.528763	0.520844	0.516236	1.4254	0.48235	0.473094	0.475372	0.524805	0.512488	0.501216	0.504833
956.693	0.563926	0.540576	0.532386	0.527949	1.43415	0.493007	0.483661	0.486	0.53704	0.524158	0.512176	0.515678
958.622	0.579633	0.555224	0.546741	0.541951	1.4461	0.506494	0.496706	0.499046	0.551577	0.538039	0.525483	0.529001
960.55	0.596628	0.571587	0.562603	0.557437	1.4597	0.521725	0.511739	0.513306	0.567595	0.553426	0.540607	0.543803
962.479	0.613027	0.587861	0.577991	0.572668	1.47428	0.536731	0.526506	0.52764	0.583691	0.569033	0.555806	0.558465
964.408	0.627562	0.602058	0.591677	0.586168	1.48887	0.550453	0.539572	0.540747	0.598006	0.582834	0.568962	0.571858
966.337	0.639552	0.613594	0.60312	0.597425	1.4977	0.561516	0.550511	0.551496	0.609478	0.593906	0.579757	0.582345
968.266	0.648982	0.622735	0.612248	0.60654	1.50773	0.569836	0.559063	0.560103	0.617664	0.602215	0.588215	0.590352
970.194	0.655801	0.629678	0.61957	0.614018	1.51596	0.5766	0.566061	0.567372	0.623774	0.608743	0.594596	0.597135
972.123	0.661088	0.635602	0.625871	0.620694	1.52068	0.58241	0.57204	0.573544	0.628928	0.614317	0.600176	0.603243
974.052	0.66717	0.642061	0.632963	0.627833	1.52605	0.588776	0.578678	0.580281	0.63403	0.620058	0.606271	0.609204
975.981	0.676463	0.651637	0.642758	0.637692	1.52994	0.598394	0.588163	0.589983	0.641499	0.628026	0.61479	0.6174
977.91	0.690979	0.666718	0.657451	0.653133	1.54317	0.612859	0.602213	0.60399	0.653522	0.640443	0.627858	0.630177
979.839	0.712608	0.688565	0.678918	0.674849	1.56463	0.633333	0.622667	0.624176	0.672209	0.659176	0.646289	0.64858
981.767	0.74224	0.717665	0.707669	0.703262	1.59056	0.660585	0.649413	0.651572	0.698426	0.684135	0.67112	0.67347
983.696	0.778377	0.753188	0.743252	0.738225	1.6215	0.694393	0.682271	0.684776	0.730257	0.715418	0.701868	0.704154
985.625	0.819571	0.7935	0.783493	0.778156	1.65458	0.733187	0.719595	0.722039	0.7671	0.751945	0.737671	0.739682
987.554	0.864642	0.837232	0.827016	0.821372	1.692	0.775063	0.760322	0.762919	0.807581	0.791339	0.776673	0.778589
989.483	0.911874	0.883774	0.873067	0.866719	1.73554	0.819623	0.804657	0.806864	0.849949	0.833613	0.817396	0.819675
991.411	0.959285	0.930553	0.91982	0.913328	1.77822	0.865618	0.849953	0.851821	0.893861	0.876928	0.859719	0.862506
993.34	1.00444	0.976004	0.964934	0.95828	1.8149	0.910879	0.89441	0.896495	0.937663	0.919362	0.902245	0.904984
995.269	1.0473	1.01917	1.00711	1.00052	1.85036	0.953203	0.937247	0.938435	0.979403	0.960077	0.942811	0.945426
997.198	1.0867	1.05824	1.04686	1.03963	1.88407	0.992056	0.976348	0.97748	1.01745	0.998047	0.980094	0.983059
999.127	1.12082	1.09327	1.08193	1.07509	1.91103	1.02795	1.01155	1.0137	1.05215	1.03346	1.01504	1.01801
1001.06	1.15049	1.12508	1.11293	1.10769	1.93713	1.06166	1.04486	1.04637	1.0841	1.06543	1.04747	1.05126
1002.98	1.17744	1.15349	1.14176	1.13667	1.95819	1.09151	1.07493	1.07681	1.11337	1.09478	1.07645	1.08141
1004.91	1.20222	1.17793	1.16874	1.16245	1.97297	1.11787	1.10235	1.10461	1.14114	1.12202	1.10447	1.10899
1006.84	1.22422	1.20116	1.194	1.18661	1.99234	1.14409	1.12876	1.13045	1.16757	1.148	1.1315	1.13509
1008.77	1.24696	1.22483	1.21827	1.21155	2.01647	1.17127	1.15548	1.1576	1.19342	1.17554	1.15779	1.16151
1010.7	1.26922	1.24905	1.2423	1.2363	2.03379	1.19722	1.18232	1.18519	1.21912	1.20106	1.1836	1.1881
1012.63	1.28969	1.27116	1.26532	1.25858	2.05042	1.22152	1.20867	1.21036	1.24268	1.22412	1.20851	1.21342
1014.56	1.30766	1.28865	1.28481	1.27989	2.06359	1.24425	1.23354	1.23335	1.26392	1.24615	1.23227	1.23554
1016.49	1.32098	1.30288	1.30004	1.29685	2.0738	1.26384	1.25184	1.25213	1.28352	1.26526	1.25068	1.25449
1018.41	1.33222	1.31433	1.31179	1.30873	2.08349	1.27853	1.26482	1.2678	1.29774	1.28048	1.26384	1.26935
1020.34	1.33975	1.32253	1.31851	1.31637	2.08953	1.28697	1.27508	1.27776	1.30485	1.29054	1.27465	1.27868
1022.27	1.34153	1.32552	1.32298	1.31862	2.10054	1.29193	1.28044	1.28182	1.31006	1.29574	1.28053	1.28411
1024.2	1.34209	1.32523	1.32542	1.31993	2.10288	1.29301	1.28215	1.28344	1.31336	1.2977	1.2814	1.28634
1026.13	1.34115	1.32365	1.32286	1.31875	2.09826	1.29191	1.28154	1.28331	1.31271	1.2965	1.28141	1.28525
1028.06	1.33799	1.3213	1.31832	1.31428	2.09827	1.28992	1.27946	1.28125	1.31094	1.29401	1.28073	1.2826
1029.99	1.33386	1.3177	1.31543	1.31032	2.09647	1.28528	1.27659	1.27713	1.3088	1.29031	1.27743	1.27966
1031.92	1.3287	1.31445	1.31177	1.30753	2.09696	1.28048	1.27155	1.27365	1.30518	1.28642	1.27371	1.2768
1033.85	1.32444	1.31086	1.30795	1.3037	2.10076	1.27713	1.26774	1.26951	1.30085	1.28442	1.26988	1.27364
1035.77	1.32187	1.30554	1.30359	1.29993	2.09277	1.27365	1.26577	1.26594	1.29707	1.283	1.26623	1.26846
1037.7	1.32134	1.30266	1.30152	1.29872	2.08911	1.27202	1.26385	1.26446	1.29554	1.28075	1.26462	1.26582
1039.63	1.32058	1.30214	1.30213	1.29954	2.09207	1.27067	1.26245	1.2637	1.29582	1.28098	1.26433	1.2664
1041.56	1.31929	1.30191	1.30177	1.29933	2.08879	1.2706	1.26244	1.26452	1.29553	1.28093	1.2656	1.26757
1043.49	1.31658	1.30089	1.30009	1.29866	2.08731	1.27198	1.2631	1.26484	1.29433	1.27863	1.26641	1.26823
1045.42	1.31319	1.29967	1.29857	1.29742	2.08268	1.27062	1.26298	1.26314	1.29265	1.27725	1.2663	1.26685
1047.35	1.31162	1.29768	1.29699	1.29296	2.07605	1.26804	1.25998	1.25935	1.29081	1.27466	1.26418	1.26538
1049.28	1.30733	1.2926	1.29136	1.28764	2.07598	1.26388	1.2549	1.25495	1.28747	1.27171	1.25944	1.26163
1051.2	1.29972	1.28376	1.28251	1.27992	2.07739	1.25628	1.24859	1.24963	1.27918	1.26619	1.25285	1.25407
1053.13	1.2899	1.2758	1.27369	1.27003	2.07392	1.24685	1.23942	1.24098	1.271	1.25836	1.24455	1.24663
1055.06	1.27938	1.26589	1.26411	1.2611	2.06064	1.23608	1.22734	1.22956	1.26367	1.24893	1.23462	1.23823
1056.99	1.27137	1.25366	1.25387	1.25253	2.05199	1.22615	1.21697	1.21761	1.25406	1.23986	1.22553	1.22808
1058.92	1.26204	1.24436	1.2447	1.24106	2.05207	1.21709	1.20752	1.20741	1.24524	1.22998	1.21736	1.21809
1060.85	1.2522	1.2361	1.23586	1.23161	2.0462	1.20853	1.19839	1.19928	1.23707	1.22219	1.20972	1.21018
1062.78	1.24462	1.22853	1.22825	1.22466	2.02773	1.19959	1.19083	1.19268	1.22962	1.21702	1.20271	1.20292
1064.71	1.23875	1.22297	1.22226	1.21773	2.0195	1.19302	1.18496	1.18715	1.22415	1.21094	1.19605	1.1983
1066.64	1.23513	1.21869	1.21828	1.21466	2.03035	1.19044	1.18198	1.18265	1.22068	1.20703	1.19159	1.19661
1068.56	1.23525	1.21775	1.2195	1.21528	2.03691	1.19116	1.18237	1.1813	1.22175	1.20758	1.19174	1.19614
1070.49	1.2382	1.22134	1.22172	1.21777	2.03585	1.19408	1.18594	1.18403	1.22447	1.20982	1.19366	1.19792
1072.42	1.24181	1.22605	1.2246	1.22152	2.03913	1.19774	1.18943	1.18848	1.2249	1.21134	1.19662	1.20025
1074.35	1.24253	1.22717	1.22713	1.22326	2.0416	1.19873	1.19025	1.19094	1.2255	1.21235	1.19778	1.20059
1076.28	1.23872	1.22418	1.22356	1.22009	2.04123	1.19519	1.18744	1.18897	1.22408	1.20951	1.19435	1.19697
1078.21	1.23125	1.2156	1.21423	1.21137	2.03078	1.18677	1.17978	1.17888	1.21465	1.20079	1.18591	1.18823
1080.14	1.21919	1.20162	1.20232	1.19883	2.02114	1.17376	1.1672	1.16538	1.20101	1.18786	1.17301	1.17596
1082.07	1.20287	1.18583	1.18738	1.18244	2.01288	1.15833	1.15065	1.14983	1.18677	1.1723	1.15752	1.16
1083.99	1.18501	1.16916	1.16921	1.16335	1.99465	1.14006	1.13239	1.13079	1.1703	1.1551	1.13961	1.14184
1085.92	1.16635	1.14941	1.14943	1.14418	1.97542	1.12019	1.11259	1.11071	1.15095	1.1365	1.12072	1.12238
1087.85	1.14684	1.12803	1.12916	1.12515	1.96596	1.10008	1.09114	1.08993	1.13083	1.11677	1.10105	1.10255
1089.78	1.12667	1.10862	1.1079	1.10495	1.95053	1.07944	1.0698	1.06852	1.11085	1.09627	1.08094	1.08261
1091.71	1.10607	1.08909	1.08828	1.08453	1.9326	1.05852	1.04925	1.04781	1.09086	1.07566	1.06096	1.063
1093.64	1.08693	1.06949	1.06949	1.06501	1.91889	1.03875	1.03001	1.02913	1.07159	1.05638	1.04167	1.04465
1095.57	1.06998	1.05187	1.05086	1.04753	1.90036	1.02057	1.01157	1.01122	1.05279	1.03983	1.02423	1.02715
1097.5	1.05427	1.03628	1.03513	1.03131	1.88592	1.004	0.994711	0.994591	1.03584	1.02336	1.00821	1.01034
1099.43	1.03992	1.02269	1.02107	1.01634	1.87299	0.988859	0.980066	0.979748	1.02116	1.00763	0.993182	0.994885
1101.35	1.02731	1.00942	1.00688	1.00286	1.86469	0.975684	0.966082	0.965885	1.00709	0.993213	0.97962	0.981811
1103.28	1.01482	0.996529	0.993817	0.989993	1.85712	0.963036	0.95276	0.952541	0.993897	0.979751	0.966052	0.969094
1105.21	1.00116	0.983623	0.980884	0.976588	1.84579	0.949334	0.939291	0.938698	0.980477	0.965989	0.952038	0.954022
1107.14	0.987147	0.968689	0.966712	0.962407	1.83347	0.934666	0.924965	0.924229	0.965766	0.951083	0.937951	0.939103
1109.07	0.972695	0.953208	0.951995	0.948	1.82116	0.919472	0.910691	0.909198	0.950428	0.936555	0.922923	0.924647
1111	0.958952	0.939749	0.938651	0.933739	1.81215	0.904983	0.896614	0.895784	0.93599	0.92304	0.909206	0.911158
1112.93	0.946936	0.928274	0.926504	0.920949	1.80526	0.892293	0.883965	0.883656	0.924232	0.910808	0.897423	0.899122
1114.86	0.936512	0.917581	0.915366	0.910464	1.79454	0.882227	0.873574	0.872251	0.914183	0.899754	0.886385	0.887517
1116.78	0.926684	0.907634	0.90566	0.900567	1.78262	0.872812	0.863608	0.862441	0.903888	0.889405	0.875657	0.877044
1118.71	0.917979	0.899094	0.896303	0.891349	1.77325	0.863646	0.854471	0.853679	0.894377	0.879965	0.866372	0.8678
1120.64	0.909525	0.890863	0.887703	0.883078	1.7652	0.855288	0.846567	0.845409	0.88569	0.871417	0.857751	0.859295
1122.57	0.901221	0.882398	0.878955	0.874408	1.76088	0.847391	0.838435	0.837119	0.87675	0.862895	0.848725	0.850856
1124.5	0.891865	0.872757	0.868835	0.864591	1.75246	0.83826	0.82904	0.827512	0.866763	0.853205	0.838732	0.841283
1126.43	0.880005	0.861605	0.857493	0.853056	1.74174	0.826711	0.817786	0.816402	0.855393	0.84153	0.827364	0.829346
1128.36	0.867159	0.848959	0.845007	0.840397	1.73067	0.813969	0.804992	0.804063	0.842059	0.827427	0.814526	0.815424
1130.29	0.854736	0.83607	0.832623	0.828888	1.71745	0.801801	0.792896	0.792363	0.828427	0.814263	0.801823	0.802701
1132.21	0.843903	0.82588	0.822155	0.818915	1.71122	0.7916	0.782658	0.782529	0.817093	0.803946	0.79108	0.792626
1134.14	0.836572	0.819621	0.815834	0.812047	1.70856	0.78449	0.775656	0.775584	0.808744	0.795827	0.783265	0.785326
1136.07	0.833502	0.817127	0.813665	0.810081	1.70335	0.781727	0.773242	0.773148	0.804927	0.791965	0.7794	0.781362
1138	0.836162	0.81954	0.816274	0.813108	1.70546	0.78483	0.775884	0.775939	0.806238	0.79344	0.780884	0.783
1139.93	0.843863	0.826891	0.823688	0.820267	1.71034	0.792375	0.783006	0.783691	0.812108	0.799424	0.787287	0.789809
1141.86	0.85418	0.837565	0.834036	0.830235	1.71884	0.80263	0.793447	0.794599	0.821421	0.808873	0.796454	0.799101
1143.79	0.86518	0.849228	0.84525	0.841141	1.73015	0.814086	0.804955	0.805909	0.831692	0.819073	0.806602	0.809536
1145.72	0.87508	0.859534	0.855172	0.850614	1.73549	0.824428	0.815415	0.816082	0.841199	0.828067	0.81585	0.819042
1147.65	0.882421	0.86674	0.86217	0.857698	1.74256	0.831414	0.823025	0.823826	0.848167	0.83455	0.822348	0.826098
1149.57	0.885517	0.869807	0.865419	0.861341	1.74827	0.834608	0.826594	0.827653	0.851478	0.837655	0.82545	0.829326
1151.5	0.884359	0.868768	0.864561	0.860208	1.74939	0.833674	0.825865	0.826929	0.850488	0.83708	0.824702	0.82835
1153.43	0.878807	0.863464	0.859188	0.854582	1.74444	0.82861	0.82082	0.822075	0.845406	0.832283	0.819751	0.823627
1155.36	0.869529	0.854318	0.849869	0.845147	1.73788	0.820139	0.812309	0.813389	0.83663	0.823623	0.811305	0.815256
1157.29	0.857398	0.842253	0.837493	0.832847	1.72538	0.808438	0.800605	0.801709	0.824872	0.812329	0.799838	0.804429
1159.22	0.84227	0.827636	0.822571	0.818058	1.7096	0.794058	0.786031	0.787398	0.810905	0.79862	0.786279	0.791061
1161.15	0.824559	0.810708	0.805112	0.800926	1.69674	0.776731	0.769178	0.770246	0.794696	0.782544	0.770676	0.774894
1163.08	0.804727	0.790935	0.785661	0.781538	1.68015	0.757673	0.750333	0.75138	0.776372	0.764984	0.752995	0.757074
1165	0.783332	0.76965	0.764967	0.760464	1.66231	0.737601	0.73024	0.731543	0.757078	0.745956	0.734196	0.737951
1166.93	0.761701	0.748547	0.743122	0.739284	1.64352	0.71707	0.710077	0.71119	0.737337	0.726288	0.714956	0.718439
1168.86	0.740645	0.727714	0.722093	0.718678	1.62486	0.69698	0.690248	0.690977	0.717636	0.707196	0.695825	0.699397
1170.79	0.720341	0.706966	0.701709	0.698258	1.60725	0.676833	0.670233	0.670912	0.698348	0.68821	0.676887	0.680374
1172.72	0.700213	0.686436	0.681108	0.677645	1.58742	0.65664	0.649803	0.650947	0.679247	0.668774	0.657812	0.661277
1174.65	0.679494	0.665927	0.660607	0.657003	1.5696	0.636391	0.629536	0.630627	0.659884	0.648992	0.638344	0.641326
1176.58	0.660068	0.646838	0.641326	0.638019	1.55448	0.617675	0.611356	0.61193	0.641396	0.63077	0.620209	0.622978
1178.51	0.643988	0.63082	0.62515	0.621853	1.54041	0.602374	0.596014	0.596368	0.625718	0.615489	0.605146	0.608019
1180.44	0.631335	0.618051	0.612414	0.608956	1.52851	0.590112	0.583377	0.583685	0.613494	0.60315	0.592992	0.59553
1182.36	0.621809	0.608226	0.602726	0.599446	1.51821	0.580442	0.573715	0.574032	0.604306	0.593808	0.583662	0.585893
1184.29	0.614824	0.600997	0.595597	0.592182	1.51342	0.573485	0.566651	0.566959	0.597527	0.586862	0.576835	0.578764
1186.22	0.609533	0.595717	0.590275	0.586808	1.50961	0.568173	0.561592	0.561823	0.592138	0.581519	0.571422	0.573215
1188.15	0.605029	0.591647	0.586238	0.582984	1.50546	0.563973	0.557875	0.557857	0.587542	0.577218	0.567072	0.569058
1190.08	0.601493	0.58827	0.583257	0.580274	1.50259	0.561071	0.554865	0.554867	0.584164	0.573738	0.563726	0.566187
1192.01	0.599533	0.586081	0.581513	0.578649	1.49826	0.559243	0.552827	0.553115	0.581806	0.571474	0.561637	0.56402
1193.94	0.598891	0.585772	0.581098	0.578158	1.49773	0.558646	0.552423	0.55279	0.580622	0.570572	0.560915	0.562824
1195.87	0.599904	0.586965	0.582165	0.579386	1.4992	0.55943	0.55345	0.553923	0.581095	0.571116	0.561589	0.563623
1197.79	0.602408	0.5893	0.584447	0.581734	1.50077	0.561539	0.555646	0.556171	0.582968	0.572919	0.563434	0.565769
1199.72	0.605858	0.592585	0.587681	0.584772	1.50483	0.564825	0.558901	0.559312	0.586043	0.575758	0.566543	0.568775
1201.65	0.609999	0.596592	0.591725	0.588639	1.50925	0.568896	0.562841	0.563294	0.590211	0.579744	0.570682	0.572781
1203.58	0.614393	0.60107	0.595995	0.593004	1.51226	0.573319	0.567059	0.567371	0.594697	0.584134	0.574906	0.576962
1205.51	0.618381	0.605196	0.599787	0.596979	1.51449	0.577194	0.570855	0.571116	0.598648	0.588087	0.578503	0.58049
1207.44	0.621791	0.608514	0.603047	0.600128	1.51808	0.580356	0.573923	0.574306	0.602146	0.59138	0.58172	0.583629
1209.37	0.624979	0.61165	0.606327	0.603204	1.52234	0.583354	0.576838	0.577286	0.605492	0.594704	0.584937	0.586867
1211.3	0.62841	0.615254	0.609793	0.606568	1.52531	0.586616	0.580261	0.580771	0.609263	0.59842	0.588099	0.590115
1213.23	0.632419	0.619367	0.613937	0.610715	1.53009	0.59075	0.584585	0.585064	0.613544	0.602657	0.592193	0.594198
1215.15	0.63786	0.624525	0.619377	0.616015	1.53526	0.596179	0.589984	0.590506	0.618749	0.607832	0.597676	0.599627
1217.08	0.643897	0.630787	0.625729	0.621955	1.54059	0.602367	0.595931	0.59662	0.624937	0.613806	0.603806	0.605694
1219.01	0.650281	0.637302	0.632025	0.628522	1.54532	0.608941	0.602367	0.603262	0.631393	0.620455	0.61038	0.612277
1220.94	0.656972	0.644064	0.638669	0.635321	1.54893	0.615908	0.609373	0.610207	0.637835	0.627133	0.617287	0.618955
1222.87	0.663628	0.65096	0.645798	0.642225	1.55609	0.622991	0.616497	0.61734	0.644681	0.633758	0.623907	0.62562
1224.8	0.670509	0.657734	0.652415	0.648839	1.56366	0.629852	0.623364	0.624091	0.65157	0.640223	0.630202	0.632006
1226.73	0.676794	0.663847	0.658429	0.654691	1.57011	0.636081	0.629481	0.630092	0.657774	0.646216	0.635973	0.637808
1228.66	0.682592	0.669194	0.664108	0.660223	1.57486	0.641701	0.635031	0.635793	0.663589	0.65184	0.641247	0.643541
1230.58	0.688017	0.674227	0.668939	0.6653	1.57834	0.646616	0.640077	0.640636	0.66884	0.656982	0.64636	0.648516
1232.51	0.692595	0.678582	0.672992	0.669528	1.58052	0.651055	0.64442	0.644732	0.673363	0.661368	0.650756	0.653069
1234.44	0.696542	0.681982	0.676532	0.672845	1.58453	0.654782	0.647804	0.648207	0.677405	0.664848	0.653991	0.656611
1236.37	0.699395	0.68455	0.678877	0.6752	1.5879	0.6574	0.650261	0.650905	0.680421	0.667455	0.656581	0.658974
1238.3	0.700738	0.685806	0.68	0.676326	1.58901	0.658938	0.651714	0.652332	0.68208	0.668918	0.658182	0.66066
1240.23	0.701032	0.685829	0.680433	0.675978	1.59033	0.658818	0.651636	0.652056	0.682573	0.669129	0.658462	0.660901
1242.16	0.69993	0.684552	0.679217	0.674133	1.58941	0.657167	0.650204	0.650535	0.681493	0.668287	0.657119	0.659826
1244.09	0.696887	0.681489	0.675852	0.671009	1.58787	0.654056	0.647176	0.647461	0.678676	0.665692	0.653856	0.656504
1246.02	0.692393	0.677491	0.671319	0.666926	1.58124	0.649885	0.642968	0.643051	0.674745	0.661423	0.649668	0.652129
1247.94	0.687552	0.67263	0.666503	0.662118	1.57471	0.645039	0.638105	0.638402	0.670319	0.656828	0.645205	0.64801
1249.87	0.68232	0.666895	0.661354	0.656986	1.57214	0.639816	0.632709	0.633327	0.665169	0.651884	0.64032	0.643341
1251.8	0.676804	0.661367	0.655904	0.651726	1.5673	0.634951	0.627645	0.628187	0.660049	0.646798	0.635466	0.63819
1253.73	0.671582	0.656464	0.650896	0.646777	1.56134	0.630285	0.622821	0.623654	0.655466	0.642286	0.631077	0.633708
1255.66	0.666848	0.651719	0.646119	0.642148	1.55943	0.625314	0.618225	0.619059	0.651201	0.638058	0.627151	0.63024
1257.59	0.662964	0.647873	0.641882	0.637945	1.55612	0.621062	0.614149	0.61498	0.648014	0.634934	0.623962	0.627422
1259.52	0.658971	0.643836	0.638202	0.633972	1.54983	0.617142	0.61	0.611201	0.644761	0.631987	0.62053	0.623922
1261.45	0.654349	0.63944	0.634091	0.629651	1.54585	0.612801	0.605899	0.60719	0.640476	0.627973	0.61635	0.61953
1263.37	0.650652	0.636459	0.630591	0.626328	1.54377	0.609477	0.602689	0.604045	0.636683	0.624415	0.612699	0.615546
1265.3	0.647165	0.633189	0.627043	0.622956	1.54126	0.60615	0.599533	0.600682	0.632777	0.620366	0.608821	0.611461
1267.23	0.643393	0.629117	0.623102	0.618953	1.53797	0.602254	0.595892	0.596887	0.628191	0.61579	0.604122	0.607057
1269.16	0.639799	0.625454	0.619609	0.615333	1.53525	0.598558	0.592139	0.593383	0.623987	0.611852	0.600003	0.602955
1271.09	0.636077	0.621681	0.615812	0.611482	1.52894	0.594828	0.588555	0.589854	0.620121	0.607824	0.596165	0.599367
1273.02	0.632455	0.618067	0.612161	0.608092	1.52263	0.591765	0.585574	0.586569	0.616423	0.604031	0.592649	0.596114
1274.95	0.630117	0.616026	0.610187	0.606239	1.52182	0.590264	0.58385	0.5845	0.614298	0.601878	0.590681	0.59407
1276.88	0.629039	0.61496	0.609302	0.605203	1.52366	0.589314	0.583079	0.58359	0.613423	0.600799	0.589667	0.592595
1278.81	0.629034	0.614808	0.608984	0.604943	1.52328	0.589136	0.58296	0.583603	0.613148	0.600532	0.589662	0.592173
1280.73	0.629919	0.615399	0.609334	0.605462	1.52295	0.589896	0.583771	0.584331	0.613548	0.601097	0.590513	0.593114
1282.66	0.631412	0.616818	0.610403	0.606645	1.52483	0.591478	0.585332	0.585806	0.615041	0.602472	0.591909	0.594338
1284.59	0.633313	0.618682	0.612258	0.607989	1.526	0.593731	0.586972	0.587621	0.617063	0.604234	0.593423	0.595598
1286.52	0.634586	0.619342	0.613475	0.60865	1.52616	0.594674	0.587671	0.588426	0.618055	0.605148	0.593931	0.596244
1288.45	0.632676	0.617482	0.611595	0.606967	1.52396	0.592637	0.585994	0.586598	0.615942	0.603207	0.591934	0.594876
1290.38	0.628907	0.614635	0.608837	0.604547	1.51994	0.589918	0.583697	0.584056	0.612539	0.600048	0.589483	0.592696
1292.31	0.6262	0.612148	0.606884	0.603139	1.51885	0.587859	0.581917	0.582294	0.609871	0.597698	0.587587	0.59087
1294.24	0.625393	0.611152	0.606021	0.602728	1.51685	0.587017	0.581191	0.58175	0.608596	0.596645	0.586469	0.590255
1296.16	0.625676	0.611499	0.606473	0.603067	1.51438	0.587409	0.581628	0.582299	0.608876	0.596907	0.58664	0.59037
1298.09	0.626576	0.612665	0.607464	0.604047	1.51774	0.588522	0.582782	0.583611	0.609869	0.597888	0.587704	0.591241
1300.02	0.628374	0.614435	0.608997	0.60581	1.52124	0.590347	0.584811	0.58577	0.611411	0.599342	0.589491	0.593395
1301.95	0.629782	0.615629	0.610687	0.607403	1.5234	0.592017	0.586475	0.587618	0.612743	0.600746	0.591116	0.595155
1303.88	0.630062	0.615716	0.611305	0.607844	1.52406	0.592526	0.587157	0.588196	0.613077	0.601319	0.59174	0.595399
1305.81	0.629793	0.615501	0.61098	0.607743	1.52245	0.592169	0.5869	0.587981	0.612646	0.601406	0.591632	0.595297
1307.74	0.628262	0.61402	0.609686	0.606222	1.5217	0.590313	0.585123	0.586433	0.611112	0.599802	0.589692	0.593768
1309.67	0.625913	0.611441	0.607404	0.603861	1.51954	0.588013	0.582939	0.584442	0.608518	0.596975	0.587004	0.591589
1311.59	0.624478	0.609657	0.605706	0.60214	1.51557	0.586225	0.580808	0.582862	0.606439	0.595173	0.585387	0.590273
1313.52	0.620351	0.605593	0.601754	0.597859	1.50991	0.581907	0.576297	0.578686	0.602517	0.590969	0.580957	0.58558
1315.45	0.615745	0.601759	0.597635	0.594019	1.50694	0.57801	0.572613	0.574808	0.598236	0.586718	0.576775	0.581086
1317.38	0.612768	0.598819	0.594917	0.590934	1.5053	0.574983	0.569652	0.571888	0.594876	0.583804	0.573851	0.578419
1319.31	0.607403	0.593108	0.589683	0.585652	1.49827	0.569811	0.564828	0.566984	0.589372	0.578268	0.568272	0.57293
1321.24	0.602788	0.589102	0.585411	0.582186	1.49565	0.566387	0.561745	0.563248	0.584299	0.573563	0.564163	0.568483
1323.17	0.601056	0.588081	0.584261	0.581114	1.49432	0.565476	0.560793	0.562039	0.582209	0.571804	0.56277	0.567269
1325.1	0.600185	0.587303	0.583854	0.580673	1.4929	0.564865	0.560155	0.56148	0.58121	0.57066	0.561738	0.56642
1327.03	0.600056	0.587157	0.583641	0.580828	1.4943	0.564868	0.559993	0.561445	0.580493	0.569951	0.561234	0.565877
1328.95	0.600154	0.587449	0.583749	0.581311	1.49352	0.565208	0.560197	0.561672	0.580271	0.56969	0.561102	0.565743
1330.88	0.600119	0.587736	0.58418	0.581864	1.49145	0.565278	0.560502	0.561912	0.580032	0.569729	0.560687	0.565485
1332.81	0.601181	0.588993	0.585405	0.583012	1.49387	0.566099	0.56155	0.562841	0.580494	0.57041	0.561271	0.566194
1334.74	0.604051	0.591369	0.587918	0.585218	1.49979	0.568322	0.563542	0.565034	0.582625	0.572543	0.563483	0.568414
1336.67	0.608881	0.594884	0.592105	0.588556	1.50422	0.571549	0.566085	0.568766	0.586686	0.576656	0.566762	0.57218
1338.6	0.612166	0.596998	0.594921	0.589995	1.49934	0.573082	0.566752	0.570656	0.590031	0.579631	0.569097	0.57436
1340.53	0.606265	0.591633	0.588984	0.584709	1.48978	0.568222	0.562881	0.56565	0.585087	0.574258	0.564284	0.568793
1342.46	0.602866	0.58998	0.586802	0.584094	1.49388	0.56754	0.563179	0.564974	0.581789	0.571625	0.562921	0.567926
1344.38	0.602437	0.590113	0.587019	0.58476	1.49398	0.568003	0.563808	0.565587	0.581129	0.571458	0.56304	0.568318
1346.31	0.599489	0.587131	0.58457	0.582545	1.49019	0.565247	0.561304	0.563087	0.57834	0.568797	0.560119	0.565423
1348.24	0.596268	0.584301	0.582201	0.580096	1.48839	0.562493	0.55844	0.560585	0.57535	0.566082	0.557551	0.563001
1350.17	0.592204	0.580587	0.578424	0.57634	1.48519	0.558812	0.555046	0.557148	0.571644	0.562733	0.554069	0.559479
1352.1	0.590999	0.579723	0.577782	0.5756	1.4854	0.558004	0.554321	0.556579	0.570949	0.562157	0.553505	0.558978
1354.03	0.59212	0.580916	0.579015	0.576625	1.48472	0.559091	0.555039	0.557731	0.572501	0.563656	0.55505	0.560461
1355.96	0.59372	0.582532	0.580205	0.57812	1.48676	0.560699	0.556713	0.559172	0.574435	0.56547	0.556898	0.561985
1357.89	0.597376	0.586337	0.584043	0.582046	1.49429	0.564442	0.560679	0.563165	0.578087	0.569203	0.560736	0.566027
1359.82	0.60535	0.594196	0.592202	0.589804	1.50242	0.571821	0.56757	0.570873	0.585917	0.57726	0.568792	0.574053
1361.74	0.613989	0.601724	0.600607	0.596757	1.50179	0.579231	0.574225	0.578534	0.59496	0.585868	0.576695	0.581755
1363.67	0.616365	0.604365	0.603061	0.599711	1.50094	0.582777	0.578684	0.582303	0.598526	0.588849	0.57933	0.584516
1365.6	0.624849	0.614018	0.612145	0.610507	1.51728	0.592885	0.589548	0.592413	0.607153	0.59777	0.589167	0.594166
1367.53	0.636112	0.625389	0.623642	0.621967	1.52792	0.604209	0.600629	0.603629	0.618495	0.609504	0.600813	0.605809
1369.46	0.639587	0.628811	0.626941	0.624962	1.53155	0.607889	0.604187	0.607214	0.622649	0.613322	0.604457	0.609421
1371.39	0.646928	0.635689	0.634347	0.631949	1.54336	0.615002	0.611102	0.614352	0.629806	0.620421	0.611432	0.616507
1373.32	0.655707	0.643265	0.642868	0.639285	1.542	0.622707	0.618167	0.622117	0.638664	0.629236	0.619329	0.624762
1375.25	0.65775	0.644712	0.644098	0.641135	1.5395	0.625496	0.621388	0.624707	0.641758	0.63174	0.621747	0.627188
1377.17	0.664967	0.652869	0.651354	0.649366	1.54897	0.633811	0.630101	0.632602	0.649206	0.639312	0.62998	0.635231
1379.1	0.671015	0.659704	0.657387	0.655341	1.55462	0.640109	0.63661	0.639284	0.65584	0.64584	0.636669	0.641847
1381.03	0.673744	0.662991	0.660336	0.658536	1.56093	0.643842	0.640433	0.643178	0.65967	0.64946	0.640382	0.645586
1382.96	0.677361	0.666524	0.664044	0.662596	1.56898	0.648067	0.644679	0.647066	0.663984	0.653819	0.644574	0.650024
1384.89	0.684429	0.672981	0.671215	0.66931	1.57782	0.654504	0.650655	0.65365	0.671059	0.661205	0.651506	0.657183
1386.82	0.685121	0.672774	0.671651	0.668563	1.56555	0.654074	0.649782	0.654537	0.672596	0.662127	0.652177	0.657725
1388.75	0.677372	0.665337	0.663632	0.660762	1.55652	0.647421	0.643577	0.647576	0.666188	0.654743	0.645174	0.650864
1390.68	0.679196	0.667919	0.665716	0.663766	1.5723	0.650067	0.646344	0.649518	0.667959	0.657291	0.64784	0.653951
1392.61	0.686788	0.67417	0.672712	0.670487	1.58137	0.655912	0.651933	0.655448	0.674453	0.664485	0.654566	0.661127
1394.53	0.687338	0.673617	0.6729	0.669036	1.56724	0.653916	0.650232	0.654357	0.675404	0.664625	0.654034	0.661124
1396.46	0.683984	0.670691	0.669544	0.665207	1.56209	0.649884	0.646767	0.650719	0.67283	0.662023	0.650845	0.657801
1398.39	0.683552	0.669754	0.669212	0.665118	1.55581	0.64979	0.646326	0.65049	0.671793	0.661745	0.650757	0.657667
1400.32	0.672726	0.659672	0.658457	0.655756	1.55134	0.640188	0.637111	0.640916	0.661725	0.650877	0.641028	0.648061
1402.25	0.673249	0.661257	0.659659	0.657758	1.56022	0.64131	0.638087	0.641723	0.66194	0.651634	0.642372	0.649805
1404.18	0.67075	0.658573	0.657638	0.654904	1.54949	0.63819	0.6345	0.638843	0.659626	0.649686	0.63988	0.647641
1406.11	0.659913	0.647773	0.646771	0.644519	1.53843	0.62773	0.624468	0.628078	0.649305	0.639028	0.629546	0.637141
1408.04	0.658068	0.646366	0.644776	0.643465	1.54177	0.625854	0.622761	0.626076	0.646541	0.636711	0.62796	0.635466
1409.96	0.657348	0.645003	0.643735	0.6416	1.53934	0.623898	0.620473	0.624107	0.645075	0.635199	0.62624	0.633893
1411.89	0.652679	0.639777	0.638885	0.636335	1.53224	0.618978	0.61556	0.618784	0.640454	0.630375	0.621138	0.628973
1413.82	0.650618	0.637993	0.636679	0.634795	1.53683	0.617078	0.613779	0.616583	0.638482	0.62851	0.619319	0.62722
1415.75	0.654073	0.639997	0.639221	0.636471	1.54765	0.61817	0.614107	0.617722	0.641193	0.631134	0.621114	0.628772
1417.68	0.655674	0.639846	0.640401	0.635232	1.53399	0.617579	0.612063	0.617474	0.642252	0.632135	0.620863	0.628468
1419.61	0.634134	0.619308	0.619072	0.614041	1.50576	0.598074	0.594015	0.598349	0.622491	0.611342	0.600556	0.608465
1421.54	0.629671	0.616142	0.614927	0.611621	1.51596	0.595092	0.591697	0.594588	0.617778	0.60727	0.597471	0.604972
1423.47	0.629301	0.615443	0.614742	0.610576	1.50917	0.59463	0.590321	0.593843	0.616868	0.606585	0.596474	0.603514
1425.4	0.620083	0.606587	0.605531	0.602153	1.50469	0.586094	0.582569	0.585321	0.607794	0.597184	0.587283	0.594116
1427.32	0.623625	0.610607	0.609503	0.606587	1.51387	0.589961	0.586452	0.588857	0.610551	0.600632	0.591167	0.597675
1429.25	0.62755	0.61349	0.613366	0.609265	1.51219	0.593019	0.58885	0.592096	0.613995	0.604093	0.594469	0.600862
1431.18	0.62845	0.614575	0.613887	0.610044	1.51505	0.594287	0.590284	0.593166	0.615196	0.604964	0.59558	0.601857
1433.11	0.637532	0.624252	0.62305	0.619644	1.53445	0.603594	0.599381	0.602157	0.624607	0.614532	0.604959	0.611209
1435.04	0.650762	0.63691	0.636823	0.632343	1.53919	0.616159	0.611126	0.614766	0.637663	0.628017	0.617986	0.624327
1436.97	0.648177	0.633961	0.63403	0.628862	1.51585	0.613537	0.609577	0.613096	0.636462	0.625524	0.616191	0.622609
1438.9	0.64854	0.635654	0.634372	0.630739	1.52777	0.615258	0.612274	0.614465	0.6373	0.626236	0.617324	0.623515
1440.83	0.656757	0.644634	0.642981	0.639926	1.54153	0.62453	0.621082	0.623088	0.645166	0.634781	0.625714	0.631393
1442.75	0.659918	0.647862	0.645998	0.643312	1.54615	0.627992	0.624422	0.626473	0.648904	0.63824	0.629037	0.634498
1444.68	0.665988	0.653995	0.652222	0.64901	1.55527	0.633572	0.629804	0.632095	0.65502	0.64469	0.635127	0.640744
1446.61	0.671993	0.659589	0.658345	0.654071	1.55481	0.638773	0.634324	0.637739	0.661152	0.651236	0.640901	0.646843
1448.54	0.669444	0.656557	0.655352	0.651077	1.54868	0.636135	0.632049	0.635221	0.659633	0.648698	0.638074	0.644135
1450.47	0.673731	0.660745	0.659371	0.655429	1.55613	0.640126	0.636041	0.638653	0.663455	0.65233	0.642058	0.647967
1452.4	0.681292	0.667842	0.666633	0.662456	1.57236	0.646419	0.642106	0.645152	0.670585	0.659725	0.649214	0.655271
1454.33	0.692863	0.678095	0.678112	0.672686	1.59108	0.655545	0.650909	0.655105	0.681046	0.671072	0.659962	0.666787
1456.26	0.693804	0.676639	0.680052	0.671157	1.55986	0.654178	0.648207	0.65552	0.681683	0.671844	0.659373	0.667727
1458.18	0.656886	0.640363	0.642056	0.633262	1.5012	0.619316	0.614927	0.621105	0.64838	0.635296	0.622149	0.628226
1460.11	0.646509	0.633089	0.631752	0.627454	1.5216	0.612341	0.609556	0.612624	0.637696	0.625522	0.61508	0.620703
1462.04	0.649929	0.637319	0.635813	0.632808	1.54241	0.616735	0.613808	0.616036	0.64009	0.629399	0.619566	0.625713
1463.97	0.647025	0.633889	0.63381	0.629714	1.52858	0.613701	0.610288	0.613701	0.637706	0.627709	0.617303	0.62387
1465.9	0.628522	0.616078	0.61549	0.611412	1.50512	0.596694	0.593667	0.597013	0.620466	0.610117	0.600163	0.606397
1467.83	0.613515	0.60245	0.600721	0.597826	1.50886	0.583311	0.580533	0.58307	0.605463	0.596029	0.587124	0.5931
1469.76	0.598679	0.587155	0.586348	0.583283	1.50571	0.568351	0.56491	0.5687	0.590463	0.581937	0.573217	0.579562
1471.69	0.573514	0.559328	0.561885	0.556186	1.46818	0.541953	0.537542	0.543915	0.566537	0.557896	0.547892	0.55528
1473.62	0.522736	0.507512	0.509775	0.503945	1.41241	0.491826	0.489474	0.494451	0.517167	0.507001	0.496439	0.50239
1475.54	0.499691	0.487285	0.488406	0.484439	1.39414	0.472097	0.470568	0.474324	0.493748	0.485249	0.476036	0.481653
1477.47	0.478667	0.46865	0.468859	0.466453	1.38282	0.45451	0.453451	0.456155	0.472809	0.465209	0.457373	0.462515
1479.4	0.473376	0.464761	0.464547	0.46288	1.38396	0.45051	0.449466	0.451909	0.467116	0.460307	0.453449	0.458509
1481.33	0.469566	0.461378	0.461452	0.459356	1.37997	0.447277	0.446286	0.448901	0.463348	0.456701	0.449849	0.454983
1483.26	0.469162	0.461294	0.461125	0.459749	1.38574	0.447695	0.447	0.449267	0.462819	0.456109	0.449659	0.454466
1485.19	0.479508	0.471008	0.471422	0.469399	1.39887	0.457239	0.455929	0.459103	0.472424	0.465995	0.459392	0.46388
1487.12	0.49577	0.485167	0.48695	0.48288	1.41435	0.470818	0.468406	0.473439	0.488284	0.481515	0.473018	0.477739
1489.05	0.5112	0.498985	0.502202	0.49636	1.41372	0.484687	0.481165	0.487581	0.503764	0.496807	0.486968	0.491574
1490.97	0.516966	0.50719	0.508931	0.504567	1.41494	0.493305	0.491268	0.495907	0.51072	0.503393	0.494664	0.498591
1492.9	0.532265	0.524864	0.524928	0.522966	1.44689	0.510986	0.509375	0.512226	0.524989	0.518357	0.510869	0.514491
1494.83	0.557818	0.54993	0.550887	0.548234	1.4718	0.53557	0.532545	0.536697	0.549268	0.54327	0.535341	0.538837
1496.76	0.578801	0.569321	0.571916	0.567312	1.47541	0.554131	0.550983	0.557033	0.570875	0.564013	0.555068	0.558995
1498.69	0.593515	0.584265	0.586295	0.582004	1.48532	0.568938	0.566249	0.571905	0.585321	0.578204	0.570062	0.574233
1500.62	0.611514	0.603233	0.6038	0.600513	1.50811	0.587288	0.584675	0.589506	0.602467	0.595664	0.588127	0.592202
1502.55	0.635469	0.627382	0.627641	0.624427	1.5481	0.610807	0.608292	0.612621	0.626047	0.619159	0.611512	0.615519
1504.48	0.668357	0.659084	0.661515	0.656342	1.58917	0.642686	0.638642	0.644406	0.658466	0.65229	0.642316	0.646946
1506.41	0.699581	0.685425	0.69314	0.681342	1.5675	0.668114	0.662314	0.672628	0.69198	0.683129	0.666678	0.671647
1508.33	0.710741	0.695349	0.69892	0.688336	1.56186	0.674929	0.670657	0.679847	0.704925	0.69181	0.676661	0.680043
1510.26	0.738048	0.724878	0.726333	0.719011	1.60434	0.7056	0.701183	0.708087	0.730478	0.719201	0.707194	0.710461
1512.19	0.762958	0.751585	0.752251	0.74564	1.64172	0.733325	0.729423	0.735429	0.756182	0.744806	0.734198	0.73849
1514.12	0.794644	0.783696	0.78401	0.777636	1.68346	0.764739	0.760419	0.766377	0.787596	0.777048	0.766283	0.771697
1516.05	0.818475	0.804245	0.806361	0.797719	1.68396	0.784845	0.778961	0.787121	0.811278	0.799449	0.786925	0.793309
1517.98	0.823723	0.808974	0.809729	0.800898	1.70527	0.789291	0.784115	0.792771	0.818585	0.804831	0.791763	0.79918
1519.91	0.849609	0.834916	0.83672	0.827887	1.71939	0.816197	0.808452	0.818722	0.843243	0.832766	0.819109	0.825758
1521.84	0.846204	0.828884	0.832169	0.821548	1.67074	0.80992	0.803008	0.814915	0.842189	0.828669	0.812175	0.818164
1523.76	0.854394	0.839265	0.840822	0.832256	1.70304	0.818694	0.815522	0.823153	0.8514	0.837209	0.82238	0.830019
1525.69	0.874346	0.860258	0.861556	0.852821	1.71745	0.839365	0.835814	0.842809	0.871003	0.857882	0.84466	0.851283
1527.62	0.878508	0.864788	0.86408	0.856071	1.71635	0.844577	0.840506	0.847432	0.87607	0.861527	0.849584	0.854885
1529.55	0.895897	0.882854	0.881412	0.875236	1.75768	0.863581	0.859294	0.865173	0.894687	0.879273	0.867534	0.874127
1531.48	0.925833	0.913216	0.913803	0.906166	1.77951	0.893434	0.888679	0.895122	0.925072	0.910683	0.899124	0.905518
1533.41	0.929649	0.9155	0.91665	0.907227	1.73353	0.895987	0.890803	0.89851	0.929572	0.914217	0.901887	0.908641
1535.34	0.941	0.9254	0.92334	0.916365	1.78151	0.904506	0.899845	0.90626	0.942372	0.923428	0.909657	0.917834
1537.27	0.979436	0.963931	0.964175	0.956665	1.85021	0.941943	0.9374	0.943695	0.981198	0.963407	0.946938	0.955484
1539.2	0.979781	0.962701	0.970079	0.956386	1.78444	0.939479	0.934359	0.945871	0.983849	0.966202	0.940975	0.949135
1541.12	0.930805	0.910077	0.914713	0.89841	1.71645	0.887349	0.88386	0.893974	0.938634	0.913168	0.88965	0.893883
1543.05	0.93501	0.91533	0.918076	0.904925	1.71633	0.893845	0.889803	0.897693	0.94148	0.917897	0.899233	0.904873
1544.98	0.913574	0.894207	0.892355	0.881477	1.70864	0.87334	0.869499	0.875963	0.91863	0.895212	0.877328	0.884399
1546.91	0.910736	0.894793	0.890741	0.884214	1.75414	0.873722	0.870423	0.875044	0.916319	0.894921	0.880372	0.887967
1548.84	0.910589	0.895616	0.893691	0.887128	1.75147	0.874495	0.870788	0.876089	0.917002	0.897331	0.882674	0.88948
1550.77	0.880195	0.862748	0.860819	0.852679	1.72816	0.840828	0.838588	0.843914	0.887404	0.865071	0.84966	0.857336
1552.7	0.872913	0.855315	0.853921	0.846467	1.72669	0.834206	0.831055	0.836759	0.879068	0.858179	0.844239	0.853788
1554.63	0.848126	0.829211	0.828734	0.819842	1.7145	0.808167	0.803294	0.810986	0.854531	0.834561	0.818884	0.829319
1556.55	0.838453	0.818411	0.818385	0.808779	1.72591	0.797297	0.790486	0.799367	0.844146	0.824997	0.807915	0.817517
1558.48	0.808029	0.788031	0.795202	0.781249	1.59865	0.769707	0.759739	0.773503	0.814292	0.796243	0.7765	0.784778
1560.41	0.720646	0.701498	0.702428	0.69238	1.54287	0.683064	0.679378	0.687997	0.728259	0.707251	0.68948	0.698757
1562.34	0.728074	0.711475	0.709949	0.704657	1.59242	0.692728	0.689667	0.695974	0.733747	0.716424	0.701974	0.71187
1564.27	0.717276	0.701662	0.700422	0.695864	1.58499	0.68367	0.680537	0.686604	0.722527	0.706476	0.692986	0.702977
1566.2	0.699765	0.6842	0.683033	0.678746	1.58349	0.666244	0.663485	0.669304	0.704563	0.689083	0.675349	0.685211
1568.13	0.697502	0.68164	0.681982	0.676957	1.57131	0.663441	0.660165	0.667303	0.701842	0.687503	0.673561	0.683216
1570.06	0.668248	0.65206	0.652621	0.646794	1.52657	0.63517	0.633181	0.640029	0.673981	0.657883	0.644068	0.652958
1571.99	0.65598	0.641044	0.639842	0.636481	1.5431	0.623798	0.622254	0.627326	0.660747	0.645275	0.632957	0.641874
1573.91	0.663159	0.648225	0.648079	0.644782	1.55215	0.6306	0.627722	0.633908	0.666142	0.652678	0.6404	0.649973
1575.84	0.650535	0.634588	0.636548	0.631588	1.50768	0.617944	0.61475	0.622984	0.653999	0.640597	0.627377	0.637989
1577.77	0.627336	0.613222	0.612874	0.609447	1.49146	0.596543	0.595112	0.601292	0.63148	0.616981	0.605367	0.61527
1579.7	0.62718	0.615024	0.613518	0.611816	1.50698	0.59764	0.596788	0.601593	0.630108	0.616726	0.60641	0.615881
1581.63	0.626336	0.614313	0.613257	0.611972	1.50976	0.59675	0.596183	0.600938	0.628384	0.615838	0.605762	0.615169
1583.56	0.624677	0.612723	0.611668	0.610585	1.50703	0.594948	0.594273	0.598817	0.626457	0.614039	0.604129	0.613454
1585.49	0.625172	0.613588	0.612156	0.611228	1.50601	0.595413	0.594561	0.599054	0.626619	0.614427	0.604442	0.614161
1587.42	0.62699	0.615489	0.614075	0.613264	1.5076	0.596945	0.596095	0.600832	0.628446	0.616217	0.606129	0.615834
1589.34	0.631087	0.619203	0.618301	0.617426	1.50862	0.600366	0.599447	0.604299	0.632754	0.620107	0.610085	0.619377
1591.27	0.635831	0.623537	0.622977	0.622024	1.51283	0.604346	0.603483	0.608377	0.637749	0.624758	0.614647	0.624249
1593.2	0.643601	0.631111	0.630899	0.629825	1.51919	0.611716	0.610538	0.61581	0.646068	0.632752	0.62253	0.632685
1595.13	0.65043	0.637862	0.637733	0.636237	1.5224	0.617891	0.616657	0.621996	0.653763	0.639707	0.629197	0.639648
1597.06	0.658375	0.646104	0.645311	0.643903	1.53144	0.625222	0.624282	0.629126	0.661936	0.647608	0.63711	0.647614
1598.99	0.670213	0.657505	0.656759	0.655414	1.54537	0.636199	0.63491	0.64048	0.67401	0.659423	0.648701	0.659693
1600.92	0.685242	0.671376	0.671478	0.669198	1.55579	0.649792	0.647851	0.654494	0.689714	0.674459	0.663308	0.67457
1602.85	0.699436	0.685002	0.684672	0.682181	1.56551	0.662612	0.660492	0.667424	0.70471	0.688513	0.67712	0.688392
1604.77	0.717003	0.702671	0.70163	0.699479	1.58439	0.679498	0.676975	0.683776	0.723522	0.706319	0.694365	0.706293
1606.7	0.737739	0.722704	0.722403	0.719415	1.60113	0.698965	0.696186	0.703111	0.745069	0.726974	0.714663	0.727522
1608.63	0.758366	0.741834	0.742487	0.738673	1.61346	0.71786	0.715402	0.722824	0.765843	0.746792	0.734525	0.748496
1610.56	0.777543	0.761132	0.761563	0.758063	1.63082	0.737214	0.734731	0.742233	0.786564	0.766413	0.754068	0.768034
1612.49	0.803875	0.787896	0.787629	0.78489	1.66903	0.76314	0.760282	0.768209	0.814557	0.793069	0.780928	0.795076
1614.42	0.837309	0.820422	0.821388	0.818447	1.69669	0.79482	0.790996	0.80023	0.847485	0.826294	0.814136	0.829757
1616.35	0.857632	0.839982	0.843113	0.838248	1.66801	0.814121	0.811009	0.822046	0.869262	0.846359	0.832905	0.849307
1618.28	0.869669	0.851966	0.853358	0.849281	1.68907	0.826328	0.82509	0.835156	0.883113	0.856963	0.84399	0.859721
1620.21	0.908571	0.891701	0.8931	0.89023	1.75124	0.866398	0.863869	0.874333	0.92129	0.896383	0.884222	0.900717
1622.13	0.936767	0.921441	0.924521	0.919887	1.74937	0.896268	0.893175	0.904612	0.950108	0.92661	0.912697	0.928933
1624.06	0.941869	0.927402	0.929434	0.924044	1.75094	0.903464	0.902715	0.911807	0.957346	0.931172	0.916332	0.930698
1625.99	0.963745	0.950164	0.95176	0.94761	1.78538	0.928337	0.92689	0.936186	0.979872	0.952829	0.940478	0.953884
1627.92	0.974169	0.960695	0.962228	0.958254	1.77907	0.940753	0.938953	0.948008	0.990811	0.963943	0.951806	0.965915
1629.85	0.978559	0.964706	0.96475	0.961393	1.80143	0.94505	0.944776	0.951635	0.994669	0.968098	0.954742	0.96935
1631.78	1.00081	0.986085	0.987165	0.983001	1.8527	0.967356	0.96654	0.973321	1.0174	0.990644	0.977435	0.989763
1633.71	1.02378	1.00786	1.01295	1.00587	1.86125	0.990467	0.988267	0.996077	1.0422	1.01444	0.999993	1.01004
1635.64	1.00486	0.988227	0.99456	0.984825	1.77285	0.970863	0.968804	0.978506	1.02418	0.994648	0.975277	0.984426
1637.56	0.987707	0.970273	0.971631	0.964302	1.7716	0.953225	0.952224	0.960503	1.00569	0.975017	0.957991	0.966115
1639.49	1.00775	0.99184	0.992555	0.98657	1.81639	0.975854	0.97427	0.981824	1.02528	0.996261	0.982324	0.990587
1641.42	1.01721	1.00315	1.00219	0.996947	1.85031	0.986463	0.984643	0.99155	1.03482	1.00586	0.992209	1.00204
1643.35	1.03447	1.02012	1.01954	1.01428	1.89675	1.00249	1.00107	1.00788	1.0521	1.02273	1.00962	1.01873
1645.28	1.05042	1.03556	1.04155	1.03148	1.87767	1.01938	1.01742	1.02602	1.06846	1.04001	1.02673	1.03281
1647.21	1.01176	0.994348	1.00202	0.988783	1.79073	0.980012	0.978241	0.988683	1.0298	0.99795	0.97941	0.983525
1649.14	1.01624	0.999094	1.0024	0.994408	1.87127	0.983306	0.98247	0.991876	1.03269	1.00213	0.985281	0.991739
1651.07	1.05722	1.04351	1.05034	1.04123	1.91417	1.02951	1.02702	1.03775	1.07354	1.04798	1.03337	1.03707
1653	1.00053	0.988652	0.996944	0.985173	1.72563	0.977542	0.973148	0.988539	1.01417	0.989756	0.973552	0.974247
1654.92	0.962437	0.949927	0.949319	0.943096	1.73461	0.934735	0.934238	0.942618	0.973489	0.946345	0.93242	0.938424
1656.85	0.980986	0.971564	0.970756	0.966412	1.8031	0.957157	0.957635	0.962969	0.991461	0.967319	0.956133	0.962223
1658.78	0.976529	0.969065	0.968781	0.965271	1.8302	0.954378	0.955309	0.960055	0.986545	0.963822	0.954332	0.960199
1660.71	0.966605	0.959106	0.961371	0.957405	1.81469	0.944838	0.945803	0.95153	0.975604	0.95507	0.945667	0.951089
1662.64	0.925085	0.916767	0.919533	0.915222	1.75017	0.904784	0.905589	0.911718	0.932873	0.913632	0.902922	0.90714
1664.57	0.889948	0.882684	0.883259	0.880553	1.75716	0.870482	0.872064	0.876072	0.896599	0.878786	0.868684	0.872367
1666.5	0.890672	0.883632	0.886043	0.882865	1.77606	0.870873	0.87233	0.875837	0.895738	0.880429	0.871091	0.874651
1668.43	0.866828	0.858643	0.864575	0.858137	1.72093	0.846276	0.84655	0.851771	0.871665	0.856711	0.845709	0.849418
1670.35	0.811472	0.803283	0.807744	0.800514	1.66504	0.79174	0.79139	0.796778	0.816809	0.800728	0.787904	0.791104
1672.28	0.79311	0.786311	0.788508	0.783694	1.67579	0.773947	0.774177	0.778699	0.796939	0.782295	0.771555	0.775481
1674.21	0.780453	0.77429	0.777442	0.772478	1.64734	0.763319	0.763146	0.767986	0.782921	0.770245	0.760467	0.765326
1676.14	0.732042	0.72578	0.727246	0.723021	1.61038	0.714556	0.715258	0.718324	0.733869	0.720735	0.710533	0.715058
1678.07	0.723879	0.718642	0.720238	0.717243	1.61841	0.706627	0.707318	0.710206	0.725029	0.714057	0.704659	0.708644
1680	0.704706	0.6984	0.701304	0.697552	1.61016	0.686013	0.686147	0.69055	0.704753	0.694845	0.685235	0.689026
1681.93	0.690845	0.68391	0.688002	0.683339	1.60044	0.67064	0.670393	0.67585	0.690284	0.680868	0.66998	0.6736
1683.86	0.646186	0.63997	0.64664	0.638812	1.51153	0.627193	0.627695	0.634216	0.647188	0.636866	0.623802	0.627475
1685.79	0.591371	0.58575	0.589384	0.583797	1.47991	0.573733	0.575161	0.578886	0.591881	0.581322	0.569936	0.573293
1687.71	0.585116	0.5811	0.584182	0.580751	1.48709	0.569808	0.569897	0.573759	0.583766	0.576369	0.567459	0.570082
1689.64	0.554701	0.55111	0.553726	0.55093	1.45878	0.540256	0.54042	0.544245	0.552238	0.545392	0.537192	0.53969
1691.57	0.526918	0.524493	0.52704	0.525442	1.45184	0.513521	0.515085	0.51779	0.524085	0.51824	0.510842	0.514941
1693.5	0.516016	0.514047	0.518097	0.515984	1.44591	0.502899	0.50365	0.507559	0.512694	0.508422	0.50134	0.505981
1695.43	0.488214	0.483824	0.491272	0.486031	1.40855	0.473019	0.472376	0.478937	0.485672	0.481355	0.472149	0.477099
1697.36	0.44984	0.443229	0.45048	0.444468	1.3755	0.430981	0.430888	0.437338	0.447285	0.441801	0.430446	0.435221
1699.29	0.434172	0.428144	0.435947	0.429998	1.34108	0.416195	0.415683	0.422385	0.431146	0.426604	0.415982	0.420272
1701.22	0.382885	0.376618	0.381527	0.376312	1.29359	0.363624	0.364602	0.368141	0.380792	0.374142	0.36476	0.369037
1703.14	0.374861	0.368918	0.372302	0.368322	1.29738	0.354877	0.355071	0.358324	0.371843	0.366267	0.358162	0.36225
1705.07	0.360267	0.353374	0.358048	0.352953	1.27341	0.339561	0.33901	0.342982	0.357151	0.35201	0.343686	0.347372
1707	0.338296	0.33208	0.335238	0.331316	1.25303	0.317318	0.318002	0.320296	0.335591	0.329765	0.32177	0.325979
1708.93	0.328678	0.32386	0.325511	0.322674	1.24974	0.308029	0.308856	0.310801	0.325856	0.320289	0.313258	0.317626
1710.86	0.319695	0.314708	0.316083	0.313528	1.24713	0.29841	0.299173	0.301379	0.316683	0.311098	0.304093	0.308519
1712.79	0.316034	0.309596	0.311746	0.308775	1.24586	0.293258	0.293308	0.296606	0.312573	0.307136	0.299743	0.304315
1714.72	0.312099	0.303321	0.307436	0.301987	1.23878	0.286904	0.285995	0.291294	0.308814	0.302962	0.294179	0.299064
1716.65	0.303284	0.293625	0.299245	0.292036	1.21634	0.278043	0.276709	0.283065	0.300176	0.29464	0.284359	0.289423
1718.58	0.282428	0.275371	0.279043	0.2742	1.19574	0.261712	0.262018	0.266084	0.280177	0.274589	0.265813	0.270256
1720.5	0.274687	0.270138	0.271607	0.269581	1.20208	0.256794	0.257968	0.260583	0.271945	0.267162	0.260688	0.265039
1722.43	0.27348	0.269343	0.270757	0.268969	1.20158	0.256425	0.257342	0.260302	0.269909	0.265847	0.260171	0.264076
1724.36	0.268599	0.264866	0.266307	0.264697	1.19704	0.252707	0.253864	0.256333	0.264883	0.260997	0.25559	0.259468
1726.29	0.267216	0.264311	0.265494	0.264465	1.20159	0.252634	0.253995	0.256197	0.263004	0.259845	0.254769	0.259312
1728.22	0.270495	0.267217	0.26895	0.267126	1.20436	0.255511	0.25621	0.259574	0.265675	0.262874	0.257278	0.262107
1730.15	0.274777	0.270134	0.272825	0.269675	1.21081	0.257934	0.258419	0.262785	0.269568	0.26656	0.259742	0.264279
1732.08	0.280773	0.275218	0.279246	0.274816	1.21332	0.263138	0.263	0.268822	0.274903	0.272546	0.264804	0.268955
1734.01	0.279428	0.273322	0.279118	0.273021	1.194	0.262319	0.262224	0.268734	0.273694	0.271182	0.262553	0.266213
1735.93	0.275623	0.271621	0.275171	0.272089	1.2044	0.260444	0.262298	0.266302	0.269147	0.266356	0.260102	0.263969
1737.86	0.279685	0.276663	0.280032	0.277279	1.21175	0.265837	0.26688	0.271578	0.272275	0.270584	0.26528	0.269048
1739.79	0.273334	0.270567	0.274794	0.271586	1.20129	0.260202	0.261626	0.266373	0.26591	0.264262	0.258691	0.262609
1741.72	0.266777	0.264636	0.268716	0.266026	1.19733	0.25432	0.255914	0.260418	0.258833	0.257519	0.252621	0.256464
1743.65	0.25732	0.255149	0.259585	0.256275	1.19013	0.244735	0.246129	0.251109	0.249243	0.248157	0.243184	0.246996
1745.58	0.243624	0.241691	0.246438	0.24332	1.18086	0.231502	0.233097	0.238332	0.235935	0.235084	0.230272	0.23452
1747.51	0.228482	0.225709	0.231678	0.227582	1.16572	0.216289	0.217654	0.224071	0.221334	0.220816	0.215679	0.21968
1749.44	0.205627	0.202345	0.2085	0.203915	1.13717	0.1939	0.195637	0.201742	0.199771	0.199056	0.193312	0.196956
1751.36	0.178717	0.176982	0.182146	0.179231	1.11133	0.169882	0.172518	0.17678	0.174681	0.173927	0.169431	0.173118
1753.29	0.154531	0.154715	0.158452	0.157913	1.09769	0.148676	0.152474	0.155314	0.15188	0.151658	0.148501	0.152328
1755.22	0.14083	0.141201	0.145118	0.144671	1.08451	0.136259	0.139495	0.143275	0.138755	0.139332	0.136689	0.140512
1757.15	0.123283	0.122636	0.126865	0.12574	1.0667	0.118314	0.121447	0.125316	0.122611	0.122485	0.119408	0.123084
1759.08	0.109802	0.109582	0.113271	0.11285	1.05742	0.105713	0.109382	0.11259	0.110125	0.110095	0.107284	0.111262
1761.01	0.100944	0.100365	0.104625	0.103426	1.0449	0.097094	0.10051	0.10435	0.101738	0.102121	0.099107	0.103276
1762.94	0.089347	0.089172	0.09298	0.092148	1.03549	0.086134	0.090441	0.093067	0.091091	0.091172	0.087987	0.09226
1764.87	0.082112	0.082871	0.085884	0.086043	1.03288	0.080435	0.084805	0.087084	0.08427	0.084689	0.082205	0.086457
1766.8	0.079738	0.079581	0.083136	0.082398	1.02932	0.077527	0.080993	0.084222	0.08191	0.08229	0.079611	0.083686
1768.72	0.07687	0.075506	0.079566	0.078032	1.02752	0.073282	0.076705	0.080306	0.079267	0.07935	0.075899	0.080025
1770.65	0.075697	0.073318	0.078568	0.075662	1.02245	0.071423	0.074348	0.079425	0.078347	0.078919	0.074718	0.078644
1772.58	0.072037	0.069323	0.075161	0.071533	1.01323	0.067545	0.07069	0.075481	0.075342	0.075683	0.070659	0.074414
1774.51	0.06651	0.065379	0.069444	0.067774	1.01156	0.063654	0.067463	0.070663	0.069997	0.069991	0.066146	0.070118
1776.44	0.063148	0.062965	0.066069	0.065324	1.01195	0.061415	0.065406	0.068073	0.066529	0.066582	0.063742	0.067805
1778.37	0.061645	0.061654	0.064577	0.063688	1.01025	0.060019	0.063924	0.066702	0.064997	0.065193	0.062534	0.066453
1780.3	0.060723	0.060118	0.063519	0.06204	1.00768	0.05854	0.062294	0.065362	0.064016	0.064105	0.061162	0.064931
1782.23	0.057905	0.057703	0.060616	0.059868	1.00695	0.056299	0.060437	0.0629	0.061247	0.061309	0.058591	0.062566
1784.15	0.056555	0.056585	0.059206	0.058636	1.00503	0.055406	0.059298	0.061966	0.059988	0.060079	0.057498	0.061355
1786.08	0.054218	0.054635	0.057088	0.056787	1.00409	0.053539	0.057824	0.060071	0.05802	0.058016	0.055472	0.059448
1788.01	0.052436	0.053375	0.055754	0.055589	1.00629	0.052337	0.056827	0.059044	0.056373	0.056868	0.054328	0.058619
1789.94	0.054153	0.053821	0.057376	0.055548	1.00594	0.052797	0.056358	0.060044	0.057958	0.058682	0.055307	0.059482
1791.87	0.055148	0.053394	0.058105	0.054895	1.00085	0.052224	0.055659	0.059829	0.059306	0.059443	0.055168	0.058965
1793.8	0.052291	0.051218	0.055073	0.052981	0.999644	0.049852	0.054118	0.057085	0.05649	0.056499	0.052628	0.056669
1795.73	0.050752	0.050319	0.053646	0.05199	1.0007	0.048978	0.053178	0.055976	0.054801	0.055104	0.051749	0.05588
1797.66	0.048874	0.048845	0.052004	0.050792	1.00026	0.048061	0.052332	0.05503	0.053094	0.053528	0.050435	0.054556
1799.59	0.048481	0.048176	0.051568	0.05014	0.998514	0.047627	0.051768	0.054674	0.052798	0.053172	0.050051	0.054057
1801.51	0.04777	0.047515	0.051043	0.049397	0.996033	0.046645	0.050773	0.053474	0.052227	0.052373	0.049273	0.053175
1803.44	0.04462	0.045342	0.048237	0.047769	0.995696	0.04505	0.049577	0.051503	0.049288	0.049548	0.046997	0.051154
1805.37	0.042784	0.044002	0.046649	0.04662	0.995827	0.044074	0.048833	0.050566	0.047526	0.04804	0.04577	0.049999
1807.3	0.042721	0.043592	0.046365	0.046146	0.996025	0.043616	0.048328	0.050357	0.047293	0.047726	0.045525	0.049716
1809.23	0.042591	0.043159	0.046212	0.045529	0.994046	0.043245	0.047781	0.050165	0.047295	0.047668	0.045368	0.049393
1811.16	0.042265	0.0427	0.045957	0.044937	0.991118	0.042622	0.047284	0.049462	0.04715	0.047401	0.044891	0.048772
1813.09	0.040254	0.041143	0.043901	0.043804	0.991181	0.041337	0.046322	0.047964	0.045105	0.045463	0.043164	0.04726
1815.02	0.038692	0.040189	0.042587	0.043015	0.991097	0.040809	0.045636	0.047322	0.043579	0.044287	0.042337	0.046416
1816.94	0.038449	0.039888	0.042303	0.042537	0.990878	0.040312	0.045114	0.046859	0.043411	0.043861	0.042039	0.045853
1818.87	0.037368	0.038993	0.041487	0.041798	0.990666	0.039618	0.044595	0.046193	0.042465	0.04295	0.041275	0.045117
1820.8	0.036772	0.038418	0.040943	0.041224	0.991128	0.039144	0.044144	0.045743	0.04183	0.042514	0.040708	0.044805
1822.73	0.037675	0.038704	0.041479	0.041142	0.990462	0.039272	0.043896	0.046092	0.042504	0.043316	0.041133	0.045248
1824.66	0.038237	0.038774	0.042296	0.041025	0.989453	0.039294	0.043615	0.0462	0.043316	0.044036	0.041429	0.045426
1826.59	0.037138	0.037841	0.041137	0.040415	0.991646	0.038304	0.043102	0.045272	0.042465	0.042905	0.040448	0.044753
1828.52	0.03809	0.038078	0.041812	0.040248	0.989058	0.03863	0.042946	0.046005	0.04339	0.04388	0.040936	0.045299
1830.45	0.037568	0.037643	0.041526	0.039498	0.985422	0.037823	0.042392	0.045079	0.043126	0.043422	0.040107	0.044013
1832.38	0.034752	0.036248	0.038872	0.038519	0.986771	0.036559	0.041617	0.043405	0.040176	0.040695	0.038437	0.04221
1834.3	0.033899	0.035786	0.038205	0.038234	0.987098	0.036338	0.041318	0.043219	0.03921	0.040106	0.038001	0.041921
1836.23	0.034032	0.035549	0.03822	0.03806	0.98622	0.036103	0.041147	0.043141	0.039276	0.040172	0.037947	0.041818
1838.16	0.033572	0.035113	0.037723	0.037618	0.986404	0.035679	0.040729	0.042682	0.038881	0.039642	0.037487	0.041275
1840.09	0.032912	0.034661	0.037126	0.037286	0.989171	0.035221	0.040427	0.042329	0.03819	0.03907	0.036981	0.041005
1842.02	0.034761	0.035529	0.038663	0.03783	0.989087	0.035986	0.040705	0.043658	0.039805	0.040794	0.038243	0.042248
1843.95	0.036737	0.036241	0.040472	0.038207	0.985022	0.036294	0.040802	0.044311	0.04188	0.042474	0.039012	0.043078
1845.88	0.035309	0.035192	0.038821	0.037335	0.984773	0.03523	0.040146	0.042737	0.040438	0.040908	0.037737	0.041875
1847.81	0.03355	0.034282	0.037217	0.036604	0.98538	0.034698	0.03975	0.041819	0.038639	0.039389	0.036831	0.040647
1849.73	0.031379	0.033127	0.03576	0.035888	0.984701	0.033908	0.039447	0.040942	0.036715	0.03763	0.035758	0.039338
1851.66	0.03016	0.032311	0.03487	0.035326	0.983583	0.033492	0.039007	0.040472	0.03562	0.036672	0.035189	0.038759
1853.59	0.029954	0.031987	0.034617	0.03517	0.983049	0.033286	0.038814	0.040133	0.035361	0.03645	0.034901	0.038635
1855.52	0.029708	0.031876	0.034427	0.035112	0.983459	0.033132	0.038779	0.039973	0.03523	0.036196	0.034712	0.038549
1857.45	0.02993	0.031987	0.034673	0.035119	0.983815	0.033224	0.03865	0.040184	0.035638	0.036426	0.034901	0.038781
1859.38	0.030072	0.032034	0.034842	0.0351	0.983772	0.033132	0.038514	0.040178	0.035766	0.036614	0.035019	0.038784
1861.31	0.029872	0.03179	0.034556	0.034884	0.983186	0.03288	0.038354	0.039967	0.035475	0.036447	0.034934	0.038384
1863.24	0.029602	0.03139	0.034284	0.034704	0.984086	0.032668	0.038132	0.039866	0.035102	0.036164	0.034617	0.038247
1865.17	0.030685	0.031811	0.035043	0.035044	0.986243	0.032989	0.038215	0.040621	0.035963	0.037065	0.035093	0.039029
1867.09	0.033378	0.033181	0.037266	0.035715	0.984367	0.033957	0.03858	0.042285	0.038652	0.03967	0.036827	0.040329
1869.02	0.033948	0.03354	0.03802	0.035926	0.980982	0.03394	0.038639	0.042101	0.039443	0.040058	0.037009	0.040286
1870.95	0.030973	0.031969	0.035281	0.03496	0.981993	0.032639	0.0382	0.040016	0.036508	0.037124	0.034975	0.038798
1872.88	0.029008	0.030993	0.033698	0.034304	0.982763	0.032266	0.037956	0.03931	0.0346	0.035626	0.034111	0.038055
1874.81	0.02849	0.030781	0.033525	0.034197	0.982759	0.032226	0.037868	0.0393	0.034195	0.035311	0.033933	0.037805
1876.74	0.028467	0.030845	0.033567	0.034155	0.982272	0.032177	0.037856	0.039379	0.034165	0.035355	0.033875	0.037664
1878.67	0.028615	0.030927	0.0335	0.034088	0.981981	0.032224	0.037814	0.039323	0.034362	0.035443	0.033955	0.037686
1880.6	0.02837	0.030855	0.033218	0.033948	0.982498	0.032056	0.037818	0.0391	0.03419	0.03527	0.033781	0.037551
1882.52	0.028261	0.030909	0.033239	0.033823	0.982441	0.031941	0.037738	0.039174	0.034047	0.035261	0.03373	0.037443
1884.45	0.028627	0.030989	0.033556	0.033806	0.982847	0.031948	0.037587	0.039348	0.034431	0.035527	0.033894	0.037476
1886.38	0.028446	0.030784	0.033291	0.033667	0.983845	0.031759	0.03742	0.039249	0.034271	0.035407	0.033673	0.037481
1888.31	0.029437	0.031213	0.033992	0.033826	0.982189	0.032247	0.037536	0.039936	0.035168	0.036245	0.034184	0.037913
1890.24	0.029532	0.03101	0.034023	0.033809	0.981501	0.031864	0.037504	0.039557	0.035286	0.036179	0.03386	0.037518
1892.17	0.028178	0.030372	0.033002	0.033489	0.98258	0.031367	0.037268	0.038865	0.034029	0.035087	0.033259	0.037165
1894.1	0.028536	0.030565	0.033383	0.033507	0.981709	0.031701	0.037239	0.03919	0.034433	0.0356	0.03363	0.037387
1896.03	0.028197	0.030162	0.033112	0.033379	0.981271	0.031417	0.037152	0.038814	0.034185	0.03525	0.03327	0.037048
1897.95	0.02715	0.02954	0.032214	0.03298	0.981166	0.030963	0.036976	0.038249	0.033185	0.034189	0.032754	0.036417
1899.88	0.026975	0.029436	0.032001	0.032769	0.981241	0.030845	0.036881	0.038126	0.03296	0.034044	0.032641	0.036216
1901.81	0.026994	0.029321	0.032018	0.032736	0.981308	0.030831	0.036815	0.038128	0.032952	0.034052	0.032512	0.036334
1903.74	0.02694	0.029177	0.032046	0.032816	0.981084	0.030801	0.036678	0.038109	0.032897	0.033911	0.03241	0.036391
1905.67	0.027045	0.029109	0.032097	0.032815	0.981974	0.030808	0.036586	0.038133	0.033009	0.033997	0.032459	0.03659
1907.6	0.027973	0.029608	0.032821	0.032988	0.981667	0.031096	0.036727	0.038604	0.033836	0.034842	0.03298	0.037243
1909.53	0.028282	0.029835	0.033164	0.033011	0.979943	0.031031	0.036766	0.038656	0.034123	0.035109	0.033098	0.037036
1911.46	0.02705	0.029176	0.032269	0.032636	0.979983	0.030492	0.036597	0.038026	0.03319	0.03409	0.032503	0.036292
1913.39	0.026549	0.028853	0.031731	0.032444	0.981348	0.030313	0.036485	0.037806	0.03258	0.033616	0.032271	0.035998
1915.31	0.027014	0.029046	0.031887	0.032554	0.981295	0.030637	0.036557	0.038218	0.032893	0.034108	0.032618	0.036176
1917.24	0.028156	0.029833	0.033091	0.032932	0.979975	0.031219	0.036733	0.039001	0.034258	0.035334	0.033306	0.037109
1919.17	0.027817	0.029688	0.032827	0.032893	0.981115	0.030695	0.036646	0.038489	0.034032	0.034918	0.032773	0.03679
1921.1	0.02818	0.029869	0.033012	0.03296	0.981169	0.03092	0.036673	0.038761	0.034257	0.035268	0.033149	0.03698
1923.03	0.028966	0.030305	0.033691	0.033033	0.979645	0.031155	0.036763	0.039051	0.034953	0.035833	0.033416	0.037366
1924.96	0.027048	0.029152	0.032067	0.032433	0.980132	0.030424	0.036564	0.037983	0.033076	0.033988	0.032301	0.036427
1926.89	0.02617	0.028776	0.031554	0.032155	0.98032	0.030337	0.036436	0.03782	0.032345	0.033409	0.032017	0.036206
1928.82	0.026146	0.028876	0.031566	0.032134	0.9802	0.030278	0.03636	0.037831	0.032359	0.033472	0.031987	0.036103
1930.74	0.026211	0.029005	0.031604	0.032179	0.980393	0.03032	0.036401	0.03788	0.03235	0.033532	0.032144	0.035954
1932.67	0.026444	0.029155	0.0318	0.032257	0.980148	0.03039	0.036426	0.038017	0.032605	0.033611	0.032283	0.035976
1934.6	0.026345	0.029042	0.031616	0.032274	0.980468	0.030348	0.036401	0.037868	0.03251	0.033459	0.032114	0.036012
1936.53	0.026312	0.028935	0.031618	0.032282	0.981144	0.030307	0.036518	0.03784	0.032523	0.033551	0.032039	0.036117
1938.46	0.026388	0.028866	0.031785	0.032429	0.982153	0.030319	0.036581	0.037969	0.032687	0.033702	0.03206	0.036297
1940.39	0.027605	0.029455	0.032662	0.032839	0.981952	0.030965	0.036863	0.038687	0.033775	0.034612	0.032771	0.037128
1942.32	0.029212	0.030076	0.033644	0.033206	0.979792	0.03132	0.037084	0.03923	0.03515	0.035649	0.03343	0.037702
1944.25	0.028184	0.029607	0.032863	0.032893	0.979073	0.030677	0.03691	0.038648	0.034307	0.034897	0.032841	0.037026
1946.18	0.027135	0.029261	0.032283	0.032617	0.979682	0.030557	0.036822	0.038417	0.033431	0.034282	0.032553	0.036724
1948.1	0.026545	0.028862	0.03196	0.032427	0.979997	0.030403	0.036722	0.038228	0.032849	0.033777	0.032305	0.036315
1950.03	0.026223	0.028671	0.031667	0.032351	0.980239	0.030267	0.036712	0.038112	0.032559	0.033552	0.03213	0.036137
1951.96	0.026266	0.028651	0.031568	0.032399	0.98021	0.030295	0.036668	0.038039	0.032538	0.033562	0.032124	0.03632
1953.89	0.026482	0.028789	0.031755	0.03252	0.980625	0.030409	0.036717	0.038136	0.032791	0.033785	0.032383	0.036463
1955.82	0.02646	0.028713	0.031832	0.032572	0.980352	0.030416	0.036777	0.03811	0.032939	0.033891	0.032372	0.036457
1957.75	0.026069	0.028533	0.031595	0.032399	0.979343	0.030343	0.036696	0.038002	0.032565	0.033586	0.032186	0.036297
1959.68	0.026081	0.02855	0.031646	0.032376	0.979004	0.03041	0.036644	0.03814	0.032572	0.033643	0.032204	0.036401
1961.61	0.026136	0.028544	0.031745	0.032392	0.979908	0.0305	0.036755	0.038171	0.032731	0.033764	0.032183	0.036428
1963.53	0.026169	0.028656	0.031592	0.03239	0.981314	0.030414	0.036817	0.038225	0.032773	0.03377	0.032153	0.036391
1965.46	0.02728	0.029285	0.032434	0.032729	0.980159	0.030731	0.036925	0.038796	0.033759	0.034645	0.032893	0.036962
1967.39	0.027831	0.029481	0.032857	0.032795	0.97923	0.03084	0.036903	0.038715	0.034209	0.034898	0.032964	0.037115
1969.32	0.026568	0.028719	0.031813	0.032369	0.979851	0.030478	0.036796	0.038091	0.033023	0.033839	0.032131	0.036621
1971.25	0.026023	0.028456	0.031489	0.032227	0.979436	0.030334	0.036837	0.038048	0.032518	0.03353	0.03201	0.036454
1973.18	0.026036	0.028564	0.031481	0.032175	0.979044	0.030262	0.036764	0.038054	0.032533	0.033546	0.031956	0.036507
1975.11	0.026079	0.028588	0.03143	0.032142	0.979581	0.030265	0.036728	0.038072	0.03262	0.033517	0.031981	0.036557
1977.04	0.026047	0.028602	0.031517	0.032216	0.979753	0.030281	0.03681	0.038203	0.032618	0.033557	0.031998	0.036539
1978.97	0.026028	0.028732	0.03157	0.032199	0.979874	0.030267	0.036808	0.038223	0.032666	0.033572	0.031827	0.036532
1980.89	0.026067	0.028742	0.031611	0.032216	0.980035	0.030259	0.036775	0.038134	0.032656	0.033666	0.031961	0.036536
1982.82	0.026024	0.028818	0.031723	0.032274	0.980123	0.030353	0.03675	0.038179	0.032662	0.033709	0.032129	0.036568
1984.75	0.026074	0.028827	0.031795	0.032364	0.980212	0.030381	0.036853	0.038306	0.032774	0.033686	0.03207	0.036601
1986.68	0.026803	0.029055	0.032272	0.032569	0.980626	0.030586	0.037003	0.038574	0.033265	0.034229	0.032434	0.03688
1988.61	0.027305	0.02928	0.032567	0.032701	0.98134	0.030689	0.037106	0.038679	0.033737	0.034543	0.032666	0.037109
1990.54	0.027943	0.029502	0.032943	0.032965	0.980652	0.030975	0.037248	0.039044	0.034372	0.034991	0.032902	0.037397
1992.47	0.028332	0.029694	0.033149	0.033131	0.979602	0.030939	0.037301	0.039126	0.034722	0.035232	0.032915	0.037525
1994.4	0.026777	0.028987	0.032152	0.032703	0.979261	0.030396	0.037185	0.038542	0.033371	0.034159	0.03239	0.036811
1996.32	0.026203	0.028765	0.031845	0.032457	0.979723	0.030407	0.037208	0.038434	0.03294	0.033761	0.03219	0.036673
1998.25	0.0263	0.028885	0.031884	0.032559	0.97952	0.030453	0.037305	0.038369	0.033205	0.033759	0.032126	0.036865
2000.18	0.026156	0.028864	0.031802	0.032602	0.979244	0.03048	0.037327	0.038342	0.033047	0.033724	0.032204	0.036866
2002.11	0.026186	0.028757	0.031768	0.032556	0.979663	0.030536	0.037264	0.038403	0.032972	0.033869	0.032123	0.036933
2004.04	0.026293	0.028767	0.031816	0.032677	0.980388	0.030527	0.037291	0.038467	0.033118	0.034044	0.032185	0.036918
2005.97	0.026376	0.028963	0.032076	0.032831	0.980001	0.030607	0.037413	0.038607	0.033298	0.034186	0.032576	0.036914
2007.9	0.026516	0.029126	0.032356	0.032917	0.979004	0.03089	0.037468	0.038849	0.033496	0.034269	0.03282	0.037131
2009.83	0.026678	0.029224	0.032413	0.033024	0.979203	0.030998	0.037542	0.038975	0.033546	0.034314	0.032785	0.037344
2011.76	0.026865	0.029327	0.032417	0.033142	0.980089	0.03107	0.037706	0.039079	0.033595	0.034393	0.032796	0.037532
2013.68	0.027184	0.029543	0.032581	0.033222	0.980726	0.031322	0.037937	0.039326	0.033878	0.034631	0.033064	0.037841
2015.61	0.028203	0.030168	0.033444	0.033678	0.980436	0.031782	0.03826	0.039874	0.034781	0.035469	0.033734	0.038452
2017.54	0.028897	0.030668	0.034012	0.034064	0.980037	0.031915	0.038404	0.040133	0.035527	0.036105	0.033999	0.038779
2019.47	0.028239	0.030472	0.033442	0.033931	0.980556	0.031756	0.03844	0.039943	0.034956	0.035809	0.033687	0.038569
2021.4	0.027982	0.030421	0.033254	0.033967	0.981157	0.031842	0.038515	0.040023	0.034645	0.035593	0.03369	0.038599
2023.33	0.028168	0.030609	0.033466	0.034093	0.981223	0.032076	0.038576	0.0402	0.034767	0.035655	0.033849	0.038704
2025.26	0.028185	0.030617	0.033488	0.034185	0.981159	0.032151	0.038692	0.040284	0.034789	0.035616	0.033889	0.038775
2027.19	0.028267	0.030632	0.033473	0.034335	0.981172	0.032141	0.038802	0.040272	0.035006	0.035704	0.033953	0.038865
2029.11	0.028394	0.030754	0.03358	0.034423	0.981249	0.032234	0.038879	0.040273	0.035192	0.035884	0.034021	0.03892
2031.04	0.028462	0.030915	0.0338	0.034508	0.98163	0.032338	0.03916	0.040428	0.0353	0.035958	0.03414	0.038976
2032.97	0.028505	0.030994	0.033995	0.034683	0.982098	0.03242	0.039391	0.040482	0.035328	0.035982	0.034299	0.039118
2034.9	0.028619	0.031108	0.034139	0.03483	0.981732	0.032476	0.03939	0.040602	0.035467	0.036121	0.03447	0.039384
2036.83	0.028762	0.031171	0.034205	0.0349	0.981856	0.032509	0.03948	0.040763	0.035545	0.036272	0.034504	0.039565
2038.76	0.029088	0.031319	0.034434	0.035042	0.982231	0.032725	0.039635	0.040903	0.035845	0.036596	0.034704	0.039588
2040.69	0.02962	0.031736	0.034877	0.035216	0.981473	0.032962	0.039662	0.041223	0.036539	0.036978	0.034993	0.039762
2042.62	0.029478	0.031668	0.034811	0.035252	0.98076	0.032952	0.039713	0.041148	0.036462	0.036866	0.034928	0.039758
2044.54	0.029145	0.03151	0.034552	0.035124	0.980944	0.032867	0.03988	0.040916	0.03617	0.036676	0.034856	0.039623
2046.47	0.029047	0.031471	0.034403	0.03517	0.981084	0.032905	0.039893	0.041059	0.036183	0.036536	0.034827	0.039792
2048.4	0.028942	0.031309	0.03429	0.035221	0.981235	0.032976	0.039779	0.041169	0.03603	0.036529	0.034825	0.039881
2050.33	0.029026	0.031259	0.034326	0.035239	0.981329	0.033008	0.039785	0.041174	0.035932	0.03651	0.034862	0.039929
2052.26	0.029015	0.03122	0.034293	0.03531	0.98159	0.033014	0.039888	0.041133	0.035994	0.036499	0.034861	0.039948
2054.19	0.029011	0.031309	0.034358	0.035302	0.981626	0.03297	0.039931	0.041157	0.03615	0.036606	0.034844	0.040053
2056.12	0.029026	0.031386	0.034428	0.035331	0.981585	0.033037	0.039822	0.041202	0.036134	0.03666	0.03489	0.039948
2058.05	0.029087	0.03143	0.034426	0.03531	0.981844	0.033144	0.039842	0.041249	0.036125	0.036778	0.035102	0.039841
2059.98	0.029251	0.031531	0.034522	0.035325	0.982427	0.033096	0.039901	0.041406	0.036266	0.036817	0.03523	0.040078
2061.9	0.029349	0.031568	0.034627	0.035283	0.982503	0.033158	0.039941	0.041481	0.036519	0.03692	0.035193	0.040193
2063.83	0.029928	0.031919	0.034979	0.035346	0.981873	0.033439	0.040045	0.041616	0.037018	0.037389	0.035375	0.040525
2065.76	0.029982	0.031965	0.034982	0.03538	0.981539	0.033296	0.040066	0.041474	0.036941	0.037409	0.035313	0.040611
2067.69	0.029343	0.031496	0.034587	0.035189	0.981501	0.033106	0.040015	0.041218	0.036453	0.036946	0.035133	0.040128
2069.62	0.029239	0.031451	0.034567	0.035206	0.9819	0.033148	0.039983	0.041367	0.03641	0.036875	0.035032	0.039899
2071.55	0.029206	0.031526	0.034551	0.035164	0.982067	0.033069	0.039948	0.041401	0.036399	0.036908	0.034953	0.040015
2073.48	0.029313	0.031615	0.034523	0.035093	0.982191	0.033095	0.039887	0.041385	0.036484	0.036926	0.035124	0.04017
2075.41	0.029297	0.031617	0.034503	0.035012	0.981894	0.033107	0.039845	0.041436	0.036556	0.036884	0.035018	0.040216
2077.33	0.029186	0.031623	0.034434	0.034904	0.981402	0.032949	0.039839	0.041397	0.03655	0.036908	0.034962	0.040251
2079.26	0.029152	0.031575	0.034366	0.034902	0.981709	0.032833	0.03983	0.041339	0.036518	0.036934	0.034954	0.040222
2081.19	0.029141	0.031436	0.034478	0.035033	0.98213	0.032871	0.039894	0.041332	0.036466	0.036976	0.035003	0.040062
2083.12	0.029122	0.031375	0.034454	0.035101	0.981516	0.032959	0.039911	0.041245	0.036461	0.036968	0.035206	0.039948
2085.05	0.029149	0.031398	0.034401	0.03512	0.980914	0.032953	0.03996	0.04119	0.036472	0.037083	0.035244	0.040077
2086.98	0.029284	0.031478	0.034417	0.035071	0.980797	0.032825	0.039961	0.041268	0.036616	0.037161	0.035237	0.040245
2088.91	0.029583	0.031617	0.034552	0.035033	0.98088	0.032876	0.039929	0.041323	0.03695	0.037095	0.035305	0.040547
2090.84	0.029412	0.031458	0.034524	0.035026	0.980858	0.032792	0.039767	0.041237	0.036791	0.036856	0.035093	0.040593
2092.77	0.028963	0.031103	0.034237	0.034965	0.980419	0.032744	0.03962	0.041098	0.036445	0.0366	0.035088	0.040365
2094.69	0.028956	0.030939	0.03415	0.034943	0.980335	0.032793	0.039752	0.040948	0.03633	0.036628	0.035166	0.040322
2096.62	0.028905	0.030865	0.03409	0.034916	0.98005	0.032778	0.039803	0.040858	0.036192	0.036605	0.035075	0.040359
2098.55	0.028869	0.030919	0.034043	0.034872	0.980001	0.032823	0.039797	0.040867	0.036258	0.036669	0.035086	0.040396
2100.48	0.028773	0.030875	0.033944	0.034799	0.98015	0.032891	0.039769	0.040941	0.036278	0.036586	0.035014	0.040397
2102.41	0.028707	0.03084	0.033887	0.034738	0.980358	0.032834	0.039716	0.040974	0.036185	0.036582	0.035238	0.040409
2104.34	0.02869	0.03083	0.033905	0.03466	0.98019	0.032648	0.039643	0.040904	0.036091	0.036682	0.035392	0.040365
2106.27	0.028583	0.030792	0.03391	0.034553	0.98001	0.032632	0.039554	0.040928	0.036103	0.036567	0.035256	0.040358
2108.2	0.028482	0.030852	0.033762	0.034488	0.98027	0.032565	0.039495	0.040919	0.036118	0.036539	0.035217	0.040372
2110.12	0.028417	0.03082	0.033673	0.034494	0.980648	0.032505	0.03942	0.04084	0.036051	0.036493	0.035207	0.040413
2112.05	0.028448	0.030814	0.033673	0.034519	0.981077	0.032473	0.039377	0.040828	0.036	0.036563	0.035273	0.04054
2113.98	0.028514	0.030888	0.033785	0.03454	0.980757	0.03254	0.039411	0.040849	0.036175	0.036736	0.035316	0.040685
2115.91	0.028572	0.030747	0.033774	0.034395	0.98068	0.032601	0.039529	0.040804	0.03616	0.036722	0.035238	0.040554
2117.84	0.028381	0.030688	0.033689	0.0342	0.980668	0.03245	0.039494	0.040675	0.03595	0.036569	0.035111	0.040318
2119.77	0.028277	0.030696	0.033676	0.034075	0.980573	0.032254	0.039382	0.040664	0.036026	0.03644	0.035103	0.040311
2121.7	0.028321	0.030586	0.033503	0.034011	0.980816	0.032104	0.039356	0.040695	0.035982	0.036425	0.035068	0.040221
2123.63	0.028317	0.030502	0.033509	0.034161	0.980804	0.032099	0.039363	0.040682	0.035978	0.036497	0.035077	0.040031
2125.56	0.028275	0.03042	0.033445	0.034131	0.980471	0.031998	0.039328	0.04068	0.036009	0.036397	0.035083	0.039983
2127.48	0.028173	0.030409	0.033339	0.033991	0.97988	0.031946	0.039276	0.040663	0.035924	0.036247	0.034919	0.039975
2129.41	0.028116	0.030348	0.033257	0.033975	0.979425	0.031918	0.039237	0.040508	0.035752	0.03622	0.034701	0.039996
2131.34	0.028105	0.030244	0.033212	0.033858	0.979822	0.031885	0.039195	0.040418	0.03571	0.03632	0.034558	0.039882
2133.27	0.027983	0.030044	0.033241	0.03373	0.979471	0.031875	0.039114	0.040392	0.035697	0.036322	0.034475	0.039748
2135.2	0.027959	0.030014	0.033254	0.033869	0.979609	0.031997	0.038995	0.040345	0.035667	0.036206	0.03459	0.039945
2137.13	0.027917	0.030053	0.03318	0.033856	0.979612	0.031964	0.038901	0.040299	0.035736	0.036149	0.034759	0.039982
2139.06	0.027835	0.030018	0.033137	0.033732	0.979118	0.031776	0.038945	0.040201	0.035629	0.036078	0.034752	0.039967
2140.99	0.027659	0.030006	0.033068	0.033656	0.97934	0.031752	0.038882	0.040134	0.035396	0.036072	0.034662	0.039939
2142.91	0.02752	0.029846	0.032939	0.033622	0.97903	0.031805	0.038764	0.040157	0.035243	0.036033	0.034671	0.039867
2144.84	0.027666	0.029783	0.032934	0.033698	0.978573	0.031721	0.038838	0.04026	0.035274	0.035966	0.034672	0.039908
2146.77	0.027682	0.029749	0.032974	0.033689	0.978607	0.031618	0.038901	0.040216	0.035297	0.03591	0.034541	0.039966
2148.7	0.027529	0.029682	0.032827	0.033667	0.978928	0.031697	0.038964	0.040136	0.035281	0.035838	0.034486	0.039916
2150.63	0.027468	0.029659	0.032727	0.033642	0.978754	0.031695	0.038977	0.040084	0.035241	0.035793	0.034454	0.039867
2152.56	0.027396	0.029554	0.032836	0.033551	0.9789	0.031529	0.038865	0.040001	0.035044	0.035695	0.034481	0.039797
2154.49	0.027304	0.029459	0.032793	0.033377	0.979174	0.031408	0.038719	0.039997	0.03492	0.035647	0.034402	0.039624
2156.42	0.027274	0.029412	0.032756	0.033346	0.979142	0.031409	0.038687	0.039981	0.034943	0.035638	0.03433	0.039373
2158.35	0.02721	0.029381	0.032833	0.033357	0.978802	0.03135	0.038645	0.040012	0.034965	0.035563	0.03432	0.039242
2160.27	0.027159	0.029393	0.032854	0.033333	0.978607	0.031339	0.038536	0.040012	0.035017	0.035639	0.034149	0.039201
2162.2	0.027028	0.029409	0.032773	0.033276	0.979133	0.031254	0.038444	0.039972	0.034917	0.035679	0.033931	0.039045
2164.13	0.026899	0.029347	0.032614	0.033037	0.979692	0.03108	0.038326	0.039865	0.034705	0.035485	0.033579	0.038851
2166.06	0.026934	0.02924	0.032564	0.032883	0.979699	0.030952	0.0383	0.039711	0.034604	0.035332	0.033323	0.038627
2167.99	0.026944	0.029158	0.032433	0.032868	0.979391	0.030935	0.038203	0.03962	0.0345	0.035185	0.033212	0.03848
2169.92	0.026746	0.029101	0.032191	0.03277	0.979336	0.030831	0.038144	0.039536	0.034401	0.034961	0.033138	0.03832
2171.85	0.026589	0.028952	0.032065	0.032586	0.978929	0.030643	0.038059	0.039411	0.03436	0.034891	0.032968	0.038148
2173.78	0.026501	0.028798	0.031974	0.032563	0.979056	0.030535	0.037921	0.039349	0.034292	0.034887	0.032778	0.038098
2175.7	0.026351	0.028579	0.031872	0.032464	0.979426	0.030325	0.037719	0.039276	0.034251	0.034792	0.032706	0.038003
2177.63	0.026207	0.028433	0.031824	0.032321	0.978935	0.030216	0.037616	0.039228	0.034195	0.034686	0.032582	0.037844
2179.56	0.026092	0.028406	0.031804	0.032296	0.978745	0.030126	0.037589	0.039201	0.034028	0.034488	0.032511	0.037744
2181.49	0.025977	0.028265	0.031724	0.032256	0.978494	0.029947	0.03753	0.038993	0.033955	0.034369	0.032453	0.03759
2183.42	0.025755	0.027992	0.031592	0.032153	0.978424	0.029889	0.037614	0.038782	0.033818	0.034283	0.032289	0.037397
2185.35	0.025548	0.027911	0.031475	0.032129	0.97864	0.029945	0.037545	0.038744	0.03358	0.034267	0.032241	0.037332
2187.28	0.025409	0.027878	0.03137	0.032094	0.978177	0.029975	0.03736	0.038676	0.033446	0.034112	0.03213	0.037192
2189.21	0.025172	0.027692	0.031171	0.032003	0.977851	0.029808	0.0373	0.038638	0.033319	0.0339	0.032067	0.037074
2191.13	0.024885	0.027559	0.031014	0.032009	0.977963	0.029603	0.037213	0.038562	0.033178	0.033841	0.032088	0.037099
2193.06	0.024901	0.027345	0.030964	0.031884	0.977792	0.02947	0.037034	0.038377	0.03318	0.03378	0.031906	0.036948
2194.99	0.02486	0.027182	0.030858	0.031624	0.977762	0.029368	0.036991	0.038258	0.033085	0.033659	0.031742	0.036794
2196.92	0.024649	0.027154	0.030766	0.031376	0.978176	0.029344	0.036935	0.038171	0.032855	0.033436	0.031606	0.036736
2198.85	0.024498	0.027148	0.030674	0.031375	0.977705	0.029266	0.036861	0.038074	0.032696	0.033415	0.031465	0.036676
2200.78	0.02439	0.027119	0.030573	0.031405	0.977242	0.029203	0.036791	0.038015	0.032587	0.033449	0.031475	0.036619
2202.71	0.024307	0.027062	0.030452	0.031151	0.977196	0.029091	0.03665	0.037949	0.032443	0.03335	0.031512	0.036498
2204.64	0.024174	0.02694	0.030378	0.031051	0.976931	0.029008	0.036588	0.037968	0.032408	0.033248	0.031324	0.036463
2206.57	0.0241	0.026898	0.030279	0.03105	0.976853	0.028927	0.036383	0.037896	0.032404	0.033165	0.031136	0.036258
2208.49	0.024113	0.026841	0.030249	0.030977	0.976662	0.02892	0.03637	0.037856	0.032351	0.033051	0.031013	0.03616
2210.42	0.024114	0.02674	0.030252	0.030904	0.976926	0.028814	0.03649	0.037893	0.032315	0.03298	0.030965	0.036131
2212.35	0.024051	0.026652	0.030076	0.030781	0.977256	0.028634	0.036389	0.037741	0.032173	0.033031	0.030968	0.035891
2214.28	0.023882	0.02656	0.029936	0.030629	0.977114	0.028619	0.036295	0.037676	0.032014	0.032895	0.030877	0.035787
2216.21	0.023757	0.026522	0.029977	0.030575	0.976684	0.028473	0.036197	0.03757	0.031957	0.032678	0.030775	0.035793
2218.14	0.023696	0.026371	0.029954	0.03053	0.976637	0.028383	0.036034	0.037442	0.031882	0.032572	0.030659	0.035749
2220.07	0.023545	0.026309	0.029847	0.03051	0.976278	0.028434	0.035932	0.037401	0.031772	0.032561	0.030451	0.035673
2222	0.023498	0.026231	0.029698	0.030487	0.976325	0.028375	0.035948	0.037344	0.031723	0.032431	0.030384	0.035591
2223.92	0.023494	0.026139	0.029644	0.030479	0.976705	0.028239	0.035881	0.037252	0.031683	0.032427	0.030514	0.035542
2225.85	0.023451	0.026158	0.029683	0.030501	0.975984	0.028194	0.03583	0.037152	0.031511	0.032557	0.030525	0.035588
2227.78	0.023392	0.026043	0.029635	0.03046	0.975474	0.028231	0.035914	0.037195	0.031381	0.032487	0.030406	0.035509
2229.71	0.023248	0.025911	0.029588	0.030375	0.975235	0.028179	0.036002	0.037171	0.03139	0.032396	0.030363	0.035361
2231.64	0.02319	0.025886	0.029554	0.030333	0.974969	0.028159	0.035985	0.037101	0.031336	0.032235	0.03037	0.035307
2233.57	0.023153	0.025873	0.029465	0.030335	0.974953	0.028246	0.035951	0.037067	0.031275	0.03213	0.030309	0.035293
2235.5	0.023041	0.025827	0.029516	0.030301	0.975153	0.0282	0.035993	0.036963	0.031322	0.032171	0.030395	0.035317
2237.43	0.022925	0.025714	0.029641	0.030291	0.975594	0.028054	0.035925	0.036979	0.031278	0.032064	0.030361	0.035307
2239.36	0.022923	0.025735	0.029664	0.030385	0.975923	0.028036	0.035893	0.037031	0.031172	0.03192	0.030272	0.035157
2241.28	0.02289	0.025661	0.029561	0.030388	0.975924	0.028075	0.035954	0.03703	0.031105	0.031885	0.030327	0.035135
2243.21	0.022835	0.025599	0.029528	0.030303	0.976288	0.028053	0.035991	0.037086	0.031093	0.031943	0.030284	0.03526
2245.14	0.022795	0.025705	0.029583	0.030254	0.975918	0.02802	0.03588	0.03711	0.031037	0.031912	0.030204	0.035229
2247.07	0.02276	0.025614	0.029544	0.030294	0.975424	0.028026	0.035835	0.037154	0.030876	0.031857	0.030256	0.035327
2249	0.022702	0.02553	0.029539	0.030296	0.975785	0.028004	0.035991	0.037176	0.030827	0.03187	0.030329	0.035351
2250.93	0.022672	0.025633	0.029486	0.030305	0.975458	0.028055	0.035996	0.037206	0.030891	0.032014	0.030323	0.03539
2252.86	0.022764	0.025744	0.029515	0.030302	0.975385	0.028146	0.036017	0.037237	0.030786	0.032116	0.030282	0.035391
2254.79	0.022765	0.025867	0.029719	0.030267	0.975533	0.028158	0.036123	0.037262	0.030722	0.032121	0.030323	0.035359
2256.71	0.022674	0.025854	0.029802	0.030288	0.975296	0.028114	0.035988	0.037347	0.030859	0.032189	0.03025	0.035381
2258.64	0.022663	0.025878	0.029756	0.030244	0.975997	0.02809	0.035884	0.037415	0.030902	0.032145	0.030265	0.035368
2260.57	0.022663	0.025925	0.029764	0.030306	0.976099	0.028051	0.036042	0.037504	0.030859	0.032019	0.030349	0.035319
2262.5	0.022756	0.025929	0.029734	0.030354	0.97594	0.027977	0.036126	0.03753	0.031006	0.031988	0.030295	0.035244
2264.43	0.022839	0.026059	0.029663	0.030387	0.975897	0.027977	0.036089	0.037522	0.031114	0.032058	0.030288	0.035321
2266.36	0.022781	0.026096	0.029727	0.030542	0.974801	0.02801	0.036158	0.037572	0.031057	0.032208	0.030413	0.035322
2268.29	0.022846	0.026035	0.029901	0.030591	0.974479	0.028077	0.036155	0.037717	0.030988	0.032299	0.030622	0.035296
2270.22	0.022893	0.026059	0.029988	0.03072	0.975093	0.028194	0.036159	0.037831	0.031101	0.032236	0.030682	0.035341
2272.15	0.022788	0.026202	0.029961	0.030796	0.974898	0.028123	0.036325	0.037688	0.031307	0.032258	0.030728	0.035436
2274.07	0.022911	0.0263	0.030092	0.030761	0.975555	0.028169	0.036412	0.03767	0.031372	0.032349	0.030837	0.035537
2276	0.023117	0.026205	0.030225	0.030836	0.975666	0.028255	0.036557	0.037757	0.031417	0.032376	0.030768	0.03555
2277.93	0.023228	0.026298	0.0303	0.031008	0.974853	0.028419	0.036765	0.03789	0.031485	0.032397	0.03087	0.035625
2279.86	0.023331	0.02656	0.030433	0.031134	0.975166	0.028592	0.036914	0.03817	0.031453	0.032434	0.031127	0.035624
2281.79	0.023447	0.026639	0.03052	0.031227	0.974897	0.028649	0.036924	0.038222	0.031446	0.03258	0.031289	0.035689
2283.72	0.023551	0.026681	0.030573	0.031342	0.975301	0.028855	0.036968	0.038319	0.031579	0.032718	0.031401	0.035921
2285.65	0.023473	0.026837	0.030624	0.031375	0.975911	0.029051	0.037179	0.038496	0.031771	0.032758	0.031434	0.036045
2287.58	0.023344	0.026985	0.030691	0.031468	0.975164	0.029074	0.037166	0.038531	0.031877	0.032826	0.031626	0.036176
2289.5	0.023452	0.027092	0.030845	0.031694	0.975521	0.029024	0.037227	0.038674	0.031972	0.032952	0.03185	0.036473
2291.43	0.023544	0.027279	0.031023	0.031847	0.976145	0.029043	0.037283	0.038896	0.032153	0.033088	0.031962	0.036661
2293.36	0.023645	0.027546	0.031153	0.031902	0.975685	0.029066	0.037264	0.039067	0.032203	0.033258	0.032129	0.036695
2295.29	0.02385	0.027807	0.031262	0.031901	0.974736	0.029083	0.037468	0.039218	0.032342	0.033521	0.032344	0.036765
2297.22	0.024007	0.028134	0.031482	0.031883	0.973454	0.029221	0.037474	0.039425	0.032559	0.033713	0.032633	0.036851
2299.15	0.024137	0.028564	0.031663	0.031888	0.972694	0.029321	0.037309	0.039561	0.032525	0.03384	0.032889	0.036969
2301.08	0.024082	0.028965	0.031778	0.03206	0.97266	0.029307	0.037447	0.039802	0.032691	0.034014	0.033243	0.037239
2303.01	0.024053	0.0293	0.032052	0.03235	0.97292	0.029271	0.03779	0.040043	0.032996	0.034158	0.033502	0.037542
2304.94	0.024135	0.029522	0.032364	0.032441	0.972235	0.029307	0.037923	0.040316	0.033151	0.034322	0.033693	0.037643
2306.86	0.024156	0.029876	0.032416	0.032389	0.970616	0.029152	0.037811	0.0407	0.033291	0.034442	0.034003	0.037704
2308.79	0.024182	0.030338	0.032487	0.03233	0.968795	0.028907	0.037795	0.040842	0.033383	0.034626	0.034149	0.037913
2310.72	0.024101	0.030666	0.032544	0.03227	0.967998	0.028877	0.03766	0.040978	0.033483	0.034777	0.034284	0.038151
2312.65	0.023933	0.030863	0.032402	0.032246	0.967178	0.028766	0.037647	0.041369	0.033346	0.034696	0.034436	0.038227
2314.58	0.02369	0.030755	0.032499	0.032343	0.966464	0.028747	0.037799	0.04157	0.033201	0.034642	0.034612	0.038283
2316.51	0.023015	0.030911	0.032707	0.032296	0.965777	0.028673	0.037693	0.041513	0.033161	0.034931	0.034592	0.038398
2318.44	0.022246	0.031427	0.032762	0.031927	0.962297	0.028451	0.037542	0.041605	0.032948	0.035056	0.034918	0.038416
2320.37	0.021961	0.031673	0.032347	0.031749	0.959356	0.028208	0.037485	0.041988	0.033058	0.034839	0.035201	0.038408
2322.29	0.021613	0.031615	0.031986	0.031899	0.958841	0.027927	0.03739	0.042261	0.033136	0.034729	0.035115	0.038532
2324.22	0.02141	0.031416	0.032129	0.031788	0.95743	0.027771	0.037417	0.042385	0.032956	0.034356	0.035207	0.038584
2326.15	0.021071	0.0313	0.032102	0.031557	0.956732	0.02769	0.037404	0.042507	0.032469	0.034105	0.03527	0.038591
2328.08	0.020019	0.031538	0.032064	0.031571	0.955511	0.027388	0.037395	0.042454	0.03194	0.034252	0.035386	0.038806
2330.01	0.019237	0.031706	0.03193	0.031619	0.952822	0.027208	0.037232	0.042548	0.031689	0.034271	0.035368	0.038842
2331.94	0.019009	0.031496	0.031732	0.031389	0.953303	0.026991	0.037172	0.042625	0.031241	0.033884	0.035024	0.038757
2333.87	0.018655	0.031041	0.032024	0.031268	0.953618	0.026904	0.037346	0.042616	0.030931	0.03362	0.034725	0.038865
2335.8	0.018315	0.031009	0.032086	0.031522	0.950818	0.027217	0.037349	0.042772	0.030949	0.033779	0.034907	0.038878
2337.72	0.018074	0.031179	0.031817	0.031579	0.949949	0.027049	0.037298	0.04311	0.031052	0.033669	0.034961	0.039134
2339.65	0.017989	0.03134	0.031814	0.031442	0.949639	0.026968	0.037198	0.043414	0.031118	0.033798	0.035192	0.039396
2341.58	0.01851	0.031621	0.03204	0.031664	0.947857	0.027278	0.037458	0.043567	0.031132	0.034201	0.035544	0.039301
2343.51	0.019249	0.032054	0.032495	0.032184	0.947903	0.027715	0.037774	0.043598	0.031581	0.034317	0.036129	0.039438
2345.44	0.020149	0.032638	0.03291	0.032692	0.951728	0.028263	0.037924	0.043498	0.03244	0.034695	0.036339	0.03946
2347.37	0.022008	0.032606	0.033261	0.033494	0.96091	0.029094	0.038925	0.043654	0.033356	0.035455	0.036308	0.039583
2349.3	0.022577	0.032973	0.033626	0.033938	0.964188	0.029601	0.039632	0.044115	0.033741	0.035879	0.03705	0.039993
2351.23	0.020954	0.033695	0.03363	0.033681	0.958584	0.029255	0.039273	0.044534	0.033265	0.035719	0.037528	0.040293
2353.16	0.019716	0.033725	0.033222	0.033136	0.953659	0.028655	0.038701	0.044732	0.032574	0.035455	0.037292	0.040341
2355.08	0.018953	0.033778	0.033051	0.032862	0.949751	0.027917	0.038166	0.044774	0.032005	0.03527	0.03722	0.040225
2357.01	0.017781	0.034193	0.032826	0.032703	0.944348	0.027389	0.037969	0.044886	0.031999	0.034944	0.037306	0.040269
2358.94	0.016951	0.034464	0.033102	0.032367	0.940832	0.027439	0.038235	0.045136	0.031856	0.035009	0.037328	0.040287
2360.87	0.017838	0.03455	0.033641	0.032847	0.941527	0.027575	0.038474	0.045379	0.032069	0.035239	0.037519	0.040191
2362.8	0.018392	0.035264	0.03421	0.033314	0.943147	0.027926	0.038566	0.045814	0.03251	0.035518	0.037661	0.040257
2364.73	0.01895	0.035324	0.034846	0.033753	0.9451	0.028555	0.038898	0.045997	0.032562	0.036051	0.037676	0.040723
2366.66	0.021059	0.035128	0.034835	0.034542	0.947384	0.029062	0.039698	0.046149	0.033867	0.036612	0.037963	0.041299
2368.59	0.022163	0.035778	0.035146	0.035006	0.950982	0.029902	0.040395	0.046264	0.035031	0.037418	0.038309	0.041467
2370.51	0.023231	0.036057	0.036391	0.035719	0.955277	0.031158	0.040993	0.046213	0.035514	0.038062	0.03881	0.0417
2372.44	0.025211	0.0359	0.037368	0.036773	0.958267	0.032336	0.041835	0.046198	0.036195	0.03848	0.039267	0.042234
2374.37	0.027058	0.036008	0.037892	0.037813	0.962811	0.033211	0.04273	0.04653	0.037192	0.039116	0.039231	0.042735
2376.3	0.028557	0.036189	0.03845	0.038438	0.967981	0.033951	0.043575	0.046725	0.037986	0.039666	0.039316	0.043113
2378.23	0.029727	0.036133	0.038898	0.038971	0.971938	0.035	0.044108	0.046678	0.038447	0.04025	0.039567	0.043407
2380.16	0.03069	0.036182	0.039379	0.039544	0.975611	0.035725	0.044583	0.046838	0.03894	0.040623	0.03946	0.043522
2382.09	0.031399	0.036016	0.039704	0.040054	0.979393	0.036197	0.045281	0.046989	0.039409	0.040807	0.039448	0.043543
2384.02	0.031733	0.035757	0.039907	0.040465	0.982014	0.03691	0.045867	0.047101	0.039577	0.04102	0.039548	0.043767
2385.95	0.032032	0.035691	0.040047	0.040861	0.984	0.037484	0.046229	0.047383	0.039635	0.041168	0.039554	0.044124
2387.87	0.032178	0.035785	0.040281	0.041274	0.984988	0.037862	0.04659	0.047627	0.039819	0.041334	0.039698	0.044424
2389.8	0.032405	0.03605	0.040718	0.041595	0.985613	0.038239	0.046977	0.04794	0.040071	0.041688	0.039907	0.044629
2391.73	0.032925	0.036318	0.041042	0.041986	0.986438	0.03863	0.047166	0.048284	0.040336	0.042107	0.040246	0.044896
2393.66	0.033234	0.036586	0.04132	0.04223	0.98668	0.038875	0.047478	0.048565	0.04064	0.042367	0.040579	0.045247
2395.59	0.03338	0.036936	0.04169	0.042456	0.986908	0.039105	0.047765	0.048873	0.041138	0.042612	0.040826	0.045542
2397.52	0.033804	0.037317	0.042027	0.042708	0.986301	0.039468	0.048053	0.04915	0.0415	0.043031	0.041094	0.045769
2399.45	0.034118	0.037612	0.042324	0.04304	0.986318	0.039779	0.048498	0.049505	0.041611	0.043388	0.041408	0.046057
2401.38	0.034452	0.038106	0.042674	0.043448	0.987527	0.040049	0.048925	0.049941	0.041931	0.043476	0.04175	0.046369
2403.3	0.034906	0.038527	0.042985	0.043839	0.987653	0.040399	0.049226	0.050199	0.04231	0.043781	0.041962	0.046625
2405.23	0.03522	0.038805	0.043277	0.044244	0.988769	0.040851	0.049403	0.050466	0.042569	0.044189	0.042262	0.046975
2407.16	0.035555	0.038981	0.043669	0.044583	0.990005	0.041057	0.049801	0.050862	0.042915	0.0444	0.04279	0.047232
2409.09	0.035931	0.039275	0.044086	0.044924	0.99001	0.041371	0.050224	0.051138	0.043375	0.044755	0.043203	0.047605
2411.02	0.036329	0.039883	0.044467	0.045195	0.990428	0.041851	0.050668	0.051565	0.043783	0.045183	0.043399	0.048081
2412.95	0.036742	0.04032	0.044953	0.045668	0.990834	0.042133	0.051172	0.052053	0.044189	0.045613	0.043814	0.048486
2414.88	0.037194	0.040696	0.045337	0.046101	0.9903	0.042505	0.051538	0.052469	0.044572	0.046035	0.044093	0.048896
2416.81	0.037552	0.041117	0.045777	0.046475	0.990422	0.043007	0.051905	0.052808	0.044956	0.046415	0.044498	0.049227
2418.74	0.037873	0.04142	0.046325	0.046979	0.99106	0.043361	0.052272	0.053129	0.045341	0.046787	0.044987	0.049776
2420.66	0.038297	0.041754	0.046684	0.047481	0.991	0.04368	0.052628	0.053587	0.045663	0.047138	0.045278	0.05034
2422.59	0.038706	0.042226	0.047113	0.047948	0.991207	0.044226	0.053198	0.054054	0.046031	0.047518	0.045676	0.050735
2424.52	0.039144	0.0426	0.047483	0.048328	0.992019	0.044751	0.053757	0.054529	0.046557	0.048016	0.046147	0.051107
2426.45	0.039583	0.042996	0.047949	0.048886	0.993108	0.045244	0.05414	0.054972	0.046996	0.048535	0.046712	0.051419
2428.38	0.040037	0.043555	0.04857	0.049459	0.993506	0.045711	0.054619	0.055494	0.047463	0.048962	0.047297	0.051943
2430.31	0.040619	0.04414	0.04895	0.04994	0.993635	0.045971	0.055048	0.055987	0.047917	0.049252	0.047785	0.052559
2432.24	0.04123	0.044687	0.049473	0.050504	0.994052	0.046376	0.055481	0.056317	0.048362	0.049663	0.048168	0.05292
2434.17	0.041719	0.045101	0.050103	0.05091	0.994372	0.046856	0.056032	0.056672	0.04884	0.050217	0.048487	0.053232
2436.09	0.042124	0.045474	0.050569	0.051248	0.994451	0.047186	0.056422	0.057116	0.04926	0.050654	0.048946	0.053785
2438.02	0.042656	0.045855	0.050991	0.051745	0.995505	0.047751	0.056802	0.057531	0.049724	0.051186	0.049452	0.054312
2439.95	0.043152	0.046397	0.051375	0.052407	0.996465	0.048411	0.057383	0.05817	0.050154	0.051619	0.049974	0.054734
2441.88	0.043563	0.047066	0.051781	0.052947	0.996935	0.048938	0.057956	0.058772	0.05055	0.052038	0.050515	0.055218
2443.81	0.044076	0.04759	0.052369	0.053361	0.997464	0.04928	0.058435	0.059204	0.051066	0.052712	0.05081	0.055789
2445.74	0.044523	0.048052	0.052951	0.053763	0.997357	0.049702	0.058894	0.059722	0.051616	0.053193	0.051217	0.056171
2447.67	0.0451	0.048505	0.053428	0.054236	0.997082	0.05026	0.05932	0.060104	0.052118	0.053598	0.051743	0.056403
2449.6	0.0456	0.049115	0.053862	0.054852	0.997074	0.05064	0.059783	0.060571	0.052603	0.054077	0.05223	0.056843
2451.53	0.0461	0.049717	0.054408	0.055329	0.997478	0.051087	0.060253	0.06105	0.053038	0.054418	0.052693	0.057376
2453.45	0.046716	0.050003	0.05499	0.055846	0.998915	0.051511	0.06069	0.061435	0.053416	0.054772	0.053067	0.057849
2455.38	0.047127	0.050495	0.055338	0.056401	0.999711	0.051962	0.061188	0.061902	0.053869	0.055392	0.053461	0.058229
2457.31	0.047708	0.05108	0.055852	0.056825	0.998844	0.052571	0.061662	0.06247	0.054539	0.055983	0.054075	0.058665
2459.24	0.048354	0.051548	0.056502	0.057247	0.999493	0.053103	0.062045	0.063076	0.055082	0.056364	0.054565	0.05934
2461.17	0.048842	0.051952	0.056991	0.057761	1.00081	0.053568	0.062605	0.063532	0.055456	0.056877	0.054926	0.059762
2463.1	0.049325	0.052424	0.057412	0.058317	1.00173	0.054037	0.063288	0.063948	0.056082	0.057559	0.055502	0.0601
2465.03	0.049946	0.052965	0.057922	0.058879	1.00246	0.054436	0.063742	0.064431	0.056735	0.058061	0.056046	0.06056
2466.96	0.050492	0.053542	0.05863	0.059416	1.00215	0.054951	0.064229	0.0649	0.057151	0.05847	0.056544	0.061181
2468.88	0.050997	0.054044	0.059212	0.059909	1.00197	0.055532	0.064698	0.065608	0.057626	0.058919	0.057008	0.061751
2470.81	0.051441	0.054585	0.05963	0.060571	1.00235	0.055996	0.065156	0.066167	0.058146	0.059404	0.057568	0.062234
2472.74	0.051821	0.055051	0.060161	0.061138	1.00236	0.05648	0.065725	0.066516	0.05851	0.059921	0.058104	0.062864
2474.67	0.052389	0.055383	0.060694	0.06151	1.00287	0.057024	0.066197	0.067098	0.059059	0.060326	0.058629	0.063328
2476.6	0.052951	0.055915	0.061247	0.062131	1.00413	0.057583	0.066817	0.067603	0.059696	0.060931	0.059139	0.063836
2478.53	0.053412	0.056465	0.061954	0.062721	1.00421	0.05818	0.067401	0.067962	0.06016	0.061701	0.059585	0.064478
2480.46	0.053991	0.05709	0.062558	0.063225	1.00474	0.05881	0.06774	0.068488	0.06074	0.062193	0.060186	0.06501
2482.39	0.054549	0.05777	0.062991	0.063882	1.00662	0.059254	0.06823	0.069154	0.06132	0.062567	0.06076	0.06547
2484.32	0.054941	0.058376	0.063433	0.064413	1.00722	0.05956	0.068804	0.069709	0.06179	0.063061	0.061104	0.065951
2486.24	0.055354	0.058841	0.063964	0.064787	1.00722	0.059959	0.069291	0.070163	0.062204	0.063565	0.061471	0.066431
2488.17	0.055877	0.059162	0.064483	0.06507	1.0077	0.060435	0.069612	0.07062	0.062715	0.06414	0.061968	0.066909
2490.1	0.056523	0.059582	0.064978	0.065634	1.00864	0.060996	0.070001	0.07102	0.06327	0.064695	0.06251	0.067409
2492.03	0.05697	0.06026	0.065431	0.066166	1.00954	0.061489	0.070534	0.071537	0.063653	0.065079	0.063052	0.067901
2493.96	0.057366	0.060913	0.065892	0.066715	1.00974	0.061875	0.071264	0.072092	0.064089	0.06548	0.063496	0.068347
2495.89	0.058101	0.061357	0.066486	0.067345	1.00893	0.062331	0.071846	0.072382	0.064581	0.066115	0.063872	0.068745
2497.82	0.058602	0.061846	0.067069	0.067736	1.00897	0.062818	0.072155	0.0728	0.065125	0.066609	0.064393	0.06917
2499.75	0.058778	0.062261	0.067427	0.068234	1.00936	0.063306	0.072569	0.073301	0.065716	0.066966	0.064847	0.069706
2501.67	0.059226	0.062571	0.067796	0.068883	1.0104	0.06375	0.073043	0.073703	0.066056	0.067537	0.065194	0.070214
2503.6	0.059723	0.063096	0.068373	0.069376	1.01141	0.064019	0.073468	0.074151	0.066312	0.067944	0.065772	0.070429
2505.53	0.060208	0.063486	0.068841	0.069716	1.01111	0.064308	0.07383	0.07466	0.066649	0.068361	0.066281	0.070719
2507.46	0.060759	0.063824	0.069293	0.070088	1.01144	0.064799	0.074129	0.075006	0.067102	0.068842	0.066743	0.071329
2509.39	0.061109	0.064292	0.06972	0.070434	1.01114	0.06526	0.074454	0.07535	0.067619	0.069316	0.067247	0.071868
2511.32	0.061484	0.064735	0.070123	0.070886	1.01146	0.065601	0.074991	0.075837	0.068196	0.069624	0.067652	0.072175
2513.25	0.062013	0.065189	0.07062	0.071406	1.0127	0.06608	0.075505	0.076322	0.068693	0.070056	0.068137	0.072546
2515.18	0.062455	0.065743	0.071156	0.071868	1.0126	0.0666	0.07601	0.076855	0.069112	0.070599	0.068578	0.07312
2517.1	0.062913	0.066135	0.071636	0.072379	1.0124	0.067118	0.07649	0.077334	0.069609	0.0709	0.06896	0.073625
2519.03	0.063335	0.066486	0.072043	0.072829	1.01304	0.067468	0.076916	0.077737	0.070009	0.0713	0.069464	0.073988
2520.96	0.0637	0.067	0.072437	0.073278	1.0142	0.067853	0.077441	0.078209	0.070426	0.071724	0.069868	0.074436
2522.89	0.064201	0.067527	0.072863	0.073835	1.01478	0.068384	0.07796	0.078723	0.0709	0.072208	0.07031	0.074913
2524.82	0.064765	0.067969	0.073321	0.074324	1.01534	0.068788	0.078253	0.079158	0.071336	0.072665	0.070832	0.075485
2526.75	0.065183	0.068323	0.073813	0.074833	1.01564	0.069173	0.078447	0.079499	0.07181	0.073122	0.071307	0.075939
2528.68	0.065599	0.068876	0.074363	0.0753	1.01576	0.069745	0.079054	0.079837	0.072405	0.073637	0.07175	0.07623
2530.61	0.066107	0.06927	0.074826	0.075773	1.01656	0.070277	0.079858	0.080401	0.072851	0.07407	0.072272	0.076591
2532.54	0.06655	0.069732	0.075337	0.076197	1.01745	0.070681	0.080286	0.080803	0.073168	0.074565	0.072881	0.077089
2534.46	0.067047	0.070426	0.075827	0.076621	1.01809	0.071105	0.080534	0.081225	0.073658	0.075158	0.073368	0.077809
2536.39	0.067594	0.070965	0.07626	0.077115	1.01778	0.071562	0.08089	0.081734	0.074241	0.075578	0.073727	0.078229
2538.32	0.068023	0.071461	0.07664	0.077451	1.01766	0.071969	0.081264	0.082174	0.074687	0.075979	0.073976	0.078286
2540.25	0.06861	0.07185	0.077141	0.077819	1.01848	0.072304	0.081578	0.082733	0.075183	0.076663	0.074369	0.078555
2542.18	0.069119	0.072261	0.077671	0.078222	1.01914	0.072776	0.082147	0.083077	0.0756	0.077181	0.074935	0.079034
2544.11	0.069646	0.072749	0.078249	0.078824	1.02011	0.073209	0.082884	0.083375	0.076057	0.077534	0.075427	0.079437
2546.04	0.070237	0.073264	0.078801	0.079505	1.02026	0.07355	0.083453	0.083919	0.076637	0.077973	0.075965	0.079908
2547.97	0.070768	0.073972	0.079198	0.080044	1.02	0.074132	0.083704	0.084525	0.077146	0.078613	0.076624	0.080444
2549.89	0.071327	0.074531	0.079679	0.080613	1.02104	0.074676	0.084142	0.08508	0.07769	0.079166	0.077053	0.080936
2551.82	0.071681	0.074932	0.080191	0.081022	1.02082	0.07515	0.084782	0.085719	0.078252	0.079554	0.077531	0.081453
2553.75	0.072256	0.075436	0.080709	0.081462	1.02149	0.075619	0.085061	0.086235	0.078812	0.079992	0.078049	0.081988
2555.68	0.072981	0.075826	0.081177	0.081776	1.02266	0.0759	0.085442	0.086563	0.079071	0.0804	0.078365	0.082555
2557.61	0.073269	0.076117	0.081614	0.082186	1.0218	0.076252	0.085985	0.086911	0.079396	0.080957	0.07859	0.083053
2559.54	0.073443	0.076449	0.081919	0.082788	1.02193	0.076716	0.086417	0.087365	0.079936	0.08135	0.078939	0.08341
2561.47	0.073839	0.07692	0.082294	0.083232	1.02276	0.07722	0.086749	0.087776	0.080486	0.08156	0.079406	0.084025
2563.4	0.074307	0.077322	0.082763	0.08374	1.02311	0.077619	0.08712	0.088072	0.080839	0.081829	0.079901	0.084486
2565.33	0.074775	0.077613	0.083228	0.084282	1.02419	0.078047	0.087566	0.08847	0.081165	0.082277	0.080488	0.084766
2567.25	0.075144	0.078081	0.083736	0.084769	1.02425	0.078586	0.088019	0.089055	0.081806	0.082768	0.081006	0.08519
2569.18	0.075585	0.078489	0.084144	0.085148	1.02492	0.079103	0.088491	0.089468	0.082223	0.083277	0.081468	0.085685
2571.11	0.07605	0.078891	0.084627	0.085578	1.02626	0.079513	0.088946	0.089883	0.082606	0.083839	0.081968	0.086178
2573.04	0.076501	0.079441	0.085095	0.086128	1.02587	0.079896	0.089551	0.090282	0.083027	0.084333	0.082333	0.086634
2574.97	0.076977	0.079871	0.085573	0.086575	1.02599	0.080299	0.090142	0.0908	0.083404	0.084864	0.082845	0.087022
2576.9	0.07748	0.080409	0.086086	0.086987	1.02627	0.080704	0.090602	0.091367	0.083921	0.085474	0.08337	0.087221
2578.83	0.078014	0.081105	0.086589	0.087631	1.02705	0.081304	0.09111	0.09179	0.084525	0.085972	0.083793	0.087716
2580.76	0.078465	0.081605	0.087171	0.088176	1.02862	0.081937	0.091533	0.09227	0.08507	0.086394	0.084383	0.088493
2582.68	0.079093	0.082333	0.087816	0.088724	1.02912	0.082392	0.091989	0.092818	0.08553	0.086923	0.084939	0.089223
2584.61	0.079852	0.082912	0.088379	0.089332	1.02926	0.082906	0.092794	0.093362	0.086106	0.087598	0.085498	0.089678
2586.54	0.080484	0.083392	0.088922	0.089849	1.02946	0.083542	0.093573	0.093855	0.086681	0.088181	0.086044	0.090346
2588.47	0.08102	0.083996	0.089496	0.090555	1.0299	0.084165	0.093889	0.09468	0.087304	0.08882	0.086441	0.091117
2590.4	0.081685	0.084544	0.090139	0.091049	1.03059	0.084708	0.094408	0.095305	0.08793	0.089524	0.086721	0.091602
2592.33	0.082252	0.08522	0.090789	0.091614	1.03083	0.085254	0.095066	0.095696	0.088543	0.089852	0.087328	0.09207
2594.26	0.082827	0.085834	0.091422	0.092232	1.03113	0.085799	0.095527	0.096331	0.089205	0.09031	0.088003	0.092614
2596.19	0.083625	0.086382	0.092021	0.092613	1.03151	0.086314	0.096095	0.096843	0.089791	0.090906	0.088476	0.093344
2598.12	0.084279	0.087034	0.09267	0.093263	1.0313	0.086933	0.096499	0.097227	0.0905	0.09133	0.088973	0.093951
2600.04	0.084756	0.087625	0.093283	0.093915	1.03197	0.087391	0.097106	0.097778	0.091131	0.091891	0.089557	0.094553
2601.97	0.085434	0.088288	0.093788	0.094602	1.03325	0.087896	0.098002	0.098503	0.091696	0.092549	0.090241	0.095276
2603.9	0.086201	0.089066	0.094478	0.095387	1.03352	0.088651	0.09875	0.099235	0.092371	0.093259	0.090835	0.096034
2605.83	0.086844	0.089609	0.09523	0.096041	1.03425	0.08945	0.099353	0.099905	0.092896	0.093822	0.091574	0.09671
2607.76	0.087381	0.090056	0.095918	0.09669	1.03519	0.090094	0.099757	0.100624	0.093522	0.094313	0.092252	0.097386
2609.69	0.087868	0.090618	0.096542	0.097342	1.03537	0.090557	0.100364	0.101323	0.09429	0.095139	0.092721	0.098063
2611.62	0.0885	0.091263	0.097138	0.097915	1.03567	0.091127	0.101097	0.101918	0.094963	0.096038	0.093301	0.098553
2613.55	0.089245	0.091897	0.097794	0.098645	1.03669	0.0918	0.101715	0.102369	0.095519	0.096551	0.093905	0.099195
2615.47	0.089788	0.092571	0.098357	0.099352	1.03693	0.092443	0.102406	0.102963	0.096167	0.097062	0.094648	0.099904
2617.4	0.090277	0.093346	0.099076	0.099988	1.03782	0.093049	0.103067	0.103767	0.096827	0.097783	0.09538	0.100526
2619.33	0.091049	0.093906	0.099957	0.100682	1.03813	0.093707	0.103826	0.104385	0.097332	0.098398	0.096081	0.101195
2621.26	0.091953	0.094452	0.100651	0.101376	1.03839	0.094352	0.104589	0.104945	0.098043	0.099073	0.096816	0.101965
2623.19	0.092684	0.095309	0.101323	0.102139	1.0405	0.094999	0.105176	0.105678	0.098884	0.099762	0.097398	0.102731
2625.12	0.093297	0.096055	0.101938	0.102829	1.04151	0.095639	0.105762	0.1063	0.09965	0.100378	0.098054	0.10342
2627.05	0.093909	0.096725	0.102657	0.103492	1.04258	0.096305	0.106426	0.106894	0.100344	0.101101	0.098882	0.104084
2628.98	0.094686	0.097358	0.103461	0.104204	1.04287	0.097086	0.107196	0.107723	0.101024	0.101841	0.099684	0.104851
2630.91	0.095563	0.098145	0.104177	0.104941	1.04269	0.097846	0.10796	0.108506	0.101717	0.102534	0.100255	0.105731
2632.83	0.096349	0.098994	0.104832	0.105574	1.04279	0.098685	0.108629	0.109198	0.102268	0.103367	0.100871	0.106552
2634.76	0.097091	0.099711	0.10555	0.106175	1.04393	0.099446	0.109197	0.109967	0.103011	0.104066	0.101739	0.107336
2636.69	0.097641	0.10045	0.106243	0.107039	1.04477	0.099963	0.110002	0.110644	0.103867	0.104793	0.102329	0.107964
2638.62	0.098478	0.101107	0.107105	0.1079	1.04539	0.100548	0.110824	0.111233	0.104549	0.105567	0.102895	0.108551
2640.55	0.099382	0.101903	0.108047	0.108687	1.04629	0.101258	0.111425	0.111919	0.105349	0.106267	0.103492	0.10935
2642.48	0.1002	0.102796	0.108706	0.109434	1.04568	0.102038	0.112126	0.112748	0.106279	0.106966	0.10417	0.110053
2644.41	0.100998	0.103668	0.109415	0.110125	1.04705	0.102803	0.112787	0.113431	0.107033	0.107685	0.105086	0.110537
2646.34	0.101628	0.104347	0.110118	0.110848	1.04768	0.103446	0.113464	0.113949	0.107812	0.108315	0.105705	0.111037
2648.26	0.102398	0.104811	0.110496	0.111433	1.04741	0.104076	0.114067	0.114641	0.108571	0.109072	0.106195	0.111899
2650.19	0.103007	0.10547	0.111069	0.112074	1.04852	0.104811	0.114755	0.115234	0.109133	0.109848	0.106832	0.1127
2652.12	0.103698	0.106037	0.11204	0.112833	1.04905	0.105619	0.115676	0.115946	0.109835	0.110423	0.107549	0.113263
2654.05	0.104415	0.106575	0.112685	0.113612	1.04968	0.10613	0.116545	0.116653	0.110682	0.111076	0.108374	0.114024
2655.98	0.105096	0.107286	0.113244	0.114243	1.05095	0.106626	0.11716	0.11723	0.111392	0.111791	0.109241	0.114739
2657.91	0.105867	0.10819	0.114176	0.114992	1.05131	0.107451	0.117788	0.11804	0.1121	0.112554	0.109868	0.115436
2659.84	0.106522	0.109036	0.11515	0.116031	1.05065	0.108251	0.118688	0.118841	0.112956	0.113192	0.110638	0.116207
2661.77	0.107276	0.109623	0.115963	0.116859	1.05121	0.108994	0.119399	0.119798	0.113792	0.113902	0.111554	0.117055
2663.69	0.108156	0.110512	0.11654	0.117552	1.0524	0.109822	0.12016	0.120613	0.114671	0.114798	0.112364	0.1179
2665.62	0.108752	0.111333	0.117327	0.118221	1.05312	0.110518	0.120775	0.12126	0.115134	0.115577	0.113062	0.118486
2667.55	0.109437	0.111863	0.118212	0.118958	1.05379	0.111235	0.121264	0.121963	0.115703	0.116374	0.113656	0.119332
2669.48	0.110447	0.112673	0.11873	0.11974	1.05498	0.112031	0.122037	0.122474	0.116537	0.117051	0.11451	0.120104
2671.41	0.111223	0.1134	0.119346	0.120368	1.05722	0.112783	0.12277	0.123119	0.117075	0.117494	0.115144	0.12061
2673.34	0.111931	0.113922	0.120213	0.120952	1.05732	0.113569	0.123487	0.123892	0.11777	0.118231	0.115818	0.121229
2675.27	0.112591	0.114588	0.121065	0.121677	1.05753	0.11429	0.124204	0.124795	0.118598	0.119117	0.116659	0.12215
2677.2	0.113315	0.115326	0.121528	0.12251	1.05819	0.11488	0.124829	0.125544	0.119288	0.119853	0.117188	0.123133
2679.13	0.114104	0.116111	0.122087	0.123218	1.05831	0.115476	0.125596	0.126223	0.120033	0.120421	0.117887	0.12361
2681.05	0.114812	0.116859	0.122829	0.123832	1.05977	0.116252	0.126322	0.126888	0.12071	0.121072	0.118376	0.12409
2682.98	0.115644	0.117826	0.123647	0.124505	1.06007	0.117015	0.127078	0.127518	0.121495	0.122044	0.118957	0.124868
2684.91	0.116367	0.118589	0.124448	0.125111	1.06016	0.117482	0.127862	0.12821	0.122424	0.122906	0.119824	0.125551
2686.84	0.117116	0.119189	0.125017	0.125743	1.06142	0.118009	0.128472	0.128813	0.12296	0.123517	0.120313	0.126012
2688.77	0.117807	0.119877	0.12564	0.126299	1.06231	0.118607	0.12892	0.129446	0.123468	0.124095	0.120889	0.126539
2690.7	0.118393	0.12055	0.126313	0.126909	1.06238	0.119225	0.129533	0.130084	0.124263	0.124707	0.121613	0.127334
2692.63	0.118999	0.121142	0.126948	0.127788	1.0621	0.12004	0.130439	0.130797	0.125164	0.12538	0.122277	0.128126
2694.56	0.11976	0.121726	0.12758	0.128734	1.06247	0.120908	0.131146	0.131513	0.125835	0.126087	0.123065	0.128874
2696.48	0.120614	0.122533	0.128473	0.129442	1.06387	0.1217	0.131762	0.132155	0.126473	0.126658	0.123926	0.129593
2698.41	0.121259	0.123363	0.129274	0.130036	1.06409	0.122337	0.132487	0.132852	0.127375	0.127404	0.124708	0.130319
2700.34	0.122099	0.124111	0.130065	0.130998	1.06482	0.123084	0.133163	0.133783	0.128229	0.128231	0.125502	0.131277
2702.27	0.122962	0.124881	0.13097	0.131844	1.06556	0.123895	0.134123	0.134748	0.129253	0.128933	0.126429	0.132151
2704.2	0.123676	0.12562	0.131775	0.132563	1.06581	0.124642	0.134975	0.135481	0.130094	0.129711	0.127253	0.132952
2706.13	0.124628	0.126365	0.132593	0.133585	1.06787	0.125354	0.135774	0.136344	0.130602	0.130697	0.128051	0.133691
2708.06	0.125589	0.127311	0.13356	0.134547	1.06874	0.126225	0.136699	0.137105	0.131497	0.131846	0.129039	0.134516
2709.99	0.126555	0.128292	0.134597	0.135524	1.06949	0.127247	0.137469	0.137753	0.132633	0.132913	0.129881	0.135471
2711.92	0.127637	0.129472	0.135733	0.136484	1.0711	0.128418	0.138718	0.138692	0.133728	0.13384	0.130748	0.136626
2713.84	0.128702	0.130729	0.137072	0.137719	1.07158	0.129581	0.140081	0.13993	0.134968	0.134975	0.1318	0.137944
2715.77	0.129989	0.131729	0.138103	0.139072	1.0725	0.130638	0.14119	0.141266	0.136151	0.136283	0.13302	0.139081
2717.7	0.131143	0.132844	0.139239	0.140219	1.07456	0.131665	0.142182	0.142518	0.137289	0.13741	0.134448	0.140265
2719.63	0.132331	0.134022	0.140516	0.14117	1.07507	0.132778	0.143183	0.143578	0.138367	0.138405	0.135496	0.141397
2721.56	0.133532	0.134997	0.141552	0.142133	1.07541	0.134138	0.144234	0.144475	0.139323	0.139438	0.136476	0.142333
2723.49	0.134359	0.136197	0.142493	0.143198	1.07691	0.135302	0.145177	0.145403	0.1403	0.140515	0.137618	0.143366
2725.42	0.135375	0.137378	0.143319	0.144191	1.07753	0.136174	0.146208	0.146378	0.141373	0.141547	0.138458	0.144371
2727.35	0.136592	0.138457	0.144418	0.145349	1.07749	0.137076	0.147344	0.147417	0.142508	0.142633	0.139469	0.145432
2729.27	0.137875	0.139484	0.14572	0.146607	1.07898	0.138227	0.148473	0.148529	0.143625	0.143696	0.140689	0.146732
2731.2	0.139032	0.14035	0.146866	0.147901	1.08139	0.139076	0.149481	0.149683	0.144698	0.144876	0.141539	0.147902
2733.13	0.140018	0.141352	0.147977	0.148657	1.08209	0.139785	0.150274	0.150646	0.145833	0.14584	0.142387	0.14878
2735.06	0.140992	0.142348	0.149037	0.149377	1.08281	0.140723	0.151094	0.151598	0.146782	0.14658	0.143223	0.149546
2736.99	0.141727	0.143294	0.149965	0.15039	1.08268	0.141702	0.151879	0.152585	0.147731	0.147382	0.144171	0.150303
2738.92	0.142479	0.144285	0.150815	0.151216	1.08231	0.142732	0.152764	0.153285	0.148837	0.148169	0.145069	0.151013
2740.85	0.143638	0.145116	0.151423	0.152096	1.08381	0.143582	0.153755	0.153927	0.149861	0.149222	0.145851	0.151985
2742.78	0.1446	0.14588	0.152226	0.152974	1.08528	0.144272	0.154499	0.1547	0.15071	0.150189	0.146898	0.152873
2744.71	0.145299	0.146608	0.15321	0.153783	1.08591	0.145157	0.155381	0.155622	0.151597	0.151006	0.147655	0.153663
2746.63	0.146157	0.147372	0.153959	0.154641	1.08767	0.146168	0.156499	0.15653	0.152578	0.15199	0.14845	0.154454
2748.56	0.147191	0.148478	0.154866	0.15563	1.08977	0.146922	0.157578	0.157453	0.15351	0.152858	0.149407	0.155525
2750.49	0.148541	0.14957	0.156028	0.156723	1.09007	0.147672	0.158475	0.158475	0.154511	0.153953	0.150508	0.156766
2752.42	0.149709	0.150527	0.157007	0.157779	1.0902	0.148747	0.159342	0.159561	0.155522	0.155071	0.151677	0.157979
2754.35	0.150569	0.151603	0.157801	0.15892	1.09092	0.14994	0.160437	0.160702	0.15654	0.155908	0.152593	0.159239
2756.28	0.151452	0.15278	0.1589	0.160202	1.09076	0.150901	0.161479	0.161619	0.157721	0.157069	0.153671	0.160218
2758.21	0.152496	0.153774	0.160205	0.161236	1.09103	0.151912	0.162358	0.162639	0.158984	0.158173	0.154952	0.161061
2760.14	0.153653	0.154851	0.161431	0.162338	1.09289	0.153164	0.163501	0.163647	0.160078	0.15926	0.156273	0.162138
2762.06	0.154828	0.155976	0.162542	0.163568	1.09435	0.154236	0.164679	0.164616	0.161161	0.16049	0.157221	0.163346
2763.99	0.156018	0.15695	0.163582	0.164651	1.09583	0.155252	0.165738	0.165921	0.1623	0.161761	0.158169	0.164362
2765.92	0.157207	0.158133	0.164774	0.165654	1.09647	0.156366	0.167015	0.167189	0.163493	0.162965	0.159409	0.165653
2767.85	0.158555	0.159518	0.166192	0.166862	1.09731	0.157553	0.168444	0.168238	0.164765	0.164104	0.160665	0.16695
2769.78	0.159752	0.160939	0.16752	0.168074	1.09964	0.158978	0.169553	0.169463	0.166256	0.16544	0.162082	0.168348
2771.71	0.160986	0.162235	0.168666	0.169288	1.10113	0.160279	0.17061	0.170748	0.167632	0.16684	0.163458	0.169696
2773.64	0.16241	0.163209	0.169858	0.170659	1.10184	0.161407	0.171836	0.172023	0.168819	0.168188	0.164822	0.170672
2775.57	0.163943	0.16447	0.171383	0.172114	1.10248	0.162844	0.172934	0.173481	0.170345	0.169601	0.166133	0.171829
2777.5	0.165589	0.166343	0.173139	0.173677	1.10299	0.164391	0.174419	0.174849	0.172044	0.171262	0.167301	0.173491
2779.42	0.167084	0.168252	0.174583	0.175173	1.1046	0.165714	0.176044	0.176187	0.17335	0.172646	0.168595	0.175144
2781.35	0.168554	0.169921	0.175871	0.176742	1.10739	0.166979	0.177398	0.177695	0.174804	0.174116	0.170181	0.176725
2783.28	0.170103	0.17139	0.177495	0.178283	1.10897	0.168573	0.179008	0.179477	0.17666	0.175892	0.171741	0.178564
2785.21	0.171904	0.172895	0.17942	0.180144	1.10912	0.170177	0.180617	0.181355	0.178395	0.177417	0.173457	0.180199
2787.14	0.17362	0.174524	0.181121	0.181958	1.11058	0.17185	0.182412	0.183056	0.180088	0.179125	0.175483	0.181731
2789.07	0.175576	0.176353	0.182847	0.183469	1.11383	0.17376	0.18423	0.184735	0.18195	0.180822	0.177321	0.183474
2791	0.177867	0.178299	0.184951	0.185362	1.11467	0.175539	0.185924	0.186514	0.183985	0.182648	0.178968	0.185494
2792.93	0.179866	0.180216	0.18697	0.187705	1.11573	0.177462	0.187941	0.188487	0.185987	0.184928	0.180841	0.187648
2794.85	0.181857	0.182186	0.189057	0.189751	1.11872	0.179365	0.189882	0.190357	0.188055	0.186943	0.182861	0.189743
2796.78	0.183938	0.184176	0.191244	0.191482	1.11964	0.181382	0.192006	0.192245	0.190314	0.188954	0.184922	0.191732
2798.71	0.186073	0.186342	0.193254	0.193764	1.1216	0.183746	0.194175	0.194298	0.192408	0.19107	0.187004	0.193912
2800.64	0.188292	0.188728	0.195629	0.196259	1.12559	0.186099	0.19635	0.196537	0.194987	0.193321	0.189173	0.196268
2802.57	0.191039	0.191244	0.198465	0.1987	1.12693	0.18863	0.198842	0.198968	0.197648	0.195827	0.191819	0.198749
2804.5	0.193852	0.194136	0.201044	0.201591	1.12726	0.191135	0.201581	0.201342	0.199932	0.198559	0.194693	0.201571
2806.43	0.196492	0.196959	0.203594	0.204557	1.13164	0.193872	0.204307	0.20424	0.20283	0.201417	0.197329	0.204252
2808.36	0.19953	0.199841	0.206552	0.207497	1.1351	0.196782	0.207162	0.207265	0.205897	0.204518	0.200105	0.207011
2810.28	0.202814	0.203336	0.209802	0.210775	1.13525	0.199623	0.21023	0.210223	0.209106	0.207887	0.203349	0.210279
2812.21	0.206332	0.206706	0.213204	0.214217	1.13852	0.202883	0.21347	0.213517	0.212777	0.211155	0.206758	0.213675
2814.14	0.210025	0.210148	0.21665	0.217675	1.14282	0.206091	0.216904	0.216818	0.216365	0.214548	0.210356	0.216999
2816.07	0.21359	0.213781	0.220289	0.221333	1.14575	0.209485	0.220203	0.220278	0.219909	0.218064	0.213842	0.220511
2818	0.217353	0.21747	0.224121	0.224896	1.14906	0.213405	0.223782	0.224032	0.223861	0.221646	0.217353	0.224229
2819.93	0.221466	0.221537	0.228037	0.228788	1.15238	0.217503	0.22787	0.227901	0.227968	0.225608	0.221334	0.228119
2821.86	0.226011	0.225931	0.23243	0.233387	1.15632	0.222064	0.232297	0.232126	0.232334	0.2302	0.225708	0.232517
2823.79	0.231058	0.230725	0.237457	0.238291	1.16061	0.226827	0.237061	0.236782	0.237333	0.235232	0.230616	0.237523
2825.72	0.236761	0.236065	0.243093	0.243749	1.16535	0.231779	0.242407	0.242341	0.242898	0.240836	0.236008	0.242853
2827.64	0.243127	0.242279	0.249051	0.249818	1.17167	0.237683	0.248276	0.248367	0.248975	0.246907	0.241783	0.248687
2829.57	0.249785	0.249162	0.255672	0.256567	1.1775	0.244483	0.254887	0.254444	0.255722	0.253433	0.248583	0.255185
2831.5	0.257054	0.256762	0.263263	0.263961	1.18468	0.251964	0.261968	0.261689	0.263255	0.260769	0.256087	0.262665
2833.43	0.265697	0.26547	0.27203	0.272479	1.19172	0.260146	0.270312	0.270277	0.271961	0.26937	0.264412	0.271311
2835.36	0.276235	0.275779	0.282533	0.282561	1.19856	0.270153	0.280463	0.280306	0.282493	0.279604	0.274496	0.281168
2837.29	0.289088	0.288451	0.295298	0.295314	1.20881	0.283023	0.292724	0.292755	0.295413	0.292293	0.287065	0.293615
2839.22	0.306058	0.304868	0.31154	0.311903	1.22299	0.299323	0.308622	0.308702	0.312026	0.308887	0.303455	0.310044
2841.15	0.328777	0.326874	0.33329	0.333653	1.24315	0.320715	0.329624	0.329621	0.334525	0.33098	0.325016	0.331821
2843.07	0.358422	0.356007	0.362244	0.36247	1.26835	0.349028	0.3576	0.357593	0.364238	0.360282	0.353372	0.360214
2845	0.39639	0.393266	0.398828	0.399291	1.30061	0.385198	0.393568	0.393288	0.402586	0.397791	0.390218	0.396691
2846.93	0.439902	0.436103	0.44105	0.441843	1.33597	0.426992	0.435407	0.434209	0.44695	0.441197	0.432752	0.438875
2848.86	0.475635	0.472498	0.477021	0.477208	1.36538	0.46224	0.470453	0.468931	0.483206	0.477271	0.467666	0.473768
2850.79	0.488408	0.486769	0.491714	0.491922	1.37862	0.475613	0.484143	0.482943	0.495478	0.490404	0.480783	0.48727
2852.72	0.481879	0.481174	0.486818	0.487681	1.37578	0.469815	0.478969	0.478013	0.487275	0.483345	0.474579	0.481282
2854.65	0.467213	0.466573	0.472768	0.473486	1.36732	0.455888	0.465128	0.4641	0.471577	0.467477	0.459576	0.465811
2856.58	0.449462	0.448664	0.455107	0.455716	1.35405	0.439006	0.448422	0.447115	0.453637	0.449196	0.442183	0.448497
2858.51	0.431834	0.430949	0.437807	0.438141	1.33724	0.422345	0.43143	0.430429	0.435893	0.431815	0.42524	0.432309
2860.43	0.416927	0.415575	0.423168	0.42352	1.32369	0.408492	0.416787	0.416243	0.421449	0.417255	0.410682	0.417608
2862.36	0.406319	0.404982	0.4123	0.412738	1.3136	0.398356	0.406707	0.406257	0.41127	0.406881	0.400532	0.407231
2864.29	0.400144	0.399234	0.406573	0.406784	1.30762	0.392364	0.401151	0.401004	0.405452	0.401372	0.395088	0.401575
2866.22	0.398795	0.397525	0.405021	0.405398	1.30521	0.390885	0.399397	0.399596	0.404213	0.399873	0.393746	0.399763
2868.15	0.400464	0.399017	0.406366	0.406543	1.30828	0.392471	0.400826	0.400838	0.405795	0.401328	0.395045	0.401329
2870.08	0.402626	0.401381	0.408987	0.408707	1.31258	0.394188	0.403124	0.403239	0.407921	0.403654	0.397363	0.403851
2872.01	0.403937	0.402566	0.410388	0.410091	1.31221	0.395203	0.404176	0.404462	0.409142	0.405076	0.398688	0.405196
2873.94	0.403513	0.401891	0.409372	0.409521	1.3106	0.395023	0.403569	0.403673	0.408749	0.404212	0.397674	0.404659
2875.86	0.4022	0.400272	0.40703	0.407803	1.30828	0.393385	0.401808	0.40209	0.407259	0.40211	0.395675	0.402804
2877.79	0.400672	0.399015	0.405719	0.406123	1.30699	0.391779	0.400496	0.400302	0.405847	0.400808	0.394155	0.401216
2879.72	0.400207	0.398628	0.405794	0.405754	1.30879	0.391574	0.400689	0.399781	0.405566	0.400563	0.393757	0.401005
2881.65	0.401949	0.399883	0.407252	0.407395	1.30981	0.393076	0.401862	0.401266	0.407049	0.402133	0.395094	0.402584
2883.58	0.405264	0.403015	0.410589	0.410677	1.31193	0.396053	0.404571	0.404112	0.410047	0.405374	0.39799	0.406279
2885.51	0.410055	0.407815	0.415244	0.415415	1.31711	0.40053	0.409051	0.408502	0.414602	0.410305	0.402281	0.410803
2887.44	0.416213	0.413838	0.421049	0.421541	1.32194	0.406313	0.414781	0.414562	0.420809	0.416404	0.408446	0.416295
2889.37	0.423217	0.421265	0.427855	0.428748	1.32956	0.413223	0.421771	0.421733	0.428425	0.422939	0.4156	0.423145
2891.3	0.43129	0.429241	0.43571	0.436586	1.33506	0.420928	0.429239	0.429418	0.436361	0.430925	0.423317	0.430851
2893.22	0.440019	0.437058	0.444486	0.444838	1.34144	0.429006	0.437718	0.43718	0.444936	0.43953	0.431781	0.43913
2895.15	0.449122	0.446078	0.453409	0.453741	1.34997	0.437317	0.446745	0.445978	0.454078	0.448256	0.440875	0.44789
2897.08	0.458747	0.455692	0.462734	0.462882	1.35762	0.446588	0.455974	0.45552	0.463621	0.458302	0.450404	0.457729
2899.01	0.469154	0.465942	0.473117	0.473235	1.36643	0.456832	0.46605	0.465424	0.47408	0.468725	0.460691	0.468365
2900.94	0.480523	0.47732	0.484939	0.485023	1.37327	0.468277	0.477132	0.476773	0.485542	0.480075	0.472095	0.47984
2902.87	0.493266	0.49009	0.497892	0.497472	1.38041	0.48097	0.489571	0.489033	0.498235	0.492967	0.484427	0.491619
2904.8	0.508518	0.505105	0.512365	0.512193	1.39472	0.495579	0.504138	0.503358	0.513378	0.507655	0.498943	0.505722
2906.73	0.526585	0.522871	0.530134	0.530262	1.41237	0.51342	0.52177	0.520434	0.532569	0.525792	0.516426	0.524214
2908.65	0.548325	0.544864	0.552321	0.552289	1.43077	0.535433	0.54301	0.541921	0.555323	0.548286	0.538295	0.546229
2910.58	0.576606	0.572832	0.580295	0.580143	1.45251	0.562559	0.570188	0.569228	0.583965	0.577167	0.566666	0.573841
2912.51	0.611861	0.60742	0.614464	0.614691	1.4786	0.596248	0.604523	0.602535	0.620249	0.612227	0.601616	0.608412
2914.44	0.649373	0.644591	0.650655	0.651477	1.50263	0.632943	0.640381	0.63858	0.658453	0.649178	0.638471	0.64437
2916.37	0.676358	0.672119	0.679031	0.678904	1.5214	0.659651	0.666414	0.665648	0.68482	0.676616	0.664898	0.669924
2918.3	0.685638	0.683351	0.690497	0.689821	1.52943	0.668679	0.67672	0.676643	0.693506	0.685546	0.673835	0.679031
2920.23	0.685373	0.683898	0.690668	0.690933	1.53037	0.668313	0.677611	0.67676	0.691707	0.683789	0.672775	0.678988
2922.16	0.680158	0.679316	0.686423	0.686574	1.53099	0.664495	0.673567	0.671848	0.684705	0.678325	0.66768	0.673788
2924.09	0.670751	0.670975	0.677824	0.678118	1.52003	0.65534	0.6648	0.663022	0.675322	0.66893	0.658765	0.663984
2926.01	0.65805	0.657729	0.665222	0.666221	1.50835	0.643137	0.651529	0.651167	0.662538	0.655243	0.646134	0.651665
2927.94	0.641904	0.641517	0.649452	0.649627	1.50036	0.628245	0.636002	0.636268	0.647065	0.639522	0.630022	0.636977
2929.87	0.624003	0.623797	0.631551	0.631511	1.48422	0.610858	0.619071	0.619376	0.629523	0.622141	0.61253	0.62024
2931.8	0.604971	0.603322	0.61193	0.612159	1.4685	0.592546	0.599876	0.600659	0.610326	0.603103	0.594184	0.601402
2933.73	0.584069	0.581843	0.591109	0.590482	1.45321	0.571885	0.580063	0.579676	0.59009	0.583284	0.57388	0.581119
2935.66	0.562812	0.561045	0.569579	0.569097	1.4369	0.5506	0.560162	0.558408	0.56846	0.562069	0.553479	0.560545
2937.59	0.541592	0.540092	0.548284	0.548256	1.42013	0.53014	0.539676	0.537789	0.546928	0.540893	0.533188	0.540267
2939.52	0.521493	0.519542	0.528019	0.528165	1.40407	0.510686	0.519606	0.518448	0.527147	0.52118	0.513199	0.521243
2941.44	0.503985	0.501329	0.509908	0.510346	1.39319	0.492987	0.501946	0.501101	0.510086	0.503743	0.495765	0.504654
2943.37	0.48888	0.486618	0.495143	0.495401	1.38022	0.478292	0.487553	0.486876	0.496432	0.489587	0.481643	0.491078
2945.3	0.477915	0.475728	0.484717	0.484538	1.36742	0.46777	0.476618	0.476495	0.486163	0.479219	0.471483	0.481059
2947.23	0.471688	0.469209	0.4782	0.477554	1.36334	0.461015	0.469902	0.470317	0.479786	0.47315	0.465304	0.4746
2949.16	0.469157	0.466742	0.474608	0.474398	1.36535	0.458169	0.46725	0.467529	0.477587	0.470579	0.462674	0.471572
2951.09	0.469229	0.466667	0.474515	0.474335	1.36515	0.458149	0.467214	0.467007	0.477942	0.470468	0.463218	0.472091
2953.02	0.47019	0.467359	0.4758	0.474981	1.3662	0.459044	0.468316	0.467957	0.478947	0.472017	0.464412	0.472739
2954.95	0.470552	0.467836	0.475581	0.475239	1.36534	0.459189	0.468225	0.468194	0.479038	0.472678	0.464603	0.472561
2956.87	0.468863	0.465775	0.473409	0.473218	1.36247	0.45739	0.465932	0.465962	0.477475	0.470843	0.463041	0.471447
2958.8	0.464493	0.461246	0.46919	0.468521	1.36013	0.453139	0.461809	0.461422	0.473614	0.466898	0.458815	0.467779
2960.73	0.457295	0.454625	0.461848	0.461748	1.35234	0.445859	0.454886	0.454607	0.466926	0.460219	0.452021	0.46109
2962.66	0.447306	0.445169	0.452034	0.452233	1.34367	0.436107	0.44518	0.445043	0.457432	0.450632	0.44274	0.451477
2964.59	0.435324	0.433295	0.440518	0.440298	1.33544	0.424441	0.433436	0.433384	0.445814	0.438703	0.431165	0.440166
2966.52	0.421754	0.419689	0.426951	0.42643	1.32181	0.410979	0.419721	0.41993	0.432046	0.425081	0.417574	0.427206
2968.45	0.407104	0.405537	0.412224	0.412162	1.30761	0.396498	0.40565	0.406069	0.417404	0.411195	0.403684	0.413268
2970.38	0.39286	0.391086	0.398104	0.398475	1.2953	0.382348	0.39184	0.392606	0.403324	0.397506	0.390253	0.399857
2972.31	0.379681	0.377322	0.38508	0.385178	1.28418	0.369634	0.378785	0.379542	0.390344	0.384309	0.377254	0.38697
2974.23	0.367191	0.365065	0.37232	0.372447	1.27423	0.357676	0.366591	0.367278	0.377995	0.372122	0.364878	0.374481
2976.16	0.355643	0.353876	0.360948	0.361058	1.26261	0.346404	0.35552	0.356191	0.366362	0.361187	0.353577	0.36315
2978.09	0.344916	0.343413	0.350708	0.35077	1.25567	0.335987	0.345524	0.345961	0.356157	0.351032	0.343817	0.353191
2980.02	0.335512	0.333804	0.34109	0.341207	1.24894	0.326454	0.336056	0.33647	0.347137	0.341292	0.334473	0.34404
2981.95	0.327488	0.325065	0.332306	0.332697	1.24026	0.317699	0.327608	0.327789	0.338886	0.332588	0.325765	0.335654
2983.88	0.319928	0.317002	0.324304	0.325067	1.23522	0.309911	0.320037	0.320074	0.331005	0.324968	0.318244	0.328318
2985.81	0.312962	0.310275	0.317611	0.317989	1.22793	0.303435	0.313335	0.313789	0.324041	0.318391	0.3116	0.321825
2987.74	0.306856	0.304628	0.311671	0.31166	1.22013	0.297346	0.307311	0.308135	0.318352	0.312643	0.305787	0.316036
2989.66	0.301674	0.299227	0.306377	0.306797	1.21587	0.292153	0.302225	0.302979	0.313305	0.307656	0.300938	0.311089
2991.59	0.29797	0.295333	0.302699	0.303017	1.21164	0.288497	0.298613	0.299332	0.309546	0.304291	0.297556	0.30745
2993.52	0.295773	0.293185	0.300313	0.300539	1.20798	0.285926	0.296376	0.297083	0.307531	0.301894	0.295232	0.305298
2995.45	0.294387	0.292314	0.299003	0.29902	1.20827	0.284437	0.295162	0.295527	0.306653	0.300472	0.294091	0.304502
2997.38	0.294549	0.292308	0.299136	0.299064	1.20894	0.284454	0.295233	0.295524	0.306858	0.300774	0.294145	0.304557
2999.31	0.296456	0.293696	0.300805	0.300924	1.21107	0.286004	0.296609	0.296984	0.308277	0.302431	0.295609	0.305878
3001.24	0.299089	0.296859	0.303783	0.303444	1.21287	0.288389	0.299136	0.299378	0.311422	0.305195	0.298348	0.308712
3003.17	0.302711	0.300386	0.307127	0.30697	1.21258	0.29184	0.302484	0.302474	0.315517	0.308586	0.301703	0.312056
3005.1	0.306513	0.303692	0.310481	0.311007	1.21638	0.295633	0.305791	0.30566	0.319122	0.312512	0.305479	0.315899
3007.02	0.309995	0.30709	0.313956	0.314491	1.22088	0.298924	0.30901	0.309292	0.322494	0.316355	0.308994	0.319675
3008.95	0.313037	0.309928	0.316977	0.316938	1.22524	0.301745	0.311795	0.312271	0.32559	0.319347	0.312276	0.322527
3010.88	0.314495	0.311159	0.318302	0.318204	1.22806	0.30282	0.312826	0.313372	0.327036	0.320825	0.31388	0.324367
3012.81	0.313882	0.310675	0.317737	0.317563	1.22728	0.301722	0.312091	0.312808	0.326837	0.320378	0.313267	0.324229
3014.74	0.311911	0.308688	0.315895	0.315411	1.22494	0.2998	0.310582	0.310711	0.325205	0.318706	0.311478	0.322367
3016.67	0.309305	0.305654	0.313155	0.312863	1.22012	0.297221	0.307711	0.307793	0.322618	0.315643	0.308711	0.319521
3018.6	0.306366	0.302682	0.310151	0.310217	1.2169	0.294582	0.304671	0.30504	0.320123	0.312646	0.306097	0.316709
3020.53	0.304266	0.300655	0.307775	0.307581	1.21734	0.292602	0.302599	0.302721	0.318111	0.310918	0.304096	0.31481
3022.45	0.303169	0.299205	0.306478	0.305906	1.21531	0.290893	0.301075	0.301471	0.316735	0.309823	0.302788	0.313647
3024.38	0.302774	0.298577	0.306387	0.305781	1.21314	0.290317	0.300842	0.301291	0.316386	0.309494	0.3024	0.313302
3026.31	0.303366	0.298879	0.306496	0.305953	1.21365	0.290486	0.30106	0.30156	0.316909	0.309876	0.302657	0.313726
3028.24	0.304247	0.299933	0.307104	0.306857	1.21477	0.291341	0.302135	0.302452	0.318242	0.311082	0.30413	0.3152
3030.17	0.30515	0.301043	0.30834	0.30801	1.21616	0.292636	0.303438	0.30362	0.319908	0.312342	0.305483	0.316298
3032.1	0.306179	0.301642	0.309161	0.308501	1.21621	0.293468	0.303994	0.304375	0.32083	0.313185	0.306059	0.317133
3034.03	0.307537	0.302826	0.310372	0.309795	1.217	0.294604	0.305199	0.305515	0.321988	0.314638	0.307201	0.31884
3035.96	0.309177	0.304648	0.312038	0.311614	1.22153	0.296105	0.306806	0.307228	0.323828	0.316249	0.308702	0.320575
3037.89	0.311205	0.306809	0.313914	0.313926	1.22375	0.298143	0.308727	0.309055	0.326207	0.318219	0.310886	0.322804
3039.81	0.313353	0.308786	0.315705	0.316004	1.22312	0.300492	0.310792	0.310592	0.328535	0.320529	0.31302	0.324911
3041.74	0.315482	0.310482	0.317912	0.317569	1.22424	0.302461	0.312585	0.312399	0.330847	0.322372	0.315242	0.327017
3043.67	0.318087	0.312446	0.320108	0.319767	1.22359	0.304331	0.314726	0.314531	0.333374	0.324514	0.317417	0.32939
3045.6	0.320725	0.315069	0.322151	0.322362	1.22593	0.306704	0.316917	0.316495	0.335759	0.327248	0.319549	0.331399
3047.53	0.323087	0.31743	0.324554	0.324737	1.23001	0.308487	0.319154	0.31892	0.338208	0.32977	0.322284	0.333833
3049.46	0.32536	0.319402	0.327151	0.326821	1.23281	0.31031	0.32156	0.321424	0.340942	0.332062	0.324508	0.336587
3051.39	0.328171	0.321908	0.329894	0.329475	1.23505	0.313141	0.324114	0.323866	0.343914	0.334599	0.326764	0.339392
3053.32	0.331731	0.324913	0.332912	0.332641	1.23633	0.316344	0.327129	0.327157	0.346932	0.337717	0.329866	0.342561
3055.24	0.334948	0.328066	0.335864	0.335408	1.23832	0.319228	0.329969	0.330146	0.349941	0.340943	0.333032	0.34548
3057.17	0.337209	0.330696	0.338026	0.33742	1.23876	0.32124	0.332128	0.332279	0.352842	0.343496	0.335512	0.347986
3059.1	0.339446	0.33348	0.34034	0.339946	1.24211	0.323723	0.334169	0.334422	0.355643	0.346113	0.338252	0.350777
3061.03	0.342243	0.335994	0.342775	0.34285	1.24448	0.326385	0.336574	0.336797	0.358355	0.348606	0.340988	0.353837
3062.96	0.344826	0.338145	0.34476	0.344919	1.24179	0.32847	0.338531	0.339257	0.360602	0.350773	0.343171	0.355876
3064.89	0.346298	0.339762	0.346073	0.345967	1.244	0.329804	0.339761	0.340309	0.36183	0.352495	0.344349	0.357154
3066.82	0.34696	0.340517	0.347011	0.346851	1.24733	0.330891	0.340928	0.341224	0.363078	0.353435	0.345142	0.358359
3068.75	0.34771	0.341284	0.348101	0.347755	1.24982	0.33191	0.341822	0.342591	0.364687	0.3544	0.346656	0.359363
3070.68	0.349681	0.342348	0.349698	0.348857	1.25127	0.332916	0.342862	0.343364	0.366015	0.356262	0.34818	0.360389
3072.6	0.351269	0.343608	0.351522	0.350375	1.25003	0.334112	0.344307	0.344497	0.367691	0.357814	0.349148	0.361801
3074.53	0.352164	0.344967	0.352575	0.351367	1.25246	0.335283	0.345147	0.345893	0.369139	0.358901	0.350171	0.363508
3076.46	0.353361	0.345823	0.353326	0.35261	1.25395	0.336524	0.346305	0.347338	0.369975	0.360106	0.351784	0.36451
3078.39	0.354078	0.346636	0.353883	0.354003	1.25156	0.337372	0.347259	0.348437	0.371336	0.361083	0.352819	0.365259
3080.32	0.354839	0.347625	0.354636	0.354745	1.25182	0.337665	0.347746	0.348898	0.372396	0.362297	0.353119	0.366506
3082.25	0.355502	0.348107	0.355657	0.35531	1.25357	0.338079	0.348675	0.349321	0.372832	0.362711	0.353668	0.367357
3084.18	0.356048	0.348755	0.356491	0.356137	1.25435	0.339057	0.349464	0.350128	0.373678	0.362856	0.354759	0.368489
3086.11	0.356885	0.349572	0.357429	0.357119	1.25471	0.339859	0.350022	0.351001	0.375036	0.363932	0.355961	0.369798
3088.03	0.357989	0.350577	0.357902	0.3578	1.25781	0.340524	0.350617	0.351089	0.376341	0.364892	0.356508	0.370289
3089.96	0.359093	0.351555	0.35871	0.358648	1.25821	0.340849	0.351459	0.351551	0.377311	0.365801	0.357087	0.370575
3091.89	0.360018	0.35234	0.359927	0.359509	1.25598	0.341286	0.351991	0.352538	0.377689	0.367113	0.357943	0.370994
3093.82	0.36118	0.353389	0.360912	0.360332	1.25689	0.342502	0.352985	0.353723	0.379065	0.368207	0.35902	0.372331
3095.75	0.36178	0.353886	0.361398	0.360471	1.25681	0.343401	0.353583	0.354302	0.380318	0.368453	0.359496	0.373192
3097.68	0.36243	0.354418	0.362232	0.360719	1.25579	0.344099	0.353961	0.354937	0.380581	0.369484	0.36057	0.373978
3099.61	0.36347	0.355737	0.363498	0.361432	1.25643	0.344548	0.355274	0.355778	0.381585	0.370891	0.362124	0.37513
3101.54	0.364507	0.356627	0.363872	0.361762	1.25743	0.345472	0.355624	0.355956	0.382872	0.371365	0.362329	0.375724
3103.46	0.366051	0.357289	0.364647	0.363185	1.25681	0.346971	0.356055	0.356786	0.384299	0.371977	0.363069	0.376858
3105.39	0.367455	0.358758	0.365923	0.365001	1.25929	0.348367	0.357334	0.358525	0.38571	0.373387	0.364207	0.37852
3107.32	0.368741	0.359978	0.367035	0.366601	1.2612	0.349599	0.35878	0.360095	0.386915	0.375003	0.365651	0.379956
3109.25	0.370399	0.361444	0.368664	0.36791	1.26355	0.350638	0.360347	0.361417	0.387934	0.37611	0.36766	0.381151
3111.18	0.372288	0.3632	0.370532	0.369418	1.26582	0.352031	0.36203	0.363018	0.390153	0.377561	0.369283	0.382858
3113.11	0.374021	0.364743	0.372347	0.371477	1.26367	0.354136	0.363605	0.364798	0.39255	0.379533	0.371108	0.384911
3115.04	0.375517	0.366993	0.37399	0.373298	1.26457	0.356234	0.365338	0.36663	0.394417	0.381599	0.372755	0.386777
3116.97	0.377617	0.368517	0.375487	0.375037	1.26696	0.357517	0.367288	0.367968	0.396315	0.383698	0.374171	0.388658
3118.9	0.379614	0.369914	0.3771	0.37676	1.26783	0.358908	0.368846	0.369429	0.398193	0.385142	0.375504	0.390242
3120.82	0.382044	0.372082	0.378936	0.378584	1.2708	0.360587	0.370787	0.371304	0.400997	0.386986	0.377226	0.391774
3122.75	0.384813	0.374117	0.381025	0.380183	1.27306	0.361666	0.372261	0.373097	0.403262	0.389078	0.379271	0.394144
3124.68	0.386699	0.376193	0.383263	0.381935	1.27419	0.364055	0.374236	0.374969	0.405105	0.390923	0.381525	0.396673
3126.61	0.388937	0.378453	0.385805	0.383875	1.27979	0.367204	0.376796	0.377214	0.407505	0.39341	0.384084	0.398831
3128.54	0.390949	0.380847	0.388009	0.386167	1.28104	0.369569	0.378924	0.379374	0.409736	0.396093	0.386293	0.400657
3130.47	0.393637	0.383453	0.390841	0.389384	1.28191	0.372014	0.381762	0.382082	0.412956	0.399267	0.389412	0.403584
3132.4	0.396798	0.386255	0.39402	0.392164	1.28375	0.374388	0.384425	0.384929	0.416571	0.40243	0.392177	0.406952
3134.33	0.399228	0.389266	0.396352	0.394904	1.28247	0.376898	0.387144	0.387366	0.419597	0.405236	0.394243	0.409603
3136.25	0.402567	0.392119	0.399205	0.398076	1.28617	0.379923	0.390486	0.390356	0.42275	0.407927	0.397305	0.412576
3138.18	0.406022	0.394826	0.402219	0.401319	1.29108	0.382404	0.392945	0.393044	0.425831	0.410576	0.400324	0.415513
3140.11	0.409219	0.397758	0.405098	0.404241	1.29493	0.385193	0.394783	0.395439	0.42904	0.41347	0.403387	0.418097
3142.04	0.412488	0.400368	0.407829	0.40659	1.2969	0.388447	0.397415	0.398597	0.431986	0.416434	0.406275	0.420885
3143.97	0.415271	0.403301	0.410462	0.409608	1.303	0.390975	0.400606	0.401497	0.435428	0.419647	0.409305	0.42373
3145.9	0.418527	0.406617	0.413787	0.412838	1.30635	0.394164	0.403959	0.404496	0.439388	0.423203	0.412878	0.427214
3147.83	0.422489	0.409941	0.417773	0.415959	1.30822	0.398024	0.407274	0.407694	0.442725	0.425932	0.416171	0.431415
3149.76	0.425868	0.413618	0.421342	0.419443	1.31062	0.401555	0.410865	0.411109	0.446163	0.429491	0.419574	0.435443
3151.69	0.42928	0.417327	0.42377	0.423073	1.30933	0.404882	0.413915	0.41455	0.450172	0.433809	0.422319	0.439312
3153.61	0.43314	0.420849	0.427204	0.426556	1.30866	0.407993	0.416888	0.418148	0.45422	0.437252	0.425686	0.442543
3155.54	0.436994	0.424098	0.431571	0.430351	1.31049	0.411304	0.420734	0.421892	0.458169	0.44092	0.429194	0.445505
3157.47	0.440444	0.427362	0.434979	0.433543	1.31623	0.415117	0.423968	0.424963	0.4621	0.444538	0.431994	0.449097
3159.4	0.443905	0.431038	0.438653	0.436977	1.32184	0.41805	0.427331	0.428597	0.466059	0.447959	0.435802	0.452923
3161.33	0.447697	0.434883	0.442738	0.441318	1.3247	0.421201	0.430838	0.432332	0.470294	0.451725	0.439685	0.456486
3163.26	0.451283	0.438463	0.446388	0.444772	1.32567	0.425316	0.434376	0.435611	0.474291	0.45498	0.44346	0.460266
3165.19	0.455395	0.441971	0.449847	0.447866	1.32703	0.429376	0.438348	0.438988	0.478631	0.458465	0.44728	0.464083
3167.12	0.45972	0.446162	0.453513	0.451309	1.32934	0.433005	0.442151	0.442816	0.483256	0.462969	0.451144	0.468181
3169.04	0.46353	0.450084	0.457251	0.455144	1.33499	0.4365	0.445602	0.446429	0.487182	0.467186	0.455208	0.472605
3170.97	0.467381	0.45375	0.461336	0.459311	1.33999	0.440554	0.449166	0.450491	0.491415	0.471428	0.459561	0.476675
3172.9	0.471472	0.457618	0.465636	0.463432	1.34492	0.444176	0.452952	0.454138	0.495538	0.47591	0.463649	0.480279
3174.83	0.476263	0.461252	0.469668	0.466748	1.34996	0.44795	0.456916	0.457566	0.499503	0.480124	0.467522	0.484337
3176.76	0.48088	0.465365	0.473194	0.470248	1.35302	0.451618	0.460503	0.461581	0.503507	0.483621	0.471564	0.488748
3178.69	0.483372	0.469217	0.475385	0.473654	1.35532	0.454747	0.463343	0.464818	0.506668	0.486919	0.474475	0.492117
3180.62	0.486514	0.472651	0.478741	0.477374	1.35294	0.458719	0.467554	0.468594	0.51026	0.490628	0.477711	0.495471
3182.55	0.491387	0.476047	0.483376	0.481969	1.35833	0.46252	0.47161	0.47255	0.51482	0.494776	0.481621	0.49947
3184.48	0.495448	0.479664	0.487171	0.485684	1.36403	0.465816	0.475185	0.47583	0.519306	0.498539	0.485341	0.502766
3186.4	0.498962	0.482814	0.490877	0.488116	1.3637	0.46933	0.478675	0.479351	0.522753	0.502229	0.488948	0.506402
3188.33	0.503287	0.486724	0.494699	0.491699	1.36848	0.47375	0.48239	0.48319	0.527147	0.506001	0.492701	0.51054
3190.26	0.507231	0.491079	0.498283	0.496016	1.37286	0.477782	0.486211	0.486524	0.532127	0.509295	0.496347	0.514201
3192.19	0.51055	0.494811	0.501863	0.499679	1.37456	0.480822	0.489803	0.489684	0.536197	0.512941	0.499581	0.517903
3194.12	0.514195	0.498723	0.50565	0.503224	1.37902	0.483842	0.493201	0.493367	0.539371	0.516501	0.502781	0.5218
3196.05	0.51839	0.502011	0.50885	0.50636	1.38234	0.48732	0.495694	0.497563	0.542633	0.520041	0.507011	0.525985
3197.98	0.521698	0.504592	0.511539	0.508896	1.38465	0.490479	0.498206	0.500784	0.546218	0.52278	0.509396	0.528409
3199.91	0.52391	0.507212	0.514871	0.511842	1.38584	0.49385	0.50131	0.503019	0.549464	0.525575	0.511224	0.531015
3201.83	0.526118	0.510064	0.517923	0.515205	1.38598	0.497357	0.5049	0.505668	0.553132	0.52892	0.515482	0.534754
3203.76	0.529066	0.513646	0.521131	0.518289	1.39041	0.500308	0.508301	0.508618	0.55643	0.531939	0.518863	0.538117
3205.69	0.533083	0.516513	0.524939	0.52164	1.39258	0.5035	0.511724	0.512068	0.559639	0.535523	0.522175	0.541376
3207.62	0.53704	0.519726	0.528709	0.525643	1.39775	0.50654	0.515355	0.516371	0.564034	0.540185	0.526427	0.545499
3209.55	0.540293	0.523235	0.530942	0.528412	1.40064	0.509338	0.518372	0.5194	0.567505	0.543354	0.528704	0.548823
3211.48	0.544069	0.526476	0.534095	0.531307	1.40143	0.51253	0.521486	0.522423	0.570626	0.546121	0.531509	0.551753
3213.41	0.547689	0.530062	0.538359	0.534737	1.40372	0.51597	0.524433	0.525838	0.574316	0.549134	0.535686	0.555193
3215.34	0.549564	0.532225	0.54049	0.537099	1.4051	0.518803	0.526768	0.528271	0.576902	0.551539	0.537818	0.557568
3217.27	0.552455	0.535071	0.543699	0.540756	1.40837	0.522092	0.530347	0.532085	0.580145	0.554963	0.540948	0.560941
3219.19	0.555313	0.538329	0.547161	0.543614	1.41013	0.525424	0.533154	0.53501	0.583649	0.55788	0.544622	0.564205
3221.12	0.558485	0.541139	0.549767	0.546212	1.41344	0.528167	0.53539	0.536638	0.586321	0.561132	0.546768	0.567216
3223.05	0.562505	0.544347	0.553138	0.549525	1.42006	0.531038	0.538614	0.539354	0.589966	0.564462	0.549629	0.570549
3224.98	0.565926	0.54771	0.556798	0.552939	1.42255	0.534378	0.542271	0.542807	0.594215	0.567334	0.553659	0.573883
3226.91	0.569635	0.551375	0.560067	0.557223	1.42498	0.538335	0.545735	0.54655	0.597595	0.570663	0.556804	0.577746
3228.84	0.573187	0.554562	0.562853	0.560668	1.4272	0.541455	0.549203	0.550268	0.601466	0.574517	0.560673	0.581278
3230.77	0.576461	0.558724	0.567131	0.563873	1.42718	0.54443	0.553582	0.553899	0.605435	0.578714	0.56515	0.585425
3232.7	0.580362	0.563029	0.571126	0.567707	1.43345	0.548399	0.55759	0.557817	0.608407	0.583114	0.568025	0.589976
3234.62	0.584041	0.566371	0.574802	0.571794	1.44236	0.552741	0.561023	0.56274	0.612616	0.587235	0.571005	0.593369
3236.55	0.587507	0.570446	0.579227	0.575574	1.44625	0.556783	0.56497	0.567075	0.617268	0.590575	0.575434	0.596434
3238.48	0.592319	0.575014	0.583013	0.580336	1.44587	0.561065	0.569067	0.570591	0.622081	0.594729	0.580531	0.600896
3240.41	0.596344	0.57973	0.58752	0.584529	1.44237	0.565834	0.573235	0.57471	0.627289	0.598862	0.584843	0.605869
3242.34	0.600476	0.58493	0.593297	0.589674	1.44436	0.57099	0.578999	0.580164	0.633275	0.604655	0.590593	0.610787
3244.27	0.605876	0.589141	0.599214	0.59529	1.449	0.576067	0.584658	0.585311	0.639101	0.610707	0.595621	0.615709
3246.2	0.611526	0.593636	0.603659	0.599761	1.45281	0.580602	0.588979	0.588983	0.642803	0.614921	0.599428	0.620619
3248.13	0.617332	0.600172	0.60912	0.605731	1.45805	0.586753	0.594689	0.595422	0.648007	0.620559	0.605568	0.6266
3250.05	0.623191	0.606309	0.615217	0.611558	1.46288	0.592391	0.601207	0.602789	0.654596	0.626313	0.611889	0.632902
3251.98	0.629876	0.613134	0.621245	0.618219	1.47008	0.598076	0.608047	0.60859	0.661892	0.633356	0.618423	0.639847
3253.91	0.636219	0.619409	0.626697	0.624268	1.47033	0.604497	0.613769	0.613921	0.668155	0.640011	0.623989	0.645292
3255.84	0.642087	0.625165	0.632274	0.62934	1.47665	0.610214	0.618135	0.619869	0.673126	0.644655	0.628697	0.650043
3257.77	0.64888	0.631167	0.639151	0.63479	1.48853	0.616637	0.624339	0.626329	0.67894	0.651042	0.634793	0.656746
3259.7	0.654809	0.636671	0.645124	0.641324	1.49008	0.623146	0.630787	0.632261	0.685613	0.658029	0.640572	0.662659
3261.63	0.660018	0.641989	0.65081	0.647786	1.49312	0.629266	0.636558	0.637867	0.692339	0.663517	0.646263	0.667389
3263.56	0.66591	0.647777	0.657225	0.65284	1.49923	0.635449	0.642983	0.643753	0.697747	0.668809	0.652485	0.672882
3265.49	0.670874	0.65317	0.661893	0.657847	1.50635	0.641599	0.648407	0.649741	0.703261	0.673805	0.658118	0.679426
3267.41	0.675525	0.658491	0.667099	0.663757	1.51179	0.647346	0.653468	0.656337	0.709	0.679723	0.663642	0.685125
3269.34	0.680543	0.663818	0.672943	0.670185	1.51453	0.652558	0.657891	0.662641	0.714472	0.685873	0.668721	0.689488
3271.27	0.685539	0.668341	0.67824	0.674706	1.51784	0.656903	0.66277	0.667522	0.720067	0.690605	0.673282	0.694926
3273.2	0.689873	0.672086	0.683188	0.678081	1.52142	0.660156	0.667379	0.671349	0.724099	0.693832	0.677628	0.699591
3275.13	0.693814	0.674358	0.685523	0.681033	1.5252	0.663088	0.67071	0.674247	0.726336	0.696092	0.680407	0.70224
3277.06	0.697249	0.677264	0.688359	0.683315	1.52527	0.665858	0.674579	0.676788	0.729761	0.698374	0.682462	0.704168
3278.99	0.697727	0.680326	0.690615	0.686561	1.52854	0.667986	0.677501	0.678907	0.73359	0.700709	0.685673	0.706136
3280.92	0.698111	0.681437	0.69276	0.68955	1.52938	0.670619	0.679719	0.680326	0.734892	0.703528	0.688017	0.707667
3282.84	0.700584	0.682351	0.693461	0.690495	1.53191	0.672551	0.680588	0.68127	0.736101	0.705958	0.689156	0.709251
3284.77	0.702068	0.683926	0.693376	0.691034	1.53434	0.673475	0.681168	0.682458	0.737697	0.706714	0.690177	0.711003
3286.7	0.702958	0.68553	0.695606	0.692995	1.52554	0.675428	0.683053	0.684589	0.738419	0.707204	0.691635	0.712426
3288.63	0.703525	0.686015	0.695141	0.693405	1.52083	0.675764	0.684677	0.685981	0.738293	0.706979	0.692767	0.712466
3290.56	0.70311	0.685754	0.69446	0.693262	1.52703	0.67535	0.684948	0.6855	0.738585	0.705905	0.692438	0.711945
3292.49	0.701355	0.68463	0.694353	0.692723	1.53285	0.674918	0.683602	0.68393	0.738375	0.705381	0.690397	0.711577
3294.42	0.699784	0.683351	0.693555	0.690677	1.53289	0.674403	0.682807	0.68275	0.736814	0.705106	0.689639	0.710533
3296.35	0.698345	0.682765	0.692359	0.689143	1.53683	0.673574	0.682043	0.681087	0.735003	0.703529	0.689204	0.708452
3298.28	0.696325	0.680787	0.690301	0.687372	1.53462	0.670809	0.679545	0.678369	0.731774	0.701146	0.686166	0.705365
3300.2	0.694462	0.677646	0.688085	0.684688	1.53247	0.668504	0.677246	0.676505	0.729744	0.699144	0.683039	0.703472
3302.13	0.6922	0.675873	0.685915	0.682245	1.53353	0.66733	0.675119	0.674969	0.727952	0.696596	0.680859	0.70181
3304.06	0.689026	0.674617	0.683412	0.680142	1.53418	0.665192	0.673123	0.673036	0.724912	0.694499	0.67903	0.699056
3305.99	0.686538	0.672347	0.68135	0.678918	1.53101	0.663321	0.670096	0.670796	0.723053	0.692297	0.677556	0.696652
3307.92	0.684375	0.668972	0.679563	0.676893	1.52279	0.66039	0.666905	0.668024	0.72031	0.689325	0.674357	0.694075
3309.85	0.681496	0.664032	0.675509	0.672263	1.52385	0.655902	0.663628	0.664968	0.716928	0.685446	0.669133	0.690803
3311.78	0.678952	0.660766	0.672155	0.66821	1.52347	0.653666	0.660679	0.662337	0.713824	0.682665	0.666217	0.687345
3313.71	0.67584	0.657249	0.668599	0.665242	1.515	0.65013	0.657242	0.658021	0.709524	0.67919	0.663113	0.682786
3315.63	0.672575	0.653715	0.665003	0.662273	1.50732	0.646168	0.653789	0.654498	0.705768	0.675671	0.660016	0.679399
3317.56	0.668922	0.650808	0.661441	0.658134	1.50863	0.642914	0.650755	0.650827	0.702688	0.671271	0.657158	0.675599
3319.49	0.664938	0.647231	0.657347	0.654897	1.51061	0.639092	0.647706	0.6465	0.69906	0.666159	0.653433	0.671398
3321.42	0.660866	0.643697	0.654128	0.652123	1.50615	0.635142	0.644512	0.644229	0.694634	0.664008	0.649577	0.668104
3323.35	0.656589	0.64056	0.651104	0.647703	1.51051	0.631889	0.640317	0.640806	0.690767	0.661097	0.646281	0.664351
3325.28	0.652211	0.636374	0.647186	0.6433	1.50892	0.628928	0.636372	0.63639	0.686799	0.657187	0.643056	0.660555
3327.21	0.648923	0.631707	0.64313	0.639754	1.49551	0.625242	0.634041	0.632932	0.682973	0.653249	0.638581	0.657502
3329.14	0.646226	0.628826	0.639813	0.636564	1.48776	0.6211	0.630887	0.629242	0.679982	0.649412	0.6343	0.655005
3331.07	0.643552	0.626058	0.637032	0.633464	1.48543	0.618442	0.627071	0.625888	0.677125	0.64597	0.631503	0.652029
3332.99	0.639996	0.622327	0.634427	0.630334	1.48785	0.615933	0.623846	0.623617	0.673895	0.642597	0.62895	0.64814
3334.92	0.636107	0.618156	0.630027	0.627155	1.49063	0.612009	0.619391	0.620812	0.67049	0.639722	0.625545	0.644769
3336.85	0.631626	0.614539	0.624847	0.622807	1.48755	0.606827	0.614275	0.615846	0.664944	0.635421	0.62172	0.640241
3338.78	0.627187	0.610995	0.620993	0.61926	1.48189	0.602531	0.610249	0.611332	0.66046	0.630268	0.617838	0.63546
3340.71	0.623853	0.607156	0.618524	0.616177	1.47724	0.599514	0.607328	0.608695	0.6584	0.626752	0.614552	0.632318
3342.64	0.62028	0.603558	0.616232	0.61191	1.47228	0.596042	0.604381	0.605097	0.654612	0.624219	0.609708	0.62917
3344.57	0.617116	0.600282	0.613303	0.608386	1.46749	0.593309	0.601882	0.601142	0.651386	0.622023	0.605724	0.62689
3346.5	0.61401	0.597512	0.609856	0.604882	1.46583	0.590609	0.598093	0.598707	0.648927	0.619717	0.603726	0.625163
3348.42	0.611318	0.59382	0.605897	0.602008	1.46666	0.587627	0.594668	0.596663	0.645691	0.615979	0.600997	0.623424
3350.35	0.609244	0.590814	0.602509	0.599235	1.46021	0.584366	0.591891	0.592708	0.642149	0.612223	0.597857	0.620044
3352.28	0.606165	0.587707	0.599904	0.595346	1.45841	0.581654	0.588422	0.588561	0.638715	0.609562	0.593808	0.614383
3354.21	0.60287	0.584556	0.597691	0.592242	1.46193	0.577878	0.585291	0.585852	0.63607	0.607336	0.590815	0.610903
3356.14	0.598785	0.581337	0.593678	0.588422	1.45574	0.572987	0.580977	0.582022	0.632527	0.602913	0.587697	0.608037
3358.07	0.594764	0.577219	0.589061	0.584615	1.45083	0.569415	0.5769	0.578096	0.62837	0.598502	0.583732	0.603563
3360	0.591693	0.573813	0.585735	0.582012	1.45215	0.565685	0.573281	0.575356	0.62526	0.595362	0.58066	0.599555
3361.93	0.587394	0.570005	0.582227	0.577834	1.44815	0.562001	0.569579	0.571939	0.621562	0.591674	0.57682	0.595693
3363.86	0.58329	0.566948	0.579154	0.57408	1.4417	0.55945	0.566595	0.568187	0.61819	0.588359	0.573125	0.593025
3365.78	0.580285	0.563366	0.575591	0.571012	1.43993	0.556625	0.562603	0.564605	0.614722	0.584924	0.570406	0.590394
3367.71	0.57727	0.558762	0.57217	0.567958	1.43656	0.552635	0.559212	0.561076	0.610757	0.581786	0.56648	0.58622
3369.64	0.573582	0.555867	0.568868	0.564968	1.4341	0.548393	0.555743	0.557929	0.60733	0.577863	0.562746	0.5836
3371.57	0.57022	0.553439	0.565613	0.561065	1.4299	0.545865	0.552853	0.55478	0.604277	0.573656	0.560571	0.582506
3373.5	0.56686	0.550688	0.562942	0.557824	1.4294	0.543638	0.550366	0.551826	0.600396	0.570576	0.557956	0.578923
3375.43	0.564047	0.547329	0.560019	0.554829	1.42904	0.540396	0.546279	0.548755	0.596518	0.567841	0.554311	0.574345
3377.36	0.561511	0.543533	0.556187	0.551365	1.42338	0.536826	0.542128	0.545172	0.593538	0.564918	0.550915	0.571083
3379.29	0.557822	0.540507	0.552217	0.547853	1.42081	0.533287	0.538889	0.541646	0.589943	0.562176	0.54763	0.568292
3381.21	0.554455	0.53824	0.549613	0.544749	1.42054	0.529748	0.536693	0.538576	0.586632	0.56028	0.544266	0.565333
3383.14	0.552057	0.535204	0.547087	0.54224	1.42054	0.52689	0.533784	0.536049	0.584604	0.557129	0.541711	0.562518
3385.07	0.548771	0.531019	0.542968	0.53889	1.41811	0.523428	0.530122	0.53326	0.582132	0.552929	0.539106	0.558804
3387	0.545285	0.527743	0.539273	0.535826	1.41297	0.520339	0.527447	0.530435	0.578585	0.550217	0.536071	0.555582
3388.93	0.543307	0.525659	0.537481	0.534042	1.40518	0.518081	0.526046	0.528085	0.575206	0.547847	0.533517	0.553345
3390.86	0.54113	0.524278	0.536432	0.532487	1.40392	0.516604	0.524886	0.526676	0.573569	0.546244	0.532017	0.552185
3392.79	0.536783	0.52015	0.532062	0.527267	1.40457	0.512642	0.519746	0.522614	0.569766	0.542087	0.527598	0.548529
3394.72	0.533684	0.517053	0.5284	0.524374	1.40225	0.508712	0.515416	0.519186	0.566201	0.538808	0.52468	0.54513
3396.64	0.53065	0.514108	0.525587	0.521982	1.39664	0.506447	0.513419	0.516553	0.56395	0.536421	0.522694	0.542328
3398.57	0.526601	0.509495	0.521203	0.517665	1.39573	0.502051	0.510224	0.511891	0.559496	0.532075	0.51898	0.538176
3400.5	0.523894	0.507185	0.519403	0.515727	1.40078	0.498736	0.507259	0.509476	0.556678	0.529691	0.516186	0.536783
3402.43	0.520907	0.504071	0.516454	0.511947	1.39669	0.495935	0.50387	0.506672	0.553785	0.526701	0.512477	0.533949
3404.36	0.517615	0.50075	0.51273	0.508066	1.39003	0.493371	0.500869	0.503239	0.54945	0.522861	0.509926	0.530104
3406.29	0.514682	0.498791	0.509693	0.505647	1.3897	0.491109	0.498187	0.500687	0.546407	0.520199	0.507346	0.527021
3408.22	0.511465	0.495861	0.507221	0.503166	1.38566	0.487953	0.495157	0.497821	0.543528	0.517816	0.504056	0.523436
3410.15	0.508104	0.492776	0.504207	0.499825	1.38169	0.484856	0.492542	0.494626	0.540659	0.515049	0.500612	0.520388
3412.08	0.505359	0.489391	0.500226	0.496316	1.38281	0.482139	0.489015	0.491719	0.538827	0.511959	0.497974	0.518245
3414	0.502354	0.485509	0.497014	0.492765	1.38038	0.478497	0.484622	0.488383	0.53537	0.508149	0.495281	0.514946
3415.93	0.499735	0.482124	0.49426	0.490196	1.3764	0.475076	0.481573	0.484943	0.53125	0.505045	0.490797	0.511035
3417.86	0.497353	0.480569	0.491938	0.48793	1.37207	0.473153	0.479887	0.483019	0.528998	0.503787	0.488201	0.508731
3419.79	0.493756	0.477916	0.488247	0.483433	1.36677	0.469585	0.477005	0.479802	0.525967	0.500816	0.484952	0.505153
3421.72	0.488711	0.471634	0.482879	0.477344	1.36081	0.463402	0.472083	0.473944	0.520295	0.4943	0.479401	0.499144
3423.65	0.484155	0.467447	0.479408	0.473897	1.36013	0.460237	0.468718	0.470323	0.51514	0.490173	0.475994	0.495749
3425.58	0.481077	0.46476	0.476794	0.472048	1.36121	0.458327	0.465513	0.467959	0.512076	0.488054	0.473503	0.49396
3427.51	0.477545	0.461782	0.473445	0.469076	1.35859	0.454584	0.462003	0.464263	0.509548	0.485045	0.47084	0.491268
3429.43	0.474671	0.458593	0.470451	0.46546	1.35354	0.450746	0.45883	0.4615	0.506198	0.481578	0.468019	0.488266
3431.36	0.471645	0.455044	0.466343	0.4613	1.34714	0.446791	0.454447	0.458328	0.502434	0.47758	0.464441	0.485108
3433.29	0.467412	0.451105	0.461744	0.457902	1.34275	0.44305	0.450353	0.454144	0.498227	0.473857	0.460706	0.481283
3435.22	0.46354	0.447635	0.457881	0.455442	1.3439	0.440217	0.447472	0.450617	0.494096	0.470558	0.457192	0.477723
3437.15	0.459691	0.443963	0.454418	0.451063	1.3441	0.436561	0.443775	0.446911	0.490343	0.466404	0.45263	0.473511
3439.08	0.456348	0.440611	0.451531	0.446444	1.34023	0.432508	0.439665	0.44347	0.486625	0.462548	0.449274	0.46968
3441.01	0.452905	0.437759	0.448061	0.443203	1.33864	0.429055	0.436592	0.440741	0.483202	0.459667	0.446648	0.466973
3442.94	0.447892	0.432725	0.443716	0.438705	1.33551	0.423907	0.431901	0.435675	0.478829	0.455063	0.441037	0.461303
3444.87	0.444979	0.430129	0.442372	0.436322	1.33261	0.42199	0.42945	0.433414	0.476738	0.453334	0.438222	0.458619
3446.79	0.43999	0.424785	0.437544	0.430431	1.32467	0.417009	0.424622	0.42839	0.471864	0.448885	0.432401	0.453253
3448.72	0.433305	0.418296	0.429998	0.423671	1.31598	0.40964	0.417808	0.421002	0.464517	0.441641	0.425735	0.44604
3450.65	0.429959	0.415432	0.426915	0.421355	1.31619	0.407471	0.415218	0.419147	0.46116	0.438473	0.425072	0.443906
3452.58	0.426261	0.411512	0.422768	0.417443	1.31705	0.404278	0.411641	0.415639	0.456486	0.434675	0.421894	0.439943
3454.51	0.422926	0.408169	0.418579	0.413417	1.31687	0.401098	0.407974	0.41117	0.452287	0.431187	0.417748	0.436574
3456.44	0.418919	0.403931	0.414731	0.409254	1.3103	0.397416	0.403325	0.406534	0.448852	0.426786	0.414069	0.43339
3458.37	0.414373	0.400158	0.41037	0.405193	1.30078	0.392719	0.398958	0.402256	0.44453	0.421922	0.410156	0.429736
3460.3	0.410499	0.397055	0.406511	0.402087	1.29741	0.388643	0.394899	0.398543	0.439677	0.418512	0.406336	0.426061
3462.22	0.405204	0.390901	0.401315	0.397429	1.29434	0.383601	0.389453	0.393396	0.434129	0.4139	0.400801	0.419965
3464.15	0.400978	0.385459	0.396907	0.39263	1.29247	0.378388	0.385928	0.388694	0.42975	0.40915	0.396388	0.415114
3466.08	0.397266	0.382214	0.393742	0.388107	1.29174	0.374624	0.382027	0.385168	0.425657	0.405399	0.392724	0.411364
3468.01	0.391599	0.377716	0.388865	0.38304	1.28867	0.369853	0.376807	0.380746	0.420444	0.400284	0.387729	0.406657
3469.94	0.387396	0.373374	0.384317	0.379141	1.28397	0.365073	0.372356	0.376621	0.416549	0.396008	0.383335	0.40262
3471.87	0.383518	0.369414	0.380405	0.374882	1.27819	0.361553	0.368658	0.372662	0.412505	0.392508	0.379345	0.398385
3473.8	0.379053	0.365549	0.376135	0.370284	1.27491	0.357308	0.364974	0.368534	0.407741	0.38819	0.37586	0.394558
3475.73	0.373983	0.35962	0.370796	0.365089	1.27227	0.352105	0.35949	0.36324	0.402559	0.383056	0.370828	0.389138
3477.66	0.370307	0.355599	0.367417	0.361422	1.26713	0.349106	0.35535	0.359877	0.398727	0.379712	0.366821	0.385001
3479.58	0.367684	0.353753	0.36539	0.358619	1.26489	0.346026	0.352167	0.357288	0.396008	0.376573	0.36426	0.382025
3481.51	0.36233	0.348129	0.359254	0.352937	1.262	0.339919	0.346686	0.35154	0.39058	0.370534	0.358266	0.37601
3483.44	0.355915	0.341995	0.352545	0.347076	1.25676	0.334067	0.341247	0.346029	0.383911	0.364701	0.352016	0.37018
3485.37	0.352368	0.339598	0.349969	0.34437	1.25226	0.331574	0.338208	0.342966	0.379937	0.362066	0.349896	0.368044
3487.3	0.348223	0.335552	0.345796	0.340209	1.24617	0.32748	0.333517	0.338212	0.375041	0.358241	0.345441	0.363152
3489.23	0.343039	0.329748	0.340102	0.335072	1.24659	0.321513	0.32851	0.332964	0.369597	0.352432	0.339678	0.356636
3491.16	0.33874	0.325172	0.335736	0.331156	1.2459	0.317534	0.324881	0.32887	0.365727	0.347978	0.335706	0.353271
3493.09	0.334622	0.321328	0.332111	0.32715	1.24164	0.314022	0.321456	0.324903	0.362004	0.344579	0.332659	0.350314
3495.01	0.330566	0.317896	0.328002	0.3222	1.23691	0.309683	0.317392	0.321296	0.357873	0.340291	0.329267	0.34698
3496.94	0.325416	0.313136	0.322955	0.316933	1.22931	0.304465	0.311998	0.316515	0.352397	0.335044	0.323558	0.341483
3498.87	0.322184	0.309601	0.319876	0.313451	1.22779	0.301116	0.308391	0.312498	0.348826	0.331892	0.320219	0.337367
3500.8	0.321172	0.307752	0.317868	0.311256	1.22756	0.298681	0.305607	0.31033	0.347038	0.330717	0.318591	0.335655
3502.73	0.315987	0.302368	0.311926	0.305607	1.21976	0.292736	0.299687	0.30485	0.34166	0.325673	0.312615	0.329282
3504.66	0.307974	0.295009	0.304134	0.298155	1.21565	0.285615	0.29364	0.297109	0.333996	0.317576	0.304724	0.321596
3506.59	0.304575	0.292588	0.302283	0.296067	1.21644	0.283619	0.291454	0.294977	0.330436	0.314781	0.302534	0.320359
3508.52	0.301535	0.289277	0.299577	0.29291	1.20818	0.280648	0.287417	0.292109	0.327696	0.312068	0.299777	0.317462
3510.45	0.295007	0.281519	0.292611	0.286073	1.19872	0.273413	0.28075	0.285089	0.321366	0.304879	0.292629	0.310063
3512.37	0.289469	0.27699	0.287722	0.282139	1.19676	0.26932	0.276757	0.280779	0.316123	0.299769	0.288044	0.305283
3514.3	0.285179	0.273561	0.283529	0.278823	1.19451	0.265978	0.273173	0.277234	0.312051	0.29644	0.283922	0.301294
3516.23	0.281591	0.269842	0.280421	0.275061	1.1964	0.262371	0.269437	0.273622	0.308186	0.292987	0.280986	0.298435
3518.16	0.277734	0.266038	0.276198	0.270462	1.19376	0.257784	0.265346	0.269707	0.303656	0.288868	0.277535	0.294574
3520.09	0.274891	0.262677	0.273074	0.26707	1.18804	0.254608	0.262311	0.266158	0.299782	0.285557	0.274773	0.291913
3522.02	0.273529	0.260615	0.271546	0.26423	1.18536	0.252246	0.259098	0.263573	0.297663	0.283211	0.272789	0.289846
3523.95	0.268809	0.255698	0.265897	0.258256	1.17669	0.245854	0.253113	0.258172	0.292869	0.277838	0.266437	0.282618
3525.88	0.263797	0.251089	0.261632	0.254224	1.17088	0.24172	0.248896	0.254194	0.28821	0.273434	0.262784	0.278641
3527.8	0.257996	0.245313	0.25616	0.248869	1.16736	0.237154	0.244013	0.249552	0.282674	0.267876	0.25757	0.273505
3529.73	0.251119	0.239352	0.249226	0.243121	1.16524	0.231512	0.238801	0.243718	0.276005	0.261623	0.250768	0.267376
3531.66	0.246028	0.235178	0.244194	0.238908	1.15962	0.227064	0.234574	0.239176	0.270485	0.256689	0.246293	0.262811
3533.59	0.242823	0.232142	0.241594	0.235916	1.15584	0.224817	0.231401	0.236275	0.266836	0.252797	0.243753	0.259626
3535.52	0.239567	0.228594	0.238385	0.232064	1.15365	0.221115	0.227186	0.232952	0.263137	0.248991	0.239692	0.255961
3537.45	0.233682	0.222309	0.232216	0.2258	1.15362	0.214523	0.221464	0.226146	0.256913	0.242934	0.233002	0.248631
3539.38	0.228937	0.217987	0.227847	0.222098	1.15426	0.210616	0.218163	0.221882	0.251927	0.238876	0.229455	0.244227
3541.31	0.226219	0.215417	0.225277	0.219713	1.14713	0.20792	0.215082	0.219705	0.24911	0.236863	0.226989	0.242556
3543.23	0.22435	0.213312	0.223748	0.217355	1.14057	0.205248	0.211655	0.217578	0.247548	0.235257	0.224441	0.240414
3545.16	0.220351	0.208609	0.219419	0.211793	1.13476	0.200169	0.2065	0.212746	0.242624	0.230687	0.218761	0.233888
3547.09	0.212654	0.200871	0.211612	0.204193	1.13	0.192185	0.199488	0.205079	0.235141	0.222564	0.209914	0.224745
3549.02	0.206806	0.196036	0.206779	0.200744	1.1265	0.188149	0.196177	0.2011	0.230278	0.217822	0.206243	0.221233
3550.95	0.203856	0.193756	0.20432	0.197665	1.12078	0.186397	0.193849	0.199407	0.226415	0.215526	0.204751	0.219577
3552.88	0.197926	0.188037	0.197731	0.191008	1.11686	0.17973	0.187615	0.19307	0.219595	0.208767	0.197334	0.212538
3554.81	0.191665	0.182529	0.192185	0.186583	1.11594	0.174648	0.183051	0.187429	0.213907	0.202948	0.192058	0.207537
3556.74	0.18733	0.178745	0.189484	0.183572	1.11543	0.171794	0.179863	0.184277	0.210227	0.199649	0.189257	0.204187
3558.67	0.184294	0.175214	0.18657	0.179986	1.11584	0.168466	0.176322	0.181025	0.206232	0.196663	0.185938	0.200596
3560.59	0.181314	0.171494	0.182995	0.175931	1.11314	0.164191	0.172108	0.177201	0.202275	0.193184	0.182334	0.196932
3562.52	0.178396	0.168025	0.18	0.172781	1.10567	0.160466	0.168594	0.173993	0.199562	0.189881	0.179189	0.19396
3564.45	0.178207	0.167611	0.179178	0.171441	1.09855	0.159993	0.166539	0.173541	0.199214	0.189886	0.179287	0.193089
3566.38	0.174122	0.163253	0.174675	0.164642	1.08758	0.154417	0.159808	0.168511	0.194705	0.18469	0.172133	0.185535
3568.31	0.162324	0.151847	0.163149	0.154515	1.07973	0.142889	0.151087	0.156909	0.183114	0.171737	0.159522	0.173123
3570.24	0.15592	0.146916	0.157614	0.151487	1.08232	0.139331	0.148754	0.152688	0.176303	0.167035	0.156839	0.169824
3572.17	0.151767	0.143911	0.154586	0.148933	1.0806	0.137083	0.146354	0.150705	0.17189	0.164185	0.154504	0.167776
3574.1	0.147584	0.139824	0.151074	0.145613	1.07746	0.133555	0.142371	0.147061	0.16771	0.160079	0.150404	0.16403
3576.02	0.143514	0.135664	0.146846	0.141777	1.07479	0.129533	0.138363	0.143269	0.163636	0.155699	0.146349	0.159125
3577.95	0.139456	0.1319	0.142451	0.137795	1.0732	0.125721	0.134724	0.139696	0.160213	0.151366	0.14266	0.154883
3579.88	0.135153	0.127772	0.138594	0.133558	1.07425	0.121992	0.130816	0.135379	0.155881	0.147399	0.138993	0.151428
3581.81	0.1312	0.124035	0.135486	0.129836	1.0722	0.118514	0.127427	0.13184	0.151367	0.143888	0.1356	0.148359
3583.74	0.129365	0.121945	0.13397	0.12771	1.06407	0.116381	0.125275	0.130096	0.149411	0.142098	0.133728	0.146094
3585.67	0.129206	0.120956	0.133417	0.125257	1.05476	0.115379	0.123073	0.129672	0.148936	0.142133	0.133295	0.14477
3587.6	0.123205	0.114888	0.127351	0.117342	1.05071	0.108055	0.115737	0.122857	0.142701	0.135428	0.124539	0.136421
3589.53	0.114731	0.10764	0.119265	0.112369	1.05007	0.100766	0.110784	0.115419	0.134035	0.126466	0.117158	0.129249
3591.46	0.112003	0.105471	0.116668	0.111484	1.0493	0.100305	0.109892	0.114438	0.130496	0.124223	0.11712	0.128742
3593.38	0.10988	0.103268	0.1149	0.108566	1.04777	0.098454	0.106383	0.112291	0.127923	0.122241	0.114029	0.12585
3595.31	0.105516	0.098964	0.110554	0.104117	1.04266	0.093452	0.101662	0.107802	0.123884	0.117727	0.108489	0.120154
3597.24	0.101095	0.095247	0.106811	0.100653	1.03623	0.089551	0.098573	0.103941	0.119525	0.113738	0.10526	0.116347
3599.17	0.097373	0.092254	0.104038	0.097208	1.03038	0.087181	0.09612	0.101243	0.115887	0.110714	0.102546	0.113668
3601.1	0.093045	0.08768	0.099301	0.09319	1.02973	0.082999	0.092548	0.097265	0.111467	0.106106	0.097788	0.10899
3603.03	0.088833	0.08383	0.095437	0.09075	1.03008	0.079023	0.089226	0.093527	0.107082	0.1016	0.093855	0.105174
3604.96	0.086796	0.082142	0.094091	0.088774	1.02852	0.078056	0.08742	0.091984	0.104771	0.099769	0.092955	0.104065
3606.89	0.086212	0.08077	0.093157	0.085751	1.02697	0.076543	0.084935	0.090619	0.103383	0.099065	0.091427	0.102149
3608.81	0.082491	0.07714	0.089378	0.081723	1.02342	0.071174	0.080614	0.086745	0.099382	0.09564	0.085918	0.096152
3610.74	0.079425	0.073528	0.086754	0.080084	1.01892	0.068879	0.078373	0.084342	0.095952	0.092258	0.083784	0.093688
3612.67	0.078073	0.070593	0.085328	0.07762	1.01737	0.066327	0.075571	0.082447	0.094217	0.090304	0.081331	0.091444
3614.6	0.073732	0.067062	0.081281	0.073408	1.01422	0.061743	0.072263	0.077482	0.090259	0.0861	0.075772	0.086591
3616.53	0.07051	0.064795	0.078728	0.071273	1.00639	0.061026	0.070822	0.075615	0.087005	0.083361	0.074656	0.085338
3618.46	0.067489	0.062118	0.075947	0.067658	0.998548	0.058332	0.067472	0.073929	0.083521	0.080721	0.071811	0.082267
3620.39	0.061849	0.057629	0.070678	0.063638	0.999397	0.052711	0.063688	0.067894	0.077636	0.074831	0.066327	0.076379
3622.32	0.056998	0.053962	0.066688	0.061655	1.0064	0.049978	0.061834	0.064752	0.072898	0.07013	0.064012	0.073323
3624.25	0.054579	0.052066	0.064786	0.059783	1.00395	0.048362	0.059918	0.064302	0.070414	0.067988	0.061865	0.071762
3626.17	0.054731	0.051365	0.065254	0.058614	0.996879	0.048835	0.058347	0.064387	0.0702	0.068489	0.061448	0.071147
3628.1	0.054718	0.050314	0.064654	0.055884	0.985452	0.047705	0.055167	0.06388	0.069647	0.068813	0.059176	0.068465
3630.03	0.048643	0.044751	0.058315	0.050754	0.979877	0.039604	0.050839	0.056508	0.063688	0.061261	0.051207	0.061345
3631.96	0.04415	0.041908	0.055315	0.049408	0.984573	0.03867	0.049809	0.053769	0.059106	0.05729	0.050424	0.059723
3633.89	0.040465	0.039347	0.052225	0.046819	0.983184	0.03635	0.047678	0.051726	0.054963	0.054469	0.047392	0.056605
3635.82	0.036623	0.036131	0.048902	0.044468	0.983229	0.03374	0.045859	0.048409	0.051448	0.050778	0.045085	0.053871
3637.75	0.034017	0.033976	0.047041	0.042417	0.983864	0.032411	0.043898	0.04688	0.048955	0.048223	0.043787	0.05226
3639.68	0.03225	0.032056	0.044959	0.04037	0.986655	0.030876	0.042135	0.044842	0.046526	0.046113	0.041186	0.049633
3641.6	0.030998	0.03054	0.043174	0.039044	0.990789	0.029139	0.040226	0.043168	0.044958	0.044953	0.03919	0.047475
3643.53	0.029745	0.028491	0.04193	0.037854	0.990531	0.0267	0.038558	0.041824	0.043305	0.043577	0.037225	0.045343
3645.46	0.030016	0.028202	0.042588	0.036632	0.983755	0.027074	0.037473	0.043018	0.043408	0.044193	0.037506	0.045424
3647.39	0.031871	0.028649	0.044983	0.034813	0.970317	0.025967	0.034995	0.045046	0.045752	0.046063	0.03724	0.045432
3649.32	0.030028	0.026047	0.043585	0.032853	0.963977	0.023271	0.032789	0.041048	0.043795	0.043712	0.034275	0.042305
3651.25	0.02397	0.021972	0.036391	0.029639	0.967798	0.018475	0.030588	0.034815	0.03691	0.037346	0.027386	0.035951
3653.18	0.019483	0.01877	0.032137	0.027781	0.969532	0.0174	0.029946	0.032339	0.031823	0.032736	0.026422	0.033998
3655.11	0.017536	0.017308	0.031056	0.025595	0.964964	0.017373	0.028354	0.032277	0.029817	0.031096	0.026251	0.03313
3657.04	0.014784	0.015205	0.028858	0.023558	0.9632	0.014297	0.026256	0.029476	0.027352	0.028135	0.022272	0.029269
3658.96	0.011516	0.01299	0.026213	0.022258	0.964152	0.012798	0.02513	0.027006	0.023918	0.025214	0.020533	0.02712
3660.89	0.009234	0.011105	0.024121	0.020854	0.965083	0.011211	0.023718	0.025704	0.021192	0.023474	0.018899	0.025109
3662.82	0.007264	0.009356	0.022405	0.019677	0.969728	0.009504	0.022805	0.024219	0.019089	0.021926	0.01735	0.023327
3664.75	0.006113	0.007966	0.021047	0.018344	0.969237	0.008281	0.021779	0.023479	0.017975	0.020766	0.01619	0.022474
3666.68	0.00632	0.006902	0.021337	0.017457	0.966305	0.008233	0.02072	0.023343	0.018477	0.020468	0.015921	0.022377
3668.61	0.008275	0.006861	0.024195	0.016145	0.967571	0.009068	0.019415	0.024862	0.019842	0.022293	0.017081	0.022887
3670.54	0.008847	0.007015	0.023302	0.015299	0.964713	0.005883	0.018577	0.023918	0.019869	0.022262	0.013788	0.020605
3672.47	0.006344	0.005268	0.020495	0.014895	0.95819	0.005292	0.018287	0.02149	0.017274	0.019565	0.012689	0.019132
3674.39	0.006889	0.005647	0.021767	0.012985	0.949457	0.006746	0.016351	0.023214	0.016762	0.020699	0.013016	0.019157
3676.32	0.005867	0.004774	0.020769	0.012439	0.944327	0.003377	0.015269	0.020003	0.01673	0.019419	0.009539	0.016935
3678.25	0.001539	0.001993	0.017362	0.011603	0.949832	0.002289	0.014816	0.017169	0.012532	0.01544	0.008899	0.014496
3680.18	-0.001614	0.000138	0.014436	0.010296	0.956286	0.000905	0.013784	0.015829	0.008869	0.012809	0.006949	0.012274
3682.11	-0.004172	-0.00161	0.012294	0.009551	0.961185	-6.4e-05	0.013015	0.014106	0.00666	0.010556	0.005576	0.011296
3684.04	-0.005255	-0.002382	0.011481	0.008484	0.958341	-0.000746	0.012391	0.014128	0.005946	0.009594	0.004986	0.011064
3685.97	-0.005012	-0.002942	0.011954	0.00765	0.951327	-0.000809	0.012154	0.01473	0.006274	0.010118	0.005604	0.011378
3687.9	-0.002824	-0.002492	0.014081	0.006765	0.947756	-0.000339	0.01122	0.016305	0.008213	0.011874	0.006534	0.01155
3689.83	-0.001133	-0.001619	0.015236	0.007172	0.944571	-0.001511	0.011088	0.015952	0.00957	0.01279	0.005386	0.011214
3691.75	-0.004338	-0.003038	0.012229	0.00678	0.945081	-0.00299	0.011061	0.012917	0.006303	0.009651	0.002917	0.00917
3693.68	-0.007663	-0.004771	0.009555	0.005616	0.950223	-0.004111	0.010131	0.010959	0.002953	0.006272	0.001957	0.007209
3695.61	-0.009131	-0.005211	0.008559	0.00482	0.950885	-0.004548	0.009329	0.010763	0.001614	0.005276	0.00174	0.006127
3697.54	-0.00943	-0.005571	0.007927	0.004665	0.948163	-0.00522	0.009293	0.010618	0.001509	0.005097	0.000672	0.005643
3699.47	-0.009641	-0.006254	0.008042	0.004354	0.947479	-0.004609	0.009116	0.010696	0.001109	0.004727	0.000744	0.006145
3701.4	-0.009367	-0.00615	0.008567	0.004317	0.949641	-0.004412	0.00871	0.011027	0.001588	0.005409	0.000818	0.005927
3703.33	-0.01023	-0.006794	0.007819	0.004389	0.953658	-0.005402	0.008338	0.00973	0.000885	0.004988	0.0003	0.005467
3705.26	-0.010904	-0.007391	0.007219	0.003479	0.954531	-0.00586	0.007783	0.009247	-0.000254	0.004081	0.000128	0.0054
3707.18	-0.010352	-0.00732	0.007348	0.003186	0.950986	-0.005912	0.007367	0.009788	0.000325	0.004459	-4.9e-05	0.005389
3709.11	-0.007907	-0.006459	0.00945	0.003182	0.946973	-0.004699	0.006955	0.011819	0.002824	0.00636	0.000949	0.006186
3711.04	-0.004801	-0.004452	0.011909	0.003433	0.945519	-0.003773	0.007128	0.013614	0.005283	0.008789	0.001446	0.006095
3712.97	-0.00632	-0.004813	0.01009	0.003739	0.948017	-0.005882	0.007799	0.010916	0.003657	0.007153	-0.000469	0.004861
3714.9	-0.009735	-0.006752	0.007571	0.003609	0.951714	-0.006607	0.007546	0.008948	0.000632	0.00433	-0.001055	0.004404
3716.83	-0.011381	-0.008052	0.00645	0.003087	0.951243	-0.006491	0.006506	0.00896	-0.000832	0.003154	-0.00124	0.00418
3718.76	-0.010685	-0.008181	0.006813	0.002717	0.949484	-0.006836	0.006307	0.009314	-0.000348	0.003716	-0.001184	0.003925
3720.69	-0.009531	-0.007275	0.007732	0.002481	0.947746	-0.006402	0.006458	0.009996	0.000442	0.004927	-0.000618	0.004341
3722.61	-0.007969	-0.006046	0.008825	0.003012	0.945472	-0.006403	0.006329	0.010769	0.00187	0.005887	-0.000524	0.005217
3724.54	-0.007377	-0.006365	0.009106	0.00351	0.946323	-0.005819	0.006348	0.010469	0.002033	0.005732	-0.000144	0.005653
3726.47	-0.008178	-0.006898	0.008311	0.003275	0.950119	-0.006823	0.006075	0.010017	0.00112	0.005181	-0.000909	0.00529
3728.4	-0.010642	-0.008021	0.00662	0.002945	0.953498	-0.00822	0.006091	0.008836	-9.4e-05	0.003568	-0.00142	0.004266
3730.33	-0.0114	-0.008975	0.006624	0.001806	0.951768	-0.007304	0.005711	0.009516	-0.000574	0.003396	-0.001051	0.004212
3732.26	-0.007995	-0.008295	0.009714	0.002278	0.946538	-0.006349	0.005705	0.011509	0.002083	0.006123	-0.001287	0.00583
3734.19	-0.00437	-0.006445	0.012597	0.003518	0.940134	-0.005062	0.006016	0.012768	0.00508	0.008688	0.00015	0.006822
3736.12	-0.003081	-0.005122	0.013156	0.004096	0.94674	-0.006265	0.00641	0.011803	0.005669	0.009705	-0.00024	0.005172
3738.05	-0.00648	-0.007154	0.010504	0.003625	0.95465	-0.007027	0.00661	0.009688	0.002875	0.007127	-0.000985	0.004441
3739.97	-0.008551	-0.008481	0.008471	0.002416	0.952855	-0.007505	0.006276	0.009751	0.001315	0.005606	-0.001771	0.004361
3741.9	-0.008891	-0.009415	0.008019	0.001936	0.952113	-0.006399	0.005652	0.010246	0.001145	0.005461	-0.001023	0.004586
3743.83	-0.007799	-0.007933	0.010086	0.001593	0.954843	-0.005617	0.004655	0.012145	0.001711	0.006797	-0.001192	0.004431
3745.76	-0.00516	-0.00694	0.01128	0.003472	0.957693	-0.00768	0.006639	0.012181	0.003968	0.008326	-0.002351	0.005428
3747.69	-0.006009	-0.008726	0.009583	0.00321	0.949015	-0.006515	0.006767	0.012533	0.004127	0.007606	-0.001122	0.005735
3749.62	-0.004667	-0.007534	0.011694	0.002081	0.940367	-0.005691	0.005553	0.014645	0.005011	0.009026	-0.000814	0.005568
3751.55	-0.003862	-0.006243	0.012851	0.002934	0.945087	-0.006174	0.00541	0.012971	0.004844	0.00876	-0.000825	0.005104
3753.48	-0.008336	-0.007802	0.009388	0.002799	0.948305	-0.007575	0.005798	0.009898	0.001216	0.005088	-0.00244	0.003126
3755.4	-0.010854	-0.009253	0.007348	0.001754	0.947124	-0.007621	0.005765	0.008844	-0.001021	0.003347	-0.00293	0.003146
3757.33	-0.010783	-0.009599	0.00736	0.001164	0.946257	-0.006738	0.005406	0.008855	-0.00085	0.002961	-0.002322	0.003295
3759.26	-0.011103	-0.008994	0.007308	0.001429	0.945132	-0.00713	0.005638	0.009077	-0.000616	0.003067	-0.002343	0.002659
3761.19	-0.013096	-0.009483	0.00547	0.001304	0.945307	-0.008523	0.005835	0.007869	-0.002074	0.001855	-0.004032	0.001891
3763.12	-0.014257	-0.010542	0.005081	0.001026	0.948268	-0.007415	0.005414	0.00725	-0.003398	0.000878	-0.003724	0.001971
3765.05	-0.01352	-0.009961	0.005706	0.000946	0.94862	-0.007785	0.005365	0.007941	-0.00235	0.001682	-0.003564	0.001903
3766.98	-0.013092	-0.009595	0.005696	0.001398	0.947031	-0.008692	0.006314	0.00759	-0.001818	0.00157	-0.003365	0.001852
3768.91	-0.012793	-0.009507	0.00613	0.001178	0.945382	-0.007495	0.005769	0.008024	-0.002591	0.001704	-0.003181	0.001994
3770.84	-0.012692	-0.009424	0.005311	0.001391	0.947696	-0.008256	0.005949	0.007303	-0.002888	0.001432	-0.004258	0.001163
3772.76	-0.014863	-0.010509	0.003489	0.001348	0.948939	-0.008674	0.006141	0.005916	-0.00487	-0.000275	-0.004304	0.000644
3774.69	-0.015923	-0.010748	0.002914	0.000984	0.946868	-0.009109	0.005563	0.006015	-0.005859	-0.000744	-0.004667	0.000381
3776.62	-0.015613	-0.011171	0.00371	0.000809	0.946774	-0.008659	0.005301	0.006699	-0.005484	-0.000128	-0.003991	0.000465
3778.55	-0.01437	-0.010836	0.005129	0.000364	0.945963	-0.007903	0.004902	0.007797	-0.004607	0.000875	-0.003385	0.000516
3780.48	-0.013771	-0.010334	0.004656	0.001025	0.945177	-0.008898	0.005667	0.007226	-0.004039	0.000705	-0.004206	0.00024
3782.41	-0.0146	-0.01076	0.004176	0.000795	0.944916	-0.008698	0.005585	0.006731	-0.004725	0.000142	-0.003922	0.000412
3784.34	-0.013966	-0.009963	0.005089	0.000874	0.945526	-0.008195	0.004977	0.007626	-0.004252	0.000737	-0.003539	0.0007
3786.27	-0.01422	-0.009941	0.004474	0.00176	0.94797	-0.008333	0.005589	0.007063	-0.004123	0.000506	-0.00372	0.000738
3788.19	-0.015791	-0.010883	0.003273	0.001056	0.950818	-0.008629	0.005636	0.005993	-0.005386	-0.000645	-0.004238	0.000584
3790.12	-0.016277	-0.011503	0.002921	0.000745	0.951254	-0.008854	0.005281	0.006166	-0.006018	-0.000999	-0.004794	0.000202
3792.05	-0.016283	-0.011628	0.002868	0.000978	0.951458	-0.008995	0.005382	0.006462	-0.006078	-0.00102	-0.00475	-4.4e-05
3793.98	-0.016028	-0.011728	0.003703	0.000967	0.955284	-0.008479	0.005785	0.006557	-0.005473	-0.000602	-0.004022	0.000386
3795.91	-0.013584	-0.010534	0.005429	0.00089	0.955138	-0.008029	0.005421	0.00778	-0.00346	0.001097	-0.003846	0.00131
3797.84	-0.011417	-0.009663	0.006384	0.001766	0.952028	-0.008267	0.005537	0.008593	-0.00172	0.002704	-0.003641	0.002021
3799.77	-0.011428	-0.010208	0.006868	0.001428	0.950859	-0.006683	0.005506	0.01001	-0.001659	0.003305	-0.002224	0.002689
3801.7	-0.009643	-0.008373	0.008357	0.001234	0.948987	-0.007423	0.004894	0.011735	-0.000135	0.004758	-0.003727	0.002524
3803.63	-0.011492	-0.009489	0.00703	0.002209	0.948766	-0.008798	0.005721	0.009145	-0.001571	0.002922	-0.003859	0.001947
3805.55	-0.01339	-0.010313	0.006353	0.001127	0.945321	-0.007456	0.005453	0.008993	-0.00341	0.00193	-0.003074	0.002154
3807.48	-0.013517	-0.00959	0.006302	0.001667	0.946057	-0.008212	0.006061	0.00877	-0.003528	0.002223	-0.004106	0.001937
3809.41	-0.015079	-0.010836	0.004556	0.001763	0.952879	-0.008988	0.006362	0.006813	-0.00507	0.000293	-0.004471	0.001206
3811.34	-0.015871	-0.011433	0.003981	0.00099	0.953159	-0.009166	0.005945	0.00686	-0.005864	-0.000603	-0.005022	0.000329
3813.27	-0.015292	-0.011681	0.004723	0.001113	0.954423	-0.008346	0.006027	0.007826	-0.005093	6e-06	-0.004106	0.000876
3815.2	-0.013024	-0.010339	0.006435	0.001032	0.953981	-0.007443	0.005589	0.010088	-0.003049	0.002425	-0.004478	0.00206
3817.13	-0.010635	-0.009043	0.008482	0.002342	0.948932	-0.008425	0.006357	0.010506	-0.000424	0.004563	-0.005268	0.00296
3819.06	-0.010532	-0.009883	0.009122	0.001949	0.946317	-0.006419	0.005966	0.011016	-0.000244	0.004895	-0.002329	0.003979
3820.98	-0.008771	-0.008032	0.010183	0.001453	0.940457	-0.006396	0.005589	0.012577	0.001108	0.006811	-0.002294	0.00311
3822.91	-0.010753	-0.008974	0.008536	0.002745	0.945215	-0.008348	0.00688	0.009128	-0.00035	0.004542	-0.003	0.00234
3824.84	-0.013295	-0.010338	0.007148	0.001846	0.947673	-0.007415	0.006227	0.008591	-0.00274	0.002456	-0.002414	0.002191
3826.77	-0.013237	-0.010044	0.00656	0.001332	0.949929	-0.00807	0.00564	0.008966	-0.002507	0.002224	-0.003007	0.001219
3828.7	-0.013616	-0.010846	0.005565	0.001874	0.95293	-0.00834	0.005809	0.008486	-0.003094	0.001163	-0.003337	0.001374
3830.63	-0.013386	-0.011409	0.005342	0.00158	0.954434	-0.008039	0.005778	0.008911	-0.003687	0.001156	-0.003965	0.001629
3832.56	-0.012278	-0.010766	0.006107	0.001502	0.954142	-0.008605	0.006364	0.00918	-0.002198	0.002436	-0.003906	0.001644
3834.49	-0.011416	-0.010005	0.007027	0.00146	0.950069	-0.007872	0.006664	0.010041	-0.001108	0.003467	-0.002609	0.002469
3836.42	-0.009636	-0.008522	0.009218	0.001737	0.947698	-0.006759	0.006626	0.012137	0.000213	0.005119	-0.002409	0.003393
3838.34	-0.007464	-0.007424	0.011429	0.002402	0.943832	-0.006286	0.00689	0.013058	0.001922	0.006511	-0.002596	0.004546
3840.27	-0.007702	-0.007708	0.010206	0.0026	0.944426	-0.006879	0.007277	0.011682	0.001414	0.00639	-0.002532	0.004095
3842.2	-0.010674	-0.008606	0.007867	0.002373	0.946128	-0.006528	0.006925	0.010051	-0.001044	0.004241	-0.002165	0.002773
3844.13	-0.012077	-0.009523	0.006487	0.001837	0.951689	-0.007169	0.00653	0.008882	-0.002373	0.002391	-0.002986	0.001887
3846.06	-0.013855	-0.01064	0.005382	0.001959	0.959767	-0.008041	0.006973	0.007644	-0.003486	0.000745	-0.004019	0.001313
3847.99	-0.014022	-0.010813	0.005511	0.001724	0.957938	-0.008098	0.006617	0.008019	-0.003266	0.000884	-0.004397	0.001716
3849.92	-0.011275	-0.010267	0.008046	0.001705	0.949763	-0.007368	0.00616	0.010132	-0.000698	0.003305	-0.003992	0.003311
3851.85	-0.007259	-0.008476	0.011921	0.001279	0.938323	-0.004876	0.006491	0.013372	0.002564	0.006243	-0.00377	0.004511
3853.77	-0.004693	-0.005423	0.012065	0.002122	0.940954	-0.005329	0.007699	0.013129	0.00407	0.00774	-0.004318	0.004574
3855.7	-0.008018	-0.006703	0.009342	0.003441	0.950541	-0.006674	0.007547	0.010072	0.001486	0.005444	-0.003064	0.003873
3857.63	-0.010914	-0.008652	0.007222	0.003373	0.953436	-0.007338	0.007594	0.008837	-0.001308	0.003213	-0.003654	0.00299
3859.56	-0.012546	-0.009634	0.005911	0.00258	0.953149	-0.0076	0.007572	0.008858	-0.003017	0.002148	-0.003826	0.0027
3861.49	-0.011115	-0.008983	0.007641	0.002211	0.95195	-0.007038	0.007163	0.010369	-0.001242	0.0035	-0.002649	0.002644
3863.42	-0.008904	-0.007926	0.009749	0.00325	0.953837	-0.005942	0.006903	0.011676	0.00069	0.006	-0.001552	0.00321
3865.35	-0.00902	-0.007985	0.009038	0.003925	0.955512	-0.007698	0.007409	0.010739	0.000829	0.005957	-0.002914	0.002873
3867.28	-0.010337	-0.009268	0.008208	0.003594	0.953272	-0.006973	0.007613	0.010081	-0.000142	0.003929	-0.002196	0.00296
3869.2	-0.008201	-0.007296	0.010005	0.002801	0.945302	-0.005791	0.007154	0.012217	0.001092	0.005704	-0.001947	0.003828
3871.13	-0.007701	-0.006089	0.010504	0.004059	0.945568	-0.006981	0.008546	0.01102	0.002212	0.0065	-0.002066	0.003981
3873.06	-0.010025	-0.007714	0.008691	0.003303	0.950324	-0.006094	0.007607	0.010019	-1.4e-05	0.004173	-0.001549	0.003575
3874.99	-0.010945	-0.008274	0.007384	0.003004	0.950928	-0.007605	0.007354	0.009367	-0.001223	0.003009	-0.003746	0.002644
3876.92	-0.013255	-0.009404	0.006394	0.00303	0.951427	-0.007642	0.00777	0.008179	-0.002996	0.00153	-0.003583	0.002368
3878.85	-0.012959	-0.00909	0.007379	0.002345	0.953733	-0.006403	0.006882	0.009709	-0.002816	0.002614	-0.002783	0.002979
3880.78	-0.0099	-0.007279	0.008933	0.003729	0.950808	-0.007134	0.007486	0.010885	-1.7e-05	0.005472	-0.003199	0.003356
3882.71	-0.009647	-0.007601	0.008785	0.00366	0.947923	-0.00685	0.008301	0.00993	-0.000246	0.004894	-0.002017	0.003676
3884.64	-0.009642	-0.007471	0.008873	0.002292	0.948124	-0.005499	0.007797	0.010696	-0.000741	0.004609	-0.001082	0.003969
3886.56	-0.0106	-0.006929	0.008315	0.003091	0.948076	-0.007048	0.008113	0.009768	-0.000869	0.003722	-0.002917	0.002814
3888.49	-0.012321	-0.008592	0.007104	0.003574	0.94815	-0.006655	0.007859	0.008731	-0.002004	0.002578	-0.002198	0.002451
3890.42	-0.011119	-0.008326	0.007917	0.003027	0.948766	-0.00522	0.007104	0.010507	-0.000823	0.003671	-0.000631	0.00274
3892.35	-0.010079	-0.006866	0.009367	0.003435	0.953652	-0.006095	0.007939	0.010984	0.000226	0.004494	-0.001102	0.0033
3894.28	-0.011936	-0.007884	0.007963	0.003529	0.954866	-0.006856	0.008473	0.009865	-0.001705	0.003269	-0.002096	0.002967
3896.21	-0.012203	-0.008598	0.007366	0.00329	0.954461	-0.006565	0.008382	0.010137	-0.001934	0.002948	-0.002074	0.002821
3898.14	-0.009912	-0.007184	0.00891	0.002949	0.956338	-0.006254	0.007741	0.011614	7.9e-05	0.00485	-0.001548	0.004115
3900.07	-0.007611	-0.00494	0.010865	0.003868	0.952774	-0.00564	0.007778	0.012847	0.002397	0.006864	-0.00168	0.004865
3901.99	-0.0063	-0.004346	0.011483	0.005127	0.94692	-0.004285	0.008392	0.013547	0.003019	0.007545	-0.000709	0.004579
3903.92	-0.006035	-0.004162	0.012018	0.005165	0.946148	-0.004267	0.008754	0.012685	0.002755	0.008275	0.000326	0.005217
3905.85	-0.009254	-0.005755	0.009858	0.004687	0.947195	-0.005515	0.009076	0.010881	0.000382	0.005976	-0.000953	0.004707
3907.78	-0.012962	-0.008007	0.00677	0.00387	0.94975	-0.00602	0.00884	0.009423	-0.003079	0.002483	-0.002537	0.003144
3909.71	-0.014221	-0.008979	0.005793	0.003564	0.951593	-0.00597	0.008429	0.008825	-0.00456	0.001095	-0.002844	0.002343
3911.64	-0.013931	-0.008545	0.006142	0.003856	0.951309	-0.006581	0.008363	0.009084	-0.003806	0.001742	-0.003009	0.002285
3913.57	-0.01327	-0.007892	0.007084	0.004323	0.951194	-0.006198	0.008632	0.009661	-0.002828	0.002485	-0.002567	0.002728
3915.5	-0.011512	-0.00689	0.008704	0.004455	0.950939	-0.005568	0.008984	0.010888	-0.001493	0.003814	-0.001384	0.003504
3917.43	-0.010173	-0.006115	0.00956	0.004997	0.951677	-0.005562	0.009681	0.011264	-0.000272	0.004858	-0.001155	0.003965
3919.35	-0.010476	-0.006533	0.008477	0.004915	0.949638	-0.005963	0.009601	0.010938	-0.000891	0.004307	-0.001848	0.00406
3921.28	-0.011055	-0.006932	0.008124	0.004733	0.947832	-0.006149	0.009513	0.010406	-0.001368	0.003948	-0.001621	0.003916
3923.21	-0.010049	-0.006616	0.009239	0.005065	0.951967	-0.0052	0.009569	0.010989	-0.000733	0.004694	-0.00053	0.003807
3925.14	-0.009798	-0.006037	0.009514	0.005065	0.952844	-0.005342	0.009627	0.011107	-0.000474	0.005035	-0.000935	0.003504
3927.07	-0.011707	-0.006989	0.00822	0.004658	0.951267	-0.005567	0.009583	0.010526	-0.001407	0.003595	-0.001293	0.003195
3929	-0.01065	-0.006802	0.008525	0.004469	0.952661	-0.00505	0.009197	0.011672	-0.000633	0.003973	-0.000697	0.00365
3930.93	-0.00873	-0.00583	0.010272	0.005507	0.950788	-0.004379	0.009155	0.012325	0.000577	0.005216	-0.000192	0.004188
3932.86	-0.009396	-0.005954	0.010012	0.00578	0.948497	-0.004396	0.009346	0.011945	-7.5e-05	0.005118	-0.000978	0.004113
3934.78	-0.011474	-0.006924	0.008352	0.005457	0.951454	-0.005189	0.009976	0.010709	-0.001551	0.003762	-0.001569	0.00373
3936.71	-0.012413	-0.00716	0.007726	0.004985	0.953441	-0.005622	0.010033	0.010717	-0.002397	0.003193	-0.001357	0.003467
3938.64	-0.012103	-0.007112	0.007942	0.004733	0.952399	-0.005473	0.009738	0.011092	-0.002199	0.003303	-0.00112	0.003508
3940.57	-0.01179	-0.007181	0.008215	0.004858	0.952963	-0.004497	0.009537	0.010961	-0.001707	0.003684	-0.000336	0.003692
3942.5	-0.010354	-0.005875	0.009326	0.005385	0.952395	-0.004426	0.009675	0.011699	-0.000493	0.005073	-0.000301	0.004144
3944.43	-0.010186	-0.005966	0.009497	0.005864	0.952191	-0.005307	0.010056	0.011631	-0.00055	0.004831	-0.000979	0.004307
3946.36	-0.010625	-0.00616	0.009394	0.005593	0.951198	-0.004677	0.009746	0.011822	-0.001129	0.004709	-0.000253	0.00433
3948.29	-0.009706	-0.0052	0.009988	0.005575	0.949138	-0.004169	0.009873	0.012183	-0.000284	0.005631	0.000582	0.004455
3950.22	-0.010533	-0.005474	0.009536	0.005496	0.949295	-0.004493	0.010113	0.011497	-0.000806	0.00487	-5.2e-05	0.003895
3952.14	-0.012189	-0.006451	0.008609	0.004973	0.948532	-0.004573	0.010027	0.011145	-0.001972	0.00388	-0.000954	0.003431
3954.07	-0.012586	-0.006756	0.00794	0.004895	0.950797	-0.004934	0.009992	0.010922	-0.00208	0.003429	-0.001287	0.003399
3956	-0.012178	-0.006928	0.007541	0.005146	0.953536	-0.00518	0.009966	0.011015	-0.002022	0.003346	-0.000851	0.003541
3957.93	-0.011465	-0.007315	0.00766	0.005093	0.951906	-0.004923	0.010387	0.011136	-0.002057	0.003789	-0.000403	0.003584
3959.86	-0.011385	-0.007117	0.007975	0.005238	0.950679	-0.004527	0.010465	0.011179	-0.001908	0.004321	-4.3e-05	0.003637
3961.79	-0.011467	-0.006367	0.008576	0.005718	0.951526	-0.004415	0.010457	0.011494	-0.00149	0.00454	-0.000115	0.003886
3963.72	-0.012289	-0.006355	0.008514	0.005917	0.95235	-0.004617	0.010275	0.011163	-0.002079	0.003698	-0.000387	0.003641
3965.65	-0.012931	-0.007079	0.00778	0.005431	0.953021	-0.004788	0.009876	0.010877	-0.003018	0.00315	-0.000743	0.0036
3967.57	-0.012361	-0.006938	0.008184	0.005183	0.953361	-0.004745	0.009653	0.011057	-0.002698	0.003345	-0.001069	0.003761
3969.5	-0.011706	-0.006433	0.008812	0.005475	0.952663	-0.004505	0.009755	0.010859	-0.002093	0.003658	-0.000816	0.00373
3971.43	-0.011743	-0.006489	0.009001	0.00575	0.95199	-0.004366	0.010282	0.01094	-0.001971	0.003739	-0.000588	0.004047
3973.36	-0.011318	-0.006184	0.009012	0.005987	0.953435	-0.004233	0.01054	0.011716	-0.001651	0.004234	-2.5e-05	0.004198
3975.29	-0.01091	-0.005882	0.009073	0.005981	0.954811	-0.004424	0.010649	0.011758	-0.001707	0.004425	0.000101	0.004176
3977.22	-0.011725	-0.006395	0.008719	0.005721	0.954154	-0.00461	0.010932	0.011354	-0.002268	0.003747	-0.000774	0.004199
3979.15	-0.012365	-0.006877	0.008433	0.005635	0.952379	-0.004373	0.010972	0.011157	-0.002739	0.003469	-0.001165	0.004039
3981.08	-0.012272	-0.006725	0.008595	0.005542	0.95093	-0.004328	0.010696	0.011085	-0.002774	0.003683	-0.000818	0.00397
3983.01	-0.012625	-0.00647	0.00845	0.005607	0.952836	-0.004353	0.010506	0.011116	-0.002692	0.003585	-0.000472	0.004151
3984.93	-0.013075	-0.006358	0.008479	0.005806	0.954638	-0.004695	0.010766	0.010707	-0.00259	0.003476	-0.000731	0.004236
3986.86	-0.012934	-0.006413	0.008608	0.005574	0.954098	-0.005008	0.011163	0.010778	-0.002798	0.00357	-0.00098	0.004221
3988.79	-0.012231	-0.00607	0.009068	0.005523	0.952698	-0.004497	0.01087	0.011428	-0.002329	0.003962	-0.000629	0.004239
3990.72	-0.011661	-0.005685	0.009342	0.005901	0.953249	-0.004314	0.010599	0.011666	-0.001359	0.004299	-0.000579	0.00442
3992.65	-0.012371	-0.005973	0.008723	0.00612	0.953122	-0.004583	0.010823	0.011412	-0.002133	0.003796	-0.000583	0.004324
3994.58	-0.012529	-0.006226	0.008344	0.006033	0.951036	-0.004511	0.010673	0.011458	-0.002604	0.003784	-0.000595	0.003902
3996.51	-0.012492	-0.006612	0.008319	0.006211	0.951809	-0.004587	0.01075	0.011624	-0.00222	0.003714	-0.000912	0.003725
3998.44	-0.012784	-0.006732	0.008045	0.006054	0.952651	-0.004591	0.010797	0.011279	-0.002191	0.003294	-0.001116	0.003749
4000.36	-0.012896	-0.006673	0.007929	0.005953	0.95288	-0.004623	0.010503	0.01097	-0.002366	0.003344	-0.001142	0.004054

## Sheet: FTIR 1º derivative
	350_1.1	350_1.2	350_1.3	350_1.4	350_2.1	350_2.2	350_2.3	350_2.4	350_3.1	350_3.2	350_3.3	350_3.4
628.794	-0.003933	-0.001303	0.003338	0.00627	0.002999	0.005062	0.005733	-0.00184	0.009056	0.006568	-0.006423	0.003558
630.723	-0.005223	-0.002526	0.004343	0.008457	0.00693	0.005332	0.004244	-0.001394	0.010435	0.008737	-0.008188	0.004624
632.652	-0.002812	-0.001966	0.003282	0.00693	0.008303	0.003131	0.000145	0.000283	0.006603	0.009153	-0.005394	0.006289
634.58	0.003195	-0.001126	0.0011	0.003487	0.006564	-0.000147	-0.004428	0.002505	0.000157	0.006899	0.000583	0.007104
636.509	0.008993	0.001854	0.00079	0.000668	0.003964	-0.000349	-0.00413	0.005137	-0.004543	0.003635	0.006988	0.007287
638.438	0.010322	0.005753	0.001141	0.001098	0.002061	0.003122	0.002258	0.006669	-0.003273	0.002194	0.008014	0.007811
640.367	0.008509	0.006669	0.002949	0.002187	0.005203	0.004933	0.005732	0.005657	0.000594	0.001341	0.005443	0.007077
642.296	0.005285	0.005444	0.003188	0.003013	0.007097	0.003952	0.005875	0.002893	0.003098	0.002869	0.003091	0.004584
644.225	0.002878	0.004602	0.002309	0.003336	0.006332	0.003045	0.005347	0.000996	0.003029	0.003628	0.001968	0.003191
646.153	0.002285	0.003279	0.001258	0.002504	0.003844	0.001014	0.00294	6.8e-05	0.001692	0.003141	0.000963	0.002668
648.082	0.002244	0.000962	0.001075	0.00215	0.001321	0.000731	0.001266	0.000226	0.001147	0.001599	-0.000103	0.001747
650.011	0.000884	0.000682	0.002271	0.001432	0.000823	0.002483	0.001286	0.00176	0.001596	0.000259	-0.00079	0.00118
651.94	-0.000144	0.000406	0.002045	0.000986	0.000971	0.002934	0.000987	0.002659	0.001639	0.000139	-0.001023	0.000964
653.869	0.000802	0.000278	0.001454	0.001079	0.000798	0.002693	0.000543	0.001307	0.001567	0.002167	0.000402	0.001228
655.797	0.001556	0.001199	0.001299	0.001552	0.000801	0.00245	0.000326	0.001107	0.001757	0.003171	0.001995	0.002322
657.726	0.001925	0.001984	0.000676	0.002183	0.000735	0.002052	0.000269	0.001456	0.001664	0.001779	0.001489	0.002706
659.655	0.002846	0.001832	0.000397	0.002605	0.000834	0.001856	0.000697	0.001528	0.000965	0.001217	0.000943	0.00241
661.584	0.003582	0.00187	0.001165	0.002489	0.001862	0.002121	0.001212	0.001907	0.001273	0.001812	0.001322	0.001982
663.513	0.001905	0.001189	0.001163	0.000965	0.001926	0.000771	0.000761	0.001264	0.000999	0.001598	0.000908	0.000319
665.442	0.000156	8e-06	0.000479	-0.000319	0.000516	-0.000858	0.000398	3.7e-05	-0.000115	0.000865	0.000172	-0.000728
667.37	-0.001223	-0.001006	-0.000471	-0.001384	-0.001309	-0.001551	-0.000179	-0.001194	-0.0008	-0.000314	-0.001025	-0.000991
669.299	-0.002461	-0.002092	-0.001185	-0.001997	-0.002392	-0.001636	-0.000949	-0.001615	-0.001438	-0.0018	-0.001961	-0.001033
671.228	-0.002365	-0.002892	-0.001597	-0.002175	-0.003027	-0.001635	-0.00155	-0.001847	-0.002411	-0.002929	-0.002245	-0.001106
673.157	-0.00155	-0.002389	-0.001565	-0.001929	-0.00254	-0.001151	-0.001658	-0.001698	-0.002371	-0.002741	-0.001953	-0.001186
675.086	-0.001612	-0.001634	-0.001951	-0.001836	-0.001849	-0.001434	-0.001992	-0.001855	-0.001858	-0.002251	-0.001912	-0.001731
677.014	-0.002558	-0.002048	-0.003016	-0.002474	-0.002375	-0.002819	-0.00271	-0.002801	-0.002388	-0.002822	-0.00254	-0.002683
678.943	-0.002498	-0.002315	-0.002964	-0.002282	-0.002468	-0.002943	-0.002344	-0.002682	-0.0027	-0.002704	-0.002469	-0.002565
680.872	-0.002192	-0.002424	-0.002607	-0.002033	-0.002156	-0.0025	-0.001883	-0.002183	-0.002604	-0.002272	-0.002162	-0.002126
682.801	-0.001863	-0.002163	-0.002221	-0.001868	-0.001538	-0.001923	-0.001719	-0.00176	-0.002157	-0.001841	-0.001723	-0.001606
684.73	-0.001498	-0.001729	-0.001605	-0.001476	-0.001182	-0.001335	-0.001434	-0.00125	-0.001567	-0.001457	-0.001182	-0.001302
686.658	-0.00121	-0.000943	-0.000957	-0.000953	-0.000906	-0.000617	-0.000946	-0.00072	-0.000952	-0.000956	-0.000827	-0.000995
688.587	-0.000504	5.3e-05	-0.000235	-0.000219	-0.000462	-4.8e-05	-0.000106	-0.000166	-0.000423	-0.000313	-0.000313	-0.000413
690.516	0.00058	0.000941	0.000671	0.000583	0.000302	0.000559	0.000915	0.000766	0.000356	0.000476	0.000518	0.000354
692.445	0.001506	0.001673	0.001687	0.001306	0.001141	0.001317	0.001703	0.001834	0.001222	0.001342	0.001344	0.001176
694.374	0.002071	0.002045	0.002354	0.001865	0.001634	0.002051	0.002047	0.002302	0.001841	0.001814	0.001889	0.001756
696.303	0.001909	0.001715	0.002171	0.001833	0.001477	0.002034	0.001738	0.001928	0.001936	0.001628	0.00156	0.001645
698.231	0.000826	0.00044	0.001011	0.001072	0.000452	0.000949	0.000833	0.000908	0.000932	0.000668	0.000494	0.000654
700.16	-0.000845	-0.001037	-0.000768	-0.000369	-0.000883	-0.000562	-0.000552	-0.000576	-0.000657	-0.000817	-0.000923	-0.000892
702.089	-0.00234	-0.002273	-0.002318	-0.002014	-0.002123	-0.002075	-0.001901	-0.002083	-0.002268	-0.002373	-0.002229	-0.002381
704.018	-0.00336	-0.003221	-0.003344	-0.003224	-0.003223	-0.003116	-0.002964	-0.003151	-0.003481	-0.003442	-0.003174	-0.003291
705.947	-0.003972	-0.003773	-0.003744	-0.003805	-0.004	-0.003545	-0.003532	-0.003705	-0.004111	-0.003809	-0.003704	-0.003641
707.875	-0.004056	-0.003951	-0.003637	-0.003796	-0.004196	-0.003493	-0.003487	-0.003749	-0.004202	-0.00376	-0.003802	-0.003666
709.804	-0.003707	-0.003759	-0.003416	-0.003509	-0.003862	-0.00329	-0.003175	-0.003361	-0.003909	-0.003422	-0.00355	-0.003406
711.733	-0.00299	-0.003065	-0.002913	-0.002904	-0.003054	-0.002812	-0.002625	-0.002681	-0.003212	-0.002761	-0.002751	-0.002837
713.662	-0.00197	-0.002147	-0.002132	-0.002094	-0.001897	-0.001879	-0.001918	-0.001861	-0.002008	-0.001889	-0.001679	-0.002033
715.591	-0.001354	-0.001592	-0.001675	-0.00163	-0.001329	-0.001295	-0.001473	-0.001368	-0.001203	-0.001335	-0.001062	-0.0014
717.52	-0.001823	-0.001943	-0.002069	-0.001934	-0.00191	-0.001657	-0.001702	-0.001711	-0.001574	-0.001646	-0.00148	-0.00162
719.448	-0.003403	-0.003319	-0.003319	-0.003161	-0.003397	-0.003007	-0.002784	-0.003067	-0.003114	-0.00298	-0.00296	-0.002907
721.377	-0.005411	-0.005124	-0.005047	-0.004914	-0.00518	-0.004875	-0.004508	-0.00487	-0.005178	-0.004809	-0.004889	-0.004747
723.306	-0.006999	-0.006601	-0.006553	-0.006428	-0.006657	-0.006391	-0.006138	-0.006337	-0.006776	-0.006348	-0.00647	-0.006267
725.235	-0.0075	-0.007123	-0.007126	-0.007039	-0.007172	-0.006925	-0.00684	-0.006828	-0.007234	-0.006933	-0.00706	-0.006928
727.164	-0.007062	-0.006782	-0.006773	-0.006744	-0.006683	-0.006503	-0.006541	-0.006314	-0.006768	-0.006635	-0.00658	-0.006619
729.092	-0.006155	-0.005765	-0.005906	-0.005802	-0.005821	-0.005594	-0.005613	-0.005302	-0.0059	-0.005786	-0.005564	-0.005676
731.021	-0.004768	-0.004358	-0.004656	-0.00444	-0.004546	-0.004291	-0.004224	-0.004032	-0.004669	-0.004417	-0.004267	-0.004366
732.95	-0.003114	-0.002887	-0.003105	-0.002971	-0.002882	-0.002721	-0.002697	-0.002707	-0.003101	-0.002897	-0.002813	-0.002919
734.879	-0.001648	-0.001649	-0.001683	-0.001729	-0.00135	-0.001372	-0.001503	-0.00152	-0.001603	-0.001637	-0.001591	-0.001738
736.808	-0.000983	-0.001135	-0.000989	-0.001164	-0.000662	-0.000779	-0.000895	-0.000955	-0.000906	-0.001125	-0.001103	-0.001149
738.737	-0.001324	-0.001418	-0.001267	-0.001461	-0.00104	-0.001215	-0.001095	-0.001221	-0.001345	-0.001478	-0.001448	-0.0014
740.665	-0.002545	-0.002457	-0.002378	-0.00248	-0.002314	-0.002421	-0.002079	-0.002193	-0.002681	-0.002543	-0.002439	-0.002382
742.594	-0.004169	-0.003858	-0.003849	-0.003782	-0.004009	-0.003834	-0.003472	-0.003526	-0.004232	-0.00387	-0.00378	-0.003737
744.523	-0.005394	-0.004935	-0.004991	-0.004811	-0.005267	-0.004862	-0.00462	-0.004605	-0.005343	-0.00494	-0.004837	-0.004799
746.452	-0.005706	-0.005368	-0.005335	-0.005234	-0.00568	-0.005156	-0.005101	-0.005042	-0.0057	-0.005431	-0.005223	-0.005181
748.381	-0.005167	-0.005053	-0.004936	-0.004963	-0.005273	-0.004817	-0.004866	-0.004765	-0.005252	-0.005121	-0.004994	-0.004948
750.309	-0.004114	-0.004067	-0.004001	-0.00407	-0.004199	-0.003971	-0.003953	-0.003925	-0.00433	-0.004198	-0.004258	-0.004134
752.238	-0.002944	-0.002969	-0.00294	-0.002959	-0.002977	-0.002913	-0.002866	-0.002886	-0.003329	-0.003182	-0.003232	-0.003206
754.167	-0.002293	-0.002329	-0.002239	-0.002187	-0.002228	-0.002144	-0.002098	-0.002104	-0.002675	-0.002519	-0.002473	-0.002597
756.096	-0.00213	-0.002108	-0.001917	-0.001802	-0.001962	-0.001804	-0.001743	-0.001713	-0.002347	-0.002237	-0.002113	-0.002256
758.025	-0.002003	-0.001951	-0.001734	-0.001574	-0.001849	-0.001637	-0.001516	-0.001503	-0.00206	-0.002103	-0.001888	-0.001996
759.954	-0.00177	-0.001716	-0.001554	-0.001423	-0.001761	-0.001467	-0.00133	-0.001388	-0.001835	-0.001903	-0.001699	-0.001788
761.882	-0.001609	-0.001541	-0.001533	-0.001411	-0.001695	-0.001444	-0.001268	-0.001433	-0.001767	-0.001734	-0.001602	-0.001669
763.811	-0.001849	-0.001771	-0.001807	-0.001706	-0.001893	-0.001724	-0.001538	-0.001774	-0.002042	-0.001887	-0.001786	-0.001849
765.74	-0.002652	-0.002589	-0.002513	-0.002468	-0.002655	-0.002439	-0.002361	-0.002443	-0.002782	-0.002597	-0.002418	-0.002565
767.669	-0.003695	-0.00359	-0.003423	-0.003401	-0.003698	-0.003368	-0.003296	-0.003179	-0.003666	-0.003448	-0.00323	-0.003374
769.598	-0.004406	-0.004254	-0.004043	-0.003994	-0.004352	-0.003976	-0.003844	-0.003684	-0.004064	-0.00387	-0.003681	-0.003776
771.526	-0.004599	-0.004322	-0.004179	-0.004084	-0.004366	-0.004009	-0.003872	-0.00381	-0.003979	-0.003857	-0.003665	-0.00365
773.455	-0.004327	-0.003928	-0.003957	-0.003803	-0.003957	-0.003649	-0.003544	-0.003591	-0.003689	-0.003531	-0.003343	-0.003209
775.384	-0.003934	-0.003532	-0.003606	-0.003452	-0.003502	-0.003253	-0.003126	-0.003249	-0.003297	-0.003128	-0.003005	-0.002845
777.313	-0.003647	-0.003228	-0.003223	-0.003176	-0.003256	-0.002946	-0.002842	-0.002955	-0.003004	-0.002857	-0.002837	-0.002714
779.242	-0.003351	-0.003022	-0.002911	-0.002962	-0.003168	-0.00272	-0.002681	-0.002683	-0.002828	-0.002705	-0.002675	-0.0026
781.17	-0.002987	-0.002883	-0.002671	-0.002741	-0.002989	-0.002519	-0.002421	-0.002383	-0.002561	-0.002465	-0.002331	-0.002323
783.099	-0.002589	-0.002554	-0.002383	-0.002419	-0.00249	-0.002202	-0.002041	-0.002041	-0.002156	-0.002044	-0.001847	-0.001918
785.028	-0.002096	-0.00198	-0.001989	-0.001922	-0.001731	-0.001711	-0.001583	-0.00156	-0.001645	-0.001481	-0.001302	-0.001438
786.957	-0.00141	-0.001275	-0.001419	-0.001238	-0.000878	-0.001045	-0.001002	-0.000914	-0.000934	-0.000712	-0.000635	-0.000919
788.886	-0.000643	-0.00057	-0.000699	-0.000567	-8.3e-05	-0.000369	-0.00041	-0.000329	-0.000165	9.4e-05	2e-05	-0.000375
790.815	-6.7e-05	-4.2e-05	-0.000167	-0.000142	0.00042	0.000128	-1.9e-05	8e-06	0.000363	0.000608	0.000403	6.9e-05
792.743	-6.7e-05	-0.000146	-0.000163	-0.000254	0.000268	0.000124	-7.4e-05	-9.6e-05	0.000342	0.000482	0.00028	8.8e-05
794.672	-0.000885	-0.000971	-0.000866	-0.00099	-0.000693	-0.000608	-0.00069	-0.000762	-0.000426	-0.000401	-0.000473	-0.000552
796.601	-0.002293	-0.002123	-0.002028	-0.002084	-0.002121	-0.001765	-0.001693	-0.00178	-0.001727	-0.001749	-0.00165	-0.001632
798.53	-0.00356	-0.003136	-0.003014	-0.002968	-0.003403	-0.002803	-0.002631	-0.002683	-0.002907	-0.002896	-0.002703	-0.00269
800.459	-0.003899	-0.00345	-0.003292	-0.003151	-0.00385	-0.003166	-0.00295	-0.002983	-0.003416	-0.003262	-0.003065	-0.003157
802.387	-0.003149	-0.002805	-0.00269	-0.002569	-0.003177	-0.002644	-0.002431	-0.002464	-0.003033	-0.002751	-0.002633	-0.00273
804.316	-0.001809	-0.00161	-0.00154	-0.001417	-0.001819	-0.001489	-0.00134	-0.00134	-0.001968	-0.00166	-0.001666	-0.001672
806.245	-0.000533	-0.000521	-0.000399	-0.000314	-0.000552	-0.000323	-0.000257	-0.000221	-0.000818	-0.000655	-0.000617	-0.000589
808.174	4.7e-05	2e-05	0.000189	0.000229	7.3e-05	0.000296	0.000296	0.000344	-0.000185	-0.000206	-3.3e-05	-3e-06
810.103	-0.000332	-0.000193	-5.4e-05	-4e-06	-0.000174	9.8e-05	0.000109	0.000115	-0.000423	-0.000486	-0.000234	-0.000201
812.032	-0.001429	-0.001183	-0.001031	-0.00096	-0.001257	-0.0009	-0.000802	-0.000871	-0.001459	-0.001403	-0.001203	-0.001166
813.96	-0.002938	-0.002678	-0.002482	-0.002397	-0.002829	-0.002371	-0.00219	-0.002298	-0.002999	-0.002766	-0.002616	-0.002556
815.889	-0.004476	-0.004151	-0.003969	-0.003872	-0.004423	-0.003855	-0.003617	-0.00369	-0.004548	-0.004228	-0.004041	-0.003965
817.818	-0.005564	-0.005236	-0.005048	-0.004883	-0.005528	-0.004886	-0.004669	-0.00465	-0.005617	-0.005283	-0.005061	-0.005028
819.747	-0.005886	-0.005619	-0.005432	-0.005267	-0.00585	-0.005219	-0.005089	-0.005005	-0.005994	-0.00571	-0.005456	-0.005548
821.676	-0.005501	-0.005261	-0.005125	-0.004979	-0.005404	-0.004898	-0.004853	-0.004761	-0.005721	-0.005439	-0.005296	-0.005429
823.604	-0.004663	-0.004468	-0.004368	-0.004257	-0.004486	-0.004154	-0.004136	-0.004097	-0.005014	-0.004735	-0.004714	-0.004799
825.533	-0.00363	-0.003542	-0.003441	-0.003384	-0.003483	-0.003261	-0.003238	-0.003277	-0.004076	-0.003907	-0.003865	-0.003958
827.462	-0.002667	-0.002648	-0.002532	-0.002507	-0.002546	-0.002398	-0.002366	-0.002463	-0.003146	-0.003054	-0.002928	-0.003039
829.391	-0.001903	-0.001845	-0.001757	-0.001783	-0.001765	-0.001708	-0.001624	-0.001755	-0.002349	-0.002304	-0.002111	-0.002238
831.32	-0.001401	-0.001276	-0.001237	-0.001313	-0.001186	-0.001251	-0.001126	-0.001279	-0.001737	-0.00176	-0.001592	-0.001717
833.249	-0.001145	-0.000928	-0.00099	-0.001095	-0.000856	-0.001004	-0.000898	-0.001028	-0.001422	-0.001437	-0.00135	-0.00146
835.177	-0.001062	-0.000779	-0.000951	-0.000993	-0.000745	-0.000878	-0.000867	-0.000929	-0.001324	-0.001266	-0.00127	-0.001375
837.106	-0.000991	-0.000749	-0.000911	-0.000892	-0.000693	-0.000793	-0.000867	-0.00086	-0.001257	-0.001162	-0.001194	-0.001317
839.035	-0.000727	-0.000623	-0.000668	-0.000654	-0.000535	-0.000643	-0.000703	-0.000712	-0.001044	-0.000962	-0.000997	-0.001172
840.964	-0.0003	-0.000376	-0.000291	-0.000282	-0.000143	-0.000352	-0.000371	-0.000456	-0.000649	-0.000613	-0.000666	-0.000848
842.893	0.000207	2.3e-05	0.00012	8.6e-05	0.000361	4.4e-05	6.3e-05	-0.000124	-0.000122	-0.000205	-0.000237	-0.000422
844.821	0.000693	0.000506	0.000499	0.000444	0.00084	0.000452	0.000464	0.000275	0.000413	0.000241	0.000173	5.5e-05
846.75	0.000995	0.000821	0.000715	0.000676	0.001147	0.000698	0.000655	0.000591	0.000703	0.000584	0.000436	0.000373
848.679	0.000993	0.000864	0.000735	0.00069	0.001117	0.000705	0.000599	0.000615	0.000673	0.000643	0.000466	0.000364
850.608	0.000843	0.000789	0.000691	0.00059	0.000903	0.000596	0.000446	0.00049	0.000515	0.000507	0.000359	0.000233
852.537	0.000876	0.000855	0.000774	0.000663	0.000859	0.000657	0.00049	0.000468	0.000533	0.000462	0.000383	0.000239
854.465	0.001285	0.001246	0.001116	0.001103	0.001211	0.001071	0.00089	0.000795	0.000947	0.000823	0.000778	0.000635
856.394	0.002043	0.00195	0.001792	0.001826	0.001868	0.00173	0.001604	0.001506	0.001682	0.001553	0.001503	0.001389
858.323	0.002699	0.002539	0.002428	0.002436	0.002485	0.002247	0.002246	0.002194	0.002308	0.002213	0.002166	0.00208
860.252	0.002642	0.002515	0.002478	0.002469	0.002531	0.002242	0.002341	0.002306	0.002353	0.002326	0.002363	0.002246
862.181	0.001762	0.001818	0.001818	0.001809	0.001814	0.001642	0.001773	0.001713	0.001779	0.001806	0.001913	0.001813
864.11	0.00048	0.000691	0.000683	0.000721	0.000635	0.000662	0.000754	0.000715	0.000879	0.000887	0.001004	0.000972
866.038	-0.000798	-0.000521	-0.000514	-0.000425	-0.000596	-0.000407	-0.000355	-0.000369	-8e-05	-0.000119	1.6e-05	1.4e-05
867.967	-0.001788	-0.00151	-0.001485	-0.001376	-0.001588	-0.001317	-0.001265	-0.00122	-0.000908	-0.000923	-0.000805	-0.000804
869.896	-0.002351	-0.00219	-0.002098	-0.002029	-0.002203	-0.001915	-0.001845	-0.001748	-0.001549	-0.001495	-0.001363	-0.001371
871.825	-0.002615	-0.00253	-0.002377	-0.002355	-0.002423	-0.002188	-0.002096	-0.002014	-0.001981	-0.001825	-0.001698	-0.00168
873.754	-0.002642	-0.002519	-0.002392	-0.002327	-0.002382	-0.002197	-0.002101	-0.002044	-0.002138	-0.001895	-0.001858	-0.001756
875.682	-0.002415	-0.002249	-0.002205	-0.002077	-0.002211	-0.002033	-0.001902	-0.00188	-0.002024	-0.001807	-0.001845	-0.0017
877.611	-0.00206	-0.001849	-0.001873	-0.00173	-0.001957	-0.001752	-0.001585	-0.001598	-0.001796	-0.001628	-0.001662	-0.001596
879.54	-0.00165	-0.001421	-0.001423	-0.00131	-0.001573	-0.001389	-0.001243	-0.001246	-0.001509	-0.001364	-0.001363	-0.00137
881.469	-0.001176	-0.000941	-0.000898	-0.00084	-0.001097	-0.000917	-0.000831	-0.000812	-0.001098	-0.001011	-0.001002	-0.001024
883.398	-0.00067	-0.000391	-0.000322	-0.000337	-0.000577	-0.000362	-0.000366	-0.000335	-0.000654	-0.000591	-0.000546	-0.000556
885.327	-0.000143	0.000169	0.000229	0.00022	-7e-05	0.000154	9.9e-05	0.000134	-0.000251	-0.000131	-4.5e-05	-3e-05
887.255	0.000369	0.000636	0.000707	0.000735	0.000289	0.000569	0.000539	0.000594	0.000133	0.000302	0.000447	0.000442
889.184	0.000778	0.000939	0.001045	0.00112	0.000515	0.000886	0.000893	0.000977	0.000478	0.000643	0.000828	0.000792
891.113	0.000992	0.001079	0.001215	0.001327	0.000724	0.001063	0.001092	0.001182	0.000697	0.000894	0.001019	0.001025
893.042	0.000996	0.001087	0.00121	0.001306	0.000855	0.00106	0.001149	0.001206	0.000794	0.000989	0.001015	0.001074
894.971	0.000824	0.000993	0.001016	0.001105	0.00079	0.000903	0.001052	0.001087	0.000744	0.000865	0.000836	0.000901
896.899	0.00063	0.000756	0.000718	0.000792	0.000632	0.000675	0.000821	0.00087	0.00053	0.00062	0.000629	0.000654
898.828	0.000495	0.000463	0.000471	0.000502	0.000478	0.00053	0.000626	0.000653	0.000333	0.000363	0.000466	0.000417
900.757	0.000459	0.000372	0.000426	0.0004	0.000449	0.000574	0.000589	0.000563	0.000303	0.000238	0.000395	0.000319
902.686	0.00066	0.000559	0.000602	0.000559	0.000722	0.00082	0.00076	0.000641	0.00051	0.000374	0.000482	0.000416
904.615	0.001112	0.00102	0.001012	0.000934	0.001279	0.001208	0.001137	0.000924	0.000938	0.000796	0.000808	0.000721
906.544	0.001676	0.001652	0.00157	0.001425	0.001921	0.001653	0.001609	0.001405	0.001503	0.001391	0.001266	0.001162
908.472	0.002233	0.002216	0.002071	0.001911	0.002485	0.00209	0.001992	0.001885	0.002033	0.001928	0.001716	0.001608
910.401	0.002673	0.002556	0.002403	0.00225	0.002847	0.00242	0.002235	0.002216	0.002333	0.002233	0.002099	0.001938
912.33	0.002778	0.002632	0.002516	0.00243	0.002864	0.002504	0.002349	0.002355	0.002325	0.002228	0.002227	0.002047
914.259	0.002508	0.002415	0.00236	0.002404	0.002475	0.002284	0.002237	0.002249	0.001967	0.001955	0.002015	0.001898
916.188	0.001954	0.001865	0.001931	0.002055	0.001727	0.001791	0.001846	0.00186	0.001317	0.001433	0.001487	0.001501
918.116	0.001124	0.001133	0.001316	0.001442	0.000795	0.001106	0.001217	0.001222	0.000507	0.000742	0.000771	0.00092
920.045	0.000192	0.000383	0.000615	0.000703	-0.000114	0.000352	0.000499	0.000528	-0.0003	4.1e-05	7.6e-05	0.000261
921.974	-0.000448	-0.000145	4e-05	0.000125	-0.000717	-0.0002	-9.2e-05	-5e-06	-0.000807	-0.000452	-0.000357	-0.000235
923.903	-0.000522	-0.000264	-0.000133	-3.7e-05	-0.000795	-0.000318	-0.000292	-0.000133	-0.000797	-0.000527	-0.000348	-0.000349
925.832	-0.00011	1.7e-05	0.000123	0.000207	-0.000396	-1.3e-05	-1.5e-05	0.000164	-0.00032	-0.000157	2.6e-05	-5e-06
927.76	0.000515	0.000549	0.000621	0.000666	0.00022	0.00051	0.000485	0.000629	0.000385	0.000492	0.000565	0.000588
929.689	0.001056	0.001067	0.0011	0.001095	0.000775	0.000999	0.00094	0.001042	0.001029	0.001097	0.001078	0.001149
931.618	0.0013	0.001355	0.001345	0.001367	0.00111	0.001252	0.001204	0.001259	0.001379	0.001428	0.001415	0.001475
933.547	0.001257	0.001356	0.001315	0.001402	0.001098	0.001206	0.001194	0.001289	0.001413	0.001431	0.00149	0.001534
935.476	0.00092	0.001052	0.001008	0.001142	0.000782	0.000926	0.000919	0.001044	0.001199	0.001163	0.00124	0.001344
937.405	0.000326	0.000439	0.000464	0.000581	0.000244	0.000439	0.000446	0.000531	0.000703	0.000702	0.000735	0.000868
939.333	-0.000371	-0.000314	-0.000196	-0.000143	-0.000387	-0.0002	-0.000127	-8e-05	7.2e-05	0.000165	0.000156	0.000271
941.262	-0.000972	-0.000937	-0.000772	-0.000753	-0.000924	-0.000792	-0.000657	-0.000637	-0.000405	-0.000264	-0.000275	-0.000225
943.191	-0.001228	-0.001188	-0.001057	-0.001046	-0.001189	-0.001089	-0.000965	-0.000941	-0.000584	-0.00048	-0.000436	-0.000452
945.12	-0.00098	-0.000932	-0.000887	-0.000873	-0.001039	-0.000986	-0.000892	-0.000857	-0.000422	-0.000394	-0.00029	-0.000325
947.049	-0.000262	-0.0002	-0.000239	-0.000268	-0.000481	-0.000456	-0.000408	-0.000371	0.000103	6.9e-05	0.000192	0.000117
948.977	0.000774	0.000834	0.000763	0.000688	0.000485	0.000506	0.000485	0.000461	0.000951	0.000909	0.000971	0.000858
950.906	0.002146	0.002123	0.002054	0.001996	0.00186	0.001775	0.00171	0.001646	0.002152	0.002125	0.002076	0.001907
952.835	0.003859	0.003644	0.003594	0.003567	0.003561	0.003283	0.003169	0.00315	0.003713	0.003613	0.00346	0.003281
954.764	0.005706	0.005317	0.005254	0.005237	0.005392	0.004907	0.004771	0.004731	0.005425	0.005202	0.004982	0.00486
956.693	0.007341	0.006912	0.006768	0.006708	0.007075	0.00638	0.006252	0.006134	0.006977	0.00666	0.006405	0.006303
958.622	0.008419	0.008042	0.007784	0.007674	0.008225	0.007427	0.007278	0.007117	0.008019	0.007681	0.007407	0.007323
960.55	0.008667	0.008389	0.008065	0.007918	0.008546	0.00782	0.007627	0.007438	0.008328	0.008008	0.007749	0.00765
962.479	0.008095	0.007896	0.007591	0.007453	0.008012	0.007438	0.007246	0.007066	0.007831	0.007547	0.007338	0.007199
964.408	0.006942	0.006771	0.006568	0.006482	0.006812	0.006404	0.006287	0.006202	0.00666	0.006475	0.006307	0.00617
966.337	0.00549	0.005367	0.005318	0.0053	0.005264	0.005096	0.005064	0.005095	0.005163	0.005106	0.004985	0.004947
968.266	0.004076	0.004064	0.004183	0.004227	0.003813	0.003869	0.003955	0.00402	0.003736	0.00383	0.003788	0.003839
970.194	0.003097	0.003218	0.003446	0.003512	0.002854	0.003101	0.003256	0.003349	0.002762	0.002989	0.003027	0.003102
972.123	0.002935	0.003161	0.003399	0.003507	0.002725	0.003146	0.00323	0.003348	0.002516	0.002815	0.002959	0.003026
974.052	0.003897	0.004175	0.004327	0.00449	0.003697	0.00415	0.004161	0.004203	0.003239	0.003567	0.003775	0.00375
975.981	0.006149	0.006373	0.006357	0.006541	0.005872	0.006143	0.006099	0.006107	0.005118	0.005323	0.005548	0.005431
977.91	0.009432	0.009537	0.009402	0.009519	0.009068	0.009032	0.008924	0.008973	0.008013	0.008001	0.008126	0.008031
979.839	0.013207	0.013172	0.013005	0.013008	0.012787	0.012429	0.012188	0.012278	0.011486	0.011292	0.011232	0.011192
981.767	0.016925	0.016661	0.016561	0.016432	0.016476	0.015777	0.015352	0.015488	0.014947	0.01459	0.014414	0.014369
983.696	0.020132	0.019675	0.019606	0.01935	0.019636	0.018714	0.018174	0.018306	0.017879	0.01749	0.017195	0.017135
985.625	0.022553	0.022	0.021925	0.021666	0.022	0.021041	0.020486	0.020506	0.020086	0.019791	0.019362	0.01935
987.554	0.024	0.023504	0.023422	0.023199	0.023483	0.02268	0.022177	0.022117	0.021632	0.021378	0.020873	0.020942
989.483	0.024512	0.024204	0.024006	0.023858	0.02422	0.023544	0.023183	0.02307	0.022577	0.022187	0.021763	0.02187
991.411	0.024177	0.024038	0.02383	0.023684	0.02419	0.023545	0.02339	0.023196	0.022728	0.022242	0.021928	0.022046
993.34	0.023021	0.02299	0.022871	0.022712	0.023232	0.022683	0.022622	0.022502	0.022071	0.021661	0.021417	0.021464
995.269	0.021176	0.021312	0.021211	0.021197	0.021537	0.021259	0.021195	0.021149	0.020753	0.020488	0.02037	0.020377
997.198	0.018966	0.019407	0.019236	0.019426	0.019399	0.019615	0.019527	0.01953	0.019008	0.019014	0.01886	0.019019
999.127	0.016781	0.017346	0.017314	0.017607	0.017139	0.017852	0.017787	0.017882	0.017285	0.017436	0.017292	0.017616
1001.06	0.014705	0.015331	0.015629	0.015758	0.015269	0.016147	0.016168	0.016277	0.015846	0.015845	0.015954	0.016219
1002.98	0.013156	0.013689	0.014303	0.014209	0.014155	0.01482	0.014936	0.014937	0.014766	0.014713	0.014918	0.014986
1004.91	0.012277	0.012685	0.013484	0.013266	0.01349	0.014001	0.014139	0.014205	0.014082	0.014101	0.014192	0.014132
1006.84	0.011805	0.012347	0.013021	0.012756	0.012949	0.01363	0.013786	0.013961	0.013662	0.013745	0.013785	0.013759
1008.77	0.011513	0.012189	0.012633	0.012606	0.012464	0.01353	0.013961	0.013896	0.013232	0.013397	0.013657	0.013635
1010.7	0.010927	0.011623	0.011991	0.012314	0.011928	0.013227	0.013887	0.013543	0.012727	0.012845	0.013304	0.013278
1012.63	0.009879	0.010338	0.010903	0.011373	0.011029	0.012368	0.012881	0.012623	0.011975	0.011922	0.012314	0.012391
1014.56	0.008374	0.008629	0.009133	0.009745	0.009746	0.010797	0.011041	0.01102	0.010425	0.010534	0.010726	0.01077
1016.49	0.006478	0.00671	0.006942	0.007487	0.008104	0.008697	0.00864	0.008836	0.00823	0.008766	0.008674	0.008621
1018.41	0.004432	0.004738	0.004932	0.005044	0.005912	0.006163	0.006058	0.006337	0.005927	0.006546	0.00623	0.006294
1020.34	0.002552	0.002785	0.003122	0.002806	0.003407	0.00358	0.003731	0.003843	0.003653	0.004068	0.003841	0.003979
1022.27	0.000951	0.000984	0.001297	0.000978	0.001113	0.001536	0.001893	0.001781	0.001743	0.001866	0.002018	0.001846
1024.2	-0.000357	-0.000431	-0.000238	-0.000471	-0.000497	4.2e-05	0.000419	0.000146	0.000531	0.000148	0.000537	0.000194
1026.13	-0.001263	-0.001245	-0.0013	-0.001369	-0.001539	-0.00108	-0.000801	-0.000835	-0.000335	-0.001064	-0.000584	-0.000858
1028.06	-0.001915	-0.001505	-0.00193	-0.001816	-0.002037	-0.001837	-0.001603	-0.001484	-0.001183	-0.001709	-0.001211	-0.001377
1029.99	-0.002413	-0.001816	-0.002163	-0.002131	-0.002114	-0.002217	-0.001991	-0.002013	-0.00178	-0.001782	-0.0017	-0.001719
1031.92	-0.002297	-0.002138	-0.0021	-0.002048	-0.002034	-0.002213	-0.001997	-0.002136	-0.00201	-0.001599	-0.002036	-0.001978
1033.85	-0.00169	-0.00213	-0.001833	-0.001579	-0.001649	-0.001885	-0.001728	-0.001874	-0.001854	-0.001216	-0.001914	-0.001965
1035.77	-0.000954	-0.001701	-0.001329	-0.001042	-0.001058	-0.001343	-0.001243	-0.001281	-0.001279	-0.000664	-0.001276	-0.001515
1037.7	-0.00048	-0.001104	-0.000693	-0.000455	-0.000588	-0.00069	-0.000641	-0.000564	-0.000583	-0.000398	-0.0005	-0.000674
1039.63	-0.000614	-0.000497	-0.000307	8.4e-05	-0.000266	-0.000155	-0.000163	5.3e-05	-0.0002	-0.000361	0.000205	8.5e-05
1041.56	-0.000899	-0.000122	-0.000146	1.3e-05	-0.00019	0.000104	8.6e-05	9e-05	-0.000212	-0.000464	0.000522	0.000447
1043.49	-0.001127	-0.000305	-0.000446	-0.000595	-0.000428	-7.4e-05	-8.8e-05	-0.000419	-0.000409	-0.000664	0.000208	0.000155
1045.42	-0.001393	-0.001092	-0.001219	-0.001438	-0.001008	-0.00073	-0.000748	-0.001099	-0.000982	-0.001071	-0.0006	-0.000701
1047.35	-0.002017	-0.00209	-0.002191	-0.00249	-0.0018	-0.001866	-0.001775	-0.001909	-0.001874	-0.001548	-0.001709	-0.00172
1049.28	-0.003123	-0.003134	-0.003324	-0.003595	-0.003151	-0.003204	-0.00312	-0.002826	-0.002806	-0.002356	-0.002921	-0.002702
1051.2	-0.004219	-0.004331	-0.004432	-0.004271	-0.004645	-0.004324	-0.004367	-0.003943	-0.003741	-0.003393	-0.003994	-0.003633
1053.13	-0.004931	-0.00518	-0.005056	-0.004737	-0.005332	-0.005116	-0.005191	-0.00507	-0.004405	-0.004334	-0.004636	-0.0045
1055.06	-0.005095	-0.005441	-0.005133	-0.005144	-0.005499	-0.0053	-0.0056	-0.005789	-0.004618	-0.004973	-0.004809	-0.004895
1056.99	-0.004969	-0.005337	-0.005023	-0.005139	-0.005327	-0.005125	-0.0055	-0.005716	-0.004567	-0.004856	-0.004611	-0.00497
1058.92	-0.004727	-0.004944	-0.004788	-0.005011	-0.004814	-0.004906	-0.004971	-0.004937	-0.00451	-0.004378	-0.004264	-0.004797
1060.85	-0.004396	-0.004203	-0.004373	-0.004656	-0.004157	-0.00449	-0.004284	-0.004043	-0.004193	-0.003839	-0.003973	-0.004027
1062.78	-0.003698	-0.003438	-0.003512	-0.003669	-0.00354	-0.003689	-0.00348	-0.003294	-0.003309	-0.003084	-0.003479	-0.002929
1064.71	-0.002317	-0.002477	-0.002252	-0.002205	-0.002437	-0.002326	-0.00214	-0.002421	-0.001974	-0.001959	-0.002509	-0.001735
1066.64	-0.000645	-0.00087	-0.00074	-0.000672	-0.000782	-0.000547	-0.00046	-0.001101	-0.000579	-0.000801	-0.001076	-0.000499
1068.56	0.000803	0.000769	0.000778	0.000836	0.000705	0.001045	0.000969	0.000467	0.000503	0.000374	0.000433	0.000587
1070.49	0.001484	0.001732	0.001632	0.001712	0.001482	0.001676	0.001653	0.001724	0.001135	0.001175	0.001315	0.001029
1072.42	0.001023	0.001472	0.001137	0.001212	0.001027	0.00109	0.001195	0.00161	0.000747	0.000781	0.000959	0.000535
1074.35	-0.00054	-0.000354	-0.000593	-0.000428	-0.000642	-0.000629	-0.000393	-0.000162	-0.000884	-0.000779	-0.00066	-0.000873
1076.28	-0.002829	-0.003072	-0.002827	-0.002806	-0.002925	-0.002975	-0.002759	-0.002832	-0.003014	-0.002969	-0.002924	-0.003037
1078.21	-0.005238	-0.005548	-0.005236	-0.005451	-0.005193	-0.005382	-0.00523	-0.005583	-0.005155	-0.005297	-0.00536	-0.005358
1080.14	-0.007241	-0.007411	-0.007288	-0.007653	-0.00711	-0.00741	-0.007362	-0.007771	-0.007152	-0.0073	-0.007361	-0.007375
1082.07	-0.008692	-0.008869	-0.008654	-0.009052	-0.008573	-0.008878	-0.009021	-0.009187	-0.008529	-0.008607	-0.008725	-0.008845
1083.99	-0.009604	-0.00976	-0.009761	-0.009816	-0.009689	-0.009825	-0.010128	-0.010047	-0.009313	-0.00941	-0.009584	-0.009768
1085.92	-0.01011	-0.010255	-0.010531	-0.010216	-0.010528	-0.010429	-0.010766	-0.010761	-0.010022	-0.010044	-0.0101	-0.01029
1087.85	-0.010415	-0.010576	-0.010721	-0.010394	-0.010916	-0.010769	-0.010991	-0.011003	-0.010471	-0.01053	-0.010406	-0.01039
1089.78	-0.010482	-0.010528	-0.010601	-0.010408	-0.010797	-0.010757	-0.010893	-0.010771	-0.010499	-0.010562	-0.010408	-0.010212
1091.71	-0.01016	-0.01008	-0.01023	-0.010212	-0.010326	-0.01046	-0.010477	-0.010323	-0.010268	-0.010151	-0.010106	-0.009866
1093.64	-0.009491	-0.009413	-0.009535	-0.009676	-0.009599	-0.00991	-0.009781	-0.009631	-0.009808	-0.009498	-0.009535	-0.009455
1095.57	-0.00857	-0.008631	-0.00873	-0.008851	-0.008702	-0.009064	-0.009002	-0.008836	-0.009127	-0.008791	-0.008761	-0.008862
1097.5	-0.007618	-0.007709	-0.007998	-0.007991	-0.007829	-0.00809	-0.008198	-0.008089	-0.008288	-0.008145	-0.007977	-0.008061
1099.43	-0.00698	-0.006941	-0.007286	-0.007307	-0.007198	-0.007296	-0.007485	-0.007486	-0.007493	-0.007644	-0.00741	-0.007425
1101.35	-0.006699	-0.006665	-0.006873	-0.006942	-0.006995	-0.006872	-0.007058	-0.007094	-0.007008	-0.007367	-0.007113	-0.007114
1103.28	-0.006771	-0.006907	-0.006948	-0.006879	-0.007116	-0.006914	-0.007006	-0.00713	-0.007038	-0.007256	-0.007137	-0.007183
1105.21	-0.007112	-0.007352	-0.007143	-0.007114	-0.00736	-0.0073	-0.007209	-0.007371	-0.007409	-0.007367	-0.007367	-0.007478
1107.14	-0.007371	-0.007538	-0.007249	-0.007412	-0.007457	-0.007697	-0.007394	-0.007464	-0.007649	-0.007453	-0.007474	-0.00759
1109.07	-0.007194	-0.007326	-0.007186	-0.007352	-0.007138	-0.007583	-0.00728	-0.007293	-0.007441	-0.007251	-0.007216	-0.007284
1111	-0.006662	-0.006728	-0.006728	-0.006871	-0.006485	-0.006923	-0.006799	-0.006798	-0.006796	-0.00674	-0.006738	-0.006717
1112.93	-0.005956	-0.005889	-0.006049	-0.006169	-0.00579	-0.006053	-0.006121	-0.006103	-0.005985	-0.006109	-0.006133	-0.006173
1114.86	-0.005254	-0.005184	-0.005404	-0.005412	-0.005208	-0.005255	-0.005395	-0.005397	-0.005294	-0.005532	-0.005495	-0.005604
1116.78	-0.004714	-0.004702	-0.004895	-0.004787	-0.004605	-0.004659	-0.004741	-0.004812	-0.004866	-0.005005	-0.00503	-0.005047
1118.71	-0.004366	-0.004393	-0.004582	-0.004463	-0.004108	-0.004308	-0.004342	-0.004396	-0.00469	-0.004604	-0.004722	-0.004578
1120.64	-0.004362	-0.004348	-0.004583	-0.004496	-0.004037	-0.004305	-0.004287	-0.004326	-0.004655	-0.004466	-0.004627	-0.004407
1122.57	-0.004789	-0.00473	-0.00496	-0.004909	-0.004494	-0.004675	-0.004658	-0.004743	-0.004937	-0.004871	-0.004946	-0.004865
1124.5	-0.005547	-0.00551	-0.005589	-0.005575	-0.005425	-0.005402	-0.005415	-0.005422	-0.005679	-0.005744	-0.005641	-0.005744
1126.43	-0.006285	-0.006255	-0.006255	-0.006164	-0.006385	-0.006151	-0.00616	-0.006025	-0.006466	-0.006537	-0.006294	-0.006514
1128.36	-0.006582	-0.006475	-0.006432	-0.006301	-0.006753	-0.006437	-0.006414	-0.006212	-0.00685	-0.006823	-0.006534	-0.006699
1130.29	-0.006112	-0.005894	-0.005832	-0.005713	-0.006278	-0.005941	-0.005887	-0.005695	-0.006487	-0.006329	-0.006134	-0.006128
1132.21	-0.004749	-0.004471	-0.004423	-0.004292	-0.004909	-0.004541	-0.004491	-0.004389	-0.005205	-0.004962	-0.004929	-0.004765
1134.14	-0.002611	-0.002339	-0.002285	-0.002206	-0.002739	-0.002407	-0.0024	-0.002343	-0.003119	-0.002922	-0.002934	-0.002731
1136.07	1.4e-05	0.000163	0.000232	0.000228	-8.5e-05	0.000131	7.7e-05	0.000187	-0.000603	-0.000533	-0.000486	-0.000367
1138	0.002608	0.002615	0.002669	0.002654	0.002609	0.002658	0.002572	0.00274	0.001888	0.001928	0.00198	0.002059
1139.93	0.0046	0.004635	0.004573	0.004492	0.00476	0.004685	0.004586	0.004745	0.003934	0.003981	0.003993	0.004092
1141.86	0.005645	0.005788	0.005607	0.005408	0.005875	0.005727	0.00571	0.005789	0.005097	0.005066	0.005085	0.005241
1143.79	0.005547	0.005741	0.005539	0.005381	0.005812	0.005622	0.005746	0.005748	0.005218	0.005061	0.005081	0.00526
1145.72	0.004497	0.004625	0.004496	0.004449	0.004738	0.004562	0.004755	0.004717	0.004346	0.004151	0.004168	0.00432
1147.65	0.002752	0.002786	0.002766	0.002771	0.002936	0.002778	0.002972	0.002995	0.002714	0.002586	0.002595	0.002715
1149.57	0.000569	0.000582	0.000626	0.000622	0.00075	0.000634	0.000799	0.000872	0.000658	0.000646	0.000622	0.000664
1151.5	-0.001691	-0.001656	-0.001623	-0.001663	-0.001518	-0.001519	-0.001428	-0.001382	-0.001537	-0.001423	-0.001473	-0.001439
1153.43	-0.003776	-0.003706	-0.003735	-0.00382	-0.003626	-0.003473	-0.003492	-0.003467	-0.003567	-0.003391	-0.003434	-0.003331
1155.36	-0.005584	-0.005448	-0.005595	-0.005631	-0.005421	-0.005265	-0.005297	-0.005288	-0.005287	-0.005141	-0.005123	-0.004979
1157.29	-0.007168	-0.006975	-0.007175	-0.007098	-0.00688	-0.006873	-0.006859	-0.006869	-0.006736	-0.00659	-0.006528	-0.006423
1159.22	-0.008577	-0.008375	-0.00847	-0.008407	-0.008201	-0.008268	-0.008216	-0.008219	-0.007962	-0.007768	-0.007698	-0.007709
1161.15	-0.009799	-0.009593	-0.009608	-0.009564	-0.009363	-0.009414	-0.009324	-0.009303	-0.008967	-0.008777	-0.008679	-0.008805
1163.08	-0.010689	-0.010487	-0.01049	-0.010422	-0.010215	-0.010165	-0.010045	-0.010062	-0.00972	-0.009537	-0.009414	-0.009595
1165	-0.01109	-0.010951	-0.010952	-0.01085	-0.010693	-0.010517	-0.010378	-0.010447	-0.010147	-0.009928	-0.009845	-0.00997
1166.93	-0.011051	-0.01101	-0.011034	-0.010907	-0.010767	-0.010567	-0.01047	-0.010517	-0.010227	-0.010032	-0.009962	-0.010001
1168.86	-0.010862	-0.010892	-0.010943	-0.010835	-0.010672	-0.010578	-0.010528	-0.010544	-0.010165	-0.010086	-0.009985	-0.010022
1170.79	-0.010753	-0.01083	-0.010841	-0.010781	-0.010598	-0.010617	-0.010583	-0.010581	-0.010149	-0.01015	-0.010058	-0.010122
1172.72	-0.010623	-0.010674	-0.010648	-0.010653	-0.010437	-0.010476	-0.010439	-0.010439	-0.010065	-0.0101	-0.009994	-0.010081
1174.65	-0.010162	-0.01012	-0.010163	-0.010165	-0.009881	-0.009909	-0.00987	-0.009925	-0.00966	-0.00969	-0.009555	-0.009662
1176.58	-0.009138	-0.009053	-0.009122	-0.009094	-0.008809	-0.008812	-0.008781	-0.008898	-0.008737	-0.008703	-0.008596	-0.008697
1178.51	-0.007571	-0.007562	-0.007582	-0.007559	-0.00731	-0.007303	-0.007316	-0.00743	-0.007293	-0.007239	-0.007162	-0.00727
1180.44	-0.005793	-0.005897	-0.005883	-0.00589	-0.005641	-0.005677	-0.005752	-0.005786	-0.005629	-0.005636	-0.005576	-0.0057
1182.36	-0.004293	-0.0044	-0.004373	-0.004405	-0.004228	-0.004296	-0.004331	-0.004337	-0.004202	-0.004251	-0.004221	-0.004375
1184.29	-0.003252	-0.003268	-0.003241	-0.003231	-0.0032	-0.003243	-0.003168	-0.003211	-0.003194	-0.003222	-0.003225	-0.003306
1186.22	-0.002528	-0.002485	-0.002416	-0.002359	-0.002487	-0.002426	-0.002327	-0.002374	-0.002517	-0.002498	-0.002499	-0.00245
1188.15	-0.001971	-0.001891	-0.001777	-0.001709	-0.001976	-0.001789	-0.001731	-0.001748	-0.002014	-0.001962	-0.001934	-0.00186
1190.08	-0.001395	-0.001303	-0.001179	-0.001095	-0.001493	-0.001224	-0.00119	-0.001159	-0.001503	-0.00143	-0.001369	-0.001335
1192.01	-0.00068	-0.000614	-0.000526	-0.000456	-0.000873	-0.000602	-0.000585	-0.000509	-0.000875	-0.000804	-0.000725	-0.000729
1193.94	0.000131	0.000161	0.000171	0.000206	-9.1e-05	7.5e-05	0.000117	0.000189	-0.000161	-0.000113	-3.2e-05	-5.8e-05
1195.87	0.000902	0.000904	0.000862	0.000855	0.000732	0.000763	0.000838	0.000873	0.000592	0.000602	0.000689	0.000674
1197.79	0.00155	0.001514	0.001475	0.001442	0.001496	0.001427	0.001459	0.001455	0.001335	0.001274	0.001363	0.001387
1199.72	0.00201	0.001951	0.001915	0.001887	0.002048	0.001931	0.001892	0.001865	0.001898	0.00181	0.001856	0.001868
1201.65	0.002192	0.00217	0.002096	0.002082	0.002283	0.002155	0.002082	0.002046	0.002168	0.002088	0.002075	0.002028
1203.58	0.002132	0.002138	0.002057	0.002062	0.002236	0.002096	0.002013	0.001994	0.002159	0.0021	0.002046	0.001988
1205.51	0.00194	0.001954	0.001881	0.001882	0.002035	0.001859	0.001794	0.001805	0.001988	0.001947	0.001832	0.001809
1207.44	0.001732	0.001762	0.001709	0.00168	0.001847	0.001636	0.001622	0.001646	0.001822	0.001783	0.00163	0.001628
1209.37	0.001728	0.001734	0.001736	0.001687	0.001848	0.001646	0.001684	0.001713	0.001833	0.001804	0.001672	0.00168
1211.3	0.001997	0.001999	0.002049	0.001966	0.002091	0.001962	0.002007	0.002026	0.002093	0.002054	0.00198	0.001987
1213.23	0.00243	0.002447	0.002498	0.002419	0.002468	0.002446	0.00246	0.002491	0.002501	0.002463	0.002436	0.00244
1215.15	0.002886	0.002901	0.002921	0.002878	0.002839	0.002936	0.002904	0.002955	0.002898	0.002888	0.002937	0.002911
1217.08	0.003225	0.003266	0.00328	0.003257	0.003167	0.00333	0.003268	0.003329	0.003207	0.003237	0.003332	0.003287
1219.01	0.003434	0.00351	0.003496	0.003499	0.003408	0.00357	0.003528	0.003575	0.003429	0.003451	0.003509	0.003471
1220.94	0.003505	0.003587	0.003542	0.003557	0.003508	0.003648	0.003642	0.003637	0.003514	0.003489	0.003499	0.003464
1222.87	0.003493	0.003502	0.003498	0.003469	0.003514	0.003597	0.003596	0.003569	0.003493	0.003402	0.003359	0.003379
1224.8	0.003393	0.00332	0.003351	0.003277	0.003424	0.0034	0.003392	0.003367	0.003392	0.003245	0.003149	0.003209
1226.73	0.00319	0.003052	0.003049	0.003026	0.003219	0.003099	0.003094	0.003058	0.003171	0.00305	0.002936	0.003013
1228.66	0.002925	0.00273	0.002707	0.002727	0.002918	0.002778	0.002762	0.002704	0.002874	0.002786	0.002692	0.002781
1230.58	0.002611	0.002398	0.002369	0.002394	0.002588	0.002447	0.002405	0.002366	0.002575	0.002461	0.002389	0.002464
1232.51	0.002222	0.002026	0.001947	0.001999	0.002201	0.002101	0.002024	0.002018	0.002231	0.00207	0.002027	0.002077
1234.44	0.00172	0.001557	0.001487	0.001487	0.001711	0.001656	0.001553	0.001565	0.001789	0.001583	0.001589	0.001597
1236.37	0.001143	0.000999	0.001014	0.000877	0.001178	0.001072	0.000994	0.001019	0.001251	0.001058	0.001073	0.001097
1238.3	0.000477	0.000344	0.0004	0.000182	0.00052	0.000342	0.00034	0.000338	0.00057	0.000483	0.000435	0.000454
1240.23	-0.000324	-0.000382	-0.000377	-0.000562	-0.000309	-0.000457	-0.000406	-0.000471	-0.00023	-0.000225	-0.000348	-0.000342
1242.16	-0.001131	-0.001111	-0.00118	-0.00128	-0.001148	-0.001229	-0.001169	-0.001251	-0.000999	-0.000992	-0.001162	-0.001142
1244.09	-0.001843	-0.001802	-0.001901	-0.001881	-0.001886	-0.001903	-0.001866	-0.001887	-0.001687	-0.001694	-0.001841	-0.001802
1246.02	-0.002404	-0.002389	-0.002446	-0.002327	-0.002445	-0.002361	-0.002375	-0.00235	-0.002231	-0.002253	-0.002298	-0.002251
1247.94	-0.002719	-0.002738	-0.002695	-0.002596	-0.002725	-0.002571	-0.002652	-0.002585	-0.002531	-0.002561	-0.002502	-0.002494
1249.87	-0.002818	-0.002859	-0.002744	-0.002699	-0.002779	-0.002632	-0.002713	-0.002621	-0.002635	-0.002624	-0.002512	-0.002503
1251.8	-0.002735	-0.002757	-0.002703	-0.002649	-0.002729	-0.002586	-0.002609	-0.00254	-0.002527	-0.002485	-0.002371	-0.002335
1253.73	-0.002521	-0.002489	-0.002535	-0.002476	-0.002572	-0.002446	-0.002432	-0.002387	-0.002229	-0.002192	-0.002113	-0.002047
1255.66	-0.002324	-0.002293	-0.002328	-0.002332	-0.002364	-0.002347	-0.002295	-0.002238	-0.001965	-0.001917	-0.001915	-0.001805
1257.59	-0.002186	-0.002146	-0.002132	-0.002189	-0.002179	-0.002237	-0.002179	-0.00209	-0.001849	-0.001743	-0.001833	-0.001748
1259.52	-0.002097	-0.001981	-0.001983	-0.002035	-0.001985	-0.002057	-0.002014	-0.001942	-0.001848	-0.001727	-0.001839	-0.001882
1261.45	-0.002049	-0.001879	-0.00192	-0.00194	-0.001859	-0.001916	-0.001866	-0.001836	-0.001972	-0.001881	-0.001967	-0.002087
1263.37	-0.001988	-0.001845	-0.001902	-0.001883	-0.001833	-0.00187	-0.001789	-0.001806	-0.002141	-0.002078	-0.002118	-0.002222
1265.3	-0.001898	-0.001836	-0.001904	-0.001885	-0.001869	-0.00188	-0.001789	-0.001813	-0.002197	-0.00217	-0.002183	-0.00221
1267.23	-0.001906	-0.001951	-0.001961	-0.001965	-0.001969	-0.001946	-0.001875	-0.001872	-0.002226	-0.002219	-0.002226	-0.002161
1269.16	-0.001964	-0.00203	-0.001988	-0.00199	-0.001985	-0.001929	-0.00189	-0.001901	-0.002193	-0.002191	-0.002163	-0.002035
1271.09	-0.001834	-0.001826	-0.001786	-0.001767	-0.001765	-0.001663	-0.001654	-0.00171	-0.001902	-0.001918	-0.001859	-0.001762
1273.02	-0.001477	-0.001414	-0.001388	-0.001353	-0.001332	-0.001232	-0.001232	-0.001329	-0.00142	-0.00148	-0.001381	-0.001398
1274.95	-0.000944	-0.000911	-0.000892	-0.000859	-0.000802	-0.000746	-0.000731	-0.000835	-0.000906	-0.000959	-0.000841	-0.000932
1276.88	-0.000319	-0.000339	-0.000364	-0.000317	-0.000204	-0.000246	-0.000207	-0.000272	-0.00036	-0.000367	-0.000253	-0.000393
1278.81	0.000267	0.000217	0.000114	0.000148	0.00036	0.000262	0.000283	0.00027	0.000187	0.000179	0.000282	0.000136
1280.73	0.000759	0.000651	0.000552	0.00052	0.000813	0.000741	0.000679	0.000703	0.000662	0.000629	0.000668	0.000553
1282.66	0.000925	0.000771	0.000732	0.000624	0.000935	0.000896	0.000759	0.00079	0.000829	0.000779	0.000705	0.000672
1284.59	0.000505	0.000409	0.000441	0.00029	0.000486	0.00051	0.000405	0.000412	0.000463	0.000411	0.000298	0.00035
1286.52	-0.00034	-0.000314	-0.000209	-0.000294	-0.000367	-0.000238	-0.00024	-0.00026	-0.00033	-0.000325	-0.000348	-0.000245
1288.45	-0.001125	-0.001014	-0.000872	-0.000787	-0.001184	-0.000939	-0.00082	-0.000864	-0.001133	-0.001035	-0.000928	-0.000743
1290.38	-0.001422	-0.001272	-0.001135	-0.000917	-0.001506	-0.001189	-0.001005	-0.001046	-0.001444	-0.001301	-0.00113	-0.000933
1292.31	-0.001094	-0.00095	-0.000836	-0.000632	-0.001196	-0.000854	-0.000727	-0.000718	-0.001107	-0.000984	-0.00085	-0.000741
1294.24	-0.000311	-0.000251	-0.000195	-7.1e-05	-0.000445	-0.000185	-0.000121	-5.8e-05	-0.000361	-0.0003	-0.000248	-0.000201
1296.16	0.0004	0.000404	0.000383	0.000442	0.000288	0.000427	0.00046	0.000556	0.00032	0.000321	0.000337	0.0004
1298.09	0.000724	0.000727	0.000725	0.000716	0.000716	0.000787	0.000824	0.000903	0.000683	0.000653	0.000725	0.000762
1300.02	0.000741	0.000717	0.000786	0.000782	0.000815	0.00085	0.000902	0.000948	0.000716	0.000745	0.000858	0.000842
1301.95	0.000505	0.000455	0.00057	0.000576	0.000575	0.000569	0.000627	0.000657	0.000467	0.000572	0.000623	0.000612
1303.88	-5e-06	-4.9e-05	9.9e-05	7.7e-05	2.2e-05	1.8e-05	9e-05	0.000106	-2.3e-05	8.4e-05	4.9e-05	6.4e-05
1305.81	-0.000433	-0.000477	-0.000355	-0.000383	-0.000486	-0.000466	-0.000414	-0.00036	-0.000496	-0.0004	-0.00046	-0.000371
1307.74	-0.000794	-0.00088	-0.000795	-0.000843	-0.000903	-0.000923	-0.000926	-0.000786	-0.000925	-0.000893	-0.000942	-0.000767
1309.67	-0.001252	-0.001308	-0.001251	-0.001296	-0.001332	-0.001349	-0.0014	-0.001218	-0.001359	-0.001403	-0.001415	-0.001269
1311.59	-0.001565	-0.00154	-0.00151	-0.001567	-0.001618	-0.001585	-0.00165	-0.001497	-0.001626	-0.001658	-0.001642	-0.001601
1313.52	-0.001867	-0.001803	-0.001776	-0.001851	-0.001904	-0.001852	-0.001883	-0.001777	-0.001883	-0.001864	-0.001878	-0.001899
1315.45	-0.002267	-0.002177	-0.002134	-0.00217	-0.002284	-0.002171	-0.002112	-0.002109	-0.002274	-0.002218	-0.002237	-0.002292
1317.38	-0.002424	-0.002296	-0.002259	-0.002213	-0.002444	-0.002175	-0.002039	-0.002159	-0.002498	-0.002391	-0.002335	-0.002369
1319.31	-0.002119	-0.001975	-0.00193	-0.001833	-0.002091	-0.001783	-0.00165	-0.001813	-0.002278	-0.002131	-0.001997	-0.001982
1321.24	-0.001623	-0.00147	-0.001421	-0.00131	-0.001469	-0.001278	-0.0012	-0.001338	-0.00181	-0.001703	-0.001541	-0.00152
1323.17	-0.000957	-0.000778	-0.000782	-0.00063	-0.000756	-0.000628	-0.000626	-0.000713	-0.00114	-0.001097	-0.000912	-0.000908
1325.1	-0.000293	-0.000154	-0.000158	-2.7e-05	-0.000184	-8e-05	-0.000138	-0.00014	-0.000473	-0.000455	-0.00034	-0.00031
1327.03	-5.4e-05	3.8e-05	5.3e-05	0.000166	-4.4e-05	4e-05	1.4e-05	4.8e-05	-0.000218	-0.000209	-0.00021	-0.00016
1328.95	4.4e-05	0.000161	0.000136	0.000269	-5.6e-05	0.000109	0.000153	0.000119	-0.000149	-0.000104	-0.000123	-0.000108
1330.88	0.000515	0.000575	0.000563	0.000618	0.000266	0.000469	0.000517	0.000495	0.000238	0.000336	0.000273	0.000329
1332.81	0.001473	0.001273	0.001416	0.001211	0.001065	0.001084	0.00098	0.001183	0.001128	0.001206	0.001022	0.00114
1334.74	0.001711	0.001257	0.001479	0.001078	0.001312	0.001043	0.000823	0.001176	0.001432	0.001398	0.001144	0.001189
1336.67	0.000959	0.000571	0.000726	0.000414	0.000777	0.000476	0.000319	0.000589	0.000871	0.000765	0.000628	0.0006
1338.6	-0.000142	-0.000204	-0.00018	-0.000223	-5.2e-05	-0.00013	-9.7e-05	-5e-05	-5.6e-05	-0.000109	-5.3e-05	-9.3e-05
1340.53	-0.001152	-0.000874	-0.000962	-0.0007	-0.00089	-0.000659	-0.00041	-0.000616	-0.000994	-0.000948	-0.000722	-0.000745
1342.46	-0.001615	-0.001166	-0.001237	-0.000816	-0.001384	-0.000876	-0.000563	-0.000852	-0.001493	-0.001354	-0.001042	-0.001012
1344.38	-0.001594	-0.001222	-0.001179	-0.000834	-0.001538	-0.000985	-0.000761	-0.00091	-0.001559	-0.001347	-0.001155	-0.001052
1346.31	-0.001431	-0.001245	-0.001068	-0.000972	-0.001537	-0.001146	-0.001071	-0.001011	-0.001391	-0.001195	-0.001188	-0.00109
1348.24	-0.001559	-0.001455	-0.001269	-0.001328	-0.001641	-0.001437	-0.001416	-0.001291	-0.001401	-0.001281	-0.001346	-0.001321
1350.17	-0.001245	-0.001108	-0.00103	-0.00108	-0.001252	-0.001102	-0.0011	-0.001001	-0.00101	-0.000929	-0.000948	-0.00096
1352.1	-0.000459	-0.000333	-0.000363	-0.000371	-0.000452	-0.000329	-0.000326	-0.00028	-0.000225	-0.000193	-0.000179	-0.000209
1354.03	0.000604	0.000704	0.000624	0.000687	0.000575	0.000676	0.000687	0.000707	0.000765	0.000779	0.000823	0.000789
1355.96	0.002094	0.002074	0.002083	0.002024	0.001904	0.001962	0.001855	0.002013	0.002143	0.002156	0.002185	0.002149
1357.89	0.002828	0.002666	0.002779	0.00255	0.00266	0.002564	0.002428	0.002666	0.002899	0.002858	0.00276	0.002738
1359.82	0.003156	0.003022	0.003168	0.002987	0.003165	0.003033	0.002996	0.003177	0.00332	0.003223	0.003106	0.003094
1361.74	0.003765	0.003749	0.003857	0.003845	0.003891	0.003863	0.00392	0.00399	0.00399	0.003908	0.003841	0.003824
1363.67	0.003807	0.00394	0.003909	0.004104	0.00409	0.004133	0.004282	0.004181	0.004098	0.004042	0.004046	0.004
1365.6	0.003629	0.003872	0.003754	0.004063	0.003973	0.004081	0.00427	0.00407	0.003876	0.00387	0.003963	0.003927
1367.53	0.004003	0.00413	0.00412	0.004219	0.004057	0.004219	0.004239	0.004194	0.004099	0.004157	0.004199	0.004204
1369.46	0.003845	0.003611	0.003815	0.003565	0.003626	0.003704	0.003536	0.00369	0.003919	0.003903	0.003753	0.003803
1371.39	0.003144	0.002753	0.00299	0.002722	0.00303	0.002992	0.002856	0.002947	0.003295	0.003183	0.002958	0.003037
1373.32	0.003061	0.002811	0.002875	0.002826	0.00313	0.003073	0.003068	0.003012	0.003237	0.003123	0.003017	0.003065
1375.25	0.003107	0.003125	0.00296	0.00308	0.003374	0.003307	0.003398	0.003275	0.003359	0.003271	0.003295	0.003292
1377.17	0.002452	0.002739	0.002381	0.002637	0.002974	0.002883	0.003049	0.00286	0.002845	0.002751	0.002882	0.002845
1379.1	0.002481	0.002843	0.00253	0.002798	0.002927	0.002957	0.003091	0.002911	0.002849	0.002834	0.002959	0.002955
1381.03	0.002871	0.00298	0.002967	0.002972	0.002898	0.003024	0.002981	0.003094	0.003167	0.003209	0.003163	0.003211
1382.96	0.00174	0.001552	0.001749	0.001563	0.001626	0.001684	0.00157	0.001857	0.002107	0.002015	0.00188	0.001939
1384.89	0.00042	0.000251	0.00041	0.000245	0.000413	0.000419	0.000329	0.000558	0.000826	0.000667	0.000591	0.000646
1386.82	-3.8e-05	-0.000132	-9.1e-05	-0.000145	-6.5e-05	9e-06	-4.8e-05	6.7e-05	0.000249	0.000163	0.000154	0.000223
1388.75	0.000107	-1.6e-05	3e-06	-1.6e-05	-0.000104	3.4e-05	2.5e-05	4.4e-05	0.000245	0.000208	0.000213	0.000354
1390.68	0.000445	0.000294	0.000307	0.000226	7.1e-05	0.000103	0.000195	0.000108	0.000508	0.000499	0.0004	0.000602
1392.61	0.001347	0.001077	0.001221	0.000959	0.00072	0.000691	0.000777	0.000758	0.001269	0.00138	0.001123	0.001318
1394.53	0.00037	4.4e-05	0.00025	-8.1e-05	-0.000119	-0.000324	-0.000247	-0.00011	0.000357	0.000394	0.000152	0.000254
1396.46	-0.001513	-0.001592	-0.001554	-0.001609	-0.001554	-0.001747	-0.001634	-0.001592	-0.001397	-0.001465	-0.001461	-0.001427
1398.39	-0.002076	-0.001857	-0.001948	-0.001713	-0.001927	-0.001855	-0.001813	-0.001828	-0.001963	-0.001939	-0.001746	-0.001694
1400.32	-0.002303	-0.002046	-0.002099	-0.001778	-0.002208	-0.001946	-0.001988	-0.002008	-0.002224	-0.002139	-0.001904	-0.001811
1402.25	-0.00258	-0.002345	-0.002375	-0.0021	-0.002571	-0.00233	-0.002355	-0.002393	-0.0025	-0.002443	-0.002225	-0.002114
1404.18	-0.002417	-0.002236	-0.002289	-0.002137	-0.00251	-0.002399	-0.002389	-0.002437	-0.002414	-0.002343	-0.00221	-0.002148
1406.11	-0.002043	-0.002081	-0.00204	-0.002055	-0.002255	-0.002232	-0.002243	-0.002285	-0.002208	-0.002121	-0.002067	-0.00205
1408.04	-0.002365	-0.002439	-0.002449	-0.002424	-0.002414	-0.002504	-0.002458	-0.002595	-0.002531	-0.002529	-0.002442	-0.002427
1409.96	-0.001453	-0.001534	-0.001592	-0.001508	-0.001551	-0.001625	-0.001583	-0.001768	-0.00165	-0.001652	-0.001592	-0.001561
1411.89	0.000405	6.1e-05	0.000197	-5e-06	-0.000108	-0.000146	-0.000346	-0.000255	0.000144	0.000174	-1.9e-05	2e-06
1413.82	-0.000413	-0.000912	-0.00066	-0.001118	-0.000884	-0.001073	-0.00134	-0.001078	-0.000504	-0.000597	-0.000949	-0.000934
1415.75	-0.00192	-0.00225	-0.002122	-0.002477	-0.002105	-0.002346	-0.002475	-0.002292	-0.001884	-0.002004	-0.00225	-0.002252
1417.68	-0.002911	-0.003044	-0.003002	-0.003301	-0.002887	-0.003047	-0.003106	-0.003008	-0.002835	-0.002925	-0.003037	-0.003075
1419.61	-0.004318	-0.004223	-0.00429	-0.004386	-0.003932	-0.00405	-0.003965	-0.004084	-0.004174	-0.00426	-0.004222	-0.004296
1421.54	-0.004285	-0.003916	-0.004142	-0.00387	-0.00371	-0.003686	-0.003466	-0.003826	-0.004191	-0.004179	-0.003976	-0.004103
1423.47	-0.002193	-0.001937	-0.002047	-0.001766	-0.001922	-0.001804	-0.001683	-0.00196	-0.00233	-0.002212	-0.002028	-0.002206
1425.4	-0.000162	-0.000197	-9e-05	-8e-05	-0.000231	-0.000141	-0.000208	-0.00023	-0.000456	-0.000329	-0.000256	-0.000429
1427.32	0.000202	0.000148	0.000196	0.000157	0.000282	0.0002	0.000176	0.000168	5.4e-05	6.8e-05	0.00013	2.3e-05
1429.25	0.00237	0.002368	0.002368	0.002365	0.002331	0.002354	0.002245	0.002257	0.002259	0.002342	0.002362	0.002297
1431.18	0.003853	0.003745	0.003863	0.003638	0.003679	0.003715	0.003507	0.003683	0.003877	0.003899	0.003845	0.003829
1433.11	0.003132	0.003077	0.003137	0.002956	0.003228	0.003056	0.003047	0.003126	0.003383	0.003248	0.00324	0.00327
1435.04	0.002725	0.002841	0.002795	0.002772	0.003024	0.002838	0.002985	0.002904	0.003006	0.002886	0.002964	0.002961
1436.97	0.002005	0.00219	0.002075	0.00219	0.002484	0.00228	0.002469	0.002309	0.002261	0.002146	0.002259	0.002181
1438.9	0.001372	0.001663	0.001404	0.0017	0.00196	0.001789	0.001985	0.001718	0.001585	0.001502	0.001623	0.001482
1440.83	0.002244	0.002552	0.002293	0.002555	0.002491	0.002568	0.002583	0.002443	0.002342	0.002431	0.002416	0.002291
1442.75	0.002939	0.003036	0.003002	0.002975	0.002741	0.002979	0.002794	0.00293	0.003019	0.003174	0.002956	0.002926
1444.68	0.002051	0.001932	0.002046	0.0018	0.001798	0.001877	0.00172	0.001937	0.002232	0.00222	0.001987	0.002042
1446.61	0.00121	0.001071	0.001123	0.000956	0.001115	0.001007	0.000955	0.00104	0.001413	0.00127	0.001115	0.001177
1448.54	0.002036	0.001902	0.001869	0.001855	0.001868	0.001751	0.001754	0.001707	0.002059	0.00197	0.001903	0.001923
1450.47	0.004247	0.003864	0.004158	0.003943	0.003419	0.003581	0.003447	0.003662	0.00395	0.00407	0.003979	0.0042
1452.4	0.002899	0.002239	0.00287	0.00216	0.001867	0.001959	0.001736	0.002314	0.002683	0.002712	0.002369	0.00262
1454.33	-0.001324	-0.001851	-0.001337	-0.002055	-0.001849	-0.001974	-0.002067	-0.001494	-0.001228	-0.001385	-0.001742	-0.001637
1456.26	-0.005542	-0.005603	-0.005572	-0.005716	-0.005207	-0.00547	-0.005281	-0.005203	-0.005191	-0.005481	-0.005569	-0.00565
1458.18	-0.006644	-0.006257	-0.006606	-0.006139	-0.005868	-0.005967	-0.005632	-0.006036	-0.006292	-0.006457	-0.006243	-0.006431
1460.11	-0.005766	-0.005157	-0.005645	-0.004887	-0.004942	-0.00483	-0.004492	-0.005071	-0.00547	-0.005428	-0.005061	-0.005241
1462.04	-0.003801	-0.003186	-0.003597	-0.002905	-0.003316	-0.00295	-0.002717	-0.003217	-0.003674	-0.003353	-0.002951	-0.003015
1463.97	-0.003049	-0.002643	-0.002748	-0.002454	-0.003072	-0.002493	-0.002498	-0.002594	-0.003061	-0.002574	-0.00227	-0.002183
1465.9	-0.005648	-0.005539	-0.005351	-0.005488	-0.00584	-0.005323	-0.005509	-0.005176	-0.005438	-0.005115	-0.005009	-0.004911
1467.83	-0.010205	-0.010442	-0.010091	-0.010358	-0.010427	-0.010079	-0.010197	-0.009779	-0.009859	-0.00975	-0.00974	-0.009676
1469.76	-0.013812	-0.01427	-0.013784	-0.014101	-0.013993	-0.013794	-0.01378	-0.013428	-0.013484	-0.013448	-0.013561	-0.013528
1471.69	-0.016532	-0.016868	-0.016405	-0.016635	-0.016311	-0.016262	-0.016063	-0.015899	-0.016188	-0.016148	-0.016278	-0.01634
1473.62	-0.016886	-0.016669	-0.016594	-0.016441	-0.01603	-0.016052	-0.015661	-0.015875	-0.016589	-0.016479	-0.016351	-0.016565
1475.54	-0.013441	-0.012599	-0.012949	-0.012418	-0.012298	-0.012167	-0.011739	-0.012257	-0.013337	-0.013027	-0.012589	-0.01286
1477.47	-0.007919	-0.00684	-0.007313	-0.006643	-0.006998	-0.00661	-0.006319	-0.006821	-0.007995	-0.007565	-0.006982	-0.007171
1479.4	-0.002833	-0.002068	-0.002269	-0.001859	-0.00248	-0.001927	-0.001863	-0.002055	-0.002961	-0.002597	-0.002121	-0.00218
1481.33	2.9e-05	0.000197	0.000222	0.000264	1e-05	0.000264	0.000251	0.000306	-0.000104	-1.3e-05	0.00013	5.6e-05
1483.26	0.003801	0.003381	0.003731	0.003335	0.003242	0.003332	0.003066	0.003512	0.003563	0.003575	0.003308	0.003274
1485.19	0.005659	0.005	0.005498	0.004851	0.00514	0.004955	0.004606	0.005209	0.005548	0.00545	0.004957	0.004895
1487.12	0.006485	0.006142	0.006412	0.005996	0.006431	0.006107	0.005908	0.006236	0.006494	0.006384	0.006015	0.005912
1489.05	0.007003	0.007189	0.007132	0.007136	0.00734	0.007199	0.007131	0.00707	0.006983	0.006987	0.006887	0.006734
1490.97	0.007871	0.008355	0.008165	0.008447	0.008228	0.008354	0.008368	0.008149	0.007807	0.007878	0.007974	0.007806
1492.9	0.009043	0.009453	0.009367	0.009599	0.009121	0.009373	0.009382	0.0093	0.008905	0.008978	0.009155	0.009055
1494.83	0.00998	0.010059	0.010116	0.010103	0.009763	0.009847	0.009768	0.009958	0.009753	0.009772	0.009852	0.009883
1496.76	0.010083	0.009928	0.009967	0.009812	0.009868	0.009613	0.009537	0.009792	0.009849	0.009771	0.009827	0.009906
1498.69	0.009919	0.010017	0.009769	0.009874	0.00993	0.009761	0.009824	0.009739	0.009673	0.009686	0.009923	0.009998
1500.62	0.011937	0.01193	0.012105	0.011874	0.011221	0.011822	0.011684	0.011731	0.011708	0.011845	0.011544	0.011695
1502.55	0.013471	0.012835	0.013459	0.012527	0.012292	0.012504	0.012146	0.012681	0.013569	0.013268	0.012203	0.012275
1504.48	0.013928	0.012823	0.013523	0.012324	0.012911	0.012276	0.011877	0.012653	0.014296	0.013568	0.012266	0.01219
1506.41	0.012807	0.011914	0.012148	0.011377	0.01272	0.011458	0.011267	0.011734	0.013285	0.012379	0.011635	0.011471
1508.33	0.01218	0.012103	0.011555	0.011686	0.012992	0.01182	0.011919	0.011728	0.012522	0.011912	0.012097	0.011975
1510.26	0.013116	0.01355	0.012728	0.013399	0.0139	0.01346	0.013591	0.013035	0.013116	0.012975	0.01375	0.013818
1512.19	0.013077	0.013463	0.01287	0.013407	0.013345	0.013507	0.013554	0.013143	0.013009	0.013015	0.013653	0.014099
1514.12	0.013372	0.013244	0.013321	0.013147	0.012688	0.013314	0.012968	0.013241	0.013385	0.01349	0.013389	0.014018
1516.05	0.010208	0.009453	0.009762	0.009159	0.009297	0.009399	0.008833	0.009708	0.010462	0.010263	0.009589	0.009907
1517.98	0.006605	0.005845	0.006139	0.005703	0.00594	0.005799	0.005492	0.006206	0.006982	0.006701	0.00594	0.006085
1519.91	0.004864	0.00454	0.004745	0.004559	0.00469	0.004434	0.004621	0.004785	0.005346	0.00512	0.004635	0.004699
1521.84	0.004447	0.004589	0.004512	0.004567	0.004751	0.004347	0.004846	0.004488	0.004859	0.004723	0.004718	0.004594
1523.76	0.004425	0.00473	0.00433	0.00463	0.005151	0.004538	0.005045	0.004385	0.004794	0.004467	0.004838	0.004708
1525.69	0.00626	0.006803	0.00619	0.006692	0.007177	0.006725	0.007082	0.006334	0.006684	0.006323	0.006984	0.006915
1527.62	0.008943	0.009443	0.009223	0.009447	0.009353	0.009646	0.009463	0.009186	0.009202	0.009264	0.009883	0.009766
1529.55	0.007627	0.007585	0.007534	0.007478	0.007835	0.007818	0.007462	0.007631	0.008048	0.007734	0.007895	0.007903
1531.48	0.008926	0.008692	0.008437	0.008614	0.009054	0.008653	0.008566	0.008434	0.009361	0.008833	0.008836	0.009187
1533.41	0.012027	0.011697	0.012069	0.011925	0.011365	0.011289	0.011206	0.011406	0.012379	0.012199	0.011242	0.011772
1535.34	0.007324	0.006621	0.00739	0.006551	0.006282	0.006029	0.006082	0.006658	0.008058	0.007366	0.005509	0.005598
1537.27	0.002135	0.001299	0.002261	0.001147	0.001073	0.000855	0.001	0.00155	0.003162	0.002113	0.000331	5.3e-05
1539.2	-0.003608	-0.004438	-0.003803	-0.004939	-0.004089	-0.004564	-0.004425	-0.004099	-0.002765	-0.003815	-0.004846	-0.005322
1541.12	-0.009169	-0.009628	-0.010067	-0.010401	-0.008566	-0.009389	-0.009241	-0.009447	-0.008742	-0.009533	-0.009252	-0.009553
1543.05	-0.008747	-0.008474	-0.009933	-0.008929	-0.007464	-0.008099	-0.008004	-0.008806	-0.008703	-0.008896	-0.007513	-0.007493
1544.98	-0.005211	-0.004465	-0.005907	-0.00438	-0.004103	-0.004259	-0.00411	-0.005057	-0.005349	-0.004915	-0.003429	-0.003173
1546.91	-0.003427	-0.002735	-0.003211	-0.002184	-0.003072	-0.002767	-0.002596	-0.003006	-0.003482	-0.0028	-0.002113	-0.001712
1548.84	-0.007022	-0.006934	-0.006804	-0.006591	-0.007257	-0.007035	-0.006845	-0.006836	-0.006764	-0.006616	-0.006387	-0.006079
1550.77	-0.007235	-0.007659	-0.007382	-0.007521	-0.008109	-0.00779	-0.007854	-0.007644	-0.007132	-0.007022	-0.006988	-0.00654
1552.7	-0.006963	-0.00773	-0.0069	-0.007688	-0.00866	-0.007603	-0.008428	-0.007511	-0.007122	-0.006831	-0.007376	-0.007029
1554.63	-0.012888	-0.013472	-0.012548	-0.013418	-0.01413	-0.01309	-0.01395	-0.012922	-0.012923	-0.012702	-0.013436	-0.013316
1556.55	-0.017201	-0.017315	-0.016699	-0.017095	-0.017495	-0.016861	-0.017259	-0.016647	-0.017138	-0.016868	-0.017398	-0.017522
1558.48	-0.019463	-0.019166	-0.019221	-0.018907	-0.018796	-0.018781	-0.018436	-0.018563	-0.019384	-0.019221	-0.01919	-0.019308
1560.41	-0.017213	-0.016511	-0.017199	-0.016104	-0.016026	-0.016189	-0.015364	-0.016181	-0.017315	-0.016981	-0.016267	-0.016185
1562.34	-0.011288	-0.010563	-0.011401	-0.010116	-0.010582	-0.010483	-0.009735	-0.010621	-0.0116	-0.010958	-0.010092	-0.009858
1564.27	-0.00532	-0.004942	-0.005337	-0.004589	-0.005473	-0.004935	-0.004587	-0.005024	-0.005642	-0.004996	-0.004445	-0.004352
1566.2	-0.004697	-0.004604	-0.004199	-0.004256	-0.005196	-0.004412	-0.004463	-0.004294	-0.004795	-0.004427	-0.00434	-0.004514
1568.13	-0.008287	-0.008281	-0.008136	-0.008187	-0.008247	-0.008157	-0.007989	-0.008009	-0.008287	-0.008319	-0.008261	-0.008475
1570.06	-0.005722	-0.005731	-0.005576	-0.005496	-0.006002	-0.005645	-0.005625	-0.005569	-0.005904	-0.005739	-0.005616	-0.005643
1571.99	-0.005343	-0.005321	-0.005163	-0.005072	-0.005594	-0.005174	-0.005219	-0.005094	-0.005521	-0.005337	-0.005179	-0.005039
1573.91	-0.005347	-0.005131	-0.005153	-0.004945	-0.005318	-0.005045	-0.005021	-0.005008	-0.005537	-0.005339	-0.005116	-0.004932
1575.84	-0.00426	-0.003869	-0.003953	-0.003687	-0.004082	-0.003886	-0.003758	-0.003813	-0.004483	-0.004216	-0.00393	-0.003821
1577.77	-0.004709	-0.004243	-0.004427	-0.004121	-0.004188	-0.004263	-0.003929	-0.004182	-0.004841	-0.00472	-0.00437	-0.004452
1579.7	-0.003499	-0.002969	-0.003334	-0.002838	-0.002902	-0.003098	-0.002739	-0.003221	-0.003727	-0.00358	-0.003158	-0.003314
1581.63	-0.000575	-0.00019	-0.000437	-2.6e-05	-0.000452	-0.00041	-0.00028	-0.000603	-0.000941	-0.000651	-0.000382	-0.000451
1583.56	0.000704	0.000785	0.000832	0.000934	0.000443	0.000615	0.000544	0.000567	0.000452	0.000668	0.000674	0.000711
1585.49	0.000453	0.00042	0.000467	0.000474	0.000244	0.00026	0.000211	0.000269	0.000403	0.000385	0.00034	0.00035
1587.42	0.001462	0.001403	0.001475	0.001494	0.001146	0.001231	0.001188	0.00125	0.001497	0.001401	0.00138	0.001389
1589.34	0.002432	0.002283	0.00248	0.002439	0.00202	0.002133	0.002085	0.002205	0.002583	0.002411	0.002369	0.002428
1591.27	0.003011	0.002873	0.003048	0.002959	0.002662	0.002687	0.002659	0.002715	0.003268	0.003027	0.002979	0.003075
1593.2	0.003525	0.003488	0.003505	0.003448	0.003319	0.00323	0.003222	0.003216	0.003794	0.003563	0.003505	0.003676
1595.13	0.004345	0.00431	0.004284	0.004208	0.004161	0.004024	0.003985	0.004047	0.004594	0.004391	0.004304	0.004503
1597.06	0.005312	0.005148	0.00516	0.005019	0.00502	0.004855	0.00477	0.004951	0.005532	0.005312	0.005215	0.005343
1598.99	0.006329	0.006073	0.006044	0.005922	0.005944	0.005767	0.005626	0.005878	0.006591	0.00631	0.006175	0.006273
1600.92	0.007648	0.007378	0.007337	0.007222	0.007154	0.007064	0.006838	0.007095	0.008038	0.007673	0.007478	0.007619
1602.85	0.00886	0.008518	0.008561	0.008356	0.008311	0.008182	0.007978	0.008179	0.009299	0.008833	0.008614	0.008891
1604.77	0.009456	0.009108	0.009209	0.008969	0.009077	0.008816	0.008734	0.008803	0.009878	0.009378	0.009195	0.009558
1606.7	0.009934	0.009672	0.009742	0.009597	0.009797	0.009464	0.009475	0.009499	0.010447	0.009874	0.009769	0.010114
1608.63	0.01158	0.011355	0.011427	0.011419	0.011253	0.011174	0.0111	0.011204	0.012058	0.011562	0.011583	0.011908
1610.56	0.013215	0.013006	0.013256	0.013211	0.012494	0.012762	0.012582	0.012949	0.013641	0.013266	0.013252	0.013605
1612.49	0.012633	0.012443	0.012694	0.012596	0.012013	0.012153	0.01212	0.012577	0.013193	0.012601	0.012478	0.01278
1614.42	0.012554	0.012343	0.01253	0.012485	0.012074	0.012109	0.012207	0.012613	0.013078	0.012335	0.012276	0.012578
1616.35	0.013578	0.013448	0.013724	0.013639	0.013125	0.01332	0.013388	0.013829	0.013896	0.013396	0.013349	0.013678
1618.28	0.012741	0.012903	0.013085	0.012912	0.012753	0.012942	0.013127	0.013286	0.013098	0.012762	0.012518	0.01261
1620.21	0.012228	0.012738	0.01271	0.012606	0.012659	0.012979	0.013184	0.013057	0.012692	0.012401	0.012221	0.011941
1622.13	0.011675	0.012299	0.012287	0.012213	0.012294	0.012839	0.012867	0.012693	0.012141	0.011952	0.011984	0.011567
1624.06	0.008383	0.008894	0.008817	0.008769	0.009469	0.009632	0.009758	0.009482	0.008845	0.008604	0.008659	0.008386
1625.99	0.005228	0.005473	0.005031	0.005249	0.00679	0.006255	0.006577	0.006046	0.005579	0.005227	0.005413	0.005217
1627.92	0.007557	0.007475	0.007249	0.007501	0.008628	0.008217	0.008314	0.007789	0.007717	0.007604	0.007923	0.00771
1629.85	0.008513	0.008193	0.008793	0.008367	0.008738	0.008735	0.008566	0.008472	0.008768	0.008775	0.008375	0.007975
1631.78	0.004084	0.00352	0.004236	0.003371	0.004278	0.003859	0.00379	0.003892	0.004475	0.004067	0.003074	0.002307
1633.71	0.001067	0.000528	0.000973	0.000248	0.001534	0.000875	0.000773	0.00105	0.001375	0.000815	0.000105	-0.000844
1635.64	-0.001267	-0.00143	-0.001649	-0.001884	-0.000328	-0.001083	-0.001192	-0.001013	-0.001157	-0.001561	-0.001746	-0.002302
1637.56	-0.001005	-0.000748	-0.001893	-0.001347	9.9e-05	-0.000676	-0.000591	-0.000849	-0.001181	-0.001345	-0.000975	-0.000922
1639.49	0.005356	0.0059	0.004999	0.005647	0.005679	0.005808	0.005868	0.00546	0.005115	0.005371	0.006357	0.006509
1641.42	0.007462	0.007763	0.008231	0.007858	0.007005	0.007872	0.007768	0.00774	0.007467	0.007596	0.008099	0.007795
1643.35	0.001967	0.001705	0.002775	0.001834	0.001465	0.001823	0.001826	0.002194	0.002052	0.001698	0.001164	0.000709
1645.28	0.001254	0.000754	0.001685	0.000988	0.001186	0.000911	0.001045	0.001386	0.001268	0.000975	0.000335	-0.000228
1647.21	0.000703	0.00064	0.001739	0.001133	0.001121	0.001283	0.001053	0.001924	0.000504	0.00092	0.000438	-0.000478
1649.14	-0.004807	-0.004412	-0.004272	-0.004282	-0.004052	-0.003901	-0.004175	-0.00343	-0.005412	-0.004768	-0.004942	-0.00547
1651.07	-0.007147	-0.006366	-0.00722	-0.006549	-0.006309	-0.006181	-0.006206	-0.006176	-0.008073	-0.00732	-0.006902	-0.006938
1653	-0.007219	-0.006162	-0.007271	-0.006431	-0.006315	-0.006205	-0.005927	-0.006644	-0.00817	-0.007448	-0.006518	-0.006289
1654.92	-0.007693	-0.006776	-0.007756	-0.006961	-0.006729	-0.00701	-0.006439	-0.007562	-0.008476	-0.008074	-0.007199	-0.006788
1656.85	-0.005531	-0.004922	-0.00556	-0.004655	-0.004868	-0.005169	-0.004526	-0.005623	-0.00614	-0.005657	-0.004851	-0.004325
1658.78	-0.004539	-0.004044	-0.003904	-0.003383	-0.00415	-0.003881	-0.003522	-0.004124	-0.004905	-0.004017	-0.003468	-0.003465
1660.71	-0.009926	-0.009591	-0.009031	-0.008948	-0.009645	-0.009058	-0.009026	-0.008982	-0.010411	-0.009308	-0.009195	-0.009753
1662.64	-0.012855	-0.012892	-0.01253	-0.012525	-0.013086	-0.012626	-0.012566	-0.01266	-0.013536	-0.012608	-0.012663	-0.012996
1664.57	-0.013473	-0.013604	-0.013134	-0.013493	-0.013816	-0.013369	-0.013461	-0.013578	-0.014014	-0.013273	-0.013556	-0.01382
1666.5	-0.014233	-0.014278	-0.013974	-0.014423	-0.014398	-0.014272	-0.014445	-0.014519	-0.014576	-0.014165	-0.014465	-0.014604
1668.43	-0.012671	-0.012608	-0.012304	-0.012736	-0.012868	-0.012606	-0.01287	-0.012703	-0.012954	-0.012601	-0.012758	-0.012684
1670.35	-0.015571	-0.015474	-0.015518	-0.015723	-0.015307	-0.015262	-0.015452	-0.015315	-0.015895	-0.015677	-0.015755	-0.015572
1672.28	-0.016442	-0.016093	-0.016679	-0.016317	-0.015698	-0.015912	-0.01586	-0.016124	-0.016848	-0.016536	-0.016323	-0.016141
1674.21	-0.013283	-0.012892	-0.013424	-0.012813	-0.012737	-0.012851	-0.012682	-0.013097	-0.013831	-0.013226	-0.012764	-0.012662
1676.14	-0.009751	-0.009655	-0.009732	-0.009323	-0.009904	-0.009806	-0.009769	-0.00993	-0.010364	-0.009632	-0.009318	-0.009351
1678.07	-0.009895	-0.010022	-0.009556	-0.009753	-0.010535	-0.010288	-0.010375	-0.010063	-0.010242	-0.009729	-0.009988	-0.010154
1680	-0.012959	-0.013119	-0.012547	-0.013033	-0.013543	-0.013424	-0.013388	-0.013	-0.01305	-0.012868	-0.013359	-0.013495
1681.93	-0.015011	-0.014996	-0.014497	-0.014971	-0.015306	-0.015026	-0.014994	-0.01472	-0.015024	-0.014875	-0.015212	-0.0153
1683.86	-0.018328	-0.018105	-0.018092	-0.018202	-0.017999	-0.017881	-0.017858	-0.017927	-0.018436	-0.018305	-0.018304	-0.018493
1685.79	-0.018041	-0.017521	-0.017957	-0.017457	-0.017286	-0.01718	-0.017082	-0.017509	-0.018341	-0.017964	-0.017459	-0.017617
1687.71	-0.014771	-0.014104	-0.01468	-0.013788	-0.014185	-0.013816	-0.013705	-0.014198	-0.015331	-0.014641	-0.013768	-0.01376
1689.64	-0.010291	-0.009795	-0.00986	-0.009256	-0.010583	-0.009621	-0.009673	-0.009756	-0.01084	-0.010001	-0.009299	-0.009074
1691.57	-0.011102	-0.011113	-0.010485	-0.010697	-0.012121	-0.011134	-0.011219	-0.010825	-0.011289	-0.01079	-0.010844	-0.010465
1693.5	-0.01249	-0.012952	-0.012048	-0.012689	-0.013693	-0.013065	-0.013228	-0.012612	-0.012488	-0.012259	-0.012805	-0.012498
1695.43	-0.014207	-0.014859	-0.01411	-0.01482	-0.015076	-0.015031	-0.015206	-0.014724	-0.014095	-0.014109	-0.014718	-0.01464
1697.36	-0.01631	-0.016857	-0.01679	-0.017152	-0.016478	-0.017154	-0.017186	-0.017181	-0.016221	-0.016481	-0.016791	-0.016903
1699.29	-0.015802	-0.016076	-0.016532	-0.016479	-0.01552	-0.016413	-0.016331	-0.01675	-0.015808	-0.016033	-0.015886	-0.01605
1701.22	-0.013065	-0.013091	-0.013726	-0.013432	-0.012715	-0.013407	-0.013327	-0.013916	-0.013141	-0.013214	-0.012747	-0.012885
1703.14	-0.010503	-0.01042	-0.010943	-0.010669	-0.010319	-0.010717	-0.010696	-0.01116	-0.010531	-0.010513	-0.010049	-0.010094
1705.07	-0.008649	-0.008484	-0.008977	-0.008678	-0.00853	-0.008878	-0.00879	-0.009138	-0.008658	-0.008647	-0.008367	-0.008337
1707	-0.005945	-0.005658	-0.006025	-0.005661	-0.005893	-0.005998	-0.005917	-0.006079	-0.006003	-0.005903	-0.005685	-0.005623
1708.93	-0.00565	-0.005593	-0.005885	-0.005647	-0.005631	-0.00594	-0.005867	-0.005907	-0.005675	-0.005745	-0.005621	-0.005514
1710.86	-0.002964	-0.003398	-0.003242	-0.003477	-0.003528	-0.003689	-0.003919	-0.003474	-0.003076	-0.003095	-0.003278	-0.003137
1712.79	-0.002807	-0.003563	-0.002926	-0.003626	-0.003492	-0.003498	-0.00386	-0.003158	-0.002832	-0.002842	-0.003332	-0.003258
1714.72	-0.004753	-0.005166	-0.004728	-0.005183	-0.004766	-0.004817	-0.004919	-0.004578	-0.004632	-0.004655	-0.005016	-0.004977
1716.65	-0.005723	-0.005457	-0.005529	-0.005414	-0.005022	-0.004982	-0.004823	-0.004922	-0.005607	-0.005506	-0.005407	-0.005464
1718.58	-0.005795	-0.005034	-0.005526	-0.004906	-0.004641	-0.004531	-0.004193	-0.004647	-0.00577	-0.005573	-0.005051	-0.00522
1720.5	-0.004486	-0.003581	-0.004223	-0.003353	-0.003373	-0.003132	-0.002772	-0.003355	-0.004616	-0.004325	-0.003582	-0.003742
1722.43	-0.002247	-0.001612	-0.002011	-0.00142	-0.001691	-0.001298	-0.001137	-0.001452	-0.0025	-0.002183	-0.001596	-0.001615
1724.36	-0.000327	-0.000156	-0.000148	-8.9e-05	-0.000413	9e-06	-4.1e-05	1.9e-05	-0.000617	-0.00036	-0.000227	-0.000111
1726.29	0.000703	0.000588	0.00079	0.000562	0.000267	0.000652	0.000524	0.000799	0.000442	0.000625	0.000434	0.000557
1728.22	0.001775	0.001383	0.001877	0.001296	0.001017	0.001398	0.001153	0.001722	0.001544	0.001703	0.001219	0.001245
1730.15	0.001796	0.001343	0.001915	0.00129	0.001174	0.001361	0.001231	0.001759	0.001583	0.001641	0.001157	0.00105
1732.08	0.001283	0.001098	0.001452	0.001138	0.001069	0.001193	0.001229	0.00147	0.001055	0.00109	0.000927	0.000749
1734.01	0.000323	0.000548	0.000624	0.000708	0.000478	0.000745	0.000938	0.000865	8.3e-05	0.000172	0.000376	0.000266
1735.93	-0.000614	-9.6e-05	-0.000228	0.000143	-0.000295	0.000127	0.000363	0.000121	-0.000884	-0.000739	-0.000277	-0.000296
1737.86	-0.001476	-0.000966	-0.001125	-0.000777	-0.001287	-0.000835	-0.000664	-0.000876	-0.001758	-0.001596	-0.001148	-0.00114
1739.79	-0.002508	-0.002151	-0.002175	-0.002019	-0.002656	-0.002108	-0.002068	-0.002098	-0.002745	-0.002547	-0.002278	-0.002236
1741.72	-0.004069	-0.003975	-0.003711	-0.003867	-0.004494	-0.003911	-0.003965	-0.003742	-0.004166	-0.003991	-0.003955	-0.003912
1743.65	-0.006003	-0.006094	-0.005798	-0.006016	-0.006376	-0.006012	-0.006004	-0.005745	-0.005961	-0.005857	-0.005909	-0.00588
1745.58	-0.007902	-0.008088	-0.007785	-0.008052	-0.008048	-0.007853	-0.007871	-0.007617	-0.007644	-0.007562	-0.007656	-0.007679
1747.51	-0.010693	-0.010704	-0.010575	-0.010592	-0.010256	-0.010267	-0.010086	-0.010166	-0.010124	-0.010105	-0.010118	-0.010159
1749.44	-0.012074	-0.011737	-0.011904	-0.011503	-0.011174	-0.011146	-0.010834	-0.011205	-0.011379	-0.011281	-0.01103	-0.011076
1751.36	-0.012113	-0.011651	-0.011961	-0.011416	-0.011121	-0.011024	-0.010743	-0.011163	-0.01139	-0.011265	-0.010887	-0.010933
1753.29	-0.011018	-0.010573	-0.010927	-0.010344	-0.010223	-0.010023	-0.009798	-0.010159	-0.010329	-0.010223	-0.00982	-0.009808
1755.22	-0.008788	-0.008636	-0.00877	-0.008504	-0.008503	-0.008188	-0.008144	-0.008175	-0.008234	-0.008122	-0.00788	-0.007841
1757.15	-0.007122	-0.007274	-0.007209	-0.007312	-0.00705	-0.006956	-0.006959	-0.006864	-0.006643	-0.006616	-0.006654	-0.006604
1759.08	-0.006338	-0.006403	-0.006395	-0.00647	-0.006082	-0.006152	-0.006041	-0.006136	-0.00587	-0.005887	-0.005956	-0.005879
1761.01	-0.005464	-0.005317	-0.005448	-0.005343	-0.005055	-0.005077	-0.004909	-0.005138	-0.005073	-0.005045	-0.005007	-0.004938
1762.94	-0.004	-0.003862	-0.004002	-0.003887	-0.003656	-0.003647	-0.003582	-0.003732	-0.003756	-0.003706	-0.003631	-0.003594
1764.87	-0.002746	-0.002868	-0.002862	-0.002945	-0.002726	-0.002698	-0.002791	-0.002696	-0.002593	-0.002582	-0.002604	-0.002625
1766.8	-0.001604	-0.002005	-0.001742	-0.002114	-0.001969	-0.001885	-0.002076	-0.001737	-0.001478	-0.001459	-0.001683	-0.001745
1768.72	-0.001067	-0.001556	-0.001166	-0.001673	-0.001503	-0.001475	-0.001661	-0.001268	-0.000934	-0.000923	-0.001268	-0.001332
1770.65	-0.001515	-0.001737	-0.001557	-0.001805	-0.001513	-0.001682	-0.001677	-0.001596	-0.001339	-0.001385	-0.001611	-0.001639
1772.58	-0.001979	-0.00175	-0.001949	-0.001763	-0.001512	-0.00169	-0.001543	-0.001783	-0.00182	-0.001853	-0.001764	-0.001758
1774.51	-0.001854	-0.001464	-0.001828	-0.001495	-0.001254	-0.001415	-0.00129	-0.001605	-0.001779	-0.001814	-0.001531	-0.001533
1776.44	-0.001561	-0.001238	-0.001596	-0.001275	-0.001077	-0.001225	-0.001111	-0.001406	-0.001565	-0.001607	-0.001307	-0.001296
1778.37	-0.001011	-0.000891	-0.001066	-0.000937	-0.000882	-0.000859	-0.000849	-0.000914	-0.001064	-0.00105	-0.000872	-0.000883
1780.3	-0.000787	-0.000822	-0.000833	-0.000856	-0.000756	-0.000767	-0.000783	-0.000763	-0.000787	-0.000797	-0.000791	-0.000825
1782.23	-0.001055	-0.000946	-0.001054	-0.000913	-0.000836	-0.000873	-0.000793	-0.000906	-0.000987	-0.001003	-0.000973	-0.000957
1784.15	-0.001065	-0.000863	-0.000995	-0.000826	-0.000874	-0.000777	-0.000707	-0.000791	-0.000986	-0.000926	-0.000873	-0.000803
1786.08	-0.000537	-0.000529	-0.000441	-0.000572	-0.0007	-0.000473	-0.000523	-0.000383	-0.000448	-0.00036	-0.000451	-0.000413
1788.01	-9.6e-05	-0.000348	-5e-05	-0.000433	-0.000501	-0.000349	-0.000437	-0.00019	-1e-05	2.3e-05	-0.000222	-0.000225
1789.94	-3.4e-05	-0.000343	-6.2e-05	-0.00043	-0.00039	-0.000406	-0.000451	-0.000284	1.7e-05	-2e-06	-0.000244	-0.000254
1791.87	-0.000272	-0.000444	-0.000333	-0.000497	-0.000399	-0.000492	-0.000488	-0.00046	-0.000249	-0.000287	-0.000397	-0.000415
1793.8	-0.000689	-0.000643	-0.00073	-0.000621	-0.000538	-0.000611	-0.000524	-0.000657	-0.000662	-0.00069	-0.000631	-0.000632
1795.73	-0.000852	-0.000659	-0.00083	-0.000609	-0.000561	-0.000594	-0.0005	-0.000671	-0.000824	-0.000808	-0.00065	-0.00064
1797.66	-0.000731	-0.00056	-0.000663	-0.00051	-0.000489	-0.000462	-0.000454	-0.000536	-0.000698	-0.000668	-0.000524	-0.000523
1799.59	-0.0007	-0.000572	-0.00059	-0.000498	-0.000516	-0.000444	-0.000441	-0.000511	-0.000617	-0.000616	-0.000527	-0.00054
1801.51	-0.000859	-0.000678	-0.000753	-0.000564	-0.000617	-0.000562	-0.000478	-0.000639	-0.000782	-0.000787	-0.000674	-0.000652
1803.44	-0.00083	-0.000646	-0.00075	-0.000551	-0.00066	-0.000539	-0.000457	-0.00058	-0.000794	-0.000771	-0.00063	-0.000593
1805.37	-0.000602	-0.000513	-0.000553	-0.000475	-0.000597	-0.000423	-0.000373	-0.000399	-0.000575	-0.000551	-0.000457	-0.000451
1807.3	-0.000307	-0.000364	-0.000322	-0.000378	-0.00038	-0.000323	-0.000297	-0.000259	-0.000288	-0.000296	-0.000289	-0.000314
1809.23	-0.000256	-0.000323	-0.000276	-0.000341	-0.000253	-0.00031	-0.000301	-0.000279	-0.000235	-0.000241	-0.000272	-0.000301
1811.16	-0.000464	-0.000414	-0.000461	-0.000387	-0.000314	-0.000371	-0.00035	-0.000407	-0.000432	-0.000422	-0.000406	-0.000426
1813.09	-0.000651	-0.000489	-0.000603	-0.000425	-0.000404	-0.000409	-0.000371	-0.000473	-0.000609	-0.00058	-0.000494	-0.000518
1815.02	-0.000683	-0.000491	-0.000608	-0.000413	-0.000443	-0.000401	-0.000352	-0.00045	-0.000647	-0.000617	-0.00049	-0.000502
1816.94	-0.000487	-0.000378	-0.00044	-0.00035	-0.000401	-0.00031	-0.000294	-0.000309	-0.000476	-0.000439	-0.00035	-0.000348
1818.87	-0.000111	-0.00017	-8.7e-05	-0.000232	-0.000226	-0.000158	-0.000211	-0.000117	-0.000112	-7.5e-05	-0.000115	-0.000119
1820.8	-1.6e-05	-0.00014	-1.2e-05	-0.000191	-0.000179	-0.000159	-0.000195	-0.000115	-1.1e-05	9e-06	-9.3e-05	-5.8e-05
1822.73	8.1e-05	-9.4e-05	5.4e-05	-0.000137	-0.00019	-9.5e-05	-0.000167	-2.1e-05	9.7e-05	0.000114	-1.5e-05	5.9e-05
1824.66	0.000233	-2.3e-05	0.000186	-0.000114	-6.5e-05	-6.7e-05	-0.00015	3.7e-05	0.000292	0.00024	4.4e-05	8.3e-05
1826.59	-1.2e-05	-0.000142	-2.8e-05	-0.000215	-8e-05	-0.000196	-0.000197	-0.000129	7.6e-05	-6e-06	-0.000131	-0.000152
1828.52	-0.000401	-0.000297	-0.000368	-0.000323	-0.000208	-0.000324	-0.000255	-0.000326	-0.000336	-0.000364	-0.000361	-0.000406
1830.45	-0.000563	-0.000339	-0.00052	-0.00033	-0.000271	-0.000342	-0.000257	-0.000377	-0.000565	-0.000512	-0.000422	-0.000483
1832.38	-0.000565	-0.00033	-0.000503	-0.000287	-0.000304	-0.000304	-0.000238	-0.000359	-0.000592	-0.00051	-0.000384	-0.000458
1834.3	-0.000608	-0.000377	-0.000554	-0.00027	-0.000409	-0.00033	-0.000232	-0.000384	-0.00063	-0.000566	-0.00041	-0.000424
1836.23	-0.000296	-0.000233	-0.000301	-0.000165	-0.000359	-0.000175	-0.000157	-0.000145	-0.000335	-0.000272	-0.000194	-0.000163
1838.16	0.000219	2.1e-05	0.000179	-1.5e-05	-9.4e-05	3e-06	-5.7e-05	0.000136	0.000197	0.000202	9.2e-05	0.000117
1840.09	0.000426	0.000118	0.000342	4e-05	0.000113	3.4e-05	-3.3e-05	0.000182	0.000404	0.000356	0.000175	0.000215
1842.02	0.000421	0.000115	0.000306	2.5e-05	0.000214	2.5e-05	-4.5e-05	0.000117	0.000388	0.000338	0.000148	0.000189
1843.95	9.3e-05	-5.2e-05	2e-05	-8.9e-05	9.8e-05	-9.7e-05	-8.7e-05	-0.000101	7.6e-05	4e-05	-4.4e-05	-5.6e-05
1845.88	-0.000495	-0.000338	-0.000447	-0.000281	-0.000224	-0.00028	-0.00018	-0.000385	-0.000466	-0.000465	-0.000343	-0.000419
1847.81	-0.000948	-0.000559	-0.00079	-0.000406	-0.000542	-0.000398	-0.000245	-0.000552	-0.000896	-0.00083	-0.000553	-0.000635
1849.73	-0.000892	-0.000516	-0.000708	-0.000343	-0.000615	-0.000322	-0.000201	-0.000432	-0.000849	-0.00075	-0.00047	-0.000527
1851.66	-0.000485	-0.000306	-0.000344	-0.000186	-0.000407	-0.000172	-0.000123	-0.000203	-0.00043	-0.000392	-0.000251	-0.000246
1853.59	-0.000158	-0.000132	-0.000103	-7.8e-05	-0.000147	-8.6e-05	-8.9e-05	-8.9e-05	-0.000104	-0.000132	-0.000105	-4.3e-05
1855.52	4.6e-05	2e-06	3.6e-05	-1.3e-05	2.8e-05	-2.1e-05	-5.8e-05	-9e-06	8.4e-05	4.2e-05	1.8e-05	4.1e-05
1857.45	5e-06	-1.6e-05	8e-06	-3.2e-05	1.7e-05	-5.1e-05	-6.1e-05	-2.8e-05	3.5e-05	1.2e-05	9e-06	-2.8e-05
1859.38	-8.8e-05	-9.5e-05	-8.2e-05	-7e-05	-7.8e-05	-9.4e-05	-9.2e-05	-5.9e-05	-9.6e-05	-7.6e-05	-5.6e-05	-8.2e-05
1861.31	0.000115	-2.8e-05	4.9e-05	-1.9e-05	-8.9e-05	-1.9e-05	-6.3e-05	8.9e-05	5e-05	0.000109	4.6e-05	4e-05
1863.24	0.000525	0.000191	0.000406	0.000116	9.5e-05	0.000138	1.9e-05	0.000331	0.000458	0.000482	0.000282	0.00025
1865.17	0.000641	0.000279	0.000519	0.000165	0.000283	0.000166	5.5e-05	0.000335	0.000614	0.000559	0.000323	0.000303
1867.09	0.000301	0.000141	0.000244	6.8e-05	0.000238	4.6e-05	2.9e-05	8.6e-05	0.000315	0.000243	0.000125	0.000132
1869.02	-0.00029	-0.000138	-0.000232	-0.000108	4e-06	-0.000134	-4e-05	-0.000248	-0.00024	-0.000273	-0.000187	-0.000167
1870.95	-0.000784	-0.000385	-0.000615	-0.000249	-0.000279	-0.000272	-0.000108	-0.000461	-0.000725	-0.00069	-0.000454	-0.000399
1872.88	-0.000806	-0.000396	-0.000637	-0.000251	-0.000389	-0.000244	-0.000117	-0.000395	-0.000771	-0.00069	-0.00045	-0.000384
1874.81	-0.000382	-0.000177	-0.000304	-0.000133	-0.000252	-8.1e-05	-5.7e-05	-0.000124	-0.000357	-0.000288	-0.000183	-0.000176
1876.74	-1.5e-05	2.6e-05	-1e-06	-2.7e-05	-4.7e-05	1.4e-05	-4e-06	3.5e-05	1e-05	3.2e-05	1.3e-05	-2.8e-05
1878.67	4.7e-05	5.6e-05	2.3e-05	-2.5e-05	1.4e-05	-1.7e-05	-7e-06	5e-06	6.2e-05	4.9e-05	1.3e-05	-2.3e-05
1880.6	-2.5e-05	3e-06	-4.1e-05	-5.9e-05	-5.7e-05	-6.3e-05	-3.9e-05	-3.7e-05	-1.2e-05	-1.3e-05	-3e-05	-4.4e-05
1882.52	2.1e-05	1e-05	9e-06	-4.9e-05	-6.4e-05	-2.7e-05	-5.2e-05	3.2e-05	2.7e-05	3.4e-05	4e-06	5e-06
1884.45	0.000168	4.6e-05	0.000122	-1.1e-05	3.7e-05	1.4e-05	-3.8e-05	0.000108	0.000157	0.000146	4.8e-05	4.1e-05
1886.38	0.000143	5e-06	8.1e-05	-7e-06	7.1e-05	-1.3e-05	-3.5e-05	5.5e-05	0.000132	0.0001	7e-06	1.8e-05
1888.31	4.5e-05	-3.5e-05	6e-06	-1.7e-05	2e-05	-3.4e-05	-2.8e-05	-1.2e-05	4.6e-05	2.7e-05	-3e-05	-9e-06
1890.24	-4.7e-05	-6.5e-05	-3.6e-05	-2.7e-05	-4.4e-05	-4.9e-05	-2.8e-05	-6.2e-05	-3.2e-05	-2.4e-05	-5.7e-05	-3.7e-05
1892.17	-0.000178	-0.000132	-0.000118	-5.8e-05	-0.000119	-8.7e-05	-4.8e-05	-0.000131	-0.000142	-0.000135	-0.0001	-9.9e-05
1894.1	-0.000298	-0.000191	-0.000222	-0.000106	-0.000213	-0.000125	-6.9e-05	-0.000183	-0.000256	-0.000244	-0.000145	-0.000161
1896.03	-0.000241	-0.000163	-0.0002	-0.000118	-0.000192	-9.4e-05	-5.8e-05	-0.000134	-0.000218	-0.00021	-0.000117	-0.00015
1897.95	-0.00018	-0.000147	-0.000163	-0.000103	-0.000142	-0.0001	-5.3e-05	-0.000121	-0.000177	-0.000188	-0.000129	-0.000148
1899.88	-0.000199	-0.000157	-0.000173	-8.5e-05	-0.000161	-0.000104	-6.9e-05	-0.000122	-0.000202	-0.00021	-0.000148	-0.000112
1901.81	-1.5e-05	-5.8e-05	-1.7e-05	-1.7e-05	-8.4e-05	-1e-05	-5.3e-05	-4e-06	-2.8e-05	-3e-05	-3.6e-05	5e-05
1903.74	0.0002	5.8e-05	0.000164	5.2e-05	4.6e-05	5.9e-05	-1.8e-05	9.5e-05	0.000172	0.000165	7.6e-05	0.000167
1905.67	0.000193	7.7e-05	0.000174	4.4e-05	7.6e-05	3.6e-05	-1e-06	8.2e-05	0.000187	0.000165	9e-05	0.000126
1907.6	4.8e-05	2.5e-05	6.4e-05	-1.4e-05	3.2e-05	-3.8e-05	-5e-06	-2e-06	6.5e-05	4.7e-05	2.9e-05	-3e-06
1909.53	-0.000132	-7.3e-05	-0.000111	-7.4e-05	-5.3e-05	-0.0001	-2e-05	-8.5e-05	-0.000121	-0.000109	-5.9e-05	-0.000145
1911.46	-0.00014	-7.6e-05	-0.000125	-6.3e-05	-7.3e-05	-4.9e-05	-1.9e-05	-4e-05	-0.000129	-9.9e-05	-3.7e-05	-0.00013
1913.39	-6.5e-05	-3.1e-05	-6.1e-05	-2.3e-05	-3.4e-05	-5e-06	-1.3e-05	9e-06	-4e-05	-2.3e-05	-1.5e-05	-4.3e-05
1915.31	0.000109	7.3e-05	8e-05	4.4e-05	6.2e-05	5.8e-05	1.1e-05	9.4e-05	0.00013	0.000137	6.6e-05	9.5e-05
1917.24	0.000347	0.000217	0.000289	0.000108	0.000231	0.000118	3.9e-05	0.000184	0.000352	0.000334	0.000169	0.000206
1919.17	0.00023	0.000142	0.000195	5.9e-05	0.000206	4e-05	2.5e-05	7.6e-05	0.000236	0.00019	7.9e-05	0.000123
1921.1	-6.7e-05	-4.1e-05	-5.3e-05	-4.7e-05	3.7e-05	-5.9e-05	-1.1e-05	-8e-05	-7.5e-05	-0.000101	-7.6e-05	-2.8e-05
1923.03	-0.000295	-0.000174	-0.000243	-0.000127	-0.000136	-0.000104	-4.1e-05	-0.000159	-0.000304	-0.000291	-0.000174	-0.000134
1924.96	-0.00036	-0.000185	-0.000267	-0.000137	-0.000212	-9.1e-05	-4.8e-05	-0.000147	-0.000345	-0.000306	-0.000175	-0.000147
1926.89	-0.000334	-0.000145	-0.000233	-0.000109	-0.000196	-9.8e-05	-4.8e-05	-0.00013	-0.000304	-0.00027	-0.000153	-0.00017
1928.82	-0.000141	-3e-05	-9.6e-05	-3.5e-05	-8.2e-05	-3.1e-05	-3e-05	-3.3e-05	-0.000126	-0.000108	-3.4e-05	-0.000103
1930.74	8.2e-05	7.8e-05	6.2e-05	3e-05	4.6e-05	3.1e-05	5e-06	4.6e-05	7.8e-05	6.5e-05	5.9e-05	-2e-06
1932.67	1.4e-05	1e-06	-3e-06	1.9e-05	-9e-06	-1.7e-05	1.1e-05	-1.7e-05	1.8e-05	-3e-06	-1.2e-05	-1.6e-05
1934.6	-1.6e-05	-3.7e-05	-5e-06	2.7e-05	-5.5e-05	1e-06	2.7e-05	-2e-06	6e-06	-2e-06	-2.5e-05	4.4e-05
1936.53	0.00021	5.5e-05	0.00016	9.3e-05	6.6e-05	9.4e-05	6.8e-05	0.000115	0.000209	0.000175	8.6e-05	0.000186
1938.46	0.000386	0.000134	0.000269	0.000132	0.000168	0.000127	9.1e-05	0.00018	0.000356	0.000294	0.00017	0.000234
1940.39	0.000358	0.000148	0.000242	0.000109	0.000155	9.9e-05	7.6e-05	0.000164	0.000334	0.000265	0.000169	0.000185
1942.32	0.000114	5.1e-05	7.2e-05	2.5e-05	3.6e-05	1.3e-05	2.4e-05	5.1e-05	0.00011	7.5e-05	6.1e-05	3.8e-05
1944.25	-0.000212	-9.6e-05	-0.000139	-7.6e-05	-0.000126	-9.2e-05	-2.4e-05	-8.2e-05	-0.000181	-0.000155	-8.6e-05	-0.00014
1946.18	-0.000428	-0.000206	-0.000283	-0.000128	-0.000229	-0.000149	-5.9e-05	-0.000164	-0.000379	-0.000306	-0.000191	-0.000227
1948.1	-0.000338	-0.000165	-0.000229	-8.9e-05	-0.000171	-8.4e-05	-4.6e-05	-0.000114	-0.000312	-0.000241	-0.000134	-0.000143
1950.03	-5.9e-05	-4.9e-05	-5.3e-05	1e-06	-6e-06	2e-06	-6e-06	-2.1e-05	-5.9e-05	-3.9e-05	-7e-06	-4e-06
1951.96	2e-05	-1.1e-05	-3e-06	2.7e-05	2e-05	6e-06	7e-06	-1.5e-05	3.2e-05	2.6e-05	2.1e-05	2.7e-05
1953.89	6e-06	-1e-06	9e-06	1.9e-05	4e-06	1.6e-05	2e-06	-2e-06	3.2e-05	3.2e-05	2.6e-05	3.7e-05
1955.82	-3e-05	-2.3e-05	1.6e-05	-5e-06	1.7e-05	2e-05	-4e-06	5e-06	4e-06	9e-06	5e-06	1.3e-05
1957.75	-9.6e-05	-5.2e-05	-3.8e-05	-3.6e-05	-1.2e-05	-3e-06	-3e-06	-1e-05	-5.6e-05	-4.3e-05	-5.3e-05	-3.3e-05
1959.68	-3e-05	-5e-06	-1.8e-05	-1.8e-05	0	8e-06	1.1e-05	3.4e-05	-8e-06	3e-06	-1.9e-05	3e-06
1961.61	0.000189	0.000119	0.000129	4.8e-05	9.4e-05	5.7e-05	3.4e-05	0.000111	0.000182	0.000156	0.000103	9e-05
1963.53	0.000258	0.00014	0.000166	6.5e-05	0.000127	6e-05	3.5e-05	9.1e-05	0.000239	0.000183	0.000113	0.00011
1965.46	0.000125	5.3e-05	7e-05	2e-05	7.4e-05	2e-05	1.8e-05	1.2e-05	0.000101	6.3e-05	3.7e-05	5.1e-05
1967.39	-5.8e-05	-4.8e-05	-5.1e-05	-3.8e-05	2e-06	-3e-05	-8e-06	-5.8e-05	-7.6e-05	-7.3e-05	-6e-05	-1.4e-05
1969.32	-0.000206	-0.000124	-0.000157	-8.7e-05	-7.2e-05	-6.8e-05	-2.5e-05	-0.00011	-0.000202	-0.000176	-0.000135	-6.9e-05
1971.25	-0.000248	-0.000129	-0.000194	-9e-05	-0.000118	-8.3e-05	-2.3e-05	-9.3e-05	-0.000228	-0.000192	-0.000136	-8.5e-05
1973.18	-0.000107	-2.9e-05	-7.7e-05	-3.5e-05	-7.4e-05	-3.8e-05	-5e-06	5e-06	-8.3e-05	-7e-05	-4.8e-05	-2.1e-05
1975.11	3.8e-05	5.2e-05	3.9e-05	1e-05	-1e-06	0	5e-06	4.6e-05	5.2e-05	3.8e-05	8e-06	2.4e-05
1977.04	1.8e-05	4.1e-05	3.4e-05	1e-05	1.3e-05	5e-06	-2e-06	1.5e-05	3.1e-05	3e-05	2e-06	9e-06
1978.97	-3e-05	2.1e-05	2e-05	1e-05	1e-06	4e-06	-1e-06	1e-06	-7e-06	5e-06	2e-06	-9e-06
1980.89	-1e-06	2.6e-05	4.3e-05	2.3e-05	1.4e-05	1.7e-05	5e-06	1.4e-05	8e-06	2.5e-05	2.4e-05	5e-06
1982.82	7.4e-05	4e-05	7.7e-05	3.8e-05	3.3e-05	3.2e-05	2e-05	3.2e-05	6.1e-05	6.2e-05	6.4e-05	3.7e-05
1984.75	0.00018	6.5e-05	0.000134	7e-05	6.1e-05	6.8e-05	5.1e-05	8.4e-05	0.000151	0.000128	0.000108	8.2e-05
1986.68	0.000342	0.000132	0.000219	0.000115	0.000155	0.000107	7.4e-05	0.000143	0.000299	0.00023	0.000136	0.000149
1988.61	0.000294	0.000107	0.000169	0.000104	0.000159	6.6e-05	6.2e-05	0.000106	0.000258	0.000196	0.000104	0.000116
1990.54	5.2e-05	1.1e-05	1.9e-05	3e-05	4e-05	-4e-06	2.7e-05	2.3e-05	5.3e-05	3.5e-05	1.7e-05	1e-05
1992.47	-0.000191	-8.4e-05	-0.000129	-4.4e-05	-0.000106	-6.8e-05	6e-06	-6.2e-05	-0.000136	-0.000142	-9.2e-05	-8e-05
1994.4	-0.000304	-0.000118	-0.000189	-7.7e-05	-0.000178	-8.4e-05	3e-06	-0.000109	-0.000228	-0.000222	-0.000122	-0.000109
1996.32	-0.00028	-0.000102	-0.000173	-7.7e-05	-0.000189	-5.7e-05	3e-06	-0.000107	-0.000214	-0.0002	-0.000105	-7.4e-05
1998.25	-0.00012	-5.1e-05	-8.5e-05	-2.7e-05	-0.000114	4e-06	6e-06	-4.1e-05	-8.7e-05	-7e-05	-5.5e-05	1e-06
2000.18	4.5e-05	1.3e-05	1.6e-05	3.4e-05	2.1e-05	3e-05	1.3e-05	1.9e-05	4.4e-05	6.8e-05	1.5e-05	4.6e-05
2002.11	3.7e-05	1.5e-05	3.9e-05	4.3e-05	6e-05	2.3e-05	1e-05	3.6e-05	4e-05	7.9e-05	6.1e-05	1.5e-05
2004.04	3.9e-05	3.3e-05	7.5e-05	4.5e-05	7.9e-05	4.7e-05	1.6e-05	6.7e-05	5.2e-05	7.4e-05	9.5e-05	1.9e-05
2005.97	6.4e-05	6.3e-05	9.6e-05	6.1e-05	0.00011	6.3e-05	3.3e-05	7.9e-05	7.8e-05	5.9e-05	9.2e-05	5.1e-05
2007.9	5e-05	6.1e-05	5.8e-05	5.1e-05	9.6e-05	6.7e-05	4.9e-05	7.1e-05	4.5e-05	1.8e-05	6.4e-05	7.2e-05
2009.83	0.000104	7.5e-05	6.3e-05	5.1e-05	9.2e-05	9.6e-05	7.4e-05	9.5e-05	6.1e-05	4.9e-05	6.5e-05	0.000126
2011.76	0.000253	0.000147	0.00016	0.000104	0.00019	0.000128	0.000107	0.000145	0.000196	0.000171	0.000124	0.000192
2013.68	0.000307	0.000197	0.000214	0.000137	0.000254	0.000124	0.000122	0.000156	0.000272	0.000253	0.000166	0.000197
2015.61	0.000229	0.000177	0.000175	0.000127	0.000209	9.8e-05	0.000106	0.000131	0.000226	0.000228	0.000144	0.000158
2017.54	9.3e-05	0.000118	8.1e-05	9.2e-05	0.000109	6.1e-05	6.9e-05	8.3e-05	0.0001	0.000129	7.4e-05	8.9e-05
2019.47	-4.4e-05	4.1e-05	-2.3e-05	4.5e-05	9e-06	3.2e-05	3.8e-05	3.6e-05	-4.6e-05	-1e-06	0	1.9e-05
2021.4	-0.000105	-1.3e-05	-7.8e-05	1.5e-05	-4.1e-05	2.6e-05	3e-05	1.6e-05	-0.000108	-8.2e-05	-2.3e-05	-8e-06
2023.33	-2.7e-05	2e-06	-2.5e-05	3.7e-05	0	4.8e-05	3.6e-05	3e-05	-2.8e-05	-4e-05	2e-05	2.4e-05
2025.26	6.9e-05	4.4e-05	5.1e-05	6.4e-05	6.2e-05	5.4e-05	5.1e-05	4.2e-05	8.8e-05	4.1e-05	5.1e-05	4.8e-05
2027.19	5.4e-05	4.5e-05	5.3e-05	5.9e-05	3.6e-05	3.5e-05	7.8e-05	2.2e-05	9e-05	5.3e-05	4e-05	3.3e-05
2029.11	3.6e-05	5e-05	6.7e-05	6.2e-05	6e-06	3.3e-05	9.3e-05	2.2e-05	7.1e-05	4.8e-05	5.3e-05	4.1e-05
2031.04	3.7e-05	6.1e-05	8.7e-05	6.5e-05	1.1e-05	3.6e-05	8.7e-05	4.3e-05	5.3e-05	4.6e-05	6.5e-05	7e-05
2032.97	3.7e-05	4.6e-05	7.9e-05	6.3e-05	1.5e-05	3.7e-05	7.8e-05	5.5e-05	2.5e-05	4.6e-05	6.4e-05	8.4e-05
2034.9	9.7e-05	6.6e-05	9.5e-05	7.2e-05	5.5e-05	5.2e-05	5.9e-05	8.1e-05	8.7e-05	9.4e-05	8.2e-05	9.5e-05
2036.83	0.000155	9.2e-05	0.000117	7.6e-05	8.4e-05	7.4e-05	3.3e-05	9.9e-05	0.000158	0.000137	8.9e-05	8.8e-05
2038.76	0.000137	8.9e-05	0.000105	5.5e-05	6.5e-05	7.1e-05	4e-05	7.4e-05	0.000157	0.000123	7.4e-05	4.3e-05
2040.69	6.4e-05	5.8e-05	5.5e-05	3.1e-05	3.6e-05	4.8e-05	5.5e-05	2.9e-05	0.000105	5.4e-05	4.4e-05	1.1e-05
2042.62	-3.4e-05	3e-06	-2.2e-05	1e-05	0	1.9e-05	3.7e-05	0	2.1e-05	-2e-05	8e-06	9e-06
2044.54	-9.4e-05	-5.2e-05	-8.2e-05	-7e-06	-2.3e-05	-3e-06	1.4e-05	-7e-06	-7e-05	-7e-05	-2.3e-05	1.9e-05
2046.47	-8.4e-05	-7.7e-05	-8.9e-05	0	-2.2e-05	5e-06	3e-06	1e-06	-9.7e-05	-6.8e-05	-2.1e-05	2.3e-05
2048.4	-1.9e-05	-4.5e-05	-3.7e-05	1.8e-05	1e-05	1.6e-05	2e-06	2.6e-05	-3.3e-05	-2e-05	1e-06	4.6e-05
2050.33	8e-06	-1.7e-05	3e-06	2.7e-05	1.7e-05	1.1e-05	1e-06	2e-05	6e-06	7e-06	-1e-06	4.3e-05
2052.26	5e-06	6e-06	1.6e-05	1.4e-05	1e-05	9e-06	8e-06	-5e-06	1.3e-05	2.6e-05	8e-06	-2e-06
2054.19	1.4e-05	3.4e-05	2.2e-05	9e-06	3.1e-05	1.1e-05	7e-06	9e-06	2.6e-05	3.5e-05	3.3e-05	-1e-05
2056.12	7e-06	2.9e-05	1.6e-05	0	4.4e-05	8e-06	-4e-06	3e-05	2.1e-05	2.9e-05	4.5e-05	-8e-06
2058.05	6.1e-05	4.7e-05	4.6e-05	-5e-06	8.3e-05	3.5e-05	4e-06	5.7e-05	6.4e-05	5.6e-05	6.3e-05	2.9e-05
2059.98	0.000138	8.3e-05	8.5e-05	9e-06	0.000134	5.1e-05	2.8e-05	6.4e-05	0.000128	0.000102	6.5e-05	9.6e-05
2061.9	0.000124	6.8e-05	7.4e-05	2e-06	0.000115	2.9e-05	3.7e-05	2.4e-05	0.00012	9.2e-05	3.4e-05	0.000106
2063.83	4.5e-05	1.5e-05	2.9e-05	-6e-06	3.7e-05	7e-06	2e-05	-1.6e-05	4.7e-05	3.4e-05	-8e-06	2.8e-05
2065.76	-5.3e-05	-4e-05	-2.8e-05	-1.7e-05	-4.2e-05	-1.9e-05	3e-06	-3.7e-05	-4.6e-05	-2.8e-05	-4.5e-05	-6.3e-05
2067.69	-0.000106	-6.2e-05	-6.5e-05	-2.5e-05	-7.6e-05	-4.4e-05	-1.4e-05	-3.1e-05	-9.4e-05	-7.2e-05	-4.7e-05	-8.9e-05
2069.62	-9.7e-05	-4.9e-05	-6.3e-05	-3.2e-05	-6.6e-05	-3.2e-05	-2.7e-05	-5e-06	-7.1e-05	-7.4e-05	-3.9e-05	-6.5e-05
2071.55	-2e-05	1.1e-05	-2e-05	-3.4e-05	-1.1e-05	-2e-06	-2.6e-05	2.5e-05	7e-06	-1.6e-05	-1.1e-05	1.1e-05
2073.48	2e-05	4.4e-05	-9e-06	-3.8e-05	1.6e-05	-1.6e-05	-2.3e-05	1.7e-05	4.2e-05	1.7e-05	-2e-06	6.7e-05
2075.41	-9e-06	8e-06	-2.1e-05	-4e-05	-2.5e-05	-3.9e-05	-1.4e-05	-8e-06	1.7e-05	7e-06	-1.3e-05	3.9e-05
2077.33	-2.4e-05	-2.5e-05	-1.1e-05	-1.2e-05	-5e-05	-3.3e-05	-2e-06	-1.3e-05	-2e-06	3e-06	-6e-06	-2e-05
2079.26	-3e-05	-4.2e-05	-4e-06	2e-05	-4.3e-05	-1.6e-05	1.3e-05	-2.7e-05	-2.2e-05	1.1e-05	1.5e-05	-4.7e-05
2081.19	-1.6e-05	-3.9e-05	-4e-06	3.5e-05	-3.3e-05	-2e-06	2e-05	-3.1e-05	-2.3e-05	2.7e-05	4.5e-05	-4.2e-05
2083.12	3.2e-05	-5e-06	7e-06	2.6e-05	-1e-05	1.1e-05	2.3e-05	-1.1e-05	2.5e-05	3.8e-05	5.6e-05	7e-06
2085.05	7.1e-05	3.3e-05	2.1e-05	4e-06	1.2e-05	-2e-06	1e-05	5e-06	7e-05	2.7e-05	3.1e-05	7.6e-05
2086.98	4.5e-05	2.2e-05	7e-06	-1.7e-05	-4e-06	-2.5e-05	-2.8e-05	7e-06	6e-05	-2.1e-05	-9e-06	9.5e-05
2088.91	-1e-05	-3.2e-05	-1.2e-05	-2.1e-05	-2.1e-05	-2.6e-05	-4.6e-05	-1e-05	9e-06	-6.5e-05	-2.6e-05	5.5e-05
2090.84	-6.7e-05	-9e-05	-4.4e-05	-1.9e-05	-3.5e-05	-1.6e-05	-4e-05	-4.6e-05	-6.2e-05	-9e-05	-2.4e-05	-3e-06
2092.77	-9.4e-05	-0.000107	-6.5e-05	-1.5e-05	-4.3e-05	-6e-06	-1.4e-05	-7.1e-05	-0.000104	-6.6e-05	-1.6e-05	-3.3e-05
2094.69	-7.7e-05	-8e-05	-6.6e-05	-1.8e-05	-4.3e-05	5e-06	1.2e-05	-5.7e-05	-8.4e-05	-2.5e-05	-1.9e-05	-3.2e-05
2096.62	-3.1e-05	-2.9e-05	-4.6e-05	-2.2e-05	-2.1e-05	2.5e-05	2.3e-05	-1.8e-05	-2.3e-05	0	-5e-06	2e-06
2098.55	-1.4e-05	0	-2.8e-05	-2.5e-05	-1.1e-05	1e-05	5e-06	6e-06	-4e-06	1.1e-05	1.5e-05	1.8e-05
2100.48	-3.2e-05	-7e-06	-2.1e-05	-3.5e-05	-1.5e-05	-1.4e-05	-2.6e-05	1.5e-05	-1.4e-05	0	3.6e-05	3e-06
2102.41	-3.5e-05	-1e-05	-1.6e-05	-4.4e-05	4e-06	-3.2e-05	-3.4e-05	1.1e-05	-1.7e-05	-2e-06	4.2e-05	-8e-06
2104.34	-4.2e-05	-9e-06	-2.1e-05	-4.5e-05	1.5e-05	-4.7e-05	-3.9e-05	-5e-06	-2.4e-05	-1.4e-05	1.8e-05	-1.1e-05
2106.27	-4.3e-05	-3e-06	-3.3e-05	-3.5e-05	2.7e-05	-4.8e-05	-4.3e-05	-1.7e-05	-2.4e-05	-1.9e-05	-5e-06	-1e-06
2108.2	-3.4e-05	8e-06	-3.3e-05	-1.2e-05	4.9e-05	-2.9e-05	-4e-05	-1.4e-05	-7e-06	-1e-05	-1.6e-05	2.9e-05
2110.12	-3e-06	7e-06	-1.6e-05	4e-06	6e-05	-1e-06	-1.7e-05	-7e-06	1.3e-05	1.8e-05	3e-06	5.2e-05
2112.05	1.6e-05	-6e-06	2e-06	-5e-06	2.8e-05	8e-06	9e-06	-1.6e-05	3e-06	3.8e-05	1e-05	3e-05
2113.98	1e-06	-1.7e-05	1.7e-05	-3.7e-05	-2e-05	3e-06	1.5e-05	-2.2e-05	-1e-06	1.4e-05	-1e-05	-6e-06
2115.91	-2.1e-05	-2.2e-05	-6e-06	-7.4e-05	-6.2e-05	-3.1e-05	6e-06	-2.3e-05	-9e-06	-2.2e-05	-2.9e-05	-3.9e-05
2117.84	-3.5e-05	-3.3e-05	-3.1e-05	-7.1e-05	-7.1e-05	-6e-05	-1e-05	-2.4e-05	-2.3e-05	-4.2e-05	-3.6e-05	-6.8e-05
2119.77	-2.9e-05	-4e-05	-4.1e-05	-3.6e-05	-5.7e-05	-7.5e-05	-2.3e-05	-1.4e-05	-2.1e-05	-3.6e-05	-1.7e-05	-7.2e-05
2121.7	-1.7e-05	-3.4e-05	-3.7e-05	-5e-06	-4e-05	-6.4e-05	-2.4e-05	5e-06	4e-06	-2.1e-05	0	-5.4e-05
2123.63	-1e-05	-3.5e-05	-3.7e-05	6e-06	-4.3e-05	-3.8e-05	-1.4e-05	3e-06	-3e-06	-2.4e-05	-1.5e-05	-3.6e-05
2125.56	-2.1e-05	-2.9e-05	-4.2e-05	-8e-06	-5.6e-05	-2.5e-05	-1.2e-05	-2.1e-05	-3.2e-05	-2.9e-05	-5e-05	-2.7e-05
2127.48	-3.6e-05	-3.4e-05	-3.6e-05	-4.4e-05	-5.9e-05	-2.7e-05	-2e-05	-3.8e-05	-4.1e-05	-2.2e-05	-8.2e-05	-2.7e-05
2129.41	-3.5e-05	-5.1e-05	-2.8e-05	-5.3e-05	-5.1e-05	-1.5e-05	-2.8e-05	-4.4e-05	-4.8e-05	-1e-05	-9e-05	-2.1e-05
2131.34	-3e-05	-5.5e-05	-1e-05	-2.5e-05	-3.1e-05	1.2e-05	-4.1e-05	-3.9e-05	-2.8e-05	3e-06	-4.8e-05	-1.4e-05
2133.27	-2.3e-05	-4.6e-05	-3e-06	-8e-06	-3.6e-05	9e-06	-4.3e-05	-3e-05	1e-06	-1.1e-05	1.2e-05	3e-06
2135.2	-3e-05	-1.9e-05	-6e-06	-1e-05	-5.2e-05	-9e-06	-3.6e-05	-2.8e-05	-1e-06	-3.1e-05	3.9e-05	2.1e-05
2137.13	-5.3e-05	-6e-06	-2.6e-05	-1.8e-05	-5.7e-05	-2e-05	-3.4e-05	-3.7e-05	-3.8e-05	-3.6e-05	3.3e-05	2e-05
2139.06	-5.5e-05	-1.4e-05	-4.3e-05	-2.7e-05	-4.3e-05	-2.7e-05	-2.7e-05	-2.6e-05	-6.5e-05	-2.6e-05	1.4e-05	-2e-06
2140.99	-3.9e-05	-3.5e-05	-3.3e-05	-2.8e-05	-1.7e-05	-3.6e-05	-1.5e-05	-4e-06	-6.8e-05	-1.8e-05	-1.5e-05	-1.7e-05
2142.91	-1.8e-05	-4.5e-05	-2.3e-05	-4e-06	1.7e-05	-2e-05	-1e-06	8e-06	-4.7e-05	-2.4e-05	-2.9e-05	-3e-06
2144.84	-5e-06	-3.6e-05	-3.1e-05	1e-05	3.9e-05	-4e-06	1.8e-05	7e-06	-5e-06	-2.7e-05	-3e-05	4e-06
2146.77	-8e-06	-2.8e-05	-2.5e-05	7e-06	2.5e-05	-1.1e-05	3.2e-05	-1.3e-05	5e-06	-3.4e-05	-2.7e-05	5e-06
2148.7	-3.3e-05	-2.6e-05	-1.9e-05	-1.8e-05	-2e-06	-2.4e-05	1.1e-05	-3.3e-05	-2.5e-05	-3.7e-05	-2.5e-05	-9e-06
2150.63	-5.2e-05	-3.7e-05	-2.2e-05	-4.4e-05	-1e-05	-2.9e-05	-2.6e-05	-3.8e-05	-5.5e-05	-3.3e-05	-2e-05	-4.5e-05
2152.56	-4.1e-05	-4.2e-05	-8e-06	-4.8e-05	-3e-06	-4.2e-05	-4.2e-05	-2.1e-05	-5.7e-05	-3.4e-05	-1e-05	-7.7e-05
2154.49	-2.7e-05	-3.6e-05	1.4e-05	-4e-05	5e-06	-4.4e-05	-4.7e-05	-6e-06	-3.1e-05	-2.6e-05	-1.8e-05	-8.6e-05
2156.42	-2.9e-05	-2.1e-05	1.5e-05	-1.9e-05	5e-06	-2.3e-05	-4.1e-05	5e-06	2e-06	-3e-06	-3.1e-05	-8.2e-05
2158.35	-4e-05	-2e-06	-4e-06	-1.3e-05	-8e-06	-1.7e-05	-3.9e-05	5e-06	7e-06	7e-06	-6.3e-05	-7e-05
2160.27	-4.8e-05	-3e-06	-1.4e-05	-3.6e-05	-2.3e-05	-3.9e-05	-4.3e-05	-1.5e-05	-2.2e-05	-7e-06	-0.000104	-6.7e-05
2162.2	-3.7e-05	-1.7e-05	-3.3e-05	-6.3e-05	-3e-05	-5.5e-05	-4.9e-05	-3.9e-05	-5.6e-05	-3e-05	-0.000137	-7.7e-05
2164.13	-2.6e-05	-2.9e-05	-6.1e-05	-6.9e-05	-4.3e-05	-5.4e-05	-4.3e-05	-5.5e-05	-7.4e-05	-6.7e-05	-0.000134	-9.5e-05
2166.06	-3e-05	-4.2e-05	-7.6e-05	-6.8e-05	-6.6e-05	-5.6e-05	-3.4e-05	-6.3e-05	-7e-05	-9.8e-05	-0.000102	-0.000104
2167.99	-3.9e-05	-4.8e-05	-7.9e-05	-5.6e-05	-8e-05	-5e-05	-3.3e-05	-5.9e-05	-5e-05	-8.8e-05	-7.9e-05	-9e-05
2169.92	-5.9e-05	-6e-05	-8e-05	-4.2e-05	-9.2e-05	-5.9e-05	-4.6e-05	-5e-05	-3.5e-05	-5.9e-05	-6.3e-05	-7e-05
2171.85	-7.8e-05	-8e-05	-7.5e-05	-5.2e-05	-0.000102	-7.7e-05	-6.8e-05	-4.4e-05	-2.7e-05	-4e-05	-6.8e-05	-5.9e-05
2173.78	-7.5e-05	-8.7e-05	-4.9e-05	-5.6e-05	-9.6e-05	-8.2e-05	-7.2e-05	-3.2e-05	-2.8e-05	-3.6e-05	-7.2e-05	-5.5e-05
2175.7	-6.1e-05	-7.4e-05	-2.8e-05	-4.3e-05	-9.4e-05	-7.7e-05	-7.2e-05	-2.7e-05	-3.5e-05	-4.8e-05	-5.7e-05	-5.3e-05
2177.63	-6.5e-05	-6.9e-05	-2.7e-05	-3.8e-05	-9.2e-05	-7.4e-05	-4.5e-05	-4.3e-05	-4.3e-05	-7.2e-05	-4.6e-05	-6.7e-05
2179.56	-7.8e-05	-7.3e-05	-3.4e-05	-3.8e-05	-8.5e-05	-6.3e-05	-1.1e-05	-6.4e-05	-5.9e-05	-6.9e-05	-4.4e-05	-7.7e-05
2181.49	-8.3e-05	-6.9e-05	-4.2e-05	-2.6e-05	-7.8e-05	-3e-05	-4e-06	-7.4e-05	-7.7e-05	-5.2e-05	-5e-05	-7.4e-05
2183.42	-9e-05	-7.2e-05	-5.8e-05	-2.7e-05	-6.7e-05	-1.1e-05	-1.9e-05	-6.8e-05	-8.4e-05	-5e-05	-5.3e-05	-7.5e-05
2185.35	-0.000113	-6.6e-05	-7.5e-05	-2.6e-05	-5.5e-05	-1.1e-05	-3.5e-05	-4.3e-05	-8.9e-05	-5.5e-05	-4.2e-05	-6.1e-05
2187.28	-0.000114	-6e-05	-7.7e-05	-1.7e-05	-4.4e-05	-3.3e-05	-5.5e-05	-2.7e-05	-8.1e-05	-6.3e-05	-3.1e-05	-4.3e-05
2189.21	-8.9e-05	-7.4e-05	-7.2e-05	-2.5e-05	-5.1e-05	-7e-05	-6.7e-05	-3.9e-05	-5.3e-05	-6e-05	-3.3e-05	-4.3e-05
2191.13	-7e-05	-9.3e-05	-6.4e-05	-6.4e-05	-6.5e-05	-8.4e-05	-5.5e-05	-5.8e-05	-4.1e-05	-6.4e-05	-5e-05	-5e-05
2193.06	-5.8e-05	-8.2e-05	-5.2e-05	-9.1e-05	-7.3e-05	-6.8e-05	-4.5e-05	-6.6e-05	-5.3e-05	-6.2e-05	-7e-05	-5e-05
2194.99	-5.4e-05	-5e-05	-4.2e-05	-8.3e-05	-5.2e-05	-4e-05	-4e-05	-6.4e-05	-6.6e-05	-5.4e-05	-8.3e-05	-4.9e-05
2196.92	-6.1e-05	-2.3e-05	-4.8e-05	-7.1e-05	-1.3e-05	-3e-05	-3.6e-05	-5.3e-05	-8.3e-05	-4.7e-05	-5.9e-05	-4.8e-05
2198.85	-7.6e-05	-1.2e-05	-5.4e-05	-5.4e-05	1.6e-05	-3.4e-05	-3.3e-05	-3.5e-05	-8.8e-05	-3.3e-05	-2.7e-05	-3e-05
2200.78	-6.8e-05	-2.1e-05	-5.4e-05	-4.1e-05	1.3e-05	-4.5e-05	-5.4e-05	-2.7e-05	-6.3e-05	-2.3e-05	-2.5e-05	-3.6e-05
2202.71	-5.1e-05	-3.4e-05	-5.3e-05	-4.5e-05	-1.9e-05	-4.5e-05	-6.8e-05	-2.3e-05	-3.7e-05	-3e-05	-4.4e-05	-5.5e-05
2204.64	-3.6e-05	-3.9e-05	-3.7e-05	-4.9e-05	-3.3e-05	-3.4e-05	-5.3e-05	-1.1e-05	-2e-05	-5.5e-05	-6.7e-05	-5.4e-05
2206.57	-1.7e-05	-3.9e-05	-2.7e-05	-3.6e-05	-3.3e-05	-3.9e-05	-2.9e-05	-1.3e-05	-1.4e-05	-4.8e-05	-7.3e-05	-5.9e-05
2208.49	-1.2e-05	-4.2e-05	-3.6e-05	-3.2e-05	-3.6e-05	-4e-05	-1.1e-05	-1.9e-05	-2.8e-05	-2.8e-05	-5.2e-05	-6.8e-05
2210.42	-2.5e-05	-3.9e-05	-4.5e-05	-5.2e-05	-2.9e-05	-4.8e-05	-7e-06	-3.1e-05	-5e-05	-3e-05	-2.6e-05	-6.8e-05
2212.35	-4.4e-05	-4.6e-05	-4e-05	-6.1e-05	-1.8e-05	-6.1e-05	-2.2e-05	-4.3e-05	-5.8e-05	-4.7e-05	-2.2e-05	-5.2e-05
2214.28	-6.4e-05	-4.6e-05	-3.4e-05	-5.1e-05	-2.4e-05	-5.5e-05	-6e-05	-5.5e-05	-5.9e-05	-5.7e-05	-4.3e-05	-4.3e-05
2216.21	-6.8e-05	-4.4e-05	-3e-05	-3.5e-05	-4.2e-05	-3.1e-05	-6.8e-05	-5.3e-05	-5.3e-05	-6.8e-05	-7.3e-05	-3.1e-05
2218.14	-5.4e-05	-4.9e-05	-3.3e-05	-1.9e-05	-4.8e-05	-2.4e-05	-5.1e-05	-4e-05	-3.5e-05	-6.7e-05	-7.1e-05	-2.4e-05
2220.07	-3.5e-05	-4.2e-05	-4.1e-05	-6e-06	-7.6e-05	-3.1e-05	-4.2e-05	-4.4e-05	-3.3e-05	-2.9e-05	-3.8e-05	-2.8e-05
2222	-2.2e-05	-3.3e-05	-4.2e-05	-2e-06	-9.6e-05	-2.5e-05	-2.6e-05	-3.7e-05	-4.8e-05	-2e-06	-1.1e-05	-2.2e-05
2223.92	-2.2e-05	-3.1e-05	-2.5e-05	-4e-06	-8.5e-05	-2.8e-05	-2e-06	-2.7e-05	-5.2e-05	6e-06	1e-06	-2e-05
2225.85	-2.8e-05	-4e-05	-9e-06	-1.4e-05	-8.1e-05	-2.9e-05	1.3e-05	-2.2e-05	-4.9e-05	-3e-06	0	-2.7e-05
2227.78	-3.9e-05	-3.9e-05	-1.5e-05	-2.1e-05	-7.9e-05	-7e-06	1.6e-05	-1.2e-05	-4.7e-05	-2.9e-05	-2.4e-05	-3.7e-05
2229.71	-4.3e-05	-3.3e-05	-2.9e-05	-2.5e-05	-6e-05	1e-05	2.2e-05	-1.7e-05	-2.8e-05	-5.2e-05	-2.7e-05	-3.9e-05
2231.64	-4.6e-05	-3.3e-05	-2e-05	-2.5e-05	-3.2e-05	0	9e-06	-2.8e-05	-6e-06	-5.3e-05	-5e-06	-2.3e-05
2233.57	-4.3e-05	-2e-05	9e-06	-9e-06	-1e-05	-1.6e-05	-1.2e-05	-2.9e-05	-8e-06	-4.1e-05	0	-9e-06
2235.5	-3.6e-05	-2e-05	2.1e-05	9e-06	1.8e-05	-2.1e-05	-1.5e-05	-1.5e-05	-2.1e-05	-4.1e-05	-3e-06	-1.6e-05
2237.43	-3.4e-05	-3.3e-05	1.5e-05	1.2e-05	2.2e-05	-2.4e-05	0	2e-06	-2.4e-05	-3.4e-05	-5e-06	-2e-05
2239.36	-2.5e-05	-2.2e-05	4e-06	2e-06	-3e-06	-2e-05	3e-06	1.4e-05	-2.6e-05	-2.8e-05	-1.3e-05	-1.9e-05
2241.28	-1.6e-05	-9e-06	-1.3e-05	-7e-06	-1.1e-05	-4e-06	-1e-05	2.2e-05	-3.5e-05	-2.1e-05	-2.2e-05	-3e-06
2243.21	-1.9e-05	-1.2e-05	-1.4e-05	-1.5e-05	1e-06	-2e-06	-5e-06	1.8e-05	-4e-05	-1e-05	-7e-06	1.9e-05
2245.14	-2.9e-05	-1.8e-05	-7e-06	-1.4e-05	2.1e-05	-1e-05	-3e-06	1.7e-05	-3.4e-05	-2e-06	5e-06	3.3e-05
2247.07	-2.1e-05	-7e-06	-1.1e-05	2e-06	4.8e-05	-1e-06	2e-06	1.8e-05	-3.1e-05	1e-05	5e-06	2.6e-05
2249	-4e-06	1.4e-05	-6e-06	6e-06	7.8e-05	1.7e-05	2.7e-05	1.3e-05	-3.4e-05	2.5e-05	1.6e-05	1.4e-05
2250.93	3e-06	3.2e-05	1.8e-05	2e-06	7.3e-05	2.3e-05	3.6e-05	1.5e-05	-1.9e-05	4.5e-05	7e-06	1e-05
2252.86	2e-06	4.8e-05	4.1e-05	-8e-06	4e-05	1.8e-05	4e-06	1.9e-05	2e-06	4.7e-05	-1.2e-05	0
2254.79	-8e-06	3.9e-05	4.5e-05	-7e-06	2.1e-05	6e-06	-1.9e-05	3e-05	2e-06	1.9e-05	-7e-06	-1e-06
2256.71	-1.4e-05	1.4e-05	3.4e-05	-1e-06	1e-05	-1.6e-05	-7e-06	3.8e-05	1.2e-05	-1.5e-05	2e-06	-1.4e-05
2258.64	-1e-06	1.1e-05	-1e-06	5e-06	-9e-06	-2.8e-05	2e-06	3.5e-05	3.8e-05	-3.1e-05	0	-1.5e-05
2260.57	1.7e-05	2.3e-05	-2.7e-05	2e-05	-9e-06	-2.4e-05	1.9e-05	2.2e-05	4e-05	-2.1e-05	-2e-06	-1.1e-05
2262.5	2.6e-05	3e-05	-1.2e-05	3.1e-05	1.4e-05	-1.4e-05	3.5e-05	1.6e-05	2.1e-05	1e-05	1.9e-05	-8e-06
2264.43	2.7e-05	1.7e-05	2e-05	4.5e-05	2.7e-05	1e-05	1.6e-05	3.3e-05	9e-06	3.9e-05	3.7e-05	-1e-06
2266.36	1e-05	1.1e-05	3.4e-05	5.3e-05	3.1e-05	2.5e-05	4e-06	3.8e-05	1.1e-05	4.1e-05	5.3e-05	8e-06
2268.29	-6e-06	2.3e-05	4.4e-05	5e-05	2.8e-05	2.7e-05	1.8e-05	2.7e-05	2e-05	2.7e-05	7e-05	2e-05
2270.22	7e-06	2.2e-05	4.8e-05	3.3e-05	2.3e-05	1.7e-05	3.6e-05	8e-06	4.5e-05	1.4e-05	5e-05	2.6e-05
2272.15	3.3e-05	2.1e-05	4e-05	2.4e-05	1.3e-05	1.6e-05	5.4e-05	-1e-05	6.5e-05	1e-05	1.8e-05	4e-05
2274.07	5.1e-05	3.3e-05	4.4e-05	3.4e-05	1e-05	3.4e-05	8.2e-05	1.2e-05	5.3e-05	1.4e-05	1.7e-05	3.7e-05
2276	7.1e-05	4.2e-05	5.9e-05	4.5e-05	2.9e-05	5.2e-05	8.6e-05	5.4e-05	1.8e-05	2.3e-05	4.4e-05	1.9e-05
2277.93	8.2e-05	4.8e-05	6.2e-05	6.5e-05	6.2e-05	7.2e-05	6.4e-05	8.3e-05	0	3.2e-05	7.1e-05	2e-05
2279.86	6.3e-05	6.3e-05	4.7e-05	6.8e-05	9.3e-05	8.2e-05	5.9e-05	8.5e-05	1.5e-05	4.3e-05	8e-05	3.8e-05
2281.79	2.7e-05	7.1e-05	3.6e-05	4.7e-05	0.000108	8.6e-05	4.5e-05	6.9e-05	3.7e-05	5.1e-05	7.8e-05	5.5e-05
2283.72	0	5.6e-05	3.1e-05	4.1e-05	0.000127	7.1e-05	3.7e-05	5.1e-05	5.6e-05	5e-05	6.6e-05	7.7e-05
2285.65	-1.3e-05	5.3e-05	3.8e-05	5.7e-05	0.000141	4.7e-05	4.1e-05	5.1e-05	7.7e-05	4.5e-05	6.4e-05	0.000104
2287.58	-9e-06	7.4e-05	5.8e-05	7.3e-05	0.000162	2.2e-05	2.9e-05	7.1e-05	7.3e-05	4.3e-05	7.7e-05	0.000105
2289.5	2.3e-05	9e-05	6.9e-05	7.5e-05	0.000213	-8e-06	2.4e-05	7.9e-05	5.7e-05	6.4e-05	8.5e-05	9e-05
2291.43	6.4e-05	0.000104	7.7e-05	5.9e-05	0.000248	-4e-06	3.3e-05	9e-05	6.5e-05	9.3e-05	9.4e-05	7.2e-05
2293.36	9e-05	0.000135	8.4e-05	1.9e-05	0.000247	2.4e-05	3e-05	9.6e-05	6.5e-05	0.000104	9.7e-05	4.2e-05
2295.29	8.2e-05	0.00017	7.9e-05	-8e-06	0.00026	4.2e-05	4e-06	8.9e-05	5.3e-05	0.000104	0.000122	3.1e-05
2297.22	5.8e-05	0.000195	8.2e-05	1.6e-05	0.000288	3.7e-05	1.2e-05	9e-05	5.9e-05	9.6e-05	0.00015	6.8e-05
2299.15	2.9e-05	0.000196	0.000106	6.1e-05	0.000299	3.1e-05	4.7e-05	0.0001	7.8e-05	8.5e-05	0.000151	0.000106
2301.08	5e-06	0.000181	0.000117	8.7e-05	0.000322	1.5e-05	6.6e-05	0.000127	9e-05	7.5e-05	0.00015	0.000111
2303.01	6e-06	0.00017	0.00011	7.7e-05	0.000371	-2.6e-05	8.1e-05	0.000146	9.8e-05	7.7e-05	0.00014	9.8e-05
2304.94	1.5e-05	0.000175	0.0001	3.5e-05	0.000411	-5.1e-05	4.6e-05	0.000139	0.000104	8.8e-05	0.000123	8.7e-05
2306.86	1.4e-05	0.000195	5.6e-05	-1.8e-05	0.000417	-6.7e-05	-2.4e-05	0.000129	6.9e-05	8.1e-05	0.0001	7.8e-05
2308.79	-2e-06	0.000173	3e-06	-3.2e-05	0.000342	-6.9e-05	-4e-05	0.000134	2.2e-05	4.5e-05	9.6e-05	7.6e-05
2310.72	-5.5e-05	0.000109	-3e-06	-2e-06	0.000162	-5e-05	-1.4e-05	0.000118	-7e-06	2.5e-05	7e-05	8e-05
2312.65	-0.000158	6.9e-05	3.8e-05	-2e-06	2e-05	-2.9e-05	-1e-06	8.2e-05	-5.2e-05	3.7e-05	5.6e-05	6.3e-05
2314.58	-0.000249	8.4e-05	4.3e-05	-4.4e-05	6.2e-05	-3.8e-05	-1.1e-05	7.3e-05	-7e-05	3.9e-05	8.6e-05	3.1e-05
2316.51	-0.000296	0.000124	-1.1e-05	-6.7e-05	0.000226	-8e-05	-3e-05	7.6e-05	-4.4e-05	4.2e-05	9.3e-05	2.1e-05
2318.44	-0.000275	0.000125	-6.3e-05	-6.9e-05	0.000369	-0.000112	-5.1e-05	9e-05	3e-06	6e-06	8.7e-05	2.7e-05
2320.37	-0.000185	6.1e-05	-0.000103	-6.8e-05	0.00037	-0.000119	-4.7e-05	0.000127	1e-06	-8.3e-05	6.8e-05	1.9e-05
2322.29	-0.000148	-2.2e-05	-8.6e-05	-4.7e-05	0.000216	-0.00011	-1.3e-05	0.000119	-6.5e-05	-0.000135	5.1e-05	2.9e-05
2324.22	-0.00023	-3.3e-05	-3.2e-05	-1.9e-05	7.5e-05	-9.6e-05	-6e-06	6.9e-05	-0.000137	-9.3e-05	3.6e-05	5e-05
2326.15	-0.000325	1.8e-05	-1.9e-05	-3.3e-05	4.2e-05	-9.9e-05	-2.7e-05	2.9e-05	-0.000215	-5e-05	2.7e-05	4.3e-05
2328.08	-0.000349	1.8e-05	-3.1e-05	-6.1e-05	7e-06	-0.000118	-2.8e-05	1.5e-05	-0.000245	-6e-05	-2.3e-05	3.1e-05
2330.01	-0.000318	-3.3e-05	-2.1e-05	-3.9e-05	-7.9e-05	-8.9e-05	-1.8e-05	1.1e-05	-0.000214	-5.7e-05	-7.9e-05	1.6e-05
2331.94	-0.000233	-8.6e-05	1e-06	-9e-06	-0.000149	-4.1e-05	4e-06	2.9e-05	-0.000144	-8.2e-05	-9.4e-05	1e-05
2333.87	-0.000166	-9.6e-05	-3e-06	-8e-06	-0.000129	-1.2e-05	1e-06	7.5e-05	-7e-05	-8.8e-05	-6.3e-05	4.1e-05
2335.8	-0.000134	-3e-05	-1.4e-05	1e-06	0	-2e-06	-1e-06	0.000114	-2.5e-05	-1.1e-05	1e-05	7.3e-05
2337.72	-4.9e-05	6.7e-05	-3e-06	3.8e-05	0.000243	2.3e-05	1.3e-05	0.00014	1.9e-05	6.1e-05	0.000117	8.4e-05
2339.65	8.3e-05	0.00017	4.4e-05	7e-05	0.00046	6e-05	1.5e-05	0.000111	7.2e-05	8.2e-05	0.000187	6.2e-05
2341.58	0.000326	0.000189	0.000142	0.000157	0.000391	0.000158	9.6e-05	4.1e-05	0.000186	0.000134	0.000167	3.1e-05
2343.51	0.000609	0.000173	0.000224	0.000295	0.00015	0.000315	0.000243	1.3e-05	0.00034	0.000231	0.000169	2.5e-05
2345.44	0.000616	0.000195	0.000236	0.000344	-5.9e-05	0.000353	0.000322	5.8e-05	0.000393	0.000256	0.000194	7.7e-05
2347.37	0.000316	0.000196	0.000162	0.000233	-0.000109	0.000253	0.000261	0.000134	0.000269	0.000206	0.000189	0.000135
2349.3	-8.5e-05	0.000162	5.1e-05	5.1e-05	7.7e-05	5e-05	9e-05	0.000176	0	0.00011	0.000149	0.000126
2351.23	-0.000475	0.000146	-6.8e-05	-0.000104	0.000422	-0.000195	-0.00013	0.000157	-0.000216	-4.9e-05	0.000105	9.1e-05
2353.16	-0.000741	0.000151	-0.000137	-0.000225	0.000597	-0.000337	-0.000264	9.9e-05	-0.000295	-0.000152	2.4e-05	3.6e-05
2355.08	-0.000602	8.8e-05	-0.000101	-0.000195	0.000504	-0.000304	-0.000186	5.6e-05	-0.000222	-0.00013	-3.8e-05	-1.7e-05
2357.01	-0.000291	0.000116	2.8e-05	-6.7e-05	0.000298	-0.00016	-3.2e-05	8.3e-05	-5.3e-05	-5.1e-05	1e-05	-3.9e-05
2358.94	-9.5e-05	0.00019	0.000198	5.2e-05	5.4e-05	1.2e-05	5.8e-05	0.000132	2.3e-05	4.1e-05	5.6e-05	-1.6e-05
2360.87	0.000216	0.000146	0.000269	0.000174	-3.8e-05	0.000149	0.000128	0.000159	0.000107	0.000131	5.7e-05	6.1e-05
2362.8	0.000518	0.000111	0.000231	0.000268	-1.4e-05	0.000225	0.000191	0.000151	0.000253	0.000228	6.5e-05	0.000133
2364.73	0.000621	0.000131	0.000194	0.000304	-5e-05	0.000303	0.00025	0.00011	0.000393	0.0003	0.000101	0.000179
2366.66	0.000662	0.000117	0.000251	0.00031	-0.000157	0.000425	0.000326	4.7e-05	0.000444	0.000336	0.000169	0.000197
2368.59	0.000782	8.4e-05	0.000346	0.000388	-0.000199	0.000522	0.000385	1.4e-05	0.000465	0.000341	0.00021	0.000193
2370.51	0.000843	0.000102	0.000427	0.000451	-0.000222	0.000552	0.000416	4.1e-05	0.000457	0.000316	0.00019	0.000193
2372.44	0.000846	6.2e-05	0.000442	0.000461	-0.000224	0.000553	0.000423	5.8e-05	0.000386	0.000301	0.00014	0.000221
2374.37	0.000871	1.4e-05	0.00035	0.00044	-0.00017	0.000505	0.000408	7.2e-05	0.00038	0.000291	8.2e-05	0.000235
2376.3	0.000755	2.9e-05	0.000251	0.000361	-0.00022	0.000433	0.000368	7.9e-05	0.000371	0.000278	2.8e-05	0.000173
2378.23	0.000557	5e-06	0.000224	0.000285	-0.00036	0.000395	0.000324	5.7e-05	0.000294	0.000236	1.6e-05	9.5e-05
2380.16	0.000406	-5.8e-05	0.000191	0.00025	-0.000462	0.000372	0.000296	4.8e-05	0.000202	0.000165	1.7e-05	6.6e-05
2382.09	0.000275	-8.7e-05	0.000133	0.000244	-0.000459	0.000328	0.000277	7.7e-05	0.000141	0.000106	2e-06	8.4e-05
2384.02	0.000162	-6.1e-05	0.00011	0.00022	-0.000373	0.000276	0.000264	0.000108	9.9e-05	7.7e-05	1.2e-05	0.000117
2385.95	0.000116	-4e-06	0.000118	0.000203	-0.000242	0.000259	0.000216	0.000128	7.3e-05	0.000104	5.8e-05	0.000144
2387.87	0.000134	7.4e-05	0.000146	0.000194	-8.1e-05	0.000226	0.000167	0.000152	8.2e-05	0.000142	9.7e-05	0.000153
2389.8	0.000154	0.000129	0.000172	0.000178	6.8e-05	0.000173	0.00015	0.000164	0.000131	0.000159	0.000134	0.000147
2391.73	0.000167	0.000158	0.000184	0.000152	0.000143	0.000155	0.000141	0.000159	0.000182	0.000171	0.000158	0.000144
2393.66	0.000172	0.000163	0.000174	0.000132	0.000165	0.000152	0.000141	0.000155	0.000189	0.000181	0.000155	0.000149
2395.59	0.000156	0.000174	0.000167	0.000134	0.00017	0.000146	0.000166	0.000162	0.000176	0.000163	0.000155	0.000152
2397.52	0.00016	0.000199	0.000173	0.00015	0.000154	0.000148	0.000199	0.000174	0.000163	0.000146	0.000149	0.000142
2399.45	0.000189	0.000215	0.000167	0.000185	0.000152	0.000172	0.000191	0.000176	0.000145	0.00015	0.000141	0.000144
2401.38	0.000196	0.000201	0.00016	0.000204	0.000181	0.000178	0.000177	0.000176	0.000136	0.00014	0.000152	0.000149
2403.3	0.000184	0.000164	0.00017	0.000208	0.000205	0.000167	0.000162	0.000165	0.000162	0.000135	0.000179	0.000151
2405.23	0.000187	0.000151	0.00018	0.000188	0.000202	0.000176	0.000158	0.000156	0.000188	0.000156	0.000189	0.000161
2407.16	0.000185	0.000162	0.000197	0.000174	0.000181	0.000178	0.000192	0.000172	0.000197	0.000182	0.0002	0.000182
2409.09	0.000196	0.000199	0.000214	0.00018	0.00015	0.000171	0.000228	0.000205	0.000211	0.000192	0.000193	0.000207
2411.02	0.000216	0.000237	0.000218	0.000189	0.000133	0.000186	0.000239	0.000221	0.000219	0.00021	0.000168	0.00021
2412.95	0.000212	0.00024	0.000227	0.000207	0.00015	0.00021	0.000221	0.000214	0.000211	0.000224	0.00017	0.000213
2414.88	0.000203	0.000205	0.000234	0.000227	0.000172	0.000199	0.000197	0.000205	0.000198	0.00021	0.000192	0.000222
2416.81	0.000195	0.000181	0.000237	0.000244	0.000187	0.000198	0.000187	0.000193	0.000186	0.000192	0.000203	0.000238
2418.74	0.000195	0.000188	0.000226	0.000237	0.000205	0.000217	0.000209	0.000202	0.000188	0.000188	0.000196	0.000253
2420.66	0.000204	0.00019	0.000213	0.00024	0.000214	0.00023	0.000239	0.000222	0.0002	0.000204	0.000208	0.000238
2422.59	0.000216	0.000201	0.000218	0.000248	0.000231	0.000255	0.000256	0.000242	0.000218	0.000233	0.000228	0.000211
2424.52	0.000227	0.000229	0.000229	0.00025	0.000263	0.000262	0.000257	0.000257	0.000236	0.00024	0.000263	0.000207
2426.45	0.000248	0.000257	0.000246	0.00027	0.00027	0.000236	0.000239	0.000252	0.000245	0.000226	0.000289	0.00023
2428.38	0.000276	0.000277	0.000262	0.000283	0.000255	0.000208	0.000228	0.000236	0.000242	0.000213	0.000266	0.000241
2430.31	0.000282	0.000281	0.000277	0.000266	0.00025	0.000191	0.000237	0.000218	0.000234	0.000206	0.000229	0.000238
2432.24	0.000276	0.000249	0.000274	0.000228	0.000245	0.000191	0.000235	0.000196	0.000236	0.000225	0.000204	0.000235
2434.17	0.000264	0.000211	0.000262	0.000223	0.000254	0.000223	0.000228	0.000197	0.000235	0.000251	0.000206	0.000225
2436.09	0.000244	0.000215	0.000242	0.000246	0.000273	0.000271	0.00024	0.000237	0.000228	0.00025	0.000242	0.000233
2438.02	0.000242	0.000249	0.000215	0.000269	0.000273	0.000283	0.000254	0.000274	0.000222	0.000248	0.000262	0.000262
2439.95	0.000243	0.000284	0.000223	0.000281	0.000269	0.000272	0.000266	0.000291	0.000229	0.000257	0.00025	0.00027
2441.88	0.000247	0.000288	0.000256	0.00026	0.00027	0.000261	0.000273	0.00028	0.000245	0.000267	0.000228	0.000241
2443.81	0.00025	0.000275	0.000271	0.000238	0.00026	0.00023	0.000256	0.000256	0.000261	0.000268	0.000219	0.000215
2445.74	0.000258	0.000273	0.000271	0.000236	0.000253	0.000222	0.000234	0.000233	0.000271	0.000259	0.000229	0.000202
2447.67	0.000276	0.000266	0.000272	0.000255	0.000251	0.00023	0.000229	0.000227	0.000259	0.00022	0.000242	0.000202
2449.6	0.000273	0.00026	0.000257	0.000278	0.000239	0.000228	0.000234	0.000225	0.000226	0.000196	0.000239	0.000217
2451.53	0.000269	0.000256	0.000247	0.000281	0.000241	0.000226	0.000243	0.000224	0.000223	0.000225	0.000227	0.00023
2453.45	0.000274	0.00025	0.000258	0.000262	0.000259	0.000242	0.000239	0.000248	0.000248	0.000247	0.000233	0.000248
2455.38	0.000287	0.000242	0.000268	0.000243	0.000251	0.000268	0.00023	0.000267	0.000262	0.000255	0.000239	0.000252
2457.31	0.000283	0.000245	0.000266	0.000242	0.000227	0.000276	0.000248	0.000276	0.000272	0.000276	0.000248	0.000251
2459.24	0.000283	0.00025	0.000261	0.000247	0.00021	0.000266	0.000269	0.000272	0.000288	0.000283	0.000259	0.000243
2461.17	0.00029	0.000244	0.00027	0.000266	0.000208	0.000243	0.000282	0.000242	0.000285	0.000276	0.000261	0.000238
2463.1	0.000283	0.000254	0.000277	0.000279	0.000241	0.000235	0.000286	0.000237	0.000275	0.000274	0.000256	0.00024
2465.03	0.000283	0.000277	0.000286	0.000285	0.000274	0.000248	0.000268	0.000267	0.000282	0.000263	0.000268	0.000249
2466.96	0.000269	0.000289	0.000297	0.000296	0.000276	0.000259	0.000247	0.000286	0.000263	0.000243	0.000271	0.000288
2468.88	0.000246	0.000268	0.000287	0.000288	0.000259	0.000264	0.00024	0.000288	0.00023	0.000227	0.000265	0.000299
2470.81	0.000238	0.000242	0.000262	0.00028	0.000246	0.000266	0.000258	0.000281	0.00024	0.000234	0.000274	0.000281
2472.74	0.000246	0.000228	0.000262	0.00028	0.000261	0.000265	0.000282	0.000257	0.000261	0.000265	0.000271	0.000273
2474.67	0.000261	0.000236	0.000299	0.000274	0.000299	0.000286	0.000288	0.00023	0.000271	0.000298	0.000265	0.000283
2476.6	0.000284	0.000266	0.000321	0.000279	0.000336	0.00031	0.000272	0.000245	0.000289	0.000307	0.000272	0.000287
2478.53	0.000286	0.000312	0.000306	0.000305	0.000338	0.000297	0.000258	0.00027	0.000299	0.000297	0.000276	0.000279
2480.46	0.000262	0.000339	0.000282	0.000312	0.000304	0.000259	0.000259	0.000279	0.000277	0.000269	0.000261	0.000273
2482.39	0.000242	0.000314	0.000257	0.000267	0.000268	0.000219	0.000248	0.000292	0.000259	0.00024	0.000239	0.000254
2484.32	0.000245	0.000263	0.000246	0.000234	0.000246	0.000204	0.000238	0.000277	0.000259	0.000249	0.000224	0.000242
2486.24	0.000254	0.000225	0.000255	0.000216	0.000236	0.000222	0.000222	0.000241	0.000248	0.000276	0.000226	0.00025
2488.17	0.000255	0.000234	0.000256	0.000215	0.000235	0.00025	0.000219	0.000237	0.000243	0.000265	0.000252	0.000256
2490.1	0.000273	0.000267	0.000251	0.00026	0.00026	0.000257	0.000258	0.000242	0.00024	0.000251	0.000265	0.00025
2492.03	0.000291	0.000298	0.000261	0.00029	0.000284	0.000245	0.000294	0.000236	0.000236	0.000252	0.000255	0.000235
2493.96	0.000272	0.000303	0.000273	0.000284	0.000289	0.000235	0.000296	0.00023	0.000249	0.000244	0.000242	0.000226
2495.89	0.000243	0.000257	0.000261	0.00027	0.00027	0.000241	0.000264	0.000221	0.000268	0.000254	0.000224	0.000239
2497.82	0.000226	0.000219	0.000249	0.000277	0.000224	0.000244	0.000228	0.000212	0.000266	0.00026	0.000224	0.000242
2499.75	0.000205	0.000212	0.000237	0.000273	0.000175	0.00022	0.000209	0.000228	0.000226	0.000242	0.000238	0.000218
2501.67	0.000211	0.00021	0.000232	0.00026	0.000159	0.000191	0.000212	0.000244	0.000185	0.000226	0.000247	0.000198
2503.6	0.000249	0.000207	0.000242	0.000236	0.000185	0.000185	0.000199	0.000225	0.000168	0.000239	0.000254	0.000203
2505.53	0.000255	0.000213	0.000246	0.000197	0.000218	0.00019	0.00018	0.000211	0.000195	0.000235	0.00026	0.000215
2507.46	0.000233	0.000214	0.000231	0.000187	0.000234	0.000206	0.000186	0.000209	0.000248	0.000214	0.000254	0.000227
2509.39	0.000223	0.000224	0.000224	0.000209	0.000218	0.000227	0.000217	0.000217	0.000272	0.000224	0.000239	0.000239
2511.32	0.000225	0.000248	0.000242	0.000239	0.00021	0.000241	0.000252	0.00024	0.000273	0.00022	0.000231	0.000235
2513.25	0.000234	0.000244	0.000254	0.000254	0.000218	0.000244	0.000265	0.000259	0.000256	0.000213	0.000229	0.000225
2515.18	0.000237	0.000228	0.000252	0.000253	0.000225	0.00024	0.000258	0.000253	0.000235	0.00021	0.000226	0.000237
2517.1	0.000222	0.000228	0.000236	0.000247	0.000227	0.000237	0.000254	0.000243	0.000223	0.000213	0.000225	0.000241
2519.03	0.000222	0.000235	0.000217	0.000248	0.000221	0.000224	0.000257	0.000244	0.000224	0.000211	0.000226	0.000236
2520.96	0.000238	0.000233	0.000211	0.000257	0.000221	0.000213	0.000224	0.00024	0.000222	0.000221	0.000238	0.000244
2522.89	0.000244	0.000245	0.000229	0.000261	0.00022	0.00022	0.000188	0.000223	0.000235	0.000245	0.000243	0.000253
2524.82	0.000249	0.000239	0.000248	0.000264	0.00023	0.000243	0.000202	0.000215	0.000259	0.000245	0.00024	0.000239
2526.75	0.000244	0.000218	0.00026	0.000256	0.000261	0.000251	0.000244	0.000208	0.000256	0.000241	0.000256	0.000203
2528.68	0.000231	0.000231	0.000266	0.000238	0.000302	0.00025	0.000279	0.000211	0.000239	0.00025	0.00027	0.000208
2530.61	0.000241	0.000262	0.000264	0.000237	0.00031	0.000252	0.000283	0.000229	0.000236	0.000262	0.000278	0.000248
2532.54	0.000251	0.000288	0.000247	0.00023	0.000291	0.00024	0.000242	0.000237	0.000233	0.00025	0.000259	0.000266
2534.46	0.000258	0.000289	0.000231	0.000221	0.000254	0.000214	0.000169	0.000246	0.000243	0.000252	0.000216	0.000233
2536.39	0.000262	0.000275	0.000227	0.000202	0.000207	0.000209	0.000147	0.000248	0.00026	0.000268	0.000186	0.000181
2538.32	0.000267	0.00024	0.000235	0.000196	0.000191	0.000215	0.0002	0.000238	0.000252	0.000267	0.000186	0.000142
2540.25	0.000273	0.000211	0.000264	0.000221	0.000241	0.000205	0.000269	0.000215	0.000238	0.000253	0.000216	0.000147
2542.18	0.00028	0.000233	0.00028	0.00026	0.000311	0.000208	0.000295	0.000211	0.000241	0.000253	0.000267	0.000205
2544.11	0.000295	0.000275	0.000276	0.000307	0.000336	0.00023	0.000283	0.000228	0.000258	0.000256	0.000294	0.00025
2546.04	0.000279	0.0003	0.000258	0.000316	0.000317	0.00025	0.000269	0.000265	0.000271	0.000255	0.000287	0.000256
2547.97	0.000262	0.000301	0.000249	0.000298	0.000267	0.000267	0.000233	0.000313	0.000296	0.00027	0.00028	0.000259
2549.89	0.000271	0.000282	0.000249	0.000253	0.000202	0.000267	0.000209	0.000314	0.000288	0.000258	0.00027	0.000273
2551.82	0.000283	0.000244	0.00026	0.00021	0.000156	0.000237	0.000221	0.000271	0.000249	0.000238	0.000232	0.000281
2553.75	0.000266	0.000199	0.000255	0.000204	0.000153	0.000196	0.000236	0.000232	0.000217	0.000232	0.00019	0.000268
2555.68	0.000227	0.000187	0.000224	0.000212	0.000168	0.000194	0.000222	0.00021	0.000209	0.000232	0.000171	0.000263
2557.61	0.000192	0.000192	0.0002	0.000235	0.000181	0.000206	0.000212	0.000192	0.000218	0.000208	0.000164	0.000263
2559.54	0.000169	0.000187	0.000194	0.000257	0.000204	0.000219	0.000217	0.000188	0.000221	0.000174	0.000195	0.000248
2561.47	0.000184	0.000199	0.000212	0.000276	0.000236	0.000236	0.000203	0.000203	0.00024	0.000161	0.000248	0.000228
2563.4	0.000223	0.000208	0.000232	0.000265	0.000251	0.000244	0.000204	0.000214	0.000237	0.000174	0.000277	0.000218
2565.33	0.000233	0.0002	0.000247	0.000243	0.000235	0.000248	0.000219	0.000226	0.000229	0.000224	0.000282	0.000216
2567.25	0.000224	0.000208	0.000244	0.00024	0.000224	0.000249	0.000239	0.000234	0.000234	0.000264	0.000263	0.000219
2569.18	0.000224	0.000225	0.000238	0.000235	0.000213	0.000242	0.000261	0.000232	0.000231	0.000273	0.000242	0.000249
2571.11	0.000233	0.000234	0.00024	0.000227	0.000218	0.000214	0.000276	0.000232	0.000211	0.000277	0.000235	0.000237
2573.04	0.00025	0.000253	0.000244	0.000241	0.000255	0.000201	0.000286	0.000237	0.000209	0.000285	0.000235	0.000192
2574.97	0.000249	0.000273	0.000254	0.000259	0.000282	0.000228	0.00028	0.000253	0.000247	0.00028	0.000244	0.000184
2576.9	0.000251	0.000297	0.000269	0.000269	0.000278	0.000263	0.000247	0.000258	0.000269	0.000263	0.000258	0.000234
2578.83	0.000274	0.000319	0.000291	0.000285	0.000282	0.000279	0.000234	0.000261	0.00028	0.000263	0.000275	0.000287
2580.76	0.000307	0.000326	0.000303	0.000294	0.000308	0.000286	0.000283	0.000249	0.000282	0.000268	0.000286	0.000328
2582.68	0.000327	0.000311	0.000303	0.000304	0.000335	0.000291	0.00032	0.00027	0.000278	0.000285	0.000296	0.000356
2584.61	0.00034	0.000292	0.0003	0.0003	0.000361	0.000291	0.000322	0.000315	0.000289	0.000329	0.000267	0.000342
2586.54	0.000337	0.000292	0.0003	0.000303	0.000363	0.000301	0.000317	0.000324	0.000308	0.000338	0.000226	0.000317
2588.47	0.000306	0.000295	0.000311	0.000309	0.000299	0.000309	0.000285	0.000322	0.000325	0.000304	0.000228	0.000299
2590.4	0.000304	0.000311	0.000325	0.000292	0.000232	0.000291	0.000265	0.000315	0.000323	0.000276	0.000247	0.000293
2592.33	0.000333	0.000321	0.000331	0.000278	0.00021	0.000283	0.000267	0.000282	0.000328	0.000253	0.000271	0.000284
2594.26	0.00034	0.000315	0.000333	0.000271	0.000224	0.000282	0.000266	0.000242	0.000334	0.000236	0.000288	0.000296
2596.19	0.000329	0.00031	0.000318	0.000289	0.000278	0.000272	0.000266	0.000252	0.000332	0.000249	0.000294	0.000326
2598.12	0.000333	0.000323	0.000306	0.000318	0.000319	0.000268	0.000307	0.000281	0.000334	0.000293	0.000283	0.000345
2600.04	0.000337	0.000348	0.000312	0.000353	0.000323	0.000294	0.000367	0.000308	0.000325	0.000315	0.000305	0.000354
2601.97	0.000339	0.000344	0.000331	0.000376	0.000308	0.000337	0.000376	0.000353	0.00031	0.000315	0.000346	0.00036
2603.9	0.000338	0.000316	0.000349	0.000367	0.000298	0.000357	0.000349	0.00038	0.000308	0.000317	0.000352	0.000377
2605.83	0.000315	0.000294	0.000358	0.000348	0.000289	0.000352	0.000306	0.000377	0.000331	0.000337	0.000334	0.00036
2607.76	0.000297	0.000279	0.000354	0.000331	0.000293	0.000322	0.000284	0.000349	0.000343	0.00036	0.000307	0.000329
2609.69	0.000304	0.000286	0.000325	0.00033	0.000326	0.000296	0.000309	0.000312	0.000343	0.000364	0.000298	0.000316
2611.62	0.000309	0.000332	0.000307	0.000342	0.000346	0.0003	0.000337	0.000301	0.000348	0.000362	0.000306	0.000317
2613.55	0.000309	0.000359	0.000327	0.000349	0.000355	0.000322	0.000355	0.000307	0.000323	0.000335	0.000339	0.000321
2615.47	0.000326	0.000343	0.00036	0.000352	0.000377	0.000337	0.000363	0.00032	0.000303	0.000306	0.000376	0.000337
2617.4	0.000353	0.000335	0.000385	0.000359	0.000386	0.000334	0.00037	0.000341	0.000318	0.00032	0.000378	0.000362
2619.33	0.000384	0.000344	0.000386	0.000361	0.000369	0.00033	0.000368	0.00035	0.00035	0.000345	0.000358	0.000371
2621.26	0.000395	0.000358	0.00037	0.000367	0.000355	0.00033	0.000345	0.000327	0.000375	0.000345	0.000343	0.000375
2623.19	0.000371	0.000365	0.000352	0.000368	0.000348	0.000337	0.000331	0.000323	0.000394	0.000346	0.00036	0.000373
2625.12	0.000349	0.000373	0.000356	0.000367	0.000352	0.000347	0.000336	0.000352	0.000399	0.000353	0.000376	0.000372
2627.05	0.000365	0.000374	0.000373	0.000366	0.000372	0.000372	0.000362	0.000371	0.000363	0.000367	0.000369	0.000385
2628.98	0.000408	0.000373	0.000379	0.000348	0.000404	0.000406	0.000372	0.000385	0.000333	0.000383	0.000375	0.000415
2630.91	0.000411	0.000396	0.000369	0.000346	0.000408	0.000412	0.000363	0.000401	0.000342	0.000389	0.000365	0.000431
2632.83	0.000388	0.000399	0.000356	0.00036	0.000387	0.000382	0.000364	0.000384	0.000357	0.000389	0.000349	0.000405
2634.76	0.000371	0.000383	0.000381	0.000385	0.000363	0.000341	0.000365	0.00035	0.000372	0.000388	0.00034	0.00037
2636.69	0.000382	0.000373	0.000413	0.000413	0.000346	0.000323	0.000373	0.000347	0.000401	0.000382	0.000324	0.000357
2638.62	0.000418	0.000397	0.000426	0.000425	0.00036	0.000335	0.000376	0.000362	0.000423	0.000376	0.000325	0.000353
2640.55	0.000432	0.000433	0.000426	0.000414	0.000372	0.000367	0.000366	0.000361	0.000423	0.00037	0.000348	0.000328
2642.48	0.000427	0.000424	0.000385	0.000378	0.000385	0.000383	0.000341	0.000362	0.000429	0.000358	0.000373	0.000317
2644.41	0.000386	0.000391	0.000312	0.00035	0.000391	0.000367	0.000327	0.000344	0.000416	0.000365	0.00036	0.000327
2646.34	0.000358	0.000339	0.000296	0.000337	0.000375	0.000364	0.000341	0.000322	0.000373	0.00037	0.000331	0.000335
2648.26	0.00035	0.000293	0.000325	0.000346	0.000343	0.000364	0.000373	0.000325	0.000355	0.000362	0.000314	0.000365
2650.19	0.000347	0.000277	0.000333	0.000356	0.000321	0.000345	0.000406	0.000336	0.000363	0.000352	0.000343	0.000385
2652.12	0.00036	0.000306	0.000357	0.000356	0.000334	0.000331	0.000405	0.000347	0.000366	0.000353	0.000391	0.000372
2654.05	0.000361	0.000362	0.000397	0.000383	0.000353	0.000328	0.000401	0.000348	0.000383	0.000349	0.000404	0.000353
2655.98	0.000366	0.000385	0.00042	0.000412	0.000388	0.000338	0.000381	0.000379	0.000401	0.000351	0.000403	0.00037
2657.91	0.00038	0.00041	0.000425	0.000434	0.00041	0.000377	0.000376	0.000416	0.000422	0.000371	0.000409	0.000406
2659.84	0.000389	0.000427	0.000432	0.000437	0.000393	0.000415	0.000394	0.000441	0.000425	0.000383	0.000417	0.000404
2661.77	0.000375	0.000401	0.000423	0.000418	0.000364	0.000409	0.000381	0.000443	0.000397	0.000403	0.000407	0.000406
2663.69	0.000381	0.000381	0.000386	0.000386	0.000357	0.000388	0.000345	0.000397	0.000367	0.000425	0.000403	0.000411
2665.62	0.000401	0.000386	0.000358	0.000365	0.000358	0.000385	0.000322	0.000345	0.00033	0.000405	0.000376	0.000391
2667.55	0.000412	0.000375	0.000355	0.000362	0.000362	0.00039	0.000335	0.000308	0.000314	0.000354	0.000352	0.000353
2669.48	0.000414	0.000341	0.000377	0.000351	0.000385	0.000398	0.000358	0.000329	0.000334	0.000329	0.000369	0.000337
2671.41	0.000407	0.000336	0.000374	0.000349	0.000414	0.0004	0.000375	0.000371	0.000368	0.00035	0.000373	0.000373
2673.34	0.000379	0.000345	0.000364	0.000359	0.000438	0.00037	0.000374	0.000403	0.000374	0.00037	0.000372	0.000395
2675.27	0.000356	0.000341	0.000353	0.000371	0.000441	0.000344	0.000359	0.000417	0.000374	0.000372	0.000347	0.000397
2677.2	0.000378	0.000383	0.000328	0.000382	0.000437	0.000349	0.000364	0.000388	0.00038	0.000373	0.00032	0.000381
2679.13	0.000393	0.000429	0.000339	0.000367	0.000425	0.000351	0.000381	0.000357	0.00039	0.000377	0.000313	0.000347
2681.05	0.000402	0.000431	0.000373	0.000341	0.000408	0.000345	0.000397	0.000336	0.000401	0.000399	0.000317	0.000313
2682.98	0.0004	0.000413	0.000394	0.000321	0.000374	0.000327	0.00038	0.000334	0.000387	0.000415	0.000327	0.000299
2684.91	0.000386	0.000386	0.000371	0.000306	0.000345	0.000292	0.000329	0.000329	0.000354	0.000394	0.000326	0.000313
2686.84	0.000358	0.000355	0.000339	0.000306	0.000326	0.000279	0.000312	0.000328	0.000349	0.000344	0.00033	0.000315
2688.77	0.000329	0.000319	0.000314	0.000341	0.000297	0.000319	0.000323	0.000338	0.000355	0.000315	0.000324	0.000331
2690.7	0.000341	0.00032	0.000326	0.000395	0.00031	0.000385	0.000347	0.000346	0.000366	0.000318	0.000346	0.000374
2692.63	0.000353	0.00034	0.000361	0.00041	0.000342	0.000411	0.000378	0.000348	0.000395	0.000333	0.000395	0.000394
2694.56	0.000377	0.000362	0.000384	0.000417	0.000351	0.00041	0.000372	0.000354	0.000393	0.000351	0.000408	0.000395
2696.48	0.000406	0.000393	0.000414	0.000413	0.00036	0.000398	0.00036	0.000388	0.000403	0.000364	0.000422	0.000403
2698.41	0.000407	0.000412	0.000436	0.000393	0.000382	0.000383	0.000375	0.000417	0.000452	0.00037	0.000437	0.000429
2700.34	0.000406	0.000399	0.000434	0.000409	0.000396	0.000377	0.000412	0.000447	0.000466	0.000384	0.00043	0.000442
2702.27	0.000424	0.000386	0.000425	0.000446	0.000387	0.000382	0.000445	0.00046	0.000431	0.000424	0.000439	0.000434
2704.2	0.00045	0.000396	0.000441	0.00047	0.000394	0.000397	0.000436	0.000426	0.000403	0.000473	0.000452	0.000413
2706.13	0.000472	0.000436	0.000462	0.000471	0.000438	0.000428	0.000436	0.000381	0.000418	0.000516	0.000448	0.000411
2708.06	0.000499	0.000507	0.00052	0.000498	0.000494	0.000491	0.000476	0.000388	0.000475	0.000542	0.000446	0.000473
2709.99	0.00054	0.000566	0.000579	0.000544	0.000565	0.000556	0.000557	0.000456	0.000564	0.000559	0.000466	0.00055
2711.92	0.000568	0.000592	0.000603	0.00059	0.000621	0.000586	0.000611	0.000549	0.000624	0.000577	0.000528	0.000611
2713.84	0.000599	0.000599	0.000616	0.000627	0.000638	0.000571	0.000617	0.000639	0.000624	0.000592	0.000594	0.000641
2715.77	0.000633	0.000582	0.000618	0.000617	0.00062	0.000568	0.000593	0.000659	0.000603	0.000597	0.000632	0.000623
2717.7	0.000621	0.000561	0.000602	0.000578	0.000603	0.000593	0.000532	0.000602	0.000568	0.000582	0.000634	0.000581
2719.63	0.000577	0.00057	0.000558	0.000521	0.000587	0.000612	0.000505	0.000528	0.000529	0.000545	0.000584	0.000543
2721.56	0.000533	0.00059	0.000519	0.000501	0.000558	0.000593	0.000515	0.000484	0.000519	0.000531	0.00052	0.000518
2723.49	0.000538	0.000592	0.000499	0.00053	0.000551	0.000564	0.000538	0.000485	0.000533	0.000539	0.000511	0.000522
2725.42	0.000571	0.000575	0.000522	0.000596	0.000564	0.000527	0.000563	0.000525	0.000555	0.00056	0.000533	0.000568
2727.35	0.000608	0.000547	0.000579	0.000625	0.000579	0.000483	0.000565	0.00056	0.000582	0.000575	0.000529	0.000606
2729.27	0.000629	0.000509	0.000617	0.00059	0.00058	0.000466	0.00054	0.000564	0.000582	0.000563	0.000503	0.000591
2731.2	0.000577	0.000493	0.000613	0.000535	0.000556	0.000457	0.000482	0.000557	0.000555	0.000525	0.000484	0.00054
2733.13	0.000487	0.000502	0.000569	0.000467	0.000488	0.000456	0.000428	0.000527	0.000534	0.000459	0.000455	0.000451
2735.06	0.000441	0.000509	0.000502	0.000428	0.000433	0.000475	0.000424	0.000471	0.000532	0.000421	0.000437	0.000392
2736.99	0.000453	0.000499	0.000439	0.000436	0.000426	0.000492	0.000437	0.000414	0.000526	0.000427	0.000464	0.000399
2738.92	0.000469	0.00046	0.000407	0.000462	0.000442	0.000469	0.000443	0.000386	0.000509	0.000458	0.000469	0.000429
2740.85	0.000468	0.000411	0.000397	0.000447	0.000459	0.000445	0.000451	0.000384	0.0005	0.000488	0.000454	0.000436
2742.78	0.000456	0.000392	0.000404	0.00043	0.000446	0.000439	0.00048	0.00041	0.000479	0.000483	0.000435	0.000435
2744.71	0.000461	0.000421	0.000444	0.000453	0.000408	0.000427	0.000506	0.000457	0.000469	0.000475	0.00044	0.000454
2746.63	0.000509	0.000474	0.000495	0.00048	0.000382	0.000433	0.000514	0.000489	0.000487	0.000491	0.000479	0.000493
2748.56	0.000579	0.000518	0.000498	0.000515	0.000416	0.000462	0.00052	0.000522	0.000503	0.00051	0.000511	0.000576
2750.49	0.000595	0.000555	0.000495	0.000566	0.000483	0.000487	0.000512	0.000541	0.000513	0.000528	0.000544	0.000637
2752.42	0.00055	0.000562	0.000516	0.000593	0.000547	0.000515	0.000495	0.000551	0.000545	0.000535	0.000553	0.000623
2754.35	0.000504	0.00055	0.000541	0.000594	0.000578	0.00056	0.000505	0.000544	0.000583	0.000543	0.00058	0.000561
2756.28	0.000496	0.000563	0.000581	0.000597	0.00057	0.000575	0.000534	0.000513	0.0006	0.000548	0.000604	0.000527
2758.21	0.000545	0.000559	0.000618	0.0006	0.000569	0.000563	0.000544	0.000508	0.000602	0.000583	0.000601	0.000513
2760.14	0.000592	0.000539	0.00061	0.000579	0.000596	0.000562	0.000552	0.000547	0.000589	0.000621	0.000589	0.000535
2762.06	0.000622	0.00055	0.00059	0.000569	0.000637	0.000563	0.000605	0.00059	0.000574	0.000619	0.000557	0.000584
2763.99	0.000636	0.000601	0.000611	0.000579	0.000654	0.000573	0.000648	0.000608	0.000602	0.000628	0.000565	0.000628
2765.92	0.000637	0.000663	0.000649	0.000578	0.000645	0.00061	0.000644	0.000624	0.000664	0.00064	0.000621	0.000671
2767.85	0.000642	0.000687	0.000659	0.000596	0.000625	0.000648	0.000639	0.000622	0.00069	0.000653	0.000693	0.000688
2769.78	0.000659	0.000654	0.00065	0.000638	0.00062	0.000664	0.000606	0.00063	0.000696	0.000672	0.000725	0.000656
2771.71	0.000704	0.000626	0.000671	0.000687	0.000669	0.000684	0.000576	0.000672	0.000726	0.00072	0.000709	0.00062
2773.64	0.000757	0.000677	0.000726	0.000726	0.000752	0.000704	0.000619	0.000702	0.000744	0.000753	0.000674	0.000643
2775.57	0.0008	0.00079	0.000772	0.00077	0.000809	0.000704	0.000689	0.000702	0.000742	0.000753	0.000655	0.000697
2777.5	0.000799	0.000892	0.000783	0.000785	0.000807	0.000721	0.000745	0.000721	0.000773	0.000778	0.000673	0.000797
2779.42	0.000796	0.000919	0.00079	0.0008	0.000792	0.000734	0.000777	0.000778	0.00081	0.000798	0.000714	0.000884
2781.35	0.000804	0.000854	0.000805	0.000845	0.000788	0.000739	0.000807	0.000845	0.000828	0.000813	0.000802	0.000886
2783.28	0.000831	0.000793	0.000838	0.000868	0.000781	0.000797	0.000834	0.000903	0.000867	0.00083	0.0009	0.000852
2785.21	0.000917	0.000816	0.00091	0.000874	0.000797	0.00087	0.000867	0.000918	0.000926	0.000849	0.000942	0.000853
2787.14	0.001002	0.000887	0.000961	0.000911	0.000871	0.000921	0.000915	0.000916	0.000954	0.00089	0.000946	0.000893
2789.07	0.001055	0.000958	0.000986	0.000981	0.00095	0.000945	0.000936	0.000919	0.000978	0.000954	0.000949	0.000964
2791	0.001076	0.000996	0.001036	0.001011	0.00101	0.000961	0.00097	0.00094	0.001041	0.00103	0.000953	0.001043
2792.93	0.00108	0.001011	0.001077	0.001043	0.001059	0.000992	0.001011	0.000971	0.001069	0.001064	0.000978	0.001081
2794.85	0.001049	0.001035	0.001076	0.00108	0.00109	0.001042	0.001053	0.000996	0.001096	0.001078	0.001023	0.001088
2796.78	0.001072	0.00108	0.001115	0.001087	0.001124	0.001128	0.001094	0.001043	0.001169	0.001085	0.001074	0.001097
2798.71	0.00118	0.001175	0.001206	0.001157	0.001177	0.001199	0.001149	0.001093	0.001222	0.001129	0.001157	0.001167
2800.64	0.001277	0.001287	0.001278	0.001298	0.001255	0.001264	0.001236	0.001179	0.001267	0.001232	0.001261	0.001267
2802.57	0.001363	0.001369	0.001339	0.001406	0.001303	0.001324	0.001317	0.001287	0.001325	0.001338	0.001345	0.001339
2804.5	0.001443	0.001458	0.001403	0.00147	0.001358	0.001365	0.0014	0.001382	0.001396	0.001459	0.001417	0.001398
2806.43	0.001523	0.001553	0.001469	0.001557	0.001474	0.001438	0.001474	0.001481	0.001496	0.001567	0.001482	0.001482
2808.36	0.001626	0.001641	0.001567	0.00164	0.001619	0.00151	0.001551	0.00157	0.001652	0.001648	0.00157	0.001572
2810.28	0.001749	0.001721	0.001695	0.001715	0.001729	0.001572	0.001626	0.001636	0.001773	0.001711	0.001691	0.001658
2812.21	0.001837	0.001791	0.001793	0.001784	0.001778	0.001646	0.001686	0.001688	0.00183	0.001746	0.001783	0.001748
2814.14	0.001875	0.001837	0.001845	0.001818	0.001799	0.00175	0.001744	0.001767	0.001895	0.001766	0.00182	0.001798
2816.07	0.001932	0.001893	0.001903	0.00187	0.001858	0.001897	0.001836	0.001858	0.001951	0.001838	0.001853	0.001847
2818	0.002038	0.002016	0.002009	0.001988	0.002011	0.002063	0.001972	0.001945	0.002042	0.001989	0.001958	0.001981
2819.93	0.002223	0.002163	0.002196	0.002175	0.002243	0.002223	0.002162	0.002109	0.002219	0.002204	0.002147	0.002177
2821.86	0.0025	0.002373	0.002434	0.002416	0.002472	0.002367	0.002388	0.002359	0.002443	0.002473	0.002378	0.002399
2823.79	0.002794	0.002655	0.002699	0.002704	0.002686	0.002565	0.002635	0.002616	0.002698	0.002746	0.002639	0.002637
2825.72	0.003057	0.002973	0.00298	0.00298	0.002934	0.002866	0.002886	0.002875	0.002991	0.002987	0.002928	0.002897
2827.64	0.00331	0.003328	0.003274	0.003271	0.003205	0.0032	0.003166	0.003161	0.003298	0.003244	0.00324	0.003209
2829.57	0.003635	0.003719	0.003653	0.003617	0.003568	0.003572	0.003525	0.003507	0.003664	0.003585	0.003595	0.003577
2831.5	0.004091	0.004182	0.004174	0.004065	0.004086	0.004051	0.003992	0.003986	0.004167	0.004055	0.004056	0.004046
2833.43	0.004811	0.004825	0.004884	0.00476	0.004818	0.004728	0.00467	0.004714	0.004869	0.004767	0.004735	0.004717
2835.36	0.005982	0.005863	0.005907	0.005843	0.005911	0.005792	0.00569	0.005755	0.005955	0.005864	0.005784	0.00578
2837.29	0.007732	0.007513	0.007516	0.007514	0.007572	0.007439	0.007265	0.007292	0.007639	0.007548	0.00741	0.007419
2839.22	0.010341	0.010059	0.009988	0.010021	0.01013	0.009896	0.009655	0.009685	0.010236	0.010109	0.009896	0.009915
2841.15	0.01418	0.013806	0.013638	0.013725	0.013908	0.013474	0.013277	0.013238	0.014161	0.013923	0.013612	0.013615
2843.07	0.018588	0.018191	0.017922	0.017968	0.018258	0.017694	0.017564	0.017384	0.018751	0.018369	0.017925	0.017847
2845	0.020914	0.020709	0.020417	0.020392	0.020661	0.020121	0.020027	0.019791	0.021239	0.020849	0.020331	0.020221
2846.93	0.018745	0.018863	0.018668	0.018669	0.018584	0.018262	0.018267	0.018081	0.018965	0.01882	0.018399	0.018356
2848.86	0.01208	0.012471	0.012474	0.012497	0.01196	0.011983	0.012078	0.012006	0.011983	0.012118	0.011931	0.011951
2850.79	0.003177	0.003664	0.003862	0.003898	0.003104	0.003433	0.0036	0.003619	0.002772	0.003048	0.003162	0.003187
2852.72	-0.004641	-0.004275	-0.004002	-0.003963	-0.00468	-0.004204	-0.004019	-0.003969	-0.005198	-0.004937	-0.004546	-0.0045
2854.65	-0.008925	-0.008849	-0.008542	-0.008522	-0.008891	-0.008437	-0.008368	-0.008338	-0.009356	-0.009244	-0.008782	-0.008725
2856.58	-0.00967	-0.009803	-0.009561	-0.009611	-0.009541	-0.009175	-0.009288	-0.009257	-0.009807	-0.009855	-0.009519	-0.009456
2858.51	-0.00862	-0.008735	-0.008568	-0.008653	-0.008396	-0.008143	-0.008302	-0.008214	-0.008495	-0.008542	-0.008365	-0.008288
2860.43	-0.006741	-0.006787	-0.006669	-0.006692	-0.00653	-0.006373	-0.006482	-0.006314	-0.006529	-0.00651	-0.00642	-0.006423
2862.36	-0.004318	-0.004344	-0.004301	-0.004294	-0.004176	-0.004105	-0.00418	-0.004019	-0.004124	-0.004135	-0.004096	-0.004221
2864.29	-0.001902	-0.001907	-0.001923	-0.001945	-0.001816	-0.001861	-0.00184	-0.001748	-0.00177	-0.001816	-0.001785	-0.00192
2866.22	-3.6e-05	-3.1e-05	-1.5e-05	-0.000111	-8e-06	-0.000143	-5.6e-05	1.1e-05	-7e-06	7e-06	2.2e-05	-3e-05
2868.15	0.000909	0.000875	0.000964	0.000851	0.000939	0.000781	0.000827	0.000863	0.000891	0.000923	0.000888	0.000926
2870.08	0.000928	0.000851	0.000863	0.000854	0.000886	0.000809	0.000809	0.000833	0.000882	0.000845	0.000807	0.000927
2872.01	0.000309	0.000249	0.00015	0.000234	0.000176	0.000208	0.000193	0.000219	0.000266	0.000185	0.000145	0.00028
2873.94	-0.000394	-0.000438	-0.000579	-0.000467	-0.000513	-0.000441	-0.000453	-0.000506	-0.000399	-0.000535	-0.000566	-0.000479
2875.86	-0.000693	-0.000733	-0.000854	-0.000789	-0.000767	-0.000687	-0.000681	-0.000825	-0.000674	-0.000813	-0.00086	-0.000807
2877.79	-0.000438	-0.000473	-0.000469	-0.000507	-0.000481	-0.000449	-0.000403	-0.000549	-0.000431	-0.000491	-0.000551	-0.000467
2879.72	0.000273	0.000223	0.000348	0.000248	0.000227	0.00022	0.00025	0.000144	0.000226	0.0003	0.000166	0.000332
2881.65	0.001197	0.001096	0.001241	0.001183	0.001107	0.001101	0.001055	0.001024	0.001085	0.001247	0.001036	0.00124
2883.58	0.002099	0.002009	0.00202	0.002093	0.001988	0.001946	0.001871	0.001945	0.002006	0.002074	0.001924	0.002046
2885.51	0.002843	0.002865	0.00271	0.002853	0.002764	0.002683	0.002611	0.002751	0.002834	0.002787	0.002722	0.002709
2887.44	0.003439	0.003471	0.00333	0.003435	0.003399	0.003303	0.003271	0.003351	0.003504	0.003374	0.003371	0.003253
2889.37	0.003939	0.003884	0.00384	0.003892	0.003863	0.003751	0.003792	0.003791	0.004016	0.003809	0.003884	0.003695
2891.3	0.004315	0.004189	0.004236	0.00419	0.004211	0.004052	0.00417	0.004108	0.004344	0.004192	0.00425	0.004118
2893.22	0.004609	0.004446	0.004522	0.004409	0.004566	0.004299	0.004465	0.004346	0.004577	0.004555	0.004514	0.004486
2895.15	0.004878	0.004728	0.004808	0.004717	0.004893	0.004601	0.004728	0.004657	0.004838	0.004883	0.004821	0.004869
2897.08	0.005152	0.005108	0.005173	0.005098	0.005177	0.005011	0.005029	0.005035	0.005166	0.005206	0.005144	0.005221
2899.01	0.005584	0.005599	0.00563	0.005559	0.005519	0.005523	0.005414	0.00548	0.005555	0.005624	0.005529	0.005522
2900.94	0.006253	0.006202	0.00625	0.006195	0.006046	0.006175	0.006048	0.00601	0.00624	0.006213	0.006078	0.006031
2902.87	0.007143	0.007092	0.0071	0.007094	0.00686	0.007073	0.006939	0.006824	0.007265	0.007061	0.006896	0.006884
2904.8	0.008455	0.008421	0.008396	0.008396	0.008266	0.008376	0.008197	0.008129	0.008696	0.008493	0.008227	0.008265
2906.73	0.010583	0.010513	0.010501	0.010514	0.010579	0.010384	0.010279	0.01017	0.010955	0.010743	0.010445	0.010515
2908.65	0.013779	0.013628	0.01354	0.013643	0.013784	0.013416	0.013359	0.013215	0.014277	0.013937	0.01372	0.01371
2910.58	0.017017	0.016788	0.016668	0.016753	0.016905	0.016534	0.016405	0.0163	0.017468	0.017151	0.016937	0.016681
2912.51	0.018004	0.017899	0.017787	0.017766	0.017854	0.017471	0.017345	0.017407	0.018283	0.018058	0.017842	0.017388
2914.44	0.015459	0.015611	0.01554	0.015494	0.015337	0.014989	0.01502	0.015191	0.015519	0.015341	0.015163	0.014855
2916.37	0.010008	0.010438	0.010476	0.010403	0.009968	0.009852	0.00999	0.010159	0.009685	0.009768	0.009676	0.009624
2918.3	0.003681	0.004325	0.004392	0.004318	0.003751	0.003772	0.004093	0.004086	0.003054	0.003433	0.003452	0.003499
2920.23	-0.001363	-0.000784	-0.000736	-0.000642	-0.001289	-0.001162	-0.0008	-0.000971	-0.002037	-0.001693	-0.001446	-0.001409
2922.16	-0.004311	-0.003985	-0.003951	-0.003757	-0.004293	-0.003982	-0.003911	-0.004001	-0.004763	-0.004653	-0.004291	-0.004266
2924.09	-0.006017	-0.005865	-0.005772	-0.005707	-0.006049	-0.005614	-0.005792	-0.005657	-0.006148	-0.006168	-0.005931	-0.005826
2926.01	-0.007487	-0.00748	-0.007331	-0.007358	-0.007528	-0.00707	-0.007363	-0.006967	-0.007363	-0.007511	-0.007344	-0.007128
2927.94	-0.008767	-0.008994	-0.008763	-0.008846	-0.008766	-0.008385	-0.00864	-0.008271	-0.008527	-0.008686	-0.008623	-0.008296
2929.87	-0.009751	-0.010079	-0.009829	-0.010004	-0.009718	-0.009413	-0.009465	-0.009431	-0.009574	-0.009528	-0.009533	-0.009297
2931.8	-0.010473	-0.010691	-0.010576	-0.010721	-0.01039	-0.010256	-0.010015	-0.010341	-0.010392	-0.010201	-0.010108	-0.010135
2933.73	-0.010939	-0.011064	-0.011038	-0.011057	-0.010752	-0.010755	-0.01047	-0.010864	-0.010968	-0.010747	-0.010517	-0.010637
2935.66	-0.011061	-0.011128	-0.011169	-0.011117	-0.010824	-0.010867	-0.010668	-0.01095	-0.011127	-0.010941	-0.010726	-0.010685
2937.59	-0.010728	-0.010739	-0.010851	-0.01072	-0.010532	-0.01055	-0.010424	-0.010504	-0.010688	-0.010618	-0.010475	-0.010215
2939.52	-0.009871	-0.009943	-0.009954	-0.009805	-0.009648	-0.009649	-0.009723	-0.009545	-0.009633	-0.009719	-0.009617	-0.009251
2941.44	-0.008491	-0.008603	-0.008452	-0.008485	-0.008251	-0.008318	-0.008433	-0.008149	-0.00808	-0.008212	-0.008223	-0.00786
2943.37	-0.006605	-0.006651	-0.006579	-0.006702	-0.006505	-0.00656	-0.006579	-0.006331	-0.006204	-0.006313	-0.006351	-0.006163
2945.3	-0.004438	-0.004417	-0.0045	-0.004595	-0.004475	-0.00447	-0.004461	-0.004305	-0.00415	-0.004255	-0.004202	-0.004204
2947.23	-0.002319	-0.002339	-0.002439	-0.002537	-0.002403	-0.002395	-0.002384	-0.002334	-0.002153	-0.002231	-0.002155	-0.002272
2949.16	-0.000603	-0.000674	-0.000796	-0.000838	-0.000722	-0.00074	-0.000693	-0.00074	-0.000563	-0.000567	-0.000538	-0.00074
2951.09	0.000315	0.000254	0.000118	0.000144	0.000256	0.000195	0.000221	0.000147	0.00033	0.000372	0.00037	0.000171
2953.02	0.000376	0.000281	0.000258	0.000246	0.000372	0.000326	0.000259	0.000204	0.00039	0.000469	0.000435	0.000342
2954.95	-0.000292	-0.000392	-0.000389	-0.00042	-0.00033	-0.000341	-0.000425	-0.000432	-0.000267	-0.000162	-0.00026	-0.000216
2956.87	-0.001508	-0.001512	-0.00164	-0.001574	-0.001552	-0.001543	-0.00158	-0.001576	-0.001389	-0.001344	-0.001448	-0.001343
2958.8	-0.002973	-0.00287	-0.00302	-0.00292	-0.002967	-0.002952	-0.002927	-0.00295	-0.002731	-0.002802	-0.002795	-0.002679
2960.73	-0.004426	-0.004283	-0.004341	-0.004335	-0.004356	-0.004352	-0.004305	-0.004313	-0.004159	-0.004268	-0.004204	-0.00411
2962.66	-0.005719	-0.005526	-0.005614	-0.005627	-0.005608	-0.005618	-0.005593	-0.005536	-0.005543	-0.00558	-0.005508	-0.005445
2964.59	-0.006724	-0.006564	-0.006649	-0.006632	-0.006623	-0.006633	-0.006612	-0.00649	-0.006653	-0.006587	-0.006484	-0.006401
2966.52	-0.007296	-0.007262	-0.00722	-0.007214	-0.00724	-0.007205	-0.007163	-0.007037	-0.007277	-0.007134	-0.00704	-0.006918
2968.45	-0.007425	-0.00747	-0.007409	-0.007345	-0.007386	-0.007318	-0.007277	-0.007163	-0.0074	-0.007246	-0.007173	-0.00708
2970.38	-0.007199	-0.007255	-0.007222	-0.007133	-0.007157	-0.007045	-0.00704	-0.006958	-0.007163	-0.007005	-0.006987	-0.006971
2972.31	-0.006761	-0.006775	-0.00673	-0.006705	-0.006717	-0.006546	-0.006554	-0.00654	-0.006691	-0.006541	-0.006557	-0.006596
2974.23	-0.006259	-0.006199	-0.006175	-0.006223	-0.0062	-0.006022	-0.006036	-0.006068	-0.006149	-0.006046	-0.006056	-0.006094
2976.16	-0.005724	-0.005624	-0.005671	-0.005703	-0.005655	-0.005586	-0.005525	-0.005589	-0.005591	-0.00557	-0.005551	-0.005577
2978.09	-0.005155	-0.005178	-0.005207	-0.005144	-0.005137	-0.005203	-0.005048	-0.005138	-0.005053	-0.005132	-0.00505	-0.005027
2980.02	-0.004594	-0.004782	-0.004733	-0.004641	-0.004632	-0.004728	-0.004592	-0.004676	-0.004569	-0.004705	-0.004588	-0.004499
2981.95	-0.004113	-0.004296	-0.004289	-0.004246	-0.004186	-0.004232	-0.004164	-0.004176	-0.004139	-0.004236	-0.004168	-0.004047
2983.88	-0.003727	-0.003812	-0.003847	-0.003844	-0.003791	-0.003779	-0.003753	-0.003686	-0.003764	-0.003746	-0.00375	-0.003638
2985.81	-0.003375	-0.003356	-0.003366	-0.0034	-0.003384	-0.003316	-0.003313	-0.003213	-0.003355	-0.003226	-0.00324	-0.003214
2987.74	-0.002892	-0.002851	-0.00284	-0.002882	-0.002875	-0.002816	-0.002816	-0.002708	-0.002821	-0.002702	-0.002705	-0.002745
2989.66	-0.002283	-0.002251	-0.002273	-0.002297	-0.002274	-0.002292	-0.002233	-0.002201	-0.002182	-0.002173	-0.002141	-0.002173
2991.59	-0.001635	-0.001608	-0.001663	-0.001675	-0.001654	-0.001709	-0.001587	-0.001651	-0.001515	-0.001588	-0.001531	-0.001518
2993.52	-0.000921	-0.000923	-0.000968	-0.000991	-0.000968	-0.00101	-0.000909	-0.000987	-0.000853	-0.000927	-0.000896	-0.00085
2995.45	-0.000199	-0.000174	-0.000215	-0.000289	-0.000239	-0.000318	-0.000242	-0.000294	-0.000154	-0.000219	-0.000231	-0.000171
2997.38	0.000505	0.000531	0.000512	0.000436	0.000485	0.00037	0.000418	0.000367	0.000569	0.00047	0.000432	0.000468
2999.31	0.001165	0.00114	0.001147	0.001129	0.001152	0.00105	0.001025	0.000955	0.00123	0.001132	0.001078	0.001063
3001.24	0.001671	0.001614	0.001604	0.001682	0.001708	0.001567	0.001492	0.001439	0.001735	0.001656	0.001573	0.001589
3003.17	0.00194	0.001889	0.001857	0.001946	0.001983	0.001868	0.001774	0.00175	0.002017	0.001962	0.0019	0.001925
3005.1	0.001968	0.001862	0.001873	0.001927	0.001917	0.001908	0.001797	0.001828	0.00199	0.002023	0.001989	0.00199
3007.02	0.001688	0.001544	0.001597	0.001604	0.001559	0.001569	0.00148	0.001598	0.001646	0.001737	0.001728	0.001744
3008.95	0.001055	0.000996	0.001042	0.000926	0.000916	0.000889	0.00092	0.001021	0.00108	0.001143	0.001142	0.001193
3010.88	0.000244	0.000211	0.000257	0.000105	0.000115	6.8e-05	0.000186	0.000185	0.000341	0.000296	0.000299	0.00037
3012.81	-0.000597	-0.000655	-0.000589	-0.000633	-0.000616	-0.000702	-0.000616	-0.000677	-0.00046	-0.000599	-0.00056	-0.000506
3014.74	-0.001224	-0.001269	-0.001228	-0.001189	-0.001119	-0.001207	-0.0012	-0.001276	-0.001062	-0.001226	-0.00118	-0.001156
3016.67	-0.001431	-0.001489	-0.00149	-0.00147	-0.001388	-0.001365	-0.001442	-0.001487	-0.001307	-0.001442	-0.001385	-0.001423
3018.6	-0.001284	-0.001362	-0.001349	-0.001362	-0.001335	-0.001248	-0.001337	-0.001328	-0.001229	-0.001272	-0.001238	-0.001271
3020.53	-0.000894	-0.000992	-0.000955	-0.001018	-0.000983	-0.000972	-0.000993	-0.000922	-0.000903	-0.000871	-0.000917	-0.000889
3022.45	-0.000394	-0.000502	-0.000476	-0.000553	-0.000509	-0.000566	-0.000478	-0.000437	-0.000438	-0.000355	-0.000442	-0.000374
3024.38	5.1e-05	-3e-05	-1.8e-05	-3.1e-05	-2.2e-05	-0.000108	2.3e-05	2.2e-05	7.4e-05	9e-05	5.7e-05	0.000101
3026.31	0.000323	0.000285	0.000274	0.000309	0.000339	0.000256	0.000337	0.00033	0.000468	0.000365	0.000402	0.000392
3028.24	0.000471	0.000452	0.000416	0.000432	0.000507	0.000482	0.000494	0.000455	0.00065	0.000545	0.000564	0.000569
3030.17	0.000553	0.000517	0.000511	0.000474	0.000584	0.00055	0.000533	0.000522	0.000676	0.00062	0.000575	0.000644
3032.1	0.000635	0.000603	0.000637	0.000609	0.000677	0.000602	0.000592	0.000622	0.000705	0.000664	0.000591	0.000719
3034.03	0.000784	0.000764	0.000732	0.0008	0.000777	0.000726	0.000704	0.000712	0.00081	0.00078	0.000679	0.00084
3035.96	0.000927	0.000936	0.000851	0.000967	0.000893	0.000908	0.000861	0.000809	0.000991	0.000933	0.000895	0.001005
3037.89	0.001052	0.001016	0.000997	0.001056	0.000973	0.001048	0.001	0.000911	0.001187	0.001029	0.001091	0.00112
3039.81	0.001168	0.001025	0.001052	0.001056	0.000996	0.001116	0.001036	0.000933	0.00126	0.001083	0.00113	0.001126
3041.74	0.001255	0.001067	0.001082	0.001092	0.001072	0.00111	0.001057	0.000971	0.00125	0.001163	0.001164	0.001126
3043.67	0.001272	0.001113	0.001129	0.001128	0.00117	0.001021	0.001088	0.001069	0.001244	0.001216	0.001183	0.00114
3045.6	0.001255	0.001159	0.001189	0.001185	0.001219	0.00099	0.001134	0.001145	0.001291	0.001245	0.001187	0.001206
3047.53	0.001301	0.001206	0.001272	0.001269	0.001306	0.001097	0.001228	0.001238	0.001366	0.001299	0.001215	0.001319
3049.46	0.001436	0.001285	0.001422	0.001351	0.001425	0.001286	0.001344	0.001392	0.001456	0.001373	0.001322	0.001456
3051.39	0.001569	0.001378	0.001494	0.001395	0.001475	0.001409	0.00143	0.001492	0.00154	0.001448	0.001407	0.001535
3053.32	0.001577	0.001499	0.001449	0.001392	0.001487	0.001461	0.001405	0.001458	0.001566	0.001523	0.001456	0.001503
3055.24	0.001481	0.001543	0.001371	0.001381	0.00145	0.001407	0.001325	0.00136	0.001552	0.001525	0.001515	0.001499
3057.17	0.001379	0.001473	0.001288	0.001348	0.001313	0.001311	0.001237	0.001292	0.001526	0.001437	0.001496	0.001491
3059.1	0.001306	0.001362	0.001184	0.001273	0.001178	0.001229	0.001117	0.001179	0.001405	0.001318	0.001363	0.00139
3061.03	0.001206	0.001177	0.001042	0.001135	0.001074	0.001121	0.00101	0.00105	0.001177	0.001162	0.001135	0.00122
3062.96	0.000954	0.00092	0.000848	0.000889	0.000862	0.000939	0.000861	0.000909	0.000948	0.000931	0.000887	0.000966
3064.89	0.000684	0.000641	0.000646	0.000585	0.000669	0.000685	0.000655	0.000692	0.000755	0.000726	0.000689	0.000679
3066.82	0.000569	0.000478	0.00061	0.000468	0.000602	0.000535	0.000545	0.000518	0.000685	0.000658	0.000607	0.000517
3068.75	0.000606	0.000478	0.000695	0.000515	0.000616	0.000516	0.000534	0.000486	0.000748	0.000676	0.0006	0.000575
3070.68	0.000725	0.000559	0.000764	0.000595	0.000658	0.000573	0.00057	0.000589	0.000777	0.000733	0.000659	0.000671
3072.6	0.000733	0.00061	0.000703	0.000661	0.000635	0.000625	0.000596	0.000664	0.000732	0.000732	0.000688	0.000682
3074.53	0.000607	0.000591	0.000532	0.000672	0.000518	0.000595	0.000557	0.00067	0.000685	0.000673	0.000616	0.000664
3076.46	0.000454	0.000507	0.000389	0.000598	0.000351	0.000466	0.000479	0.000597	0.000602	0.00058	0.000516	0.000582
3078.39	0.000388	0.000411	0.000349	0.000496	0.000323	0.000344	0.000427	0.000437	0.000477	0.000466	0.000424	0.000495
3080.32	0.000345	0.000352	0.000425	0.000447	0.000437	0.000295	0.000409	0.000353	0.000435	0.000367	0.00038	0.000522
3082.25	0.00033	0.000357	0.000454	0.000387	0.000543	0.000325	0.000357	0.000304	0.00047	0.000308	0.000388	0.000584
3084.18	0.000402	0.000389	0.000424	0.000386	0.00053	0.000375	0.000363	0.000275	0.000534	0.000315	0.000445	0.000539
3086.11	0.000464	0.000429	0.000399	0.00043	0.000424	0.000346	0.000346	0.000268	0.000562	0.000403	0.00045	0.000383
3088.03	0.000547	0.000503	0.000432	0.000464	0.000359	0.000301	0.00034	0.000303	0.000552	0.000571	0.000422	0.000311
3089.96	0.000569	0.0005	0.000462	0.00043	0.000318	0.000308	0.000382	0.000357	0.000534	0.000575	0.000371	0.000295
3091.89	0.000499	0.000418	0.00045	0.000342	0.000364	0.00039	0.00036	0.000422	0.000478	0.000475	0.000367	0.000351
3093.82	0.000432	0.000381	0.000482	0.000278	0.000446	0.000429	0.000377	0.000487	0.000451	0.000477	0.000488	0.000485
3095.75	0.000392	0.000405	0.00044	0.000174	0.000497	0.000407	0.000384	0.000399	0.000457	0.000467	0.000516	0.000511
3097.68	0.000433	0.000411	0.000387	0.000163	0.000491	0.000383	0.000347	0.000271	0.000485	0.000417	0.000474	0.000457
3099.61	0.000535	0.000454	0.000408	0.000309	0.000503	0.000428	0.000314	0.000279	0.000527	0.000425	0.00043	0.000452
3101.54	0.000651	0.000526	0.000432	0.000552	0.000573	0.000571	0.000373	0.000428	0.000657	0.000498	0.000415	0.000566
3103.46	0.000705	0.00056	0.000466	0.000723	0.000597	0.000666	0.000468	0.000579	0.000691	0.000526	0.000472	0.000642
3105.39	0.000756	0.000629	0.000591	0.000797	0.000683	0.000667	0.000604	0.000721	0.000652	0.000602	0.000639	0.000696
3107.32	0.000825	0.000726	0.000778	0.000842	0.000804	0.000649	0.000786	0.000825	0.000734	0.000724	0.000858	0.000782
3109.25	0.000843	0.000836	0.000876	0.000829	0.000808	0.000742	0.000844	0.000848	0.000877	0.000792	0.000937	0.000827
3111.18	0.000891	0.000903	0.000914	0.000873	0.000777	0.00087	0.000868	0.000847	0.001021	0.000889	0.000939	0.000907
3113.11	0.000912	0.00092	0.0009	0.000933	0.000809	0.000929	0.000885	0.000849	0.001065	0.000979	0.000861	0.000988
3115.04	0.000933	0.000902	0.000837	0.000966	0.000862	0.000929	0.000918	0.000839	0.00108	0.001013	0.000774	0.000954
3116.97	0.001065	0.000902	0.000828	0.00093	0.000908	0.000784	0.000911	0.000818	0.001087	0.00098	0.000765	0.000886
3118.9	0.001187	0.000933	0.000885	0.00088	0.001044	0.000672	0.00088	0.000826	0.001129	0.000922	0.000807	0.000921
3120.82	0.001247	0.000983	0.001015	0.000873	0.001108	0.000803	0.000908	0.0009	0.001185	0.000935	0.000959	0.001046
3122.75	0.001187	0.001092	0.001115	0.00087	0.001057	0.001044	0.000964	0.000984	0.001146	0.001018	0.001085	0.001106
3124.68	0.001126	0.00115	0.001183	0.000981	0.00119	0.00124	0.001092	0.001054	0.001124	0.001178	0.001214	0.001146
3126.61	0.001155	0.001194	0.0013	0.001168	0.001326	0.001355	0.001216	0.00117	0.001233	0.001345	0.00134	0.001228
3128.54	0.001232	0.001309	0.001372	0.001345	0.00136	0.001353	0.001314	0.001276	0.001461	0.001507	0.001364	0.001304
3130.47	0.001376	0.001418	0.001411	0.001466	0.001436	0.001287	0.001405	0.001365	0.001641	0.001591	0.001367	0.001437
3132.4	0.0015	0.001474	0.001444	0.00155	0.001493	0.001289	0.001499	0.001428	0.001699	0.001543	0.001379	0.001565
3134.33	0.001609	0.001506	0.001476	0.001598	0.001418	0.00135	0.001484	0.001415	0.001702	0.001467	0.001427	0.001567
3136.25	0.001675	0.00148	0.001466	0.001556	0.001347	0.001428	0.001348	0.001391	0.001608	0.001403	0.00146	0.00147
3138.18	0.001693	0.001432	0.001448	0.001524	0.001447	0.001459	0.001271	0.001411	0.001566	0.001417	0.001529	0.001407
3140.11	0.001657	0.001433	0.001446	0.001479	0.001547	0.001446	0.001283	0.001451	0.001651	0.001541	0.001592	0.001408
3142.04	0.001621	0.001488	0.001482	0.001453	0.001635	0.001505	0.001398	0.001481	0.001734	0.001609	0.001601	0.001493
3143.97	0.001677	0.001588	0.001658	0.001515	0.001768	0.001645	0.001643	0.001568	0.00179	0.001623	0.001694	0.001701
3145.9	0.001749	0.001717	0.00176	0.001652	0.001829	0.001751	0.001787	0.001637	0.001839	0.001705	0.001719	0.001949
3147.83	0.001821	0.001847	0.001743	0.001755	0.001836	0.001809	0.001734	0.001682	0.001899	0.001798	0.001699	0.002078
3149.76	0.001901	0.001881	0.001749	0.001821	0.001871	0.001801	0.001705	0.001801	0.001938	0.00188	0.001684	0.002016
3151.69	0.001905	0.001835	0.00174	0.001859	0.001899	0.001755	0.001702	0.001834	0.002002	0.001949	0.001623	0.001838
3153.61	0.001884	0.001776	0.001785	0.001821	0.001864	0.001722	0.001713	0.001821	0.002068	0.001953	0.001635	0.001725
3155.54	0.001905	0.00176	0.001933	0.001829	0.001794	0.001694	0.00174	0.001825	0.002082	0.00188	0.001705	0.001728
3157.47	0.001861	0.001809	0.00203	0.001886	0.001791	0.001706	0.001774	0.001822	0.002064	0.001831	0.001813	0.001806
3159.4	0.001839	0.00185	0.001962	0.001903	0.001894	0.001784	0.001797	0.001791	0.002079	0.0018	0.001881	0.001901
3161.33	0.001933	0.001909	0.00191	0.001861	0.002	0.001875	0.001848	0.001802	0.002163	0.001802	0.001961	0.001943
3163.26	0.002046	0.001959	0.001906	0.001819	0.002054	0.001936	0.001935	0.00182	0.002213	0.001893	0.002009	0.00199
3165.19	0.002088	0.001976	0.001869	0.001786	0.002063	0.002015	0.001936	0.001845	0.002232	0.002018	0.002014	0.002095
3167.12	0.002062	0.002009	0.001921	0.001878	0.002061	0.001977	0.001905	0.001927	0.002222	0.002156	0.002087	0.002146
3169.04	0.002078	0.002003	0.00206	0.002027	0.002052	0.001923	0.001899	0.001961	0.002189	0.002295	0.002136	0.002112
3170.97	0.002205	0.001981	0.00218	0.002059	0.002016	0.001955	0.001934	0.00197	0.002154	0.002285	0.002184	0.002116
3172.9	0.002248	0.001977	0.002072	0.001958	0.001968	0.001926	0.001898	0.001917	0.002084	0.00214	0.002119	0.002086
3174.83	0.0021	0.002006	0.00181	0.00181	0.001936	0.001874	0.001864	0.001874	0.001968	0.001988	0.001942	0.002009
3176.76	0.001948	0.001976	0.001661	0.001812	0.001977	0.00186	0.001864	0.00188	0.001879	0.001883	0.001803	0.001988
3178.69	0.001884	0.001922	0.001685	0.001972	0.00204	0.001879	0.001896	0.001909	0.001958	0.001866	0.001767	0.001922
3180.62	0.00188	0.001824	0.00184	0.002021	0.002018	0.001838	0.001935	0.001885	0.002033	0.001929	0.001791	0.001817
3182.55	0.002031	0.001735	0.002027	0.001906	0.001925	0.00187	0.001968	0.001874	0.002093	0.002017	0.001867	0.001834
3184.48	0.002194	0.001807	0.0021	0.001826	0.001795	0.001972	0.001956	0.001894	0.002209	0.001991	0.001969	0.001925
3186.4	0.002098	0.00192	0.001967	0.001786	0.001723	0.002	0.001884	0.001817	0.002269	0.001906	0.001938	0.001944
3188.33	0.001944	0.002034	0.001895	0.001842	0.001812	0.001977	0.001927	0.001764	0.002245	0.001844	0.001818	0.001942
3190.26	0.001967	0.002098	0.001925	0.001982	0.001978	0.001895	0.001904	0.001825	0.002164	0.001865	0.001844	0.002055
3192.19	0.001996	0.002024	0.001838	0.001937	0.002016	0.001735	0.001735	0.001895	0.002025	0.001838	0.001855	0.002022
3194.12	0.001908	0.001781	0.001736	0.001684	0.001965	0.00162	0.001522	0.001875	0.001784	0.001737	0.00166	0.001846
3196.05	0.001741	0.001533	0.001645	0.001528	0.001803	0.001679	0.00143	0.001763	0.001697	0.001652	0.001548	0.001706
3197.98	0.001485	0.001454	0.001558	0.001502	0.001602	0.00174	0.001483	0.001551	0.001756	0.001543	0.001527	0.0016
3199.91	0.001319	0.001448	0.001573	0.001518	0.001515	0.001725	0.001619	0.001357	0.001754	0.001496	0.001527	0.001548
3201.83	0.001419	0.001536	0.001754	0.001678	0.001545	0.001686	0.001797	0.001447	0.001784	0.001664	0.001727	0.001678
3203.76	0.001677	0.001646	0.001806	0.001789	0.00162	0.001629	0.00184	0.001697	0.001854	0.00189	0.001926	0.001882
3205.69	0.001906	0.001681	0.001698	0.001753	0.001616	0.001553	0.001789	0.001845	0.001886	0.001953	0.0018	0.001871
3207.62	0.002034	0.001751	0.001727	0.001731	0.001646	0.001567	0.001731	0.001868	0.001911	0.001903	0.001678	0.001828
3209.55	0.001899	0.001725	0.001659	0.001621	0.001608	0.001597	0.001597	0.001719	0.001853	0.00171	0.001636	0.00173
3211.48	0.001677	0.001652	0.001586	0.001547	0.00155	0.001607	0.001516	0.001606	0.001707	0.001505	0.00154	0.0016
3213.41	0.001506	0.001542	0.001638	0.00155	0.001524	0.001664	0.001514	0.001623	0.001624	0.001411	0.001583	0.00153
3215.34	0.001381	0.001459	0.001644	0.001574	0.001471	0.00167	0.00149	0.001609	0.00161	0.001501	0.001642	0.001565
3217.27	0.001406	0.001458	0.001537	0.001533	0.001489	0.001598	0.001438	0.001451	0.001578	0.001596	0.001494	0.001602
3219.19	0.001592	0.001514	0.001567	0.001502	0.001622	0.001537	0.00147	0.00133	0.001661	0.001634	0.001479	0.001621
3221.12	0.001817	0.001663	0.001726	0.001625	0.001751	0.001597	0.00155	0.001358	0.001796	0.001636	0.001585	0.00171
3223.05	0.001891	0.001673	0.001661	0.001745	0.001796	0.001667	0.0016	0.001476	0.001859	0.00161	0.001601	0.001722
3224.98	0.001894	0.001732	0.001691	0.001885	0.001779	0.001711	0.001798	0.001749	0.001984	0.001703	0.001822	0.001805
3226.91	0.001852	0.001892	0.001798	0.001908	0.001774	0.001746	0.001972	0.001907	0.001983	0.001856	0.00202	0.001975
3228.84	0.001837	0.001959	0.001832	0.001888	0.001815	0.001787	0.002	0.001975	0.001869	0.002078	0.001918	0.002095
3230.77	0.001826	0.001987	0.001965	0.001861	0.001874	0.001857	0.002013	0.00211	0.00187	0.002173	0.00179	0.002053
3232.7	0.001887	0.002022	0.00207	0.001938	0.002011	0.001976	0.002021	0.002194	0.002002	0.002129	0.001865	0.001948
3234.62	0.002006	0.00208	0.002065	0.00208	0.002103	0.002147	0.001951	0.002168	0.00215	0.001992	0.001933	0.001942
3236.55	0.002063	0.002208	0.002089	0.002186	0.002229	0.002273	0.002005	0.002167	0.002424	0.001988	0.002205	0.002032
3238.48	0.002135	0.002382	0.002383	0.002361	0.002401	0.002392	0.002317	0.002275	0.002791	0.002274	0.002591	0.00226
3240.41	0.002311	0.002416	0.002611	0.00248	0.002608	0.002457	0.002544	0.002277	0.002839	0.002552	0.002606	0.002481
3242.34	0.002521	0.002429	0.002718	0.002604	0.002706	0.002577	0.002639	0.002386	0.002724	0.002744	0.002517	0.002588
3244.27	0.002698	0.002538	0.002808	0.002675	0.002642	0.002682	0.002731	0.002667	0.002609	0.002744	0.002561	0.002641
3246.2	0.002974	0.002811	0.002841	0.002856	0.002739	0.002758	0.002902	0.002935	0.002701	0.002804	0.002791	0.002901
3248.13	0.003161	0.003149	0.002881	0.003042	0.002824	0.002913	0.003112	0.003117	0.003009	0.003006	0.003029	0.003189
3250.05	0.003197	0.003381	0.002935	0.003168	0.002919	0.003038	0.003195	0.003234	0.003293	0.00318	0.003166	0.003209
3251.98	0.00328	0.003367	0.003058	0.00313	0.003168	0.003108	0.003126	0.003223	0.003355	0.003245	0.003118	0.003133
3253.91	0.003338	0.003202	0.003084	0.002971	0.003383	0.003138	0.002954	0.003051	0.003139	0.003202	0.002906	0.003048
3255.84	0.003255	0.003053	0.003096	0.003002	0.003369	0.003237	0.002875	0.003036	0.003063	0.003179	0.002829	0.002951
3257.77	0.003147	0.002923	0.003215	0.003048	0.003218	0.003266	0.003009	0.003115	0.003119	0.00313	0.002905	0.002856
3259.7	0.003053	0.002889	0.003203	0.003066	0.003035	0.00327	0.003207	0.003074	0.003218	0.003074	0.003052	0.002925
3261.63	0.002871	0.002862	0.003003	0.002985	0.002834	0.003276	0.003231	0.003035	0.0032	0.002962	0.003106	0.002988
3263.56	0.002673	0.002856	0.002829	0.002933	0.002702	0.00319	0.002966	0.003143	0.003011	0.002827	0.003024	0.002899
3265.49	0.002623	0.002855	0.002806	0.002931	0.002793	0.003075	0.00274	0.003274	0.002923	0.002896	0.002924	0.002926
3267.41	0.002571	0.002768	0.002868	0.002907	0.002859	0.002825	0.0026	0.00321	0.002936	0.002949	0.002783	0.00292
3269.34	0.002483	0.002458	0.002751	0.00272	0.002638	0.002428	0.002401	0.002864	0.002731	0.002668	0.002545	0.002676
3271.27	0.002494	0.002063	0.002502	0.002202	0.002367	0.002026	0.0023	0.002344	0.002286	0.002142	0.002165	0.002282
3273.2	0.002216	0.001756	0.001998	0.001677	0.002029	0.00165	0.002156	0.001812	0.001969	0.00154	0.001792	0.001881
3275.13	0.00158	0.001491	0.001565	0.001483	0.001627	0.00142	0.001971	0.001418	0.001699	0.00121	0.001548	0.001417
3277.06	0.001034	0.001229	0.001263	0.001466	0.00108	0.001335	0.001643	0.001121	0.00143	0.00124	0.001343	0.000975
3278.99	0.00072	0.000991	0.00089	0.001256	0.000773	0.001189	0.001208	0.000834	0.001259	0.00129	0.001131	0.000833
3280.92	0.000617	0.000842	0.000755	0.001033	0.000804	0.001071	0.00084	0.000699	0.001023	0.001186	0.000969	0.000895
3282.84	0.000698	0.00069	0.000539	0.00079	0.000765	0.000938	0.000639	0.000743	0.00063	0.000887	0.000808	0.000863
3284.77	0.000766	0.00062	0.000332	0.000524	0.000826	0.000708	0.000676	0.000799	0.0004	0.000418	0.000658	0.000661
3286.7	0.000417	0.000486	0.00017	0.000406	0.000653	0.000387	0.000602	0.000629	0.000337	-4e-05	0.000418	0.000385
3288.63	-0.00011	8.4e-05	4e-05	0.000184	0.000149	0.000121	0.00036	0.000237	0.000106	-0.000237	4.8e-05	7.2e-05
3290.56	-0.000458	-0.000273	-0.000161	-0.000233	-0.000333	-6.1e-05	1.4e-05	-0.000244	-0.000135	-0.000281	-0.000246	-0.000221
3292.49	-0.000745	-0.000464	-0.000414	-0.000611	-0.00052	-0.000336	-0.00041	-0.000725	-0.000488	-0.000426	-0.000525	-0.000571
3294.42	-0.000895	-0.000677	-0.000534	-0.00083	-0.000554	-0.000602	-0.000704	-0.000983	-0.000896	-0.00059	-0.000792	-0.000885
3296.35	-0.000903	-0.000914	-0.000796	-0.001043	-0.00069	-0.000838	-0.00089	-0.001033	-0.001161	-0.000851	-0.001013	-0.001092
3298.28	-0.000994	-0.001029	-0.001064	-0.001196	-0.000732	-0.001026	-0.001003	-0.001031	-0.001287	-0.001121	-0.001224	-0.00121
3300.2	-0.001195	-0.001051	-0.001196	-0.001175	-0.000861	-0.001039	-0.001156	-0.001009	-0.001235	-0.001202	-0.001296	-0.00119
3302.13	-0.001303	-0.001007	-0.001127	-0.00103	-0.001027	-0.000936	-0.001241	-0.000971	-0.001164	-0.001143	-0.001096	-0.001127
3304.06	-0.001352	-0.001137	-0.001127	-0.00099	-0.001226	-0.00108	-0.001332	-0.00107	-0.001189	-0.001253	-0.001106	-0.001185
3305.99	-0.00135	-0.00147	-0.001261	-0.00121	-0.001465	-0.00137	-0.001499	-0.001232	-0.001333	-0.001421	-0.001422	-0.001353
3307.92	-0.001318	-0.00188	-0.001476	-0.001583	-0.001729	-0.001606	-0.001631	-0.001446	-0.001513	-0.001571	-0.001778	-0.001583
3309.85	-0.001345	-0.002077	-0.001704	-0.001832	-0.001822	-0.001743	-0.001709	-0.001632	-0.001734	-0.001686	-0.001953	-0.001772
3311.78	-0.001492	-0.001965	-0.001862	-0.001958	-0.001679	-0.0018	-0.0017	-0.001763	-0.001924	-0.001733	-0.001842	-0.001944
3313.71	-0.001651	-0.001774	-0.001933	-0.001874	-0.001605	-0.001769	-0.001693	-0.001959	-0.001893	-0.001952	-0.001596	-0.002051
3315.63	-0.001796	-0.001688	-0.001898	-0.001665	-0.001655	-0.001841	-0.001636	-0.001993	-0.001892	-0.002095	-0.001562	-0.002029
3317.56	-0.001968	-0.001712	-0.001881	-0.001694	-0.00184	-0.001989	-0.001646	-0.001863	-0.001921	-0.002078	-0.001759	-0.001966
3319.49	-0.002127	-0.001702	-0.00181	-0.00185	-0.001948	-0.001877	-0.001772	-0.001753	-0.001957	-0.001886	-0.001779	-0.001937
3321.42	-0.002221	-0.00188	-0.001819	-0.001964	-0.00199	-0.001781	-0.001852	-0.001785	-0.002098	-0.001736	-0.001828	-0.001969
3323.35	-0.002142	-0.002034	-0.00187	-0.002016	-0.001907	-0.00182	-0.001827	-0.001838	-0.002118	-0.001702	-0.001956	-0.001835
3325.28	-0.001894	-0.001982	-0.001889	-0.002032	-0.001814	-0.001815	-0.001761	-0.001951	-0.001941	-0.001836	-0.00201	-0.00165
3327.21	-0.001638	-0.00187	-0.001786	-0.001879	-0.001784	-0.001737	-0.001635	-0.001963	-0.001737	-0.002036	-0.001958	-0.001581
3329.14	-0.001496	-0.001788	-0.001617	-0.001611	-0.001652	-0.001638	-0.0016	-0.001637	-0.001551	-0.001881	-0.001817	-0.001514
3331.07	-0.001594	-0.001742	-0.001654	-0.001606	-0.001722	-0.001666	-0.001862	-0.001497	-0.001603	-0.001706	-0.001647	-0.001624
3332.99	-0.001922	-0.001825	-0.001942	-0.001758	-0.001947	-0.001859	-0.002206	-0.001707	-0.001961	-0.001804	-0.001603	-0.001949
3334.92	-0.00215	-0.001983	-0.002188	-0.001829	-0.002157	-0.002083	-0.00229	-0.001882	-0.002169	-0.002032	-0.001689	-0.002172
3336.85	-0.0022	-0.001995	-0.00213	-0.001905	-0.002279	-0.002249	-0.002212	-0.002012	-0.002179	-0.002174	-0.001915	-0.002206
3338.78	-0.00207	-0.00193	-0.001799	-0.001936	-0.002026	-0.002104	-0.00192	-0.00209	-0.002034	-0.002072	-0.002125	-0.002058
3340.71	-0.001895	-0.001819	-0.001413	-0.001936	-0.001561	-0.001759	-0.001591	-0.001939	-0.001741	-0.001702	-0.002097	-0.001758
3342.64	-0.001731	-0.001771	-0.001367	-0.00188	-0.001306	-0.001498	-0.001506	-0.001613	-0.001486	-0.001322	-0.001919	-0.00128
3344.57	-0.001557	-0.001699	-0.001623	-0.00179	-0.001401	-0.001481	-0.001579	-0.001495	-0.001533	-0.001303	-0.001661	-0.000954
3346.5	-0.001432	-0.001642	-0.001842	-0.001695	-0.001598	-0.001477	-0.001684	-0.001581	-0.001667	-0.001547	-0.001529	-0.001149
3348.42	-0.001323	-0.001636	-0.001749	-0.001586	-0.001742	-0.001455	-0.001669	-0.001581	-0.001618	-0.001613	-0.001489	-0.001556
3350.35	-0.0014	-0.001613	-0.001551	-0.001644	-0.001749	-0.001661	-0.001686	-0.0017	-0.00165	-0.001615	-0.001625	-0.001905
3352.28	-0.001645	-0.00166	-0.001548	-0.001795	-0.001678	-0.001866	-0.001756	-0.00192	-0.001736	-0.001683	-0.001806	-0.002111
3354.21	-0.001843	-0.001703	-0.001688	-0.001836	-0.001777	-0.002022	-0.001927	-0.001906	-0.00174	-0.001746	-0.001776	-0.00211
3356.14	-0.001967	-0.001855	-0.001921	-0.001821	-0.001932	-0.002139	-0.002066	-0.001757	-0.0018	-0.001919	-0.001754	-0.002021
3358.07	-0.002024	-0.001896	-0.002015	-0.001825	-0.001969	-0.002074	-0.002	-0.001746	-0.001864	-0.002024	-0.001817	-0.001958
3360	-0.002026	-0.001836	-0.001928	-0.001869	-0.001975	-0.001776	-0.001924	-0.001789	-0.001856	-0.001948	-0.001847	-0.001911
3361.93	-0.001916	-0.001867	-0.001748	-0.001826	-0.001988	-0.001575	-0.001812	-0.001781	-0.001809	-0.001732	-0.001798	-0.001796
3363.86	-0.001846	-0.001909	-0.001705	-0.00175	-0.001966	-0.00168	-0.001824	-0.001833	-0.001841	-0.001696	-0.00183	-0.001693
3365.78	-0.001778	-0.001908	-0.001776	-0.001713	-0.001838	-0.001782	-0.001841	-0.00186	-0.001858	-0.001822	-0.001828	-0.001525
3367.71	-0.001704	-0.001753	-0.00174	-0.001648	-0.001705	-0.001786	-0.001712	-0.001744	-0.001811	-0.001901	-0.001659	-0.001353
3369.64	-0.001739	-0.001583	-0.001634	-0.001689	-0.001633	-0.001702	-0.001609	-0.001622	-0.001854	-0.001923	-0.001567	-0.001404
3371.57	-0.001691	-0.001484	-0.001541	-0.001732	-0.001598	-0.001537	-0.001614	-0.001581	-0.001833	-0.001832	-0.001539	-0.001526
3373.5	-0.001592	-0.001563	-0.001637	-0.001749	-0.001707	-0.001465	-0.001795	-0.001633	-0.001824	-0.0017	-0.001528	-0.001673
3375.43	-0.001577	-0.001691	-0.001752	-0.001756	-0.001748	-0.001623	-0.001855	-0.001732	-0.001885	-0.001442	-0.001693	-0.001871
3377.36	-0.001582	-0.001621	-0.001728	-0.001673	-0.001658	-0.0018	-0.001778	-0.001742	-0.001794	-0.001267	-0.001802	-0.001786
3379.29	-0.001583	-0.001567	-0.0017	-0.00165	-0.001561	-0.001821	-0.001652	-0.00167	-0.001551	-0.001371	-0.001675	-0.001549
3381.21	-0.001669	-0.00162	-0.001726	-0.001644	-0.001555	-0.001764	-0.001546	-0.001555	-0.00142	-0.001526	-0.001533	-0.001554
3383.14	-0.001636	-0.001715	-0.00173	-0.00157	-0.001574	-0.001707	-0.001519	-0.001467	-0.001479	-0.001659	-0.001499	-0.001697
3385.07	-0.001418	-0.001598	-0.001524	-0.001302	-0.001494	-0.001469	-0.001273	-0.001273	-0.001416	-0.001558	-0.001308	-0.001543
3387	-0.00141	-0.001456	-0.001393	-0.00129	-0.001536	-0.001298	-0.001143	-0.00122	-0.001464	-0.001447	-0.001295	-0.001343
3388.93	-0.001483	-0.001325	-0.001331	-0.001415	-0.001534	-0.001366	-0.00128	-0.001322	-0.001606	-0.001372	-0.001438	-0.001266
3390.86	-0.001503	-0.001286	-0.001319	-0.001463	-0.001506	-0.001398	-0.001511	-0.001377	-0.001527	-0.00136	-0.001449	-0.001253
3392.79	-0.0017	-0.001607	-0.001679	-0.001718	-0.001554	-0.00162	-0.001793	-0.00164	-0.001581	-0.001623	-0.001514	-0.001568
3394.72	-0.001849	-0.001834	-0.001903	-0.001778	-0.001597	-0.001849	-0.001862	-0.00184	-0.001723	-0.001747	-0.001556	-0.001735
3396.64	-0.001764	-0.001825	-0.001771	-0.001639	-0.001671	-0.001891	-0.001695	-0.001815	-0.00173	-0.001688	-0.0016	-0.00163
3398.57	-0.001643	-0.00172	-0.001541	-0.001573	-0.001676	-0.001737	-0.001479	-0.001668	-0.001685	-0.001604	-0.001555	-0.001444
3400.5	-0.001638	-0.001643	-0.001571	-0.001743	-0.001704	-0.001602	-0.001551	-0.001624	-0.001777	-0.00168	-0.001624	-0.001443
3402.43	-0.001578	-0.001475	-0.001567	-0.001678	-0.001654	-0.001467	-0.001638	-0.001526	-0.001807	-0.001637	-0.001576	-0.001549
3404.36	-0.001586	-0.001353	-0.001499	-0.001547	-0.001631	-0.001327	-0.001512	-0.001449	-0.001738	-0.001495	-0.001514	-0.001704
3406.29	-0.001655	-0.001423	-0.001615	-0.001559	-0.001633	-0.001376	-0.001438	-0.001531	-0.001632	-0.00146	-0.001561	-0.001786
3408.22	-0.001637	-0.001497	-0.001616	-0.00154	-0.001514	-0.001483	-0.001538	-0.001516	-0.001398	-0.001426	-0.00149	-0.001575
3410.15	-0.001598	-0.001747	-0.001677	-0.001668	-0.001455	-0.001661	-0.001776	-0.001618	-0.001386	-0.001581	-0.001625	-0.001538
3412.08	-0.001483	-0.001829	-0.001669	-0.001654	-0.001397	-0.001654	-0.001818	-0.001643	-0.001523	-0.001645	-0.001659	-0.001541
3414	-0.001337	-0.001521	-0.001531	-0.001499	-0.001385	-0.001472	-0.00162	-0.001463	-0.001507	-0.00141	-0.001575	-0.001465
3415.93	-0.001429	-0.001482	-0.001566	-0.001646	-0.001644	-0.001641	-0.001547	-0.001548	-0.00163	-0.001427	-0.001747	-0.001722
3417.86	-0.001778	-0.001708	-0.001782	-0.002017	-0.001954	-0.001935	-0.001551	-0.001824	-0.001955	-0.001736	-0.002004	-0.002057
3419.79	-0.002062	-0.001977	-0.001997	-0.002216	-0.002066	-0.002002	-0.001682	-0.001966	-0.00218	-0.00201	-0.002062	-0.002103
3421.72	-0.002235	-0.002158	-0.002055	-0.002146	-0.002031	-0.001991	-0.001911	-0.002062	-0.002271	-0.002153	-0.001944	-0.001985
3423.65	-0.002137	-0.002082	-0.001865	-0.001809	-0.001884	-0.001869	-0.001912	-0.001973	-0.002166	-0.002017	-0.001774	-0.00175
3425.58	-0.001793	-0.001722	-0.001599	-0.001511	-0.001695	-0.00166	-0.001775	-0.001628	-0.001798	-0.00167	-0.001481	-0.001375
3427.51	-0.001592	-0.00152	-0.001619	-0.001578	-0.00166	-0.001708	-0.001808	-0.001497	-0.001565	-0.001548	-0.001391	-0.001287
3429.43	-0.001664	-0.00171	-0.001924	-0.001776	-0.001823	-0.001949	-0.001946	-0.001697	-0.001738	-0.001775	-0.00159	-0.001562
3431.36	-0.00186	-0.001885	-0.00213	-0.001834	-0.001912	-0.001941	-0.001947	-0.00185	-0.002016	-0.00195	-0.001842	-0.001814
3433.29	-0.001964	-0.001938	-0.002095	-0.001855	-0.00192	-0.001826	-0.00195	-0.00192	-0.002131	-0.001993	-0.002023	-0.001974
3435.22	-0.001949	-0.001809	-0.001922	-0.001867	-0.001865	-0.001753	-0.001855	-0.001863	-0.002037	-0.001908	-0.001927	-0.001922
3437.15	-0.001975	-0.001825	-0.00185	-0.002039	-0.001918	-0.001941	-0.001883	-0.001872	-0.002033	-0.001971	-0.001951	-0.00201
3439.08	-0.001893	-0.001761	-0.001662	-0.002021	-0.00181	-0.001974	-0.001882	-0.001759	-0.001863	-0.00187	-0.00188	-0.001951
3441.01	-0.001883	-0.001783	-0.001513	-0.001932	-0.001653	-0.001884	-0.001828	-0.001699	-0.001687	-0.001646	-0.00189	-0.001909
3442.94	-0.002188	-0.002134	-0.001842	-0.002145	-0.001879	-0.002133	-0.002058	-0.002097	-0.001963	-0.001829	-0.002346	-0.002276
3444.87	-0.002466	-0.002418	-0.002198	-0.002393	-0.002115	-0.002355	-0.002291	-0.002397	-0.002264	-0.002159	-0.002583	-0.002543
3446.79	-0.002549	-0.002516	-0.002426	-0.002514	-0.002323	-0.00242	-0.002402	-0.002418	-0.002527	-0.002412	-0.002382	-0.00259
3448.72	-0.0024	-0.002334	-0.002542	-0.002382	-0.00244	-0.002242	-0.002251	-0.00224	-0.00265	-0.00239	-0.001999	-0.002359
3450.65	-0.002182	-0.002174	-0.002456	-0.002195	-0.002413	-0.001987	-0.002124	-0.002157	-0.002531	-0.002275	-0.001783	-0.002119
3452.58	-0.001892	-0.001894	-0.002082	-0.00193	-0.002124	-0.001634	-0.001912	-0.001968	-0.00211	-0.002016	-0.001567	-0.001704
3454.51	-0.001824	-0.001748	-0.001931	-0.001911	-0.001948	-0.001667	-0.001927	-0.002002	-0.001944	-0.001948	-0.001703	-0.001543
3456.44	-0.002119	-0.001946	-0.002165	-0.002063	-0.001994	-0.002084	-0.002306	-0.002313	-0.002213	-0.002174	-0.00213	-0.001868
3458.37	-0.002295	-0.0022	-0.002264	-0.00203	-0.002077	-0.002328	-0.002371	-0.002331	-0.002358	-0.002252	-0.002219	-0.002119
3460.3	-0.002305	-0.002405	-0.002266	-0.002104	-0.002372	-0.002453	-0.002289	-0.002292	-0.002478	-0.002234	-0.002272	-0.00239
3462.22	-0.002324	-0.002468	-0.002246	-0.002297	-0.002574	-0.002444	-0.002226	-0.002282	-0.002555	-0.002228	-0.002356	-0.002532
3464.15	-0.002372	-0.002471	-0.002229	-0.002441	-0.002544	-0.002444	-0.00228	-0.002269	-0.002456	-0.002322	-0.00237	-0.002474
3466.08	-0.002362	-0.002316	-0.002207	-0.002443	-0.002286	-0.00238	-0.002292	-0.002188	-0.002296	-0.00234	-0.002333	-0.002321
3468.01	-0.002264	-0.002003	-0.002128	-0.002281	-0.00196	-0.002201	-0.002174	-0.002036	-0.002196	-0.002181	-0.002165	-0.002079
3469.94	-0.002342	-0.002136	-0.002294	-0.002305	-0.002003	-0.002249	-0.002243	-0.002165	-0.002302	-0.002211	-0.00219	-0.002168
3471.87	-0.002364	-0.002414	-0.00242	-0.002376	-0.002253	-0.002289	-0.002251	-0.002308	-0.002393	-0.00225	-0.002234	-0.002311
3473.8	-0.002134	-0.002241	-0.002112	-0.002224	-0.002252	-0.002038	-0.002137	-0.00212	-0.002246	-0.002053	-0.00202	-0.002192
3475.73	-0.002029	-0.00209	-0.001934	-0.002131	-0.002127	-0.001975	-0.002174	-0.002022	-0.002123	-0.002051	-0.001981	-0.002183
3477.66	-0.002151	-0.002221	-0.002156	-0.002235	-0.002137	-0.002245	-0.00236	-0.002146	-0.002204	-0.002293	-0.002282	-0.002404
3479.58	-0.002289	-0.002233	-0.002309	-0.002288	-0.002112	-0.00234	-0.002353	-0.0022	-0.002336	-0.002383	-0.002391	-0.002412
3481.51	-0.002403	-0.002142	-0.002373	-0.002291	-0.002175	-0.002317	-0.002285	-0.002259	-0.002521	-0.002335	-0.002314	-0.002267
3483.44	-0.002554	-0.002311	-0.002538	-0.002381	-0.002448	-0.002433	-0.002401	-0.002456	-0.002774	-0.002384	-0.002409	-0.002439
3485.37	-0.002502	-0.002387	-0.002497	-0.002298	-0.00255	-0.002361	-0.002375	-0.002443	-0.002753	-0.002333	-0.002414	-0.002498
3487.3	-0.002284	-0.002274	-0.002237	-0.002083	-0.002408	-0.002187	-0.00217	-0.002295	-0.00244	-0.002185	-0.002209	-0.002329
3489.23	-0.002202	-0.00229	-0.002216	-0.002138	-0.002272	-0.002206	-0.002062	-0.002253	-0.002203	-0.002218	-0.002094	-0.002179
3491.16	-0.002354	-0.002374	-0.002386	-0.002391	-0.002283	-0.002354	-0.002137	-0.002249	-0.002253	-0.002387	-0.002187	-0.002124
3493.09	-0.002377	-0.002212	-0.002271	-0.002436	-0.002217	-0.002267	-0.002136	-0.002171	-0.00227	-0.002344	-0.0021	-0.002004
3495.01	-0.002046	-0.00188	-0.001946	-0.00223	-0.002006	-0.002019	-0.002058	-0.001991	-0.002097	-0.002003	-0.00188	-0.001854
3496.94	-0.001688	-0.001709	-0.001772	-0.002018	-0.001858	-0.001953	-0.002082	-0.001854	-0.001913	-0.001703	-0.001802	-0.001935
3498.87	-0.001831	-0.002012	-0.002112	-0.00219	-0.002057	-0.002233	-0.002312	-0.002176	-0.002071	-0.001896	-0.002162	-0.002356
3500.8	-0.002179	-0.00229	-0.002395	-0.002347	-0.002265	-0.002411	-0.002355	-0.002455	-0.002357	-0.002174	-0.002427	-0.002536
3502.73	-0.002354	-0.002247	-0.002357	-0.002317	-0.002291	-0.002307	-0.002233	-0.002356	-0.002427	-0.002259	-0.002351	-0.002309
3504.66	-0.002617	-0.002478	-0.002438	-0.002461	-0.002387	-0.002418	-0.002375	-0.002435	-0.002586	-0.00252	-0.002516	-0.002356
3506.59	-0.002697	-0.002625	-0.002381	-0.002438	-0.002398	-0.002401	-0.002403	-0.002447	-0.002591	-0.002642	-0.002486	-0.002374
3508.52	-0.002508	-0.002489	-0.002269	-0.0022	-0.002348	-0.002229	-0.002296	-0.002253	-0.002381	-0.00244	-0.002316	-0.002278
3510.45	-0.002496	-0.002474	-0.00236	-0.002157	-0.002483	-0.002237	-0.002337	-0.002254	-0.002358	-0.002363	-0.002367	-0.002408
3512.37	-0.002642	-0.002506	-0.002564	-0.002322	-0.002724	-0.002385	-0.002373	-0.002393	-0.002531	-0.002475	-0.002487	-0.002569
3514.3	-0.002374	-0.002145	-0.002273	-0.00211	-0.0025	-0.002135	-0.002041	-0.002119	-0.002428	-0.00218	-0.002093	-0.002119
3516.23	-0.00174	-0.001654	-0.001678	-0.001782	-0.001956	-0.001696	-0.001701	-0.001705	-0.002	-0.001672	-0.001447	-0.001441
3518.16	-0.001459	-0.001662	-0.001603	-0.001953	-0.001652	-0.001848	-0.001847	-0.001802	-0.001871	-0.001702	-0.001498	-0.001548
3520.09	-0.001452	-0.001693	-0.001651	-0.002034	-0.00153	-0.001992	-0.001994	-0.001894	-0.001842	-0.001816	-0.001653	-0.001803
3522.02	-0.001692	-0.001879	-0.001838	-0.002136	-0.001685	-0.002103	-0.002177	-0.00198	-0.001909	-0.001974	-0.001908	-0.002125
3523.95	-0.002273	-0.002339	-0.002282	-0.002421	-0.002127	-0.002352	-0.002439	-0.002232	-0.002259	-0.002353	-0.002356	-0.002515
3525.88	-0.00296	-0.002794	-0.002906	-0.002743	-0.002699	-0.002694	-0.002655	-0.002564	-0.002818	-0.002801	-0.002839	-0.002885
3527.8	-0.003193	-0.002859	-0.003064	-0.002681	-0.002924	-0.002587	-0.002515	-0.002621	-0.003091	-0.002943	-0.00284	-0.002811
3529.73	-0.002741	-0.002395	-0.002575	-0.00227	-0.00264	-0.002096	-0.002187	-0.002238	-0.002784	-0.002629	-0.002387	-0.002295
3531.66	-0.002378	-0.002173	-0.002312	-0.002216	-0.00238	-0.002082	-0.002212	-0.002184	-0.002553	-0.002504	-0.002349	-0.002323
3533.59	-0.002214	-0.002152	-0.002142	-0.002199	-0.002204	-0.002134	-0.002199	-0.002243	-0.00245	-0.002422	-0.002258	-0.002416
3535.52	-0.002222	-0.002271	-0.00216	-0.00224	-0.002205	-0.002216	-0.002184	-0.002302	-0.002457	-0.002353	-0.00224	-0.002466
3537.45	-0.002172	-0.002193	-0.002102	-0.002073	-0.002132	-0.002176	-0.002079	-0.00218	-0.002278	-0.002065	-0.002128	-0.002214
3539.38	-0.001832	-0.001837	-0.001766	-0.001766	-0.00183	-0.001918	-0.001885	-0.001827	-0.001916	-0.00158	-0.001799	-0.00181
3541.31	-0.001691	-0.001774	-0.001656	-0.001848	-0.001744	-0.001921	-0.002013	-0.001772	-0.001807	-0.001555	-0.001913	-0.001945
3543.23	-0.002019	-0.002137	-0.001987	-0.002205	-0.002016	-0.00231	-0.002361	-0.002091	-0.002043	-0.002014	-0.002445	-0.00245
3545.16	-0.00249	-0.002532	-0.002389	-0.00253	-0.002387	-0.002579	-0.002498	-0.002406	-0.002449	-0.002466	-0.002738	-0.002831
3547.09	-0.002825	-0.002705	-0.0027	-0.002712	-0.002677	-0.002646	-0.002452	-0.002528	-0.002861	-0.002762	-0.002781	-0.002934
3549.02	-0.002938	-0.002655	-0.00284	-0.00266	-0.002771	-0.00258	-0.002352	-0.002508	-0.003045	-0.002839	-0.002679	-0.00268
3550.95	-0.002799	-0.002406	-0.002594	-0.002365	-0.0026	-0.002318	-0.00218	-0.00232	-0.002833	-0.002625	-0.002377	-0.002274
3552.88	-0.002603	-0.002271	-0.002309	-0.00221	-0.002393	-0.002143	-0.002113	-0.002232	-0.002654	-0.00242	-0.002247	-0.002207
3554.81	-0.002524	-0.002361	-0.002236	-0.002257	-0.002413	-0.002241	-0.002235	-0.002346	-0.002615	-0.00239	-0.002357	-0.002408
3556.74	-0.002309	-0.002323	-0.002021	-0.002075	-0.002396	-0.002199	-0.002129	-0.002229	-0.002379	-0.002199	-0.002172	-0.002227
3558.67	-0.001554	-0.001741	-0.00142	-0.001556	-0.00188	-0.001635	-0.001672	-0.001571	-0.001718	-0.001469	-0.001359	-0.00147
3560.59	-0.000844	-0.001169	-0.001016	-0.001408	-0.001356	-0.001305	-0.001617	-0.001106	-0.001115	-0.000937	-0.001026	-0.001184
3562.52	-0.001236	-0.001551	-0.001546	-0.002023	-0.001584	-0.00188	-0.002193	-0.001647	-0.001408	-0.001572	-0.001851	-0.001989
3564.45	-0.002258	-0.002363	-0.002449	-0.002717	-0.002164	-0.00263	-0.002704	-0.002507	-0.002297	-0.002597	-0.002808	-0.003009
3566.38	-0.00322	-0.003026	-0.003195	-0.003107	-0.002723	-0.00309	-0.002842	-0.003076	-0.003282	-0.003346	-0.00336	-0.003565
3568.31	-0.003719	-0.003297	-0.003445	-0.003021	-0.003061	-0.003126	-0.002666	-0.003189	-0.003837	-0.003576	-0.003362	-0.003432
3570.24	-0.003504	-0.003034	-0.003053	-0.002435	-0.002924	-0.00266	-0.002204	-0.002737	-0.003619	-0.003161	-0.002776	-0.002743
3572.17	-0.002575	-0.002201	-0.002207	-0.001638	-0.002291	-0.001795	-0.001636	-0.001812	-0.002624	-0.002204	-0.001778	-0.001834
3574.1	-0.001913	-0.001738	-0.001754	-0.001539	-0.00197	-0.001509	-0.001662	-0.001461	-0.00187	-0.001763	-0.001544	-0.001683
3576.02	-0.002141	-0.002091	-0.002097	-0.00206	-0.002223	-0.001997	-0.002082	-0.001982	-0.002041	-0.002215	-0.00208	-0.002196
3577.95	-0.002225	-0.002151	-0.002136	-0.002111	-0.002253	-0.002065	-0.002016	-0.002129	-0.002169	-0.002254	-0.002055	-0.002147
3579.88	-0.001713	-0.001668	-0.00154	-0.001698	-0.001827	-0.001541	-0.00155	-0.001574	-0.001752	-0.00159	-0.001387	-0.001473
3581.81	-0.001207	-0.001322	-0.001029	-0.001644	-0.001384	-0.00128	-0.001503	-0.001212	-0.001339	-0.001064	-0.001182	-0.001247
3583.74	-0.001466	-0.001625	-0.001365	-0.002056	-0.001489	-0.001796	-0.001924	-0.001596	-0.001622	-0.001466	-0.001828	-0.00191
3585.67	-0.00205	-0.002076	-0.002055	-0.002312	-0.001827	-0.002273	-0.002159	-0.00205	-0.00219	-0.002177	-0.00234	-0.002458
3587.6	-0.002467	-0.002325	-0.002459	-0.002289	-0.002131	-0.00233	-0.002181	-0.002279	-0.002664	-0.002595	-0.002478	-0.002536
3589.53	-0.002592	-0.002351	-0.002522	-0.002095	-0.002325	-0.002186	-0.002107	-0.002261	-0.002828	-0.00267	-0.002456	-0.002422
3591.46	-0.002298	-0.002061	-0.00218	-0.001703	-0.002232	-0.001862	-0.001852	-0.001952	-0.002485	-0.002305	-0.002091	-0.002101
3593.38	-0.001749	-0.001555	-0.00155	-0.001436	-0.001876	-0.0014	-0.001551	-0.001455	-0.001841	-0.001609	-0.001507	-0.001626
3595.31	-0.001769	-0.001626	-0.001548	-0.001828	-0.00189	-0.001606	-0.001725	-0.001595	-0.001754	-0.001597	-0.001759	-0.001875
3597.24	-0.002253	-0.002066	-0.002043	-0.002074	-0.002131	-0.002113	-0.001874	-0.002043	-0.002178	-0.002145	-0.002228	-0.002292
3599.17	-0.00231	-0.002073	-0.002093	-0.001797	-0.001986	-0.001948	-0.001617	-0.001934	-0.002275	-0.002226	-0.001985	-0.002018
3601.1	-0.001842	-0.001714	-0.001664	-0.001486	-0.001644	-0.001441	-0.001388	-0.001537	-0.001926	-0.001836	-0.001517	-0.001503
3603.03	-0.001457	-0.001439	-0.00139	-0.001479	-0.001469	-0.001384	-0.001463	-0.00137	-0.001621	-0.001495	-0.001474	-0.001499
3604.96	-0.001281	-0.001291	-0.001226	-0.001437	-0.001375	-0.001395	-0.001478	-0.001287	-0.001507	-0.001285	-0.001398	-0.001551
3606.89	-0.00107	-0.001256	-0.001002	-0.001358	-0.001367	-0.001311	-0.001445	-0.001088	-0.001341	-0.001069	-0.00125	-0.001474
3608.81	-0.001198	-0.001551	-0.001195	-0.001503	-0.001575	-0.001655	-0.001595	-0.00133	-0.001422	-0.001278	-0.001652	-0.001792
3610.74	-0.001502	-0.001775	-0.001444	-0.001483	-0.001699	-0.001792	-0.001557	-0.001622	-0.001606	-0.001619	-0.001877	-0.00187
3612.67	-0.001546	-0.001631	-0.001386	-0.001425	-0.00163	-0.001424	-0.001352	-0.001445	-0.001568	-0.001574	-0.001605	-0.001494
3614.6	-0.001604	-0.001483	-0.001438	-0.001612	-0.001589	-0.001327	-0.001361	-0.00145	-0.001647	-0.001557	-0.001561	-0.001441
3616.53	-0.002052	-0.001635	-0.001848	-0.001812	-0.001724	-0.00165	-0.001513	-0.001793	-0.002109	-0.001933	-0.001804	-0.001853
3618.46	-0.002415	-0.001814	-0.002138	-0.001709	-0.001797	-0.001809	-0.001489	-0.001872	-0.002486	-0.002305	-0.001817	-0.001984
3620.39	-0.00222	-0.001732	-0.001901	-0.001399	-0.001673	-0.001627	-0.001325	-0.001572	-0.002302	-0.002162	-0.001562	-0.00173
3622.32	-0.001511	-0.001272	-0.001235	-0.001077	-0.00133	-0.001034	-0.001142	-0.000941	-0.001598	-0.001376	-0.001155	-0.001289
3624.25	-0.000904	-0.000976	-0.0008	-0.001047	-0.000969	-0.000806	-0.001151	-0.000618	-0.001003	-0.000825	-0.001111	-0.001122
3626.17	-0.000779	-0.000992	-0.000774	-0.001232	-0.000879	-0.000955	-0.001305	-0.00076	-0.000894	-0.000803	-0.001295	-0.001259
3628.1	-0.001291	-0.001318	-0.001258	-0.001506	-0.001186	-0.001456	-0.001472	-0.001396	-0.001439	-0.001366	-0.001759	-0.001744
3630.03	-0.002033	-0.001712	-0.001858	-0.001577	-0.001562	-0.001795	-0.001391	-0.001936	-0.00214	-0.002059	-0.001946	-0.002024
3631.96	-0.002419	-0.001818	-0.002046	-0.001453	-0.001758	-0.001717	-0.001186	-0.001921	-0.002433	-0.002327	-0.001715	-0.00183
3633.89	-0.002147	-0.001575	-0.001694	-0.001201	-0.001714	-0.001181	-0.000929	-0.001489	-0.002147	-0.00198	-0.001198	-0.001366
3635.82	-0.001513	-0.001187	-0.001243	-0.001052	-0.001492	-0.000733	-0.000889	-0.001017	-0.001562	-0.001348	-0.000897	-0.00108
3637.75	-0.001232	-0.001176	-0.001218	-0.001066	-0.001339	-0.001036	-0.001028	-0.001151	-0.001331	-0.001267	-0.001209	-0.001296
3639.68	-0.000932	-0.001025	-0.001009	-0.000826	-0.001264	-0.000871	-0.000893	-0.000971	-0.001121	-0.001002	-0.001033	-0.001138
3641.6	-0.000377	-0.000647	-0.00046	-0.0007	-0.000941	-0.00067	-0.000852	-0.000299	-0.000578	-0.000367	-0.000741	-0.000798
3643.53	0.000142	-0.000375	0.000225	-0.000637	-0.000376	-0.00052	-0.000868	0.000158	7.5e-05	0.000179	-0.00035	-0.000411
3645.46	6.8e-05	-0.000424	0.000231	-0.000804	-0.000223	-0.00074	-0.001014	-7.7e-05	8.4e-05	7e-05	-0.000617	-0.000593
3647.39	-0.000647	-0.000843	-0.000574	-0.001043	-0.000503	-0.001123	-0.001049	-0.000898	-0.000704	-0.000745	-0.001237	-0.001178
3649.32	-0.00147	-0.001279	-0.001489	-0.001208	-0.001026	-0.001248	-0.000984	-0.00154	-0.001637	-0.001587	-0.00152	-0.001557
3651.25	-0.002047	-0.001579	-0.002064	-0.00128	-0.001512	-0.001317	-0.000907	-0.001837	-0.002268	-0.00217	-0.001675	-0.00181
3653.18	-0.002119	-0.001498	-0.002004	-0.001191	-0.001633	-0.001037	-0.000768	-0.001582	-0.002294	-0.00217	-0.00141	-0.001625
3655.11	-0.001672	-0.001154	-0.001396	-0.001029	-0.001327	-0.000778	-0.000767	-0.000984	-0.00174	-0.001623	-0.001012	-0.00124
3657.04	-0.001332	-0.000986	-0.000962	-0.00084	-0.001086	-0.000766	-0.000771	-0.000846	-0.001355	-0.001198	-0.000891	-0.001117
3658.96	-0.001336	-0.000999	-0.001111	-0.000775	-0.001066	-0.001013	-0.000743	-0.001005	-0.001409	-0.001137	-0.001139	-0.001259
3660.89	-0.001239	-0.001007	-0.001171	-0.000649	-0.000974	-0.000941	-0.000583	-0.000931	-0.001308	-0.001068	-0.000977	-0.00103
3662.82	-0.000687	-0.000816	-0.000578	-0.000615	-0.000967	-0.000438	-0.000535	-0.000403	-0.000727	-0.000579	-0.000391	-0.00047
3664.75	1.9e-05	-0.00049	8.1e-05	-0.000625	-0.000679	-0.000341	-0.000584	-1.1e-05	-2e-05	-4.1e-05	-0.00029	-0.000263
3666.68	0.000247	-0.000344	0.000191	-0.000511	-0.00034	-0.000401	-0.000493	-6.8e-05	0.000194	3.9e-05	-0.000354	-0.000278
3668.61	0.000262	-0.000213	0.000148	-0.000508	-0.00034	-0.000258	-0.000495	1.6e-05	4.1e-05	7.4e-05	-0.000329	-0.00033
3670.54	0.000141	-0.000115	5e-06	-0.000508	-0.000149	-0.000366	-0.000534	-0.000147	-0.000117	2.9e-05	-0.000581	-0.000489
3672.47	-0.000317	-0.000261	-0.000371	-0.0005	-6e-06	-0.000523	-0.000537	-0.000543	-0.00046	-0.000341	-0.000766	-0.000687
3674.39	-0.000861	-0.000547	-0.000751	-0.000512	-0.000222	-0.000602	-0.000542	-0.000863	-0.000884	-0.000798	-0.000825	-0.000877
3676.32	-0.001264	-0.000821	-0.000958	-0.000532	-0.000641	-0.000615	-0.000545	-0.001014	-0.001238	-0.001107	-0.000765	-0.000967
3678.25	-0.001542	-0.000967	-0.001279	-0.000517	-0.000863	-0.000833	-0.000487	-0.001108	-0.001475	-0.00138	-0.000939	-0.001072
3680.18	-0.001644	-0.001042	-0.001428	-0.000471	-0.001025	-0.000734	-0.000336	-0.000994	-0.001541	-0.001463	-0.000794	-0.000868
3682.11	-0.000989	-0.000732	-0.000787	-0.000566	-0.001094	-0.000272	-0.000354	-0.000256	-0.000946	-0.000796	-0.000285	-0.000365
3684.04	6.9e-05	-0.000225	0.00014	-0.000464	-0.000537	-0.000142	-0.000336	0.000265	0.000131	0.0001	-3e-06	3.1e-05
3685.97	0.000566	5e-05	0.000547	-0.000288	-6.4e-05	-0.000101	-0.00022	0.000328	0.00057	0.000462	8e-05	0.000101
3687.9	0.000356	2.2e-05	0.000294	-0.000208	0.000114	-0.000274	-0.000182	-4e-05	0.000254	0.000169	-0.000215	-0.000191
3689.83	-0.000349	-0.000211	-0.000321	-0.000214	9.4e-05	-0.000466	-0.000229	-0.000582	-0.00046	-0.000509	-0.000523	-0.000576
3691.75	-0.000999	-0.00042	-0.000898	-0.000279	-4.7e-05	-0.000626	-0.000266	-0.000867	-0.001033	-0.001043	-0.000739	-0.000848
3693.68	-0.001221	-0.000565	-0.001065	-0.000343	-0.000282	-0.000527	-0.000248	-0.000776	-0.001201	-0.001155	-0.000641	-0.000767
3695.61	-0.000776	-0.000434	-0.00062	-0.000344	-0.000477	-0.000187	-0.000249	-0.000264	-0.000737	-0.000678	-0.000303	-0.00044
3697.54	-0.00017	-0.00019	-8.4e-05	-0.000145	-0.000318	-1.5e-05	-0.000176	5.6e-05	-0.00011	-6.5e-05	-0.000116	-0.000118
3699.47	-6.4e-05	-0.000167	1.1e-05	-5.3e-05	-0.000227	-2.6e-05	-0.000122	-5.3e-05	-3.2e-05	5.2e-05	-0.000115	-1e-05
3701.4	-0.000223	-0.00025	-0.000143	-0.000108	-0.000292	-0.00016	-0.000172	-0.000261	-0.000236	-0.000125	-0.000143	-6.5e-05
3703.33	-0.000213	-0.000242	-0.000164	-0.000184	-0.000339	-0.000186	-0.00026	-0.000207	-0.000223	-0.000149	-7.7e-05	-5.8e-05
3705.26	0.000299	2.8e-05	0.000207	-0.000184	-0.00015	2.4e-05	-0.000268	0.00024	0.000251	0.000226	7.8e-05	4.4e-05
3707.18	0.000814	0.00035	0.000579	-0.000105	0.000266	0.000185	-0.000145	0.000527	0.000686	0.000569	0.000129	9.5e-05
3709.11	0.000798	0.000449	0.000557	3.3e-05	0.00053	0.000119	2.2e-05	0.00038	0.000677	0.000541	2.5e-05	-7e-06
3711.04	0.000127	0.000149	4.4e-05	0.000105	0.000377	-0.000109	5.9e-05	-0.000123	8.2e-05	2.3e-05	-0.000192	-0.000174
3712.97	-0.000636	-0.000318	-0.000544	1e-05	-7e-05	-0.000344	-3.1e-05	-0.000555	-0.000632	-0.000593	-0.000364	-0.000313
3714.9	-0.000964	-0.000591	-0.000791	-0.000133	-0.000453	-0.000379	-0.000132	-0.000619	-0.000927	-0.00079	-0.000343	-0.000328
3716.83	-0.000539	-0.000388	-0.000418	-0.000193	-0.000383	-0.000177	-0.000208	-0.000183	-0.000506	-0.000378	-0.000101	-0.000105
3718.76	0.000312	9.8e-05	0.00025	-9.2e-05	0.000135	0.00014	-0.000156	0.000318	0.00023	0.000276	0.000187	0.000157
3720.69	0.000745	0.000371	0.00051	6.1e-05	0.000539	0.000155	-3.9e-05	0.000351	0.000534	0.000524	0.000173	0.000272
3722.61	0.000438	0.000243	0.000248	0.000162	0.000406	-4.8e-05	1.8e-05	5.6e-05	0.000302	0.000228	3.8e-05	0.0002
3724.54	-0.000276	-0.00015	-0.000256	2.7e-05	-0.000244	-0.00021	-5.2e-05	-0.000222	-0.00021	-0.000285	-7.9e-05	-4.6e-05
3726.47	-0.00061	-0.000466	-0.000416	-0.000175	-0.000801	-0.000271	-0.000102	-0.000231	-0.000425	-0.000441	-0.000206	-0.000177
3728.4	-0.000248	-0.000382	-1.1e-05	-0.000214	-0.000781	7e-06	-9.2e-05	0.000116	-8.6e-05	-7.1e-05	-7.7e-05	2.4e-05
3730.33	0.000677	0.000142	0.000719	-3e-06	-0.000114	0.000247	-3.3e-05	0.000502	0.000641	0.000636	0.000108	0.000214
3732.26	0.001173	0.000447	0.001039	0.000254	0.000538	0.000339	7.9e-05	0.000435	0.000932	0.000933	0.000222	0.000216
3734.19	0.000841	0.000394	0.000642	0.000271	0.000681	5.6e-05	0.000142	7.9e-05	0.000574	0.000627	4.6e-05	1.6e-05
3736.12	-0.000114	-8.5e-05	-0.000263	7.6e-05	0.000276	-0.000247	0.000131	-0.000396	-0.000147	-0.000123	-0.00011	-0.000238
3738.05	-0.000904	-0.000489	-0.000795	-0.000331	-0.000565	-0.000121	-0.000138	-0.000386	-0.000764	-0.00064	-0.000128	-0.000365
3739.97	-0.000653	-0.000375	-0.000472	-0.000342	-0.000648	-6.7e-05	-0.000202	-1.5e-05	-0.000574	-0.000415	-0.000243	-0.000137
3741.9	-1.8e-05	-0.000134	-3.3e-05	-5.9e-05	-0.000232	5.7e-05	-4.7e-05	0.000316	2.1e-05	2.4e-05	-0.000102	0.000169
3743.83	0.000561	0.000134	0.000358	9.9e-05	2.3e-05	9.2e-05	6.8e-05	0.000604	0.000555	0.000479	1.4e-05	0.000235
3745.76	0.000814	0.000278	0.000595	0.000164	0.000233	0.000113	8.5e-05	0.000583	0.000739	0.000617	0.000135	0.00025
3747.69	0.00048	0.000239	0.000383	0.000115	0.000278	-6e-06	3.2e-05	0.000218	0.000413	0.000265	7.1e-05	1.9e-05
3749.62	-0.000268	-1.1e-05	-0.000125	-3.3e-05	8e-05	-8.4e-05	-6.7e-05	-0.000321	-0.000287	-0.000329	-5e-05	-0.00026
3751.55	-0.000834	-0.000184	-0.000454	-0.00022	-0.00013	-8.2e-05	-0.000184	-0.000663	-0.000853	-0.000768	-0.000197	-0.000418
3753.48	-0.000918	-0.000261	-0.000591	-0.000171	-2.7e-05	-0.000174	-3.3e-05	-0.000767	-0.000883	-0.000847	-0.000255	-0.000357
3755.4	-0.000957	-0.000383	-0.000795	-0.000183	-0.000178	-0.000176	6.6e-05	-0.000607	-0.00073	-0.000788	-0.000223	-0.000283
3757.33	-0.000726	-0.000303	-0.000589	-0.000219	-0.000377	-5.1e-05	3e-06	-0.000261	-0.000489	-0.000501	-0.000178	-0.000187
3759.26	-0.000389	-0.00011	-0.000254	-0.000111	-0.000289	1e-06	-6.7e-05	-0.000108	-0.000239	-0.00021	-0.000135	-0.00013
3761.19	-0.000375	-7.3e-05	-0.000242	-2e-06	-0.000195	-0.000173	1.9e-05	-0.000185	-0.000186	-0.000211	-0.00018	-0.000193
3763.12	-0.000246	-6.5e-05	-0.000123	-8e-06	-0.00016	-0.000114	4.7e-05	-0.000115	-0.000154	-0.000142	-6.4e-05	-7.3e-05
3765.05	0.000144	5.8e-05	0.000111	0	4.6e-05	1.9e-05	3.6e-05	3.2e-05	5.3e-05	4.5e-05	4.7e-05	9e-06
3766.98	0.000243	0.000121	8.5e-05	6.3e-05	0.000203	1e-05	8.9e-05	3e-06	5.3e-05	5.9e-05	4.6e-05	-5.5e-05
3768.91	-0.0001	1.4e-05	-0.000276	4.9e-05	7.4e-05	-0.000151	7.5e-05	-0.000219	-0.000296	-0.000198	-0.000171	-0.000189
3770.84	-0.000478	-0.000216	-0.000505	-9e-06	-0.0002	-0.000136	-2.8e-05	-0.000346	-0.000615	-0.000416	-0.00021	-0.000233
3772.76	-0.000485	-0.000276	-0.000331	-0.00012	-0.000406	-5.4e-05	-0.000159	-0.000143	-0.000516	-0.00028	-6.8e-05	-0.000192
3774.69	-0.000187	-0.000163	-3.7e-05	-0.000103	-0.000266	-5.6e-05	-0.000113	6.8e-05	-0.000159	-4.7e-05	4.8e-05	-0.000119
3776.62	0.000103	-5.6e-05	0.000189	-8.7e-05	-5.4e-05	4.6e-05	-6.9e-05	0.000188	8.7e-05	0.000128	0.000113	-2.5e-05
3778.55	0.000326	9.8e-05	0.000289	-4.7e-05	0.000172	5.4e-05	-3.7e-05	0.000204	0.00026	0.000218	7.8e-05	1e-05
3780.48	0.000266	0.00017	0.000168	8.8e-05	0.000295	4.2e-05	3.1e-05	8.2e-05	0.000224	0.000124	6.5e-05	3.8e-05
3782.41	4e-06	0.000142	-5.9e-05	0.000134	0.000205	-5e-06	5.1e-05	-8.9e-05	4.1e-05	-5.2e-05	-2e-06	5.8e-05
3784.34	-0.000242	-2.5e-05	-0.000205	7.3e-05	3e-06	-4e-06	1.8e-05	-0.000178	-0.000145	-0.000176	-5e-05	4.7e-05
3786.27	-0.000335	-0.00016	-0.000263	-2e-05	-0.000175	-2.1e-05	-4e-05	-0.000138	-0.000265	-0.000223	-0.000122	-3.7e-05
3788.19	-0.000404	-0.000279	-0.000331	-3.1e-05	-0.000259	-0.000115	3.9e-05	-0.000179	-0.000326	-0.000291	-0.000181	-0.000134
3790.12	-0.000275	-0.000268	-0.000149	-0.000107	-0.000405	-3.8e-05	3.2e-05	-7.7e-05	-0.000216	-0.000188	-8.3e-05	-8.7e-05
3792.05	0.000278	4.3e-05	0.000276	-2.2e-05	-0.000151	1.9e-05	-1.3e-05	0.000177	0.000244	0.000208	3.1e-05	7.6e-05
3793.98	0.000656	0.000198	0.00051	0.000124	0.000136	0.000189	4.2e-05	0.00035	0.000587	0.000513	0.000272	0.000291
3795.91	0.000912	0.000375	0.00068	6.9e-05	0.000176	0.000301	-3e-05	0.000638	0.0008	0.000769	0.000286	0.000413
3797.84	0.000845	0.000388	0.0006	0.000114	0.000379	0.000123	-5.6e-05	0.000619	0.00073	0.000707	0.000105	0.000306
3799.77	0.000333	0.00017	0.000279	6.6e-05	0.000332	1.6e-05	-5.6e-05	0.000352	0.000278	0.000302	2.9e-05	0.000117
3801.7	-0.000201	1e-05	2.8e-05	7e-06	0.000114	-4e-05	2.3e-05	3.8e-05	-0.000157	-5e-05	-4.1e-05	-2.1e-05
3803.63	-0.000523	-9.4e-05	-0.000217	1e-05	-1.4e-05	-0.000133	0.000109	-0.000331	-0.000455	-0.000332	-0.00013	-9.7e-05
3805.55	-0.000699	-0.000213	-0.000477	1.2e-05	-7.4e-05	-0.00025	0.000151	-0.000602	-0.000657	-0.000555	-0.000232	-0.000215
3807.48	-0.000752	-0.000393	-0.000565	-6e-05	-0.000347	-0.000144	0.000136	-0.000558	-0.000708	-0.000648	-0.000114	-0.000267
3809.41	-0.000347	-0.000244	-0.000307	-0.000153	-0.000549	-6e-06	-2.1e-05	-9.9e-05	-0.000351	-0.000341	-0.000118	-0.000205
3811.34	0.000164	-1.6e-05	7.4e-05	-4e-06	-0.000205	-4.9e-05	-1.1e-05	0.00019	0.000174	9e-05	-0.000205	-3.4e-05
3813.27	0.000542	0.000107	0.000497	5.6e-05	4.3e-05	0.000213	-3.1e-05	0.000493	0.00058	0.000509	4.4e-05	0.000334
3815.2	0.000993	0.000426	0.000904	8.9e-05	0.000294	0.000393	-5.9e-05	0.000841	0.000994	0.001031	0.000256	0.000525
3817.13	0.000937	0.000466	0.000793	0.000185	0.000615	0.000212	4.7e-05	0.000525	0.000931	0.000947	0.000319	0.000381
3819.06	0.000319	0.000202	0.000324	0.000128	0.000494	5.2e-05	9e-05	1e-06	0.000331	0.000348	0.000317	8e-05
3820.98	-0.000312	-7.2e-05	-0.000168	-8e-06	9.5e-05	-6e-05	5.1e-05	-0.000359	-0.000242	-0.000253	0.000266	-0.000226
3822.91	-0.000648	-0.000212	-0.000522	-8e-05	-0.000241	-0.000167	-3.4e-05	-0.000473	-0.000544	-0.000628	3.7e-05	-0.000365
3824.84	-0.00066	-0.000326	-0.000643	-3.4e-05	-0.000341	-0.000242	-6.2e-05	-0.000434	-0.000619	-0.000755	-0.000241	-0.000304
3826.77	-0.000424	-0.000398	-0.00053	-7.5e-05	-0.000445	-0.000107	-9.4e-05	-0.000198	-0.000473	-0.000574	-0.000221	-0.000139
3828.7	6.9e-05	-0.000157	-0.000212	-0.000106	-0.000342	-5.5e-05	-3.3e-05	0.00012	-3.3e-05	-6.3e-05	-0.00015	-2.6e-05
3830.63	0.00033	6.2e-05	8.9e-05	-4e-06	-3.4e-05	-3.5e-05	0.000141	0.000201	0.000265	0.000266	-1.3e-05	0.000112
3832.56	0.000591	0.000337	0.000587	2e-05	0.000178	0.000233	0.000156	0.000507	0.000539	0.000578	0.000183	0.000351
3834.49	0.000914	0.0006	0.000922	8.8e-05	0.000605	0.000282	0.000151	0.000669	0.000829	0.000847	0.000216	0.000452
3836.42	0.000713	0.000523	0.000709	0.000195	0.000811	0.000282	0.000133	0.000432	0.000608	0.000646	0.000215	0.000372
3838.34	0.000199	0.000211	0.000147	0.000131	0.000538	0.000196	2.3e-05	5e-06	5.3e-05	0.000148	9e-05	9.1e-05
3840.27	-0.000468	-0.000187	-0.000505	2.9e-05	0.000108	-7.7e-05	4e-06	-0.000544	-0.000488	-0.000465	-9.4e-05	-0.000299
3842.2	-0.001056	-0.000503	-0.000982	-8.9e-05	-0.000452	-0.000266	-1.6e-05	-0.000869	-0.000895	-0.000962	-0.000216	-0.000529
[truncated: 82 more rows]
